# Supplementary material for: Identification of potential aggregation hotspots on Aβ42 fibrils blocked by the anti-amyloid chaperone-like BRICHOS domain
Source: Nat Commun. 2024 Feb 1;15:965. doi: 10.1038/s41467-024-45192-4 (PMC10834949; doi:10.1038/s41467-024-45192-4)
Supplement: Supplementary file 4 — Supplementary Data 1 [file 41467_2024_45192_MOESM4_ESM.zip]

Archive with 50 entries (46 files):
- supporting_data_pdb/
- supporting_data_pdb/complex/
- supporting_data_pdb/._.DS_Store
- supporting_data_pdb/.DS_Store
- __MACOSX/supporting_data_pdb/._.DS_Store
- supporting_data_pdb/._bri2
- supporting_data_pdb/ab42/
- __MACOSX/supporting_data_pdb/._ab42
- supporting_data_pdb/._ab42
- supporting_data_pdb/bri2/
- __MACOSX/supporting_data_pdb/._bri2
- supporting_data_pdb/complex/complex3.pdb
- __MACOSX/supporting_data_pdb/complex/._complex3.pdb
- supporting_data_pdb/complex/._complex3.pdb
- supporting_data_pdb/complex/._complex1.pdb
- supporting_data_pdb/complex/complex1.pdb
- __MACOSX/supporting_data_pdb/complex/._complex1.pdb
- supporting_data_pdb/complex/._complex2.pdb
- supporting_data_pdb/complex/complex2.pdb
- __MACOSX/supporting_data_pdb/complex/._complex2.pdb
- supporting_data_pdb/ab42/._ab42_5.pdb
- supporting_data_pdb/ab42/._ab42_1.pdb
- supporting_data_pdb/ab42/ab42_1.pdb
- __MACOSX/supporting_data_pdb/ab42/._ab42_1.pdb
- supporting_data_pdb/ab42/ab42_2.pdb
- __MACOSX/supporting_data_pdb/ab42/._ab42_2.pdb
- supporting_data_pdb/ab42/ab42_3.pdb
- __MACOSX/supporting_data_pdb/ab42/._ab42_3.pdb
- supporting_data_pdb/ab42/._ab42_4.pdb
- supporting_data_pdb/ab42/._ab42_3.pdb
- supporting_data_pdb/ab42/ab42_4.pdb
- __MACOSX/supporting_data_pdb/ab42/._ab42_4.pdb
- supporting_data_pdb/ab42/ab42_5.pdb
- __MACOSX/supporting_data_pdb/ab42/._ab42_5.pdb
- supporting_data_pdb/ab42/._ab42_2.pdb
- supporting_data_pdb/bri2/._Bri2_1.pdb
- supporting_data_pdb/bri2/._Bri2_2.pdb
- supporting_data_pdb/bri2/Bri2_1.pdb
- __MACOSX/supporting_data_pdb/bri2/._Bri2_1.pdb
- supporting_data_pdb/bri2/Bri2_4.pdb
- __MACOSX/supporting_data_pdb/bri2/._Bri2_4.pdb
- supporting_data_pdb/bri2/._Bri2_4.pdb
- supporting_data_pdb/bri2/Bri2_2.pdb
- __MACOSX/supporting_data_pdb/bri2/._Bri2_2.pdb
- supporting_data_pdb/bri2/._Bri2_5.pdb
- supporting_data_pdb/bri2/Bri2_3.pdb
- __MACOSX/supporting_data_pdb/bri2/._Bri2_3.pdb
- supporting_data_pdb/bri2/._Bri2_3.pdb
- supporting_data_pdb/bri2/Bri2_5.pdb
- __MACOSX/supporting_data_pdb/bri2/._Bri2_5.pdb
