# Supplementary material for: Identification of potential aggregation hotspots on Aβ42 fibrils blocked by the anti-amyloid chaperone-like BRICHOS domain
Source: Nat Commun. 2024 Feb 1;15:965. doi: 10.1038/s41467-024-45192-4 (PMC10834949; doi:10.1038/s41467-024-45192-4)
Supplement: Supplementary file 4 — Supplementary Data 1 [file 41467_2024_45192_MOESM4_ESM.zip › supporting_data_pdb/complex/complex3.pdb]

ATOM      1  N   ASP A   1      33.028 -30.914   5.551
ATOM      2  CA  ASP A   1      31.710 -30.701   4.920
ATOM      3  C   ASP A   1      30.583 -31.359   5.763
ATOM      4  O   ASP A   1      29.469 -30.833   5.779
ATOM      5  CB  ASP A   1      31.701 -31.106   3.421
ATOM      6  CG  ASP A   1      30.447 -30.688   2.637
ATOM      7  OD1 ASP A   1      29.606 -31.573   2.361
ATOM      8  OD2 ASP A   1      30.299 -29.466   2.410
ATOM      9  H1  ASP A   1      32.984 -30.876   6.560
ATOM     10  H2  ASP A   1      33.449 -31.791   5.279
ATOM     11  HA  ASP A   1      31.509 -29.628   4.960
ATOM     12  HB3 ASP A   1      31.853 -32.183   3.323
ATOM     13  HB2 ASP A   1      32.560 -30.651   2.923
ATOM     14  N   ALA A   2      30.869 -32.505   6.414
ATOM     15  CA  ALA A   2      29.964 -33.232   7.302
ATOM     16  C   ALA A   2      29.837 -32.526   8.664
ATOM     17  O   ALA A   2      30.420 -32.975   9.651
ATOM     18  CB  ALA A   2      30.470 -34.679   7.437
ATOM     19  H   ALA A   2      31.798 -32.889   6.329
ATOM     20  HA  ALA A   2      28.972 -33.265   6.846
ATOM     21  HB1 ALA A   2      29.825 -35.265   8.091
ATOM     22  HB2 ALA A   2      30.486 -35.177   6.467
ATOM     23  HB3 ALA A   2      31.481 -34.718   7.844
ATOM     24  N   GLU A   3      29.086 -31.411   8.671
ATOM     25  CA  GLU A   3      28.826 -30.573   9.837
ATOM     26  C   GLU A   3      28.060 -31.347  10.924
ATOM     27  O   GLU A   3      26.958 -31.828  10.663
ATOM     28  CB  GLU A   3      28.088 -29.292   9.375
ATOM     29  CG  GLU A   3      27.690 -28.291  10.483
ATOM     30  CD  GLU A   3      28.893 -27.674  11.212
ATOM     31  OE1 GLU A   3      29.400 -28.326  12.153
ATOM     32  OE2 GLU A   3      29.272 -26.544  10.838
ATOM     33  H   GLU A   3      28.678 -31.095   7.802
ATOM     34  HA  GLU A   3      29.800 -30.283  10.235
ATOM     35  HB3 GLU A   3      27.188 -29.576   8.829
ATOM     36  HB2 GLU A   3      28.712 -28.771   8.647
ATOM     37  HG3 GLU A   3      27.032 -28.768  11.207
ATOM     38  HG2 GLU A   3      27.091 -27.492  10.041
ATOM     39  N   PHE A   4      28.673 -31.455  12.111
ATOM     40  CA  PHE A   4      28.112 -32.117  13.289
ATOM     41  C   PHE A   4      27.085 -31.251  14.042
ATOM     42  O   PHE A   4      26.186 -31.808  14.673
ATOM     43  CB  PHE A   4      29.263 -32.597  14.201
ATOM     44  CG  PHE A   4      30.236 -31.527  14.675
ATOM     45  CD1 PHE A   4      31.339 -31.168  13.870
ATOM     46  CD2 PHE A   4      29.963 -30.771  15.835
ATOM     47  CE1 PHE A   4      32.171 -30.125  14.254
ATOM     48  CE2 PHE A   4      30.807 -29.732  16.202
ATOM     49  CZ  PHE A   4      31.909 -29.414  15.418
ATOM     50  H   PHE A   4      29.571 -31.011  12.243
ATOM     51  HA  PHE A   4      27.580 -33.009  12.953
ATOM     52  HB3 PHE A   4      29.828 -33.374  13.684
ATOM     53  HB2 PHE A   4      28.845 -33.085  15.083
ATOM     54  HD1 PHE A   4      31.541 -31.702  12.953
ATOM     55  HD2 PHE A   4      29.096 -30.997  16.440
ATOM     56  HE1 PHE A   4      33.018 -29.858  13.639
ATOM     57  HE2 PHE A   4      30.600 -29.161  17.095
ATOM     58  HZ  PHE A   4      32.558 -28.601  15.707
ATOM     59  N   ARG A   5      27.221 -29.918  13.939
ATOM     60  CA  ARG A   5      26.300 -28.916  14.477
ATOM     61  C   ARG A   5      24.933 -28.981  13.777
ATOM     62  O   ARG A   5      24.883 -29.297  12.589
ATOM     63  CB  ARG A   5      26.957 -27.538  14.287
ATOM     64  CG  ARG A   5      26.226 -26.353  14.923
ATOM     65  CD  ARG A   5      26.959 -25.038  14.632
ATOM     66  NE  ARG A   5      26.189 -23.897  15.133
ATOM     67  CZ  ARG A   5      26.418 -22.592  14.933
ATOM     68  NH1 ARG A   5      27.437 -22.139  14.187
ATOM     69  NH2 ARG A   5      25.581 -21.724  15.503
ATOM     70  H   ARG A   5      27.991 -29.549  13.394
ATOM     71  HA  ARG A   5      26.172 -29.112  15.543
ATOM     72  HB3 ARG A   5      27.039 -27.335  13.221
ATOM     73  HB2 ARG A   5      27.977 -27.566  14.675
ATOM     74  HG3 ARG A   5      26.221 -26.526  16.000
ATOM     75  HG2 ARG A   5      25.183 -26.285  14.615
ATOM     76  HD3 ARG A   5      27.215 -24.942  13.575
ATOM     77  HD2 ARG A   5      27.895 -25.026  15.191
ATOM     78  HE  ARG A   5      25.373 -24.145  15.682
ATOM     79 HH12 ARG A   5      27.580 -21.148  14.058
ATOM     80 HH11 ARG A   5      28.064 -22.795  13.744
ATOM     81 HH22 ARG A   5      25.670 -20.728  15.338
ATOM     82 HH21 ARG A   5      24.785 -22.056  16.037
ATOM     83  N   HIS A   6      23.861 -28.676  14.521
ATOM     84  CA  HIS A   6      22.487 -28.758  14.024
ATOM     85  C   HIS A   6      21.927 -27.410  13.558
ATOM     86  O   HIS A   6      21.074 -27.421  12.682
ATOM     87  CB  HIS A   6      21.596 -29.409  15.096
ATOM     88  CG  HIS A   6      22.078 -30.777  15.513
ATOM     89  ND1 HIS A   6      22.264 -31.811  14.610
ATOM     90  CD2 HIS A   6      22.475 -31.275  16.734
ATOM     91  CE1 HIS A   6      22.753 -32.848  15.295
ATOM     92  NE2 HIS A   6      22.906 -32.596  16.589
ATOM     93  H   HIS A   6      23.974 -28.422  15.492
ATOM     94  HA  HIS A   6      22.455 -29.411  13.152
ATOM     95  HB3 HIS A   6      20.573 -29.506  14.729
ATOM     96  HB2 HIS A   6      21.547 -28.774  15.982
ATOM     97  HD2 HIS A   6      22.501 -30.784  17.695
ATOM     98  HE1 HIS A   6      23.001 -33.796  14.842
ATOM     99  HD1 HIS A   6      22.071 -31.783  13.621
ATOM    100  N   ASP A   7      22.405 -26.285  14.107
ATOM    101  CA  ASP A   7      21.948 -24.936  13.755
ATOM    102  C   ASP A   7      22.988 -24.210  12.874
ATOM    103  O   ASP A   7      23.966 -24.814  12.430
ATOM    104  CB  ASP A   7      21.537 -24.100  15.001
ATOM    105  CG  ASP A   7      22.636 -23.784  16.032
ATOM    106  OD1 ASP A   7      23.405 -24.699  16.403
ATOM    107  OD2 ASP A   7      22.652 -22.622  16.492
ATOM    108  H   ASP A   7      23.107 -26.330  14.832
ATOM    109  HA  ASP A   7      21.056 -25.008  13.133
ATOM    110  HB3 ASP A   7      20.779 -24.665  15.546
ATOM    111  HB2 ASP A   7      21.022 -23.189  14.689
ATOM    112  N   SER A   8      22.735 -22.915  12.627
ATOM    113  CA  SER A   8      23.593 -22.013  11.865
ATOM    114  C   SER A   8      23.286 -20.561  12.267
ATOM    115  O   SER A   8      22.160 -20.257  12.668
ATOM    116  CB  SER A   8      23.392 -22.265  10.357
ATOM    117  OG  SER A   8      24.263 -21.482   9.564
ATOM    118  H   SER A   8      21.912 -22.486  13.026
ATOM    119  HA  SER A   8      24.632 -22.223  12.129
ATOM    120  HB3 SER A   8      22.365 -22.047  10.072
ATOM    121  HB2 SER A   8      23.570 -23.312  10.120
ATOM    122  HG  SER A   8      24.034 -21.606   8.640
ATOM    123  N   GLY A   9      24.300 -19.689  12.139
ATOM    124  CA  GLY A   9      24.233 -18.286  12.546
ATOM    125  C   GLY A   9      24.397 -18.182  14.066
ATOM    126  O   GLY A   9      25.091 -18.993  14.672
ATOM    127  H   GLY A   9      25.181 -20.015  11.769
ATOM    128  HA3 GLY A   9      23.294 -17.832  12.227
ATOM    129  HA2 GLY A   9      25.043 -17.742  12.060
ATOM    130  N   TYR A  10      23.794 -17.153  14.673
ATOM    131  CA  TYR A  10      23.775 -16.912  16.119
ATOM    132  C   TYR A  10      22.825 -15.746  16.413
ATOM    133  O   TYR A  10      22.614 -14.897  15.544
ATOM    134  CB  TYR A  10      25.196 -16.677  16.699
ATOM    135  CG  TYR A  10      26.059 -15.642  15.994
ATOM    136  CD1 TYR A  10      26.940 -16.029  14.962
ATOM    137  CD2 TYR A  10      26.004 -14.291  16.388
ATOM    138  CE1 TYR A  10      27.751 -15.071  14.326
ATOM    139  CE2 TYR A  10      26.821 -13.334  15.758
ATOM    140  CZ  TYR A  10      27.695 -13.723  14.727
ATOM    141  OH  TYR A  10      28.488 -12.794  14.123
ATOM    142  H   TYR A  10      23.264 -16.488  14.126
ATOM    143  HA  TYR A  10      23.355 -17.804  16.587
ATOM    144  HB3 TYR A  10      25.750 -17.615  16.709
ATOM    145  HB2 TYR A  10      25.117 -16.401  17.752
ATOM    146  HD1 TYR A  10      27.007 -17.062  14.657
ATOM    147  HD2 TYR A  10      25.332 -13.993  17.178
ATOM    148  HE1 TYR A  10      28.428 -15.378  13.546
ATOM    149  HE2 TYR A  10      26.778 -12.302  16.072
ATOM    150  HH  TYR A  10      28.342 -11.904  14.456
ATOM    151  N   GLU A  11      22.255 -15.737  17.630
ATOM    152  CA  GLU A  11      21.255 -14.750  18.028
ATOM    153  C   GLU A  11      21.910 -13.407  18.388
ATOM    154  O   GLU A  11      22.499 -13.271  19.461
ATOM    155  CB  GLU A  11      20.369 -15.314  19.162
ATOM    156  CG  GLU A  11      19.145 -14.440  19.527
ATOM    157  CD  GLU A  11      18.072 -14.418  18.426
ATOM    158  OE1 GLU A  11      18.189 -13.568  17.515
ATOM    159  OE2 GLU A  11      17.146 -15.254  18.513
ATOM    160  H   GLU A  11      22.473 -16.455  18.305
ATOM    161  HA  GLU A  11      20.610 -14.597  17.161
ATOM    162  HB3 GLU A  11      20.975 -15.458  20.058
ATOM    163  HB2 GLU A  11      20.022 -16.312  18.888
ATOM    164  HG3 GLU A  11      19.452 -13.419  19.760
ATOM    165  HG2 GLU A  11      18.699 -14.822  20.447
ATOM    166  N   VAL A  12      21.768 -12.451  17.464
ATOM    167  CA  VAL A  12      22.153 -11.052  17.593
ATOM    168  C   VAL A  12      21.179 -10.217  16.752
ATOM    169  O   VAL A  12      20.724 -10.673  15.703
ATOM    170  CB  VAL A  12      23.601 -10.759  17.097
ATOM    171  CG1 VAL A  12      24.666 -11.170  18.126
ATOM    172  CG2 VAL A  12      23.922 -11.319  15.697
ATOM    173  H   VAL A  12      21.269 -12.673  16.613
ATOM    174  HA  VAL A  12      22.050 -10.750  18.637
ATOM    175  HB  VAL A  12      23.701  -9.675  17.010
ATOM    176 HG11 VAL A  12      25.667 -10.897  17.790
ATOM    177 HG12 VAL A  12      24.497 -10.673  19.081
ATOM    178 HG13 VAL A  12      24.660 -12.242  18.310
ATOM    179 HG21 VAL A  12      24.932 -11.046  15.395
ATOM    180 HG22 VAL A  12      23.855 -12.405  15.681
ATOM    181 HG23 VAL A  12      23.252 -10.930  14.931
ATOM    182  N   HIS A  13      20.893  -9.002  17.235
ATOM    183  CA  HIS A  13      20.027  -8.031  16.575
ATOM    184  C   HIS A  13      20.520  -6.615  16.891
ATOM    185  O   HIS A  13      21.190  -6.392  17.901
ATOM    186  CB  HIS A  13      18.550  -8.250  16.965
ATOM    187  CG  HIS A  13      18.177  -7.914  18.387
ATOM    188  ND1 HIS A  13      17.157  -7.030  18.697
ATOM    189  CD2 HIS A  13      18.682  -8.339  19.597
ATOM    190  CE1 HIS A  13      17.100  -6.950  20.028
ATOM    191  NE2 HIS A  13      17.998  -7.714  20.641
ATOM    192  H   HIS A  13      21.318  -8.688  18.096
ATOM    193  HA  HIS A  13      20.091  -8.166  15.498
ATOM    194  HB3 HIS A  13      18.269  -9.288  16.784
ATOM    195  HB2 HIS A  13      17.922  -7.654  16.304
ATOM    196  HD2 HIS A  13      19.484  -9.034  19.796
ATOM    197  HE1 HIS A  13      16.394  -6.325  20.554
ATOM    198  HD1 HIS A  13      16.569  -6.536  18.041
ATOM    199  N   HIS A  14      20.148  -5.684  16.009
ATOM    200  CA  HIS A  14      20.462  -4.261  16.109
ATOM    201  C   HIS A  14      19.359  -3.415  15.453
ATOM    202  O   HIS A  14      19.624  -2.306  15.001
ATOM    203  CB  HIS A  14      21.901  -3.967  15.613
ATOM    204  CG  HIS A  14      22.296  -4.490  14.249
ATOM    205  ND1 HIS A  14      23.567  -4.302  13.736
ATOM    206  CD2 HIS A  14      21.617  -5.193  13.277
ATOM    207  CE1 HIS A  14      23.602  -4.870  12.529
ATOM    208  NE2 HIS A  14      22.452  -5.433  12.186
ATOM    209  H   HIS A  14      19.593  -5.955  15.207
ATOM    210  HA  HIS A  14      20.421  -3.976  17.162
ATOM    211  HB3 HIS A  14      22.608  -4.386  16.330
ATOM    212  HB2 HIS A  14      22.088  -2.892  15.627
ATOM    213  HD1 HIS A  14      24.321  -3.786  14.169
ATOM    214  HD2 HIS A  14      20.597  -5.541  13.273
ATOM    215  HE1 HIS A  14      24.475  -4.860  11.892
ATOM    216  N   GLN A  15      18.129  -3.945  15.434
ATOM    217  CA  GLN A  15      16.929  -3.259  14.969
ATOM    218  C   GLN A  15      15.966  -3.167  16.159
ATOM    219  O   GLN A  15      15.956  -4.065  17.006
ATOM    220  CB  GLN A  15      16.287  -4.031  13.795
ATOM    221  CG  GLN A  15      17.229  -4.333  12.605
ATOM    222  CD  GLN A  15      17.802  -5.758  12.614
ATOM    223  OE1 GLN A  15      18.124  -6.316  13.662
ATOM    224  NE2 GLN A  15      17.962  -6.350  11.431
ATOM    225  H   GLN A  15      17.978  -4.863  15.828
ATOM    226  HA  GLN A  15      17.170  -2.252  14.636
ATOM    227  HB3 GLN A  15      15.466  -3.418  13.419
ATOM    228  HB2 GLN A  15      15.815  -4.949  14.141
ATOM    229  HG3 GLN A  15      18.042  -3.609  12.554
ATOM    230  HG2 GLN A  15      16.664  -4.211  11.680
ATOM    231 HE22 GLN A  15      18.335  -7.292  11.386
ATOM    232 HE21 GLN A  15      17.708  -5.878  10.575
ATOM    233  N   LYS A  16      15.171  -2.087  16.209
ATOM    234  CA  LYS A  16      14.197  -1.876  17.278
ATOM    235  C   LYS A  16      12.998  -1.065  16.776
ATOM    236  O   LYS A  16      13.168  -0.069  16.071
ATOM    237  CB  LYS A  16      14.876  -1.222  18.507
ATOM    238  CG  LYS A  16      13.944  -1.039  19.721
ATOM    239  CD  LYS A  16      14.641  -0.454  20.956
ATOM    240  CE  LYS A  16      13.656  -0.281  22.126
ATOM    241  NZ  LYS A  16      14.297   0.311  23.313
ATOM    242  H   LYS A  16      15.208  -1.384  15.484
ATOM    243  HA  LYS A  16      13.813  -2.851  17.587
ATOM    244  HB3 LYS A  16      15.281  -0.251  18.219
ATOM    245  HB2 LYS A  16      15.724  -1.835  18.814
ATOM    246  HG3 LYS A  16      13.493  -1.998  19.977
ATOM    247  HG2 LYS A  16      13.122  -0.375  19.458
ATOM    248  HD3 LYS A  16      15.086   0.508  20.695
ATOM    249  HD2 LYS A  16      15.463  -1.108  21.252
ATOM    250  HE3 LYS A  16      13.230  -1.246  22.405
ATOM    251  HE2 LYS A  16      12.825   0.361  21.827
ATOM    252  HZ1 LYS A  16      14.661   1.225  23.086
ATOM    253  HZ2 LYS A  16      13.614   0.400  24.053
ATOM    254  HZ3 LYS A  16      15.050  -0.285  23.627
ATOM    255  N   LEU A  17      11.814  -1.506  17.225
ATOM    256  CA  LEU A  17      10.541  -0.811  17.107
ATOM    257  C   LEU A  17      10.366   0.047  18.372
ATOM    258  O   LEU A  17      10.101  -0.497  19.444
ATOM    259  CB  LEU A  17       9.408  -1.861  16.983
ATOM    260  CG  LEU A  17       9.519  -2.832  15.782
ATOM    261  CD1 LEU A  17       8.395  -3.890  15.826
ATOM    262  CD2 LEU A  17       9.573  -2.105  14.424
ATOM    263  H   LEU A  17      11.791  -2.338  17.797
ATOM    264  HA  LEU A  17      10.538  -0.168  16.226
ATOM    265  HB3 LEU A  17       8.449  -1.345  16.935
ATOM    266  HB2 LEU A  17       9.375  -2.461  17.894
ATOM    267  HG  LEU A  17      10.455  -3.382  15.886
ATOM    268 HD11 LEU A  17       8.805  -4.899  15.775
ATOM    269 HD12 LEU A  17       7.808  -3.830  16.743
ATOM    270 HD13 LEU A  17       7.691  -3.785  15.001
ATOM    271 HD21 LEU A  17       9.016  -2.626  13.646
ATOM    272 HD22 LEU A  17       9.156  -1.101  14.492
ATOM    273 HD23 LEU A  17      10.601  -2.016  14.073
ATOM    274  N   VAL A  18      10.555   1.367  18.233
ATOM    275  CA  VAL A  18      10.349   2.343  19.302
ATOM    276  C   VAL A  18       8.868   2.760  19.295
ATOM    277  O   VAL A  18       8.342   3.102  18.234
ATOM    278  CB  VAL A  18      11.243   3.602  19.109
ATOM    279  CG1 VAL A  18      10.983   4.726  20.136
ATOM    280  CG2 VAL A  18      12.738   3.239  19.086
ATOM    281  H   VAL A  18      10.749   1.749  17.315
ATOM    282  HA  VAL A  18      10.595   1.891  20.265
ATOM    283  HB  VAL A  18      11.039   4.018  18.130
ATOM    284 HG11 VAL A  18      11.692   5.544  20.008
ATOM    285 HG12 VAL A  18       9.988   5.160  20.031
ATOM    286 HG13 VAL A  18      11.081   4.360  21.158
ATOM    287 HG21 VAL A  18      13.356   4.127  18.951
ATOM    288 HG22 VAL A  18      13.042   2.757  20.015
ATOM    289 HG23 VAL A  18      12.972   2.559  18.266
ATOM    290  N   PHE A  19       8.231   2.701  20.474
ATOM    291  CA  PHE A  19       6.804   2.957  20.641
ATOM    292  C   PHE A  19       6.646   3.931  21.810
ATOM    293  O   PHE A  19       7.012   3.589  22.936
ATOM    294  CB  PHE A  19       6.094   1.602  20.857
ATOM    295  CG  PHE A  19       4.585   1.526  20.666
ATOM    296  CD1 PHE A  19       3.841   2.551  20.036
ATOM    297  CD2 PHE A  19       3.941   0.303  20.952
ATOM    298  CE1 PHE A  19       2.507   2.345  19.715
ATOM    299  CE2 PHE A  19       2.614   0.110  20.599
ATOM    300  CZ  PHE A  19       1.902   1.125  19.975
ATOM    301  H   PHE A  19       8.731   2.434  21.309
ATOM    302  HA  PHE A  19       6.421   3.419  19.733
ATOM    303  HB3 PHE A  19       6.345   1.184  21.834
ATOM    304  HB2 PHE A  19       6.504   0.898  20.131
ATOM    305  HD1 PHE A  19       4.286   3.497  19.771
ATOM    306  HD2 PHE A  19       4.495  -0.506  21.406
ATOM    307  HE1 PHE A  19       1.950   3.125  19.222
ATOM    308  HE2 PHE A  19       2.143  -0.841  20.793
ATOM    309  HZ  PHE A  19       0.876   0.964  19.684
ATOM    310  N   PHE A  20       6.150   5.138  21.490
ATOM    311  CA  PHE A  20       6.049   6.327  22.347
ATOM    312  C   PHE A  20       7.411   6.979  22.652
ATOM    313  O   PHE A  20       8.460   6.346  22.524
ATOM    314  CB  PHE A  20       5.239   6.062  23.639
ATOM    315  CG  PHE A  20       3.800   5.649  23.400
ATOM    316  CD1 PHE A  20       2.855   6.595  22.950
ATOM    317  CD2 PHE A  20       3.426   4.292  23.497
ATOM    318  CE1 PHE A  20       1.557   6.191  22.667
ATOM    319  CE2 PHE A  20       2.122   3.911  23.216
ATOM    320  CZ  PHE A  20       1.192   4.859  22.810
ATOM    321  H   PHE A  20       5.908   5.306  20.521
ATOM    322  HA  PHE A  20       5.486   7.057  21.769
ATOM    323  HB3 PHE A  20       5.217   6.967  24.249
ATOM    324  HB2 PHE A  20       5.723   5.311  24.262
ATOM    325  HD1 PHE A  20       3.135   7.631  22.823
ATOM    326  HD2 PHE A  20       4.148   3.547  23.798
ATOM    327  HE1 PHE A  20       0.834   6.914  22.323
ATOM    328  HE2 PHE A  20       1.835   2.874  23.305
ATOM    329  HZ  PHE A  20       0.184   4.550  22.589
ATOM    330  N   ALA A  21       7.352   8.259  23.054
ATOM    331  CA  ALA A  21       8.502   9.050  23.493
ATOM    332  C   ALA A  21       9.065   8.580  24.842
ATOM    333  O   ALA A  21      10.282   8.593  25.025
ATOM    334  CB  ALA A  21       8.067  10.515  23.608
ATOM    335  H   ALA A  21       6.457   8.726  23.093
ATOM    336  HA  ALA A  21       9.282   8.975  22.732
ATOM    337  HB1 ALA A  21       8.923  11.181  23.715
ATOM    338  HB2 ALA A  21       7.524  10.809  22.716
ATOM    339  HB3 ALA A  21       7.400  10.681  24.455
ATOM    340  N   GLU A  22       8.157   8.175  25.742
ATOM    341  CA  GLU A  22       8.452   7.684  27.081
ATOM    342  C   GLU A  22       7.982   6.228  27.193
ATOM    343  O   GLU A  22       7.004   5.850  26.543
ATOM    344  CB  GLU A  22       7.734   8.607  28.097
ATOM    345  CG  GLU A  22       8.034   8.329  29.586
ATOM    346  CD  GLU A  22       9.522   8.487  29.928
ATOM    347  OE1 GLU A  22       9.960   9.651  30.062
ATOM    348  OE2 GLU A  22      10.202   7.441  30.034
ATOM    349  H   GLU A  22       7.181   8.175  25.486
ATOM    350  HA  GLU A  22       9.529   7.713  27.253
ATOM    351  HB3 GLU A  22       6.656   8.534  27.947
ATOM    352  HB2 GLU A  22       7.984   9.647  27.877
ATOM    353  HG3 GLU A  22       7.685   7.335  29.869
ATOM    354  HG2 GLU A  22       7.460   9.022  30.203
ATOM    355  N   ASP A  23       8.678   5.445  28.034
ATOM    356  CA  ASP A  23       8.352   4.048  28.314
ATOM    357  C   ASP A  23       7.116   3.971  29.231
ATOM    358  O   ASP A  23       7.241   4.065  30.452
ATOM    359  CB  ASP A  23       9.561   3.270  28.895
ATOM    360  CG  ASP A  23       9.351   1.753  29.087
ATOM    361  OD1 ASP A  23       8.588   1.150  28.296
ATOM    362  OD2 ASP A  23      10.080   1.190  29.932
ATOM    363  H   ASP A  23       9.441   5.842  28.568
ATOM    364  HA  ASP A  23       8.100   3.587  27.357
ATOM    365  HB3 ASP A  23       9.869   3.725  29.839
ATOM    366  HB2 ASP A  23      10.416   3.404  28.231
ATOM    367  N   VAL A  24       5.952   3.800  28.593
ATOM    368  CA  VAL A  24       4.652   3.592  29.229
ATOM    369  C   VAL A  24       4.123   2.163  28.973
ATOM    370  O   VAL A  24       3.058   1.817  29.486
ATOM    371  CB  VAL A  24       3.615   4.623  28.698
ATOM    372  CG1 VAL A  24       3.997   6.055  29.113
ATOM    373  CG2 VAL A  24       3.350   4.547  27.178
ATOM    374  H   VAL A  24       5.950   3.789  27.583
ATOM    375  HA  VAL A  24       4.734   3.707  30.311
ATOM    376  HB  VAL A  24       2.663   4.419  29.190
ATOM    377 HG11 VAL A  24       3.226   6.768  28.821
ATOM    378 HG12 VAL A  24       4.122   6.132  30.193
ATOM    379 HG13 VAL A  24       4.931   6.373  28.648
ATOM    380 HG21 VAL A  24       2.634   5.308  26.869
ATOM    381 HG22 VAL A  24       4.262   4.708  26.602
ATOM    382 HG23 VAL A  24       2.935   3.584  26.882
ATOM    383  N   GLY A  25       4.879   1.358  28.203
ATOM    384  CA  GLY A  25       4.550  -0.016  27.840
ATOM    385  C   GLY A  25       3.424  -0.090  26.797
ATOM    386  O   GLY A  25       2.891   0.918  26.329
ATOM    387  H   GLY A  25       5.758   1.712  27.854
ATOM    388  HA3 GLY A  25       4.263  -0.577  28.731
ATOM    389  HA2 GLY A  25       5.444  -0.490  27.436
ATOM    390  N   SER A  26       3.077  -1.332  26.444
ATOM    391  CA  SER A  26       1.979  -1.694  25.551
ATOM    392  C   SER A  26       0.666  -1.893  26.332
ATOM    393  O   SER A  26       0.692  -2.107  27.545
ATOM    394  CB  SER A  26       2.424  -2.948  24.775
ATOM    395  OG  SER A  26       2.667  -4.056  25.620
ATOM    396  H   SER A  26       3.559  -2.116  26.861
ATOM    397  HA  SER A  26       1.821  -0.892  24.827
ATOM    398  HB3 SER A  26       3.338  -2.726  24.225
ATOM    399  HB2 SER A  26       1.673  -3.240  24.042
ATOM    400  HG  SER A  26       1.833  -4.342  26.000
ATOM    401  N   ASN A  27      -0.463  -1.814  25.611
ATOM    402  CA  ASN A  27      -1.819  -1.922  26.164
ATOM    403  C   ASN A  27      -2.819  -2.337  25.067
ATOM    404  O   ASN A  27      -2.408  -2.666  23.955
ATOM    405  CB  ASN A  27      -2.208  -0.630  26.941
ATOM    406  CG  ASN A  27      -2.253   0.650  26.096
ATOM    407  OD1 ASN A  27      -3.253   0.929  25.440
ATOM    408  ND2 ASN A  27      -1.178   1.441  26.125
ATOM    409  H   ASN A  27      -0.410  -1.680  24.610
ATOM    410  HA  ASN A  27      -1.815  -2.748  26.878
ATOM    411  HB3 ASN A  27      -1.516  -0.476  27.770
ATOM    412  HB2 ASN A  27      -3.184  -0.757  27.412
ATOM    413 HD22 ASN A  27      -1.167   2.300  25.596
ATOM    414 HD21 ASN A  27      -0.369   1.192  26.677
ATOM    415  N   LYS A  28      -4.122  -2.328  25.399
ATOM    416  CA  LYS A  28      -5.221  -2.679  24.489
ATOM    417  C   LYS A  28      -5.395  -1.731  23.281
ATOM    418  O   LYS A  28      -5.947  -2.159  22.268
ATOM    419  CB  LYS A  28      -6.529  -2.818  25.297
ATOM    420  CG  LYS A  28      -7.041  -1.518  25.959
ATOM    421  CD  LYS A  28      -8.371  -1.692  26.712
ATOM    422  CE  LYS A  28      -9.572  -1.954  25.783
ATOM    423  NZ  LYS A  28     -10.834  -2.073  26.536
ATOM    424  H   LYS A  28      -4.393  -2.058  26.333
ATOM    425  HA  LYS A  28      -4.987  -3.664  24.077
ATOM    426  HB3 LYS A  28      -6.398  -3.586  26.061
ATOM    427  HB2 LYS A  28      -7.294  -3.203  24.623
ATOM    428  HG3 LYS A  28      -7.163  -0.732  25.214
ATOM    429  HG2 LYS A  28      -6.290  -1.151  26.659
ATOM    430  HD3 LYS A  28      -8.552  -0.795  27.306
ATOM    431  HD2 LYS A  28      -8.270  -2.510  27.427
ATOM    432  HE3 LYS A  28      -9.435  -2.874  25.216
ATOM    433  HE2 LYS A  28      -9.674  -1.143  25.061
ATOM    434  HZ1 LYS A  28     -11.007  -1.217  27.044
ATOM    435  HZ2 LYS A  28     -11.595  -2.241  25.893
ATOM    436  HZ3 LYS A  28     -10.769  -2.843  27.186
ATOM    437  N   GLY A  29      -4.917  -0.483  23.406
ATOM    438  CA  GLY A  29      -4.915   0.523  22.346
ATOM    439  C   GLY A  29      -3.526   0.665  21.704
ATOM    440  O   GLY A  29      -3.344   1.578  20.901
ATOM    441  H   GLY A  29      -4.479  -0.210  24.276
ATOM    442  HA3 GLY A  29      -5.185   1.478  22.794
ATOM    443  HA2 GLY A  29      -5.656   0.309  21.574
ATOM    444  N   ALA A  30      -2.554  -0.191  22.067
ATOM    445  CA  ALA A  30      -1.155  -0.096  21.661
ATOM    446  C   ALA A  30      -0.563  -1.505  21.530
ATOM    447  O   ALA A  30       0.136  -1.963  22.434
ATOM    448  CB  ALA A  30      -0.400   0.779  22.679
ATOM    449  H   ALA A  30      -2.770  -0.938  22.713
ATOM    450  HA  ALA A  30      -1.084   0.380  20.685
ATOM    451  HB1 ALA A  30       0.661   0.848  22.448
ATOM    452  HB2 ALA A  30      -0.796   1.795  22.696
ATOM    453  HB3 ALA A  30      -0.484   0.374  23.686
ATOM    454  N   ILE A  31      -0.873  -2.173  20.409
ATOM    455  CA  ILE A  31      -0.420  -3.530  20.102
ATOM    456  C   ILE A  31       0.983  -3.479  19.466
ATOM    457  O   ILE A  31       1.172  -2.770  18.479
ATOM    458  CB  ILE A  31      -1.393  -4.232  19.107
ATOM    459  CG1 ILE A  31      -2.863  -4.210  19.595
ATOM    460  CG2 ILE A  31      -0.966  -5.667  18.723
ATOM    461  CD1 ILE A  31      -3.108  -4.870  20.961
ATOM    462  H   ILE A  31      -1.434  -1.719  19.700
ATOM    463  HA  ILE A  31      -0.372  -4.115  21.023
ATOM    464  HB  ILE A  31      -1.381  -3.658  18.181
ATOM    465 HG13 ILE A  31      -3.503  -4.680  18.847
ATOM    466 HG12 ILE A  31      -3.212  -3.178  19.648
ATOM    467 HG21 ILE A  31      -1.709  -6.132  18.076
ATOM    468 HG22 ILE A  31      -0.024  -5.683  18.174
ATOM    469 HG23 ILE A  31      -0.847  -6.301  19.601
ATOM    470 HD11 ILE A  31      -4.175  -4.950  21.166
ATOM    471 HD12 ILE A  31      -2.691  -5.875  21.008
ATOM    472 HD13 ILE A  31      -2.668  -4.284  21.768
ATOM    473  N   ILE A  32       1.927  -4.246  20.032
ATOM    474  CA  ILE A  32       3.288  -4.387  19.515
ATOM    475  C   ILE A  32       3.699  -5.869  19.500
ATOM    476  O   ILE A  32       3.454  -6.584  20.471
ATOM    477  CB  ILE A  32       4.325  -3.528  20.297
ATOM    478  CG1 ILE A  32       5.744  -3.575  19.674
ATOM    479  CG2 ILE A  32       4.379  -3.841  21.804
ATOM    480  CD1 ILE A  32       6.620  -2.362  20.023
ATOM    481  H   ILE A  32       1.703  -4.814  20.837
ATOM    482  HA  ILE A  32       3.295  -4.041  18.490
ATOM    483  HB  ILE A  32       3.974  -2.501  20.203
ATOM    484 HG13 ILE A  32       5.667  -3.624  18.588
ATOM    485 HG12 ILE A  32       6.258  -4.490  19.972
ATOM    486 HG21 ILE A  32       4.956  -3.092  22.346
ATOM    487 HG22 ILE A  32       3.380  -3.855  22.235
ATOM    488 HG23 ILE A  32       4.835  -4.811  22.002
ATOM    489 HD11 ILE A  32       7.623  -2.481  19.614
ATOM    490 HD12 ILE A  32       6.202  -1.448  19.603
ATOM    491 HD13 ILE A  32       6.719  -2.226  21.099
ATOM    492  N   GLY A  33       4.309  -6.296  18.385
ATOM    493  CA  GLY A  33       4.756  -7.671  18.184
ATOM    494  C   GLY A  33       5.531  -7.751  16.865
ATOM    495  O   GLY A  33       5.840  -6.730  16.257
ATOM    496  H   GLY A  33       4.472  -5.652  17.622
ATOM    497  HA3 GLY A  33       3.894  -8.339  18.147
ATOM    498  HA2 GLY A  33       5.400  -7.987  19.005
ATOM    499  N   LEU A  34       5.857  -8.978  16.429
ATOM    500  CA  LEU A  34       6.505  -9.246  15.138
ATOM    501  C   LEU A  34       5.461  -9.705  14.110
ATOM    502  O   LEU A  34       5.415  -9.149  13.014
ATOM    503  CB  LEU A  34       7.614 -10.310  15.300
ATOM    504  CG  LEU A  34       8.752  -9.929  16.274
ATOM    505  CD1 LEU A  34       9.753 -11.093  16.423
ATOM    506  CD2 LEU A  34       9.453  -8.609  15.892
ATOM    507  H   LEU A  34       5.604  -9.786  16.979
ATOM    508  HA  LEU A  34       6.960  -8.337  14.743
ATOM    509  HB3 LEU A  34       8.049 -10.519  14.321
ATOM    510  HB2 LEU A  34       7.167 -11.249  15.633
ATOM    511  HG  LEU A  34       8.308  -9.781  17.260
ATOM    512 HD11 LEU A  34      10.749 -10.842  16.061
ATOM    513 HD12 LEU A  34       9.853 -11.389  17.467
ATOM    514 HD13 LEU A  34       9.432 -11.975  15.869
ATOM    515 HD21 LEU A  34      10.529  -8.643  16.059
ATOM    516 HD22 LEU A  34       9.298  -8.356  14.846
ATOM    517 HD23 LEU A  34       9.066  -7.782  16.488
ATOM    518  N   MET A  35       4.635 -10.688  14.500
ATOM    519  CA  MET A  35       3.511 -11.212  13.731
ATOM    520  C   MET A  35       2.230 -10.909  14.515
ATOM    521  O   MET A  35       2.073 -11.412  15.628
ATOM    522  CB  MET A  35       3.682 -12.731  13.533
ATOM    523  CG  MET A  35       4.798 -13.116  12.551
ATOM    524  SD  MET A  35       4.949 -14.910  12.341
ATOM    525  CE  MET A  35       6.102 -14.987  10.949
ATOM    526  H   MET A  35       4.739 -11.080  15.425
ATOM    527  HA  MET A  35       3.451 -10.744  12.748
ATOM    528  HB3 MET A  35       2.747 -13.158  13.170
ATOM    529  HB2 MET A  35       3.870 -13.213  14.494
ATOM    530  HG3 MET A  35       5.759 -12.727  12.890
ATOM    531  HG2 MET A  35       4.605 -12.671  11.576
ATOM    532  HE1 MET A  35       6.371 -16.024  10.753
ATOM    533  HE2 MET A  35       5.643 -14.578  10.052
ATOM    534  HE3 MET A  35       7.011 -14.429  11.167
ATOM    535  N   VAL A  36       1.350 -10.091  13.923
ATOM    536  CA  VAL A  36       0.075  -9.692  14.510
ATOM    537  C   VAL A  36      -1.022 -10.039  13.488
ATOM    538  O   VAL A  36      -1.036  -9.472  12.395
ATOM    539  CB  VAL A  36       0.017  -8.161  14.798
ATOM    540  CG1 VAL A  36      -1.237  -7.769  15.599
ATOM    541  CG2 VAL A  36       1.266  -7.637  15.535
ATOM    542  H   VAL A  36       1.558  -9.707  13.008
ATOM    543  HA  VAL A  36      -0.123 -10.235  15.437
ATOM    544  HB  VAL A  36      -0.036  -7.628  13.849
ATOM    545 HG11 VAL A  36      -1.343  -6.687  15.660
ATOM    546 HG12 VAL A  36      -2.151  -8.164  15.161
ATOM    547 HG13 VAL A  36      -1.175  -8.152  16.617
ATOM    548 HG21 VAL A  36       1.168  -6.578  15.778
ATOM    549 HG22 VAL A  36       1.431  -8.177  16.468
ATOM    550 HG23 VAL A  36       2.166  -7.739  14.927
ATOM    551  N   GLY A  37      -1.907 -10.981  13.840
ATOM    552  CA  GLY A  37      -2.987 -11.387  12.949
ATOM    553  C   GLY A  37      -4.209 -11.774  13.770
ATOM    554  O   GLY A  37      -4.087 -12.376  14.838
ATOM    555  H   GLY A  37      -1.853 -11.434  14.741
ATOM    556  HA3 GLY A  37      -2.671 -12.221  12.322
ATOM    557  HA2 GLY A  37      -3.269 -10.558  12.306
ATOM    558  N   GLY A  38      -5.394 -11.430  13.236
ATOM    559  CA  GLY A  38      -6.699 -11.706  13.837
ATOM    560  C   GLY A  38      -6.981 -10.843  15.078
ATOM    561  O   GLY A  38      -7.932 -11.136  15.803
ATOM    562  H   GLY A  38      -5.404 -10.964  12.340
ATOM    563  HA3 GLY A  38      -6.780 -12.764  14.091
ATOM    564  HA2 GLY A  38      -7.467 -11.493  13.095
ATOM    565  N   VAL A  39      -6.161  -9.808  15.334
ATOM    566  CA  VAL A  39      -6.257  -8.934  16.497
ATOM    567  C   VAL A  39      -7.227  -7.781  16.194
ATOM    568  O   VAL A  39      -6.873  -6.844  15.475
ATOM    569  CB  VAL A  39      -4.859  -8.387  16.906
ATOM    570  CG1 VAL A  39      -4.894  -7.306  18.005
ATOM    571  CG2 VAL A  39      -3.930  -9.536  17.340
ATOM    572  H   VAL A  39      -5.398  -9.621  14.701
ATOM    573  HA  VAL A  39      -6.647  -9.504  17.344
ATOM    574  HB  VAL A  39      -4.396  -7.922  16.035
ATOM    575 HG11 VAL A  39      -3.895  -7.101  18.390
ATOM    576 HG12 VAL A  39      -5.276  -6.363  17.620
ATOM    577 HG13 VAL A  39      -5.515  -7.611  18.847
ATOM    578 HG21 VAL A  39      -2.968  -9.164  17.691
ATOM    579 HG22 VAL A  39      -4.372 -10.114  18.151
ATOM    580 HG23 VAL A  39      -3.728 -10.219  16.516
ATOM    581  N   VAL A  40      -8.443  -7.901  16.746
ATOM    582  CA  VAL A  40      -9.499  -6.902  16.638
ATOM    583  C   VAL A  40      -9.491  -6.053  17.925
ATOM    584  O   VAL A  40      -9.701  -6.599  19.008
ATOM    585  CB  VAL A  40     -10.898  -7.557  16.458
ATOM    586  CG1 VAL A  40     -12.047  -6.528  16.374
ATOM    587  CG2 VAL A  40     -10.932  -8.496  15.235
ATOM    588  H   VAL A  40      -8.657  -8.710  17.312
ATOM    589  HA  VAL A  40      -9.319  -6.277  15.769
ATOM    590  HB  VAL A  40     -11.102  -8.185  17.328
ATOM    591 HG11 VAL A  40     -12.995  -7.015  16.144
ATOM    592 HG12 VAL A  40     -12.188  -5.998  17.317
ATOM    593 HG13 VAL A  40     -11.864  -5.779  15.605
ATOM    594 HG21 VAL A  40     -11.930  -8.907  15.079
ATOM    595 HG22 VAL A  40     -10.637  -7.985  14.320
ATOM    596 HG23 VAL A  40     -10.257  -9.342  15.364
ATOM    597  N   ILE A  41      -9.231  -4.745  17.776
ATOM    598  CA  ILE A  41      -9.171  -3.761  18.862
ATOM    599  C   ILE A  41     -10.186  -2.623  18.637
ATOM    600  O   ILE A  41     -10.835  -2.574  17.591
ATOM    601  CB  ILE A  41      -7.741  -3.157  19.016
ATOM    602  CG1 ILE A  41      -7.202  -2.435  17.756
ATOM    603  CG2 ILE A  41      -6.762  -4.226  19.530
ATOM    604  CD1 ILE A  41      -5.873  -1.698  17.987
ATOM    605  H   ILE A  41      -9.098  -4.374  16.843
ATOM    606  HA  ILE A  41      -9.450  -4.232  19.807
ATOM    607  HB  ILE A  41      -7.781  -2.407  19.807
ATOM    608 HG13 ILE A  41      -7.928  -1.706  17.395
ATOM    609 HG12 ILE A  41      -7.072  -3.156  16.947
ATOM    610 HG21 ILE A  41      -5.791  -3.797  19.772
ATOM    611 HG22 ILE A  41      -7.137  -4.700  20.437
ATOM    612 HG23 ILE A  41      -6.611  -5.008  18.789
ATOM    613 HD11 ILE A  41      -5.690  -0.966  17.201
ATOM    614 HD12 ILE A  41      -5.870  -1.167  18.940
ATOM    615 HD13 ILE A  41      -5.032  -2.391  17.987
ATOM    616  N   ALA A  42     -10.313  -1.749  19.654
ATOM    617  CA  ALA A  42     -11.241  -0.606  19.735
ATOM    618  C   ALA A  42     -10.700   0.698  19.017
ATOM    619  O   ALA A  42     -10.221   0.532  17.872
ATOM    620  CB  ALA A  42     -11.641  -0.431  21.222
ATOM    621  OXT ALA A  42     -10.847   1.778  19.637
ATOM    622  H   ALA A  42      -9.741  -1.886  20.474
ATOM    623  HA  ALA A  42     -12.151  -0.878  19.202
ATOM    624  HB1 ALA A  42     -12.422   0.321  21.340
ATOM    625  HB2 ALA A  42     -12.034  -1.360  21.637
ATOM    626  HB3 ALA A  42     -10.789  -0.129  21.834
ATOM    627  N   ASP A  43      15.287  22.121   6.626
ATOM    628  CA  ASP A  43      14.900  20.711   6.851
ATOM    629  C   ASP A  43      16.135  19.766   6.754
ATOM    630  O   ASP A  43      16.020  18.622   7.197
ATOM    631  CB  ASP A  43      13.687  20.277   5.976
ATOM    632  CG  ASP A  43      13.965  20.051   4.481
ATOM    633  OD1 ASP A  43      14.016  18.872   4.071
ATOM    634  OD2 ASP A  43      14.222  21.056   3.784
ATOM    635  H1  ASP A  43      16.148  22.375   7.097
ATOM    636  H2  ASP A  43      15.372  22.340   5.643
ATOM    637  HA  ASP A  43      14.575  20.637   7.890
ATOM    638  HB3 ASP A  43      12.894  21.022   6.062
ATOM    639  HB2 ASP A  43      13.257  19.365   6.394
ATOM    640  N   ALA A  44      17.280  20.222   6.208
ATOM    641  CA  ALA A  44      18.546  19.489   6.128
ATOM    642  C   ALA A  44      19.358  19.584   7.436
ATOM    643  O   ALA A  44      20.570  19.783   7.375
ATOM    644  CB  ALA A  44      19.336  20.023   4.921
ATOM    645  H   ALA A  44      17.306  21.172   5.866
ATOM    646  HA  ALA A  44      18.341  18.432   5.950
ATOM    647  HB1 ALA A  44      20.238  19.436   4.745
ATOM    648  HB2 ALA A  44      18.736  19.982   4.012
ATOM    649  HB3 ALA A  44      19.637  21.062   5.066
ATOM    650  N   GLU A  45      18.681  19.459   8.593
ATOM    651  CA  GLU A  45      19.218  19.698   9.937
ATOM    652  C   GLU A  45      20.069  18.527  10.453
ATOM    653  O   GLU A  45      19.744  17.910  11.468
ATOM    654  CB  GLU A  45      18.067  20.082  10.902
ATOM    655  CG  GLU A  45      17.169  21.250  10.432
ATOM    656  CD  GLU A  45      17.942  22.489   9.951
ATOM    657  OE1 GLU A  45      17.716  22.883   8.785
ATOM    658  OE2 GLU A  45      18.755  23.011  10.746
ATOM    659  H   GLU A  45      17.687  19.280   8.550
ATOM    660  HA  GLU A  45      19.902  20.546   9.877
ATOM    661  HB3 GLU A  45      18.486  20.334  11.877
ATOM    662  HB2 GLU A  45      17.430  19.213  11.074
ATOM    663  HG3 GLU A  45      16.513  21.553  11.248
ATOM    664  HG2 GLU A  45      16.505  20.899   9.640
ATOM    665  N   PHE A  46      21.167  18.271   9.731
ATOM    666  CA  PHE A  46      22.196  17.309  10.074
ATOM    667  C   PHE A  46      23.431  18.147  10.414
ATOM    668  O   PHE A  46      24.125  18.628   9.516
ATOM    669  CB  PHE A  46      22.399  16.361   8.875
ATOM    670  CG  PHE A  46      23.061  15.058   9.268
ATOM    671  CD1 PHE A  46      22.290  14.043   9.870
ATOM    672  CD2 PHE A  46      24.462  14.916   9.211
ATOM    673  CE1 PHE A  46      22.904  12.891  10.338
ATOM    674  CE2 PHE A  46      25.056  13.749   9.674
ATOM    675  CZ  PHE A  46      24.280  12.740  10.231
ATOM    676  H   PHE A  46      21.337  18.822   8.899
ATOM    677  HA  PHE A  46      21.898  16.721  10.945
ATOM    678  HB3 PHE A  46      22.968  16.833   8.072
ATOM    679  HB2 PHE A  46      21.430  16.113   8.437
ATOM    680  HD1 PHE A  46      21.221  14.159   9.972
ATOM    681  HD2 PHE A  46      25.068  15.712   8.808
ATOM    682  HE1 PHE A  46      22.311  12.114  10.794
ATOM    683  HE2 PHE A  46      26.128  13.632   9.615
ATOM    684  HZ  PHE A  46      24.750  11.840  10.600
ATOM    685  N   ARG A  47      23.629  18.361  11.724
ATOM    686  CA  ARG A  47      24.697  19.202  12.259
ATOM    687  C   ARG A  47      26.093  18.586  12.081
ATOM    688  O   ARG A  47      26.216  17.390  11.810
ATOM    689  CB  ARG A  47      24.430  19.538  13.739
ATOM    690  CG  ARG A  47      23.010  20.061  14.031
ATOM    691  CD  ARG A  47      22.935  21.048  15.205
ATOM    692  NE  ARG A  47      23.449  20.477  16.464
ATOM    693  CZ  ARG A  47      23.002  20.690  17.712
ATOM    694  NH1 ARG A  47      21.941  21.466  17.964
ATOM    695  NH2 ARG A  47      23.643  20.120  18.737
ATOM    696  H   ARG A  47      23.010  17.938  12.400
ATOM    697  HA  ARG A  47      24.671  20.134  11.695
ATOM    698  HB3 ARG A  47      25.158  20.289  14.052
ATOM    699  HB2 ARG A  47      24.615  18.659  14.359
ATOM    700  HG3 ARG A  47      22.306  19.239  14.171
ATOM    701  HG2 ARG A  47      22.658  20.596  13.148
ATOM    702  HD3 ARG A  47      21.886  21.311  15.332
ATOM    703  HD2 ARG A  47      23.457  21.975  14.965
ATOM    704  HE  ARG A  47      24.306  19.942  16.371
ATOM    705 HH12 ARG A  47      21.610  21.592  18.916
ATOM    706 HH11 ARG A  47      21.447  21.911  17.205
ATOM    707 HH22 ARG A  47      23.340  20.299  19.688
ATOM    708 HH21 ARG A  47      24.487  19.577  18.580
ATOM    709  N   HIS A  48      27.122  19.428  12.274
ATOM    710  CA  HIS A  48      28.536  19.038  12.319
ATOM    711  C   HIS A  48      28.849  18.001  13.416
ATOM    712  O   HIS A  48      29.693  17.133  13.195
ATOM    713  CB  HIS A  48      29.419  20.293  12.506
ATOM    714  CG  HIS A  48      29.115  21.116  13.738
ATOM    715  ND1 HIS A  48      28.038  22.009  13.808
ATOM    716  CD2 HIS A  48      29.774  21.121  14.950
ATOM    717  CE1 HIS A  48      28.076  22.493  15.042
ATOM    718  NE2 HIS A  48      29.085  22.002  15.763
ATOM    719  H   HIS A  48      26.934  20.398  12.489
ATOM    720  HA  HIS A  48      28.785  18.577  11.362
ATOM    721  HB3 HIS A  48      29.340  20.940  11.636
ATOM    722  HB2 HIS A  48      30.469  20.000  12.546
ATOM    723  HD2 HIS A  48      30.636  20.569  15.293
ATOM    724  HE1 HIS A  48      27.360  23.205  15.425
ATOM    725  HE2 HIS A  48      29.295  22.222  16.726
ATOM    726  N   ASP A  49      28.153  18.114  14.558
ATOM    727  CA  ASP A  49      28.237  17.213  15.703
ATOM    728  C   ASP A  49      27.131  16.147  15.623
ATOM    729  O   ASP A  49      26.093  16.353  14.991
ATOM    730  CB  ASP A  49      28.173  17.955  17.066
ATOM    731  CG  ASP A  49      26.903  18.770  17.371
ATOM    732  OD1 ASP A  49      26.440  18.672  18.527
ATOM    733  OD2 ASP A  49      26.450  19.538  16.494
ATOM    734  H   ASP A  49      27.476  18.859  14.653
ATOM    735  HA  ASP A  49      29.198  16.695  15.668
ATOM    736  HB3 ASP A  49      29.000  18.665  17.104
ATOM    737  HB2 ASP A  49      28.371  17.246  17.872
ATOM    738  N   SER A  50      27.392  15.024  16.302
ATOM    739  CA  SER A  50      26.526  13.853  16.348
ATOM    740  C   SER A  50      26.762  13.096  17.669
ATOM    741  O   SER A  50      27.728  13.380  18.381
ATOM    742  CB  SER A  50      26.790  13.004  15.085
ATOM    743  OG  SER A  50      25.813  12.004  14.918
ATOM    744  H   SER A  50      28.248  14.947  16.833
ATOM    745  HA  SER A  50      25.486  14.175  16.338
ATOM    746  HB3 SER A  50      27.776  12.538  15.126
ATOM    747  HB2 SER A  50      26.770  13.625  14.188
ATOM    748  HG  SER A  50      25.017  12.415  14.562
ATOM    749  N   GLY A  51      25.864  12.149  17.975
ATOM    750  CA  GLY A  51      25.941  11.292  19.156
ATOM    751  C   GLY A  51      26.598   9.951  18.798
ATOM    752  O   GLY A  51      27.272   9.817  17.775
ATOM    753  H   GLY A  51      25.117  11.957  17.322
ATOM    754  HA3 GLY A  51      24.927  11.114  19.514
ATOM    755  HA2 GLY A  51      26.489  11.769  19.971
ATOM    756  N   TYR A  52      26.376   8.954  19.666
ATOM    757  CA  TYR A  52      26.718   7.553  19.428
ATOM    758  C   TYR A  52      25.442   6.780  19.072
ATOM    759  O   TYR A  52      24.399   7.009  19.688
ATOM    760  CB  TYR A  52      27.404   6.972  20.683
ATOM    761  CG  TYR A  52      27.705   5.482  20.616
ATOM    762  CD1 TYR A  52      28.643   4.994  19.682
ATOM    763  CD2 TYR A  52      27.027   4.577  21.461
ATOM    764  CE1 TYR A  52      28.897   3.612  19.590
ATOM    765  CE2 TYR A  52      27.281   3.195  21.368
ATOM    766  CZ  TYR A  52      28.215   2.711  20.430
ATOM    767  OH  TYR A  52      28.459   1.372  20.334
ATOM    768  H   TYR A  52      25.819   9.129  20.490
ATOM    769  HA  TYR A  52      27.418   7.470  18.594
ATOM    770  HB3 TYR A  52      26.781   7.159  21.559
ATOM    771  HB2 TYR A  52      28.341   7.500  20.864
ATOM    772  HD1 TYR A  52      29.166   5.677  19.028
ATOM    773  HD2 TYR A  52      26.302   4.938  22.175
ATOM    774  HE1 TYR A  52      29.616   3.244  18.873
ATOM    775  HE2 TYR A  52      26.753   2.510  22.014
ATOM    776  HH  TYR A  52      27.936   0.846  20.942
ATOM    777  N   GLU A  53      25.567   5.855  18.109
ATOM    778  CA  GLU A  53      24.471   4.996  17.683
ATOM    779  C   GLU A  53      25.008   3.651  17.183
ATOM    780  O   GLU A  53      26.040   3.619  16.515
ATOM    781  CB  GLU A  53      23.625   5.740  16.623
ATOM    782  CG  GLU A  53      22.350   5.012  16.154
ATOM    783  CD  GLU A  53      21.361   4.817  17.308
ATOM    784  OE1 GLU A  53      21.460   3.773  17.988
ATOM    785  OE2 GLU A  53      20.531   5.724  17.517
ATOM    786  H   GLU A  53      26.454   5.705  17.652
ATOM    787  HA  GLU A  53      23.864   4.790  18.566
ATOM    788  HB3 GLU A  53      24.253   5.963  15.761
ATOM    789  HB2 GLU A  53      23.335   6.715  17.017
ATOM    790  HG3 GLU A  53      22.588   4.053  15.691
ATOM    791  HG2 GLU A  53      21.874   5.606  15.373
ATOM    792  N   VAL A  54      24.268   2.581  17.509
ATOM    793  CA  VAL A  54      24.563   1.194  17.152
ATOM    794  C   VAL A  54      23.382   0.521  16.413
ATOM    795  O   VAL A  54      23.590  -0.536  15.818
ATOM    796  CB  VAL A  54      24.924   0.383  18.434
ATOM    797  CG1 VAL A  54      23.736   0.143  19.391
ATOM    798  CG2 VAL A  54      25.639  -0.948  18.132
ATOM    799  H   VAL A  54      23.422   2.728  18.043
ATOM    800  HA  VAL A  54      25.413   1.163  16.468
ATOM    801  HB  VAL A  54      25.646   0.990  18.984
ATOM    802 HG11 VAL A  54      24.078  -0.310  20.323
ATOM    803 HG12 VAL A  54      23.238   1.077  19.649
ATOM    804 HG13 VAL A  54      22.990  -0.527  18.963
ATOM    805 HG21 VAL A  54      26.016  -1.402  19.049
ATOM    806 HG22 VAL A  54      24.979  -1.675  17.661
ATOM    807 HG23 VAL A  54      26.494  -0.794  17.472
ATOM    808  N   HIS A  55      22.179   1.134  16.432
ATOM    809  CA  HIS A  55      21.007   0.644  15.705
ATOM    810  C   HIS A  55      21.223   0.740  14.188
ATOM    811  O   HIS A  55      21.437   1.836  13.674
ATOM    812  CB  HIS A  55      19.720   1.402  16.102
ATOM    813  CG  HIS A  55      19.146   1.033  17.449
ATOM    814  ND1 HIS A  55      19.620   1.568  18.635
ATOM    815  CD2 HIS A  55      18.158   0.129  17.786
ATOM    816  CE1 HIS A  55      18.923   1.019  19.625
ATOM    817  NE2 HIS A  55      18.030   0.145  19.167
ATOM    818  H   HIS A  55      22.071   2.018  16.911
ATOM    819  HA  HIS A  55      20.875  -0.403  15.974
ATOM    820  HB3 HIS A  55      18.934   1.184  15.377
ATOM    821  HB2 HIS A  55      19.871   2.481  16.047
ATOM    822  HD1 HIS A  55      20.357   2.263  18.714
ATOM    823  HD2 HIS A  55      17.549  -0.520  17.173
ATOM    824  HE1 HIS A  55      19.072   1.248  20.671
ATOM    825  HE2 HIS A  55      17.392  -0.413  19.718
ATOM    826  N   HIS A  56      21.131  -0.416  13.518
ATOM    827  CA  HIS A  56      21.172  -0.569  12.067
ATOM    828  C   HIS A  56      19.891  -0.072  11.378
ATOM    829  O   HIS A  56      19.942   0.292  10.205
ATOM    830  CB  HIS A  56      21.393  -2.056  11.751
ATOM    831  CG  HIS A  56      21.730  -2.335  10.312
ATOM    832  ND1 HIS A  56      23.024  -2.269   9.837
ATOM    833  CD2 HIS A  56      20.953  -2.660   9.223
ATOM    834  CE1 HIS A  56      22.984  -2.498   8.527
ATOM    835  NE2 HIS A  56      21.757  -2.733   8.086
ATOM    836  H   HIS A  56      20.946  -1.264  14.038
ATOM    837  HA  HIS A  56      22.023   0.003  11.690
ATOM    838  HB3 HIS A  56      20.523  -2.650  12.036
ATOM    839  HB2 HIS A  56      22.223  -2.416  12.353
ATOM    840  HD1 HIS A  56      23.849  -2.015  10.371
ATOM    841  HD2 HIS A  56      19.884  -2.804   9.164
ATOM    842  HE1 HIS A  56      23.857  -2.484   7.891
ATOM    843  N   GLN A  57      18.768  -0.085  12.108
ATOM    844  CA  GLN A  57      17.471   0.346  11.613
ATOM    845  C   GLN A  57      16.630   0.744  12.829
ATOM    846  O   GLN A  57      16.675   0.054  13.851
ATOM    847  CB  GLN A  57      16.821  -0.810  10.821
ATOM    848  CG  GLN A  57      15.735  -0.334   9.842
ATOM    849  CD  GLN A  57      16.235   0.362   8.570
ATOM    850  OE1 GLN A  57      15.429   0.951   7.858
ATOM    851  NE2 GLN A  57      17.531   0.296   8.250
ATOM    852  H   GLN A  57      18.795  -0.402  13.067
ATOM    853  HA  GLN A  57      17.608   1.226  10.981
ATOM    854  HB3 GLN A  57      16.376  -1.523  11.518
ATOM    855  HB2 GLN A  57      17.569  -1.392  10.281
ATOM    856  HG3 GLN A  57      15.043   0.335  10.348
ATOM    857  HG2 GLN A  57      15.152  -1.196   9.533
ATOM    858 HE22 GLN A  57      17.859   0.721   7.395
ATOM    859 HE21 GLN A  57      18.193  -0.169   8.856
ATOM    860  N   LYS A  58      15.880   1.847  12.703
ATOM    861  CA  LYS A  58      15.139   2.413  13.823
ATOM    862  C   LYS A  58      13.773   2.890  13.319
ATOM    863  O   LYS A  58      13.708   3.837  12.538
ATOM    864  CB  LYS A  58      15.995   3.526  14.476
ATOM    865  CG  LYS A  58      15.923   3.513  16.010
ATOM    866  CD  LYS A  58      16.893   4.515  16.648
ATOM    867  CE  LYS A  58      16.899   4.437  18.180
ATOM    868  NZ  LYS A  58      17.720   5.505  18.777
ATOM    869  H   LYS A  58      15.874   2.375  11.840
ATOM    870  HA  LYS A  58      14.942   1.640  14.570
ATOM    871  HB3 LYS A  58      15.754   4.512  14.076
ATOM    872  HB2 LYS A  58      17.045   3.367  14.220
ATOM    873  HG3 LYS A  58      16.158   2.512  16.374
ATOM    874  HG2 LYS A  58      14.902   3.727  16.329
ATOM    875  HD3 LYS A  58      16.630   5.522  16.319
ATOM    876  HD2 LYS A  58      17.901   4.320  16.278
ATOM    877  HE3 LYS A  58      17.283   3.470  18.505
ATOM    878  HE2 LYS A  58      15.884   4.528  18.569
ATOM    879  HZ1 LYS A  58      18.667   5.451  18.414
ATOM    880  HZ2 LYS A  58      17.335   6.406  18.534
ATOM    881  HZ3 LYS A  58      17.742   5.408  19.782
ATOM    882  N   LEU A  59      12.710   2.203  13.762
ATOM    883  CA  LEU A  59      11.325   2.517  13.422
ATOM    884  C   LEU A  59      10.684   3.172  14.646
ATOM    885  O   LEU A  59      10.422   2.482  15.627
ATOM    886  CB  LEU A  59      10.556   1.234  13.027
ATOM    887  CG  LEU A  59      10.905   0.658  11.636
ATOM    888  CD1 LEU A  59      12.287  -0.019  11.596
ATOM    889  CD2 LEU A  59       9.804  -0.294  11.123
ATOM    890  H   LEU A  59      12.842   1.430  14.402
ATOM    891  HA  LEU A  59      11.275   3.220  12.592
ATOM    892  HB3 LEU A  59       9.493   1.483  13.029
ATOM    893  HB2 LEU A  59      10.683   0.469  13.791
ATOM    894  HG  LEU A  59      10.925   1.492  10.937
ATOM    895 HD11 LEU A  59      12.301  -0.875  10.923
ATOM    896 HD12 LEU A  59      13.036   0.683  11.234
ATOM    897 HD13 LEU A  59      12.607  -0.364  12.579
ATOM    898 HD21 LEU A  59       9.599  -0.118  10.067
ATOM    899 HD22 LEU A  59      10.085  -1.342  11.230
ATOM    900 HD23 LEU A  59       8.861  -0.167  11.656
ATOM    901  N   VAL A  60      10.458   4.490  14.564
ATOM    902  CA  VAL A  60       9.862   5.287  15.628
ATOM    903  C   VAL A  60       8.383   5.533  15.307
ATOM    904  O   VAL A  60       8.070   6.102  14.262
ATOM    905  CB  VAL A  60      10.584   6.653  15.810
ATOM    906  CG1 VAL A  60       9.987   7.501  16.953
ATOM    907  CG2 VAL A  60      12.097   6.467  16.042
ATOM    908  H   VAL A  60      10.688   4.991  13.714
ATOM    909  HA  VAL A  60       9.906   4.752  16.571
ATOM    910  HB  VAL A  60      10.479   7.230  14.890
ATOM    911 HG11 VAL A  60      10.563   8.414  17.106
ATOM    912 HG12 VAL A  60       8.961   7.806  16.749
ATOM    913 HG13 VAL A  60       9.988   6.951  17.895
ATOM    914 HG21 VAL A  60      12.593   7.427  16.190
ATOM    915 HG22 VAL A  60      12.289   5.855  16.923
ATOM    916 HG23 VAL A  60      12.580   5.988  15.190
ATOM    917  N   PHE A  61       7.517   5.099  16.233
ATOM    918  CA  PHE A  61       6.077   5.297  16.196
ATOM    919  C   PHE A  61       5.683   6.110  17.432
ATOM    920  O   PHE A  61       5.860   5.627  18.550
ATOM    921  CB  PHE A  61       5.384   3.925  16.120
ATOM    922  CG  PHE A  61       3.864   3.898  16.076
ATOM    923  CD1 PHE A  61       3.201   2.709  16.437
ATOM    924  CD2 PHE A  61       3.111   4.939  15.487
ATOM    925  CE1 PHE A  61       1.836   2.573  16.235
ATOM    926  CE2 PHE A  61       1.740   4.798  15.321
ATOM    927  CZ  PHE A  61       1.108   3.616  15.684
ATOM    928  H   PHE A  61       7.867   4.617  17.052
ATOM    929  HA  PHE A  61       5.806   5.850  15.300
ATOM    930  HB3 PHE A  61       5.716   3.302  16.953
ATOM    931  HB2 PHE A  61       5.730   3.426  15.214
ATOM    932  HD1 PHE A  61       3.763   1.894  16.867
ATOM    933  HD2 PHE A  61       3.582   5.850  15.150
ATOM    934  HE1 PHE A  61       1.343   1.652  16.509
ATOM    935  HE2 PHE A  61       1.167   5.603  14.884
ATOM    936  HZ  PHE A  61       0.046   3.500  15.538
ATOM    937  N   PHE A  62       5.190   7.336  17.189
ATOM    938  CA  PHE A  62       4.897   8.385  18.171
ATOM    939  C   PHE A  62       6.199   8.877  18.822
ATOM    940  O   PHE A  62       6.559   8.415  19.902
ATOM    941  CB  PHE A  62       3.859   7.922  19.226
ATOM    942  CG  PHE A  62       2.538   7.412  18.684
ATOM    943  CD1 PHE A  62       1.766   8.191  17.797
ATOM    944  CD2 PHE A  62       2.029   6.176  19.135
ATOM    945  CE1 PHE A  62       0.546   7.713  17.339
ATOM    946  CE2 PHE A  62       0.797   5.728  18.683
ATOM    947  CZ  PHE A  62       0.068   6.487  17.779
ATOM    948  H   PHE A  62       5.105   7.628  16.223
ATOM    949  HA  PHE A  62       4.474   9.227  17.624
ATOM    950  HB3 PHE A  62       3.634   8.742  19.907
ATOM    951  HB2 PHE A  62       4.283   7.139  19.853
ATOM    952  HD1 PHE A  62       2.115   9.159  17.473
ATOM    953  HD2 PHE A  62       2.590   5.576  19.837
ATOM    954  HE1 PHE A  62      -0.036   8.297  16.642
ATOM    955  HE2 PHE A  62       0.405   4.786  19.032
ATOM    956  HZ  PHE A  62      -0.877   6.115  17.420
ATOM    957  N   ALA A  63       6.897   9.800  18.143
ATOM    958  CA  ALA A  63       8.118  10.430  18.651
ATOM    959  C   ALA A  63       7.870  11.394  19.828
ATOM    960  O   ALA A  63       8.789  11.590  20.620
ATOM    961  CB  ALA A  63       8.845  11.125  17.496
ATOM    962  H   ALA A  63       6.551  10.141  17.254
ATOM    963  HA  ALA A  63       8.773   9.638  19.019
ATOM    964  HB1 ALA A  63       9.775  11.588  17.828
ATOM    965  HB2 ALA A  63       9.089  10.421  16.701
ATOM    966  HB3 ALA A  63       8.223  11.899  17.062
ATOM    967  N   GLU A  64       6.635  11.914  19.948
ATOM    968  CA  GLU A  64       6.109  12.647  21.104
ATOM    969  C   GLU A  64       4.912  11.888  21.705
ATOM    970  O   GLU A  64       4.383  10.970  21.073
ATOM    971  CB  GLU A  64       5.715  14.078  20.672
ATOM    972  CG  GLU A  64       6.912  14.975  20.285
ATOM    973  CD  GLU A  64       7.853  15.270  21.464
ATOM    974  OE1 GLU A  64       8.957  14.683  21.487
ATOM    975  OE2 GLU A  64       7.454  16.079  22.331
ATOM    976  H   GLU A  64       5.949  11.690  19.241
ATOM    977  HA  GLU A  64       6.861  12.717  21.888
ATOM    978  HB3 GLU A  64       5.140  14.567  21.459
ATOM    979  HB2 GLU A  64       5.039  14.017  19.819
ATOM    980  HG3 GLU A  64       6.538  15.923  19.896
ATOM    981  HG2 GLU A  64       7.470  14.523  19.464
ATOM    982  N   ASP A  65       4.504  12.284  22.924
ATOM    983  CA  ASP A  65       3.328  11.744  23.622
ATOM    984  C   ASP A  65       2.029  12.136  22.891
ATOM    985  O   ASP A  65       1.980  13.185  22.252
ATOM    986  CB  ASP A  65       3.273  12.152  25.120
ATOM    987  CG  ASP A  65       3.111  13.655  25.416
ATOM    988  OD1 ASP A  65       1.979  14.044  25.784
ATOM    989  OD2 ASP A  65       4.083  14.404  25.170
ATOM    990  H   ASP A  65       4.965  13.059  23.383
ATOM    991  HA  ASP A  65       3.410  10.656  23.587
ATOM    992  HB3 ASP A  65       4.207  11.840  25.590
ATOM    993  HB2 ASP A  65       2.498  11.580  25.633
ATOM    994  N   VAL A  66       1.008  11.277  23.003
ATOM    995  CA  VAL A  66      -0.283  11.437  22.335
ATOM    996  C   VAL A  66      -1.340  11.967  23.323
ATOM    997  O   VAL A  66      -1.282  11.656  24.514
ATOM    998  CB  VAL A  66      -0.760  10.071  21.767
ATOM    999  CG1 VAL A  66       0.253   9.505  20.755
ATOM   1000  CG2 VAL A  66      -1.098   9.015  22.839
ATOM   1001  H   VAL A  66       1.112  10.452  23.574
ATOM   1002  HA  VAL A  66      -0.199  12.143  21.506
ATOM   1003  HB  VAL A  66      -1.676  10.255  21.201
ATOM   1004 HG11 VAL A  66      -0.166   8.658  20.212
ATOM   1005 HG12 VAL A  66       0.548  10.256  20.024
ATOM   1006 HG13 VAL A  66       1.164   9.162  21.246
ATOM   1007 HG21 VAL A  66      -1.179   8.024  22.401
ATOM   1008 HG22 VAL A  66      -0.321   8.953  23.601
ATOM   1009 HG23 VAL A  66      -2.043   9.229  23.339
ATOM   1010  N   GLY A  67      -2.298  12.746  22.796
ATOM   1011  CA  GLY A  67      -3.390  13.342  23.565
ATOM   1012  C   GLY A  67      -4.437  12.293  23.959
ATOM   1013  O   GLY A  67      -4.923  12.302  25.089
ATOM   1014  H   GLY A  67      -2.281  12.949  21.804
ATOM   1015  HA3 GLY A  67      -3.870  14.092  22.938
ATOM   1016  HA2 GLY A  67      -3.000  13.844  24.453
ATOM   1017  N   SER A  68      -4.746  11.372  23.035
ATOM   1018  CA  SER A  68      -5.597  10.209  23.250
ATOM   1019  C   SER A  68      -5.289   9.184  22.150
ATOM   1020  O   SER A  68      -5.222   9.554  20.979
ATOM   1021  CB  SER A  68      -7.090  10.616  23.359
ATOM   1022  OG  SER A  68      -7.617  11.170  22.170
ATOM   1023  H   SER A  68      -4.316  11.431  22.123
ATOM   1024  HA  SER A  68      -5.304   9.765  24.204
ATOM   1025  HB3 SER A  68      -7.242  11.330  24.168
ATOM   1026  HB2 SER A  68      -7.689   9.741  23.612
ATOM   1027  HG  SER A  68      -7.166  12.004  22.003
ATOM   1028  N   ASN A  69      -5.092   7.920  22.555
ATOM   1029  CA  ASN A  69      -4.839   6.795  21.657
ATOM   1030  C   ASN A  69      -5.679   5.598  22.108
ATOM   1031  O   ASN A  69      -5.776   5.323  23.305
ATOM   1032  CB  ASN A  69      -3.324   6.494  21.582
ATOM   1033  CG  ASN A  69      -2.967   5.266  20.732
ATOM   1034  OD1 ASN A  69      -3.499   5.083  19.638
ATOM   1035  ND2 ASN A  69      -2.078   4.412  21.237
ATOM   1036  H   ASN A  69      -5.161   7.688  23.535
ATOM   1037  HA  ASN A  69      -5.154   7.089  20.662
ATOM   1038  HB3 ASN A  69      -2.921   6.366  22.588
ATOM   1039  HB2 ASN A  69      -2.822   7.351  21.136
ATOM   1040 HD22 ASN A  69      -1.846   3.569  20.731
ATOM   1041 HD21 ASN A  69      -1.666   4.576  22.144
ATOM   1042  N   LYS A  70      -6.238   4.901  21.111
ATOM   1043  CA  LYS A  70      -7.045   3.698  21.278
ATOM   1044  C   LYS A  70      -7.002   2.783  20.041
ATOM   1045  O   LYS A  70      -7.759   1.816  20.006
ATOM   1046  CB  LYS A  70      -8.470   4.079  21.740
ATOM   1047  CG  LYS A  70      -9.235   5.027  20.792
ATOM   1048  CD  LYS A  70     -10.606   5.462  21.335
ATOM   1049  CE  LYS A  70     -10.527   6.340  22.600
ATOM   1050  NZ  LYS A  70     -11.864   6.738  23.072
ATOM   1051  H   LYS A  70      -6.122   5.226  20.161
ATOM   1052  HA  LYS A  70      -6.594   3.111  22.078
ATOM   1053  HB3 LYS A  70      -8.386   4.533  22.726
ATOM   1054  HB2 LYS A  70      -9.061   3.173  21.890
ATOM   1055  HG3 LYS A  70      -9.380   4.529  19.833
ATOM   1056  HG2 LYS A  70      -8.640   5.917  20.582
ATOM   1057  HD3 LYS A  70     -11.201   4.569  21.538
ATOM   1058  HD2 LYS A  70     -11.134   5.999  20.545
ATOM   1059  HE3 LYS A  70      -9.941   7.239  22.399
ATOM   1060  HE2 LYS A  70     -10.037   5.812  23.416
ATOM   1061  HZ1 LYS A  70     -12.403   5.912  23.289
ATOM   1062  HZ2 LYS A  70     -11.776   7.309  23.901
ATOM   1063  HZ3 LYS A  70     -12.334   7.264  22.349
ATOM   1064  N   GLY A  71      -6.116   3.060  19.069
ATOM   1065  CA  GLY A  71      -6.016   2.262  17.854
ATOM   1066  C   GLY A  71      -4.627   2.472  17.262
ATOM   1067  O   GLY A  71      -4.486   3.229  16.304
ATOM   1068  H   GLY A  71      -5.474   3.833  19.170
ATOM   1069  HA3 GLY A  71      -6.778   2.581  17.144
ATOM   1070  HA2 GLY A  71      -6.172   1.201  18.052
ATOM   1071  N   ALA A  72      -3.616   1.792  17.825
ATOM   1072  CA  ALA A  72      -2.236   1.795  17.347
ATOM   1073  C   ALA A  72      -1.722   0.353  17.290
ATOM   1074  O   ALA A  72      -1.799  -0.348  18.298
ATOM   1075  CB  ALA A  72      -1.370   2.666  18.267
ATOM   1076  H   ALA A  72      -3.798   1.201  18.624
ATOM   1077  HA  ALA A  72      -2.179   2.229  16.352
ATOM   1078  HB1 ALA A  72      -0.320   2.622  17.986
ATOM   1079  HB2 ALA A  72      -1.677   3.710  18.211
ATOM   1080  HB3 ALA A  72      -1.435   2.351  19.307
ATOM   1081  N   ILE A  73      -1.217  -0.065  16.118
ATOM   1082  CA  ILE A  73      -0.656  -1.399  15.894
ATOM   1083  C   ILE A  73       0.693  -1.244  15.171
ATOM   1084  O   ILE A  73       0.756  -0.573  14.143
ATOM   1085  CB  ILE A  73      -1.594  -2.319  15.048
ATOM   1086  CG1 ILE A  73      -2.997  -2.441  15.699
ATOM   1087  CG2 ILE A  73      -0.986  -3.724  14.807
ATOM   1088  CD1 ILE A  73      -4.010  -3.275  14.908
ATOM   1089  H   ILE A  73      -1.211   0.559  15.321
ATOM   1090  HA  ILE A  73      -0.479  -1.889  16.849
ATOM   1091  HB  ILE A  73      -1.728  -1.854  14.071
ATOM   1092 HG13 ILE A  73      -3.433  -1.452  15.838
ATOM   1093 HG12 ILE A  73      -2.901  -2.864  16.697
ATOM   1094 HG21 ILE A  73      -1.639  -4.351  14.201
ATOM   1095 HG22 ILE A  73      -0.037  -3.681  14.275
ATOM   1096 HG23 ILE A  73      -0.811  -4.242  15.750
ATOM   1097 HD11 ILE A  73      -5.029  -3.054  15.228
ATOM   1098 HD12 ILE A  73      -3.950  -3.065  13.840
ATOM   1099 HD13 ILE A  73      -3.845  -4.340  15.063
ATOM   1100  N   ILE A  74       1.738  -1.882  15.718
ATOM   1101  CA  ILE A  74       3.094  -1.885  15.173
ATOM   1102  C   ILE A  74       3.666  -3.308  15.144
ATOM   1103  O   ILE A  74       3.699  -3.977  16.173
ATOM   1104  CB  ILE A  74       4.051  -0.906  15.924
ATOM   1105  CG1 ILE A  74       5.536  -1.010  15.488
ATOM   1106  CG2 ILE A  74       3.935  -0.961  17.459
ATOM   1107  CD1 ILE A  74       6.357   0.253  15.785
ATOM   1108  H   ILE A  74       1.610  -2.402  16.577
ATOM   1109  HA  ILE A  74       3.042  -1.547  14.144
ATOM   1110  HB  ILE A  74       3.712   0.083  15.628
ATOM   1111 HG13 ILE A  74       5.599  -1.207  14.417
ATOM   1112 HG12 ILE A  74       6.009  -1.864  15.974
ATOM   1113 HG21 ILE A  74       4.569  -0.216  17.938
ATOM   1114 HG22 ILE A  74       2.917  -0.762  17.794
ATOM   1115 HG23 ILE A  74       4.227  -1.934  17.842
ATOM   1116 HD11 ILE A  74       7.314   0.228  15.265
ATOM   1117 HD12 ILE A  74       5.831   1.145  15.450
ATOM   1118 HD13 ILE A  74       6.563   0.361  16.850
ATOM   1119  N   GLY A  75       4.130  -3.744  13.967
ATOM   1120  CA  GLY A  75       4.823  -5.020  13.841
ATOM   1121  C   GLY A  75       5.552  -5.092  12.506
ATOM   1122  O   GLY A  75       5.737  -4.075  11.847
ATOM   1123  H   GLY A  75       4.075  -3.160  13.142
ATOM   1124  HA3 GLY A  75       4.138  -5.860  13.968
ATOM   1125  HA2 GLY A  75       5.595  -5.060  14.603
ATOM   1126  N   LEU A  76       6.007  -6.298  12.132
ATOM   1127  CA  LEU A  76       6.675  -6.559  10.853
ATOM   1128  C   LEU A  76       5.682  -7.160   9.849
ATOM   1129  O   LEU A  76       5.639  -6.717   8.704
ATOM   1130  CB  LEU A  76       7.896  -7.487  11.051
ATOM   1131  CG  LEU A  76       8.940  -7.009  12.088
ATOM   1132  CD1 LEU A  76      10.114  -7.998  12.157
ATOM   1133  CD2 LEU A  76       9.451  -5.573  11.855
ATOM   1134  H   LEU A  76       5.844  -7.103  12.723
ATOM   1135  HA  LEU A  76       7.027  -5.624  10.418
ATOM   1136  HB3 LEU A  76       8.390  -7.618  10.087
ATOM   1137  HB2 LEU A  76       7.555  -8.483  11.341
ATOM   1138  HG  LEU A  76       8.462  -7.019  13.067
ATOM   1139 HD11 LEU A  76      10.879  -7.662  12.857
ATOM   1140 HD12 LEU A  76       9.779  -8.979  12.491
ATOM   1141 HD13 LEU A  76      10.585  -8.119  11.182
ATOM   1142 HD21 LEU A  76      10.539  -5.512  11.899
ATOM   1143 HD22 LEU A  76       9.158  -5.176  10.886
ATOM   1144 HD23 LEU A  76       9.061  -4.897  12.615
ATOM   1145  N   MET A  77       4.878  -8.126  10.311
ATOM   1146  CA  MET A  77       3.757  -8.704   9.586
ATOM   1147  C   MET A  77       2.487  -8.362  10.368
ATOM   1148  O   MET A  77       2.302  -8.860  11.477
ATOM   1149  CB  MET A  77       3.943 -10.228   9.486
ATOM   1150  CG  MET A  77       4.748 -10.680   8.265
ATOM   1151  SD  MET A  77       4.962 -12.477   8.199
ATOM   1152  CE  MET A  77       5.403 -12.719   6.463
ATOM   1153  H   MET A  77       4.981  -8.436  11.269
ATOM   1154  HA  MET A  77       3.665  -8.291   8.580
ATOM   1155  HB3 MET A  77       2.968 -10.700   9.417
ATOM   1156  HB2 MET A  77       4.397 -10.618  10.397
ATOM   1157  HG3 MET A  77       5.729 -10.209   8.282
ATOM   1158  HG2 MET A  77       4.247 -10.356   7.352
ATOM   1159  HE1 MET A  77       5.702 -13.754   6.305
ATOM   1160  HE2 MET A  77       4.543 -12.513   5.827
ATOM   1161  HE3 MET A  77       6.227 -12.068   6.175
ATOM   1162  N   VAL A  78       1.638  -7.524   9.766
ATOM   1163  CA  VAL A  78       0.329  -7.150  10.286
ATOM   1164  C   VAL A  78      -0.711  -7.493   9.208
ATOM   1165  O   VAL A  78      -0.579  -7.038   8.075
ATOM   1166  CB  VAL A  78       0.267  -5.642  10.673
ATOM   1167  CG1 VAL A  78       1.133  -5.338  11.908
ATOM   1168  CG2 VAL A  78       0.614  -4.650   9.546
ATOM   1169  H   VAL A  78       1.863  -7.158   8.849
ATOM   1170  HA  VAL A  78       0.099  -7.724  11.179
ATOM   1171  HB  VAL A  78      -0.760  -5.422  10.970
ATOM   1172 HG11 VAL A  78       1.058  -4.289  12.197
ATOM   1173 HG12 VAL A  78       0.828  -5.930  12.768
ATOM   1174 HG13 VAL A  78       2.187  -5.547  11.719
ATOM   1175 HG21 VAL A  78       0.705  -3.635   9.932
ATOM   1176 HG22 VAL A  78       1.561  -4.894   9.065
ATOM   1177 HG23 VAL A  78      -0.163  -4.622   8.786
ATOM   1178  N   GLY A  79      -1.699  -8.338   9.533
ATOM   1179  CA  GLY A  79      -2.663  -8.739   8.516
ATOM   1180  C   GLY A  79      -3.909  -9.330   9.155
ATOM   1181  O   GLY A  79      -3.819 -10.212  10.005
ATOM   1182  H   GLY A  79      -1.776  -8.735  10.460
ATOM   1183  HA3 GLY A  79      -2.213  -9.470   7.842
ATOM   1184  HA2 GLY A  79      -2.947  -7.863   7.934
ATOM   1185  N   GLY A  80      -5.080  -8.856   8.698
ATOM   1186  CA  GLY A  80      -6.384  -9.264   9.214
ATOM   1187  C   GLY A  80      -6.698  -8.640  10.583
ATOM   1188  O   GLY A  80      -7.608  -9.109  11.268
ATOM   1189  H   GLY A  80      -5.080  -8.170   7.956
ATOM   1190  HA3 GLY A  80      -6.404 -10.342   9.264
ATOM   1191  HA2 GLY A  80      -7.166  -8.983   8.513
ATOM   1192  N   VAL A  81      -5.949  -7.598  10.978
ATOM   1193  CA  VAL A  81      -6.180  -6.812  12.183
ATOM   1194  C   VAL A  81      -7.234  -5.728  11.895
ATOM   1195  O   VAL A  81      -7.190  -5.099  10.836
ATOM   1196  CB  VAL A  81      -4.866  -6.153  12.691
ATOM   1197  CG1 VAL A  81      -3.822  -7.217  13.058
ATOM   1198  CG2 VAL A  81      -4.229  -5.104  11.760
ATOM   1199  H   VAL A  81      -5.212  -7.267  10.372
ATOM   1200  HA  VAL A  81      -6.558  -7.474  12.964
ATOM   1201  HB  VAL A  81      -5.116  -5.640  13.619
ATOM   1202 HG11 VAL A  81      -2.952  -6.757  13.525
ATOM   1203 HG12 VAL A  81      -4.230  -7.952  13.750
ATOM   1204 HG13 VAL A  81      -3.471  -7.757  12.178
ATOM   1205 HG21 VAL A  81      -3.286  -4.739  12.168
ATOM   1206 HG22 VAL A  81      -4.013  -5.531  10.786
ATOM   1207 HG23 VAL A  81      -4.871  -4.236  11.626
ATOM   1208  N   VAL A  82      -8.177  -5.556  12.832
ATOM   1209  CA  VAL A  82      -9.299  -4.634  12.682
ATOM   1210  C   VAL A  82      -9.272  -3.620  13.838
ATOM   1211  O   VAL A  82      -9.124  -4.014  14.990
ATOM   1212  CB  VAL A  82     -10.668  -5.371  12.670
ATOM   1213  CG1 VAL A  82     -11.879  -4.425  12.520
ATOM   1214  CG2 VAL A  82     -10.725  -6.453  11.574
ATOM   1215  H   VAL A  82      -8.138  -6.082  13.694
ATOM   1216  HA  VAL A  82      -9.219  -4.104  11.740
ATOM   1217  HB  VAL A  82     -10.782  -5.881  13.623
ATOM   1218 HG11 VAL A  82     -12.809  -4.988  12.438
ATOM   1219 HG12 VAL A  82     -11.990  -3.762  13.378
ATOM   1220 HG13 VAL A  82     -11.788  -3.804  11.628
ATOM   1221 HG21 VAL A  82     -11.698  -6.946  11.560
ATOM   1222 HG22 VAL A  82     -10.552  -6.028  10.585
ATOM   1223 HG23 VAL A  82      -9.979  -7.232  11.735
ATOM   1224  N   ILE A  83      -9.416  -2.331  13.510
ATOM   1225  CA  ILE A  83      -9.492  -1.233  14.471
ATOM   1226  C   ILE A  83     -10.899  -0.636  14.317
ATOM   1227  O   ILE A  83     -11.198  -0.095  13.257
ATOM   1228  CB  ILE A  83      -8.401  -0.152  14.180
ATOM   1229  CG1 ILE A  83      -6.985  -0.785  14.215
ATOM   1230  CG2 ILE A  83      -8.483   1.047  15.149
ATOM   1231  CD1 ILE A  83      -5.814   0.194  14.043
ATOM   1232  H   ILE A  83      -9.524  -2.075  12.536
ATOM   1233  HA  ILE A  83      -9.371  -1.586  15.496
ATOM   1234  HB  ILE A  83      -8.556   0.238  13.175
ATOM   1235 HG13 ILE A  83      -6.899  -1.548  13.441
ATOM   1236 HG12 ILE A  83      -6.855  -1.310  15.159
ATOM   1237 HG21 ILE A  83      -7.802   1.844  14.862
ATOM   1238 HG22 ILE A  83      -9.474   1.497  15.184
ATOM   1239 HG23 ILE A  83      -8.211   0.744  16.159
ATOM   1240 HD11 ILE A  83      -4.884  -0.349  13.886
ATOM   1241 HD12 ILE A  83      -5.960   0.857  13.192
ATOM   1242 HD13 ILE A  83      -5.674   0.810  14.931
ATOM   1243  N   ALA A  84     -11.758  -0.789  15.341
ATOM   1244  CA  ALA A  84     -13.181  -0.416  15.287
ATOM   1245  C   ALA A  84     -13.713  -0.243  16.756
ATOM   1246  O   ALA A  84     -14.018  -1.294  17.370
ATOM   1247  CB  ALA A  84     -13.971  -1.483  14.479
ATOM   1248  OXT ALA A  84     -13.776   0.945  17.152
ATOM   1249  H   ALA A  84     -11.433  -1.176  16.219
ATOM   1250  HA  ALA A  84     -13.279   0.547  14.776
ATOM   1251  HB1 ALA A  84     -15.031  -1.233  14.427
ATOM   1252  HB2 ALA A  84     -13.608  -1.558  13.454
ATOM   1253  HB3 ALA A  84     -13.885  -2.478  14.918
ATOM   1254  N   ASP A  85      33.685 -12.526  -5.972
ATOM   1255  CA  ASP A  85      34.858 -13.386  -5.718
ATOM   1256  C   ASP A  85      36.132 -12.529  -5.901
ATOM   1257  O   ASP A  85      36.868 -12.341  -4.932
ATOM   1258  CB  ASP A  85      34.895 -14.750  -6.478
ATOM   1259  CG  ASP A  85      34.334 -14.767  -7.915
ATOM   1260  OD1 ASP A  85      33.228 -15.322  -8.086
ATOM   1261  OD2 ASP A  85      34.957 -14.148  -8.807
ATOM   1262  H1  ASP A  85      32.831 -13.007  -5.723
ATOM   1263  H2  ASP A  85      33.711 -11.696  -5.392
ATOM   1264  HA  ASP A  85      34.827 -13.647  -4.658
ATOM   1265  HB3 ASP A  85      34.343 -15.484  -5.888
ATOM   1266  HB2 ASP A  85      35.914 -15.138  -6.510
ATOM   1267  N   ALA A  86      36.375 -12.045  -7.133
ATOM   1268  CA  ALA A  86      37.503 -11.189  -7.502
ATOM   1269  C   ALA A  86      37.478  -9.835  -6.775
ATOM   1270  O   ALA A  86      38.487  -9.453  -6.184
ATOM   1271  CB  ALA A  86      37.518 -11.001  -9.027
ATOM   1272  H   ALA A  86      35.747 -12.304  -7.881
ATOM   1273  HA  ALA A  86      38.421 -11.707  -7.216
ATOM   1274  HB1 ALA A  86      38.348 -10.366  -9.340
ATOM   1275  HB2 ALA A  86      37.629 -11.959  -9.537
ATOM   1276  HB3 ALA A  86      36.596 -10.542  -9.385
ATOM   1277  N   GLU A  87      36.307  -9.179  -6.791
ATOM   1278  CA  GLU A  87      36.005  -7.992  -5.999
ATOM   1279  C   GLU A  87      35.255  -8.449  -4.742
ATOM   1280  O   GLU A  87      34.149  -8.980  -4.853
ATOM   1281  CB  GLU A  87      35.145  -6.990  -6.806
ATOM   1282  CG  GLU A  87      35.712  -6.582  -8.187
ATOM   1283  CD  GLU A  87      35.154  -7.340  -9.407
ATOM   1284  OE1 GLU A  87      34.554  -8.429  -9.245
ATOM   1285  OE2 GLU A  87      35.342  -6.804 -10.521
ATOM   1286  H   GLU A  87      35.533  -9.553  -7.321
ATOM   1287  HA  GLU A  87      36.929  -7.486  -5.712
ATOM   1288  HB3 GLU A  87      35.066  -6.079  -6.211
ATOM   1289  HB2 GLU A  87      34.114  -7.337  -6.898
ATOM   1290  HG3 GLU A  87      36.799  -6.662  -8.187
ATOM   1291  HG2 GLU A  87      35.493  -5.522  -8.337
ATOM   1292  N   PHE A  88      35.873  -8.224  -3.575
ATOM   1293  CA  PHE A  88      35.267  -8.452  -2.268
ATOM   1294  C   PHE A  88      35.952  -7.581  -1.207
ATOM   1295  O   PHE A  88      37.180  -7.490  -1.189
ATOM   1296  CB  PHE A  88      35.242  -9.958  -1.911
ATOM   1297  CG  PHE A  88      34.858 -10.290  -0.476
ATOM   1298  CD1 PHE A  88      33.545 -10.046  -0.020
ATOM   1299  CD2 PHE A  88      35.830 -10.728   0.448
ATOM   1300  CE1 PHE A  88      33.204 -10.303   1.301
ATOM   1301  CE2 PHE A  88      35.473 -10.968   1.770
ATOM   1302  CZ  PHE A  88      34.164 -10.766   2.191
ATOM   1303  H   PHE A  88      36.781  -7.783  -3.563
ATOM   1304  HA  PHE A  88      34.230  -8.112  -2.325
ATOM   1305  HB3 PHE A  88      36.207 -10.414  -2.138
ATOM   1306  HB2 PHE A  88      34.522 -10.459  -2.559
ATOM   1307  HD1 PHE A  88      32.805  -9.646  -0.693
ATOM   1308  HD2 PHE A  88      36.851 -10.883   0.133
ATOM   1309  HE1 PHE A  88      32.193 -10.128   1.639
ATOM   1310  HE2 PHE A  88      36.215 -11.313   2.474
ATOM   1311  HZ  PHE A  88      33.894 -10.958   3.219
ATOM   1312  N   ARG A  89      35.126  -6.989  -0.333
ATOM   1313  CA  ARG A  89      35.541  -6.197   0.816
ATOM   1314  C   ARG A  89      34.968  -6.857   2.075
ATOM   1315  O   ARG A  89      33.781  -7.181   2.103
ATOM   1316  CB  ARG A  89      35.031  -4.756   0.627
ATOM   1317  CG  ARG A  89      35.428  -3.781   1.747
ATOM   1318  CD  ARG A  89      34.864  -2.374   1.505
ATOM   1319  NE  ARG A  89      35.037  -1.508   2.683
ATOM   1320  CZ  ARG A  89      34.587  -0.250   2.841
ATOM   1321  NH1 ARG A  89      33.927   0.399   1.869
ATOM   1322  NH2 ARG A  89      34.798   0.371   4.007
ATOM   1323  H   ARG A  89      34.129  -7.122  -0.431
ATOM   1324  HA  ARG A  89      36.630  -6.175   0.893
ATOM   1325  HB3 ARG A  89      33.944  -4.772   0.541
ATOM   1326  HB2 ARG A  89      35.403  -4.368  -0.322
ATOM   1327  HG3 ARG A  89      36.517  -3.719   1.718
ATOM   1328  HG2 ARG A  89      35.176  -4.145   2.742
ATOM   1329  HD3 ARG A  89      33.837  -2.400   1.137
ATOM   1330  HD2 ARG A  89      35.463  -1.900   0.726
ATOM   1331  HE  ARG A  89      35.531  -1.933   3.459
ATOM   1332 HH12 ARG A  89      33.592   1.341   2.008
ATOM   1333 HH11 ARG A  89      33.761  -0.062   0.986
ATOM   1334 HH22 ARG A  89      34.478   1.316   4.157
ATOM   1335 HH21 ARG A  89      35.256  -0.123   4.767
ATOM   1336  N   HIS A  90      35.823  -7.032   3.094
ATOM   1337  CA  HIS A  90      35.490  -7.731   4.339
ATOM   1338  C   HIS A  90      34.841  -6.827   5.411
ATOM   1339  O   HIS A  90      34.637  -7.294   6.532
ATOM   1340  CB  HIS A  90      36.765  -8.437   4.860
ATOM   1341  CG  HIS A  90      36.561  -9.790   5.509
ATOM   1342  ND1 HIS A  90      35.349 -10.230   6.017
ATOM   1343  CD2 HIS A  90      37.436 -10.836   5.705
ATOM   1344  CE1 HIS A  90      35.534 -11.470   6.477
ATOM   1345  NE2 HIS A  90      36.780 -11.902   6.324
ATOM   1346  H   HIS A  90      36.779  -6.723   3.001
ATOM   1347  HA  HIS A  90      34.757  -8.497   4.082
ATOM   1348  HB3 HIS A  90      37.300  -7.798   5.564
ATOM   1349  HB2 HIS A  90      37.460  -8.604   4.035
ATOM   1350  HD2 HIS A  90      38.482 -10.907   5.444
ATOM   1351  HE1 HIS A  90      34.751 -12.057   6.933
ATOM   1352  HD1 HIS A  90      34.487  -9.703   6.047
ATOM   1353  N   ASP A  91      34.519  -5.570   5.066
ATOM   1354  CA  ASP A  91      33.890  -4.603   5.965
ATOM   1355  C   ASP A  91      32.946  -3.680   5.169
ATOM   1356  O   ASP A  91      32.821  -3.800   3.948
ATOM   1357  CB  ASP A  91      34.924  -3.820   6.830
ATOM   1358  CG  ASP A  91      35.727  -2.715   6.118
ATOM   1359  OD1 ASP A  91      36.470  -3.037   5.165
ATOM   1360  OD2 ASP A  91      35.525  -1.539   6.496
ATOM   1361  H   ASP A  91      34.693  -5.248   4.126
ATOM   1362  HA  ASP A  91      33.235  -5.147   6.649
ATOM   1363  HB3 ASP A  91      35.660  -4.529   7.210
ATOM   1364  HB2 ASP A  91      34.437  -3.428   7.725
ATOM   1365  N   SER A  92      32.297  -2.771   5.907
ATOM   1366  CA  SER A  92      31.354  -1.778   5.396
ATOM   1367  C   SER A  92      31.466  -0.434   6.144
ATOM   1368  O   SER A  92      30.547   0.381   6.049
ATOM   1369  CB  SER A  92      29.935  -2.386   5.394
ATOM   1370  OG  SER A  92      29.484  -2.689   6.700
ATOM   1371  H   SER A  92      32.437  -2.760   6.907
ATOM   1372  HA  SER A  92      31.618  -1.548   4.362
ATOM   1373  HB3 SER A  92      29.919  -3.294   4.794
ATOM   1374  HB2 SER A  92      29.225  -1.700   4.931
ATOM   1375  HG  SER A  92      28.591  -3.039   6.642
ATOM   1376  N   GLY A  93      32.592  -0.208   6.845
ATOM   1377  CA  GLY A  93      32.849   1.001   7.622
ATOM   1378  C   GLY A  93      32.159   0.868   8.982
ATOM   1379  O   GLY A  93      32.667   0.183   9.870
ATOM   1380  H   GLY A  93      33.325  -0.905   6.846
ATOM   1381  HA3 GLY A  93      32.513   1.894   7.092
ATOM   1382  HA2 GLY A  93      33.925   1.101   7.772
ATOM   1383  N   TYR A  94      31.016   1.551   9.134
ATOM   1384  CA  TYR A  94      30.207   1.572  10.351
ATOM   1385  C   TYR A  94      28.734   1.852   9.997
ATOM   1386  O   TYR A  94      28.414   2.068   8.826
ATOM   1387  CB  TYR A  94      30.806   2.607  11.338
ATOM   1388  CG  TYR A  94      30.228   2.568  12.741
ATOM   1389  CD1 TYR A  94      29.430   3.628  13.224
ATOM   1390  CD2 TYR A  94      30.456   1.438  13.553
ATOM   1391  CE1 TYR A  94      28.848   3.545  14.505
ATOM   1392  CE2 TYR A  94      29.882   1.359  14.834
ATOM   1393  CZ  TYR A  94      29.074   2.409  15.308
ATOM   1394  OH  TYR A  94      28.507   2.310  16.543
ATOM   1395  H   TYR A  94      30.633   2.064   8.352
ATOM   1396  HA  TYR A  94      30.233   0.579  10.803
ATOM   1397  HB3 TYR A  94      30.709   3.614  10.927
ATOM   1398  HB2 TYR A  94      31.877   2.436  11.445
ATOM   1399  HD1 TYR A  94      29.238   4.493  12.606
ATOM   1400  HD2 TYR A  94      31.064   0.622  13.189
ATOM   1401  HE1 TYR A  94      28.223   4.350  14.862
ATOM   1402  HE2 TYR A  94      30.054   0.488  15.449
ATOM   1403  HH  TYR A  94      27.815   2.962  16.690
ATOM   1404  N   GLU A  95      27.864   1.847  11.022
ATOM   1405  CA  GLU A  95      26.453   2.224  10.943
ATOM   1406  C   GLU A  95      26.299   3.725  10.652
ATOM   1407  O   GLU A  95      26.313   4.542  11.572
ATOM   1408  CB  GLU A  95      25.709   1.813  12.243
ATOM   1409  CG  GLU A  95      25.908   0.368  12.762
ATOM   1410  CD  GLU A  95      25.377  -0.774  11.880
ATOM   1411  OE1 GLU A  95      25.303  -0.616  10.643
ATOM   1412  OE2 GLU A  95      25.054  -1.829  12.465
ATOM   1413  H   GLU A  95      28.206   1.653  11.952
ATOM   1414  HA  GLU A  95      26.015   1.704  10.093
ATOM   1415  HB3 GLU A  95      24.640   1.978  12.098
ATOM   1416  HB2 GLU A  95      25.993   2.485  13.055
ATOM   1417  HG3 GLU A  95      25.423   0.298  13.738
ATOM   1418  HG2 GLU A  95      26.965   0.183  12.953
ATOM   1419  N   VAL A  96      26.182   4.037   9.355
ATOM   1420  CA  VAL A  96      25.967   5.377   8.813
ATOM   1421  C   VAL A  96      24.842   5.376   7.756
ATOM   1422  O   VAL A  96      24.367   6.453   7.395
ATOM   1423  CB  VAL A  96      27.265   5.950   8.173
ATOM   1424  CG1 VAL A  96      28.385   6.124   9.215
ATOM   1425  CG2 VAL A  96      27.779   5.171   6.943
ATOM   1426  H   VAL A  96      26.278   3.298   8.674
ATOM   1427  HA  VAL A  96      25.639   6.049   9.609
ATOM   1428  HB  VAL A  96      27.033   6.957   7.824
ATOM   1429 HG11 VAL A  96      29.245   6.640   8.786
ATOM   1430 HG12 VAL A  96      28.042   6.713  10.066
ATOM   1431 HG13 VAL A  96      28.735   5.164   9.594
ATOM   1432 HG21 VAL A  96      28.709   5.601   6.572
ATOM   1433 HG22 VAL A  96      27.976   4.126   7.183
ATOM   1434 HG23 VAL A  96      27.069   5.194   6.117
ATOM   1435  N   HIS A  97      24.421   4.181   7.299
ATOM   1436  CA  HIS A  97      23.306   3.986   6.373
ATOM   1437  C   HIS A  97      21.944   3.911   7.090
ATOM   1438  O   HIS A  97      20.928   4.125   6.434
ATOM   1439  CB  HIS A  97      23.570   2.713   5.539
ATOM   1440  CG  HIS A  97      22.618   2.545   4.381
ATOM   1441  ND1 HIS A  97      21.447   1.782   4.464
ATOM   1442  CD2 HIS A  97      22.684   3.126   3.134
ATOM   1443  CE1 HIS A  97      20.834   1.981   3.305
ATOM   1444  NE2 HIS A  97      21.524   2.763   2.478
ATOM   1445  H   HIS A  97      24.859   3.339   7.638
ATOM   1446  HA  HIS A  97      23.273   4.834   5.686
ATOM   1447  HB3 HIS A  97      23.524   1.824   6.169
ATOM   1448  HB2 HIS A  97      24.581   2.743   5.129
ATOM   1449  HD2 HIS A  97      23.424   3.776   2.691
ATOM   1450  HE1 HIS A  97      19.868   1.570   3.060
ATOM   1451  HE2 HIS A  97      21.255   3.022   1.539
ATOM   1452  N   HIS A  98      21.947   3.608   8.400
ATOM   1453  CA  HIS A  98      20.782   3.395   9.262
ATOM   1454  C   HIS A  98      19.651   4.432   9.107
ATOM   1455  O   HIS A  98      19.798   5.578   9.533
ATOM   1456  CB  HIS A  98      21.254   3.242  10.725
ATOM   1457  CG  HIS A  98      22.168   4.309  11.290
ATOM   1458  ND1 HIS A  98      22.753   4.175  12.536
ATOM   1459  CD2 HIS A  98      22.620   5.519  10.805
ATOM   1460  CE1 HIS A  98      23.499   5.260  12.744
ATOM   1461  NE2 HIS A  98      23.462   6.122  11.738
ATOM   1462  H   HIS A  98      22.838   3.473   8.853
ATOM   1463  HA  HIS A  98      20.366   2.436   8.954
ATOM   1464  HB3 HIS A  98      21.789   2.296  10.817
ATOM   1465  HB2 HIS A  98      20.389   3.155  11.383
ATOM   1466  HD1 HIS A  98      22.635   3.392  13.167
ATOM   1467  HD2 HIS A  98      22.411   6.004   9.863
ATOM   1468  HE1 HIS A  98      24.092   5.412  13.631
ATOM   1469  N   GLN A  99      18.551   3.997   8.470
ATOM   1470  CA  GLN A  99      17.366   4.813   8.233
ATOM   1471  C   GLN A  99      16.526   4.939   9.512
ATOM   1472  O   GLN A  99      16.309   3.942  10.204
ATOM   1473  CB  GLN A  99      16.557   4.220   7.061
ATOM   1474  CG  GLN A  99      15.235   4.954   6.738
ATOM   1475  CD  GLN A  99      14.422   4.242   5.659
ATOM   1476  OE1 GLN A  99      14.190   3.038   5.738
ATOM   1477  NE2 GLN A  99      13.951   4.990   4.661
ATOM   1478  H   GLN A  99      18.508   3.043   8.143
ATOM   1479  HA  GLN A  99      17.703   5.803   7.928
ATOM   1480  HB3 GLN A  99      16.348   3.176   7.281
ATOM   1481  HB2 GLN A  99      17.183   4.211   6.168
ATOM   1482  HG3 GLN A  99      15.437   5.985   6.448
ATOM   1483  HG2 GLN A  99      14.590   5.012   7.614
ATOM   1484 HE22 GLN A  99      13.391   4.564   3.936
ATOM   1485 HE21 GLN A  99      14.136   5.982   4.631
ATOM   1486  N   LYS A 100      16.038   6.164   9.755
ATOM   1487  CA  LYS A 100      15.098   6.473  10.822
ATOM   1488  C   LYS A 100      13.714   6.703  10.208
ATOM   1489  O   LYS A 100      13.436   7.800   9.721
ATOM   1490  CB  LYS A 100      15.609   7.694  11.604
ATOM   1491  CG  LYS A 100      14.787   8.049  12.851
ATOM   1492  CD  LYS A 100      15.210   9.393  13.459
ATOM   1493  CE  LYS A 100      14.546   9.643  14.821
ATOM   1494  NZ  LYS A 100      14.961  10.927  15.410
ATOM   1495  H   LYS A 100      16.282   6.928   9.139
ATOM   1496  HA  LYS A 100      15.043   5.648  11.530
ATOM   1497  HB3 LYS A 100      15.683   8.558  10.949
ATOM   1498  HB2 LYS A 100      16.615   7.474  11.936
ATOM   1499  HG3 LYS A 100      14.910   7.256  13.589
ATOM   1500  HG2 LYS A 100      13.724   8.077  12.618
ATOM   1501  HD3 LYS A 100      14.934  10.192  12.768
ATOM   1502  HD2 LYS A 100      16.296   9.435  13.551
ATOM   1503  HE3 LYS A 100      14.807   8.845  15.517
ATOM   1504  HE2 LYS A 100      13.460   9.641  14.722
ATOM   1505  HZ1 LYS A 100      14.712  11.686  14.790
ATOM   1506  HZ2 LYS A 100      14.511  11.061  16.305
ATOM   1507  HZ3 LYS A 100      15.964  10.939  15.531
ATOM   1508  N   LEU A 101      12.862   5.668  10.262
ATOM   1509  CA  LEU A 101      11.443   5.789   9.934
ATOM   1510  C   LEU A 101      10.739   6.496  11.103
ATOM   1511  O   LEU A 101      10.841   6.020  12.232
ATOM   1512  CB  LEU A 101      10.803   4.411   9.648
ATOM   1513  CG  LEU A 101      11.474   3.579   8.528
ATOM   1514  CD1 LEU A 101      12.705   2.786   9.019
ATOM   1515  CD2 LEU A 101      10.456   2.641   7.857
ATOM   1516  H   LEU A 101      13.153   4.798  10.687
ATOM   1517  HA  LEU A 101      11.349   6.396   9.033
ATOM   1518  HB3 LEU A 101       9.769   4.609   9.362
ATOM   1519  HB2 LEU A 101      10.730   3.814  10.554
ATOM   1520  HG  LEU A 101      11.809   4.272   7.755
ATOM   1521 HD11 LEU A 101      12.624   1.721   8.795
ATOM   1522 HD12 LEU A 101      13.618   3.138   8.542
ATOM   1523 HD13 LEU A 101      12.852   2.875  10.094
ATOM   1524 HD21 LEU A 101      10.865   2.222   6.938
ATOM   1525 HD22 LEU A 101      10.187   1.811   8.511
ATOM   1526 HD23 LEU A 101       9.539   3.166   7.590
ATOM   1527  N   VAL A 102      10.079   7.626  10.819
ATOM   1528  CA  VAL A 102       9.415   8.462  11.814
ATOM   1529  C   VAL A 102       7.929   8.561  11.437
ATOM   1530  O   VAL A 102       7.558   9.385  10.602
ATOM   1531  CB  VAL A 102      10.030   9.894  11.886
ATOM   1532  CG1 VAL A 102       9.339  10.785  12.938
ATOM   1533  CG2 VAL A 102      11.539   9.858  12.174
ATOM   1534  H   VAL A 102      10.027   7.950   9.860
ATOM   1535  HA  VAL A 102       9.482   8.018  12.808
ATOM   1536  HB  VAL A 102       9.916  10.383  10.917
ATOM   1537 HG11 VAL A 102       9.827  11.758  13.011
ATOM   1538 HG12 VAL A 102       8.295  10.975  12.693
ATOM   1539 HG13 VAL A 102       9.368  10.328  13.927
ATOM   1540 HG21 VAL A 102      11.951  10.862  12.277
ATOM   1541 HG22 VAL A 102      11.742   9.316  13.097
ATOM   1542 HG23 VAL A 102      12.086   9.372  11.368
ATOM   1543  N   PHE A 103       7.112   7.709  12.069
ATOM   1544  CA  PHE A 103       5.656   7.758  12.004
ATOM   1545  C   PHE A 103       5.162   8.531  13.234
ATOM   1546  O   PHE A 103       5.413   8.092  14.354
ATOM   1547  CB  PHE A 103       5.109   6.318  11.926
ATOM   1548  CG  PHE A 103       3.599   6.138  11.840
ATOM   1549  CD1 PHE A 103       2.768   7.097  11.219
ATOM   1550  CD2 PHE A 103       3.035   4.896  12.198
ATOM   1551  CE1 PHE A 103       1.418   6.833  11.031
ATOM   1552  CE2 PHE A 103       1.686   4.645  11.988
ATOM   1553  CZ  PHE A 103       0.878   5.612  11.410
ATOM   1554  H   PHE A 103       7.498   7.063  12.748
ATOM   1555  HA  PHE A 103       5.352   8.282  11.098
ATOM   1556  HB3 PHE A 103       5.473   5.742  12.779
ATOM   1557  HB2 PHE A 103       5.531   5.839  11.042
ATOM   1558  HD1 PHE A 103       3.162   8.041  10.877
ATOM   1559  HD2 PHE A 103       3.658   4.133  12.639
ATOM   1560  HE1 PHE A 103       0.789   7.577  10.570
ATOM   1561  HE2 PHE A 103       1.265   3.691  12.273
ATOM   1562  HZ  PHE A 103      -0.171   5.411  11.247
ATOM   1563  N   PHE A 104       4.514   9.685  12.999
ATOM   1564  CA  PHE A 104       4.152  10.698  13.996
ATOM   1565  C   PHE A 104       5.396  11.325  14.647
ATOM   1566  O   PHE A 104       5.788  10.908  15.735
ATOM   1567  CB  PHE A 104       3.147  10.165  15.045
ATOM   1568  CG  PHE A 104       1.733   9.946  14.548
ATOM   1569  CD1 PHE A 104       0.837  11.032  14.482
ATOM   1570  CD2 PHE A 104       1.331   8.688  14.048
ATOM   1571  CE1 PHE A 104      -0.450  10.832  14.003
ATOM   1572  CE2 PHE A 104       0.036   8.514  13.576
ATOM   1573  CZ  PHE A 104      -0.847   9.583  13.555
ATOM   1574  H   PHE A 104       4.380   9.971  12.037
ATOM   1575  HA  PHE A 104       3.658  11.511  13.467
ATOM   1576  HB3 PHE A 104       3.082  10.868  15.877
ATOM   1577  HB2 PHE A 104       3.495   9.233  15.487
ATOM   1578  HD1 PHE A 104       1.137  12.012  14.824
ATOM   1579  HD2 PHE A 104       2.018   7.855  14.057
ATOM   1580  HE1 PHE A 104      -1.153  11.646  13.983
ATOM   1581  HE2 PHE A 104      -0.286   7.546  13.222
ATOM   1582  HZ  PHE A 104      -1.847   9.452  13.180
ATOM   1583  N   ALA A 105       5.995  12.313  13.961
ATOM   1584  CA  ALA A 105       7.104  13.126  14.471
ATOM   1585  C   ALA A 105       6.670  14.038  15.629
ATOM   1586  O   ALA A 105       7.396  14.155  16.614
ATOM   1587  CB  ALA A 105       7.687  13.974  13.332
ATOM   1588  H   ALA A 105       5.610  12.606  13.071
ATOM   1589  HA  ALA A 105       7.882  12.450  14.828
ATOM   1590  HB1 ALA A 105       8.637  14.421  13.626
ATOM   1591  HB2 ALA A 105       7.865  13.380  12.434
ATOM   1592  HB3 ALA A 105       7.014  14.789  13.065
ATOM   1593  N   GLU A 106       5.478  14.633  15.490
ATOM   1594  CA  GLU A 106       4.824  15.438  16.515
ATOM   1595  C   GLU A 106       3.717  14.606  17.181
ATOM   1596  O   GLU A 106       3.560  13.418  16.882
ATOM   1597  CB  GLU A 106       4.287  16.729  15.844
ATOM   1598  CG  GLU A 106       4.809  18.030  16.493
ATOM   1599  CD  GLU A 106       6.336  18.236  16.428
ATOM   1600  OE1 GLU A 106       6.980  17.707  15.493
ATOM   1601  OE2 GLU A 106       6.845  18.931  17.335
ATOM   1602  H   GLU A 106       4.943  14.477  14.647
ATOM   1603  HA  GLU A 106       5.531  15.696  17.305
ATOM   1604  HB3 GLU A 106       3.197  16.755  15.861
ATOM   1605  HB2 GLU A 106       4.544  16.739  14.784
ATOM   1606  HG3 GLU A 106       4.480  18.066  17.532
ATOM   1607  HG2 GLU A 106       4.342  18.883  15.998
ATOM   1608  N   ASP A 107       2.975  15.245  18.099
ATOM   1609  CA  ASP A 107       1.850  14.632  18.805
ATOM   1610  C   ASP A 107       0.637  14.421  17.871
ATOM   1611  O   ASP A 107       0.627  14.856  16.717
ATOM   1612  CB  ASP A 107       1.458  15.422  20.085
ATOM   1613  CG  ASP A 107       0.676  16.728  19.883
ATOM   1614  OD1 ASP A 107      -0.540  16.700  20.176
ATOM   1615  OD2 ASP A 107       1.274  17.692  19.356
ATOM   1616  H   ASP A 107       3.140  16.224  18.292
ATOM   1617  HA  ASP A 107       2.170  13.641  19.133
ATOM   1618  HB3 ASP A 107       2.367  15.673  20.634
ATOM   1619  HB2 ASP A 107       0.890  14.774  20.752
ATOM   1620  N   VAL A 108      -0.383  13.769  18.439
ATOM   1621  CA  VAL A 108      -1.687  13.582  17.826
ATOM   1622  C   VAL A 108      -2.766  13.734  18.906
ATOM   1623  O   VAL A 108      -2.702  13.059  19.934
ATOM   1624  CB  VAL A 108      -1.786  12.226  17.067
ATOM   1625  CG1 VAL A 108      -1.256  11.019  17.859
ATOM   1626  CG2 VAL A 108      -3.182  11.899  16.502
ATOM   1627  H   VAL A 108      -0.303  13.468  19.399
ATOM   1628  HA  VAL A 108      -1.820  14.385  17.105
ATOM   1629  HB  VAL A 108      -1.129  12.332  16.207
ATOM   1630 HG11 VAL A 108      -1.318  10.111  17.260
ATOM   1631 HG12 VAL A 108      -0.204  11.147  18.111
ATOM   1632 HG13 VAL A 108      -1.814  10.849  18.779
ATOM   1633 HG21 VAL A 108      -3.159  10.982  15.912
ATOM   1634 HG22 VAL A 108      -3.912  11.754  17.296
ATOM   1635 HG23 VAL A 108      -3.552  12.681  15.846
ATOM   1636  N   GLY A 109      -3.723  14.644  18.650
ATOM   1637  CA  GLY A 109      -4.792  15.019  19.576
ATOM   1638  C   GLY A 109      -5.752  13.854  19.842
ATOM   1639  O   GLY A 109      -6.150  13.651  20.989
ATOM   1640  H   GLY A 109      -3.688  15.144  17.771
ATOM   1641  HA3 GLY A 109      -5.359  15.842  19.141
ATOM   1642  HA2 GLY A 109      -4.364  15.379  20.513
ATOM   1643  N   SER A 110      -6.084  13.069  18.801
ATOM   1644  CA  SER A 110      -6.929  11.889  18.932
ATOM   1645  C   SER A 110      -6.612  10.871  17.829
ATOM   1646  O   SER A 110      -7.040  11.052  16.691
ATOM   1647  CB  SER A 110      -8.416  12.303  19.001
ATOM   1648  OG  SER A 110      -9.211  11.214  19.421
ATOM   1649  H   SER A 110      -5.724  13.271  17.879
ATOM   1650  HA  SER A 110      -6.667  11.409  19.871
ATOM   1651  HB3 SER A 110      -8.771  12.670  18.037
ATOM   1652  HB2 SER A 110      -8.564  13.112  19.717
ATOM   1653  HG  SER A 110      -8.964  11.000  20.327
ATOM   1654  N   ASN A 111      -5.862   9.825  18.204
ATOM   1655  CA  ASN A 111      -5.472   8.710  17.349
ATOM   1656  C   ASN A 111      -6.414   7.521  17.591
ATOM   1657  O   ASN A 111      -6.550   7.066  18.725
ATOM   1658  CB  ASN A 111      -4.012   8.318  17.667
ATOM   1659  CG  ASN A 111      -3.408   7.398  16.606
ATOM   1660  OD1 ASN A 111      -2.964   7.859  15.558
ATOM   1661  ND2 ASN A 111      -3.398   6.092  16.870
ATOM   1662  H   ASN A 111      -5.567   9.754  19.171
ATOM   1663  HA  ASN A 111      -5.549   8.978  16.295
ATOM   1664  HB3 ASN A 111      -3.922   7.874  18.660
ATOM   1665  HB2 ASN A 111      -3.401   9.217  17.691
ATOM   1666 HD22 ASN A 111      -3.035   5.437  16.193
ATOM   1667 HD21 ASN A 111      -3.734   5.742  17.759
ATOM   1668  N   LYS A 112      -7.016   7.010  16.513
ATOM   1669  CA  LYS A 112      -7.900   5.847  16.541
ATOM   1670  C   LYS A 112      -7.915   5.198  15.153
ATOM   1671  O   LYS A 112      -8.971   5.097  14.529
ATOM   1672  CB  LYS A 112      -9.289   6.226  17.121
ATOM   1673  CG  LYS A 112     -10.039   7.369  16.399
ATOM   1674  CD  LYS A 112     -10.466   8.499  17.350
ATOM   1675  CE  LYS A 112     -11.100   9.688  16.611
ATOM   1676  NZ  LYS A 112     -11.624  10.700  17.546
ATOM   1677  H   LYS A 112      -6.892   7.449  15.610
ATOM   1678  HA  LYS A 112      -7.463   5.101  17.207
ATOM   1679  HB3 LYS A 112      -9.160   6.491  18.171
ATOM   1680  HB2 LYS A 112      -9.925   5.340  17.141
ATOM   1681  HG3 LYS A 112     -10.922   6.957  15.908
ATOM   1682  HG2 LYS A 112      -9.434   7.779  15.594
ATOM   1683  HD3 LYS A 112      -9.595   8.840  17.912
ATOM   1684  HD2 LYS A 112     -11.167   8.095  18.082
ATOM   1685  HE3 LYS A 112     -11.921   9.346  15.979
ATOM   1686  HE2 LYS A 112     -10.364  10.157  15.956
ATOM   1687  HZ1 LYS A 112     -10.871  11.024  18.141
ATOM   1688  HZ2 LYS A 112     -12.006  11.477  17.027
ATOM   1689  HZ3 LYS A 112     -12.348  10.290  18.118
ATOM   1690  N   GLY A 113      -6.723   4.781  14.692
ATOM   1691  CA  GLY A 113      -6.553   4.197  13.370
ATOM   1692  C   GLY A 113      -5.139   4.471  12.870
ATOM   1693  O   GLY A 113      -4.975   5.261  11.945
ATOM   1694  H   GLY A 113      -5.897   4.880  15.266
ATOM   1695  HA3 GLY A 113      -7.258   4.650  12.672
ATOM   1696  HA2 GLY A 113      -6.740   3.126  13.388
ATOM   1697  N   ALA A 114      -4.132   3.806  13.456
ATOM   1698  CA  ALA A 114      -2.734   3.879  13.035
ATOM   1699  C   ALA A 114      -2.147   2.464  12.961
ATOM   1700  O   ALA A 114      -2.136   1.769  13.974
ATOM   1701  CB  ALA A 114      -1.948   4.774  14.002
ATOM   1702  H   ALA A 114      -4.325   3.182  14.228
ATOM   1703  HA  ALA A 114      -2.659   4.341  12.057
ATOM   1704  HB1 ALA A 114      -0.893   4.814  13.730
ATOM   1705  HB2 ALA A 114      -2.324   5.796  13.975
ATOM   1706  HB3 ALA A 114      -2.019   4.417  15.029
ATOM   1707  N   ILE A 115      -1.677   2.055  11.772
ATOM   1708  CA  ILE A 115      -1.058   0.746  11.546
ATOM   1709  C   ILE A 115       0.282   0.947  10.822
ATOM   1710  O   ILE A 115       0.318   1.615   9.790
ATOM   1711  CB  ILE A 115      -1.969  -0.220  10.722
ATOM   1712  CG1 ILE A 115      -3.282  -0.512  11.490
ATOM   1713  CG2 ILE A 115      -1.270  -1.547  10.334
ATOM   1714  CD1 ILE A 115      -4.325  -1.317  10.709
ATOM   1715  H   ILE A 115      -1.725   2.672  10.970
ATOM   1716  HA  ILE A 115      -0.857   0.262  12.498
ATOM   1717  HB  ILE A 115      -2.238   0.288   9.796
ATOM   1718 HG13 ILE A 115      -3.757   0.421  11.789
ATOM   1719 HG12 ILE A 115      -3.051  -1.038  12.415
ATOM   1720 HG21 ILE A 115      -1.929  -2.203   9.767
ATOM   1721 HG22 ILE A 115      -0.400  -1.389   9.696
ATOM   1722 HG23 ILE A 115      -0.941  -2.093  11.219
ATOM   1723 HD11 ILE A 115      -5.291  -1.293  11.213
ATOM   1724 HD12 ILE A 115      -4.464  -0.915   9.707
ATOM   1725 HD13 ILE A 115      -4.028  -2.359  10.620
ATOM   1726  N   ILE A 116       1.349   0.343  11.367
ATOM   1727  CA  ILE A 116       2.688   0.341  10.783
ATOM   1728  C   ILE A 116       3.263  -1.082  10.737
ATOM   1729  O   ILE A 116       3.238  -1.787  11.744
ATOM   1730  CB  ILE A 116       3.670   1.317  11.504
ATOM   1731  CG1 ILE A 116       5.115   1.276  10.939
ATOM   1732  CG2 ILE A 116       3.695   1.178  13.034
ATOM   1733  CD1 ILE A 116       5.948   2.529  11.245
ATOM   1734  H   ILE A 116       1.242  -0.180  12.228
ATOM   1735  HA  ILE A 116       2.605   0.681   9.759
ATOM   1736  HB  ILE A 116       3.277   2.310  11.300
ATOM   1737 HG13 ILE A 116       5.088   1.148   9.857
ATOM   1738 HG12 ILE A 116       5.642   0.401  11.323
ATOM   1739 HG21 ILE A 116       4.281   1.969  13.501
ATOM   1740 HG22 ILE A 116       2.697   1.231  13.470
ATOM   1741 HG23 ILE A 116       4.146   0.233  13.318
ATOM   1742 HD11 ILE A 116       6.892   2.507  10.701
ATOM   1743 HD12 ILE A 116       5.420   3.434  10.948
ATOM   1744 HD13 ILE A 116       6.184   2.607  12.307
ATOM   1745  N   GLY A 117       3.801  -1.469   9.572
ATOM   1746  CA  GLY A 117       4.577  -2.696   9.461
ATOM   1747  C   GLY A 117       5.015  -2.939   8.024
ATOM   1748  O   GLY A 117       4.507  -2.317   7.101
ATOM   1749  H   GLY A 117       3.760  -0.867   8.760
ATOM   1750  HA3 GLY A 117       4.025  -3.559   9.837
ATOM   1751  HA2 GLY A 117       5.484  -2.552  10.044
ATOM   1752  N   LEU A 118       5.982  -3.851   7.843
ATOM   1753  CA  LEU A 118       6.626  -4.146   6.559
ATOM   1754  C   LEU A 118       5.673  -4.799   5.538
ATOM   1755  O   LEU A 118       5.701  -4.423   4.367
ATOM   1756  CB  LEU A 118       7.878  -5.029   6.782
ATOM   1757  CG  LEU A 118       8.863  -4.537   7.868
ATOM   1758  CD1 LEU A 118      10.002  -5.550   8.067
ATOM   1759  CD2 LEU A 118       9.416  -3.126   7.600
ATOM   1760  H   LEU A 118       6.340  -4.356   8.641
ATOM   1761  HA  LEU A 118       6.947  -3.194   6.135
ATOM   1762  HB3 LEU A 118       8.412  -5.130   5.836
ATOM   1763  HB2 LEU A 118       7.559  -6.036   7.048
ATOM   1764  HG  LEU A 118       8.329  -4.496   8.815
ATOM   1765 HD11 LEU A 118      10.641  -5.273   8.906
ATOM   1766 HD12 LEU A 118       9.614  -6.549   8.269
ATOM   1767 HD13 LEU A 118      10.631  -5.612   7.179
ATOM   1768 HD21 LEU A 118      10.495  -3.083   7.747
ATOM   1769 HD22 LEU A 118       9.216  -2.792   6.583
ATOM   1770 HD23 LEU A 118       8.971  -2.398   8.279
ATOM   1771  N   MET A 119       4.838  -5.734   6.014
ATOM   1772  CA  MET A 119       3.820  -6.441   5.242
ATOM   1773  C   MET A 119       2.464  -6.132   5.888
ATOM   1774  O   MET A 119       2.232  -6.553   7.021
ATOM   1775  CB  MET A 119       4.142  -7.959   5.257
ATOM   1776  CG  MET A 119       4.257  -8.570   3.856
ATOM   1777  SD  MET A 119       4.564 -10.355   3.885
ATOM   1778  CE  MET A 119       4.729 -10.677   2.116
ATOM   1779  H   MET A 119       4.885  -5.974   6.997
ATOM   1780  HA  MET A 119       3.806  -6.082   4.211
ATOM   1781  HB3 MET A 119       3.397  -8.522   5.818
ATOM   1782  HB2 MET A 119       5.079  -8.144   5.784
ATOM   1783  HG3 MET A 119       5.071  -8.089   3.311
ATOM   1784  HG2 MET A 119       3.349  -8.384   3.285
ATOM   1785  HE1 MET A 119       4.865 -11.744   1.937
ATOM   1786  HE2 MET A 119       3.836 -10.346   1.589
ATOM   1787  HE3 MET A 119       5.589 -10.143   1.714
ATOM   1788  N   VAL A 120       1.609  -5.393   5.165
ATOM   1789  CA  VAL A 120       0.279  -4.981   5.612
ATOM   1790  C   VAL A 120      -0.757  -5.613   4.660
ATOM   1791  O   VAL A 120      -0.839  -5.194   3.508
ATOM   1792  CB  VAL A 120       0.106  -3.434   5.617
ATOM   1793  CG1 VAL A 120      -1.257  -3.005   6.189
ATOM   1794  CG2 VAL A 120       1.233  -2.716   6.381
ATOM   1795  H   VAL A 120       1.866  -5.101   4.229
ATOM   1796  HA  VAL A 120       0.092  -5.319   6.622
ATOM   1797  HB  VAL A 120       0.156  -3.064   4.597
ATOM   1798 HG11 VAL A 120      -1.385  -1.927   6.125
ATOM   1799 HG12 VAL A 120      -2.091  -3.457   5.655
ATOM   1800 HG13 VAL A 120      -1.351  -3.282   7.238
ATOM   1801 HG21 VAL A 120       1.085  -1.636   6.381
ATOM   1802 HG22 VAL A 120       1.293  -3.041   7.418
ATOM   1803 HG23 VAL A 120       2.200  -2.908   5.918
ATOM   1804  N   GLY A 121      -1.483  -6.642   5.129
ATOM   1805  CA  GLY A 121      -2.319  -7.477   4.263
ATOM   1806  C   GLY A 121      -3.691  -7.713   4.886
ATOM   1807  O   GLY A 121      -3.811  -8.562   5.763
ATOM   1808  H   GLY A 121      -1.368  -6.940   6.089
ATOM   1809  HA3 GLY A 121      -1.835  -8.449   4.171
ATOM   1810  HA2 GLY A 121      -2.413  -7.099   3.248
ATOM   1811  N   GLY A 122      -4.742  -7.053   4.372
ATOM   1812  CA  GLY A 122      -6.127  -7.346   4.752
ATOM   1813  C   GLY A 122      -6.549  -6.643   6.052
ATOM   1814  O   GLY A 122      -7.359  -7.200   6.788
ATOM   1815  H   GLY A 122      -4.594  -6.383   3.628
ATOM   1816  HA3 GLY A 122      -6.272  -8.423   4.854
ATOM   1817  HA2 GLY A 122      -6.786  -7.036   3.945
ATOM   1818  N   VAL A 123      -5.994  -5.459   6.364
ATOM   1819  CA  VAL A 123      -6.285  -4.726   7.603
ATOM   1820  C   VAL A 123      -7.464  -3.750   7.400
ATOM   1821  O   VAL A 123      -7.612  -3.207   6.309
ATOM   1822  CB  VAL A 123      -5.032  -3.950   8.109
ATOM   1823  CG1 VAL A 123      -3.788  -4.858   8.137
ATOM   1824  CG2 VAL A 123      -4.702  -2.626   7.396
ATOM   1825  H   VAL A 123      -5.336  -5.029   5.730
ATOM   1826  HA  VAL A 123      -6.564  -5.440   8.379
ATOM   1827  HB  VAL A 123      -5.242  -3.697   9.148
ATOM   1828 HG11 VAL A 123      -2.979  -4.405   8.710
ATOM   1829 HG12 VAL A 123      -4.016  -5.822   8.589
ATOM   1830 HG13 VAL A 123      -3.410  -5.057   7.134
ATOM   1831 HG21 VAL A 123      -3.767  -2.204   7.764
ATOM   1832 HG22 VAL A 123      -4.587  -2.789   6.330
ATOM   1833 HG23 VAL A 123      -5.472  -1.869   7.545
ATOM   1834  N   VAL A 124      -8.286  -3.534   8.438
ATOM   1835  CA  VAL A 124      -9.460  -2.658   8.347
ATOM   1836  C   VAL A 124      -9.446  -1.635   9.490
ATOM   1837  O   VAL A 124      -9.328  -2.022  10.647
ATOM   1838  CB  VAL A 124     -10.793  -3.457   8.366
ATOM   1839  CG1 VAL A 124     -12.063  -2.575   8.375
ATOM   1840  CG2 VAL A 124     -10.844  -4.450   7.188
ATOM   1841  H   VAL A 124      -8.122  -3.988   9.328
ATOM   1842  HA  VAL A 124      -9.441  -2.098   7.416
ATOM   1843  HB  VAL A 124     -10.830  -4.051   9.280
ATOM   1844 HG11 VAL A 124     -12.964  -3.184   8.304
ATOM   1845 HG12 VAL A 124     -12.153  -1.996   9.294
ATOM   1846 HG13 VAL A 124     -12.070  -1.875   7.541
ATOM   1847 HG21 VAL A 124     -11.859  -4.780   6.979
ATOM   1848 HG22 VAL A 124     -10.461  -4.011   6.269
ATOM   1849 HG23 VAL A 124     -10.241  -5.335   7.394
ATOM   1850  N   ILE A 125      -9.580  -0.348   9.147
ATOM   1851  CA  ILE A 125      -9.644   0.747  10.108
ATOM   1852  C   ILE A 125     -10.994   1.456   9.938
ATOM   1853  O   ILE A 125     -11.230   2.086   8.910
ATOM   1854  CB  ILE A 125      -8.482   1.766   9.923
ATOM   1855  CG1 ILE A 125      -7.112   1.078  10.142
ATOM   1856  CG2 ILE A 125      -8.628   2.985  10.860
ATOM   1857  CD1 ILE A 125      -5.897   1.986   9.901
ATOM   1858  H   ILE A 125      -9.669  -0.092   8.171
ATOM   1859  HA  ILE A 125      -9.591   0.369  11.129
ATOM   1860  HB  ILE A 125      -8.501   2.132   8.895
ATOM   1861 HG13 ILE A 125      -7.016   0.212   9.486
ATOM   1862 HG12 ILE A 125      -7.068   0.685  11.157
ATOM   1863 HG21 ILE A 125      -7.775   3.649  10.777
ATOM   1864 HG22 ILE A 125      -9.503   3.591  10.624
ATOM   1865 HG23 ILE A 125      -8.710   2.675  11.902
ATOM   1866 HD11 ILE A 125      -5.022   1.399   9.632
ATOM   1867 HD12 ILE A 125      -6.079   2.698   9.095
ATOM   1868 HD13 ILE A 125      -5.641   2.547  10.797
ATOM   1869  N   ALA A 126     -11.843   1.336  10.968
ATOM   1870  CA  ALA A 126     -13.149   1.995  11.106
ATOM   1871  C   ALA A 126     -13.088   3.214  12.114
ATOM   1872  O   ALA A 126     -14.137   3.439  12.761
ATOM   1873  CB  ALA A 126     -14.200   0.911  11.447
ATOM   1874  OXT ALA A 126     -12.029   3.891  12.111
ATOM   1875  H   ALA A 126     -11.565   0.780  11.769
ATOM   1876  HA  ALA A 126     -13.438   2.421  10.147
ATOM   1877  HB1 ALA A 126     -15.213   1.314  11.420
ATOM   1878  HB2 ALA A 126     -14.168   0.089  10.731
ATOM   1879  HB3 ALA A 126     -14.035   0.495  12.439
ATOM   1880  N   ASP A 127      23.323  27.702  34.969
ATOM   1881  CA  ASP A 127      23.250  27.617  33.495
ATOM   1882  C   ASP A 127      23.892  26.300  32.975
ATOM   1883  O   ASP A 127      23.520  25.873  31.881
ATOM   1884  CB  ASP A 127      23.756  28.900  32.772
ATOM   1885  CG  ASP A 127      25.282  29.106  32.730
ATOM   1886  OD1 ASP A 127      25.879  29.225  33.823
ATOM   1887  OD2 ASP A 127      25.841  29.078  31.612
ATOM   1888  H1  ASP A 127      23.244  26.801  35.419
ATOM   1889  H2  ASP A 127      24.185  28.139  35.269
ATOM   1890  HA  ASP A 127      22.198  27.525  33.246
ATOM   1891  HB3 ASP A 127      23.310  29.779  33.239
ATOM   1892  HB2 ASP A 127      23.370  28.903  31.750
ATOM   1893  N   ALA A 128      24.844  25.705  33.724
ATOM   1894  CA  ALA A 128      25.608  24.494  33.395
ATOM   1895  C   ALA A 128      24.774  23.269  32.991
ATOM   1896  O   ALA A 128      25.214  22.499  32.137
ATOM   1897  CB  ALA A 128      26.532  24.158  34.573
ATOM   1898  H   ALA A 128      25.099  26.147  34.595
ATOM   1899  HA  ALA A 128      26.241  24.727  32.546
ATOM   1900  HB1 ALA A 128      27.130  23.269  34.369
ATOM   1901  HB2 ALA A 128      27.225  24.975  34.772
ATOM   1902  HB3 ALA A 128      25.965  23.973  35.486
ATOM   1903  N   GLU A 129      23.576  23.142  33.584
ATOM   1904  CA  GLU A 129      22.618  22.058  33.357
ATOM   1905  C   GLU A 129      21.961  22.092  31.961
ATOM   1906  O   GLU A 129      21.348  21.097  31.575
ATOM   1907  CB  GLU A 129      21.545  22.096  34.474
ATOM   1908  CG  GLU A 129      22.074  22.262  35.920
ATOM   1909  CD  GLU A 129      23.181  21.269  36.306
ATOM   1910  OE1 GLU A 129      24.331  21.731  36.485
ATOM   1911  OE2 GLU A 129      22.861  20.066  36.416
ATOM   1912  H   GLU A 129      23.303  23.824  34.275
ATOM   1913  HA  GLU A 129      23.163  21.115  33.430
ATOM   1914  HB3 GLU A 129      20.957  21.178  34.426
ATOM   1915  HB2 GLU A 129      20.838  22.902  34.271
ATOM   1916  HG3 GLU A 129      21.247  22.143  36.621
ATOM   1917  HG2 GLU A 129      22.428  23.284  36.066
ATOM   1918  N   PHE A 130      22.110  23.213  31.233
ATOM   1919  CA  PHE A 130      21.582  23.431  29.888
ATOM   1920  C   PHE A 130      22.596  24.091  28.932
ATOM   1921  O   PHE A 130      22.182  24.725  27.962
ATOM   1922  CB  PHE A 130      20.186  24.099  29.947
ATOM   1923  CG  PHE A 130      20.058  25.403  30.725
ATOM   1924  CD1 PHE A 130      19.703  25.378  32.091
ATOM   1925  CD2 PHE A 130      20.388  26.639  30.128
ATOM   1926  CE1 PHE A 130      19.586  26.566  32.801
ATOM   1927  CE2 PHE A 130      20.272  27.815  30.857
ATOM   1928  CZ  PHE A 130      19.850  27.781  32.180
ATOM   1929  H   PHE A 130      22.627  23.989  31.627
ATOM   1930  HA  PHE A 130      21.428  22.453  29.427
ATOM   1931  HB3 PHE A 130      19.473  23.384  30.360
ATOM   1932  HB2 PHE A 130      19.832  24.290  28.933
ATOM   1933  HD1 PHE A 130      19.495  24.439  32.581
ATOM   1934  HD2 PHE A 130      20.708  26.679  29.097
ATOM   1935  HE1 PHE A 130      19.290  26.545  33.839
ATOM   1936  HE2 PHE A 130      20.505  28.762  30.392
ATOM   1937  HZ  PHE A 130      19.759  28.701  32.739
ATOM   1938  N   ARG A 131      23.905  23.872  29.170
ATOM   1939  CA  ARG A 131      24.978  24.172  28.205
ATOM   1940  C   ARG A 131      25.086  23.121  27.079
ATOM   1941  O   ARG A 131      25.795  23.369  26.105
ATOM   1942  CB  ARG A 131      26.332  24.284  28.932
ATOM   1943  CG  ARG A 131      26.462  25.524  29.826
ATOM   1944  CD  ARG A 131      27.852  25.607  30.477
ATOM   1945  NE  ARG A 131      27.917  26.634  31.531
ATOM   1946  CZ  ARG A 131      28.756  26.672  32.583
ATOM   1947  NH1 ARG A 131      29.712  25.749  32.773
ATOM   1948  NH2 ARG A 131      28.633  27.659  33.477
ATOM   1949  H   ARG A 131      24.178  23.350  29.991
ATOM   1950  HA  ARG A 131      24.768  25.129  27.723
ATOM   1951  HB3 ARG A 131      27.141  24.325  28.201
ATOM   1952  HB2 ARG A 131      26.506  23.381  29.521
ATOM   1953  HG3 ARG A 131      25.655  25.610  30.550
ATOM   1954  HG2 ARG A 131      26.352  26.382  29.161
ATOM   1955  HD3 ARG A 131      28.555  25.964  29.724
ATOM   1956  HD2 ARG A 131      28.208  24.625  30.790
ATOM   1957  HE  ARG A 131      27.238  27.385  31.450
ATOM   1958 HH12 ARG A 131      30.325  25.797  33.573
ATOM   1959 HH11 ARG A 131      29.821  24.997  32.109
ATOM   1960 HH22 ARG A 131      29.251  27.721  34.272
ATOM   1961 HH21 ARG A 131      27.879  28.333  33.386
ATOM   1962  N   HIS A 132      24.390  21.985  27.230
ATOM   1963  CA  HIS A 132      24.288  20.904  26.255
ATOM   1964  C   HIS A 132      22.815  20.738  25.858
ATOM   1965  O   HIS A 132      21.928  20.936  26.691
ATOM   1966  CB  HIS A 132      24.846  19.602  26.872
ATOM   1967  CG  HIS A 132      24.277  19.223  28.221
ATOM   1968  ND1 HIS A 132      24.784  19.734  29.422
ATOM   1969  CD2 HIS A 132      23.211  18.393  28.507
ATOM   1970  CE1 HIS A 132      24.014  19.214  30.367
ATOM   1971  NE2 HIS A 132      23.064  18.413  29.883
ATOM   1972  H   HIS A 132      23.838  21.860  28.066
ATOM   1973  HA  HIS A 132      24.859  21.137  25.354
ATOM   1974  HB3 HIS A 132      25.927  19.696  26.983
ATOM   1975  HB2 HIS A 132      24.692  18.767  26.186
ATOM   1976  HD2 HIS A 132      22.556  17.827  27.861
ATOM   1977  HE1 HIS A 132      24.138  19.426  31.419
ATOM   1978  HE2 HIS A 132      22.363  17.924  30.421
ATOM   1979  N   ASP A 133      22.594  20.340  24.599
ATOM   1980  CA  ASP A 133      21.271  20.037  24.055
ATOM   1981  C   ASP A 133      21.276  18.623  23.442
ATOM   1982  O   ASP A 133      22.228  17.864  23.626
ATOM   1983  CB  ASP A 133      20.760  21.127  23.072
ATOM   1984  CG  ASP A 133      21.415  21.189  21.681
ATOM   1985  OD1 ASP A 133      20.669  21.544  20.745
ATOM   1986  OD2 ASP A 133      22.642  20.973  21.572
ATOM   1987  H   ASP A 133      23.368  20.199  23.965
ATOM   1988  HA  ASP A 133      20.545  19.979  24.868
ATOM   1989  HB3 ASP A 133      20.937  22.103  23.526
ATOM   1990  HB2 ASP A 133      19.674  21.057  22.984
ATOM   1991  N   SER A 134      20.186  18.303  22.733
ATOM   1992  CA  SER A 134      19.945  17.022  22.072
ATOM   1993  C   SER A 134      19.359  17.219  20.658
ATOM   1994  O   SER A 134      18.616  16.362  20.181
ATOM   1995  CB  SER A 134      19.125  16.119  23.020
ATOM   1996  OG  SER A 134      17.881  16.699  23.364
ATOM   1997  H   SER A 134      19.451  18.988  22.626
ATOM   1998  HA  SER A 134      20.899  16.523  21.901
ATOM   1999  HB3 SER A 134      19.685  15.928  23.935
ATOM   2000  HB2 SER A 134      18.943  15.147  22.562
ATOM   2001  HG  SER A 134      18.039  17.421  23.977
ATOM   2002  N   GLY A 135      19.736  18.333  20.003
ATOM   2003  CA  GLY A 135      19.325  18.691  18.644
ATOM   2004  C   GLY A 135      20.244  18.093  17.563
ATOM   2005  O   GLY A 135      19.996  18.325  16.380
ATOM   2006  H   GLY A 135      20.348  18.989  20.470
ATOM   2007  HA3 GLY A 135      19.343  19.777  18.554
ATOM   2008  HA2 GLY A 135      18.297  18.378  18.456
ATOM   2009  N   TYR A 136      21.292  17.340  17.943
ATOM   2010  CA  TYR A 136      22.160  16.601  17.026
ATOM   2011  C   TYR A 136      21.464  15.327  16.511
ATOM   2012  O   TYR A 136      20.794  14.643  17.286
ATOM   2013  CB  TYR A 136      23.510  16.301  17.717
ATOM   2014  CG  TYR A 136      23.463  15.595  19.067
ATOM   2015  CD1 TYR A 136      23.273  14.198  19.147
ATOM   2016  CD2 TYR A 136      23.628  16.339  20.255
ATOM   2017  CE1 TYR A 136      23.207  13.559  20.400
ATOM   2018  CE2 TYR A 136      23.590  15.695  21.506
ATOM   2019  CZ  TYR A 136      23.361  14.309  21.582
ATOM   2020  OH  TYR A 136      23.292  13.693  22.797
ATOM   2021  H   TYR A 136      21.453  17.178  18.926
ATOM   2022  HA  TYR A 136      22.374  17.246  16.170
ATOM   2023  HB3 TYR A 136      24.045  17.242  17.849
ATOM   2024  HB2 TYR A 136      24.135  15.721  17.043
ATOM   2025  HD1 TYR A 136      23.162  13.613  18.246
ATOM   2026  HD2 TYR A 136      23.793  17.406  20.212
ATOM   2027  HE1 TYR A 136      23.040  12.494  20.452
ATOM   2028  HE2 TYR A 136      23.733  16.271  22.407
ATOM   2029  HH  TYR A 136      23.413  14.299  23.532
ATOM   2030  N   GLU A 137      21.660  15.033  15.216
ATOM   2031  CA  GLU A 137      21.142  13.835  14.553
ATOM   2032  C   GLU A 137      22.276  12.862  14.214
ATOM   2033  O   GLU A 137      23.391  13.287  13.909
ATOM   2034  CB  GLU A 137      20.355  14.228  13.279
ATOM   2035  CG  GLU A 137      18.827  14.254  13.496
ATOM   2036  CD  GLU A 137      18.146  12.881  13.672
ATOM   2037  OE1 GLU A 137      16.926  12.908  13.936
ATOM   2038  OE2 GLU A 137      18.804  11.827  13.515
ATOM   2039  H   GLU A 137      22.237  15.636  14.648
ATOM   2040  HA  GLU A 137      20.474  13.303  15.233
ATOM   2041  HB3 GLU A 137      20.589  13.570  12.440
ATOM   2042  HB2 GLU A 137      20.667  15.219  12.944
ATOM   2043  HG3 GLU A 137      18.362  14.753  12.645
ATOM   2044  HG2 GLU A 137      18.601  14.875  14.365
ATOM   2045  N   VAL A 138      21.924  11.569  14.250
ATOM   2046  CA  VAL A 138      22.780  10.433  13.911
ATOM   2047  C   VAL A 138      22.308   9.727  12.622
ATOM   2048  O   VAL A 138      23.160   9.234  11.885
ATOM   2049  CB  VAL A 138      22.821   9.387  15.068
ATOM   2050  CG1 VAL A 138      23.617   9.887  16.285
ATOM   2051  CG2 VAL A 138      21.440   8.865  15.509
ATOM   2052  H   VAL A 138      20.970  11.338  14.490
ATOM   2053  HA  VAL A 138      23.798  10.776  13.722
ATOM   2054  HB  VAL A 138      23.367   8.513  14.707
ATOM   2055 HG11 VAL A 138      23.571   9.178  17.112
ATOM   2056 HG12 VAL A 138      24.670  10.006  16.038
ATOM   2057 HG13 VAL A 138      23.241  10.844  16.649
ATOM   2058 HG21 VAL A 138      21.526   8.194  16.363
ATOM   2059 HG22 VAL A 138      20.766   9.672  15.796
ATOM   2060 HG23 VAL A 138      20.972   8.294  14.713
ATOM   2061  N   HIS A 139      20.991   9.723  12.346
ATOM   2062  CA  HIS A 139      20.392   9.083  11.175
ATOM   2063  C   HIS A 139      20.146  10.134  10.088
ATOM   2064  O   HIS A 139      19.214  10.928  10.219
ATOM   2065  CB  HIS A 139      19.057   8.429  11.579
ATOM   2066  CG  HIS A 139      19.126   7.409  12.688
ATOM   2067  ND1 HIS A 139      19.776   6.197  12.559
ATOM   2068  CD2 HIS A 139      18.588   7.409  13.956
ATOM   2069  CE1 HIS A 139      19.611   5.537  13.707
ATOM   2070  NE2 HIS A 139      18.902   6.214  14.602
ATOM   2071  H   HIS A 139      20.347  10.199  12.962
ATOM   2072  HA  HIS A 139      21.049   8.302  10.785
ATOM   2073  HB3 HIS A 139      18.616   7.942  10.708
ATOM   2074  HB2 HIS A 139      18.342   9.191  11.894
ATOM   2075  HD1 HIS A 139      20.269   5.866  11.741
ATOM   2076  HD2 HIS A 139      18.005   8.170  14.453
ATOM   2077  HE1 HIS A 139      20.013   4.551  13.889
ATOM   2078  N   HIS A 140      20.981  10.133   9.036
ATOM   2079  CA  HIS A 140      20.843  11.064   7.913
ATOM   2080  C   HIS A 140      19.650  10.705   7.010
ATOM   2081  O   HIS A 140      18.819  11.573   6.744
ATOM   2082  CB  HIS A 140      22.164  11.145   7.121
ATOM   2083  CG  HIS A 140      22.452  12.498   6.513
ATOM   2084  ND1 HIS A 140      23.740  12.864   6.109
ATOM   2085  CD2 HIS A 140      21.593  13.551   6.260
ATOM   2086  CE1 HIS A 140      23.614  14.101   5.652
ATOM   2087  NE2 HIS A 140      22.366  14.562   5.722
ATOM   2088  H   HIS A 140      21.743   9.471   8.993
ATOM   2089  HA  HIS A 140      20.656  12.044   8.356
ATOM   2090  HB3 HIS A 140      22.205  10.393   6.332
ATOM   2091  HB2 HIS A 140      23.002  10.923   7.784
ATOM   2092  HD2 HIS A 140      20.532  13.668   6.424
ATOM   2093  HE1 HIS A 140      24.434  14.674   5.253
ATOM   2094  HE2 HIS A 140      22.056  15.483   5.442
ATOM   2095  N   GLN A 141      19.571   9.426   6.599
ATOM   2096  CA  GLN A 141      18.451   8.862   5.846
ATOM   2097  C   GLN A 141      17.215   8.744   6.753
ATOM   2098  O   GLN A 141      17.345   8.284   7.889
ATOM   2099  CB  GLN A 141      18.879   7.494   5.276
ATOM   2100  CG  GLN A 141      17.842   6.850   4.328
ATOM   2101  CD  GLN A 141      18.316   5.566   3.635
ATOM   2102  OE1 GLN A 141      17.755   5.177   2.616
ATOM   2103  NE2 GLN A 141      19.331   4.886   4.165
ATOM   2104  H   GLN A 141      20.289   8.773   6.878
ATOM   2105  HA  GLN A 141      18.227   9.533   5.014
ATOM   2106  HB3 GLN A 141      19.106   6.812   6.098
ATOM   2107  HB2 GLN A 141      19.811   7.629   4.730
ATOM   2108  HG3 GLN A 141      17.562   7.566   3.555
ATOM   2109  HG2 GLN A 141      16.926   6.614   4.866
ATOM   2110 HE22 GLN A 141      19.660   4.042   3.722
ATOM   2111 HE21 GLN A 141      19.780   5.189   5.020
ATOM   2112  N   LYS A 142      16.049   9.163   6.238
ATOM   2113  CA  LYS A 142      14.784   9.143   6.973
ATOM   2114  C   LYS A 142      13.601   8.803   6.058
ATOM   2115  O   LYS A 142      13.700   8.913   4.834
ATOM   2116  CB  LYS A 142      14.531  10.501   7.673
ATOM   2117  CG  LYS A 142      15.553  10.870   8.759
ATOM   2118  CD  LYS A 142      15.015  11.947   9.714
ATOM   2119  CE  LYS A 142      16.013  12.378  10.798
ATOM   2120  NZ  LYS A 142      17.137  13.162  10.254
ATOM   2121  H   LYS A 142      16.007   9.519   5.293
ATOM   2122  HA  LYS A 142      14.831   8.352   7.720
ATOM   2123  HB3 LYS A 142      13.550  10.461   8.148
ATOM   2124  HB2 LYS A 142      14.473  11.304   6.937
ATOM   2125  HG3 LYS A 142      16.471  11.215   8.282
ATOM   2126  HG2 LYS A 142      15.823   9.985   9.328
ATOM   2127  HD3 LYS A 142      14.123  11.560  10.209
ATOM   2128  HD2 LYS A 142      14.681  12.815   9.144
ATOM   2129  HE3 LYS A 142      16.406  11.509  11.329
ATOM   2130  HE2 LYS A 142      15.498  12.998  11.531
ATOM   2131  HZ1 LYS A 142      16.789  13.980   9.776
ATOM   2132  HZ2 LYS A 142      17.740  13.443  11.014
ATOM   2133  HZ3 LYS A 142      17.666  12.585   9.614
ATOM   2134  N   LEU A 143      12.488   8.430   6.706
ATOM   2135  CA  LEU A 143      11.179   8.228   6.096
ATOM   2136  C   LEU A 143      10.166   8.871   7.049
ATOM   2137  O   LEU A 143       9.822   8.264   8.061
ATOM   2138  CB  LEU A 143      10.947   6.712   5.883
ATOM   2139  CG  LEU A 143       9.920   6.351   4.790
ATOM   2140  CD1 LEU A 143       9.997   4.846   4.451
ATOM   2141  CD2 LEU A 143       8.480   6.791   5.126
ATOM   2142  H   LEU A 143      12.511   8.356   7.715
ATOM   2143  HA  LEU A 143      11.134   8.742   5.133
ATOM   2144  HB3 LEU A 143      10.694   6.208   6.815
ATOM   2145  HB2 LEU A 143      11.898   6.281   5.579
ATOM   2146  HG  LEU A 143      10.218   6.882   3.887
ATOM   2147 HD11 LEU A 143       9.055   4.327   4.628
ATOM   2148 HD12 LEU A 143      10.254   4.700   3.402
ATOM   2149 HD13 LEU A 143      10.753   4.327   5.041
ATOM   2150 HD21 LEU A 143       7.730   6.125   4.698
ATOM   2151 HD22 LEU A 143       8.304   6.823   6.201
ATOM   2152 HD23 LEU A 143       8.278   7.787   4.728
ATOM   2153  N   VAL A 144       9.740  10.102   6.739
ATOM   2154  CA  VAL A 144       8.875  10.889   7.614
ATOM   2155  C   VAL A 144       7.408  10.761   7.160
ATOM   2156  O   VAL A 144       7.110  10.923   5.977
ATOM   2157  CB  VAL A 144       9.280  12.390   7.622
ATOM   2158  CG1 VAL A 144       8.435  13.232   8.600
ATOM   2159  CG2 VAL A 144      10.775  12.576   7.948
ATOM   2160  H   VAL A 144      10.026  10.544   5.874
ATOM   2161  HA  VAL A 144       8.959  10.528   8.640
ATOM   2162  HB  VAL A 144       9.129  12.803   6.626
ATOM   2163 HG11 VAL A 144       8.812  14.253   8.659
ATOM   2164 HG12 VAL A 144       7.391  13.295   8.290
ATOM   2165 HG13 VAL A 144       8.458  12.816   9.608
ATOM   2166 HG21 VAL A 144      11.042  13.633   7.985
ATOM   2167 HG22 VAL A 144      11.026  12.137   8.914
ATOM   2168 HG23 VAL A 144      11.414  12.114   7.195
ATOM   2169  N   PHE A 145       6.529  10.489   8.133
ATOM   2170  CA  PHE A 145       5.081  10.437   7.985
ATOM   2171  C   PHE A 145       4.474  11.141   9.205
ATOM   2172  O   PHE A 145       4.701  10.694  10.326
ATOM   2173  CB  PHE A 145       4.628   8.969   7.806
ATOM   2174  CG  PHE A 145       3.133   8.686   7.706
ATOM   2175  CD1 PHE A 145       2.664   7.383   7.970
ATOM   2176  CD2 PHE A 145       2.228   9.625   7.164
ATOM   2177  CE1 PHE A 145       1.332   7.052   7.758
ATOM   2178  CE2 PHE A 145       0.896   9.280   6.977
ATOM   2179  CZ  PHE A 145       0.448   8.001   7.268
ATOM   2180  H   PHE A 145       6.868  10.339   9.076
ATOM   2181  HA  PHE A 145       4.797  10.989   7.090
ATOM   2182  HB3 PHE A 145       5.031   8.367   8.623
ATOM   2183  HB2 PHE A 145       5.084   8.574   6.897
ATOM   2184  HD1 PHE A 145       3.346   6.634   8.344
ATOM   2185  HD2 PHE A 145       2.553  10.617   6.890
ATOM   2186  HE1 PHE A 145       0.982   6.053   7.974
ATOM   2187  HE2 PHE A 145       0.206  10.008   6.585
ATOM   2188  HZ  PHE A 145      -0.587   7.740   7.106
ATOM   2189  N   PHE A 146       3.758  12.250   8.955
ATOM   2190  CA  PHE A 146       3.265  13.229   9.930
ATOM   2191  C   PHE A 146       4.420  13.973  10.612
ATOM   2192  O   PHE A 146       4.763  13.662  11.751
ATOM   2193  CB  PHE A 146       2.280  12.612  10.947
ATOM   2194  CG  PHE A 146       0.994  12.083  10.353
ATOM   2195  CD1 PHE A 146       0.690  10.711  10.446
ATOM   2196  CD2 PHE A 146       0.089  12.955   9.710
ATOM   2197  CE1 PHE A 146      -0.504  10.239   9.930
ATOM   2198  CE2 PHE A 146      -1.103  12.460   9.203
ATOM   2199  CZ  PHE A 146      -1.391  11.106   9.310
ATOM   2200  H   PHE A 146       3.652  12.536   7.989
ATOM   2201  HA  PHE A 146       2.721  13.986   9.371
ATOM   2202  HB3 PHE A 146       2.011  13.358  11.697
ATOM   2203  HB2 PHE A 146       2.754  11.804  11.499
ATOM   2204  HD1 PHE A 146       1.373  10.028  10.930
ATOM   2205  HD2 PHE A 146       0.310  14.009   9.627
ATOM   2206  HE1 PHE A 146      -0.741   9.192  10.009
ATOM   2207  HE2 PHE A 146      -1.801  13.123   8.714
ATOM   2208  HZ  PHE A 146      -2.302  10.715   8.899
ATOM   2209  N   ALA A 147       4.994  14.945   9.887
ATOM   2210  CA  ALA A 147       6.071  15.821  10.355
ATOM   2211  C   ALA A 147       5.603  16.938  11.314
ATOM   2212  O   ALA A 147       6.453  17.665  11.824
ATOM   2213  CB  ALA A 147       6.768  16.433   9.132
ATOM   2214  H   ALA A 147       4.641  15.150   8.960
ATOM   2215  HA  ALA A 147       6.805  15.206  10.873
ATOM   2216  HB1 ALA A 147       7.725  16.878   9.405
ATOM   2217  HB2 ALA A 147       6.957  15.691   8.357
ATOM   2218  HB3 ALA A 147       6.159  17.215   8.687
ATOM   2219  N   GLU A 148       4.283  17.064  11.526
ATOM   2220  CA  GLU A 148       3.649  18.104  12.334
ATOM   2221  C   GLU A 148       2.410  17.552  13.056
ATOM   2222  O   GLU A 148       2.168  16.343  13.019
ATOM   2223  CB  GLU A 148       3.328  19.323  11.429
ATOM   2224  CG  GLU A 148       4.260  20.529  11.649
ATOM   2225  CD  GLU A 148       4.176  21.107  13.069
ATOM   2226  OE1 GLU A 148       3.040  21.327  13.549
ATOM   2227  OE2 GLU A 148       5.256  21.301  13.668
ATOM   2228  H   GLU A 148       3.650  16.411  11.088
ATOM   2229  HA  GLU A 148       4.337  18.391  13.130
ATOM   2230  HB3 GLU A 148       2.301  19.655  11.545
ATOM   2231  HB2 GLU A 148       3.390  19.026  10.384
ATOM   2232  HG3 GLU A 148       4.000  21.322  10.947
ATOM   2233  HG2 GLU A 148       5.287  20.242  11.414
ATOM   2234  N   ASP A 149       1.667  18.464  13.717
ATOM   2235  CA  ASP A 149       0.390  18.243  14.405
ATOM   2236  C   ASP A 149      -0.592  17.386  13.584
ATOM   2237  O   ASP A 149      -0.694  17.562  12.368
ATOM   2238  CB  ASP A 149      -0.239  19.596  14.861
ATOM   2239  CG  ASP A 149      -1.733  19.560  15.247
ATOM   2240  OD1 ASP A 149      -2.574  19.689  14.330
ATOM   2241  OD2 ASP A 149      -2.014  19.190  16.408
ATOM   2242  H   ASP A 149       1.981  19.427  13.705
ATOM   2243  HA  ASP A 149       0.634  17.677  15.307
ATOM   2244  HB3 ASP A 149      -0.098  20.346  14.081
ATOM   2245  HB2 ASP A 149       0.327  19.976  15.713
ATOM   2246  N   VAL A 150      -1.330  16.523  14.293
ATOM   2247  CA  VAL A 150      -2.432  15.763  13.731
ATOM   2248  C   VAL A 150      -3.604  15.869  14.719
ATOM   2249  O   VAL A 150      -3.627  15.160  15.720
ATOM   2250  CB  VAL A 150      -2.041  14.281  13.492
ATOM   2251  CG1 VAL A 150      -3.157  13.491  12.786
ATOM   2252  CG2 VAL A 150      -0.735  14.163  12.690
ATOM   2253  H   VAL A 150      -1.199  16.453  15.293
ATOM   2254  HA  VAL A 150      -2.750  16.186  12.780
ATOM   2255  HB  VAL A 150      -1.852  13.802  14.452
ATOM   2256 HG11 VAL A 150      -2.819  12.491  12.518
ATOM   2257 HG12 VAL A 150      -4.040  13.382  13.416
ATOM   2258 HG13 VAL A 150      -3.466  13.983  11.863
ATOM   2259 HG21 VAL A 150      -0.532  13.132  12.414
ATOM   2260 HG22 VAL A 150      -0.782  14.750  11.773
ATOM   2261 HG23 VAL A 150       0.124  14.508  13.266
ATOM   2262  N   GLY A 151      -4.544  16.790  14.451
ATOM   2263  CA  GLY A 151      -5.661  17.105  15.349
ATOM   2264  C   GLY A 151      -6.586  15.898  15.581
ATOM   2265  O   GLY A 151      -7.030  15.678  16.708
ATOM   2266  H   GLY A 151      -4.445  17.364  13.622
ATOM   2267  HA3 GLY A 151      -6.239  17.921  14.916
ATOM   2268  HA2 GLY A 151      -5.269  17.463  16.302
ATOM   2269  N   SER A 152      -6.828  15.094  14.533
ATOM   2270  CA  SER A 152      -7.642  13.884  14.590
ATOM   2271  C   SER A 152      -7.194  12.903  13.498
ATOM   2272  O   SER A 152      -7.225  13.253  12.321
ATOM   2273  CB  SER A 152      -9.145  14.256  14.545
ATOM   2274  OG  SER A 152      -9.509  14.958  13.370
ATOM   2275  H   SER A 152      -6.421  15.314  13.635
ATOM   2276  HA  SER A 152      -7.455  13.402  15.551
ATOM   2277  HB3 SER A 152      -9.413  14.864  15.410
ATOM   2278  HB2 SER A 152      -9.751  13.352  14.606
ATOM   2279  HG  SER A 152      -9.070  15.814  13.384
ATOM   2280  N   ASN A 153      -6.788  11.690  13.909
ATOM   2281  CA  ASN A 153      -6.446  10.583  13.019
ATOM   2282  C   ASN A 153      -7.457   9.445  13.218
ATOM   2283  O   ASN A 153      -7.677   9.020  14.349
ATOM   2284  CB  ASN A 153      -5.002  10.096  13.276
ATOM   2285  CG  ASN A 153      -4.576   8.987  12.303
ATOM   2286  OD1 ASN A 153      -4.862   9.052  11.109
ATOM   2287  ND2 ASN A 153      -3.917   7.949  12.814
ATOM   2288  H   ASN A 153      -6.801  11.468  14.898
ATOM   2289  HA  ASN A 153      -6.486  10.923  11.988
ATOM   2290  HB3 ASN A 153      -4.889   9.753  14.303
ATOM   2291  HB2 ASN A 153      -4.308  10.924  13.155
ATOM   2292 HD22 ASN A 153      -3.669   7.168  12.223
ATOM   2293 HD21 ASN A 153      -3.677   7.921  13.798
ATOM   2294  N   LYS A 154      -7.996   8.949  12.097
ATOM   2295  CA  LYS A 154      -8.924   7.828  12.016
ATOM   2296  C   LYS A 154      -8.613   6.975  10.762
ATOM   2297  O   LYS A 154      -9.520   6.385  10.179
ATOM   2298  CB  LYS A 154     -10.372   8.378  12.106
ATOM   2299  CG  LYS A 154     -11.455   7.314  12.337
ATOM   2300  CD  LYS A 154     -12.873   7.878  12.482
ATOM   2301  CE  LYS A 154     -13.874   6.717  12.561
ATOM   2302  NZ  LYS A 154     -15.267   7.151  12.698
ATOM   2303  H   LYS A 154      -7.768   9.388  11.214
ATOM   2304  HA  LYS A 154      -8.753   7.167  12.867
ATOM   2305  HB3 LYS A 154     -10.606   8.959  11.215
ATOM   2306  HB2 LYS A 154     -10.429   9.076  12.943
ATOM   2307  HG3 LYS A 154     -11.203   6.732  13.225
ATOM   2308  HG2 LYS A 154     -11.479   6.605  11.513
ATOM   2309  HD3 LYS A 154     -13.099   8.532  11.640
ATOM   2310  HD2 LYS A 154     -12.933   8.492  13.382
ATOM   2311  HE3 LYS A 154     -13.631   6.083  13.414
ATOM   2312  HE2 LYS A 154     -13.809   6.105  11.661
ATOM   2313  HZ1 LYS A 154     -15.546   7.659  11.868
ATOM   2314  HZ2 LYS A 154     -15.859   6.338  12.798
ATOM   2315  HZ3 LYS A 154     -15.377   7.752  13.506
ATOM   2316  N   GLY A 155      -7.337   6.919  10.340
ATOM   2317  CA  GLY A 155      -6.967   6.159   9.152
ATOM   2318  C   GLY A 155      -5.594   6.588   8.658
ATOM   2319  O   GLY A 155      -5.503   7.433   7.772
ATOM   2320  H   GLY A 155      -6.606   7.411  10.836
ATOM   2321  HA3 GLY A 155      -7.684   6.359   8.359
ATOM   2322  HA2 GLY A 155      -6.978   5.088   9.345
ATOM   2323  N   ALA A 156      -4.540   5.964   9.198
ATOM   2324  CA  ALA A 156      -3.154   6.129   8.780
ATOM   2325  C   ALA A 156      -2.507   4.749   8.692
ATOM   2326  O   ALA A 156      -2.390   4.069   9.708
ATOM   2327  CB  ALA A 156      -2.409   7.019   9.781
ATOM   2328  H   ALA A 156      -4.692   5.297   9.945
ATOM   2329  HA  ALA A 156      -3.101   6.604   7.801
ATOM   2330  HB1 ALA A 156      -1.351   7.076   9.526
ATOM   2331  HB2 ALA A 156      -2.805   8.034   9.771
ATOM   2332  HB3 ALA A 156      -2.480   6.635  10.799
ATOM   2333  N   ILE A 157      -2.101   4.355   7.481
ATOM   2334  CA  ILE A 157      -1.446   3.079   7.224
ATOM   2335  C   ILE A 157      -0.097   3.356   6.547
ATOM   2336  O   ILE A 157      -0.040   4.133   5.596
ATOM   2337  CB  ILE A 157      -2.330   2.142   6.348
ATOM   2338  CG1 ILE A 157      -3.613   1.761   7.127
ATOM   2339  CG2 ILE A 157      -1.593   0.869   5.870
ATOM   2340  CD1 ILE A 157      -4.661   0.994   6.321
ATOM   2341  H   ILE A 157      -2.248   4.953   6.677
ATOM   2342  HA  ILE A 157      -1.252   2.556   8.157
ATOM   2343  HB  ILE A 157      -2.633   2.700   5.462
ATOM   2344 HG13 ILE A 157      -4.100   2.654   7.518
ATOM   2345 HG12 ILE A 157      -3.337   1.166   7.996
ATOM   2346 HG21 ILE A 157      -2.250   0.214   5.300
ATOM   2347 HG22 ILE A 157      -0.755   1.096   5.210
ATOM   2348 HG23 ILE A 157      -1.206   0.304   6.719
ATOM   2349 HD11 ILE A 157      -5.629   1.008   6.824
ATOM   2350 HD12 ILE A 157      -4.796   1.427   5.331
ATOM   2351 HD13 ILE A 157      -4.368  -0.047   6.205
ATOM   2352  N   ILE A 158       0.960   2.709   7.054
ATOM   2353  CA  ILE A 158       2.311   2.786   6.508
ATOM   2354  C   ILE A 158       2.925   1.384   6.424
ATOM   2355  O   ILE A 158       2.924   0.656   7.414
ATOM   2356  CB  ILE A 158       3.238   3.774   7.281
ATOM   2357  CG1 ILE A 158       4.716   3.739   6.808
ATOM   2358  CG2 ILE A 158       3.155   3.634   8.806
ATOM   2359  CD1 ILE A 158       5.528   4.993   7.165
ATOM   2360  H   ILE A 158       0.842   2.103   7.856
ATOM   2361  HA  ILE A 158       2.239   3.166   5.499
ATOM   2362  HB  ILE A 158       2.856   4.763   7.048
ATOM   2363 HG13 ILE A 158       4.754   3.616   5.726
ATOM   2364 HG12 ILE A 158       5.221   2.866   7.223
ATOM   2365 HG21 ILE A 158       3.735   4.403   9.315
ATOM   2366 HG22 ILE A 158       2.133   3.717   9.174
ATOM   2367 HG23 ILE A 158       3.548   2.671   9.107
ATOM   2368 HD11 ILE A 158       6.538   4.921   6.762
ATOM   2369 HD12 ILE A 158       5.074   5.892   6.748
ATOM   2370 HD13 ILE A 158       5.618   5.128   8.242
ATOM   2371  N   GLY A 159       3.452   1.028   5.247
ATOM   2372  CA  GLY A 159       4.136  -0.247   5.100
ATOM   2373  C   GLY A 159       4.682  -0.417   3.696
ATOM   2374  O   GLY A 159       4.177   0.182   2.757
ATOM   2375  H   GLY A 159       3.407   1.642   4.444
ATOM   2376  HA3 GLY A 159       3.433  -1.056   5.286
ATOM   2377  HA2 GLY A 159       4.963  -0.291   5.809
ATOM   2378  N   LEU A 160       5.708  -1.268   3.549
ATOM   2379  CA  LEU A 160       6.376  -1.513   2.270
ATOM   2380  C   LEU A 160       5.463  -2.217   1.252
ATOM   2381  O   LEU A 160       5.411  -1.793   0.101
ATOM   2382  CB  LEU A 160       7.680  -2.314   2.475
ATOM   2383  CG  LEU A 160       8.635  -1.806   3.578
ATOM   2384  CD1 LEU A 160       9.852  -2.737   3.675
ATOM   2385  CD2 LEU A 160       9.074  -0.339   3.396
ATOM   2386  H   LEU A 160       6.073  -1.763   4.350
ATOM   2387  HA  LEU A 160       6.630  -0.540   1.850
ATOM   2388  HB3 LEU A 160       8.217  -2.338   1.527
ATOM   2389  HB2 LEU A 160       7.435  -3.353   2.696
ATOM   2390  HG  LEU A 160       8.119  -1.870   4.536
ATOM   2391 HD11 LEU A 160      10.614  -2.337   4.335
ATOM   2392 HD12 LEU A 160       9.573  -3.720   4.054
ATOM   2393 HD13 LEU A 160      10.320  -2.864   2.700
ATOM   2394 HD21 LEU A 160       8.694   0.284   4.205
ATOM   2395 HD22 LEU A 160      10.160  -0.231   3.388
ATOM   2396 HD23 LEU A 160       8.713   0.089   2.463
ATOM   2397  N   MET A 161       4.739  -3.249   1.710
ATOM   2398  CA  MET A 161       3.830  -4.046   0.898
ATOM   2399  C   MET A 161       2.433  -3.961   1.521
ATOM   2400  O   MET A 161       2.106  -4.749   2.406
ATOM   2401  CB  MET A 161       4.404  -5.472   0.803
ATOM   2402  CG  MET A 161       3.682  -6.395  -0.183
ATOM   2403  SD  MET A 161       4.447  -8.037  -0.262
ATOM   2404  CE  MET A 161       4.432  -8.334  -2.045
ATOM   2405  H   MET A 161       4.833  -3.530   2.678
ATOM   2406  HA  MET A 161       3.769  -3.649  -0.117
ATOM   2407  HB3 MET A 161       4.437  -5.938   1.789
ATOM   2408  HB2 MET A 161       5.440  -5.398   0.471
ATOM   2409  HG3 MET A 161       3.688  -5.946  -1.177
ATOM   2410  HG2 MET A 161       2.639  -6.520   0.103
ATOM   2411  HE1 MET A 161       4.718  -9.365  -2.256
ATOM   2412  HE2 MET A 161       3.438  -8.156  -2.448
ATOM   2413  HE3 MET A 161       5.136  -7.670  -2.544
ATOM   2414  N   VAL A 162       1.657  -2.972   1.056
ATOM   2415  CA  VAL A 162       0.287  -2.709   1.482
ATOM   2416  C   VAL A 162      -0.677  -3.345   0.473
ATOM   2417  O   VAL A 162      -0.539  -3.123  -0.726
ATOM   2418  CB  VAL A 162      -0.012  -1.181   1.540
ATOM   2419  CG1 VAL A 162      -1.451  -0.838   1.965
ATOM   2420  CG2 VAL A 162       0.955  -0.457   2.485
ATOM   2421  H   VAL A 162       1.997  -2.392   0.300
ATOM   2422  HA  VAL A 162       0.113  -3.133   2.464
ATOM   2423  HB  VAL A 162       0.138  -0.763   0.544
ATOM   2424 HG11 VAL A 162      -1.631   0.234   1.919
ATOM   2425 HG12 VAL A 162      -2.200  -1.312   1.337
ATOM   2426 HG13 VAL A 162      -1.624  -1.153   2.992
ATOM   2427 HG21 VAL A 162       0.734   0.610   2.549
ATOM   2428 HG22 VAL A 162       0.924  -0.869   3.494
ATOM   2429 HG23 VAL A 162       1.969  -0.552   2.111
ATOM   2430  N   GLY A 163      -1.669  -4.093   0.961
ATOM   2431  CA  GLY A 163      -2.730  -4.553   0.089
ATOM   2432  C   GLY A 163      -3.911  -5.029   0.913
ATOM   2433  O   GLY A 163      -3.763  -5.431   2.065
ATOM   2434  H   GLY A 163      -1.738  -4.296   1.951
ATOM   2435  HA3 GLY A 163      -2.381  -5.343  -0.577
ATOM   2436  HA2 GLY A 163      -3.059  -3.700  -0.502
ATOM   2437  N   GLY A 164      -5.100  -4.981   0.295
ATOM   2438  CA  GLY A 164      -6.345  -5.432   0.907
ATOM   2439  C   GLY A 164      -6.832  -4.512   2.035
ATOM   2440  O   GLY A 164      -7.654  -4.953   2.836
ATOM   2441  H   GLY A 164      -5.154  -4.648  -0.659
ATOM   2442  HA3 GLY A 164      -6.173  -6.423   1.324
ATOM   2443  HA2 GLY A 164      -7.120  -5.527   0.148
ATOM   2444  N   VAL A 165      -6.303  -3.279   2.146
ATOM   2445  CA  VAL A 165      -6.551  -2.430   3.306
ATOM   2446  C   VAL A 165      -7.780  -1.535   3.087
ATOM   2447  O   VAL A 165      -7.923  -0.941   2.019
ATOM   2448  CB  VAL A 165      -5.317  -1.595   3.745
ATOM   2449  CG1 VAL A 165      -4.040  -2.449   3.750
ATOM   2450  CG2 VAL A 165      -5.061  -0.253   3.044
ATOM   2451  H   VAL A 165      -5.636  -2.946   1.467
ATOM   2452  HA  VAL A 165      -6.753  -3.094   4.139
ATOM   2453  HB  VAL A 165      -5.515  -1.344   4.786
ATOM   2454 HG11 VAL A 165      -3.252  -1.952   4.312
ATOM   2455 HG12 VAL A 165      -4.208  -3.426   4.205
ATOM   2456 HG13 VAL A 165      -3.674  -2.623   2.739
ATOM   2457 HG21 VAL A 165      -4.147   0.213   3.413
ATOM   2458 HG22 VAL A 165      -4.932  -0.398   1.982
ATOM   2459 HG23 VAL A 165      -5.869   0.463   3.198
ATOM   2460  N   VAL A 166      -8.642  -1.478   4.110
ATOM   2461  CA  VAL A 166      -9.888  -0.720   4.108
ATOM   2462  C   VAL A 166      -9.761   0.390   5.160
ATOM   2463  O   VAL A 166      -9.473   0.087   6.316
ATOM   2464  CB  VAL A 166     -11.100  -1.617   4.495
ATOM   2465  CG1 VAL A 166     -12.448  -0.864   4.537
ATOM   2466  CG2 VAL A 166     -11.223  -2.864   3.598
ATOM   2467  H   VAL A 166      -8.443  -1.999   4.955
ATOM   2468  HA  VAL A 166     -10.078  -0.285   3.131
ATOM   2469  HB  VAL A 166     -10.929  -1.987   5.504
ATOM   2470 HG11 VAL A 166     -13.268  -1.546   4.763
ATOM   2471 HG12 VAL A 166     -12.464  -0.092   5.307
ATOM   2472 HG13 VAL A 166     -12.673  -0.386   3.585
ATOM   2473 HG21 VAL A 166     -12.062  -3.487   3.908
ATOM   2474 HG22 VAL A 166     -11.381  -2.598   2.556
ATOM   2475 HG23 VAL A 166     -10.330  -3.489   3.650
ATOM   2476  N   ILE A 167      -9.991   1.648   4.760
ATOM   2477  CA  ILE A 167     -10.077   2.771   5.691
ATOM   2478  C   ILE A 167     -11.464   3.408   5.519
ATOM   2479  O   ILE A 167     -11.817   3.783   4.403
ATOM   2480  CB  ILE A 167      -8.970   3.843   5.467
ATOM   2481  CG1 ILE A 167      -7.553   3.234   5.619
ATOM   2482  CG2 ILE A 167      -9.145   5.029   6.438
ATOM   2483  CD1 ILE A 167      -6.404   4.200   5.284
ATOM   2484  H   ILE A 167     -10.205   1.845   3.791
ATOM   2485  HA  ILE A 167      -9.989   2.429   6.722
ATOM   2486  HB  ILE A 167      -9.056   4.225   4.448
ATOM   2487 HG13 ILE A 167      -7.448   2.360   4.975
ATOM   2488 HG12 ILE A 167      -7.425   2.869   6.639
ATOM   2489 HG21 ILE A 167      -8.322   5.731   6.363
ATOM   2490 HG22 ILE A 167     -10.053   5.599   6.240
ATOM   2491 HG23 ILE A 167      -9.188   4.687   7.473
ATOM   2492 HD11 ILE A 167      -5.494   3.654   5.041
ATOM   2493 HD12 ILE A 167      -6.644   4.831   4.428
ATOM   2494 HD13 ILE A 167      -6.170   4.850   6.127
ATOM   2495  N   ALA A 168     -12.214   3.513   6.628
ATOM   2496  CA  ALA A 168     -13.589   4.026   6.685
ATOM   2497  C   ALA A 168     -13.814   4.742   8.068
ATOM   2498  O   ALA A 168     -14.691   4.263   8.822
ATOM   2499  CB  ALA A 168     -14.585   2.889   6.331
ATOM   2500  OXT ALA A 168     -13.119   5.774   8.234
ATOM   2501  H   ALA A 168     -11.820   3.231   7.518
ATOM   2502  HA  ALA A 168     -13.692   4.824   5.955
ATOM   2503  HB1 ALA A 168     -15.614   3.252   6.326
ATOM   2504  HB2 ALA A 168     -14.386   2.484   5.338
ATOM   2505  HB3 ALA A 168     -14.523   2.063   7.041
ATOM   2506  N   ASP A 169      27.441  33.851   6.042
ATOM   2507  CA  ASP A 169      27.156  35.264   5.734
ATOM   2508  C   ASP A 169      27.454  35.449   4.225
ATOM   2509  O   ASP A 169      26.584  35.164   3.400
ATOM   2510  CB  ASP A 169      27.873  36.225   6.732
ATOM   2511  CG  ASP A 169      27.828  37.724   6.379
ATOM   2512  OD1 ASP A 169      28.901  38.266   6.028
ATOM   2513  OD2 ASP A 169      26.705  38.275   6.370
ATOM   2514  H1  ASP A 169      27.194  33.239   5.275
ATOM   2515  H2  ASP A 169      28.416  33.700   6.255
ATOM   2516  HA  ASP A 169      26.080  35.410   5.848
ATOM   2517  HB3 ASP A 169      28.916  35.921   6.854
ATOM   2518  HB2 ASP A 169      27.426  36.105   7.720
ATOM   2519  N   ALA A 170      28.695  35.856   3.895
ATOM   2520  CA  ALA A 170      29.201  36.047   2.534
ATOM   2521  C   ALA A 170      29.272  34.755   1.700
ATOM   2522  O   ALA A 170      29.284  34.842   0.473
ATOM   2523  CB  ALA A 170      30.584  36.712   2.613
ATOM   2524  H   ALA A 170      29.339  36.090   4.638
ATOM   2525  HA  ALA A 170      28.521  36.731   2.022
ATOM   2526  HB1 ALA A 170      30.987  36.910   1.619
ATOM   2527  HB2 ALA A 170      30.528  37.667   3.137
ATOM   2528  HB3 ALA A 170      31.300  36.084   3.144
ATOM   2529  N   GLU A 171      29.287  33.593   2.375
ATOM   2530  CA  GLU A 171      29.222  32.276   1.757
ATOM   2531  C   GLU A 171      28.479  31.299   2.686
ATOM   2532  O   GLU A 171      28.358  31.549   3.888
ATOM   2533  CB  GLU A 171      30.656  31.818   1.381
ATOM   2534  CG  GLU A 171      30.759  30.537   0.522
ATOM   2535  CD  GLU A 171      29.964  30.632  -0.789
ATOM   2536  OE1 GLU A 171      30.457  31.313  -1.714
ATOM   2537  OE2 GLU A 171      28.862  30.040  -0.836
ATOM   2538  H   GLU A 171      29.260  33.605   3.384
ATOM   2539  HA  GLU A 171      28.614  32.370   0.855
ATOM   2540  HB3 GLU A 171      31.229  31.663   2.297
ATOM   2541  HB2 GLU A 171      31.169  32.625   0.856
ATOM   2542  HG3 GLU A 171      30.441  29.665   1.094
ATOM   2543  HG2 GLU A 171      31.806  30.353   0.279
ATOM   2544  N   PHE A 172      27.980  30.206   2.090
ATOM   2545  CA  PHE A 172      27.224  29.142   2.748
ATOM   2546  C   PHE A 172      28.153  28.193   3.528
ATOM   2547  O   PHE A 172      29.366  28.185   3.309
ATOM   2548  CB  PHE A 172      26.445  28.374   1.658
ATOM   2549  CG  PHE A 172      25.133  27.776   2.135
ATOM   2550  CD1 PHE A 172      24.991  26.385   2.308
ATOM   2551  CD2 PHE A 172      24.065  28.625   2.499
ATOM   2552  CE1 PHE A 172      23.796  25.864   2.786
ATOM   2553  CE2 PHE A 172      22.879  28.086   2.977
ATOM   2554  CZ  PHE A 172      22.743  26.711   3.114
ATOM   2555  H   PHE A 172      28.159  30.069   1.101
ATOM   2556  HA  PHE A 172      26.526  29.612   3.444
ATOM   2557  HB3 PHE A 172      27.065  27.593   1.213
ATOM   2558  HB2 PHE A 172      26.206  29.041   0.832
ATOM   2559  HD1 PHE A 172      25.810  25.720   2.073
ATOM   2560  HD2 PHE A 172      24.168  29.696   2.413
ATOM   2561  HE1 PHE A 172      23.688  24.797   2.912
ATOM   2562  HE2 PHE A 172      22.061  28.737   3.249
ATOM   2563  HZ  PHE A 172      21.819  26.296   3.489
ATOM   2564  N   ARG A 173      27.542  27.399   4.419
ATOM   2565  CA  ARG A 173      28.220  26.413   5.255
ATOM   2566  C   ARG A 173      27.903  24.994   4.757
ATOM   2567  O   ARG A 173      26.738  24.692   4.493
ATOM   2568  CB  ARG A 173      27.771  26.636   6.712
ATOM   2569  CG  ARG A 173      28.596  25.846   7.737
ATOM   2570  CD  ARG A 173      28.247  26.228   9.182
ATOM   2571  NE  ARG A 173      29.017  25.428  10.146
ATOM   2572  CZ  ARG A 173      28.805  25.305  11.469
ATOM   2573  NH1 ARG A 173      27.810  25.948  12.100
ATOM   2574  NH2 ARG A 173      29.614  24.509  12.175
ATOM   2575  H   ARG A 173      26.537  27.441   4.516
ATOM   2576  HA  ARG A 173      29.300  26.568   5.207
ATOM   2577  HB3 ARG A 173      26.712  26.396   6.823
ATOM   2578  HB2 ARG A 173      27.868  27.697   6.948
ATOM   2579  HG3 ARG A 173      29.640  26.110   7.561
ATOM   2580  HG2 ARG A 173      28.520  24.768   7.585
ATOM   2581  HD3 ARG A 173      27.171  26.173   9.354
ATOM   2582  HD2 ARG A 173      28.545  27.263   9.355
ATOM   2583  HE  ARG A 173      29.799  24.916   9.750
ATOM   2584 HH12 ARG A 173      27.666  25.826  13.092
ATOM   2585 HH11 ARG A 173      27.192  26.552  11.579
ATOM   2586 HH22 ARG A 173      29.468  24.358  13.162
ATOM   2587 HH21 ARG A 173      30.344  23.989  11.698
ATOM   2588  N   HIS A 174      28.947  24.157   4.654
ATOM   2589  CA  HIS A 174      28.868  22.787   4.138
ATOM   2590  C   HIS A 174      29.158  21.720   5.208
ATOM   2591  O   HIS A 174      28.748  20.577   5.014
ATOM   2592  CB  HIS A 174      29.827  22.643   2.937
ATOM   2593  CG  HIS A 174      31.262  23.036   3.182
ATOM   2594  ND1 HIS A 174      32.183  22.189   3.775
ATOM   2595  CD2 HIS A 174      31.953  24.191   2.890
ATOM   2596  CE1 HIS A 174      33.343  22.847   3.829
ATOM   2597  NE2 HIS A 174      33.278  24.068   3.312
ATOM   2598  H   HIS A 174      29.872  24.487   4.887
ATOM   2599  HA  HIS A 174      27.861  22.578   3.772
ATOM   2600  HB3 HIS A 174      29.454  23.236   2.104
ATOM   2601  HB2 HIS A 174      29.833  21.614   2.587
ATOM   2602  HD2 HIS A 174      31.599  25.096   2.418
ATOM   2603  HE1 HIS A 174      34.244  22.428   4.253
ATOM   2604  HD1 HIS A 174      32.009  21.252   4.110
ATOM   2605  N   ASP A 175      29.850  22.086   6.304
ATOM   2606  CA  ASP A 175      30.192  21.173   7.404
ATOM   2607  C   ASP A 175      29.018  20.958   8.384
ATOM   2608  O   ASP A 175      29.082  20.024   9.179
ATOM   2609  CB  ASP A 175      31.482  21.593   8.154
ATOM   2610  CG  ASP A 175      31.421  22.929   8.910
ATOM   2611  OD1 ASP A 175      31.399  22.875  10.159
ATOM   2612  OD2 ASP A 175      31.307  23.979   8.240
ATOM   2613  H   ASP A 175      30.169  23.039   6.410
ATOM   2614  HA  ASP A 175      30.400  20.194   6.967
ATOM   2615  HB3 ASP A 175      32.286  21.687   7.422
ATOM   2616  HB2 ASP A 175      31.805  20.789   8.820
ATOM   2617  N   SER A 176      27.974  21.798   8.300
ATOM   2618  CA  SER A 176      26.731  21.688   9.058
ATOM   2619  C   SER A 176      25.587  22.155   8.151
ATOM   2620  O   SER A 176      25.733  23.176   7.475
ATOM   2621  CB  SER A 176      26.832  22.549  10.334
ATOM   2622  OG  SER A 176      25.685  22.439  11.151
ATOM   2623  H   SER A 176      27.993  22.534   7.609
ATOM   2624  HA  SER A 176      26.559  20.646   9.336
ATOM   2625  HB3 SER A 176      26.952  23.598  10.070
ATOM   2626  HB2 SER A 176      27.703  22.270  10.923
ATOM   2627  HG  SER A 176      24.956  22.893  10.721
ATOM   2628  N   GLY A 177      24.463  21.421   8.178
ATOM   2629  CA  GLY A 177      23.272  21.757   7.399
ATOM   2630  C   GLY A 177      23.321  21.159   5.982
ATOM   2631  O   GLY A 177      22.722  21.731   5.072
ATOM   2632  H   GLY A 177      24.416  20.593   8.758
ATOM   2633  HA3 GLY A 177      23.136  22.838   7.338
ATOM   2634  HA2 GLY A 177      22.404  21.373   7.930
ATOM   2635  N   TYR A 178      24.044  20.044   5.789
ATOM   2636  CA  TYR A 178      24.227  19.366   4.504
ATOM   2637  C   TYR A 178      23.268  18.173   4.351
ATOM   2638  O   TYR A 178      22.866  17.566   5.345
ATOM   2639  CB  TYR A 178      25.706  18.943   4.367
ATOM   2640  CG  TYR A 178      26.259  18.009   5.435
ATOM   2641  CD1 TYR A 178      26.708  18.532   6.666
ATOM   2642  CD2 TYR A 178      26.346  16.622   5.198
ATOM   2643  CE1 TYR A 178      27.226  17.675   7.655
ATOM   2644  CE2 TYR A 178      26.878  15.765   6.182
ATOM   2645  CZ  TYR A 178      27.322  16.293   7.410
ATOM   2646  OH  TYR A 178      27.837  15.467   8.366
ATOM   2647  H   TYR A 178      24.500  19.610   6.579
ATOM   2648  HA  TYR A 178      24.018  20.067   3.693
ATOM   2649  HB3 TYR A 178      26.325  19.839   4.348
ATOM   2650  HB2 TYR A 178      25.852  18.478   3.394
ATOM   2651  HD1 TYR A 178      26.654  19.593   6.855
ATOM   2652  HD2 TYR A 178      26.006  16.210   4.260
ATOM   2653  HE1 TYR A 178      27.548  18.080   8.603
ATOM   2654  HE2 TYR A 178      26.943  14.704   5.993
ATOM   2655  HH  TYR A 178      28.084  15.932   9.169
ATOM   2656  N   GLU A 179      22.941  17.862   3.086
ATOM   2657  CA  GLU A 179      22.074  16.752   2.686
ATOM   2658  C   GLU A 179      22.855  15.459   2.394
ATOM   2659  O   GLU A 179      24.085  15.445   2.444
ATOM   2660  CB  GLU A 179      21.222  17.191   1.463
ATOM   2661  CG  GLU A 179      20.068  18.173   1.753
ATOM   2662  CD  GLU A 179      18.808  17.526   2.360
ATOM   2663  OE1 GLU A 179      18.944  16.672   3.264
ATOM   2664  OE2 GLU A 179      17.700  17.911   1.924
ATOM   2665  H   GLU A 179      23.326  18.407   2.329
ATOM   2666  HA  GLU A 179      21.427  16.504   3.525
ATOM   2667  HB3 GLU A 179      20.817  16.334   0.922
ATOM   2668  HB2 GLU A 179      21.883  17.683   0.750
ATOM   2669  HG3 GLU A 179      19.793  18.659   0.815
ATOM   2670  HG2 GLU A 179      20.412  18.974   2.407
ATOM   2671  N   VAL A 180      22.095  14.398   2.084
ATOM   2672  CA  VAL A 180      22.575  13.073   1.693
ATOM   2673  C   VAL A 180      22.006  12.689   0.310
ATOM   2674  O   VAL A 180      20.980  13.232  -0.103
ATOM   2675  CB  VAL A 180      22.130  12.029   2.761
ATOM   2676  CG1 VAL A 180      20.604  11.822   2.880
ATOM   2677  CG2 VAL A 180      22.850  10.677   2.638
ATOM   2678  H   VAL A 180      21.091  14.512   2.055
ATOM   2679  HA  VAL A 180      23.664  13.075   1.621
ATOM   2680  HB  VAL A 180      22.453  12.434   3.716
ATOM   2681 HG11 VAL A 180      20.368  11.136   3.694
ATOM   2682 HG12 VAL A 180      20.093  12.761   3.095
ATOM   2683 HG13 VAL A 180      20.168  11.411   1.971
ATOM   2684 HG21 VAL A 180      22.671  10.067   3.524
ATOM   2685 HG22 VAL A 180      22.508  10.108   1.776
ATOM   2686 HG23 VAL A 180      23.929  10.808   2.552
ATOM   2687  N   HIS A 181      22.680  11.747  -0.376
ATOM   2688  CA  HIS A 181      22.256  11.199  -1.671
ATOM   2689  C   HIS A 181      21.094  10.178  -1.592
ATOM   2690  O   HIS A 181      20.619   9.744  -2.642
ATOM   2691  CB  HIS A 181      23.473  10.633  -2.435
ATOM   2692  CG  HIS A 181      24.050   9.325  -1.938
ATOM   2693  ND1 HIS A 181      24.449   8.326  -2.807
ATOM   2694  CD2 HIS A 181      24.304   8.831  -0.676
ATOM   2695  CE1 HIS A 181      24.886   7.303  -2.071
ATOM   2696  NE2 HIS A 181      24.835   7.542  -0.768
ATOM   2697  H   HIS A 181      23.525  11.356   0.016
ATOM   2698  HA  HIS A 181      21.897  12.044  -2.257
ATOM   2699  HB3 HIS A 181      24.275  11.372  -2.442
ATOM   2700  HB2 HIS A 181      23.195  10.500  -3.482
ATOM   2701  HD1 HIS A 181      24.404   8.364  -3.818
ATOM   2702  HD2 HIS A 181      24.141   9.292   0.286
ATOM   2703  HE1 HIS A 181      25.255   6.380  -2.495
ATOM   2704  N   HIS A 182      20.652   9.824  -0.371
ATOM   2705  CA  HIS A 182      19.503   8.953  -0.110
ATOM   2706  C   HIS A 182      18.172   9.701  -0.237
ATOM   2707  O   HIS A 182      18.115  10.904   0.022
ATOM   2708  CB  HIS A 182      19.625   8.317   1.288
ATOM   2709  CG  HIS A 182      20.866   7.488   1.516
ATOM   2710  ND1 HIS A 182      21.381   6.629   0.561
ATOM   2711  CD2 HIS A 182      21.722   7.397   2.591
ATOM   2712  CE1 HIS A 182      22.480   6.078   1.077
ATOM   2713  NE2 HIS A 182      22.748   6.495   2.308
ATOM   2714  H   HIS A 182      21.087  10.231   0.443
ATOM   2715  HA  HIS A 182      19.496   8.157  -0.849
ATOM   2716  HB3 HIS A 182      18.769   7.665   1.462
ATOM   2717  HB2 HIS A 182      19.582   9.086   2.061
ATOM   2718  HD1 HIS A 182      21.008   6.465  -0.366
ATOM   2719  HD2 HIS A 182      21.690   7.913   3.538
ATOM   2720  HE1 HIS A 182      23.096   5.371   0.542
ATOM   2721  N   GLN A 183      17.121   8.950  -0.607
ATOM   2722  CA  GLN A 183      15.751   9.440  -0.766
ATOM   2723  C   GLN A 183      15.183  10.010   0.548
ATOM   2724  O   GLN A 183      15.498   9.508   1.629
ATOM   2725  CB  GLN A 183      14.859   8.325  -1.370
ATOM   2726  CG  GLN A 183      14.292   7.242  -0.420
ATOM   2727  CD  GLN A 183      15.344   6.389   0.297
ATOM   2728  OE1 GLN A 183      16.335   5.979  -0.299
ATOM   2729  NE2 GLN A 183      15.121   6.098   1.579
ATOM   2730  H   GLN A 183      17.248   7.958  -0.756
ATOM   2731  HA  GLN A 183      15.810  10.249  -1.496
ATOM   2732  HB3 GLN A 183      15.388   7.845  -2.196
ATOM   2733  HB2 GLN A 183      14.004   8.814  -1.839
ATOM   2734  HG3 GLN A 183      13.674   6.570  -1.010
ATOM   2735  HG2 GLN A 183      13.622   7.692   0.312
ATOM   2736 HE22 GLN A 183      15.804   5.551   2.088
ATOM   2737 HE21 GLN A 183      14.303   6.450   2.052
ATOM   2738  N   LYS A 184      14.359  11.055   0.409
ATOM   2739  CA  LYS A 184      13.821  11.828   1.517
ATOM   2740  C   LYS A 184      12.307  11.968   1.330
ATOM   2741  O   LYS A 184      11.828  12.967   0.793
ATOM   2742  CB  LYS A 184      14.587  13.163   1.599
ATOM   2743  CG  LYS A 184      14.352  13.902   2.922
ATOM   2744  CD  LYS A 184      15.310  15.083   3.116
ATOM   2745  CE  LYS A 184      15.323  15.565   4.571
ATOM   2746  NZ  LYS A 184      16.198  16.730   4.747
ATOM   2747  H   LYS A 184      14.141  11.397  -0.520
ATOM   2748  HA  LYS A 184      13.973  11.295   2.459
ATOM   2749  HB3 LYS A 184      14.366  13.804   0.744
ATOM   2750  HB2 LYS A 184      15.653  12.940   1.535
ATOM   2751  HG3 LYS A 184      14.482  13.200   3.747
ATOM   2752  HG2 LYS A 184      13.321  14.254   2.979
ATOM   2753  HD3 LYS A 184      15.013  15.894   2.451
ATOM   2754  HD2 LYS A 184      16.319  14.796   2.817
ATOM   2755  HE3 LYS A 184      15.670  14.767   5.229
ATOM   2756  HE2 LYS A 184      14.316  15.837   4.893
ATOM   2757  HZ1 LYS A 184      15.822  17.503   4.213
ATOM   2758  HZ2 LYS A 184      16.233  16.998   5.721
ATOM   2759  HZ3 LYS A 184      17.132  16.526   4.409
ATOM   2760  N   LEU A 185      11.591  10.923   1.770
ATOM   2761  CA  LEU A 185      10.134  10.834   1.740
ATOM   2762  C   LEU A 185       9.556  11.605   2.937
ATOM   2763  O   LEU A 185       9.917  11.304   4.075
ATOM   2764  CB  LEU A 185       9.718   9.345   1.791
ATOM   2765  CG  LEU A 185      10.284   8.469   0.647
ATOM   2766  CD1 LEU A 185       9.990   6.977   0.904
ATOM   2767  CD2 LEU A 185       9.798   8.929  -0.743
ATOM   2768  H   LEU A 185      12.070  10.142   2.192
ATOM   2769  HA  LEU A 185       9.766  11.276   0.812
ATOM   2770  HB3 LEU A 185       8.629   9.273   1.795
ATOM   2771  HB2 LEU A 185      10.047   8.925   2.742
ATOM   2772  HG  LEU A 185      11.370   8.562   0.646
ATOM   2773 HD11 LEU A 185       9.625   6.452   0.022
ATOM   2774 HD12 LEU A 185      10.898   6.467   1.226
ATOM   2775 HD13 LEU A 185       9.244   6.836   1.686
ATOM   2776 HD21 LEU A 185       9.532   8.102  -1.400
ATOM   2777 HD22 LEU A 185       8.917   9.566  -0.667
ATOM   2778 HD23 LEU A 185      10.576   9.498  -1.253
ATOM   2779  N   VAL A 186       8.684  12.583   2.654
ATOM   2780  CA  VAL A 186       8.016  13.413   3.653
ATOM   2781  C   VAL A 186       6.520  13.451   3.310
ATOM   2782  O   VAL A 186       6.137  14.081   2.329
ATOM   2783  CB  VAL A 186       8.574  14.870   3.681
ATOM   2784  CG1 VAL A 186       7.840  15.791   4.682
ATOM   2785  CG2 VAL A 186      10.087  14.905   3.963
ATOM   2786  H   VAL A 186       8.458  12.789   1.688
ATOM   2787  HA  VAL A 186       8.123  12.980   4.646
ATOM   2788  HB  VAL A 186       8.441  15.308   2.692
ATOM   2789 HG11 VAL A 186       8.303  16.777   4.721
ATOM   2790 HG12 VAL A 186       6.796  15.951   4.411
ATOM   2791 HG13 VAL A 186       7.861  15.376   5.690
ATOM   2792 HG21 VAL A 186      10.457  15.930   4.012
ATOM   2793 HG22 VAL A 186      10.324  14.419   4.911
ATOM   2794 HG23 VAL A 186      10.653  14.401   3.179
ATOM   2795  N   PHE A 187       5.695  12.776   4.118
ATOM   2796  CA  PHE A 187       4.241  12.790   3.972
ATOM   2797  C   PHE A 187       3.657  13.578   5.146
ATOM   2798  O   PHE A 187       3.924  13.232   6.293
ATOM   2799  CB  PHE A 187       3.741  11.336   3.876
ATOM   2800  CG  PHE A 187       2.263  11.089   3.604
ATOM   2801  CD1 PHE A 187       1.446  12.019   2.920
ATOM   2802  CD2 PHE A 187       1.747   9.801   3.847
ATOM   2803  CE1 PHE A 187       0.157  11.670   2.538
ATOM   2804  CE2 PHE A 187       0.459   9.467   3.457
ATOM   2805  CZ  PHE A 187      -0.333  10.398   2.802
ATOM   2806  H   PHE A 187       6.066  12.255   4.903
ATOM   2807  HA  PHE A 187       3.962  13.296   3.048
ATOM   2808  HB3 PHE A 187       4.026  10.786   4.774
ATOM   2809  HB2 PHE A 187       4.279  10.859   3.057
ATOM   2810  HD1 PHE A 187       1.800  13.010   2.687
ATOM   2811  HD2 PHE A 187       2.365   9.066   4.338
ATOM   2812  HE1 PHE A 187      -0.463  12.391   2.026
ATOM   2813  HE2 PHE A 187       0.076   8.476   3.654
ATOM   2814  HZ  PHE A 187      -1.332  10.124   2.501
ATOM   2815  N   PHE A 188       2.902  14.641   4.822
ATOM   2816  CA  PHE A 188       2.351  15.657   5.722
ATOM   2817  C   PHE A 188       3.459  16.497   6.377
ATOM   2818  O   PHE A 188       3.904  16.157   7.472
ATOM   2819  CB  PHE A 188       1.386  15.046   6.763
ATOM   2820  CG  PHE A 188       0.154  14.380   6.185
ATOM   2821  CD1 PHE A 188      -0.878  15.161   5.627
ATOM   2822  CD2 PHE A 188       0.071  12.974   6.114
ATOM   2823  CE1 PHE A 188      -1.994  14.543   5.081
ATOM   2824  CE2 PHE A 188      -1.054  12.379   5.564
ATOM   2825  CZ  PHE A 188      -2.077  13.160   5.049
ATOM   2826  H   PHE A 188       2.772  14.850   3.839
ATOM   2827  HA  PHE A 188       1.771  16.340   5.106
ATOM   2828  HB3 PHE A 188       1.053  15.831   7.443
ATOM   2829  HB2 PHE A 188       1.898  14.319   7.387
ATOM   2830  HD1 PHE A 188      -0.807  16.238   5.630
ATOM   2831  HD2 PHE A 188       0.871  12.361   6.501
ATOM   2832  HE1 PHE A 188      -2.793  15.132   4.658
ATOM   2833  HE2 PHE A 188      -1.135  11.305   5.513
ATOM   2834  HZ  PHE A 188      -2.933  12.685   4.604
ATOM   2835  N   ALA A 189       3.893  17.566   5.684
ATOM   2836  CA  ALA A 189       4.910  18.501   6.172
ATOM   2837  C   ALA A 189       4.359  19.432   7.264
ATOM   2838  O   ALA A 189       4.889  19.428   8.373
ATOM   2839  CB  ALA A 189       5.502  19.305   5.004
ATOM   2840  H   ALA A 189       3.481  17.789   4.787
ATOM   2841  HA  ALA A 189       5.726  17.914   6.593
ATOM   2842  HB1 ALA A 189       6.389  19.855   5.320
ATOM   2843  HB2 ALA A 189       5.799  18.653   4.182
ATOM   2844  HB3 ALA A 189       4.794  20.036   4.615
ATOM   2845  N   GLU A 190       3.300  20.190   6.933
ATOM   2846  CA  GLU A 190       2.591  21.083   7.853
ATOM   2847  C   GLU A 190       1.487  20.346   8.628
ATOM   2848  O   GLU A 190       1.246  19.159   8.397
ATOM   2849  CB  GLU A 190       2.022  22.284   7.063
ATOM   2850  CG  GLU A 190       3.093  23.173   6.397
ATOM   2851  CD  GLU A 190       4.080  23.808   7.385
ATOM   2852  OE1 GLU A 190       3.603  24.510   8.304
ATOM   2853  OE2 GLU A 190       5.298  23.582   7.207
ATOM   2854  H   GLU A 190       2.923  20.132   5.998
ATOM   2855  HA  GLU A 190       3.291  21.454   8.602
ATOM   2856  HB3 GLU A 190       1.390  22.906   7.699
ATOM   2857  HB2 GLU A 190       1.359  21.901   6.288
ATOM   2858  HG3 GLU A 190       2.603  23.988   5.867
ATOM   2859  HG2 GLU A 190       3.632  22.597   5.644
ATOM   2860  N   ASP A 191       0.858  21.081   9.561
ATOM   2861  CA  ASP A 191      -0.211  20.615  10.447
ATOM   2862  C   ASP A 191      -1.438  20.104   9.672
ATOM   2863  O   ASP A 191      -1.786  20.635   8.614
ATOM   2864  CB  ASP A 191      -0.621  21.672  11.504
ATOM   2865  CG  ASP A 191      -1.220  22.981  10.963
ATOM   2866  OD1 ASP A 191      -2.389  23.247  11.316
ATOM   2867  OD2 ASP A 191      -0.527  23.690  10.200
ATOM   2868  H   ASP A 191       1.104  22.056   9.668
ATOM   2869  HA  ASP A 191       0.191  19.762  10.993
ATOM   2870  HB3 ASP A 191       0.267  21.948  12.074
ATOM   2871  HB2 ASP A 191      -1.295  21.218  12.232
ATOM   2872  N   VAL A 192      -2.050  19.059  10.239
ATOM   2873  CA  VAL A 192      -3.157  18.320   9.657
ATOM   2874  C   VAL A 192      -4.331  18.407  10.641
ATOM   2875  O   VAL A 192      -4.213  17.932  11.769
ATOM   2876  CB  VAL A 192      -2.769  16.827   9.460
ATOM   2877  CG1 VAL A 192      -3.904  15.967   8.874
ATOM   2878  CG2 VAL A 192      -1.500  16.677   8.606
ATOM   2879  H   VAL A 192      -1.696  18.696  11.115
ATOM   2880  HA  VAL A 192      -3.454  18.745   8.698
ATOM   2881  HB  VAL A 192      -2.521  16.394  10.430
ATOM   2882 HG11 VAL A 192      -3.535  14.977   8.609
ATOM   2883 HG12 VAL A 192      -4.714  15.828   9.591
ATOM   2884 HG13 VAL A 192      -4.329  16.408   7.974
ATOM   2885 HG21 VAL A 192      -1.271  15.627   8.427
ATOM   2886 HG22 VAL A 192      -1.611  17.172   7.643
ATOM   2887 HG23 VAL A 192      -0.629  17.107   9.101
ATOM   2888  N   GLY A 193      -5.441  19.022  10.204
ATOM   2889  CA  GLY A 193      -6.628  19.217  11.037
ATOM   2890  C   GLY A 193      -7.348  17.883  11.276
ATOM   2891  O   GLY A 193      -7.652  17.543  12.420
ATOM   2892  H   GLY A 193      -5.464  19.398   9.264
ATOM   2893  HA3 GLY A 193      -7.304  19.908  10.534
ATOM   2894  HA2 GLY A 193      -6.352  19.673  11.990
ATOM   2895  N   SER A 194      -7.582  17.121  10.196
ATOM   2896  CA  SER A 194      -8.207  15.806  10.245
ATOM   2897  C   SER A 194      -7.609  14.900   9.163
ATOM   2898  O   SER A 194      -7.227  15.368   8.091
ATOM   2899  CB  SER A 194      -9.740  15.953  10.153
ATOM   2900  OG  SER A 194     -10.409  14.732  10.399
ATOM   2901  H   SER A 194      -7.299  17.446   9.282
ATOM   2902  HA  SER A 194      -7.963  15.358  11.206
ATOM   2903  HB3 SER A 194     -10.044  16.350   9.185
ATOM   2904  HB2 SER A 194     -10.080  16.652  10.911
ATOM   2905  HG  SER A 194     -10.303  14.519  11.332
ATOM   2906  N   ASN A 195      -7.533  13.607   9.484
ATOM   2907  CA  ASN A 195      -6.994  12.567   8.628
ATOM   2908  C   ASN A 195      -7.809  11.297   8.881
ATOM   2909  O   ASN A 195      -7.855  10.828  10.011
ATOM   2910  CB  ASN A 195      -5.498  12.364   8.945
ATOM   2911  CG  ASN A 195      -4.835  11.412   7.954
ATOM   2912  OD1 ASN A 195      -4.486  11.807   6.847
ATOM   2913  ND2 ASN A 195      -4.680  10.150   8.347
ATOM   2914  H   ASN A 195      -7.838  13.304  10.401
ATOM   2915  HA  ASN A 195      -7.105  12.838   7.578
ATOM   2916  HB3 ASN A 195      -5.350  12.014   9.969
ATOM   2917  HB2 ASN A 195      -4.979  13.316   8.875
ATOM   2918 HD22 ASN A 195      -4.282   9.464   7.722
ATOM   2919 HD21 ASN A 195      -4.963   9.858   9.275
ATOM   2920  N   LYS A 196      -8.414  10.748   7.826
ATOM   2921  CA  LYS A 196      -9.201   9.522   7.885
ATOM   2922  C   LYS A 196      -9.092   8.776   6.546
ATOM   2923  O   LYS A 196     -10.103   8.336   6.000
ATOM   2924  CB  LYS A 196     -10.640   9.830   8.378
ATOM   2925  CG  LYS A 196     -11.462  10.780   7.484
ATOM   2926  CD  LYS A 196     -12.948  10.873   7.861
ATOM   2927  CE  LYS A 196     -13.219  11.559   9.212
ATOM   2928  NZ  LYS A 196     -14.656  11.561   9.538
ATOM   2929  H   LYS A 196      -8.371  11.209   6.925
ATOM   2930  HA  LYS A 196      -8.742   8.852   8.611
ATOM   2931  HB3 LYS A 196     -10.588  10.251   9.381
ATOM   2932  HB2 LYS A 196     -11.178   8.886   8.482
ATOM   2933  HG3 LYS A 196     -11.417  10.420   6.462
ATOM   2934  HG2 LYS A 196     -11.016  11.775   7.481
ATOM   2935  HD3 LYS A 196     -13.362   9.865   7.860
ATOM   2936  HD2 LYS A 196     -13.476  11.397   7.065
ATOM   2937  HE3 LYS A 196     -12.856  12.587   9.193
ATOM   2938  HE2 LYS A 196     -12.693  11.043  10.016
ATOM   2939  HZ1 LYS A 196     -14.971  10.600   9.603
ATOM   2940  HZ2 LYS A 196     -14.809  12.022  10.424
ATOM   2941  HZ3 LYS A 196     -15.176  12.031   8.812
ATOM   2942  N   GLY A 197      -7.856   8.656   6.030
ATOM   2943  CA  GLY A 197      -7.619   8.072   4.717
ATOM   2944  C   GLY A 197      -6.220   8.419   4.220
ATOM   2945  O   GLY A 197      -6.104   9.015   3.154
ATOM   2946  H   GLY A 197      -7.058   9.017   6.535
ATOM   2947  HA3 GLY A 197      -8.351   8.454   4.008
ATOM   2948  HA2 GLY A 197      -7.728   6.991   4.734
ATOM   2949  N   ALA A 198      -5.169   8.036   4.960
ATOM   2950  CA  ALA A 198      -3.776   8.131   4.522
ATOM   2951  C   ALA A 198      -3.178   6.727   4.385
ATOM   2952  O   ALA A 198      -3.264   5.936   5.323
ATOM   2953  CB  ALA A 198      -2.967   8.967   5.521
ATOM   2954  H   ALA A 198      -5.322   7.561   5.842
ATOM   2955  HA  ALA A 198      -3.704   8.633   3.557
ATOM   2956  HB1 ALA A 198      -1.904   8.955   5.275
ATOM   2957  HB2 ALA A 198      -3.286  10.006   5.496
ATOM   2958  HB3 ALA A 198      -3.073   8.603   6.542
ATOM   2959  N   ILE A 199      -2.566   6.460   3.224
ATOM   2960  CA  ILE A 199      -1.803   5.252   2.930
ATOM   2961  C   ILE A 199      -0.462   5.690   2.318
ATOM   2962  O   ILE A 199      -0.459   6.443   1.347
ATOM   2963  CB  ILE A 199      -2.539   4.292   1.942
ATOM   2964  CG1 ILE A 199      -3.857   3.762   2.558
ATOM   2965  CG2 ILE A 199      -1.658   3.105   1.479
ATOM   2966  CD1 ILE A 199      -4.729   2.942   1.596
ATOM   2967  H   ILE A 199      -2.568   7.159   2.490
ATOM   2968  HA  ILE A 199      -1.615   4.700   3.847
ATOM   2969  HB  ILE A 199      -2.805   4.867   1.054
ATOM   2970 HG13 ILE A 199      -4.461   4.590   2.925
ATOM   2971 HG12 ILE A 199      -3.627   3.150   3.429
ATOM   2972 HG21 ILE A 199      -2.200   2.428   0.819
ATOM   2973 HG22 ILE A 199      -0.785   3.428   0.911
ATOM   2974 HG23 ILE A 199      -1.302   2.528   2.333
ATOM   2975 HD11 ILE A 199      -5.754   2.874   1.963
ATOM   2976 HD12 ILE A 199      -4.760   3.383   0.601
ATOM   2977 HD13 ILE A 199      -4.353   1.926   1.489
ATOM   2978  N   ILE A 200       0.647   5.190   2.879
ATOM   2979  CA  ILE A 200       1.994   5.360   2.337
ATOM   2980  C   ILE A 200       2.701   4.003   2.270
ATOM   2981  O   ILE A 200       2.577   3.198   3.189
ATOM   2982  CB  ILE A 200       2.852   6.397   3.122
ATOM   2983  CG1 ILE A 200       4.315   6.521   2.618
ATOM   2984  CG2 ILE A 200       2.831   6.184   4.641
ATOM   2985  CD1 ILE A 200       4.984   7.864   2.943
ATOM   2986  H   ILE A 200       0.571   4.591   3.692
ATOM   2987  HA  ILE A 200       1.903   5.720   1.320
ATOM   2988  HB  ILE A 200       2.375   7.353   2.927
ATOM   2989 HG13 ILE A 200       4.343   6.398   1.535
ATOM   2990 HG12 ILE A 200       4.925   5.710   3.020
ATOM   2991 HG21 ILE A 200       3.352   6.981   5.170
ATOM   2992 HG22 ILE A 200       1.816   6.153   5.036
ATOM   2993 HG23 ILE A 200       3.322   5.249   4.892
ATOM   2994 HD11 ILE A 200       6.046   7.836   2.696
ATOM   2995 HD12 ILE A 200       4.533   8.665   2.358
ATOM   2996 HD13 ILE A 200       4.901   8.127   3.996
ATOM   2997  N   GLY A 201       3.428   3.761   1.175
ATOM   2998  CA  GLY A 201       4.128   2.504   1.022
ATOM   2999  C   GLY A 201       4.995   2.511  -0.220
ATOM   3000  O   GLY A 201       5.408   3.568  -0.696
ATOM   3001  H   GLY A 201       3.489   4.437   0.425
ATOM   3002  HA3 GLY A 201       3.400   1.694   0.961
ATOM   3003  HA2 GLY A 201       4.789   2.357   1.877
ATOM   3004  N   LEU A 202       5.295   1.297  -0.703
ATOM   3005  CA  LEU A 202       6.052   1.070  -1.927
ATOM   3006  C   LEU A 202       5.201   0.300  -2.945
ATOM   3007  O   LEU A 202       5.198   0.667  -4.117
ATOM   3008  CB  LEU A 202       7.377   0.328  -1.634
ATOM   3009  CG  LEU A 202       8.273   0.900  -0.514
ATOM   3010  CD1 LEU A 202       9.512   0.011  -0.318
ATOM   3011  CD2 LEU A 202       8.666   2.376  -0.711
ATOM   3012  H   LEU A 202       4.954   0.473  -0.229
ATOM   3013  HA  LEU A 202       6.285   2.023  -2.392
ATOM   3014  HB3 LEU A 202       7.955   0.291  -2.556
ATOM   3015  HB2 LEU A 202       7.159  -0.706  -1.380
ATOM   3016  HG  LEU A 202       7.704   0.851   0.413
ATOM   3017 HD11 LEU A 202      10.108   0.341   0.533
ATOM   3018 HD12 LEU A 202       9.234  -1.028  -0.142
ATOM   3019 HD13 LEU A 202      10.151   0.032  -1.199
ATOM   3020 HD21 LEU A 202       8.399   2.968   0.165
ATOM   3021 HD22 LEU A 202       9.737   2.487  -0.863
ATOM   3022 HD23 LEU A 202       8.177   2.838  -1.566
ATOM   3023  N   MET A 203       4.476  -0.730  -2.487
ATOM   3024  CA  MET A 203       3.638  -1.584  -3.318
ATOM   3025  C   MET A 203       2.239  -1.619  -2.699
ATOM   3026  O   MET A 203       2.040  -2.321  -1.713
ATOM   3027  CB  MET A 203       4.320  -2.959  -3.420
ATOM   3028  CG  MET A 203       3.667  -3.932  -4.402
ATOM   3029  SD  MET A 203       4.588  -5.483  -4.533
ATOM   3030  CE  MET A 203       4.239  -5.912  -6.253
ATOM   3031  H   MET A 203       4.540  -0.992  -1.511
ATOM   3032  HA  MET A 203       3.558  -1.181  -4.327
ATOM   3033  HB3 MET A 203       4.400  -3.423  -2.437
ATOM   3034  HB2 MET A 203       5.341  -2.798  -3.759
ATOM   3035  HG3 MET A 203       3.602  -3.470  -5.387
ATOM   3036  HG2 MET A 203       2.651  -4.165  -4.091
ATOM   3037  HE1 MET A 203       4.737  -6.845  -6.502
ATOM   3038  HE2 MET A 203       3.170  -6.030  -6.416
ATOM   3039  HE3 MET A 203       4.608  -5.139  -6.922
ATOM   3040  N   VAL A 204       1.321  -0.823  -3.268
ATOM   3041  CA  VAL A 204      -0.047  -0.622  -2.798
ATOM   3042  C   VAL A 204      -1.014  -1.302  -3.794
ATOM   3043  O   VAL A 204      -1.120  -0.843  -4.928
ATOM   3044  CB  VAL A 204      -0.383   0.893  -2.689
ATOM   3045  CG1 VAL A 204      -1.827   1.140  -2.213
ATOM   3046  CG2 VAL A 204       0.597   1.639  -1.759
ATOM   3047  H   VAL A 204       1.571  -0.311  -4.105
ATOM   3048  HA  VAL A 204      -0.176  -1.042  -1.807
ATOM   3049  HB  VAL A 204      -0.279   1.349  -3.674
ATOM   3050 HG11 VAL A 204      -2.018   2.198  -2.059
ATOM   3051 HG12 VAL A 204      -2.566   0.788  -2.933
ATOM   3052 HG13 VAL A 204      -2.012   0.637  -1.264
ATOM   3053 HG21 VAL A 204       0.340   2.697  -1.683
ATOM   3054 HG22 VAL A 204       0.583   1.224  -0.751
ATOM   3055 HG23 VAL A 204       1.623   1.588  -2.125
ATOM   3056  N   GLY A 205      -1.660  -2.406  -3.381
ATOM   3057  CA  GLY A 205      -2.429  -3.266  -4.285
ATOM   3058  C   GLY A 205      -3.796  -3.597  -3.689
ATOM   3059  O   GLY A 205      -3.857  -4.270  -2.666
ATOM   3060  H   GLY A 205      -1.527  -2.736  -2.434
ATOM   3061  HA3 GLY A 205      -1.890  -4.207  -4.388
ATOM   3062  HA2 GLY A 205      -2.517  -2.873  -5.293
ATOM   3063  N   GLY A 206      -4.895  -3.227  -4.370
ATOM   3064  CA  GLY A 206      -6.252  -3.665  -4.016
ATOM   3065  C   GLY A 206      -6.744  -3.090  -2.684
ATOM   3066  O   GLY A 206      -7.320  -3.823  -1.881
ATOM   3067  H   GLY A 206      -4.790  -2.677  -5.212
ATOM   3068  HA3 GLY A 206      -6.283  -4.747  -3.943
ATOM   3069  HA2 GLY A 206      -6.940  -3.387  -4.812
ATOM   3070  N   VAL A 207      -6.483  -1.801  -2.440
ATOM   3071  CA  VAL A 207      -6.887  -1.090  -1.229
ATOM   3072  C   VAL A 207      -8.117  -0.216  -1.526
ATOM   3073  O   VAL A 207      -8.357   0.123  -2.683
ATOM   3074  CB  VAL A 207      -5.729  -0.185  -0.731
ATOM   3075  CG1 VAL A 207      -4.456  -1.012  -0.475
ATOM   3076  CG2 VAL A 207      -5.384   0.997  -1.643
ATOM   3077  H   VAL A 207      -6.009  -1.250  -3.140
ATOM   3078  HA  VAL A 207      -7.145  -1.793  -0.435
ATOM   3079  HB  VAL A 207      -6.045   0.244   0.219
ATOM   3080 HG11 VAL A 207      -3.691  -0.388  -0.017
ATOM   3081 HG12 VAL A 207      -4.651  -1.851   0.193
ATOM   3082 HG13 VAL A 207      -4.035  -1.414  -1.397
ATOM   3083 HG21 VAL A 207      -4.539   1.566  -1.254
ATOM   3084 HG22 VAL A 207      -5.109   0.609  -2.622
ATOM   3085 HG23 VAL A 207      -6.209   1.699  -1.764
ATOM   3086  N   VAL A 208      -8.862   0.149  -0.474
ATOM   3087  CA  VAL A 208     -10.014   1.039  -0.563
ATOM   3088  C   VAL A 208      -9.973   2.074   0.567
ATOM   3089  O   VAL A 208      -9.781   1.712   1.727
ATOM   3090  CB  VAL A 208     -11.371   0.274  -0.584
ATOM   3091  CG1 VAL A 208     -11.583  -0.667   0.610
ATOM   3092  CG2 VAL A 208     -12.592   1.209  -0.720
ATOM   3093  H   VAL A 208      -8.608  -0.160   0.457
ATOM   3094  HA  VAL A 208      -9.938   1.585  -1.496
ATOM   3095  HB  VAL A 208     -11.351  -0.365  -1.467
ATOM   3096 HG11 VAL A 208     -12.481  -1.270   0.477
ATOM   3097 HG12 VAL A 208     -10.744  -1.352   0.731
ATOM   3098 HG13 VAL A 208     -11.704  -0.109   1.536
ATOM   3099 HG21 VAL A 208     -13.495   0.640  -0.940
ATOM   3100 HG22 VAL A 208     -12.778   1.770   0.197
ATOM   3101 HG23 VAL A 208     -12.459   1.936  -1.520
ATOM   3102  N   ILE A 209     -10.166   3.348   0.198
ATOM   3103  CA  ILE A 209     -10.347   4.438   1.148
ATOM   3104  C   ILE A 209     -11.723   5.057   0.881
ATOM   3105  O   ILE A 209     -12.061   5.374  -0.261
ATOM   3106  CB  ILE A 209      -9.259   5.543   1.044
ATOM   3107  CG1 ILE A 209      -7.843   4.958   1.249
ATOM   3108  CG2 ILE A 209      -9.509   6.678   2.062
ATOM   3109  CD1 ILE A 209      -6.712   5.976   1.049
ATOM   3110  H   ILE A 209     -10.314   3.576  -0.777
ATOM   3111  HA  ILE A 209     -10.335   4.060   2.171
ATOM   3112  HB  ILE A 209      -9.294   5.976   0.042
ATOM   3113 HG13 ILE A 209      -7.672   4.130   0.560
ATOM   3114 HG12 ILE A 209      -7.769   4.530   2.250
ATOM   3115 HG21 ILE A 209      -8.717   7.419   2.046
ATOM   3116 HG22 ILE A 209     -10.426   7.221   1.851
ATOM   3117 HG23 ILE A 209      -9.576   6.293   3.080
ATOM   3118 HD11 ILE A 209      -5.759   5.475   0.910
ATOM   3119 HD12 ILE A 209      -6.888   6.601   0.174
ATOM   3120 HD13 ILE A 209      -6.598   6.622   1.917
ATOM   3121  N   ALA A 210     -12.478   5.211   1.974
ATOM   3122  CA  ALA A 210     -13.812   5.802   2.039
ATOM   3123  C   ALA A 210     -13.821   7.344   1.748
ATOM   3124  O   ALA A 210     -12.943   8.035   2.316
ATOM   3125  CB  ALA A 210     -14.342   5.539   3.450
ATOM   3126  OXT ALA A 210     -14.802   7.716   1.074
ATOM   3127  H   ALA A 210     -12.113   4.897   2.865
ATOM   3128  HA  ALA A 210     -14.455   5.277   1.326
ATOM   3129  HB1 ALA A 210     -15.355   5.903   3.541
ATOM   3130  HB2 ALA A 210     -14.364   4.473   3.681
ATOM   3131  HB3 ALA A 210     -13.741   6.051   4.202
ATOM   3132  N   ASP A 211       9.631  21.930   4.943
ATOM   3133  CA  ASP A 211      10.251  21.740   3.621
ATOM   3134  C   ASP A 211      10.810  23.114   3.169
ATOM   3135  O   ASP A 211      10.033  24.046   2.951
ATOM   3136  CB  ASP A 211       9.248  21.110   2.609
ATOM   3137  CG  ASP A 211       9.729  21.028   1.149
ATOM   3138  OD1 ASP A 211      10.886  20.594   0.949
ATOM   3139  OD2 ASP A 211       8.910  21.320   0.250
ATOM   3140  H1  ASP A 211      10.199  22.510   5.545
ATOM   3141  H2  ASP A 211       8.722  22.367   4.866
ATOM   3142  HA  ASP A 211      11.087  21.047   3.739
ATOM   3143  HB3 ASP A 211       8.309  21.668   2.638
ATOM   3144  HB2 ASP A 211       8.996  20.099   2.930
ATOM   3145  N   ALA A 212      12.140  23.196   3.010
ATOM   3146  CA  ALA A 212      12.855  24.355   2.478
ATOM   3147  C   ALA A 212      13.405  24.048   1.077
ATOM   3148  O   ALA A 212      13.577  22.881   0.723
ATOM   3149  CB  ALA A 212      14.008  24.691   3.437
ATOM   3150  H   ALA A 212      12.714  22.386   3.212
ATOM   3151  HA  ALA A 212      12.193  25.221   2.408
ATOM   3152  HB1 ALA A 212      14.552  25.577   3.107
ATOM   3153  HB2 ALA A 212      13.634  24.894   4.441
ATOM   3154  HB3 ALA A 212      14.724  23.872   3.511
ATOM   3155  N   GLU A 213      13.703  25.108   0.308
ATOM   3156  CA  GLU A 213      14.411  24.992  -0.967
ATOM   3157  C   GLU A 213      15.900  24.731  -0.736
ATOM   3158  O   GLU A 213      16.562  25.539  -0.083
ATOM   3159  CB  GLU A 213      14.222  26.264  -1.827
ATOM   3160  CG  GLU A 213      12.772  26.537  -2.274
ATOM   3161  CD  GLU A 213      12.114  25.402  -3.073
ATOM   3162  OE1 GLU A 213      10.900  25.209  -2.857
ATOM   3163  OE2 GLU A 213      12.812  24.717  -3.854
ATOM   3164  H   GLU A 213      13.542  26.045   0.648
ATOM   3165  HA  GLU A 213      14.009  24.135  -1.508
ATOM   3166  HB3 GLU A 213      14.864  26.214  -2.708
ATOM   3167  HB2 GLU A 213      14.574  27.133  -1.268
ATOM   3168  HG3 GLU A 213      12.751  27.433  -2.894
ATOM   3169  HG2 GLU A 213      12.167  26.767  -1.395
ATOM   3170  N   PHE A 214      16.399  23.627  -1.317
ATOM   3171  CA  PHE A 214      17.828  23.353  -1.406
ATOM   3172  C   PHE A 214      18.447  24.333  -2.410
ATOM   3173  O   PHE A 214      17.975  24.402  -3.543
ATOM   3174  CB  PHE A 214      18.055  21.875  -1.799
ATOM   3175  CG  PHE A 214      19.513  21.441  -1.846
ATOM   3176  CD1 PHE A 214      20.310  21.512  -0.683
ATOM   3177  CD2 PHE A 214      20.093  20.977  -3.047
ATOM   3178  CE1 PHE A 214      21.647  21.141  -0.732
ATOM   3179  CE2 PHE A 214      21.433  20.612  -3.075
ATOM   3180  CZ  PHE A 214      22.206  20.696  -1.924
ATOM   3181  H   PHE A 214      15.791  23.016  -1.842
ATOM   3182  HA  PHE A 214      18.269  23.520  -0.421
ATOM   3183  HB3 PHE A 214      17.587  21.669  -2.763
ATOM   3184  HB2 PHE A 214      17.549  21.230  -1.079
ATOM   3185  HD1 PHE A 214      19.886  21.855   0.249
ATOM   3186  HD2 PHE A 214      19.498  20.897  -3.945
ATOM   3187  HE1 PHE A 214      22.256  21.197   0.158
ATOM   3188  HE2 PHE A 214      21.873  20.257  -3.996
ATOM   3189  HZ  PHE A 214      23.247  20.410  -1.950
ATOM   3190  N   ARG A 215      19.454  25.097  -1.964
ATOM   3191  CA  ARG A 215      20.167  26.071  -2.787
ATOM   3192  C   ARG A 215      21.019  25.358  -3.853
ATOM   3193  O   ARG A 215      21.570  24.293  -3.568
ATOM   3194  CB  ARG A 215      20.977  26.985  -1.844
ATOM   3195  CG  ARG A 215      21.795  28.105  -2.513
ATOM   3196  CD  ARG A 215      22.597  28.911  -1.470
ATOM   3197  NE  ARG A 215      23.794  29.538  -2.051
ATOM   3198  CZ  ARG A 215      24.680  30.348  -1.444
ATOM   3199  NH1 ARG A 215      24.463  30.860  -0.225
ATOM   3200  NH2 ARG A 215      25.821  30.646  -2.077
ATOM   3201  H   ARG A 215      19.782  24.988  -1.016
ATOM   3202  HA  ARG A 215      19.425  26.681  -3.298
ATOM   3203  HB3 ARG A 215      21.664  26.360  -1.270
ATOM   3204  HB2 ARG A 215      20.302  27.435  -1.115
ATOM   3205  HG3 ARG A 215      21.073  28.776  -2.981
ATOM   3206  HG2 ARG A 215      22.421  27.744  -3.328
ATOM   3207  HD3 ARG A 215      22.840  28.321  -0.585
ATOM   3208  HD2 ARG A 215      21.975  29.741  -1.133
ATOM   3209  HE  ARG A 215      24.021  29.234  -2.994
ATOM   3210 HH12 ARG A 215      25.144  31.469   0.204
ATOM   3211 HH11 ARG A 215      23.606  30.645   0.263
ATOM   3212 HH22 ARG A 215      26.544  31.189  -1.625
ATOM   3213 HH21 ARG A 215      26.014  30.256  -2.993
ATOM   3214  N   HIS A 216      21.092  25.955  -5.057
ATOM   3215  CA  HIS A 216      21.821  25.439  -6.226
ATOM   3216  C   HIS A 216      23.300  25.113  -5.932
ATOM   3217  O   HIS A 216      23.782  24.059  -6.345
ATOM   3218  CB  HIS A 216      21.665  26.450  -7.385
ATOM   3219  CG  HIS A 216      22.093  25.990  -8.761
ATOM   3220  ND1 HIS A 216      22.294  24.648  -9.103
ATOM   3221  CD2 HIS A 216      22.330  26.763  -9.878
ATOM   3222  CE1 HIS A 216      22.663  24.662 -10.376
ATOM   3223  NE2 HIS A 216      22.695  25.892 -10.888
ATOM   3224  H   HIS A 216      20.601  26.825  -5.200
ATOM   3225  HA  HIS A 216      21.327  24.511  -6.513
ATOM   3226  HB3 HIS A 216      22.208  27.366  -7.150
ATOM   3227  HB2 HIS A 216      20.618  26.741  -7.470
ATOM   3228  HD2 HIS A 216      22.273  27.831 -10.032
ATOM   3229  HE1 HIS A 216      22.897  23.771 -10.940
ATOM   3230  HE2 HIS A 216      22.941  26.145 -11.837
ATOM   3231  N   ASP A 217      23.954  25.999  -5.169
ATOM   3232  CA  ASP A 217      25.305  25.846  -4.636
ATOM   3233  C   ASP A 217      25.250  25.818  -3.096
ATOM   3234  O   ASP A 217      24.323  26.355  -2.495
ATOM   3235  CB  ASP A 217      26.293  26.939  -5.131
ATOM   3236  CG  ASP A 217      25.925  28.424  -4.918
ATOM   3237  OD1 ASP A 217      26.883  29.222  -4.842
ATOM   3238  OD2 ASP A 217      24.726  28.783  -4.957
ATOM   3239  H   ASP A 217      23.483  26.846  -4.883
ATOM   3240  HA  ASP A 217      25.697  24.883  -4.958
ATOM   3241  HB3 ASP A 217      26.414  26.813  -6.208
ATOM   3242  HB2 ASP A 217      27.281  26.743  -4.710
ATOM   3243  N   SER A 218      26.256  25.186  -2.480
ATOM   3244  CA  SER A 218      26.354  25.003  -1.029
ATOM   3245  C   SER A 218      27.756  24.567  -0.570
ATOM   3246  O   SER A 218      28.094  24.807   0.588
ATOM   3247  CB  SER A 218      25.259  24.021  -0.538
ATOM   3248  OG  SER A 218      25.412  22.734  -1.107
ATOM   3249  H   SER A 218      26.982  24.760  -3.044
ATOM   3250  HA  SER A 218      26.172  25.975  -0.566
ATOM   3251  HB3 SER A 218      24.258  24.391  -0.760
ATOM   3252  HB2 SER A 218      25.307  23.915   0.545
ATOM   3253  HG  SER A 218      25.170  22.784  -2.035
ATOM   3254  N   GLY A 219      28.533  23.934  -1.465
ATOM   3255  CA  GLY A 219      29.816  23.302  -1.160
ATOM   3256  C   GLY A 219      29.647  21.810  -0.820
ATOM   3257  O   GLY A 219      30.649  21.145  -0.558
ATOM   3258  H   GLY A 219      28.195  23.793  -2.409
ATOM   3259  HA3 GLY A 219      30.329  23.810  -0.342
ATOM   3260  HA2 GLY A 219      30.456  23.388  -2.038
ATOM   3261  N   TYR A 220      28.409  21.281  -0.828
ATOM   3262  CA  TYR A 220      28.098  19.871  -0.594
ATOM   3263  C   TYR A 220      26.879  19.487  -1.446
ATOM   3264  O   TYR A 220      25.864  19.031  -0.919
ATOM   3265  CB  TYR A 220      27.911  19.609   0.920
ATOM   3266  CG  TYR A 220      28.185  18.178   1.351
ATOM   3267  CD1 TYR A 220      29.494  17.808   1.726
ATOM   3268  CD2 TYR A 220      27.153  17.217   1.388
ATOM   3269  CE1 TYR A 220      29.766  16.494   2.151
ATOM   3270  CE2 TYR A 220      27.427  15.901   1.805
ATOM   3271  CZ  TYR A 220      28.730  15.541   2.196
ATOM   3272  OH  TYR A 220      28.987  14.270   2.621
ATOM   3273  H   TYR A 220      27.619  21.875  -1.044
ATOM   3274  HA  TYR A 220      28.925  19.257  -0.956
ATOM   3275  HB3 TYR A 220      26.930  19.934   1.270
ATOM   3276  HB2 TYR A 220      28.618  20.221   1.474
ATOM   3277  HD1 TYR A 220      30.293  18.535   1.697
ATOM   3278  HD2 TYR A 220      26.144  17.482   1.107
ATOM   3279  HE1 TYR A 220      30.770  16.224   2.444
ATOM   3280  HE2 TYR A 220      26.634  15.169   1.833
ATOM   3281  HH  TYR A 220      29.899  14.138   2.886
ATOM   3282  N   GLU A 221      26.998  19.716  -2.764
ATOM   3283  CA  GLU A 221      25.967  19.431  -3.756
ATOM   3284  C   GLU A 221      25.762  17.919  -3.900
ATOM   3285  O   GLU A 221      26.678  17.213  -4.324
ATOM   3286  CB  GLU A 221      26.312  20.066  -5.121
ATOM   3287  CG  GLU A 221      26.453  21.608  -5.119
ATOM   3288  CD  GLU A 221      27.795  22.187  -4.633
ATOM   3289  OE1 GLU A 221      28.782  21.431  -4.492
ATOM   3290  OE2 GLU A 221      27.816  23.412  -4.398
ATOM   3291  H   GLU A 221      27.852  20.119  -3.128
ATOM   3292  HA  GLU A 221      25.037  19.884  -3.408
ATOM   3293  HB3 GLU A 221      25.504  19.809  -5.804
ATOM   3294  HB2 GLU A 221      27.199  19.598  -5.552
ATOM   3295  HG3 GLU A 221      25.638  22.045  -4.539
ATOM   3296  HG2 GLU A 221      26.311  21.968  -6.139
ATOM   3297  N   VAL A 222      24.559  17.468  -3.528
ATOM   3298  CA  VAL A 222      24.137  16.077  -3.605
ATOM   3299  C   VAL A 222      22.762  16.012  -4.281
ATOM   3300  O   VAL A 222      21.900  16.859  -4.036
ATOM   3301  CB  VAL A 222      24.044  15.414  -2.202
ATOM   3302  CG1 VAL A 222      25.429  15.229  -1.559
ATOM   3303  CG2 VAL A 222      23.090  16.122  -1.226
ATOM   3304  H   VAL A 222      23.862  18.116  -3.190
ATOM   3305  HA  VAL A 222      24.839  15.504  -4.215
ATOM   3306  HB  VAL A 222      23.648  14.407  -2.344
ATOM   3307 HG11 VAL A 222      25.356  14.682  -0.618
ATOM   3308 HG12 VAL A 222      26.096  14.669  -2.213
ATOM   3309 HG13 VAL A 222      25.902  16.188  -1.344
ATOM   3310 HG21 VAL A 222      23.113  15.614  -0.269
ATOM   3311 HG22 VAL A 222      23.379  17.160  -1.059
ATOM   3312 HG23 VAL A 222      22.053  16.102  -1.560
ATOM   3313  N   HIS A 223      22.604  14.986  -5.124
ATOM   3314  CA  HIS A 223      21.370  14.681  -5.830
ATOM   3315  C   HIS A 223      20.649  13.541  -5.094
ATOM   3316  O   HIS A 223      21.283  12.554  -4.724
ATOM   3317  CB  HIS A 223      21.723  14.336  -7.293
ATOM   3318  CG  HIS A 223      20.602  13.749  -8.112
ATOM   3319  ND1 HIS A 223      19.295  14.243  -8.063
ATOM   3320  CD2 HIS A 223      20.640  12.670  -8.969
ATOM   3321  CE1 HIS A 223      18.598  13.418  -8.829
ATOM   3322  NE2 HIS A 223      19.342  12.470  -9.397
ATOM   3323  H   HIS A 223      23.363  14.335  -5.263
ATOM   3324  HA  HIS A 223      20.706  15.548  -5.840
ATOM   3325  HB3 HIS A 223      22.552  13.628  -7.317
ATOM   3326  HB2 HIS A 223      22.078  15.231  -7.806
ATOM   3327  HD2 HIS A 223      21.452  12.026  -9.273
ATOM   3328  HE1 HIS A 223      17.536  13.512  -8.972
ATOM   3329  HE2 HIS A 223      19.016  11.734 -10.009
ATOM   3330  N   HIS A 224      19.330  13.702  -4.922
ATOM   3331  CA  HIS A 224      18.439  12.719  -4.315
ATOM   3332  C   HIS A 224      16.977  13.036  -4.659
ATOM   3333  O   HIS A 224      16.671  14.117  -5.167
ATOM   3334  CB  HIS A 224      18.657  12.630  -2.787
ATOM   3335  CG  HIS A 224      18.268  13.838  -1.968
ATOM   3336  ND1 HIS A 224      17.441  13.756  -0.861
ATOM   3337  CD2 HIS A 224      18.620  15.165  -2.065
ATOM   3338  CE1 HIS A 224      17.306  14.992  -0.376
ATOM   3339  NE2 HIS A 224      17.984  15.902  -1.064
ATOM   3340  H   HIS A 224      18.877  14.532  -5.279
ATOM   3341  HA  HIS A 224      18.670  11.747  -4.757
ATOM   3342  HB3 HIS A 224      19.701  12.427  -2.571
ATOM   3343  HB2 HIS A 224      18.111  11.766  -2.410
ATOM   3344  HD1 HIS A 224      17.034  12.911  -0.483
ATOM   3345  HD2 HIS A 224      19.285  15.638  -2.771
ATOM   3346  HE1 HIS A 224      16.705  15.232   0.488
ATOM   3347  N   GLN A 225      16.109  12.062  -4.351
ATOM   3348  CA  GLN A 225      14.665  12.128  -4.536
ATOM   3349  C   GLN A 225      14.006  12.666  -3.266
ATOM   3350  O   GLN A 225      14.025  11.979  -2.247
ATOM   3351  CB  GLN A 225      14.111  10.727  -4.858
ATOM   3352  CG  GLN A 225      14.320  10.266  -6.306
ATOM   3353  CD  GLN A 225      15.779  10.019  -6.693
ATOM   3354  OE1 GLN A 225      16.535   9.416  -5.934
ATOM   3355  NE2 GLN A 225      16.174  10.468  -7.883
ATOM   3356  H   GLN A 225      16.458  11.205  -3.948
ATOM   3357  HA  GLN A 225      14.430  12.782  -5.375
ATOM   3358  HB3 GLN A 225      13.035  10.715  -4.681
ATOM   3359  HB2 GLN A 225      14.521   9.988  -4.166
ATOM   3360  HG3 GLN A 225      13.853  10.967  -7.000
ATOM   3361  HG2 GLN A 225      13.790   9.324  -6.398
ATOM   3362 HE22 GLN A 225      17.120  10.307  -8.199
ATOM   3363 HE21 GLN A 225      15.522  10.943  -8.497
ATOM   3364  N   LYS A 226      13.424  13.866  -3.356
ATOM   3365  CA  LYS A 226      12.775  14.536  -2.239
ATOM   3366  C   LYS A 226      11.274  14.658  -2.540
ATOM   3367  O   LYS A 226      10.839  15.672  -3.083
ATOM   3368  CB  LYS A 226      13.481  15.885  -2.019
ATOM   3369  CG  LYS A 226      13.086  16.568  -0.705
ATOM   3370  CD  LYS A 226      13.699  17.964  -0.602
ATOM   3371  CE  LYS A 226      13.662  18.503   0.827
ATOM   3372  NZ  LYS A 226      14.200  19.867   0.888
ATOM   3373  H   LYS A 226      13.438  14.365  -4.237
ATOM   3374  HA  LYS A 226      12.884  13.960  -1.321
ATOM   3375  HB3 LYS A 226      13.308  16.555  -2.861
ATOM   3376  HB2 LYS A 226      14.560  15.719  -1.994
ATOM   3377  HG3 LYS A 226      13.420  15.952   0.130
ATOM   3378  HG2 LYS A 226      12.003  16.644  -0.615
ATOM   3379  HD3 LYS A 226      13.158  18.636  -1.270
ATOM   3380  HD2 LYS A 226      14.731  17.936  -0.956
ATOM   3381  HE3 LYS A 226      14.264  17.868   1.476
ATOM   3382  HE2 LYS A 226      12.646  18.497   1.220
ATOM   3383  HZ1 LYS A 226      13.611  20.496   0.360
ATOM   3384  HZ2 LYS A 226      14.208  20.171   1.855
ATOM   3385  HZ3 LYS A 226      15.144  19.885   0.531
ATOM   3386  N   LEU A 227      10.518  13.602  -2.200
ATOM   3387  CA  LEU A 227       9.068  13.528  -2.389
ATOM   3388  C   LEU A 227       8.366  14.084  -1.145
ATOM   3389  O   LEU A 227       8.386  13.434  -0.100
ATOM   3390  CB  LEU A 227       8.639  12.069  -2.666
ATOM   3391  CG  LEU A 227       8.718  11.658  -4.152
ATOM   3392  CD1 LEU A 227      10.168  11.608  -4.676
ATOM   3393  CD2 LEU A 227       7.957  10.340  -4.394
ATOM   3394  H   LEU A 227      10.947  12.809  -1.744
ATOM   3395  HA  LEU A 227       8.776  14.133  -3.248
ATOM   3396  HB3 LEU A 227       7.599  11.947  -2.360
ATOM   3397  HB2 LEU A 227       9.211  11.382  -2.044
ATOM   3398  HG  LEU A 227       8.188  12.407  -4.738
ATOM   3399 HD11 LEU A 227      10.327  10.810  -5.399
ATOM   3400 HD12 LEU A 227      10.430  12.542  -5.174
ATOM   3401 HD13 LEU A 227      10.885  11.456  -3.868
ATOM   3402 HD21 LEU A 227       8.380   9.753  -5.209
ATOM   3403 HD22 LEU A 227       7.944   9.709  -3.504
ATOM   3404 HD23 LEU A 227       6.920  10.541  -4.664
ATOM   3405  N   VAL A 228       7.760  15.270  -1.295
ATOM   3406  CA  VAL A 228       7.042  15.974  -0.239
ATOM   3407  C   VAL A 228       5.554  16.041  -0.619
ATOM   3408  O   VAL A 228       5.205  16.686  -1.602
ATOM   3409  CB  VAL A 228       7.584  17.412  -0.025
ATOM   3410  CG1 VAL A 228       6.854  18.164   1.111
ATOM   3411  CG2 VAL A 228       9.097  17.381   0.254
ATOM   3412  H   VAL A 228       7.792  15.738  -2.193
ATOM   3413  HA  VAL A 228       7.160  15.454   0.703
ATOM   3414  HB  VAL A 228       7.443  17.987  -0.942
ATOM   3415 HG11 VAL A 228       7.284  19.152   1.267
ATOM   3416 HG12 VAL A 228       5.796  18.316   0.896
ATOM   3417 HG13 VAL A 228       6.927  17.621   2.054
ATOM   3418 HG21 VAL A 228       9.486  18.380   0.410
ATOM   3419 HG22 VAL A 228       9.333  16.793   1.140
ATOM   3420 HG23 VAL A 228       9.651  16.961  -0.585
ATOM   3421  N   PHE A 229       4.702  15.368   0.162
ATOM   3422  CA  PHE A 229       3.256  15.347  -0.039
ATOM   3423  C   PHE A 229       2.634  16.177   1.095
ATOM   3424  O   PHE A 229       2.870  15.875   2.262
ATOM   3425  CB  PHE A 229       2.806  13.871  -0.083
ATOM   3426  CG  PHE A 229       1.393  13.527  -0.546
ATOM   3427  CD1 PHE A 229       1.047  12.164  -0.656
ATOM   3428  CD2 PHE A 229       0.425  14.496  -0.895
ATOM   3429  CE1 PHE A 229      -0.211  11.786  -1.102
ATOM   3430  CE2 PHE A 229      -0.836  14.100  -1.323
ATOM   3431  CZ  PHE A 229      -1.152  12.752  -1.430
ATOM   3432  H   PHE A 229       5.053  14.866   0.969
ATOM   3433  HA  PHE A 229       3.002  15.791  -1.001
ATOM   3434  HB3 PHE A 229       2.979  13.402   0.884
ATOM   3435  HB2 PHE A 229       3.472  13.342  -0.767
ATOM   3436  HD1 PHE A 229       1.770  11.411  -0.383
ATOM   3437  HD2 PHE A 229       0.637  15.550  -0.846
ATOM   3438  HE1 PHE A 229      -0.463  10.738  -1.184
ATOM   3439  HE2 PHE A 229      -1.574  14.844  -1.584
ATOM   3440  HZ  PHE A 229      -2.131  12.450  -1.768
ATOM   3441  N   PHE A 230       1.889  17.228   0.709
ATOM   3442  CA  PHE A 230       1.323  18.297   1.538
ATOM   3443  C   PHE A 230       2.416  19.185   2.145
ATOM   3444  O   PHE A 230       2.778  18.996   3.305
ATOM   3445  CB  PHE A 230       0.349  17.775   2.619
ATOM   3446  CG  PHE A 230      -0.915  17.137   2.093
ATOM   3447  CD1 PHE A 230      -1.920  17.935   1.511
ATOM   3448  CD2 PHE A 230      -1.055  15.734   2.099
ATOM   3449  CE1 PHE A 230      -3.065  17.335   1.009
ATOM   3450  CE2 PHE A 230      -2.216  15.157   1.609
ATOM   3451  CZ  PHE A 230      -3.213  15.957   1.074
ATOM   3452  H   PHE A 230       1.776  17.380  -0.286
ATOM   3453  HA  PHE A 230       0.745  18.930   0.863
ATOM   3454  HB3 PHE A 230       0.044  18.604   3.260
ATOM   3455  HB2 PHE A 230       0.842  17.066   3.279
ATOM   3456  HD1 PHE A 230      -1.810  19.009   1.466
ATOM   3457  HD2 PHE A 230      -0.275  15.107   2.506
ATOM   3458  HE1 PHE A 230      -3.845  17.935   0.572
ATOM   3459  HE2 PHE A 230      -2.339  14.084   1.636
ATOM   3460  HZ  PHE A 230      -4.104  15.494   0.697
ATOM   3461  N   ALA A 231       2.912  20.142   1.343
ATOM   3462  CA  ALA A 231       3.865  21.168   1.776
ATOM   3463  C   ALA A 231       3.206  22.363   2.494
ATOM   3464  O   ALA A 231       3.931  23.159   3.087
ATOM   3465  CB  ALA A 231       4.690  21.634   0.571
ATOM   3466  H   ALA A 231       2.553  20.238   0.401
ATOM   3467  HA  ALA A 231       4.567  20.718   2.479
ATOM   3468  HB1 ALA A 231       5.422  22.390   0.856
ATOM   3469  HB2 ALA A 231       5.245  20.802   0.139
ATOM   3470  HB3 ALA A 231       4.059  22.060  -0.205
ATOM   3471  N   GLU A 232       1.866  22.457   2.446
ATOM   3472  CA  GLU A 232       1.053  23.439   3.166
ATOM   3473  C   GLU A 232      -0.028  22.702   3.980
ATOM   3474  O   GLU A 232      -0.173  21.484   3.837
ATOM   3475  CB  GLU A 232       0.491  24.450   2.138
ATOM   3476  CG  GLU A 232      -0.302  25.669   2.669
ATOM   3477  CD  GLU A 232       0.526  26.571   3.595
ATOM   3478  OE1 GLU A 232       0.596  26.249   4.803
ATOM   3479  OE2 GLU A 232       1.082  27.567   3.080
ATOM   3480  H   GLU A 232       1.343  21.754   1.944
ATOM   3481  HA  GLU A 232       1.683  23.971   3.874
ATOM   3482  HB3 GLU A 232      -0.137  23.907   1.434
ATOM   3483  HB2 GLU A 232       1.324  24.835   1.550
ATOM   3484  HG3 GLU A 232      -1.220  25.360   3.169
ATOM   3485  HG2 GLU A 232      -0.640  26.262   1.818
ATOM   3486  N   ASP A 233      -0.746  23.443   4.848
ATOM   3487  CA  ASP A 233      -1.800  22.933   5.734
ATOM   3488  C   ASP A 233      -2.904  22.201   4.939
ATOM   3489  O   ASP A 233      -3.199  22.561   3.796
ATOM   3490  CB  ASP A 233      -2.380  24.037   6.674
ATOM   3491  CG  ASP A 233      -3.577  24.855   6.147
ATOM   3492  OD1 ASP A 233      -3.340  25.784   5.344
ATOM   3493  OD2 ASP A 233      -4.725  24.445   6.434
ATOM   3494  H   ASP A 233      -0.556  24.436   4.915
ATOM   3495  HA  ASP A 233      -1.317  22.191   6.373
ATOM   3496  HB3 ASP A 233      -1.586  24.748   6.909
ATOM   3497  HB2 ASP A 233      -2.640  23.590   7.636
ATOM   3498  N   VAL A 234      -3.502  21.204   5.598
ATOM   3499  CA  VAL A 234      -4.608  20.420   5.069
ATOM   3500  C   VAL A 234      -5.700  20.313   6.143
ATOM   3501  O   VAL A 234      -5.428  19.881   7.263
ATOM   3502  CB  VAL A 234      -4.142  19.029   4.553
ATOM   3503  CG1 VAL A 234      -3.262  18.251   5.547
ATOM   3504  CG2 VAL A 234      -5.300  18.136   4.063
ATOM   3505  H   VAL A 234      -3.212  20.985   6.541
ATOM   3506  HA  VAL A 234      -5.035  20.943   4.217
ATOM   3507  HB  VAL A 234      -3.521  19.228   3.678
ATOM   3508 HG11 VAL A 234      -2.909  17.327   5.094
ATOM   3509 HG12 VAL A 234      -2.378  18.817   5.842
ATOM   3510 HG13 VAL A 234      -3.810  17.987   6.448
ATOM   3511 HG21 VAL A 234      -4.921  17.252   3.550
ATOM   3512 HG22 VAL A 234      -5.925  17.790   4.886
ATOM   3513 HG23 VAL A 234      -5.943  18.669   3.362
ATOM   3514  N   GLY A 235      -6.917  20.748   5.773
ATOM   3515  CA  GLY A 235      -8.063  20.831   6.675
ATOM   3516  C   GLY A 235      -8.598  19.436   7.012
ATOM   3517  O   GLY A 235      -8.802  19.131   8.186
ATOM   3518  H   GLY A 235      -7.044  21.101   4.833
ATOM   3519  HA3 GLY A 235      -8.851  21.411   6.194
ATOM   3520  HA2 GLY A 235      -7.785  21.362   7.587
ATOM   3521  N   SER A 236      -8.800  18.592   5.989
ATOM   3522  CA  SER A 236      -9.303  17.232   6.133
ATOM   3523  C   SER A 236      -8.865  16.361   4.958
ATOM   3524  O   SER A 236      -9.178  16.676   3.815
ATOM   3525  CB  SER A 236     -10.822  17.235   6.381
ATOM   3526  OG  SER A 236     -11.568  17.857   5.354
ATOM   3527  H   SER A 236      -8.612  18.896   5.041
ATOM   3528  HA  SER A 236      -8.852  16.817   7.030
ATOM   3529  HB3 SER A 236     -11.003  17.758   7.311
ATOM   3530  HB2 SER A 236     -11.190  16.217   6.516
ATOM   3531  HG  SER A 236     -11.302  18.779   5.310
ATOM   3532  N   ASN A 237      -8.159  15.268   5.271
ATOM   3533  CA  ASN A 237      -7.776  14.243   4.311
ATOM   3534  C   ASN A 237      -8.652  13.001   4.536
ATOM   3535  O   ASN A 237      -8.833  12.580   5.676
ATOM   3536  CB  ASN A 237      -6.272  13.933   4.475
ATOM   3537  CG  ASN A 237      -5.808  12.850   3.499
ATOM   3538  OD1 ASN A 237      -6.033  12.960   2.296
ATOM   3539  ND2 ASN A 237      -5.214  11.779   4.020
ATOM   3540  H   ASN A 237      -7.922  15.086   6.237
ATOM   3541  HA  ASN A 237      -7.926  14.613   3.296
ATOM   3542  HB3 ASN A 237      -6.057  13.631   5.501
ATOM   3543  HB2 ASN A 237      -5.684  14.833   4.289
ATOM   3544 HD22 ASN A 237      -4.943  11.008   3.426
ATOM   3545 HD21 ASN A 237      -5.040  11.723   5.017
ATOM   3546  N   LYS A 238      -9.126  12.412   3.430
ATOM   3547  CA  LYS A 238      -9.836  11.139   3.409
ATOM   3548  C   LYS A 238      -9.615  10.424   2.065
ATOM   3549  O   LYS A 238     -10.554   9.866   1.502
ATOM   3550  CB  LYS A 238     -11.309  11.320   3.846
ATOM   3551  CG  LYS A 238     -12.218  12.135   2.909
ATOM   3552  CD  LYS A 238     -13.632  12.386   3.467
ATOM   3553  CE  LYS A 238     -14.630  11.230   3.259
ATOM   3554  NZ  LYS A 238     -14.452  10.102   4.191
ATOM   3555  H   LYS A 238      -8.966  12.845   2.529
ATOM   3556  HA  LYS A 238      -9.365  10.493   4.149
ATOM   3557  HB3 LYS A 238     -11.322  11.808   4.819
ATOM   3558  HB2 LYS A 238     -11.733  10.328   3.994
ATOM   3559  HG3 LYS A 238     -12.318  11.634   1.948
ATOM   3560  HG2 LYS A 238     -11.746  13.097   2.706
ATOM   3561  HD3 LYS A 238     -14.034  13.279   2.987
ATOM   3562  HD2 LYS A 238     -13.568  12.636   4.526
ATOM   3563  HE3 LYS A 238     -14.559  10.861   2.237
ATOM   3564  HE2 LYS A 238     -15.645  11.605   3.396
ATOM   3565  HZ1 LYS A 238     -14.526  10.411   5.150
ATOM   3566  HZ2 LYS A 238     -15.162   9.403   4.014
ATOM   3567  HZ3 LYS A 238     -13.548   9.677   4.029
ATOM   3568  N   GLY A 239      -8.365  10.436   1.575
ATOM   3569  CA  GLY A 239      -7.997   9.777   0.329
ATOM   3570  C   GLY A 239      -6.660  10.344  -0.136
ATOM   3571  O   GLY A 239      -6.630  11.155  -1.058
ATOM   3572  H   GLY A 239      -7.629  10.902   2.087
ATOM   3573  HA3 GLY A 239      -8.754   9.934  -0.439
ATOM   3574  HA2 GLY A 239      -7.904   8.704   0.474
ATOM   3575  N   ALA A 240      -5.564   9.899   0.494
ATOM   3576  CA  ALA A 240      -4.189  10.185   0.100
ATOM   3577  C   ALA A 240      -3.419   8.866   0.047
ATOM   3578  O   ALA A 240      -3.181   8.269   1.095
ATOM   3579  CB  ALA A 240      -3.535  11.176   1.071
ATOM   3580  H   ALA A 240      -5.669   9.261   1.274
ATOM   3581  HA  ALA A 240      -4.161  10.654  -0.878
ATOM   3582  HB1 ALA A 240      -2.484  11.323   0.826
ATOM   3583  HB2 ALA A 240      -4.007  12.155   1.005
ATOM   3584  HB3 ALA A 240      -3.589  10.832   2.102
ATOM   3585  N   ILE A 241      -3.057   8.434  -1.168
ATOM   3586  CA  ILE A 241      -2.308   7.205  -1.410
ATOM   3587  C   ILE A 241      -0.987   7.587  -2.095
ATOM   3588  O   ILE A 241      -1.019   8.191  -3.165
ATOM   3589  CB  ILE A 241      -3.088   6.207  -2.316
ATOM   3590  CG1 ILE A 241      -4.459   5.848  -1.695
ATOM   3591  CG2 ILE A 241      -2.277   4.920  -2.579
ATOM   3592  CD1 ILE A 241      -5.406   5.062  -2.613
ATOM   3593  H   ILE A 241      -3.296   8.982  -1.986
ATOM   3594  HA  ILE A 241      -2.090   6.692  -0.476
ATOM   3595  HB  ILE A 241      -3.277   6.688  -3.277
ATOM   3596 HG13 ILE A 241      -4.986   6.750  -1.388
ATOM   3597 HG12 ILE A 241      -4.287   5.277  -0.785
ATOM   3598 HG21 ILE A 241      -2.850   4.194  -3.150
ATOM   3599 HG22 ILE A 241      -1.364   5.111  -3.144
ATOM   3600 HG23 ILE A 241      -1.989   4.450  -1.638
ATOM   3601 HD11 ILE A 241      -6.417   5.466  -2.568
ATOM   3602 HD12 ILE A 241      -5.086   5.096  -3.653
ATOM   3603 HD13 ILE A 241      -5.458   4.017  -2.310
ATOM   3604  N   ILE A 242       0.143   7.223  -1.472
ATOM   3605  CA  ILE A 242       1.487   7.461  -1.997
ATOM   3606  C   ILE A 242       2.295   6.155  -2.026
ATOM   3607  O   ILE A 242       2.451   5.512  -0.993
ATOM   3608  CB  ILE A 242       2.239   8.617  -1.268
ATOM   3609  CG1 ILE A 242       3.718   8.776  -1.707
ATOM   3610  CG2 ILE A 242       2.132   8.574   0.265
ATOM   3611  CD1 ILE A 242       4.308  10.168  -1.431
ATOM   3612  H   ILE A 242       0.093   6.745  -0.581
ATOM   3613  HA  ILE A 242       1.391   7.780  -3.025
ATOM   3614  HB  ILE A 242       1.724   9.521  -1.585
ATOM   3615 HG13 ILE A 242       3.812   8.578  -2.775
ATOM   3616 HG12 ILE A 242       4.336   8.025  -1.213
ATOM   3617 HG21 ILE A 242       2.573   9.457   0.727
ATOM   3618 HG22 ILE A 242       1.099   8.529   0.605
ATOM   3619 HG23 ILE A 242       2.660   7.711   0.653
ATOM   3620 HD11 ILE A 242       5.297  10.261  -1.881
ATOM   3621 HD12 ILE A 242       3.682  10.954  -1.854
ATOM   3622 HD13 ILE A 242       4.416  10.357  -0.364
ATOM   3623  N   GLY A 243       2.769   5.771  -3.220
ATOM   3624  CA  GLY A 243       3.467   4.506  -3.428
ATOM   3625  C   GLY A 243       4.418   4.605  -4.620
ATOM   3626  O   GLY A 243       4.749   5.696  -5.082
ATOM   3627  H   GLY A 243       2.607   6.347  -4.036
ATOM   3628  HA3 GLY A 243       2.737   3.713  -3.593
ATOM   3629  HA2 GLY A 243       4.052   4.237  -2.557
ATOM   3630  N   LEU A 244       4.864   3.433  -5.098
ATOM   3631  CA  LEU A 244       5.659   3.267  -6.314
ATOM   3632  C   LEU A 244       4.828   2.449  -7.321
ATOM   3633  O   LEU A 244       4.505   2.972  -8.384
ATOM   3634  CB  LEU A 244       7.032   2.608  -6.015
ATOM   3635  CG  LEU A 244       7.850   3.186  -4.833
ATOM   3636  CD1 LEU A 244       9.101   2.331  -4.552
ATOM   3637  CD2 LEU A 244       8.180   4.686  -4.958
ATOM   3638  H   LEU A 244       4.590   2.574  -4.639
ATOM   3639  HA  LEU A 244       5.847   4.236  -6.777
ATOM   3640  HB3 LEU A 244       7.641   2.677  -6.915
ATOM   3641  HB2 LEU A 244       6.893   1.541  -5.840
ATOM   3642  HG  LEU A 244       7.224   3.095  -3.951
ATOM   3643 HD11 LEU A 244       9.253   2.190  -3.484
ATOM   3644 HD12 LEU A 244       9.015   1.336  -4.987
ATOM   3645 HD13 LEU A 244      10.012   2.780  -4.948
ATOM   3646 HD21 LEU A 244       7.802   5.234  -4.095
ATOM   3647 HD22 LEU A 244       9.251   4.877  -5.012
ATOM   3648 HD23 LEU A 244       7.726   5.137  -5.836
ATOM   3649  N   MET A 245       4.448   1.212  -6.948
ATOM   3650  CA  MET A 245       3.479   0.373  -7.660
ATOM   3651  C   MET A 245       2.119   0.534  -6.972
ATOM   3652  O   MET A 245       1.923  -0.051  -5.911
ATOM   3653  CB  MET A 245       3.937  -1.106  -7.627
ATOM   3654  CG  MET A 245       4.862  -1.476  -8.789
ATOM   3655  SD  MET A 245       5.587  -3.131  -8.679
ATOM   3656  CE  MET A 245       6.637  -3.100 -10.154
ATOM   3657  H   MET A 245       4.748   0.860  -6.047
ATOM   3658  HA  MET A 245       3.378   0.684  -8.700
ATOM   3659  HB3 MET A 245       3.072  -1.769  -7.686
ATOM   3660  HB2 MET A 245       4.419  -1.337  -6.676
ATOM   3661  HG3 MET A 245       5.669  -0.756  -8.855
ATOM   3662  HG2 MET A 245       4.310  -1.413  -9.728
ATOM   3663  HE1 MET A 245       7.236  -4.008 -10.211
ATOM   3664  HE2 MET A 245       6.029  -3.028 -11.056
ATOM   3665  HE3 MET A 245       7.318  -2.250 -10.123
ATOM   3666  N   VAL A 246       1.213   1.319  -7.574
ATOM   3667  CA  VAL A 246      -0.100   1.622  -7.005
ATOM   3668  C   VAL A 246      -1.227   1.160  -7.951
ATOM   3669  O   VAL A 246      -1.547   1.849  -8.911
ATOM   3670  CB  VAL A 246      -0.211   3.125  -6.612
ATOM   3671  CG1 VAL A 246      -0.009   4.141  -7.752
ATOM   3672  CG2 VAL A 246      -1.523   3.433  -5.884
ATOM   3673  H   VAL A 246       1.433   1.757  -8.459
ATOM   3674  HA  VAL A 246      -0.230   1.079  -6.075
ATOM   3675  HB  VAL A 246       0.592   3.305  -5.895
ATOM   3676 HG11 VAL A 246       0.082   5.150  -7.348
ATOM   3677 HG12 VAL A 246       0.891   3.935  -8.331
ATOM   3678 HG13 VAL A 246      -0.855   4.167  -8.436
ATOM   3679 HG21 VAL A 246      -1.503   4.440  -5.469
ATOM   3680 HG22 VAL A 246      -2.377   3.371  -6.559
ATOM   3681 HG23 VAL A 246      -1.686   2.742  -5.057
ATOM   3682  N   GLY A 247      -1.802  -0.023  -7.690
ATOM   3683  CA  GLY A 247      -2.812  -0.629  -8.558
ATOM   3684  C   GLY A 247      -4.025  -1.067  -7.741
ATOM   3685  O   GLY A 247      -3.914  -1.354  -6.551
ATOM   3686  H   GLY A 247      -1.542  -0.538  -6.859
ATOM   3687  HA3 GLY A 247      -2.381  -1.497  -9.058
ATOM   3688  HA2 GLY A 247      -3.152   0.059  -9.330
ATOM   3689  N   GLY A 248      -5.193  -1.138  -8.401
ATOM   3690  CA  GLY A 248      -6.464  -1.581  -7.819
ATOM   3691  C   GLY A 248      -6.973  -0.703  -6.665
ATOM   3692  O   GLY A 248      -7.769  -1.181  -5.858
ATOM   3693  H   GLY A 248      -5.211  -0.881  -9.378
ATOM   3694  HA3 GLY A 248      -6.376  -2.615  -7.483
ATOM   3695  HA2 GLY A 248      -7.220  -1.554  -8.601
ATOM   3696  N   VAL A 249      -6.507   0.554  -6.572
ATOM   3697  CA  VAL A 249      -6.922   1.529  -5.568
ATOM   3698  C   VAL A 249      -8.370   1.993  -5.809
ATOM   3699  O   VAL A 249      -8.669   2.556  -6.860
ATOM   3700  CB  VAL A 249      -5.985   2.769  -5.543
ATOM   3701  CG1 VAL A 249      -4.642   2.466  -4.877
ATOM   3702  CG2 VAL A 249      -5.714   3.419  -6.908
ATOM   3703  H   VAL A 249      -5.850   0.886  -7.264
ATOM   3704  HA  VAL A 249      -6.860   1.044  -4.592
ATOM   3705  HB  VAL A 249      -6.461   3.537  -4.932
ATOM   3706 HG11 VAL A 249      -3.994   3.335  -4.941
ATOM   3707 HG12 VAL A 249      -4.763   2.279  -3.820
ATOM   3708 HG13 VAL A 249      -4.132   1.617  -5.332
ATOM   3709 HG21 VAL A 249      -5.015   4.247  -6.809
ATOM   3710 HG22 VAL A 249      -5.268   2.714  -7.608
ATOM   3711 HG23 VAL A 249      -6.613   3.828  -7.356
ATOM   3712  N   VAL A 250      -9.244   1.726  -4.831
ATOM   3713  CA  VAL A 250     -10.644   2.126  -4.872
ATOM   3714  C   VAL A 250     -10.801   3.408  -4.036
ATOM   3715  O   VAL A 250     -10.345   3.454  -2.894
ATOM   3716  CB  VAL A 250     -11.598   1.035  -4.318
ATOM   3717  CG1 VAL A 250     -13.089   1.418  -4.450
ATOM   3718  CG2 VAL A 250     -11.362  -0.349  -4.954
ATOM   3719  H   VAL A 250      -8.941   1.232  -4.000
ATOM   3720  HA  VAL A 250     -10.929   2.313  -5.899
ATOM   3721  HB  VAL A 250     -11.382   0.916  -3.262
ATOM   3722 HG11 VAL A 250     -13.732   0.617  -4.086
ATOM   3723 HG12 VAL A 250     -13.339   2.309  -3.874
ATOM   3724 HG13 VAL A 250     -13.356   1.610  -5.490
ATOM   3725 HG21 VAL A 250     -12.034  -1.093  -4.527
ATOM   3726 HG22 VAL A 250     -11.529  -0.339  -6.029
ATOM   3727 HG23 VAL A 250     -10.347  -0.704  -4.777
ATOM   3728  N   ILE A 251     -11.427   4.433  -4.622
ATOM   3729  CA  ILE A 251     -11.659   5.716  -3.967
ATOM   3730  C   ILE A 251     -13.135   6.097  -4.128
ATOM   3731  O   ILE A 251     -13.591   6.347  -5.241
ATOM   3732  CB  ILE A 251     -10.711   6.835  -4.502
ATOM   3733  CG1 ILE A 251     -10.586   6.903  -6.048
ATOM   3734  CG2 ILE A 251      -9.319   6.694  -3.850
ATOM   3735  CD1 ILE A 251     -10.024   8.229  -6.578
ATOM   3736  H   ILE A 251     -11.782   4.337  -5.565
ATOM   3737  HA  ILE A 251     -11.482   5.627  -2.894
ATOM   3738  HB  ILE A 251     -11.117   7.792  -4.172
ATOM   3739 HG13 ILE A 251     -11.552   6.766  -6.517
ATOM   3740 HG12 ILE A 251      -9.969   6.078  -6.408
ATOM   3741 HG21 ILE A 251      -8.629   7.474  -4.164
ATOM   3742 HG22 ILE A 251      -9.387   6.744  -2.763
ATOM   3743 HG23 ILE A 251      -8.856   5.741  -4.106
ATOM   3744 HD11 ILE A 251      -9.966   8.220  -7.666
ATOM   3745 HD12 ILE A 251     -10.655   9.069  -6.287
ATOM   3746 HD13 ILE A 251      -9.018   8.420  -6.211
ATOM   3747  N   ALA A 252     -13.867   6.108  -3.000
ATOM   3748  CA  ALA A 252     -15.285   6.506  -2.927
ATOM   3749  C   ALA A 252     -15.533   8.069  -2.954
ATOM   3750  O   ALA A 252     -14.531   8.814  -3.094
ATOM   3751  CB  ALA A 252     -15.938   5.790  -1.724
ATOM   3752  OXT ALA A 252     -16.739   8.404  -2.899
ATOM   3753  H   ALA A 252     -13.431   5.875  -2.118
ATOM   3754  HA  ALA A 252     -15.804   6.118  -3.804
ATOM   3755  HB1 ALA A 252     -15.796   4.711  -1.789
ATOM   3756  HB2 ALA A 252     -15.508   6.113  -0.781
ATOM   3757  HB3 ALA A 252     -17.014   5.966  -1.677
ATOM   3758  N   ASP A 253      15.018  24.826 -25.276
ATOM   3759  CA  ASP A 253      14.977  23.759 -26.292
ATOM   3760  C   ASP A 253      15.076  22.415 -25.530
ATOM   3761  O   ASP A 253      14.049  21.778 -25.292
ATOM   3762  CB  ASP A 253      16.024  23.998 -27.420
ATOM   3763  CG  ASP A 253      16.061  22.932 -28.531
ATOM   3764  OD1 ASP A 253      16.871  21.987 -28.400
ATOM   3765  OD2 ASP A 253      15.171  22.999 -29.408
ATOM   3766  H1  ASP A 253      14.506  24.566 -24.444
ATOM   3767  H2  ASP A 253      15.965  25.044 -25.001
ATOM   3768  HA  ASP A 253      13.985  23.785 -26.748
ATOM   3769  HB3 ASP A 253      17.024  24.093 -26.992
ATOM   3770  HB2 ASP A 253      15.825  24.963 -27.889
ATOM   3771  N   ALA A 254      16.303  22.038 -25.125
ATOM   3772  CA  ALA A 254      16.596  20.845 -24.333
ATOM   3773  C   ALA A 254      16.224  21.022 -22.851
ATOM   3774  O   ALA A 254      16.230  22.143 -22.338
ATOM   3775  CB  ALA A 254      18.091  20.523 -24.477
ATOM   3776  H   ALA A 254      17.096  22.613 -25.367
ATOM   3777  HA  ALA A 254      16.022  20.010 -24.740
ATOM   3778  HB1 ALA A 254      18.354  19.615 -23.932
ATOM   3779  HB2 ALA A 254      18.357  20.363 -25.522
ATOM   3780  HB3 ALA A 254      18.713  21.333 -24.095
ATOM   3781  N   GLU A 255      15.932  19.889 -22.194
ATOM   3782  CA  GLU A 255      15.523  19.771 -20.793
ATOM   3783  C   GLU A 255      16.737  19.838 -19.842
ATOM   3784  O   GLU A 255      17.004  18.881 -19.113
ATOM   3785  CB  GLU A 255      14.722  18.456 -20.604
ATOM   3786  CG  GLU A 255      13.556  18.231 -21.596
ATOM   3787  CD  GLU A 255      13.856  17.187 -22.688
ATOM   3788  OE1 GLU A 255      12.975  16.327 -22.910
ATOM   3789  OE2 GLU A 255      14.952  17.253 -23.290
ATOM   3790  H   GLU A 255      15.930  19.014 -22.706
ATOM   3791  HA  GLU A 255      14.864  20.606 -20.550
ATOM   3792  HB3 GLU A 255      14.303  18.453 -19.598
ATOM   3793  HB2 GLU A 255      15.395  17.597 -20.620
ATOM   3794  HG3 GLU A 255      13.266  19.168 -22.074
ATOM   3795  HG2 GLU A 255      12.678  17.911 -21.032
ATOM   3796  N   PHE A 256      17.459  20.966 -19.864
ATOM   3797  CA  PHE A 256      18.630  21.197 -19.028
ATOM   3798  C   PHE A 256      18.805  22.698 -18.784
ATOM   3799  O   PHE A 256      18.769  23.481 -19.733
ATOM   3800  CB  PHE A 256      19.877  20.525 -19.647
ATOM   3801  CG  PHE A 256      21.163  20.711 -18.859
ATOM   3802  CD1 PHE A 256      21.347  20.013 -17.647
ATOM   3803  CD2 PHE A 256      22.110  21.686 -19.241
ATOM   3804  CE1 PHE A 256      22.476  20.252 -16.874
ATOM   3805  CE2 PHE A 256      23.235  21.904 -18.456
ATOM   3806  CZ  PHE A 256      23.418  21.187 -17.281
ATOM   3807  H   PHE A 256      17.200  21.716 -20.493
ATOM   3808  HA  PHE A 256      18.446  20.734 -18.055
ATOM   3809  HB3 PHE A 256      20.026  20.873 -20.670
ATOM   3810  HB2 PHE A 256      19.701  19.452 -19.721
ATOM   3811  HD1 PHE A 256      20.610  19.296 -17.315
ATOM   3812  HD2 PHE A 256      21.962  22.267 -20.139
ATOM   3813  HE1 PHE A 256      22.622  19.720 -15.947
ATOM   3814  HE2 PHE A 256      23.962  22.645 -18.754
ATOM   3815  HZ  PHE A 256      24.292  21.369 -16.672
ATOM   3816  N   ARG A 257      18.998  23.052 -17.505
ATOM   3817  CA  ARG A 257      19.216  24.414 -17.034
ATOM   3818  C   ARG A 257      20.364  24.392 -16.020
ATOM   3819  O   ARG A 257      20.351  23.577 -15.095
ATOM   3820  CB  ARG A 257      17.918  24.967 -16.406
ATOM   3821  CG  ARG A 257      16.786  25.185 -17.432
ATOM   3822  CD  ARG A 257      15.506  25.822 -16.862
ATOM   3823  NE  ARG A 257      15.657  27.256 -16.543
ATOM   3824  CZ  ARG A 257      14.691  28.196 -16.509
ATOM   3825  NH1 ARG A 257      13.412  27.927 -16.813
ATOM   3826  NH2 ARG A 257      15.012  29.447 -16.159
ATOM   3827  H   ARG A 257      19.031  22.338 -16.792
ATOM   3828  HA  ARG A 257      19.510  25.061 -17.863
ATOM   3829  HB3 ARG A 257      18.135  25.906 -15.901
ATOM   3830  HB2 ARG A 257      17.572  24.294 -15.621
ATOM   3831  HG3 ARG A 257      16.528  24.272 -17.968
ATOM   3832  HG2 ARG A 257      17.192  25.860 -18.188
ATOM   3833  HD3 ARG A 257      15.310  25.361 -15.895
ATOM   3834  HD2 ARG A 257      14.643  25.589 -17.486
ATOM   3835  HE  ARG A 257      16.603  27.554 -16.333
ATOM   3836 HH12 ARG A 257      12.712  28.654 -16.789
ATOM   3837 HH11 ARG A 257      13.143  26.989 -17.070
ATOM   3838 HH22 ARG A 257      14.313  30.174 -16.136
ATOM   3839 HH21 ARG A 257      15.964  29.668 -15.883
ATOM   3840  N   HIS A 258      21.325  25.305 -16.223
ATOM   3841  CA  HIS A 258      22.488  25.519 -15.358
ATOM   3842  C   HIS A 258      22.349  26.798 -14.509
ATOM   3843  O   HIS A 258      23.124  26.962 -13.568
ATOM   3844  CB  HIS A 258      23.762  25.559 -16.229
ATOM   3845  CG  HIS A 258      23.890  26.749 -17.153
ATOM   3846  ND1 HIS A 258      23.030  26.962 -18.238
ATOM   3847  CD2 HIS A 258      24.800  27.784 -17.099
ATOM   3848  CE1 HIS A 258      23.443  28.099 -18.782
ATOM   3849  NE2 HIS A 258      24.489  28.630 -18.148
ATOM   3850  H   HIS A 258      21.270  25.913 -17.029
ATOM   3851  HA  HIS A 258      22.588  24.682 -14.665
ATOM   3852  HB3 HIS A 258      23.825  24.652 -16.830
ATOM   3853  HB2 HIS A 258      24.640  25.544 -15.582
ATOM   3854  HD2 HIS A 258      25.612  27.984 -16.415
ATOM   3855  HE1 HIS A 258      22.979  28.547 -19.648
ATOM   3856  HE2 HIS A 258      24.962  29.490 -18.389
ATOM   3857  N   ASP A 259      21.372  27.667 -14.832
ATOM   3858  CA  ASP A 259      21.005  28.860 -14.055
ATOM   3859  C   ASP A 259      20.231  28.489 -12.769
ATOM   3860  O   ASP A 259      20.217  29.268 -11.818
ATOM   3861  CB  ASP A 259      20.187  29.870 -14.907
ATOM   3862  CG  ASP A 259      18.784  29.406 -15.345
ATOM   3863  OD1 ASP A 259      18.701  28.449 -16.145
ATOM   3864  OD2 ASP A 259      17.804  29.949 -14.791
ATOM   3865  H   ASP A 259      20.779  27.473 -15.627
ATOM   3866  HA  ASP A 259      21.926  29.357 -13.747
ATOM   3867  HB3 ASP A 259      20.745  30.076 -15.821
ATOM   3868  HB2 ASP A 259      20.130  30.830 -14.390
ATOM   3869  N   SER A 260      19.595  27.311 -12.792
ATOM   3870  CA  SER A 260      18.738  26.750 -11.762
ATOM   3871  C   SER A 260      18.757  25.235 -11.977
ATOM   3872  O   SER A 260      18.438  24.783 -13.078
ATOM   3873  CB  SER A 260      17.332  27.382 -11.855
ATOM   3874  OG  SER A 260      16.749  27.231 -13.136
ATOM   3875  H   SER A 260      19.673  26.743 -13.623
ATOM   3876  HA  SER A 260      19.162  26.973 -10.781
ATOM   3877  HB3 SER A 260      17.379  28.447 -11.626
ATOM   3878  HB2 SER A 260      16.671  26.926 -11.118
ATOM   3879  HG  SER A 260      17.196  27.836 -13.736
ATOM   3880  N   GLY A 261      19.196  24.492 -10.946
ATOM   3881  CA  GLY A 261      19.498  23.062 -11.032
ATOM   3882  C   GLY A 261      18.268  22.252 -11.461
ATOM   3883  O   GLY A 261      17.178  22.429 -10.920
ATOM   3884  H   GLY A 261      19.424  24.947 -10.073
ATOM   3885  HA3 GLY A 261      19.848  22.715 -10.062
ATOM   3886  HA2 GLY A 261      20.319  22.913 -11.734
ATOM   3887  N   TYR A 262      18.465  21.359 -12.439
ATOM   3888  CA  TYR A 262      17.414  20.518 -13.010
ATOM   3889  C   TYR A 262      17.287  19.202 -12.213
ATOM   3890  O   TYR A 262      17.827  19.097 -11.109
ATOM   3891  CB  TYR A 262      17.727  20.312 -14.513
ATOM   3892  CG  TYR A 262      16.503  20.281 -15.411
ATOM   3893  CD1 TYR A 262      15.979  19.059 -15.882
ATOM   3894  CD2 TYR A 262      15.886  21.493 -15.781
ATOM   3895  CE1 TYR A 262      14.833  19.052 -16.701
ATOM   3896  CE2 TYR A 262      14.749  21.489 -16.610
ATOM   3897  CZ  TYR A 262      14.221  20.267 -17.070
ATOM   3898  OH  TYR A 262      13.120  20.265 -17.875
ATOM   3899  H   TYR A 262      19.386  21.256 -12.840
ATOM   3900  HA  TYR A 262      16.457  21.033 -12.926
ATOM   3901  HB3 TYR A 262      18.344  19.430 -14.677
ATOM   3902  HB2 TYR A 262      18.328  21.147 -14.879
ATOM   3903  HD1 TYR A 262      16.448  18.122 -15.619
ATOM   3904  HD2 TYR A 262      16.285  22.431 -15.426
ATOM   3905  HE1 TYR A 262      14.436  18.111 -17.052
ATOM   3906  HE2 TYR A 262      14.284  22.422 -16.891
ATOM   3907  HH  TYR A 262      12.833  19.382 -18.120
ATOM   3908  N   GLU A 263      16.593  18.207 -12.792
ATOM   3909  CA  GLU A 263      16.479  16.834 -12.280
ATOM   3910  C   GLU A 263      17.838  16.162 -12.008
ATOM   3911  O   GLU A 263      17.977  15.456 -11.013
ATOM   3912  CB  GLU A 263      15.704  15.967 -13.290
ATOM   3913  CG  GLU A 263      14.265  16.436 -13.580
ATOM   3914  CD  GLU A 263      13.550  15.529 -14.593
ATOM   3915  OE1 GLU A 263      14.119  15.306 -15.687
ATOM   3916  OE2 GLU A 263      12.438  15.067 -14.259
ATOM   3917  H   GLU A 263      16.144  18.376 -13.681
ATOM   3918  HA  GLU A 263      15.923  16.875 -11.341
ATOM   3919  HB3 GLU A 263      15.668  14.937 -12.931
ATOM   3920  HB2 GLU A 263      16.269  15.934 -14.223
ATOM   3921  HG3 GLU A 263      14.263  17.451 -13.979
ATOM   3922  HG2 GLU A 263      13.702  16.475 -12.646
ATOM   3923  N   VAL A 264      18.825  16.420 -12.880
ATOM   3924  CA  VAL A 264      20.192  15.905 -12.777
ATOM   3925  C   VAL A 264      21.020  16.486 -11.604
ATOM   3926  O   VAL A 264      22.134  16.010 -11.386
ATOM   3927  CB  VAL A 264      20.964  16.131 -14.106
ATOM   3928  CG1 VAL A 264      20.330  15.346 -15.268
ATOM   3929  CG2 VAL A 264      21.156  17.612 -14.486
ATOM   3930  H   VAL A 264      18.638  17.014 -13.674
ATOM   3931  HA  VAL A 264      20.124  14.829 -12.603
ATOM   3932  HB  VAL A 264      21.964  15.711 -13.986
ATOM   3933 HG11 VAL A 264      20.928  15.436 -16.176
ATOM   3934 HG12 VAL A 264      20.253  14.285 -15.031
ATOM   3935 HG13 VAL A 264      19.327  15.708 -15.499
ATOM   3936 HG21 VAL A 264      21.698  17.692 -15.427
ATOM   3937 HG22 VAL A 264      20.202  18.120 -14.615
ATOM   3938 HG23 VAL A 264      21.728  18.158 -13.736
ATOM   3939  N   HIS A 265      20.470  17.471 -10.869
ATOM   3940  CA  HIS A 265      21.094  18.092  -9.700
ATOM   3941  C   HIS A 265      20.264  17.893  -8.420
ATOM   3942  O   HIS A 265      20.863  17.740  -7.356
ATOM   3943  CB  HIS A 265      21.336  19.585 -10.004
ATOM   3944  CG  HIS A 265      22.427  20.225  -9.182
ATOM   3945  ND1 HIS A 265      23.695  19.653  -9.029
ATOM   3946  CD2 HIS A 265      22.406  21.426  -8.506
ATOM   3947  CE1 HIS A 265      24.367  20.506  -8.269
ATOM   3948  NE2 HIS A 265      23.647  21.569  -7.919
ATOM   3949  H   HIS A 265      19.549  17.808 -11.110
ATOM   3950  HA  HIS A 265      22.059  17.616  -9.524
ATOM   3951  HB3 HIS A 265      20.414  20.156  -9.884
ATOM   3952  HB2 HIS A 265      21.627  19.707 -11.048
ATOM   3953  HD2 HIS A 265      21.644  22.179  -8.409
ATOM   3954  HE1 HIS A 265      25.399  20.362  -7.987
ATOM   3955  HE2 HIS A 265      23.954  22.353  -7.354
ATOM   3956  N   HIS A 266      18.922  17.876  -8.530
ATOM   3957  CA  HIS A 266      18.001  17.668  -7.412
ATOM   3958  C   HIS A 266      16.602  17.357  -7.959
ATOM   3959  O   HIS A 266      15.998  18.221  -8.597
ATOM   3960  CB  HIS A 266      17.976  18.917  -6.501
ATOM   3961  CG  HIS A 266      17.332  18.737  -5.154
ATOM   3962  ND1 HIS A 266      16.184  19.434  -4.762
ATOM   3963  CD2 HIS A 266      17.748  17.940  -4.112
ATOM   3964  CE1 HIS A 266      15.954  19.030  -3.518
ATOM   3965  NE2 HIS A 266      16.845  18.139  -3.085
ATOM   3966  H   HIS A 266      18.490  18.026  -9.432
ATOM   3967  HA  HIS A 266      18.363  16.812  -6.837
ATOM   3968  HB3 HIS A 266      17.440  19.716  -7.006
ATOM   3969  HB2 HIS A 266      18.983  19.287  -6.313
ATOM   3970  HD2 HIS A 266      18.596  17.280  -4.030
ATOM   3971  HE1 HIS A 266      15.131  19.389  -2.919
ATOM   3972  HE2 HIS A 266      16.874  17.699  -2.175
ATOM   3973  N   GLN A 267      16.101  16.145  -7.670
ATOM   3974  CA  GLN A 267      14.731  15.727  -7.971
ATOM   3975  C   GLN A 267      13.820  15.983  -6.769
ATOM   3976  O   GLN A 267      13.579  15.077  -5.975
ATOM   3977  CB  GLN A 267      14.701  14.250  -8.421
ATOM   3978  CG  GLN A 267      14.987  14.105  -9.923
ATOM   3979  CD  GLN A 267      15.205  12.655 -10.351
ATOM   3980  OE1 GLN A 267      14.493  11.759  -9.908
ATOM   3981  NE2 GLN A 267      16.185  12.420 -11.226
ATOM   3982  H   GLN A 267      16.653  15.492  -7.130
ATOM   3983  HA  GLN A 267      14.334  16.322  -8.797
ATOM   3984  HB3 GLN A 267      13.720  13.809  -8.230
ATOM   3985  HB2 GLN A 267      15.411  13.667  -7.831
ATOM   3986  HG3 GLN A 267      15.863  14.691 -10.172
ATOM   3987  HG2 GLN A 267      14.165  14.521 -10.506
ATOM   3988 HE22 GLN A 267      16.355  11.481 -11.558
ATOM   3989 HE21 GLN A 267      16.751  13.181 -11.576
ATOM   3990  N   LYS A 268      13.321  17.220  -6.668
ATOM   3991  CA  LYS A 268      12.298  17.585  -5.700
ATOM   3992  C   LYS A 268      10.920  17.458  -6.351
ATOM   3993  O   LYS A 268      10.696  18.068  -7.392
ATOM   3994  CB  LYS A 268      12.579  19.002  -5.188
ATOM   3995  CG  LYS A 268      11.568  19.490  -4.146
ATOM   3996  CD  LYS A 268      12.032  20.766  -3.443
ATOM   3997  CE  LYS A 268      10.975  21.247  -2.450
ATOM   3998  NZ  LYS A 268      11.464  22.362  -1.631
ATOM   3999  H   LYS A 268      13.577  17.926  -7.344
ATOM   4000  HA  LYS A 268      12.341  16.914  -4.843
ATOM   4001  HB3 LYS A 268      12.630  19.708  -6.017
ATOM   4002  HB2 LYS A 268      13.565  19.000  -4.734
ATOM   4003  HG3 LYS A 268      11.401  18.707  -3.404
ATOM   4004  HG2 LYS A 268      10.607  19.672  -4.625
ATOM   4005  HD3 LYS A 268      12.233  21.544  -4.181
ATOM   4006  HD2 LYS A 268      12.974  20.573  -2.929
ATOM   4007  HE3 LYS A 268      10.687  20.427  -1.793
ATOM   4008  HE2 LYS A 268      10.079  21.572  -2.975
ATOM   4009  HZ1 LYS A 268      10.747  22.600  -0.958
ATOM   4010  HZ2 LYS A 268      12.298  22.092  -1.130
ATOM   4011  HZ3 LYS A 268      11.654  23.166  -2.217
ATOM   4012  N   LEU A 269      10.030  16.691  -5.712
ATOM   4013  CA  LEU A 269       8.641  16.533  -6.118
ATOM   4014  C   LEU A 269       7.772  17.020  -4.961
ATOM   4015  O   LEU A 269       7.924  16.522  -3.847
ATOM   4016  CB  LEU A 269       8.392  15.056  -6.499
ATOM   4017  CG  LEU A 269       7.066  14.792  -7.246
ATOM   4018  CD1 LEU A 269       7.130  13.460  -8.023
ATOM   4019  CD2 LEU A 269       5.823  14.861  -6.335
ATOM   4020  H   LEU A 269      10.289  16.241  -4.842
ATOM   4021  HA  LEU A 269       8.431  17.158  -6.983
ATOM   4022  HB3 LEU A 269       8.481  14.415  -5.625
ATOM   4023  HB2 LEU A 269       9.207  14.758  -7.162
ATOM   4024  HG  LEU A 269       6.957  15.579  -7.990
ATOM   4025 HD11 LEU A 269       6.197  12.898  -7.983
ATOM   4026 HD12 LEU A 269       7.347  13.639  -9.077
ATOM   4027 HD13 LEU A 269       7.909  12.804  -7.635
ATOM   4028 HD21 LEU A 269       5.013  14.226  -6.683
ATOM   4029 HD22 LEU A 269       6.053  14.581  -5.306
ATOM   4030 HD23 LEU A 269       5.416  15.870  -6.319
ATOM   4031  N   VAL A 270       6.882  17.979  -5.248
ATOM   4032  CA  VAL A 270       5.960  18.536  -4.265
ATOM   4033  C   VAL A 270       4.527  18.299  -4.764
ATOM   4034  O   VAL A 270       4.141  18.903  -5.761
ATOM   4035  CB  VAL A 270       6.175  20.058  -4.049
ATOM   4036  CG1 VAL A 270       5.200  20.655  -3.014
ATOM   4037  CG2 VAL A 270       7.621  20.380  -3.637
ATOM   4038  H   VAL A 270       6.791  18.322  -6.195
ATOM   4039  HA  VAL A 270       6.093  18.060  -3.301
ATOM   4040  HB  VAL A 270       6.003  20.570  -4.995
ATOM   4041 HG11 VAL A 270       5.423  21.703  -2.813
ATOM   4042 HG12 VAL A 270       4.164  20.613  -3.349
ATOM   4043 HG13 VAL A 270       5.261  20.115  -2.069
ATOM   4044 HG21 VAL A 270       7.745  21.447  -3.452
ATOM   4045 HG22 VAL A 270       7.904  19.850  -2.726
ATOM   4046 HG23 VAL A 270       8.327  20.106  -4.419
ATOM   4047  N   PHE A 271       3.767  17.439  -4.070
ATOM   4048  CA  PHE A 271       2.349  17.208  -4.350
ATOM   4049  C   PHE A 271       1.527  17.935  -3.280
ATOM   4050  O   PHE A 271       1.735  17.686  -2.096
ATOM   4051  CB  PHE A 271       2.073  15.690  -4.416
ATOM   4052  CG  PHE A 271       0.679  15.241  -4.845
ATOM   4053  CD1 PHE A 271       0.238  13.949  -4.486
ATOM   4054  CD2 PHE A 271      -0.095  15.976  -5.773
ATOM   4055  CE1 PHE A 271      -0.956  13.444  -4.983
ATOM   4056  CE2 PHE A 271      -1.284  15.452  -6.264
ATOM   4057  CZ  PHE A 271      -1.717  14.195  -5.866
ATOM   4058  H   PHE A 271       4.144  16.991  -3.244
ATOM   4059  HA  PHE A 271       2.102  17.637  -5.316
ATOM   4060  HB3 PHE A 271       2.303  15.237  -3.450
ATOM   4061  HB2 PHE A 271       2.772  15.243  -5.125
ATOM   4062  HD1 PHE A 271       0.833  13.344  -3.819
ATOM   4063  HD2 PHE A 271       0.218  16.947  -6.121
ATOM   4064  HE1 PHE A 271      -1.286  12.457  -4.692
ATOM   4065  HE2 PHE A 271      -1.875  16.012  -6.969
ATOM   4066  HZ  PHE A 271      -2.640  13.795  -6.256
ATOM   4067  N   PHE A 272       0.646  18.848  -3.723
ATOM   4068  CA  PHE A 272      -0.074  19.831  -2.905
ATOM   4069  C   PHE A 272       0.878  20.851  -2.264
ATOM   4070  O   PHE A 272       1.218  20.726  -1.087
ATOM   4071  CB  PHE A 272      -1.050  19.176  -1.895
ATOM   4072  CG  PHE A 272      -2.327  18.672  -2.536
ATOM   4073  CD1 PHE A 272      -3.422  19.548  -2.695
ATOM   4074  CD2 PHE A 272      -2.372  17.397  -3.139
ATOM   4075  CE1 PHE A 272      -4.548  19.131  -3.389
ATOM   4076  CE2 PHE A 272      -3.506  17.001  -3.836
ATOM   4077  CZ  PHE A 272      -4.583  17.868  -3.963
ATOM   4078  H   PHE A 272       0.569  18.994  -4.720
ATOM   4079  HA  PHE A 272      -0.685  20.413  -3.595
ATOM   4080  HB3 PHE A 272      -1.334  19.898  -1.127
ATOM   4081  HB2 PHE A 272      -0.584  18.352  -1.356
ATOM   4082  HD1 PHE A 272      -3.388  20.546  -2.280
ATOM   4083  HD2 PHE A 272      -1.523  16.733  -3.072
ATOM   4084  HE1 PHE A 272      -5.393  19.793  -3.497
ATOM   4085  HE2 PHE A 272      -3.543  16.026  -4.298
ATOM   4086  HZ  PHE A 272      -5.450  17.567  -4.528
ATOM   4087  N   ALA A 273       1.302  21.832  -3.077
ATOM   4088  CA  ALA A 273       2.126  22.958  -2.642
ATOM   4089  C   ALA A 273       1.314  24.031  -1.899
ATOM   4090  O   ALA A 273       1.832  24.601  -0.941
ATOM   4091  CB  ALA A 273       2.851  23.558  -3.854
ATOM   4092  H   ALA A 273       0.979  21.864  -4.035
ATOM   4093  HA  ALA A 273       2.888  22.583  -1.963
ATOM   4094  HB1 ALA A 273       3.497  24.385  -3.560
ATOM   4095  HB2 ALA A 273       3.474  22.813  -4.351
ATOM   4096  HB3 ALA A 273       2.144  23.938  -4.589
ATOM   4097  N   GLU A 274       0.069  24.270  -2.346
ATOM   4098  CA  GLU A 274      -0.860  25.243  -1.763
ATOM   4099  C   GLU A 274      -1.792  24.561  -0.749
ATOM   4100  O   GLU A 274      -1.782  23.334  -0.619
ATOM   4101  CB  GLU A 274      -1.692  25.911  -2.887
ATOM   4102  CG  GLU A 274      -0.900  26.384  -4.124
ATOM   4103  CD  GLU A 274       0.302  27.293  -3.827
ATOM   4104  OE1 GLU A 274       1.437  26.865  -4.134
ATOM   4105  OE2 GLU A 274       0.067  28.411  -3.316
ATOM   4106  H   GLU A 274      -0.278  23.754  -3.142
ATOM   4107  HA  GLU A 274      -0.298  26.018  -1.237
ATOM   4108  HB3 GLU A 274      -2.222  26.771  -2.473
ATOM   4109  HB2 GLU A 274      -2.474  25.228  -3.224
ATOM   4110  HG3 GLU A 274      -1.570  26.923  -4.793
ATOM   4111  HG2 GLU A 274      -0.573  25.505  -4.677
ATOM   4112  N   ASP A 275      -2.595  25.385  -0.053
ATOM   4113  CA  ASP A 275      -3.608  24.951   0.913
ATOM   4114  C   ASP A 275      -4.736  24.151   0.227
ATOM   4115  O   ASP A 275      -4.957  24.284  -0.979
ATOM   4116  CB  ASP A 275      -4.192  26.141   1.726
ATOM   4117  CG  ASP A 275      -5.071  27.137   0.943
ATOM   4118  OD1 ASP A 275      -4.512  27.869   0.095
ATOM   4119  OD2 ASP A 275      -6.307  27.079   1.133
ATOM   4120  H   ASP A 275      -2.565  26.379  -0.230
ATOM   4121  HA  ASP A 275      -3.111  24.282   1.619
ATOM   4122  HB3 ASP A 275      -3.358  26.714   2.136
ATOM   4123  HB2 ASP A 275      -4.724  25.767   2.603
ATOM   4124  N   VAL A 276      -5.447  23.360   1.038
ATOM   4125  CA  VAL A 276      -6.638  22.628   0.627
ATOM   4126  C   VAL A 276      -7.453  22.258   1.873
ATOM   4127  O   VAL A 276      -6.881  21.895   2.900
ATOM   4128  CB  VAL A 276      -6.300  21.361  -0.221
ATOM   4129  CG1 VAL A 276      -5.460  20.306   0.518
ATOM   4130  CG2 VAL A 276      -7.546  20.697  -0.841
ATOM   4131  H   VAL A 276      -5.205  23.298   2.018
ATOM   4132  HA  VAL A 276      -7.251  23.304   0.029
ATOM   4133  HB  VAL A 276      -5.692  21.696  -1.061
ATOM   4134 HG11 VAL A 276      -5.172  19.514  -0.172
ATOM   4135 HG12 VAL A 276      -4.544  20.732   0.929
ATOM   4136 HG13 VAL A 276      -6.012  19.841   1.333
ATOM   4137 HG21 VAL A 276      -7.264  19.890  -1.518
ATOM   4138 HG22 VAL A 276      -8.203  20.267  -0.084
ATOM   4139 HG23 VAL A 276      -8.126  21.417  -1.419
ATOM   4140  N   GLY A 277      -8.784  22.355   1.755
ATOM   4141  CA  GLY A 277      -9.727  21.960   2.792
ATOM   4142  C   GLY A 277      -9.874  20.439   2.737
ATOM   4143  O   GLY A 277      -9.036  19.710   3.268
ATOM   4144  H   GLY A 277      -9.181  22.677   0.882
ATOM   4145  HA3 GLY A 277     -10.681  22.455   2.616
ATOM   4146  HA2 GLY A 277      -9.380  22.272   3.779
ATOM   4147  N   SER A 278     -10.959  19.981   2.103
ATOM   4148  CA  SER A 278     -11.322  18.576   1.964
ATOM   4149  C   SER A 278     -10.611  17.936   0.768
ATOM   4150  O   SER A 278     -11.029  18.147  -0.368
ATOM   4151  CB  SER A 278     -12.845  18.478   1.820
ATOM   4152  OG  SER A 278     -13.451  18.905   3.019
ATOM   4153  H   SER A 278     -11.606  20.640   1.697
ATOM   4154  HA  SER A 278     -11.039  18.033   2.862
ATOM   4155  HB3 SER A 278     -13.152  17.449   1.625
ATOM   4156  HB2 SER A 278     -13.206  19.089   0.991
ATOM   4157  HG  SER A 278     -13.163  18.324   3.730
ATOM   4158  N   ASN A 279      -9.562  17.156   1.061
ATOM   4159  CA  ASN A 279      -8.832  16.348   0.095
ATOM   4160  C   ASN A 279      -9.318  14.894   0.167
ATOM   4161  O   ASN A 279      -9.417  14.329   1.254
ATOM   4162  CB  ASN A 279      -7.317  16.444   0.390
ATOM   4163  CG  ASN A 279      -6.466  15.676  -0.630
ATOM   4164  OD1 ASN A 279      -6.134  16.203  -1.686
ATOM   4165  ND2 ASN A 279      -6.124  14.421  -0.328
ATOM   4166  H   ASN A 279      -9.296  17.032   2.031
ATOM   4167  HA  ASN A 279      -9.014  16.728  -0.909
ATOM   4168  HB3 ASN A 279      -7.093  16.083   1.396
ATOM   4169  HB2 ASN A 279      -7.004  17.489   0.368
ATOM   4170 HD22 ASN A 279      -5.575  13.876  -0.976
ATOM   4171 HD21 ASN A 279      -6.393  14.006   0.555
ATOM   4172  N   LYS A 280      -9.516  14.300  -1.015
ATOM   4173  CA  LYS A 280      -9.705  12.870  -1.215
ATOM   4174  C   LYS A 280      -9.412  12.534  -2.686
ATOM   4175  O   LYS A 280      -9.446  13.420  -3.543
ATOM   4176  CB  LYS A 280     -11.115  12.426  -0.764
ATOM   4177  CG  LYS A 280     -12.265  13.100  -1.531
ATOM   4178  CD  LYS A 280     -13.526  12.242  -1.669
ATOM   4179  CE  LYS A 280     -14.369  12.655  -2.889
ATOM   4180  NZ  LYS A 280     -15.524  11.774  -3.117
ATOM   4181  H   LYS A 280      -9.436  14.840  -1.865
ATOM   4182  HA  LYS A 280      -8.966  12.355  -0.604
ATOM   4183  HB3 LYS A 280     -11.239  12.606   0.300
ATOM   4184  HB2 LYS A 280     -11.175  11.344  -0.886
ATOM   4185  HG3 LYS A 280     -11.927  13.364  -2.521
ATOM   4186  HG2 LYS A 280     -12.516  14.049  -1.054
ATOM   4187  HD3 LYS A 280     -14.111  12.377  -0.760
ATOM   4188  HD2 LYS A 280     -13.268  11.183  -1.728
ATOM   4189  HE3 LYS A 280     -13.756  12.616  -3.788
ATOM   4190  HE2 LYS A 280     -14.724  13.679  -2.772
ATOM   4191  HZ1 LYS A 280     -16.128  11.785  -2.302
ATOM   4192  HZ2 LYS A 280     -16.044  12.061  -3.932
ATOM   4193  HZ3 LYS A 280     -15.203  10.819  -3.239
ATOM   4194  N   GLY A 281      -9.133  11.252  -2.955
ATOM   4195  CA  GLY A 281      -8.838  10.756  -4.298
ATOM   4196  C   GLY A 281      -7.442  11.159  -4.810
ATOM   4197  O   GLY A 281      -7.167  10.957  -5.992
ATOM   4198  H   GLY A 281      -9.129  10.575  -2.206
ATOM   4199  HA3 GLY A 281      -9.600  11.097  -5.000
ATOM   4200  HA2 GLY A 281      -8.897   9.672  -4.269
ATOM   4201  N   ALA A 282      -6.575  11.723  -3.947
ATOM   4202  CA  ALA A 282      -5.188  12.071  -4.245
ATOM   4203  C   ALA A 282      -4.329  10.802  -4.276
ATOM   4204  O   ALA A 282      -4.069  10.226  -3.224
ATOM   4205  CB  ALA A 282      -4.667  13.066  -3.195
ATOM   4206  H   ALA A 282      -6.855  11.837  -2.982
ATOM   4207  HA  ALA A 282      -5.153  12.567  -5.213
ATOM   4208  HB1 ALA A 282      -3.646  13.374  -3.423
ATOM   4209  HB2 ALA A 282      -5.273  13.968  -3.169
ATOM   4210  HB3 ALA A 282      -4.667  12.642  -2.191
ATOM   4211  N   ILE A 283      -3.931  10.368  -5.478
ATOM   4212  CA  ILE A 283      -3.139   9.158  -5.671
ATOM   4213  C   ILE A 283      -1.862   9.551  -6.428
ATOM   4214  O   ILE A 283      -1.943  10.117  -7.514
ATOM   4215  CB  ILE A 283      -3.913   8.057  -6.459
ATOM   4216  CG1 ILE A 283      -5.227   7.658  -5.737
ATOM   4217  CG2 ILE A 283      -3.048   6.799  -6.714
ATOM   4218  CD1 ILE A 283      -6.244   6.918  -6.618
ATOM   4219  H   ILE A 283      -4.163  10.894  -6.311
ATOM   4220  HA  ILE A 283      -2.855   8.725  -4.715
ATOM   4221  HB  ILE A 283      -4.188   8.473  -7.429
ATOM   4222 HG13 ILE A 283      -5.737   8.541  -5.358
ATOM   4223 HG12 ILE A 283      -4.998   7.063  -4.855
ATOM   4224 HG21 ILE A 283      -3.594   6.032  -7.260
ATOM   4225 HG22 ILE A 283      -2.161   7.015  -7.309
ATOM   4226 HG23 ILE A 283      -2.718   6.363  -5.772
ATOM   4227 HD11 ILE A 283      -6.767   6.148  -6.050
ATOM   4228 HD12 ILE A 283      -6.993   7.610  -7.001
ATOM   4229 HD13 ILE A 283      -5.785   6.442  -7.483
ATOM   4230  N   ILE A 284      -0.703   9.236  -5.844
ATOM   4231  CA  ILE A 284       0.604   9.419  -6.463
ATOM   4232  C   ILE A 284       1.357   8.085  -6.428
ATOM   4233  O   ILE A 284       1.481   7.472  -5.371
ATOM   4234  CB  ILE A 284       1.440  10.559  -5.797
ATOM   4235  CG1 ILE A 284       2.867  10.677  -6.392
ATOM   4236  CG2 ILE A 284       1.508  10.472  -4.262
ATOM   4237  CD1 ILE A 284       3.677  11.870  -5.873
ATOM   4238  H   ILE A 284      -0.704   8.780  -4.939
ATOM   4239  HA  ILE A 284       0.479   9.690  -7.509
ATOM   4240  HB  ILE A 284       0.922  11.488  -6.036
ATOM   4241 HG13 ILE A 284       2.809  10.733  -7.479
ATOM   4242 HG12 ILE A 284       3.445   9.780  -6.169
ATOM   4243 HG21 ILE A 284       1.960  11.362  -3.826
ATOM   4244 HG22 ILE A 284       0.524  10.369  -3.806
ATOM   4245 HG23 ILE A 284       2.122   9.630  -3.958
ATOM   4246 HD11 ILE A 284       4.503  12.073  -6.551
ATOM   4247 HD12 ILE A 284       3.071  12.771  -5.787
ATOM   4248 HD13 ILE A 284       4.107  11.660  -4.894
ATOM   4249  N   GLY A 285       1.878   7.665  -7.583
ATOM   4250  CA  GLY A 285       2.823   6.563  -7.616
ATOM   4251  C   GLY A 285       3.445   6.495  -8.998
ATOM   4252  O   GLY A 285       2.808   6.846  -9.990
ATOM   4253  H   GLY A 285       1.717   8.173  -8.443
ATOM   4254  HA3 GLY A 285       2.363   5.613  -7.350
ATOM   4255  HA2 GLY A 285       3.614   6.777  -6.903
ATOM   4256  N   LEU A 286       4.702   6.022  -9.041
ATOM   4257  CA  LEU A 286       5.537   5.950 -10.241
ATOM   4258  C   LEU A 286       4.900   5.156 -11.388
ATOM   4259  O   LEU A 286       5.013   5.587 -12.529
ATOM   4260  CB  LEU A 286       6.926   5.363  -9.908
ATOM   4261  CG  LEU A 286       7.731   6.104  -8.819
ATOM   4262  CD1 LEU A 286       9.099   5.421  -8.607
ATOM   4263  CD2 LEU A 286       7.881   7.612  -9.104
ATOM   4264  H   LEU A 286       5.146   5.735  -8.181
ATOM   4265  HA  LEU A 286       5.655   6.972 -10.602
ATOM   4266  HB3 LEU A 286       7.520   5.353 -10.824
ATOM   4267  HB2 LEU A 286       6.814   4.318  -9.611
ATOM   4268  HG  LEU A 286       7.182   6.013  -7.882
ATOM   4269 HD11 LEU A 286       9.943   6.097  -8.743
ATOM   4270 HD12 LEU A 286       9.188   4.997  -7.609
ATOM   4271 HD13 LEU A 286       9.245   4.607  -9.313
ATOM   4272 HD21 LEU A 286       8.883   7.984  -8.900
ATOM   4273 HD22 LEU A 286       7.662   7.859 -10.141
ATOM   4274 HD23 LEU A 286       7.199   8.191  -8.481
ATOM   4275  N   MET A 287       4.202   4.059 -11.067
ATOM   4276  CA  MET A 287       3.448   3.280 -12.034
ATOM   4277  C   MET A 287       2.105   2.882 -11.419
ATOM   4278  O   MET A 287       2.065   2.147 -10.432
ATOM   4279  CB  MET A 287       4.316   2.126 -12.585
ATOM   4280  CG  MET A 287       4.862   1.109 -11.568
ATOM   4281  SD  MET A 287       6.066  -0.053 -12.276
ATOM   4282  CE  MET A 287       5.003  -1.074 -13.328
ATOM   4283  H   MET A 287       4.142   3.760 -10.101
ATOM   4284  HA  MET A 287       3.207   3.928 -12.874
ATOM   4285  HB3 MET A 287       5.161   2.559 -13.121
ATOM   4286  HB2 MET A 287       3.744   1.598 -13.342
ATOM   4287  HG3 MET A 287       4.053   0.536 -11.119
ATOM   4288  HG2 MET A 287       5.361   1.630 -10.751
ATOM   4289  HE1 MET A 287       5.593  -1.850 -13.817
ATOM   4290  HE2 MET A 287       4.233  -1.557 -12.727
ATOM   4291  HE3 MET A 287       4.525  -0.473 -14.100
ATOM   4292  N   VAL A 288       1.026   3.410 -12.019
ATOM   4293  CA  VAL A 288      -0.352   3.219 -11.590
ATOM   4294  C   VAL A 288      -0.975   2.075 -12.413
ATOM   4295  O   VAL A 288      -1.018   2.164 -13.641
ATOM   4296  CB  VAL A 288      -1.221   4.492 -11.786
ATOM   4297  CG1 VAL A 288      -2.645   4.345 -11.216
ATOM   4298  CG2 VAL A 288      -0.560   5.762 -11.210
ATOM   4299  H   VAL A 288       1.146   3.985 -12.844
ATOM   4300  HA  VAL A 288      -0.335   2.981 -10.534
ATOM   4301  HB  VAL A 288      -1.343   4.647 -12.855
ATOM   4302 HG11 VAL A 288      -3.215   5.262 -11.366
ATOM   4303 HG12 VAL A 288      -3.204   3.543 -11.698
ATOM   4304 HG13 VAL A 288      -2.629   4.139 -10.146
ATOM   4305 HG21 VAL A 288      -1.203   6.633 -11.336
ATOM   4306 HG22 VAL A 288      -0.346   5.662 -10.148
ATOM   4307 HG23 VAL A 288       0.380   5.991 -11.714
ATOM   4308  N   GLY A 289      -1.423   1.022 -11.714
ATOM   4309  CA  GLY A 289      -1.906  -0.226 -12.301
ATOM   4310  C   GLY A 289      -3.400  -0.409 -12.043
ATOM   4311  O   GLY A 289      -3.799  -1.485 -11.596
ATOM   4312  H   GLY A 289      -1.378   1.060 -10.704
ATOM   4313  HA3 GLY A 289      -1.382  -1.060 -11.841
ATOM   4314  HA2 GLY A 289      -1.704  -0.281 -13.369
ATOM   4315  N   GLY A 290      -4.218   0.623 -12.298
ATOM   4316  CA  GLY A 290      -5.664   0.576 -12.106
ATOM   4317  C   GLY A 290      -6.061   1.525 -10.979
ATOM   4318  O   GLY A 290      -5.437   1.532  -9.918
ATOM   4319  H   GLY A 290      -3.830   1.483 -12.661
ATOM   4320  HA3 GLY A 290      -6.029  -0.424 -11.865
ATOM   4321  HA2 GLY A 290      -6.152   0.859 -13.030
ATOM   4322  N   VAL A 291      -7.147   2.278 -11.209
ATOM   4323  CA  VAL A 291      -7.830   3.097 -10.210
ATOM   4324  C   VAL A 291      -9.337   2.925 -10.443
ATOM   4325  O   VAL A 291      -9.784   3.065 -11.579
ATOM   4326  CB  VAL A 291      -7.499   4.616 -10.322
ATOM   4327  CG1 VAL A 291      -8.263   5.482  -9.294
ATOM   4328  CG2 VAL A 291      -5.989   4.896 -10.258
ATOM   4329  H   VAL A 291      -7.615   2.212 -12.103
ATOM   4330  HA  VAL A 291      -7.584   2.737  -9.211
ATOM   4331  HB  VAL A 291      -7.817   4.973 -11.300
ATOM   4332 HG11 VAL A 291      -7.879   6.499  -9.261
ATOM   4333 HG12 VAL A 291      -9.324   5.555  -9.533
ATOM   4334 HG13 VAL A 291      -8.186   5.079  -8.286
ATOM   4335 HG21 VAL A 291      -5.779   5.964 -10.238
ATOM   4336 HG22 VAL A 291      -5.526   4.455  -9.379
ATOM   4337 HG23 VAL A 291      -5.488   4.489 -11.135
ATOM   4338  N   VAL A 292     -10.084   2.636  -9.371
ATOM   4339  CA  VAL A 292     -11.527   2.419  -9.412
ATOM   4340  C   VAL A 292     -12.204   3.567  -8.645
ATOM   4341  O   VAL A 292     -12.166   3.602  -7.417
ATOM   4342  CB  VAL A 292     -11.909   1.057  -8.768
ATOM   4343  CG1 VAL A 292     -13.428   0.797  -8.749
ATOM   4344  CG2 VAL A 292     -11.196  -0.123  -9.457
ATOM   4345  H   VAL A 292      -9.648   2.557  -8.460
ATOM   4346  HA  VAL A 292     -11.898   2.416 -10.438
ATOM   4347  HB  VAL A 292     -11.566   1.061  -7.735
ATOM   4348 HG11 VAL A 292     -13.652  -0.195  -8.354
ATOM   4349 HG12 VAL A 292     -13.963   1.512  -8.124
ATOM   4350 HG13 VAL A 292     -13.845   0.853  -9.755
ATOM   4351 HG21 VAL A 292     -11.487  -1.076  -9.014
ATOM   4352 HG22 VAL A 292     -11.439  -0.164 -10.520
ATOM   4353 HG23 VAL A 292     -10.111  -0.049  -9.366
ATOM   4354  N   ILE A 293     -12.800   4.508  -9.384
ATOM   4355  CA  ILE A 293     -13.508   5.645  -8.801
ATOM   4356  C   ILE A 293     -14.963   5.230  -8.515
ATOM   4357  O   ILE A 293     -15.612   4.651  -9.380
ATOM   4358  CB  ILE A 293     -13.483   6.886  -9.737
ATOM   4359  CG1 ILE A 293     -12.032   7.247 -10.146
ATOM   4360  CG2 ILE A 293     -14.187   8.112  -9.108
ATOM   4361  CD1 ILE A 293     -11.923   8.372 -11.184
ATOM   4362  H   ILE A 293     -12.795   4.443 -10.395
ATOM   4363  HA  ILE A 293     -13.037   5.927  -7.862
ATOM   4364  HB  ILE A 293     -14.027   6.628 -10.643
ATOM   4365 HG13 ILE A 293     -11.520   6.378 -10.558
ATOM   4366 HG12 ILE A 293     -11.469   7.526  -9.256
ATOM   4367 HG21 ILE A 293     -14.164   8.974  -9.774
ATOM   4368 HG22 ILE A 293     -15.239   7.921  -8.896
ATOM   4369 HG23 ILE A 293     -13.709   8.403  -8.172
ATOM   4370 HD11 ILE A 293     -10.985   8.302 -11.734
ATOM   4371 HD12 ILE A 293     -12.735   8.330 -11.910
ATOM   4372 HD13 ILE A 293     -11.947   9.352 -10.706
ATOM   4373  N   ALA A 294     -15.444   5.532  -7.304
ATOM   4374  CA  ALA A 294     -16.805   5.229  -6.833
ATOM   4375  C   ALA A 294     -17.514   6.479  -6.175
ATOM   4376  O   ALA A 294     -16.904   7.576  -6.199
ATOM   4377  CB  ALA A 294     -16.731   4.002  -5.890
ATOM   4378  OXT ALA A 294     -18.674   6.249  -5.760
ATOM   4379  H   ALA A 294     -14.867   6.052  -6.653
ATOM   4380  HA  ALA A 294     -17.454   4.955  -7.670
ATOM   4381  HB1 ALA A 294     -17.717   3.698  -5.536
ATOM   4382  HB2 ALA A 294     -16.302   3.142  -6.405
ATOM   4383  HB3 ALA A 294     -16.109   4.198  -5.016
ATOM   4384  N   ASP A 295       8.875  33.652 -37.889
ATOM   4385  CA  ASP A 295       9.931  32.640 -37.704
ATOM   4386  C   ASP A 295       9.489  31.710 -36.547
ATOM   4387  O   ASP A 295       9.183  30.542 -36.789
ATOM   4388  CB  ASP A 295      11.342  33.286 -37.555
ATOM   4389  CG  ASP A 295      12.497  32.326 -37.210
ATOM   4390  OD1 ASP A 295      12.786  32.174 -36.001
ATOM   4391  OD2 ASP A 295      12.977  31.656 -38.150
ATOM   4392  H1  ASP A 295       7.952  33.261 -37.761
ATOM   4393  H2  ASP A 295       8.978  34.426 -37.248
ATOM   4394  HA  ASP A 295       9.955  32.023 -38.604
ATOM   4395  HB3 ASP A 295      11.311  34.071 -36.796
ATOM   4396  HB2 ASP A 295      11.595  33.801 -38.484
ATOM   4397  N   ALA A 296       9.477  32.257 -35.320
ATOM   4398  CA  ALA A 296       9.115  31.566 -34.088
ATOM   4399  C   ALA A 296       8.114  32.412 -33.298
ATOM   4400  O   ALA A 296       8.124  33.642 -33.396
ATOM   4401  CB  ALA A 296      10.387  31.322 -33.262
ATOM   4402  H   ALA A 296       9.742  33.225 -35.212
ATOM   4403  HA  ALA A 296       8.649  30.605 -34.313
ATOM   4404  HB1 ALA A 296      10.161  30.814 -32.324
ATOM   4405  HB2 ALA A 296      11.094  30.697 -33.810
ATOM   4406  HB3 ALA A 296      10.893  32.258 -33.020
ATOM   4407  N   GLU A 297       7.274  31.723 -32.512
ATOM   4408  CA  GLU A 297       6.256  32.345 -31.676
ATOM   4409  C   GLU A 297       6.854  32.863 -30.354
ATOM   4410  O   GLU A 297       7.673  32.175 -29.745
ATOM   4411  CB  GLU A 297       5.119  31.323 -31.456
ATOM   4412  CG  GLU A 297       3.897  31.859 -30.680
ATOM   4413  CD  GLU A 297       3.264  33.057 -31.392
ATOM   4414  OE1 GLU A 297       3.482  34.192 -30.916
ATOM   4415  OE2 GLU A 297       2.600  32.830 -32.426
ATOM   4416  H   GLU A 297       7.334  30.717 -32.470
ATOM   4417  HA  GLU A 297       5.857  33.197 -32.231
ATOM   4418  HB3 GLU A 297       5.520  30.449 -30.946
ATOM   4419  HB2 GLU A 297       4.781  30.953 -32.425
ATOM   4420  HG3 GLU A 297       4.171  32.128 -29.659
ATOM   4421  HG2 GLU A 297       3.149  31.070 -30.586
ATOM   4422  N   PHE A 298       6.407  34.059 -29.943
ATOM   4423  CA  PHE A 298       6.871  34.784 -28.759
ATOM   4424  C   PHE A 298       5.785  34.988 -27.684
ATOM   4425  O   PHE A 298       6.132  35.450 -26.597
ATOM   4426  CB  PHE A 298       7.513  36.119 -29.201
ATOM   4427  CG  PHE A 298       6.626  37.060 -30.005
ATOM   4428  CD1 PHE A 298       5.676  37.882 -29.361
ATOM   4429  CD2 PHE A 298       6.641  37.008 -31.416
ATOM   4430  CE1 PHE A 298       4.809  38.664 -30.113
ATOM   4431  CE2 PHE A 298       5.772  37.805 -32.149
ATOM   4432  CZ  PHE A 298       4.863  38.631 -31.500
ATOM   4433  H   PHE A 298       5.704  34.533 -30.496
ATOM   4434  HA  PHE A 298       7.654  34.205 -28.265
ATOM   4435  HB3 PHE A 298       8.416  35.910 -29.776
ATOM   4436  HB2 PHE A 298       7.856  36.664 -28.320
ATOM   4437  HD1 PHE A 298       5.618  37.905 -28.283
ATOM   4438  HD2 PHE A 298       7.327  36.351 -31.930
ATOM   4439  HE1 PHE A 298       4.089  39.296 -29.616
ATOM   4440  HE2 PHE A 298       5.795  37.772 -33.228
ATOM   4441  HZ  PHE A 298       4.185  39.242 -32.078
ATOM   4442  N   ARG A 299       4.514  34.643 -27.971
ATOM   4443  CA  ARG A 299       3.388  34.703 -27.026
ATOM   4444  C   ARG A 299       3.401  33.487 -26.075
ATOM   4445  O   ARG A 299       2.508  32.641 -26.126
ATOM   4446  CB  ARG A 299       2.056  34.848 -27.800
ATOM   4447  CG  ARG A 299       1.906  36.205 -28.522
ATOM   4448  CD  ARG A 299       0.632  36.332 -29.384
ATOM   4449  NE  ARG A 299       0.713  35.546 -30.628
ATOM   4450  CZ  ARG A 299      -0.199  35.444 -31.612
ATOM   4451  NH1 ARG A 299      -1.380  36.075 -31.557
ATOM   4452  NH2 ARG A 299       0.082  34.690 -32.681
ATOM   4453  H   ARG A 299       4.294  34.292 -28.894
ATOM   4454  HA  ARG A 299       3.498  35.590 -26.398
ATOM   4455  HB3 ARG A 299       1.223  34.760 -27.101
ATOM   4456  HB2 ARG A 299       1.946  34.021 -28.502
ATOM   4457  HG3 ARG A 299       2.770  36.313 -29.179
ATOM   4458  HG2 ARG A 299       1.976  37.042 -27.826
ATOM   4459  HD3 ARG A 299       0.365  37.375 -29.556
ATOM   4460  HD2 ARG A 299      -0.197  35.888 -28.831
ATOM   4461  HE  ARG A 299       1.589  35.046 -30.755
ATOM   4462 HH12 ARG A 299      -2.050  35.984 -32.307
ATOM   4463 HH11 ARG A 299      -1.606  36.648 -30.757
ATOM   4464 HH22 ARG A 299      -0.578  34.596 -33.439
ATOM   4465 HH21 ARG A 299       0.957  34.174 -32.720
ATOM   4466  N   HIS A 300       4.439  33.440 -25.228
ATOM   4467  CA  HIS A 300       4.715  32.425 -24.213
ATOM   4468  C   HIS A 300       5.302  33.104 -22.965
ATOM   4469  O   HIS A 300       5.662  34.283 -23.020
ATOM   4470  CB  HIS A 300       5.703  31.383 -24.784
ATOM   4471  CG  HIS A 300       5.146  30.535 -25.898
ATOM   4472  ND1 HIS A 300       5.456  30.734 -27.233
ATOM   4473  CD2 HIS A 300       4.300  29.448 -25.870
ATOM   4474  CE1 HIS A 300       4.802  29.798 -27.926
ATOM   4475  NE2 HIS A 300       4.078  28.985 -27.167
ATOM   4476  H   HIS A 300       5.118  34.189 -25.265
ATOM   4477  HA  HIS A 300       3.788  31.932 -23.916
ATOM   4478  HB3 HIS A 300       6.024  30.700 -23.997
ATOM   4479  HB2 HIS A 300       6.608  31.879 -25.138
ATOM   4480  HD2 HIS A 300       3.834  28.968 -25.022
ATOM   4481  HE1 HIS A 300       4.860  29.696 -28.996
ATOM   4482  HD1 HIS A 300       6.069  31.442 -27.611
ATOM   4483  N   ASP A 301       5.409  32.341 -21.863
ATOM   4484  CA  ASP A 301       6.081  32.781 -20.636
ATOM   4485  C   ASP A 301       7.574  32.383 -20.660
ATOM   4486  O   ASP A 301       8.044  31.736 -21.598
ATOM   4487  CB  ASP A 301       5.366  32.292 -19.342
ATOM   4488  CG  ASP A 301       5.560  30.822 -18.921
ATOM   4489  OD1 ASP A 301       5.508  29.932 -19.798
ATOM   4490  OD2 ASP A 301       5.687  30.611 -17.694
ATOM   4491  H   ASP A 301       5.110  31.376 -21.877
ATOM   4492  HA  ASP A 301       6.065  33.872 -20.593
ATOM   4493  HB3 ASP A 301       4.292  32.421 -19.478
ATOM   4494  HB2 ASP A 301       5.621  32.961 -18.517
ATOM   4495  N   SER A 302       8.279  32.782 -19.593
ATOM   4496  CA  SER A 302       9.691  32.492 -19.348
ATOM   4497  C   SER A 302       9.932  31.906 -17.942
ATOM   4498  O   SER A 302      11.087  31.842 -17.516
ATOM   4499  CB  SER A 302      10.504  33.773 -19.631
ATOM   4500  OG  SER A 302      10.215  34.802 -18.702
ATOM   4501  H   SER A 302       7.822  33.331 -18.879
ATOM   4502  HA  SER A 302      10.032  31.724 -20.045
ATOM   4503  HB3 SER A 302      10.303  34.139 -20.639
ATOM   4504  HB2 SER A 302      11.574  33.561 -19.588
ATOM   4505  HG  SER A 302      10.578  34.555 -17.847
ATOM   4506  N   GLY A 303       8.858  31.484 -17.248
ATOM   4507  CA  GLY A 303       8.899  30.968 -15.882
ATOM   4508  C   GLY A 303       9.279  32.084 -14.900
ATOM   4509  O   GLY A 303       8.849  33.229 -15.044
ATOM   4510  H   GLY A 303       7.943  31.536 -17.676
ATOM   4511  HA3 GLY A 303       9.600  30.135 -15.819
ATOM   4512  HA2 GLY A 303       7.914  30.583 -15.618
ATOM   4513  N   TYR A 304      10.077  31.719 -13.889
ATOM   4514  CA  TYR A 304      10.598  32.608 -12.852
ATOM   4515  C   TYR A 304      11.823  31.961 -12.191
ATOM   4516  O   TYR A 304      12.024  30.748 -12.299
ATOM   4517  CB  TYR A 304       9.489  32.980 -11.834
ATOM   4518  CG  TYR A 304       8.699  31.816 -11.254
ATOM   4519  CD1 TYR A 304       9.181  31.111 -10.132
ATOM   4520  CD2 TYR A 304       7.476  31.431 -11.845
ATOM   4521  CE1 TYR A 304       8.458  30.017  -9.619
ATOM   4522  CE2 TYR A 304       6.753  30.337 -11.332
ATOM   4523  CZ  TYR A 304       7.246  29.626 -10.222
ATOM   4524  OH  TYR A 304       6.549  28.561  -9.732
ATOM   4525  H   TYR A 304      10.388  30.760 -13.820
ATOM   4526  HA  TYR A 304      10.945  33.523 -13.337
ATOM   4527  HB3 TYR A 304       8.779  33.653 -12.316
ATOM   4528  HB2 TYR A 304       9.913  33.561 -11.014
ATOM   4529  HD1 TYR A 304      10.110  31.405  -9.666
ATOM   4530  HD2 TYR A 304       7.094  31.966 -12.702
ATOM   4531  HE1 TYR A 304       8.837  29.480  -8.762
ATOM   4532  HE2 TYR A 304       5.823  30.042 -11.796
ATOM   4533  HH  TYR A 304       6.966  28.155  -8.970
ATOM   4534  N   GLU A 305      12.620  32.803 -11.516
ATOM   4535  CA  GLU A 305      13.833  32.432 -10.792
ATOM   4536  C   GLU A 305      13.516  31.511  -9.604
ATOM   4537  O   GLU A 305      12.684  31.855  -8.765
ATOM   4538  CB  GLU A 305      14.590  33.697 -10.319
ATOM   4539  CG  GLU A 305      15.069  34.642 -11.452
ATOM   4540  CD  GLU A 305      14.035  35.618 -12.049
ATOM   4541  OE1 GLU A 305      12.947  35.799 -11.457
ATOM   4542  OE2 GLU A 305      14.360  36.180 -13.117
ATOM   4543  H   GLU A 305      12.394  33.790 -11.489
ATOM   4544  HA  GLU A 305      14.479  31.894 -11.490
ATOM   4545  HB3 GLU A 305      15.473  33.377  -9.764
ATOM   4546  HB2 GLU A 305      13.991  34.245  -9.590
ATOM   4547  HG3 GLU A 305      15.508  34.048 -12.255
ATOM   4548  HG2 GLU A 305      15.883  35.255 -11.062
ATOM   4549  N   VAL A 306      14.196  30.359  -9.576
ATOM   4550  CA  VAL A 306      14.080  29.328  -8.549
ATOM   4551  C   VAL A 306      15.464  28.712  -8.290
ATOM   4552  O   VAL A 306      16.321  28.733  -9.175
ATOM   4553  CB  VAL A 306      13.102  28.188  -8.970
ATOM   4554  CG1 VAL A 306      11.637  28.643  -8.935
ATOM   4555  CG2 VAL A 306      13.427  27.530 -10.326
ATOM   4556  H   VAL A 306      14.868  30.162 -10.304
ATOM   4557  HA  VAL A 306      13.739  29.778  -7.614
ATOM   4558  HB  VAL A 306      13.175  27.401  -8.218
ATOM   4559 HG11 VAL A 306      10.959  27.803  -9.091
ATOM   4560 HG12 VAL A 306      11.383  29.100  -7.979
ATOM   4561 HG13 VAL A 306      11.439  29.372  -9.720
ATOM   4562 HG21 VAL A 306      12.697  26.758 -10.568
ATOM   4563 HG22 VAL A 306      13.414  28.256 -11.140
ATOM   4564 HG23 VAL A 306      14.405  27.049 -10.322
ATOM   4565  N   HIS A 307      15.650  28.161  -7.080
ATOM   4566  CA  HIS A 307      16.859  27.425  -6.698
ATOM   4567  C   HIS A 307      17.014  26.105  -7.469
ATOM   4568  O   HIS A 307      18.124  25.783  -7.892
ATOM   4569  CB  HIS A 307      16.863  27.163  -5.182
ATOM   4570  CG  HIS A 307      17.031  28.395  -4.331
ATOM   4571  ND1 HIS A 307      18.292  28.921  -4.032
ATOM   4572  CD2 HIS A 307      16.067  29.175  -3.726
ATOM   4573  CE1 HIS A 307      18.050  29.973  -3.263
ATOM   4574  NE2 HIS A 307      16.748  30.174  -3.052
ATOM   4575  H   HIS A 307      14.910  28.194  -6.394
ATOM   4576  HA  HIS A 307      17.728  28.042  -6.937
ATOM   4577  HB3 HIS A 307      17.689  26.496  -4.940
ATOM   4578  HB2 HIS A 307      15.953  26.644  -4.878
ATOM   4579  HD2 HIS A 307      14.990  29.098  -3.716
ATOM   4580  HE1 HIS A 307      18.826  30.604  -2.856
ATOM   4581  HE2 HIS A 307      16.339  30.916  -2.502
ATOM   4582  N   HIS A 308      15.889  25.396  -7.659
ATOM   4583  CA  HIS A 308      15.796  24.173  -8.446
ATOM   4584  C   HIS A 308      14.449  24.100  -9.166
ATOM   4585  O   HIS A 308      13.450  24.623  -8.668
ATOM   4586  CB  HIS A 308      15.996  22.928  -7.558
ATOM   4587  CG  HIS A 308      17.431  22.651  -7.205
ATOM   4588  ND1 HIS A 308      18.032  23.122  -6.055
ATOM   4589  CD2 HIS A 308      18.396  21.909  -7.844
ATOM   4590  CE1 HIS A 308      19.285  22.670  -6.047
ATOM   4591  NE2 HIS A 308      19.570  21.913  -7.094
ATOM   4592  H   HIS A 308      15.015  25.740  -7.289
ATOM   4593  HA  HIS A 308      16.566  24.195  -9.219
ATOM   4594  HB3 HIS A 308      15.621  22.035  -8.062
ATOM   4595  HB2 HIS A 308      15.412  23.018  -6.640
ATOM   4596  HD1 HIS A 308      17.611  23.702  -5.340
ATOM   4597  HD2 HIS A 308      18.328  21.338  -8.757
ATOM   4598  HE1 HIS A 308      19.991  22.883  -5.258
ATOM   4599  N   GLN A 309      14.458  23.395 -10.306
ATOM   4600  CA  GLN A 309      13.284  23.055 -11.106
ATOM   4601  C   GLN A 309      12.542  21.862 -10.481
ATOM   4602  O   GLN A 309      12.609  20.743 -10.992
ATOM   4603  CB  GLN A 309      13.729  22.784 -12.563
ATOM   4604  CG  GLN A 309      14.360  23.995 -13.287
ATOM   4605  CD  GLN A 309      13.420  25.196 -13.423
ATOM   4606  OE1 GLN A 309      12.206  25.041 -13.542
ATOM   4607  NE2 GLN A 309      13.974  26.408 -13.438
ATOM   4608  H   GLN A 309      15.333  22.997 -10.625
ATOM   4609  HA  GLN A 309      12.592  23.899 -11.098
ATOM   4610  HB3 GLN A 309      12.875  22.435 -13.146
ATOM   4611  HB2 GLN A 309      14.442  21.961 -12.577
ATOM   4612  HG3 GLN A 309      14.656  23.694 -14.290
ATOM   4613  HG2 GLN A 309      15.276  24.301 -12.778
ATOM   4614 HE22 GLN A 309      13.390  27.226 -13.530
ATOM   4615 HE21 GLN A 309      14.977  26.526 -13.342
ATOM   4616  N   LYS A 310      11.860  22.139  -9.359
ATOM   4617  CA  LYS A 310      11.024  21.195  -8.627
ATOM   4618  C   LYS A 310       9.742  20.847  -9.405
ATOM   4619  O   LYS A 310       9.134  21.720 -10.026
ATOM   4620  CB  LYS A 310      10.731  21.749  -7.214
ATOM   4621  CG  LYS A 310      10.132  23.168  -7.176
ATOM   4622  CD  LYS A 310       9.606  23.559  -5.789
ATOM   4623  CE  LYS A 310       9.035  24.988  -5.785
ATOM   4624  NZ  LYS A 310       8.321  25.298  -4.534
ATOM   4625  H   LYS A 310      11.887  23.081  -8.993
ATOM   4626  HA  LYS A 310      11.612  20.283  -8.506
ATOM   4627  HB3 LYS A 310      11.654  21.757  -6.635
ATOM   4628  HB2 LYS A 310      10.064  21.057  -6.698
ATOM   4629  HG3 LYS A 310       9.327  23.261  -7.904
ATOM   4630  HG2 LYS A 310      10.892  23.888  -7.480
ATOM   4631  HD3 LYS A 310      10.416  23.478  -5.064
ATOM   4632  HD2 LYS A 310       8.847  22.842  -5.475
ATOM   4633  HE3 LYS A 310       8.337  25.118  -6.612
ATOM   4634  HE2 LYS A 310       9.836  25.714  -5.928
ATOM   4635  HZ1 LYS A 310       8.980  25.239  -3.766
ATOM   4636  HZ2 LYS A 310       7.944  26.234  -4.578
ATOM   4637  HZ3 LYS A 310       7.572  24.636  -4.389
ATOM   4638  N   LEU A 311       9.363  19.565  -9.329
ATOM   4639  CA  LEU A 311       8.174  18.976  -9.934
ATOM   4640  C   LEU A 311       6.958  19.258  -9.033
ATOM   4641  O   LEU A 311       6.517  18.379  -8.293
ATOM   4642  CB  LEU A 311       8.413  17.458 -10.144
ATOM   4643  CG  LEU A 311       9.631  17.083 -11.018
ATOM   4644  CD1 LEU A 311       9.865  15.561 -11.002
ATOM   4645  CD2 LEU A 311       9.537  17.627 -12.457
ATOM   4646  H   LEU A 311       9.922  18.929  -8.772
ATOM   4647  HA  LEU A 311       7.992  19.444 -10.903
ATOM   4648  HB3 LEU A 311       7.519  17.012 -10.581
ATOM   4649  HB2 LEU A 311       8.541  16.980  -9.175
ATOM   4650  HG  LEU A 311      10.517  17.525 -10.560
ATOM   4651 HD11 LEU A 311      10.912  15.328 -11.205
ATOM   4652 HD12 LEU A 311       9.619  15.121 -10.035
ATOM   4653 HD13 LEU A 311       9.261  15.054 -11.755
ATOM   4654 HD21 LEU A 311       9.767  16.863 -13.200
ATOM   4655 HD22 LEU A 311       8.543  18.010 -12.688
ATOM   4656 HD23 LEU A 311      10.246  18.443 -12.607
ATOM   4657  N   VAL A 312       6.465  20.505  -9.089
ATOM   4658  CA  VAL A 312       5.294  20.955  -8.346
ATOM   4659  C   VAL A 312       3.989  20.510  -9.034
ATOM   4660  O   VAL A 312       3.723  20.876 -10.178
ATOM   4661  CB  VAL A 312       5.276  22.494  -8.125
ATOM   4662  CG1 VAL A 312       6.244  22.910  -7.011
ATOM   4663  CG2 VAL A 312       5.514  23.342  -9.392
ATOM   4664  H   VAL A 312       6.896  21.185  -9.700
ATOM   4665  HA  VAL A 312       5.338  20.497  -7.358
ATOM   4666  HB  VAL A 312       4.284  22.759  -7.759
ATOM   4667 HG11 VAL A 312       6.279  23.994  -6.907
ATOM   4668 HG12 VAL A 312       5.933  22.511  -6.047
ATOM   4669 HG13 VAL A 312       7.250  22.551  -7.217
ATOM   4670 HG21 VAL A 312       5.481  24.407  -9.157
ATOM   4671 HG22 VAL A 312       6.489  23.139  -9.836
ATOM   4672 HG23 VAL A 312       4.757  23.171 -10.155
ATOM   4673  N   PHE A 313       3.208  19.719  -8.290
ATOM   4674  CA  PHE A 313       1.856  19.286  -8.617
ATOM   4675  C   PHE A 313       0.928  19.956  -7.600
ATOM   4676  O   PHE A 313       1.222  19.917  -6.404
ATOM   4677  CB  PHE A 313       1.763  17.750  -8.500
ATOM   4678  CG  PHE A 313       2.620  16.964  -9.473
ATOM   4679  CD1 PHE A 313       2.168  16.732 -10.788
ATOM   4680  CD2 PHE A 313       3.930  16.576  -9.119
ATOM   4681  CE1 PHE A 313       2.981  16.062 -11.692
ATOM   4682  CE2 PHE A 313       4.727  15.910 -10.040
ATOM   4683  CZ  PHE A 313       4.252  15.648 -11.318
ATOM   4684  H   PHE A 313       3.524  19.460  -7.363
ATOM   4685  HA  PHE A 313       1.576  19.591  -9.627
ATOM   4686  HB3 PHE A 313       0.727  17.442  -8.649
ATOM   4687  HB2 PHE A 313       2.029  17.429  -7.495
ATOM   4688  HD1 PHE A 313       1.186  17.062 -11.091
ATOM   4689  HD2 PHE A 313       4.311  16.793  -8.132
ATOM   4690  HE1 PHE A 313       2.625  15.869 -12.693
ATOM   4691  HE2 PHE A 313       5.723  15.598  -9.774
ATOM   4692  HZ  PHE A 313       4.880  15.130 -12.028
ATOM   4693  N   PHE A 314      -0.165  20.567  -8.085
ATOM   4694  CA  PHE A 314      -1.097  21.373  -7.287
ATOM   4695  C   PHE A 314      -0.427  22.623  -6.679
ATOM   4696  O   PHE A 314      -0.418  22.800  -5.461
ATOM   4697  CB  PHE A 314      -1.896  20.508  -6.277
ATOM   4698  CG  PHE A 314      -3.017  19.701  -6.903
ATOM   4699  CD1 PHE A 314      -4.335  20.200  -6.888
ATOM   4700  CD2 PHE A 314      -2.741  18.525  -7.629
ATOM   4701  CE1 PHE A 314      -5.357  19.490  -7.503
ATOM   4702  CE2 PHE A 314      -3.772  17.838  -8.255
ATOM   4703  CZ  PHE A 314      -5.077  18.312  -8.180
ATOM   4704  H   PHE A 314      -0.346  20.552  -9.079
ATOM   4705  HA  PHE A 314      -1.828  21.771  -7.989
ATOM   4706  HB3 PHE A 314      -2.335  21.128  -5.495
ATOM   4707  HB2 PHE A 314      -1.243  19.807  -5.760
ATOM   4708  HD1 PHE A 314      -4.546  21.134  -6.393
ATOM   4709  HD2 PHE A 314      -1.727  18.160  -7.701
ATOM   4710  HE1 PHE A 314      -6.371  19.861  -7.469
ATOM   4711  HE2 PHE A 314      -3.557  16.936  -8.807
ATOM   4712  HZ  PHE A 314      -5.874  17.773  -8.670
ATOM   4713  N   ALA A 315       0.126  23.461  -7.574
ATOM   4714  CA  ALA A 315       0.669  24.793  -7.286
ATOM   4715  C   ALA A 315      -0.377  25.910  -7.482
ATOM   4716  O   ALA A 315      -0.020  27.088  -7.449
ATOM   4717  CB  ALA A 315       1.896  25.025  -8.180
ATOM   4718  H   ALA A 315       0.069  23.228  -8.557
ATOM   4719  HA  ALA A 315       0.997  24.841  -6.250
ATOM   4720  HB1 ALA A 315       2.386  25.971  -7.948
ATOM   4721  HB2 ALA A 315       2.632  24.238  -8.036
ATOM   4722  HB3 ALA A 315       1.626  25.038  -9.237
ATOM   4723  N   GLU A 316      -1.643  25.514  -7.676
ATOM   4724  CA  GLU A 316      -2.795  26.369  -7.928
ATOM   4725  C   GLU A 316      -3.715  26.324  -6.702
ATOM   4726  O   GLU A 316      -3.731  25.324  -5.979
ATOM   4727  CB  GLU A 316      -3.551  25.862  -9.183
ATOM   4728  CG  GLU A 316      -2.666  25.585 -10.428
ATOM   4729  CD  GLU A 316      -1.968  24.210 -10.457
ATOM   4730  OE1 GLU A 316      -0.785  24.178 -10.859
ATOM   4731  OE2 GLU A 316      -2.610  23.210 -10.065
ATOM   4732  H   GLU A 316      -1.842  24.524  -7.673
ATOM   4733  HA  GLU A 316      -2.473  27.398  -8.099
ATOM   4734  HB3 GLU A 316      -4.274  26.629  -9.463
ATOM   4735  HB2 GLU A 316      -4.163  24.992  -8.937
ATOM   4736  HG3 GLU A 316      -1.932  26.386 -10.535
ATOM   4737  HG2 GLU A 316      -3.292  25.636 -11.319
ATOM   4738  N   ASP A 317      -4.481  27.408  -6.508
ATOM   4739  CA  ASP A 317      -5.485  27.550  -5.451
ATOM   4740  C   ASP A 317      -6.618  26.527  -5.651
ATOM   4741  O   ASP A 317      -7.291  26.552  -6.682
ATOM   4742  CB  ASP A 317      -6.046  28.993  -5.303
ATOM   4743  CG  ASP A 317      -6.492  29.710  -6.594
ATOM   4744  OD1 ASP A 317      -5.620  29.995  -7.446
ATOM   4745  OD2 ASP A 317      -7.718  29.917  -6.734
ATOM   4746  H   ASP A 317      -4.425  28.187  -7.151
ATOM   4747  HA  ASP A 317      -4.977  27.316  -4.513
ATOM   4748  HB3 ASP A 317      -5.271  29.612  -4.851
ATOM   4749  HB2 ASP A 317      -6.862  28.996  -4.577
ATOM   4750  N   VAL A 318      -6.777  25.632  -4.666
ATOM   4751  CA  VAL A 318      -7.771  24.566  -4.675
ATOM   4752  C   VAL A 318      -8.446  24.500  -3.300
ATOM   4753  O   VAL A 318      -7.781  24.279  -2.290
ATOM   4754  CB  VAL A 318      -7.160  23.183  -5.048
ATOM   4755  CG1 VAL A 318      -6.844  23.113  -6.551
ATOM   4756  CG2 VAL A 318      -5.932  22.757  -4.213
ATOM   4757  H   VAL A 318      -6.178  25.668  -3.853
ATOM   4758  HA  VAL A 318      -8.550  24.798  -5.404
ATOM   4759  HB  VAL A 318      -7.931  22.430  -4.871
ATOM   4760 HG11 VAL A 318      -6.576  22.103  -6.851
ATOM   4761 HG12 VAL A 318      -7.705  23.406  -7.151
ATOM   4762 HG13 VAL A 318      -6.015  23.770  -6.817
ATOM   4763 HG21 VAL A 318      -5.543  21.803  -4.561
ATOM   4764 HG22 VAL A 318      -5.121  23.482  -4.282
ATOM   4765 HG23 VAL A 318      -6.169  22.620  -3.161
ATOM   4766  N   GLY A 319      -9.770  24.718  -3.288
ATOM   4767  CA  GLY A 319     -10.573  24.686  -2.066
ATOM   4768  C   GLY A 319     -10.796  23.240  -1.603
ATOM   4769  O   GLY A 319     -10.790  22.981  -0.401
ATOM   4770  H   GLY A 319     -10.250  24.926  -4.152
ATOM   4771  HA3 GLY A 319     -11.540  25.150  -2.260
ATOM   4772  HA2 GLY A 319     -10.093  25.266  -1.275
ATOM   4773  N   SER A 320     -10.956  22.305  -2.552
ATOM   4774  CA  SER A 320     -11.194  20.887  -2.303
ATOM   4775  C   SER A 320     -10.621  20.040  -3.450
ATOM   4776  O   SER A 320     -10.413  20.551  -4.552
ATOM   4777  CB  SER A 320     -12.708  20.654  -2.073
ATOM   4778  OG  SER A 320     -13.479  20.809  -3.249
ATOM   4779  H   SER A 320     -10.902  22.569  -3.525
ATOM   4780  HA  SER A 320     -10.655  20.605  -1.396
ATOM   4781  HB3 SER A 320     -13.095  21.341  -1.324
ATOM   4782  HB2 SER A 320     -12.880  19.649  -1.689
ATOM   4783  HG  SER A 320     -13.518  21.743  -3.468
ATOM   4784  N   ASN A 321     -10.404  18.750  -3.160
ATOM   4785  CA  ASN A 321     -10.001  17.733  -4.126
ATOM   4786  C   ASN A 321     -10.910  16.504  -3.963
ATOM   4787  O   ASN A 321     -11.302  16.156  -2.848
ATOM   4788  CB  ASN A 321      -8.499  17.413  -3.944
ATOM   4789  CG  ASN A 321      -7.975  16.328  -4.894
ATOM   4790  OD1 ASN A 321      -8.350  16.281  -6.063
ATOM   4791  ND2 ASN A 321      -7.112  15.448  -4.392
ATOM   4792  H   ASN A 321     -10.613  18.409  -2.229
ATOM   4793  HA  ASN A 321     -10.149  18.125  -5.135
ATOM   4794  HB3 ASN A 321      -8.307  17.106  -2.920
ATOM   4795  HB2 ASN A 321      -7.908  18.315  -4.108
ATOM   4796 HD22 ASN A 321      -6.751  14.704  -4.970
ATOM   4797 HD21 ASN A 321      -6.802  15.530  -3.431
ATOM   4798  N   LYS A 322     -11.203  15.877  -5.110
ATOM   4799  CA  LYS A 322     -12.103  14.740  -5.260
ATOM   4800  C   LYS A 322     -11.734  13.854  -6.460
ATOM   4801  O   LYS A 322     -12.612  13.224  -7.048
ATOM   4802  CB  LYS A 322     -13.581  15.182  -5.132
ATOM   4803  CG  LYS A 322     -13.988  16.440  -5.926
ATOM   4804  CD  LYS A 322     -15.326  17.018  -5.430
ATOM   4805  CE  LYS A 322     -15.515  18.512  -5.741
ATOM   4806  NZ  LYS A 322     -15.747  18.779  -7.171
ATOM   4807  H   LYS A 322     -10.796  16.222  -5.969
ATOM   4808  HA  LYS A 322     -11.901  14.078  -4.429
ATOM   4809  HB3 LYS A 322     -13.739  15.400  -4.075
ATOM   4810  HB2 LYS A 322     -14.260  14.361  -5.362
ATOM   4811  HG3 LYS A 322     -14.046  16.203  -6.989
ATOM   4812  HG2 LYS A 322     -13.228  17.215  -5.830
ATOM   4813  HD3 LYS A 322     -15.410  16.886  -4.351
ATOM   4814  HD2 LYS A 322     -16.149  16.440  -5.855
ATOM   4815  HE3 LYS A 322     -14.657  19.090  -5.396
ATOM   4816  HE2 LYS A 322     -16.374  18.876  -5.188
ATOM   4817  HZ1 LYS A 322     -16.572  18.283  -7.475
ATOM   4818  HZ2 LYS A 322     -15.887  19.771  -7.302
ATOM   4819  HZ3 LYS A 322     -14.948  18.474  -7.709
ATOM   4820  N   GLY A 323     -10.424  13.777  -6.745
ATOM   4821  CA  GLY A 323      -9.837  12.923  -7.769
ATOM   4822  C   GLY A 323      -8.624  13.668  -8.328
ATOM   4823  O   GLY A 323      -8.782  14.684  -9.005
ATOM   4824  H   GLY A 323      -9.775  14.324  -6.195
ATOM   4825  HA3 GLY A 323     -10.539  12.725  -8.581
ATOM   4826  HA2 GLY A 323      -9.551  11.964  -7.334
ATOM   4827  N   ALA A 324      -7.420  13.139  -8.059
ATOM   4828  CA  ALA A 324      -6.145  13.697  -8.502
ATOM   4829  C   ALA A 324      -5.108  12.575  -8.567
ATOM   4830  O   ALA A 324      -4.411  12.333  -7.584
ATOM   4831  CB  ALA A 324      -5.702  14.827  -7.557
ATOM   4832  H   ALA A 324      -7.358  12.299  -7.497
ATOM   4833  HA  ALA A 324      -6.252  14.109  -9.507
ATOM   4834  HB1 ALA A 324      -4.695  15.167  -7.796
ATOM   4835  HB2 ALA A 324      -6.365  15.686  -7.638
ATOM   4836  HB3 ALA A 324      -5.695  14.502  -6.517
ATOM   4837  N   ILE A 325      -5.042  11.895  -9.720
ATOM   4838  CA  ILE A 325      -4.140  10.766  -9.935
ATOM   4839  C   ILE A 325      -2.957  11.244 -10.800
ATOM   4840  O   ILE A 325      -3.176  11.709 -11.919
ATOM   4841  CB  ILE A 325      -4.852   9.579 -10.639
ATOM   4842  CG1 ILE A 325      -6.125   9.124  -9.878
ATOM   4843  CG2 ILE A 325      -3.923   8.364 -10.867
ATOM   4844  CD1 ILE A 325      -7.263   8.699 -10.813
ATOM   4845  H   ILE A 325      -5.637  12.148 -10.496
ATOM   4846  HA  ILE A 325      -3.783  10.387  -8.984
ATOM   4847  HB  ILE A 325      -5.163   9.929 -11.625
ATOM   4848 HG13 ILE A 325      -6.516   9.908  -9.232
ATOM   4849 HG12 ILE A 325      -5.882   8.306  -9.200
ATOM   4850 HG21 ILE A 325      -4.450   7.567 -11.391
ATOM   4851 HG22 ILE A 325      -3.052   8.613 -11.474
ATOM   4852 HG23 ILE A 325      -3.559   7.959  -9.923
ATOM   4853 HD11 ILE A 325      -8.203   8.613 -10.269
ATOM   4854 HD12 ILE A 325      -7.419   9.425 -11.612
ATOM   4855 HD13 ILE A 325      -7.055   7.735 -11.274
ATOM   4856  N   ILE A 326      -1.735  11.127 -10.258
ATOM   4857  CA  ILE A 326      -0.483  11.520 -10.909
ATOM   4858  C   ILE A 326       0.566  10.395 -10.795
ATOM   4859  O   ILE A 326       0.401   9.468 -10.000
ATOM   4860  CB  ILE A 326       0.097  12.833 -10.301
ATOM   4861  CG1 ILE A 326       0.428  12.755  -8.790
ATOM   4862  CG2 ILE A 326      -0.808  14.040 -10.619
ATOM   4863  CD1 ILE A 326       1.345  13.885  -8.307
ATOM   4864  H   ILE A 326      -1.642  10.730  -9.330
ATOM   4865  HA  ILE A 326      -0.653  11.674 -11.977
ATOM   4866  HB  ILE A 326       1.038  13.033 -10.818
ATOM   4867 HG13 ILE A 326       0.922  11.817  -8.551
ATOM   4868 HG12 ILE A 326      -0.495  12.757  -8.208
ATOM   4869 HG21 ILE A 326      -0.335  14.983 -10.347
ATOM   4870 HG22 ILE A 326      -1.034  14.091 -11.684
ATOM   4871 HG23 ILE A 326      -1.755  13.980 -10.082
ATOM   4872 HD11 ILE A 326       1.617  13.738  -7.264
ATOM   4873 HD12 ILE A 326       2.266  13.926  -8.888
ATOM   4874 HD13 ILE A 326       0.854  14.854  -8.377
ATOM   4875  N   GLY A 327       1.624  10.491 -11.613
ATOM   4876  CA  GLY A 327       2.652   9.461 -11.689
ATOM   4877  C   GLY A 327       3.431   9.584 -12.997
ATOM   4878  O   GLY A 327       3.097  10.394 -13.863
ATOM   4879  H   GLY A 327       1.704  11.263 -12.260
ATOM   4880  HA3 GLY A 327       2.176   8.482 -11.697
ATOM   4881  HA2 GLY A 327       3.323   9.523 -10.830
ATOM   4882  N   LEU A 328       4.463   8.735 -13.139
ATOM   4883  CA  LEU A 328       5.224   8.581 -14.381
ATOM   4884  C   LEU A 328       4.500   7.667 -15.389
ATOM   4885  O   LEU A 328       4.688   7.862 -16.587
ATOM   4886  CB  LEU A 328       6.648   8.047 -14.089
ATOM   4887  CG  LEU A 328       7.522   8.929 -13.171
ATOM   4888  CD1 LEU A 328       8.853   8.222 -12.848
ATOM   4889  CD2 LEU A 328       7.756  10.340 -13.746
ATOM   4890  H   LEU A 328       4.690   8.090 -12.395
ATOM   4891  HA  LEU A 328       5.320   9.559 -14.856
ATOM   4892  HB3 LEU A 328       7.180   7.924 -15.031
ATOM   4893  HB2 LEU A 328       6.587   7.047 -13.668
ATOM   4894  HG  LEU A 328       6.995   9.041 -12.223
ATOM   4895 HD11 LEU A 328       9.185   8.449 -11.836
ATOM   4896 HD12 LEU A 328       8.762   7.139 -12.922
ATOM   4897 HD13 LEU A 328       9.652   8.522 -13.527
ATOM   4898 HD21 LEU A 328       8.794  10.658 -13.648
ATOM   4899 HD22 LEU A 328       7.504  10.400 -14.804
ATOM   4900 HD23 LEU A 328       7.147  11.076 -13.221
ATOM   4901  N   MET A 329       3.690   6.709 -14.898
ATOM   4902  CA  MET A 329       2.912   5.766 -15.702
ATOM   4903  C   MET A 329       1.482   5.689 -15.149
ATOM   4904  O   MET A 329       1.128   4.710 -14.497
ATOM   4905  CB  MET A 329       3.597   4.373 -15.806
ATOM   4906  CG  MET A 329       5.132   4.354 -15.831
ATOM   4907  SD  MET A 329       5.811   2.698 -16.115
ATOM   4908  CE  MET A 329       7.548   3.144 -16.346
ATOM   4909  H   MET A 329       3.613   6.600 -13.896
ATOM   4910  HA  MET A 329       2.822   6.157 -16.712
ATOM   4911  HB3 MET A 329       3.220   3.878 -16.702
ATOM   4912  HB2 MET A 329       3.299   3.715 -14.995
ATOM   4913  HG3 MET A 329       5.536   4.712 -14.886
ATOM   4914  HG2 MET A 329       5.507   5.031 -16.597
ATOM   4915  HE1 MET A 329       8.152   2.247 -16.483
ATOM   4916  HE2 MET A 329       7.668   3.778 -17.225
ATOM   4917  HE3 MET A 329       7.916   3.689 -15.478
ATOM   4918  N   VAL A 330       0.672   6.728 -15.403
ATOM   4919  CA  VAL A 330      -0.743   6.743 -15.018
ATOM   4920  C   VAL A 330      -1.560   5.906 -16.021
ATOM   4921  O   VAL A 330      -1.383   6.102 -17.221
ATOM   4922  CB  VAL A 330      -1.320   8.184 -14.971
ATOM   4923  CG1 VAL A 330      -2.817   8.231 -14.591
ATOM   4924  CG2 VAL A 330      -0.522   9.067 -13.997
ATOM   4925  H   VAL A 330       1.005   7.512 -15.945
ATOM   4926  HA  VAL A 330      -0.840   6.325 -14.021
ATOM   4927  HB  VAL A 330      -1.221   8.635 -15.960
ATOM   4928 HG11 VAL A 330      -3.152   9.256 -14.429
ATOM   4929 HG12 VAL A 330      -3.451   7.814 -15.374
ATOM   4930 HG13 VAL A 330      -3.009   7.671 -13.676
ATOM   4931 HG21 VAL A 330      -0.927  10.078 -13.954
ATOM   4932 HG22 VAL A 330      -0.550   8.656 -12.986
ATOM   4933 HG23 VAL A 330       0.524   9.154 -14.291
ATOM   4934  N   GLY A 331      -2.422   5.001 -15.530
ATOM   4935  CA  GLY A 331      -3.231   4.158 -16.405
ATOM   4936  C   GLY A 331      -4.235   3.338 -15.589
ATOM   4937  O   GLY A 331      -4.106   3.183 -14.372
ATOM   4938  H   GLY A 331      -2.523   4.867 -14.534
ATOM   4939  HA3 GLY A 331      -2.585   3.477 -16.961
ATOM   4940  HA2 GLY A 331      -3.766   4.774 -17.130
ATOM   4941  N   GLY A 332      -5.234   2.794 -16.304
ATOM   4942  CA  GLY A 332      -6.255   1.902 -15.758
ATOM   4943  C   GLY A 332      -7.355   2.632 -14.972
ATOM   4944  O   GLY A 332      -8.079   1.981 -14.217
ATOM   4945  H   GLY A 332      -5.270   2.963 -17.299
ATOM   4946  HA3 GLY A 332      -5.767   1.177 -15.114
ATOM   4947  HA2 GLY A 332      -6.715   1.346 -16.576
ATOM   4948  N   VAL A 333      -7.471   3.963 -15.119
ATOM   4949  CA  VAL A 333      -8.444   4.790 -14.412
ATOM   4950  C   VAL A 333      -9.858   4.566 -14.987
ATOM   4951  O   VAL A 333     -10.142   4.978 -16.111
ATOM   4952  CB  VAL A 333      -8.078   6.300 -14.474
ATOM   4953  CG1 VAL A 333      -9.062   7.188 -13.682
ATOM   4954  CG2 VAL A 333      -6.639   6.556 -13.983
ATOM   4955  H   VAL A 333      -6.852   4.448 -15.751
ATOM   4956  HA  VAL A 333      -8.440   4.488 -13.366
ATOM   4957  HB  VAL A 333      -8.116   6.629 -15.514
ATOM   4958 HG11 VAL A 333      -8.742   8.230 -13.685
ATOM   4959 HG12 VAL A 333     -10.068   7.167 -14.102
ATOM   4960 HG13 VAL A 333      -9.129   6.866 -12.642
ATOM   4961 HG21 VAL A 333      -6.409   7.622 -13.966
ATOM   4962 HG22 VAL A 333      -6.488   6.168 -12.977
ATOM   4963 HG23 VAL A 333      -5.901   6.083 -14.631
ATOM   4964  N   VAL A 334     -10.692   3.883 -14.193
ATOM   4965  CA  VAL A 334     -12.062   3.493 -14.512
ATOM   4966  C   VAL A 334     -12.999   3.898 -13.362
ATOM   4967  O   VAL A 334     -12.534   4.218 -12.268
ATOM   4968  CB  VAL A 334     -12.171   1.956 -14.726
ATOM   4969  CG1 VAL A 334     -11.444   1.508 -16.004
ATOM   4970  CG2 VAL A 334     -11.724   1.108 -13.517
ATOM   4971  H   VAL A 334     -10.368   3.589 -13.279
ATOM   4972  HA  VAL A 334     -12.403   4.010 -15.412
ATOM   4973  HB  VAL A 334     -13.223   1.723 -14.898
ATOM   4974 HG11 VAL A 334     -11.627   0.453 -16.207
ATOM   4975 HG12 VAL A 334     -11.787   2.072 -16.871
ATOM   4976 HG13 VAL A 334     -10.366   1.645 -15.922
ATOM   4977 HG21 VAL A 334     -11.825   0.050 -13.742
ATOM   4978 HG22 VAL A 334     -10.677   1.278 -13.271
ATOM   4979 HG23 VAL A 334     -12.321   1.304 -12.626
ATOM   4980  N   ILE A 335     -14.309   3.887 -13.647
ATOM   4981  CA  ILE A 335     -15.359   4.252 -12.701
ATOM   4982  C   ILE A 335     -16.291   3.040 -12.513
ATOM   4983  O   ILE A 335     -16.681   2.411 -13.498
ATOM   4984  CB  ILE A 335     -16.185   5.478 -13.203
ATOM   4985  CG1 ILE A 335     -15.280   6.713 -13.459
ATOM   4986  CG2 ILE A 335     -17.317   5.874 -12.227
ATOM   4987  CD1 ILE A 335     -14.828   6.877 -14.917
ATOM   4988  H   ILE A 335     -14.625   3.596 -14.561
ATOM   4989  HA  ILE A 335     -14.920   4.506 -11.739
ATOM   4990  HB  ILE A 335     -16.665   5.209 -14.146
ATOM   4991 HG13 ILE A 335     -14.402   6.681 -12.817
ATOM   4992 HG12 ILE A 335     -15.803   7.628 -13.181
ATOM   4993 HG21 ILE A 335     -17.870   6.737 -12.597
ATOM   4994 HG22 ILE A 335     -18.050   5.079 -12.092
ATOM   4995 HG23 ILE A 335     -16.921   6.134 -11.245
ATOM   4996 HD11 ILE A 335     -14.167   7.739 -15.019
ATOM   4997 HD12 ILE A 335     -14.284   6.006 -15.280
ATOM   4998 HD13 ILE A 335     -15.681   7.036 -15.576
ATOM   4999  N   ALA A 336     -16.624   2.745 -11.245
ATOM   5000  CA  ALA A 336     -17.541   1.680 -10.812
ATOM   5001  C   ALA A 336     -19.040   2.116 -11.022
ATOM   5002  O   ALA A 336     -19.433   3.098 -10.347
ATOM   5003  CB  ALA A 336     -17.238   1.349  -9.332
ATOM   5004  OXT ALA A 336     -19.673   1.419 -11.849
ATOM   5005  H   ALA A 336     -16.257   3.325 -10.500
ATOM   5006  HA  ALA A 336     -17.330   0.777 -11.392
ATOM   5007  HB1 ALA A 336     -17.909   0.578  -8.953
ATOM   5008  HB2 ALA A 336     -16.223   0.973  -9.217
ATOM   5009  HB3 ALA A 336     -17.337   2.223  -8.686
ATOM   5010  N   ASP A 337     -31.094 -33.062  16.539
ATOM   5011  CA  ASP A 337     -32.306 -32.896  17.359
ATOM   5012  C   ASP A 337     -32.885 -31.504  17.005
ATOM   5013  O   ASP A 337     -33.692 -31.401  16.080
ATOM   5014  CB  ASP A 337     -32.022 -33.186  18.866
ATOM   5015  CG  ASP A 337     -33.183 -32.904  19.840
ATOM   5016  OD1 ASP A 337     -34.126 -33.726  19.856
ATOM   5017  OD2 ASP A 337     -33.172 -31.815  20.457
ATOM   5018  H1  ASP A 337     -31.219 -32.679  15.612
ATOM   5019  H2  ASP A 337     -30.296 -32.605  16.956
ATOM   5020  HA  ASP A 337     -33.037 -33.629  17.012
ATOM   5021  HB3 ASP A 337     -31.146 -32.624  19.196
ATOM   5022  HB2 ASP A 337     -31.741 -34.235  18.976
ATOM   5023  N   ALA A 338     -32.430 -30.463  17.722
ATOM   5024  CA  ALA A 338     -32.842 -29.075  17.547
ATOM   5025  C   ALA A 338     -32.115 -28.413  16.370
ATOM   5026  O   ALA A 338     -30.952 -28.727  16.108
ATOM   5027  CB  ALA A 338     -32.552 -28.317  18.851
ATOM   5028  H   ALA A 338     -31.777 -30.636  18.472
ATOM   5029  HA  ALA A 338     -33.918 -29.049  17.363
ATOM   5030  HB1 ALA A 338     -32.859 -27.273  18.779
ATOM   5031  HB2 ALA A 338     -33.094 -28.758  19.688
ATOM   5032  HB3 ALA A 338     -31.490 -28.335  19.097
ATOM   5033  N   GLU A 339     -32.815 -27.473  15.715
ATOM   5034  CA  GLU A 339     -32.281 -26.644  14.638
ATOM   5035  C   GLU A 339     -31.159 -25.717  15.122
ATOM   5036  O   GLU A 339     -31.382 -24.907  16.022
ATOM   5037  CB  GLU A 339     -33.428 -25.847  13.974
ATOM   5038  CG  GLU A 339     -34.141 -26.630  12.849
ATOM   5039  CD  GLU A 339     -33.291 -26.869  11.587
ATOM   5040  OE1 GLU A 339     -32.219 -26.238  11.450
ATOM   5041  OE2 GLU A 339     -33.730 -27.695  10.758
ATOM   5042  H   GLU A 339     -33.763 -27.273  15.998
ATOM   5043  HA  GLU A 339     -31.843 -27.329  13.910
ATOM   5044  HB3 GLU A 339     -33.076 -24.886  13.593
ATOM   5045  HB2 GLU A 339     -34.171 -25.588  14.729
ATOM   5046  HG3 GLU A 339     -35.035 -26.084  12.547
ATOM   5047  HG2 GLU A 339     -34.485 -27.590  13.236
ATOM   5048  N   PHE A 340     -29.977 -25.870  14.506
ATOM   5049  CA  PHE A 340     -28.776 -25.127  14.857
ATOM   5050  C   PHE A 340     -27.875 -25.069  13.619
ATOM   5051  O   PHE A 340     -27.128 -26.012  13.356
ATOM   5052  CB  PHE A 340     -28.107 -25.770  16.095
ATOM   5053  CG  PHE A 340     -26.961 -24.966  16.678
ATOM   5054  CD1 PHE A 340     -25.622 -25.259  16.340
ATOM   5055  CD2 PHE A 340     -27.239 -23.817  17.448
ATOM   5056  CE1 PHE A 340     -24.596 -24.457  16.823
ATOM   5057  CE2 PHE A 340     -26.200 -23.026  17.917
ATOM   5058  CZ  PHE A 340     -24.883 -23.350  17.613
ATOM   5059  H   PHE A 340     -29.878 -26.556  13.772
ATOM   5060  HA  PHE A 340     -29.060 -24.103  15.114
ATOM   5061  HB3 PHE A 340     -27.767 -26.781  15.868
ATOM   5062  HB2 PHE A 340     -28.849 -25.883  16.887
ATOM   5063  HD1 PHE A 340     -25.392 -26.105  15.710
ATOM   5064  HD2 PHE A 340     -28.261 -23.551  17.676
ATOM   5065  HE1 PHE A 340     -23.571 -24.689  16.575
ATOM   5066  HE2 PHE A 340     -26.415 -22.154  18.517
ATOM   5067  HZ  PHE A 340     -24.079 -22.730  17.980
ATOM   5068  N   ARG A 341     -27.998 -23.961  12.872
ATOM   5069  CA  ARG A 341     -27.211 -23.662  11.678
ATOM   5070  C   ARG A 341     -26.561 -22.284  11.842
ATOM   5071  O   ARG A 341     -27.181 -21.379  12.404
ATOM   5072  CB  ARG A 341     -28.108 -23.675  10.421
ATOM   5073  CG  ARG A 341     -28.946 -24.951  10.238
ATOM   5074  CD  ARG A 341     -29.625 -25.008   8.859
ATOM   5075  NE  ARG A 341     -30.666 -26.048   8.808
ATOM   5076  CZ  ARG A 341     -31.192 -26.666   7.736
ATOM   5077  NH1 ARG A 341     -30.765 -26.425   6.488
ATOM   5078  NH2 ARG A 341     -32.183 -27.546   7.924
ATOM   5079  H   ARG A 341     -28.637 -23.235  13.163
ATOM   5080  HA  ARG A 341     -26.422 -24.405  11.551
ATOM   5081  HB3 ARG A 341     -27.484 -23.523   9.538
ATOM   5082  HB2 ARG A 341     -28.794 -22.827  10.453
ATOM   5083  HG3 ARG A 341     -29.660 -25.098  11.049
ATOM   5084  HG2 ARG A 341     -28.244 -25.784  10.299
ATOM   5085  HD3 ARG A 341     -28.865 -25.326   8.144
ATOM   5086  HD2 ARG A 341     -29.982 -24.034   8.523
ATOM   5087  HE  ARG A 341     -31.097 -26.250   9.706
ATOM   5088 HH12 ARG A 341     -31.178 -26.901   5.699
ATOM   5089 HH11 ARG A 341     -30.025 -25.756   6.332
ATOM   5090 HH22 ARG A 341     -32.598 -28.034   7.145
ATOM   5091 HH21 ARG A 341     -32.553 -27.702   8.857
ATOM   5092  N   HIS A 342     -25.337 -22.147  11.316
ATOM   5093  CA  HIS A 342     -24.574 -20.903  11.332
ATOM   5094  C   HIS A 342     -23.555 -20.929  10.187
ATOM   5095  O   HIS A 342     -22.896 -21.953   9.992
ATOM   5096  CB  HIS A 342     -23.899 -20.721  12.710
ATOM   5097  CG  HIS A 342     -23.131 -19.433  12.866
ATOM   5098  ND1 HIS A 342     -23.764 -18.187  12.916
ATOM   5099  CD2 HIS A 342     -21.768 -19.247  12.965
ATOM   5100  CE1 HIS A 342     -22.776 -17.310  13.037
ATOM   5101  NE2 HIS A 342     -21.572 -17.882  13.073
ATOM   5102  H   HIS A 342     -24.888 -22.928  10.860
ATOM   5103  HA  HIS A 342     -25.259 -20.070  11.159
ATOM   5104  HB3 HIS A 342     -23.223 -21.554  12.909
ATOM   5105  HB2 HIS A 342     -24.649 -20.748  13.501
ATOM   5106  HD2 HIS A 342     -20.950 -19.952  12.958
ATOM   5107  HE1 HIS A 342     -22.931 -16.243  13.099
ATOM   5108  HE2 HIS A 342     -20.684 -17.407  13.155
ATOM   5109  N   ASP A 343     -23.432 -19.796   9.476
ATOM   5110  CA  ASP A 343     -22.464 -19.601   8.394
ATOM   5111  C   ASP A 343     -21.398 -18.585   8.848
ATOM   5112  O   ASP A 343     -21.578 -17.872   9.837
ATOM   5113  CB  ASP A 343     -23.154 -19.195   7.055
ATOM   5114  CG  ASP A 343     -23.376 -17.690   6.797
ATOM   5115  OD1 ASP A 343     -22.639 -17.149   5.941
ATOM   5116  OD2 ASP A 343     -24.179 -17.083   7.540
ATOM   5117  H   ASP A 343     -23.994 -18.989   9.708
ATOM   5118  HA  ASP A 343     -21.926 -20.532   8.204
ATOM   5119  HB3 ASP A 343     -24.140 -19.660   7.020
ATOM   5120  HB2 ASP A 343     -22.612 -19.640   6.219
ATOM   5121  N   SER A 344     -20.319 -18.527   8.060
ATOM   5122  CA  SER A 344     -19.225 -17.570   8.182
ATOM   5123  C   SER A 344     -18.339 -17.633   6.929
ATOM   5124  O   SER A 344     -18.057 -16.586   6.347
ATOM   5125  CB  SER A 344     -18.450 -17.761   9.509
ATOM   5126  OG  SER A 344     -17.985 -19.088   9.673
ATOM   5127  H   SER A 344     -20.278 -19.125   7.247
ATOM   5128  HA  SER A 344     -19.668 -16.573   8.197
ATOM   5129  HB3 SER A 344     -19.067 -17.499  10.367
ATOM   5130  HB2 SER A 344     -17.592 -17.090   9.542
ATOM   5131  HG  SER A 344     -18.740 -19.650   9.862
ATOM   5132  N   GLY A 345     -17.963 -18.853   6.510
ATOM   5133  CA  GLY A 345     -17.062 -19.088   5.386
ATOM   5134  C   GLY A 345     -15.686 -19.395   5.972
ATOM   5135  O   GLY A 345     -15.540 -20.349   6.737
ATOM   5136  H   GLY A 345     -18.218 -19.661   7.058
ATOM   5137  HA3 GLY A 345     -17.023 -18.244   4.694
ATOM   5138  HA2 GLY A 345     -17.411 -19.952   4.819
ATOM   5139  N   TYR A 346     -14.680 -18.599   5.585
ATOM   5140  CA  TYR A 346     -13.310 -18.712   6.074
ATOM   5141  C   TYR A 346     -12.614 -17.353   5.999
ATOM   5142  O   TYR A 346     -12.948 -16.527   5.147
ATOM   5143  CB  TYR A 346     -12.531 -19.817   5.318
ATOM   5144  CG  TYR A 346     -12.087 -19.527   3.890
ATOM   5145  CD1 TYR A 346     -10.715 -19.558   3.556
ATOM   5146  CD2 TYR A 346     -13.037 -19.248   2.885
ATOM   5147  CE1 TYR A 346     -10.302 -19.316   2.232
ATOM   5148  CE2 TYR A 346     -12.624 -18.997   1.564
ATOM   5149  CZ  TYR A 346     -11.256 -19.036   1.235
ATOM   5150  OH  TYR A 346     -10.857 -18.803  -0.047
ATOM   5151  H   TYR A 346     -14.857 -17.826   4.960
ATOM   5152  HA  TYR A 346     -13.360 -18.983   7.129
ATOM   5153  HB3 TYR A 346     -13.103 -20.738   5.323
ATOM   5154  HB2 TYR A 346     -11.634 -20.047   5.892
ATOM   5155  HD1 TYR A 346      -9.973 -19.774   4.311
ATOM   5156  HD2 TYR A 346     -14.089 -19.229   3.118
ATOM   5157  HE1 TYR A 346      -9.250 -19.343   1.988
ATOM   5158  HE2 TYR A 346     -13.360 -18.785   0.803
ATOM   5159  HH  TYR A 346      -9.903 -18.826  -0.151
ATOM   5160  N   GLU A 347     -11.635 -17.178   6.893
ATOM   5161  CA  GLU A 347     -10.789 -16.000   6.974
ATOM   5162  C   GLU A 347      -9.329 -16.452   7.127
ATOM   5163  O   GLU A 347      -9.052 -17.459   7.783
ATOM   5164  CB  GLU A 347     -11.298 -15.093   8.118
ATOM   5165  CG  GLU A 347     -10.497 -13.798   8.359
ATOM   5166  CD  GLU A 347     -10.491 -12.832   7.169
ATOM   5167  OE1 GLU A 347      -9.465 -12.800   6.455
ATOM   5168  OE2 GLU A 347     -11.508 -12.127   7.000
ATOM   5169  H   GLU A 347     -11.416 -17.915   7.547
ATOM   5170  HA  GLU A 347     -10.858 -15.444   6.036
ATOM   5171  HB3 GLU A 347     -11.314 -15.665   9.047
ATOM   5172  HB2 GLU A 347     -12.340 -14.828   7.925
ATOM   5173  HG3 GLU A 347      -9.476 -14.058   8.622
ATOM   5174  HG2 GLU A 347     -10.904 -13.279   9.227
ATOM   5175  N   VAL A 348      -8.438 -15.680   6.495
ATOM   5176  CA  VAL A 348      -7.001 -15.914   6.392
ATOM   5177  C   VAL A 348      -6.203 -14.796   7.105
ATOM   5178  O   VAL A 348      -5.101 -14.451   6.673
ATOM   5179  CB  VAL A 348      -6.591 -16.038   4.895
ATOM   5180  CG1 VAL A 348      -7.220 -17.283   4.250
ATOM   5181  CG2 VAL A 348      -6.842 -14.776   4.042
ATOM   5182  H   VAL A 348      -8.768 -14.839   6.036
ATOM   5183  HA  VAL A 348      -6.735 -16.844   6.898
ATOM   5184  HB  VAL A 348      -5.521 -16.219   4.862
ATOM   5185 HG11 VAL A 348      -6.816 -17.460   3.253
ATOM   5186 HG12 VAL A 348      -7.021 -18.166   4.855
ATOM   5187 HG13 VAL A 348      -8.302 -17.194   4.158
ATOM   5188 HG21 VAL A 348      -6.558 -14.944   3.002
ATOM   5189 HG22 VAL A 348      -7.887 -14.474   4.053
ATOM   5190 HG23 VAL A 348      -6.269 -13.925   4.397
ATOM   5191  N   HIS A 349      -6.776 -14.276   8.210
ATOM   5192  CA  HIS A 349      -6.247 -13.226   9.091
ATOM   5193  C   HIS A 349      -5.062 -13.688   9.962
ATOM   5194  O   HIS A 349      -5.120 -13.605  11.187
ATOM   5195  CB  HIS A 349      -7.400 -12.626   9.938
ATOM   5196  CG  HIS A 349      -8.178 -13.537  10.858
ATOM   5197  ND1 HIS A 349      -9.208 -13.054  11.645
ATOM   5198  CD2 HIS A 349      -8.098 -14.884  11.141
ATOM   5199  CE1 HIS A 349      -9.683 -14.082  12.349
ATOM   5200  NE2 HIS A 349      -9.059 -15.225  12.094
ATOM   5201  H   HIS A 349      -7.686 -14.626   8.472
ATOM   5202  HA  HIS A 349      -5.861 -12.433   8.450
ATOM   5203  HB3 HIS A 349      -8.109 -12.125   9.278
ATOM   5204  HB2 HIS A 349      -7.003 -11.853  10.594
ATOM   5205  HD2 HIS A 349      -7.425 -15.629  10.743
ATOM   5206  HE1 HIS A 349     -10.498 -13.994  13.052
ATOM   5207  HD1 HIS A 349      -9.539 -12.100  11.680
ATOM   5208  N   HIS A 350      -4.007 -14.187   9.313
ATOM   5209  CA  HIS A 350      -2.834 -14.756   9.955
ATOM   5210  C   HIS A 350      -1.682 -14.819   8.943
ATOM   5211  O   HIS A 350      -1.854 -14.489   7.766
ATOM   5212  CB  HIS A 350      -3.204 -16.126  10.582
ATOM   5213  CG  HIS A 350      -2.214 -16.662  11.583
ATOM   5214  ND1 HIS A 350      -1.606 -17.914  11.444
ATOM   5215  CD2 HIS A 350      -1.747 -16.062  12.733
ATOM   5216  CE1 HIS A 350      -0.806 -18.020  12.497
ATOM   5217  NE2 HIS A 350      -0.846 -16.949  13.293
ATOM   5218  H   HIS A 350      -4.016 -14.221   8.301
ATOM   5219  HA  HIS A 350      -2.527 -14.068  10.745
ATOM   5220  HB3 HIS A 350      -3.368 -16.870   9.806
ATOM   5221  HB2 HIS A 350      -4.151 -16.061  11.118
ATOM   5222  HD2 HIS A 350      -1.968 -15.102  13.177
ATOM   5223  HE1 HIS A 350      -0.181 -18.880  12.685
ATOM   5224  HE2 HIS A 350      -0.315 -16.813  14.141
ATOM   5225  N   GLN A 351      -0.511 -15.219   9.447
ATOM   5226  CA  GLN A 351       0.748 -15.266   8.723
ATOM   5227  C   GLN A 351       1.624 -16.386   9.291
ATOM   5228  O   GLN A 351       1.444 -16.796  10.439
ATOM   5229  CB  GLN A 351       1.441 -13.886   8.801
ATOM   5230  CG  GLN A 351       1.872 -13.408  10.209
ATOM   5231  CD  GLN A 351       0.756 -12.715  10.994
ATOM   5232  OE1 GLN A 351       0.210 -13.284  11.935
ATOM   5233  NE2 GLN A 351       0.410 -11.484  10.617
ATOM   5234  H   GLN A 351      -0.456 -15.487  10.421
ATOM   5235  HA  GLN A 351       0.546 -15.508   7.678
ATOM   5236  HB3 GLN A 351       0.799 -13.137   8.343
ATOM   5237  HB2 GLN A 351       2.329 -13.925   8.169
ATOM   5238  HG3 GLN A 351       2.693 -12.705  10.116
ATOM   5239  HG2 GLN A 351       2.280 -14.222  10.806
ATOM   5240 HE22 GLN A 351      -0.304 -10.979  11.123
ATOM   5241 HE21 GLN A 351       0.839 -11.049   9.809
ATOM   5242  N   LYS A 352       2.585 -16.832   8.475
ATOM   5243  CA  LYS A 352       3.557 -17.853   8.844
ATOM   5244  C   LYS A 352       4.812 -17.694   7.975
ATOM   5245  O   LYS A 352       4.701 -17.343   6.800
ATOM   5246  CB  LYS A 352       2.903 -19.254   8.730
ATOM   5247  CG  LYS A 352       3.840 -20.433   9.038
ATOM   5248  CD  LYS A 352       3.169 -21.806   8.915
ATOM   5249  CE  LYS A 352       4.148 -22.934   9.288
ATOM   5250  NZ  LYS A 352       3.584 -24.272   9.043
ATOM   5251  H   LYS A 352       2.683 -16.444   7.547
ATOM   5252  HA  LYS A 352       3.855 -17.687   9.882
ATOM   5253  HB3 LYS A 352       2.497 -19.381   7.726
ATOM   5254  HB2 LYS A 352       2.051 -19.307   9.409
ATOM   5255  HG3 LYS A 352       4.256 -20.313  10.038
ATOM   5256  HG2 LYS A 352       4.681 -20.423   8.347
ATOM   5257  HD3 LYS A 352       2.809 -21.940   7.893
ATOM   5258  HD2 LYS A 352       2.289 -21.844   9.560
ATOM   5259  HE3 LYS A 352       4.424 -22.856  10.340
ATOM   5260  HE2 LYS A 352       5.068 -22.843   8.709
ATOM   5261  HZ1 LYS A 352       2.723 -24.375   9.568
ATOM   5262  HZ2 LYS A 352       3.367 -24.377   8.062
ATOM   5263  HZ3 LYS A 352       4.241 -24.985   9.326
ATOM   5264  N   LEU A 353       5.975 -17.996   8.573
ATOM   5265  CA  LEU A 353       7.252 -18.135   7.879
ATOM   5266  C   LEU A 353       7.483 -19.632   7.617
ATOM   5267  O   LEU A 353       7.364 -20.436   8.543
ATOM   5268  CB  LEU A 353       8.363 -17.477   8.734
ATOM   5269  CG  LEU A 353       9.728 -17.256   8.029
ATOM   5270  CD1 LEU A 353      10.553 -16.163   8.746
ATOM   5271  CD2 LEU A 353      10.557 -18.546   7.849
ATOM   5272  H   LEU A 353       5.973 -18.281   9.541
ATOM   5273  HA  LEU A 353       7.206 -17.599   6.931
ATOM   5274  HB3 LEU A 353       8.505 -18.016   9.673
ATOM   5275  HB2 LEU A 353       7.982 -16.495   9.017
ATOM   5276  HG  LEU A 353       9.514 -16.867   7.032
ATOM   5277 HD11 LEU A 353      10.988 -15.472   8.025
ATOM   5278 HD12 LEU A 353       9.955 -15.569   9.437
ATOM   5279 HD13 LEU A 353      11.376 -16.576   9.330
ATOM   5280 HD21 LEU A 353      11.606 -18.416   8.114
ATOM   5281 HD22 LEU A 353      10.179 -19.367   8.460
ATOM   5282 HD23 LEU A 353      10.538 -18.873   6.811
ATOM   5283  N   VAL A 354       7.801 -19.970   6.360
ATOM   5284  CA  VAL A 354       8.054 -21.336   5.902
ATOM   5285  C   VAL A 354       9.460 -21.384   5.269
ATOM   5286  O   VAL A 354       9.891 -20.406   4.661
ATOM   5287  CB  VAL A 354       6.988 -21.770   4.851
ATOM   5288  CG1 VAL A 354       7.215 -23.180   4.263
ATOM   5289  CG2 VAL A 354       5.557 -21.685   5.420
ATOM   5290  H   VAL A 354       7.897 -19.246   5.658
ATOM   5291  HA  VAL A 354       8.034 -22.038   6.739
ATOM   5292  HB  VAL A 354       7.028 -21.063   4.022
ATOM   5293 HG11 VAL A 354       6.404 -23.459   3.589
ATOM   5294 HG12 VAL A 354       8.135 -23.244   3.681
ATOM   5295 HG13 VAL A 354       7.266 -23.934   5.049
ATOM   5296 HG21 VAL A 354       4.819 -22.013   4.687
ATOM   5297 HG22 VAL A 354       5.446 -22.313   6.304
ATOM   5298 HG23 VAL A 354       5.292 -20.665   5.700
ATOM   5299  N   PHE A 355      10.161 -22.516   5.425
ATOM   5300  CA  PHE A 355      11.502 -22.712   4.873
ATOM   5301  C   PHE A 355      11.639 -24.152   4.380
ATOM   5302  O   PHE A 355      11.755 -24.362   3.174
ATOM   5303  CB  PHE A 355      12.570 -22.283   5.902
ATOM   5304  CG  PHE A 355      14.016 -22.400   5.451
ATOM   5305  CD1 PHE A 355      14.789 -23.531   5.784
ATOM   5306  CD2 PHE A 355      14.571 -21.425   4.599
ATOM   5307  CE1 PHE A 355      16.110 -23.615   5.367
ATOM   5308  CE2 PHE A 355      15.892 -21.524   4.191
ATOM   5309  CZ  PHE A 355      16.661 -22.604   4.589
ATOM   5310  H   PHE A 355       9.756 -23.300   5.916
ATOM   5311  HA  PHE A 355      11.626 -22.083   3.989
ATOM   5312  HB3 PHE A 355      12.444 -22.842   6.831
ATOM   5313  HB2 PHE A 355      12.401 -21.238   6.167
ATOM   5314  HD1 PHE A 355      14.364 -24.317   6.385
ATOM   5315  HD2 PHE A 355      13.987 -20.571   4.301
ATOM   5316  HE1 PHE A 355      16.713 -24.464   5.652
ATOM   5317  HE2 PHE A 355      16.331 -20.752   3.577
ATOM   5318  HZ  PHE A 355      17.695 -22.654   4.291
ATOM   5319  N   PHE A 356      11.562 -25.110   5.317
ATOM   5320  CA  PHE A 356      11.495 -26.538   5.016
ATOM   5321  C   PHE A 356      10.070 -26.929   4.598
ATOM   5322  O   PHE A 356       9.106 -26.378   5.134
ATOM   5323  CB  PHE A 356      11.872 -27.350   6.270
ATOM   5324  CG  PHE A 356      13.245 -27.087   6.852
ATOM   5325  CD1 PHE A 356      14.396 -27.536   6.174
ATOM   5326  CD2 PHE A 356      13.390 -26.308   8.020
ATOM   5327  CE1 PHE A 356      15.656 -27.225   6.665
ATOM   5328  CE2 PHE A 356      14.658 -26.027   8.507
ATOM   5329  CZ  PHE A 356      15.782 -26.471   7.824
ATOM   5330  H   PHE A 356      11.470 -24.860   6.290
ATOM   5331  HA  PHE A 356      12.194 -26.774   4.210
ATOM   5332  HB3 PHE A 356      11.850 -28.402   5.996
ATOM   5333  HB2 PHE A 356      11.123 -27.226   7.054
ATOM   5334  HD1 PHE A 356      14.297 -28.125   5.275
ATOM   5335  HD2 PHE A 356      12.521 -25.938   8.542
ATOM   5336  HE1 PHE A 356      16.538 -27.568   6.145
ATOM   5337  HE2 PHE A 356      14.771 -25.450   9.412
ATOM   5338  HZ  PHE A 356      16.762 -26.228   8.195
ATOM   5339  N   ALA A 357       9.970 -27.942   3.721
ATOM   5340  CA  ALA A 357       8.721 -28.670   3.480
ATOM   5341  C   ALA A 357       8.379 -29.620   4.643
ATOM   5342  O   ALA A 357       7.198 -29.871   4.880
ATOM   5343  CB  ALA A 357       8.823 -29.445   2.161
ATOM   5344  H   ALA A 357      10.806 -28.344   3.319
ATOM   5345  HA  ALA A 357       7.906 -27.950   3.384
ATOM   5346  HB1 ALA A 357       7.914 -30.015   1.963
ATOM   5347  HB2 ALA A 357       8.963 -28.765   1.323
ATOM   5348  HB3 ALA A 357       9.657 -30.146   2.170
ATOM   5349  N   GLU A 358       9.415 -30.094   5.357
ATOM   5350  CA  GLU A 358       9.300 -30.918   6.553
ATOM   5351  C   GLU A 358      10.555 -30.717   7.416
ATOM   5352  O   GLU A 358      11.664 -30.710   6.882
ATOM   5353  CB  GLU A 358       9.104 -32.398   6.141
ATOM   5354  CG  GLU A 358       8.748 -33.357   7.295
ATOM   5355  CD  GLU A 358       7.340 -33.102   7.848
ATOM   5356  OE1 GLU A 358       7.241 -32.369   8.857
ATOM   5357  OE2 GLU A 358       6.383 -33.641   7.248
ATOM   5358  H   GLU A 358      10.358 -29.849   5.091
ATOM   5359  HA  GLU A 358       8.435 -30.565   7.117
ATOM   5360  HB3 GLU A 358      10.017 -32.758   5.666
ATOM   5361  HB2 GLU A 358       8.336 -32.471   5.369
ATOM   5362  HG3 GLU A 358       9.485 -33.293   8.096
ATOM   5363  HG2 GLU A 358       8.801 -34.385   6.934
ATOM   5364  N   ASP A 359      10.351 -30.584   8.737
ATOM   5365  CA  ASP A 359      11.398 -30.462   9.757
ATOM   5366  C   ASP A 359      12.300 -31.717   9.797
ATOM   5367  O   ASP A 359      11.780 -32.833   9.812
ATOM   5368  CB  ASP A 359      10.752 -30.164  11.137
ATOM   5369  CG  ASP A 359      11.688 -30.172  12.359
ATOM   5370  OD1 ASP A 359      11.290 -30.786  13.373
ATOM   5371  OD2 ASP A 359      12.756 -29.522  12.291
ATOM   5372  H   ASP A 359       9.405 -30.636   9.088
ATOM   5373  HA  ASP A 359      12.015 -29.606   9.478
ATOM   5374  HB3 ASP A 359       9.934 -30.869  11.300
ATOM   5375  HB2 ASP A 359      10.272 -29.186  11.098
ATOM   5376  N   VAL A 360      13.624 -31.496   9.842
ATOM   5377  CA  VAL A 360      14.650 -32.541   9.926
ATOM   5378  C   VAL A 360      15.511 -32.421  11.208
ATOM   5379  O   VAL A 360      16.570 -33.046  11.290
ATOM   5380  CB  VAL A 360      15.561 -32.537   8.662
ATOM   5381  CG1 VAL A 360      14.771 -32.917   7.398
ATOM   5382  CG2 VAL A 360      16.344 -31.227   8.448
ATOM   5383  H   VAL A 360      13.962 -30.544   9.836
ATOM   5384  HA  VAL A 360      14.178 -33.523   9.991
ATOM   5385  HB  VAL A 360      16.303 -33.329   8.779
ATOM   5386 HG11 VAL A 360      15.430 -33.012   6.534
ATOM   5387 HG12 VAL A 360      14.257 -33.870   7.523
ATOM   5388 HG13 VAL A 360      14.021 -32.165   7.154
ATOM   5389 HG21 VAL A 360      16.955 -31.279   7.547
ATOM   5390 HG22 VAL A 360      15.676 -30.371   8.341
ATOM   5391 HG23 VAL A 360      17.018 -31.023   9.278
ATOM   5392  N   GLY A 361      15.042 -31.638  12.199
ATOM   5393  CA  GLY A 361      15.688 -31.440  13.501
ATOM   5394  C   GLY A 361      16.988 -30.621  13.415
ATOM   5395  O   GLY A 361      17.765 -30.625  14.369
ATOM   5396  H   GLY A 361      14.165 -31.150  12.063
ATOM   5397  HA3 GLY A 361      15.894 -32.407  13.961
ATOM   5398  HA2 GLY A 361      14.990 -30.918  14.157
ATOM   5399  N   SER A 362      17.239 -29.955  12.275
ATOM   5400  CA  SER A 362      18.472 -29.240  11.972
ATOM   5401  C   SER A 362      18.268 -28.268  10.796
ATOM   5402  O   SER A 362      17.387 -28.463   9.959
ATOM   5403  CB  SER A 362      19.628 -30.250  11.754
ATOM   5404  OG  SER A 362      19.420 -31.088  10.635
ATOM   5405  H   SER A 362      16.553 -29.971  11.533
ATOM   5406  HA  SER A 362      18.709 -28.632  12.847
ATOM   5407  HB3 SER A 362      19.785 -30.871  12.635
ATOM   5408  HB2 SER A 362      20.564 -29.718  11.595
ATOM   5409  HG  SER A 362      18.660 -31.649  10.814
ATOM   5410  N   ASN A 363      19.114 -27.231  10.784
ATOM   5411  CA  ASN A 363      19.165 -26.124   9.834
ATOM   5412  C   ASN A 363      20.636 -25.764   9.564
ATOM   5413  O   ASN A 363      21.030 -24.603   9.674
ATOM   5414  CB  ASN A 363      18.272 -24.943  10.313
ATOM   5415  CG  ASN A 363      18.589 -24.393  11.712
ATOM   5416  OD1 ASN A 363      18.267 -25.018  12.720
ATOM   5417  ND2 ASN A 363      19.203 -23.211  11.784
ATOM   5418  H   ASN A 363      19.804 -27.178  11.526
ATOM   5419  HA  ASN A 363      18.779 -26.485   8.882
ATOM   5420  HB3 ASN A 363      17.234 -25.275  10.335
ATOM   5421  HB2 ASN A 363      18.300 -24.133   9.585
ATOM   5422 HD22 ASN A 363      19.405 -22.798  12.682
ATOM   5423 HD21 ASN A 363      19.469 -22.724  10.935
ATOM   5424  N   LYS A 364      21.428 -26.790   9.215
ATOM   5425  CA  LYS A 364      22.859 -26.698   8.918
ATOM   5426  C   LYS A 364      23.087 -25.854   7.652
ATOM   5427  O   LYS A 364      22.559 -26.202   6.596
ATOM   5428  CB  LYS A 364      23.442 -28.119   8.738
ATOM   5429  CG  LYS A 364      23.025 -29.113   9.835
ATOM   5430  CD  LYS A 364      23.797 -30.437   9.768
ATOM   5431  CE  LYS A 364      23.250 -31.481  10.758
ATOM   5432  NZ  LYS A 364      24.067 -32.705  10.769
ATOM   5433  H   LYS A 364      21.026 -27.713   9.144
ATOM   5434  HA  LYS A 364      23.354 -26.222   9.767
ATOM   5435  HB3 LYS A 364      24.531 -28.050   8.695
ATOM   5436  HB2 LYS A 364      23.128 -28.536   7.780
ATOM   5437  HG3 LYS A 364      21.961 -29.330   9.736
ATOM   5438  HG2 LYS A 364      23.152 -28.650  10.813
ATOM   5439  HD3 LYS A 364      24.850 -30.238   9.974
ATOM   5440  HD2 LYS A 364      23.753 -30.831   8.751
ATOM   5441  HE3 LYS A 364      22.223 -31.744  10.504
ATOM   5442  HE2 LYS A 364      23.234 -31.081  11.769
ATOM   5443  HZ1 LYS A 364      25.025 -32.462  10.993
ATOM   5444  HZ2 LYS A 364      23.712 -33.352  11.458
ATOM   5445  HZ3 LYS A 364      24.043 -33.134   9.856
ATOM   5446  N   GLY A 365      23.831 -24.745   7.795
ATOM   5447  CA  GLY A 365      24.084 -23.778   6.722
ATOM   5448  C   GLY A 365      22.855 -22.916   6.365
ATOM   5449  O   GLY A 365      22.890 -22.236   5.340
ATOM   5450  H   GLY A 365      24.231 -24.537   8.699
ATOM   5451  HA3 GLY A 365      24.440 -24.296   5.831
ATOM   5452  HA2 GLY A 365      24.890 -23.116   7.038
ATOM   5453  N   ALA A 366      21.787 -22.941   7.181
ATOM   5454  CA  ALA A 366      20.547 -22.190   6.990
ATOM   5455  C   ALA A 366      20.261 -21.355   8.242
ATOM   5456  O   ALA A 366      19.847 -21.912   9.258
ATOM   5457  CB  ALA A 366      19.401 -23.176   6.720
ATOM   5458  H   ALA A 366      21.809 -23.531   8.002
ATOM   5459  HA  ALA A 366      20.618 -21.519   6.134
ATOM   5460  HB1 ALA A 366      18.436 -22.674   6.763
ATOM   5461  HB2 ALA A 366      19.496 -23.626   5.734
ATOM   5462  HB3 ALA A 366      19.381 -23.988   7.446
ATOM   5463  N   ILE A 367      20.488 -20.036   8.157
ATOM   5464  CA  ILE A 367      20.252 -19.101   9.258
ATOM   5465  C   ILE A 367      18.768 -18.692   9.245
ATOM   5466  O   ILE A 367      18.377 -17.838   8.450
ATOM   5467  CB  ILE A 367      21.143 -17.826   9.160
ATOM   5468  CG1 ILE A 367      22.638 -18.199   9.042
ATOM   5469  CG2 ILE A 367      20.910 -16.863  10.351
ATOM   5470  CD1 ILE A 367      23.567 -17.016   8.739
ATOM   5471  H   ILE A 367      20.825 -19.636   7.290
ATOM   5472  HA  ILE A 367      20.480 -19.593  10.207
ATOM   5473  HB  ILE A 367      20.884 -17.290   8.247
ATOM   5474 HG13 ILE A 367      22.786 -18.933   8.249
ATOM   5475 HG12 ILE A 367      22.960 -18.693   9.955
ATOM   5476 HG21 ILE A 367      21.555 -15.986  10.307
ATOM   5477 HG22 ILE A 367      19.889 -16.484  10.384
ATOM   5478 HG23 ILE A 367      21.104 -17.362  11.301
ATOM   5479 HD11 ILE A 367      24.299 -16.891   9.533
ATOM   5480 HD12 ILE A 367      24.112 -17.187   7.813
ATOM   5481 HD13 ILE A 367      23.035 -16.072   8.624
ATOM   5482  N   ILE A 368      17.974 -19.338  10.110
ATOM   5483  CA  ILE A 368      16.536 -19.112  10.228
ATOM   5484  C   ILE A 368      16.294 -18.370  11.553
ATOM   5485  O   ILE A 368      16.545 -18.935  12.619
ATOM   5486  CB  ILE A 368      15.735 -20.451  10.229
ATOM   5487  CG1 ILE A 368      16.051 -21.321   8.987
ATOM   5488  CG2 ILE A 368      14.209 -20.229  10.342
ATOM   5489  CD1 ILE A 368      15.563 -22.768   9.107
ATOM   5490  H   ILE A 368      18.366 -20.031  10.731
ATOM   5491  HA  ILE A 368      16.170 -18.501   9.404
ATOM   5492  HB  ILE A 368      16.047 -21.025  11.104
ATOM   5493 HG13 ILE A 368      17.122 -21.356   8.793
ATOM   5494 HG12 ILE A 368      15.606 -20.874   8.100
ATOM   5495 HG21 ILE A 368      13.669 -21.176  10.350
ATOM   5496 HG22 ILE A 368      13.933 -19.709  11.259
ATOM   5497 HG23 ILE A 368      13.831 -19.643   9.504
ATOM   5498 HD11 ILE A 368      16.164 -23.426   8.479
ATOM   5499 HD12 ILE A 368      15.632 -23.137  10.131
ATOM   5500 HD13 ILE A 368      14.526 -22.863   8.784
ATOM   5501  N   GLY A 369      15.843 -17.112  11.455
ATOM   5502  CA  GLY A 369      15.575 -16.255  12.608
ATOM   5503  C   GLY A 369      14.395 -15.333  12.293
ATOM   5504  O   GLY A 369      13.852 -15.352  11.190
ATOM   5505  H   GLY A 369      15.662 -16.715  10.542
ATOM   5506  HA3 GLY A 369      16.460 -15.655  12.825
ATOM   5507  HA2 GLY A 369      15.340 -16.838  13.500
ATOM   5508  N   LEU A 370      14.003 -14.516  13.282
ATOM   5509  CA  LEU A 370      12.959 -13.498  13.141
ATOM   5510  C   LEU A 370      13.601 -12.145  12.807
ATOM   5511  O   LEU A 370      13.312 -11.589  11.749
ATOM   5512  CB  LEU A 370      12.115 -13.422  14.434
ATOM   5513  CG  LEU A 370      11.282 -14.690  14.733
ATOM   5514  CD1 LEU A 370      10.667 -14.635  16.148
ATOM   5515  CD2 LEU A 370      10.225 -14.976  13.643
ATOM   5516  H   LEU A 370      14.475 -14.552  14.174
ATOM   5517  HA  LEU A 370      12.296 -13.749  12.311
ATOM   5518  HB3 LEU A 370      11.438 -12.568  14.374
ATOM   5519  HB2 LEU A 370      12.777 -13.221  15.278
ATOM   5520  HG  LEU A 370      11.971 -15.536  14.739
ATOM   5521 HD11 LEU A 370      10.897 -15.544  16.704
ATOM   5522 HD12 LEU A 370      11.056 -13.800  16.731
ATOM   5523 HD13 LEU A 370       9.583 -14.530  16.133
ATOM   5524 HD21 LEU A 370       9.236 -15.176  14.053
ATOM   5525 HD22 LEU A 370      10.119 -14.142  12.951
ATOM   5526 HD23 LEU A 370      10.507 -15.849  13.054
ATOM   5527  N   MET A 371      14.473 -11.663  13.705
ATOM   5528  CA  MET A 371      15.182 -10.394  13.581
ATOM   5529  C   MET A 371      16.688 -10.682  13.607
ATOM   5530  O   MET A 371      17.331 -10.560  14.649
ATOM   5531  CB  MET A 371      14.687  -9.446  14.691
ATOM   5532  CG  MET A 371      15.255  -8.021  14.605
ATOM   5533  SD  MET A 371      14.591  -6.895  15.858
ATOM   5534  CE  MET A 371      12.958  -6.548  15.152
ATOM   5535  H   MET A 371      14.673 -12.193  14.541
ATOM   5536  HA  MET A 371      14.956  -9.921  12.623
ATOM   5537  HB3 MET A 371      14.920  -9.865  15.671
ATOM   5538  HB2 MET A 371      13.599  -9.395  14.646
ATOM   5539  HG3 MET A 371      15.062  -7.593  13.621
ATOM   5540  HG2 MET A 371      16.336  -8.044  14.720
ATOM   5541  HE1 MET A 371      12.410  -5.862  15.798
ATOM   5542  HE2 MET A 371      13.057  -6.087  14.171
ATOM   5543  HE3 MET A 371      12.375  -7.461  15.047
ATOM   5544  N   VAL A 372      17.206 -11.093  12.441
ATOM   5545  CA  VAL A 372      18.618 -11.369  12.189
ATOM   5546  C   VAL A 372      19.399 -10.040  12.124
ATOM   5547  O   VAL A 372      18.966  -9.117  11.436
ATOM   5548  CB  VAL A 372      18.794 -12.137  10.843
ATOM   5549  CG1 VAL A 372      20.263 -12.419  10.469
ATOM   5550  CG2 VAL A 372      17.998 -13.457  10.825
ATOM   5551  H   VAL A 372      16.604 -11.143  11.629
ATOM   5552  HA  VAL A 372      19.006 -11.982  13.005
ATOM   5553  HB  VAL A 372      18.378 -11.527  10.043
ATOM   5554 HG11 VAL A 372      20.331 -13.001   9.549
ATOM   5555 HG12 VAL A 372      20.830 -11.503  10.304
ATOM   5556 HG13 VAL A 372      20.761 -12.986  11.254
ATOM   5557 HG21 VAL A 372      18.135 -13.990   9.884
ATOM   5558 HG22 VAL A 372      18.317 -14.121  11.629
ATOM   5559 HG23 VAL A 372      16.927 -13.287  10.939
ATOM   5560  N   GLY A 373      20.516  -9.968  12.860
ATOM   5561  CA  GLY A 373      21.338  -8.770  13.004
ATOM   5562  C   GLY A 373      22.625  -8.928  12.199
ATOM   5563  O   GLY A 373      22.599  -9.340  11.040
ATOM   5564  H   GLY A 373      20.781 -10.763  13.425
ATOM   5565  HA3 GLY A 373      21.597  -8.644  14.052
ATOM   5566  HA2 GLY A 373      20.811  -7.870  12.689
ATOM   5567  N   GLY A 374      23.749  -8.557  12.833
ATOM   5568  CA  GLY A 374      25.093  -8.638  12.273
ATOM   5569  C   GLY A 374      25.659 -10.044  12.495
ATOM   5570  O   GLY A 374      26.520 -10.229  13.355
ATOM   5571  H   GLY A 374      23.681  -8.210  13.779
ATOM   5572  HA3 GLY A 374      25.730  -7.898  12.759
ATOM   5573  HA2 GLY A 374      25.081  -8.405  11.211
ATOM   5574  N   VAL A 375      25.163 -11.024  11.722
ATOM   5575  CA  VAL A 375      25.593 -12.418  11.782
ATOM   5576  C   VAL A 375      26.701 -12.658  10.741
ATOM   5577  O   VAL A 375      26.440 -12.597   9.539
ATOM   5578  CB  VAL A 375      24.412 -13.398  11.532
ATOM   5579  CG1 VAL A 375      24.836 -14.875  11.473
ATOM   5580  CG2 VAL A 375      23.322 -13.231  12.602
ATOM   5581  H   VAL A 375      24.446 -10.806  11.045
ATOM   5582  HA  VAL A 375      25.987 -12.636  12.776
ATOM   5583  HB  VAL A 375      23.952 -13.170  10.571
ATOM   5584 HG11 VAL A 375      23.963 -15.525  11.417
ATOM   5585 HG12 VAL A 375      25.443 -15.081  10.595
ATOM   5586 HG13 VAL A 375      25.406 -15.161  12.358
ATOM   5587 HG21 VAL A 375      22.512 -13.946  12.462
ATOM   5588 HG22 VAL A 375      23.735 -13.398  13.596
ATOM   5589 HG23 VAL A 375      22.884 -12.233  12.584
ATOM   5590  N   VAL A 376      27.917 -12.920  11.242
ATOM   5591  CA  VAL A 376      29.106 -13.186  10.440
ATOM   5592  C   VAL A 376      29.246 -14.708  10.235
ATOM   5593  O   VAL A 376      29.280 -15.458  11.210
ATOM   5594  CB  VAL A 376      30.396 -12.647  11.121
ATOM   5595  CG1 VAL A 376      31.673 -12.898  10.290
ATOM   5596  CG2 VAL A 376      30.284 -11.147  11.458
ATOM   5597  H   VAL A 376      28.050 -12.953  12.245
ATOM   5598  HA  VAL A 376      29.002 -12.686   9.481
ATOM   5599  HB  VAL A 376      30.528 -13.168  12.072
ATOM   5600 HG11 VAL A 376      32.544 -12.441  10.761
ATOM   5601 HG12 VAL A 376      31.895 -13.960  10.186
ATOM   5602 HG13 VAL A 376      31.585 -12.480   9.287
ATOM   5603 HG21 VAL A 376      31.199 -10.779  11.924
ATOM   5604 HG22 VAL A 376      30.103 -10.545  10.570
ATOM   5605 HG23 VAL A 376      29.472 -10.949  12.157
ATOM   5606  N   ILE A 377      29.326 -15.123   8.966
ATOM   5607  CA  ILE A 377      29.450 -16.511   8.520
ATOM   5608  C   ILE A 377      30.463 -16.622   7.360
ATOM   5609  O   ILE A 377      31.078 -15.628   6.972
ATOM   5610  CB  ILE A 377      28.070 -17.100   8.082
ATOM   5611  CG1 ILE A 377      27.310 -16.218   7.061
ATOM   5612  CG2 ILE A 377      27.201 -17.460   9.297
ATOM   5613  CD1 ILE A 377      26.351 -16.997   6.148
ATOM   5614  H   ILE A 377      29.304 -14.434   8.223
ATOM   5615  HA  ILE A 377      29.857 -17.117   9.331
ATOM   5616  HB  ILE A 377      28.244 -18.058   7.591
ATOM   5617 HG13 ILE A 377      28.024 -15.713   6.415
ATOM   5618 HG12 ILE A 377      26.773 -15.421   7.577
ATOM   5619 HG21 ILE A 377      26.297 -17.987   8.996
ATOM   5620 HG22 ILE A 377      27.739 -18.113   9.984
ATOM   5621 HG23 ILE A 377      26.908 -16.572   9.852
ATOM   5622 HD11 ILE A 377      25.467 -16.403   5.912
ATOM   5623 HD12 ILE A 377      26.836 -17.251   5.205
ATOM   5624 HD13 ILE A 377      26.015 -17.930   6.602
ATOM   5625  N   ALA A 378      30.614 -17.849   6.838
ATOM   5626  CA  ALA A 378      31.459 -18.213   5.692
ATOM   5627  C   ALA A 378      30.804 -19.339   4.796
ATOM   5628  O   ALA A 378      29.767 -19.904   5.227
ATOM   5629  CB  ALA A 378      32.852 -18.643   6.214
ATOM   5630  OXT ALA A 378      31.402 -19.551   3.717
ATOM   5631  H   ALA A 378      30.016 -18.596   7.163
ATOM   5632  HA  ALA A 378      31.584 -17.346   5.041
ATOM   5633  HB1 ALA A 378      33.545 -18.834   5.394
ATOM   5634  HB2 ALA A 378      33.300 -17.864   6.830
ATOM   5635  HB3 ALA A 378      32.794 -19.548   6.819
ATOM   5636  N   ASP A 379     -17.223 -20.922  -7.300
ATOM   5637  CA  ASP A 379     -17.667 -21.810  -6.205
ATOM   5638  C   ASP A 379     -17.450 -21.095  -4.837
ATOM   5639  O   ASP A 379     -17.073 -19.920  -4.784
ATOM   5640  CB  ASP A 379     -17.011 -23.224  -6.332
ATOM   5641  CG  ASP A 379     -17.876 -24.442  -5.941
ATOM   5642  OD1 ASP A 379     -18.784 -24.300  -5.091
ATOM   5643  OD2 ASP A 379     -17.530 -25.545  -6.418
ATOM   5644  H1  ASP A 379     -17.380 -19.953  -7.061
ATOM   5645  H2  ASP A 379     -16.236 -21.034  -7.485
ATOM   5646  HA  ASP A 379     -18.750 -21.899  -6.310
ATOM   5647  HB3 ASP A 379     -16.089 -23.267  -5.749
ATOM   5648  HB2 ASP A 379     -16.697 -23.384  -7.366
ATOM   5649  N   ALA A 380     -17.737 -21.818  -3.743
ATOM   5650  CA  ALA A 380     -17.630 -21.346  -2.366
ATOM   5651  C   ALA A 380     -16.731 -22.291  -1.565
ATOM   5652  O   ALA A 380     -16.933 -23.506  -1.608
ATOM   5653  CB  ALA A 380     -19.037 -21.282  -1.750
ATOM   5654  H   ALA A 380     -18.052 -22.774  -3.861
ATOM   5655  HA  ALA A 380     -17.198 -20.344  -2.333
ATOM   5656  HB1 ALA A 380     -18.998 -20.947  -0.713
ATOM   5657  HB2 ALA A 380     -19.670 -20.583  -2.296
ATOM   5658  HB3 ALA A 380     -19.528 -22.256  -1.767
ATOM   5659  N   GLU A 381     -15.780 -21.699  -0.827
ATOM   5660  CA  GLU A 381     -14.879 -22.396   0.086
ATOM   5661  C   GLU A 381     -15.155 -21.941   1.530
ATOM   5662  O   GLU A 381     -15.648 -20.834   1.755
ATOM   5663  CB  GLU A 381     -13.418 -22.142  -0.365
ATOM   5664  CG  GLU A 381     -12.302 -22.852   0.441
ATOM   5665  CD  GLU A 381     -12.360 -24.385   0.342
ATOM   5666  OE1 GLU A 381     -13.111 -24.991   1.138
ATOM   5667  OE2 GLU A 381     -11.647 -24.935  -0.525
ATOM   5668  H   GLU A 381     -15.699 -20.693  -0.835
ATOM   5669  HA  GLU A 381     -15.078 -23.468   0.039
ATOM   5670  HB3 GLU A 381     -13.223 -21.070  -0.349
ATOM   5671  HB2 GLU A 381     -13.320 -22.430  -1.413
ATOM   5672  HG3 GLU A 381     -12.321 -22.546   1.487
ATOM   5673  HG2 GLU A 381     -11.332 -22.513   0.071
ATOM   5674  N   PHE A 382     -14.830 -22.832   2.474
ATOM   5675  CA  PHE A 382     -15.016 -22.673   3.916
ATOM   5676  C   PHE A 382     -13.888 -23.316   4.745
ATOM   5677  O   PHE A 382     -13.874 -23.142   5.964
ATOM   5678  CB  PHE A 382     -16.425 -23.161   4.327
ATOM   5679  CG  PHE A 382     -16.825 -24.527   3.786
ATOM   5680  CD1 PHE A 382     -16.299 -25.709   4.351
ATOM   5681  CD2 PHE A 382     -17.593 -24.617   2.605
ATOM   5682  CE1 PHE A 382     -16.582 -26.940   3.774
ATOM   5683  CE2 PHE A 382     -17.870 -25.857   2.047
ATOM   5684  CZ  PHE A 382     -17.370 -27.014   2.631
ATOM   5685  H   PHE A 382     -14.440 -23.718   2.177
ATOM   5686  HA  PHE A 382     -14.959 -21.610   4.147
ATOM   5687  HB3 PHE A 382     -17.169 -22.427   4.013
ATOM   5688  HB2 PHE A 382     -16.500 -23.196   5.415
ATOM   5689  HD1 PHE A 382     -15.672 -25.661   5.230
ATOM   5690  HD2 PHE A 382     -17.961 -23.721   2.126
ATOM   5691  HE1 PHE A 382     -16.183 -27.843   4.211
ATOM   5692  HE2 PHE A 382     -18.462 -25.921   1.146
ATOM   5693  HZ  PHE A 382     -17.583 -27.975   2.187
ATOM   5694  N   ARG A 383     -12.957 -24.028   4.088
ATOM   5695  CA  ARG A 383     -11.790 -24.649   4.705
ATOM   5696  C   ARG A 383     -10.629 -23.641   4.777
ATOM   5697  O   ARG A 383     -10.376 -22.924   3.808
ATOM   5698  CB  ARG A 383     -11.431 -25.901   3.881
ATOM   5699  CG  ARG A 383     -10.379 -26.827   4.509
ATOM   5700  CD  ARG A 383     -10.113 -28.051   3.616
ATOM   5701  NE  ARG A 383      -8.943 -28.825   4.059
ATOM   5702  CZ  ARG A 383      -8.397 -29.895   3.453
ATOM   5703  NH1 ARG A 383      -8.924 -30.431   2.341
ATOM   5704  NH2 ARG A 383      -7.289 -30.438   3.970
ATOM   5705  H   ARG A 383     -13.023 -24.137   3.085
ATOM   5706  HA  ARG A 383     -12.055 -24.971   5.714
ATOM   5707  HB3 ARG A 383     -11.080 -25.593   2.895
ATOM   5708  HB2 ARG A 383     -12.336 -26.486   3.710
ATOM   5709  HG3 ARG A 383     -10.811 -27.181   5.446
ATOM   5710  HG2 ARG A 383      -9.460 -26.311   4.781
ATOM   5711  HD3 ARG A 383     -10.075 -27.788   2.558
ATOM   5712  HD2 ARG A 383     -10.951 -28.740   3.736
ATOM   5713  HE  ARG A 383      -8.484 -28.471   4.893
ATOM   5714 HH12 ARG A 383      -8.496 -31.231   1.898
ATOM   5715 HH11 ARG A 383      -9.755 -30.025   1.936
ATOM   5716 HH22 ARG A 383      -6.861 -31.248   3.547
ATOM   5717 HH21 ARG A 383      -6.850 -30.010   4.779
ATOM   5718  N   HIS A 384      -9.944 -23.623   5.930
ATOM   5719  CA  HIS A 384      -8.833 -22.716   6.245
ATOM   5720  C   HIS A 384      -7.452 -23.301   5.880
ATOM   5721  O   HIS A 384      -6.438 -22.698   6.237
ATOM   5722  CB  HIS A 384      -8.890 -22.364   7.746
ATOM   5723  CG  HIS A 384     -10.215 -21.825   8.229
ATOM   5724  ND1 HIS A 384     -10.460 -20.475   8.414
ATOM   5725  CD2 HIS A 384     -11.370 -22.469   8.616
ATOM   5726  CE1 HIS A 384     -11.704 -20.367   8.889
ATOM   5727  NE2 HIS A 384     -12.320 -21.535   9.028
ATOM   5728  H   HIS A 384     -10.212 -24.255   6.671
ATOM   5729  HA  HIS A 384      -8.954 -21.792   5.677
ATOM   5730  HB3 HIS A 384      -8.121 -21.628   7.988
ATOM   5731  HB2 HIS A 384      -8.657 -23.247   8.343
ATOM   5732  HD2 HIS A 384     -11.591 -23.526   8.630
ATOM   5733  HE1 HIS A 384     -12.163 -19.422   9.140
ATOM   5734  HD1 HIS A 384      -9.814 -19.716   8.245
ATOM   5735  N   ASP A 385      -7.423 -24.452   5.189
ATOM   5736  CA  ASP A 385      -6.199 -25.149   4.803
ATOM   5737  C   ASP A 385      -6.433 -25.924   3.491
ATOM   5738  O   ASP A 385      -7.555 -26.006   2.992
ATOM   5739  CB  ASP A 385      -5.631 -26.030   5.961
ATOM   5740  CG  ASP A 385      -6.262 -27.419   6.160
ATOM   5741  OD1 ASP A 385      -5.596 -28.402   5.764
ATOM   5742  OD2 ASP A 385      -7.442 -27.475   6.572
ATOM   5743  H   ASP A 385      -8.287 -24.889   4.904
ATOM   5744  HA  ASP A 385      -5.450 -24.393   4.559
ATOM   5745  HB3 ASP A 385      -5.768 -25.496   6.903
ATOM   5746  HB2 ASP A 385      -4.551 -26.128   5.868
ATOM   5747  N   SER A 386      -5.337 -26.491   2.972
ATOM   5748  CA  SER A 386      -5.290 -27.325   1.772
ATOM   5749  C   SER A 386      -4.110 -28.314   1.867
ATOM   5750  O   SER A 386      -3.346 -28.456   0.912
ATOM   5751  CB  SER A 386      -5.295 -26.419   0.517
ATOM   5752  OG  SER A 386      -4.140 -25.605   0.443
ATOM   5753  H   SER A 386      -4.450 -26.322   3.425
ATOM   5754  HA  SER A 386      -6.191 -27.940   1.747
ATOM   5755  HB3 SER A 386      -6.176 -25.777   0.508
ATOM   5756  HB2 SER A 386      -5.349 -27.027  -0.386
ATOM   5757  HG  SER A 386      -3.381 -26.170   0.273
ATOM   5758  N   GLY A 387      -3.964 -28.950   3.044
ATOM   5759  CA  GLY A 387      -2.792 -29.746   3.435
ATOM   5760  C   GLY A 387      -1.712 -28.865   4.096
ATOM   5761  O   GLY A 387      -0.713 -29.383   4.591
ATOM   5762  H   GLY A 387      -4.644 -28.779   3.775
ATOM   5763  HA3 GLY A 387      -2.365 -30.270   2.579
ATOM   5764  HA2 GLY A 387      -3.110 -30.505   4.149
ATOM   5765  N   TYR A 388      -1.929 -27.543   4.108
ATOM   5766  CA  TYR A 388      -1.101 -26.490   4.679
ATOM   5767  C   TYR A 388      -2.017 -25.279   4.891
ATOM   5768  O   TYR A 388      -2.941 -25.068   4.103
ATOM   5769  CB  TYR A 388       0.092 -26.168   3.744
ATOM   5770  CG  TYR A 388      -0.264 -25.799   2.309
ATOM   5771  CD1 TYR A 388      -0.304 -26.802   1.317
ATOM   5772  CD2 TYR A 388      -0.572 -24.465   1.961
ATOM   5773  CE1 TYR A 388      -0.663 -26.479  -0.005
ATOM   5774  CE2 TYR A 388      -0.937 -24.144   0.639
ATOM   5775  CZ  TYR A 388      -0.984 -25.151  -0.345
ATOM   5776  OH  TYR A 388      -1.351 -24.848  -1.623
ATOM   5777  H   TYR A 388      -2.773 -27.205   3.672
ATOM   5778  HA  TYR A 388      -0.726 -26.823   5.649
ATOM   5779  HB3 TYR A 388       0.764 -27.026   3.715
ATOM   5780  HB2 TYR A 388       0.681 -25.356   4.174
ATOM   5781  HD1 TYR A 388      -0.075 -27.826   1.571
ATOM   5782  HD2 TYR A 388      -0.548 -23.688   2.711
ATOM   5783  HE1 TYR A 388      -0.702 -27.255  -0.756
ATOM   5784  HE2 TYR A 388      -1.188 -23.124   0.386
ATOM   5785  HH  TYR A 388      -1.577 -23.924  -1.746
ATOM   5786  N   GLU A 389      -1.739 -24.498   5.944
ATOM   5787  CA  GLU A 389      -2.469 -23.282   6.308
ATOM   5788  C   GLU A 389      -2.339 -22.231   5.196
ATOM   5789  O   GLU A 389      -1.214 -21.925   4.803
ATOM   5790  CB  GLU A 389      -1.920 -22.693   7.633
ATOM   5791  CG  GLU A 389      -1.528 -23.697   8.745
ATOM   5792  CD  GLU A 389      -0.030 -24.060   8.790
ATOM   5793  OE1 GLU A 389       0.617 -24.113   7.719
ATOM   5794  OE2 GLU A 389       0.464 -24.282   9.917
ATOM   5795  H   GLU A 389      -0.944 -24.713   6.534
ATOM   5796  HA  GLU A 389      -3.519 -23.552   6.445
ATOM   5797  HB3 GLU A 389      -2.696 -22.045   8.041
ATOM   5798  HB2 GLU A 389      -1.083 -22.022   7.440
ATOM   5799  HG3 GLU A 389      -2.119 -24.611   8.665
ATOM   5800  HG2 GLU A 389      -1.800 -23.256   9.705
ATOM   5801  N   VAL A 390      -3.471 -21.699   4.716
ATOM   5802  CA  VAL A 390      -3.481 -20.634   3.712
ATOM   5803  C   VAL A 390      -3.617 -19.266   4.405
ATOM   5804  O   VAL A 390      -4.370 -19.133   5.371
ATOM   5805  CB  VAL A 390      -4.604 -20.832   2.657
ATOM   5806  CG1 VAL A 390      -4.338 -22.092   1.814
ATOM   5807  CG2 VAL A 390      -6.041 -20.858   3.206
ATOM   5808  H   VAL A 390      -4.368 -21.981   5.085
ATOM   5809  HA  VAL A 390      -2.536 -20.634   3.164
ATOM   5810  HB  VAL A 390      -4.549 -19.986   1.969
ATOM   5811 HG11 VAL A 390      -5.062 -22.185   1.004
ATOM   5812 HG12 VAL A 390      -3.345 -22.066   1.365
ATOM   5813 HG13 VAL A 390      -4.402 -22.999   2.416
ATOM   5814 HG21 VAL A 390      -6.764 -20.952   2.396
ATOM   5815 HG22 VAL A 390      -6.189 -21.706   3.869
ATOM   5816 HG23 VAL A 390      -6.293 -19.955   3.753
ATOM   5817  N   HIS A 391      -2.830 -18.294   3.919
ATOM   5818  CA  HIS A 391      -2.679 -16.961   4.502
ATOM   5819  C   HIS A 391      -2.731 -15.889   3.406
ATOM   5820  O   HIS A 391      -2.453 -16.188   2.245
ATOM   5821  CB  HIS A 391      -1.352 -16.894   5.290
ATOM   5822  CG  HIS A 391      -1.298 -17.807   6.490
ATOM   5823  ND1 HIS A 391      -0.244 -18.695   6.731
ATOM   5824  CD2 HIS A 391      -2.226 -17.939   7.501
ATOM   5825  CE1 HIS A 391      -0.568 -19.307   7.863
ATOM   5826  NE2 HIS A 391      -1.732 -18.898   8.363
ATOM   5827  H   HIS A 391      -2.250 -18.481   3.112
ATOM   5828  HA  HIS A 391      -3.488 -16.756   5.202
ATOM   5829  HB3 HIS A 391      -1.180 -15.878   5.645
ATOM   5830  HB2 HIS A 391      -0.511 -17.128   4.637
ATOM   5831  HD2 HIS A 391      -3.172 -17.442   7.657
ATOM   5832  HE1 HIS A 391       0.046 -20.061   8.331
ATOM   5833  HE2 HIS A 391      -2.163 -19.216   9.221
ATOM   5834  N   HIS A 392      -3.049 -14.644   3.803
ATOM   5835  CA  HIS A 392      -2.928 -13.457   2.948
ATOM   5836  C   HIS A 392      -1.452 -13.144   2.653
ATOM   5837  O   HIS A 392      -1.102 -12.897   1.498
ATOM   5838  CB  HIS A 392      -3.614 -12.257   3.639
ATOM   5839  CG  HIS A 392      -3.910 -11.058   2.764
ATOM   5840  ND1 HIS A 392      -2.914 -10.292   2.147
ATOM   5841  CD2 HIS A 392      -5.136 -10.499   2.469
ATOM   5842  CE1 HIS A 392      -3.561  -9.316   1.525
ATOM   5843  NE2 HIS A 392      -4.880  -9.383   1.694
ATOM   5844  H   HIS A 392      -3.295 -14.474   4.769
ATOM   5845  HA  HIS A 392      -3.448 -13.664   2.009
ATOM   5846  HB3 HIS A 392      -3.023 -11.914   4.490
ATOM   5847  HB2 HIS A 392      -4.564 -12.577   4.064
ATOM   5848  HD2 HIS A 392      -6.139 -10.777   2.760
ATOM   5849  HE1 HIS A 392      -3.064  -8.534   0.972
ATOM   5850  HE2 HIS A 392      -5.574  -8.739   1.338
ATOM   5851  N   GLN A 393      -0.636 -13.175   3.719
ATOM   5852  CA  GLN A 393       0.768 -12.793   3.713
ATOM   5853  C   GLN A 393       1.612 -13.964   4.234
ATOM   5854  O   GLN A 393       1.242 -14.599   5.223
ATOM   5855  CB  GLN A 393       0.912 -11.482   4.516
ATOM   5856  CG  GLN A 393       0.846 -11.607   6.050
ATOM   5857  CD  GLN A 393       0.826 -10.282   6.819
ATOM   5858  OE1 GLN A 393       0.934 -10.293   8.039
ATOM   5859  NE2 GLN A 393       0.685  -9.136   6.156
ATOM   5860  H   GLN A 393      -1.012 -13.428   4.622
ATOM   5861  HA  GLN A 393       1.073 -12.585   2.696
ATOM   5862  HB3 GLN A 393       0.124 -10.809   4.179
ATOM   5863  HB2 GLN A 393       1.850 -11.002   4.244
ATOM   5864  HG3 GLN A 393       1.707 -12.172   6.407
ATOM   5865  HG2 GLN A 393      -0.046 -12.167   6.335
ATOM   5866 HE22 GLN A 393       0.668  -8.262   6.664
ATOM   5867 HE21 GLN A 393       0.611  -9.118   5.145
ATOM   5868  N   LYS A 394       2.732 -14.230   3.544
ATOM   5869  CA  LYS A 394       3.626 -15.346   3.840
ATOM   5870  C   LYS A 394       5.013 -15.093   3.245
ATOM   5871  O   LYS A 394       5.118 -14.679   2.090
ATOM   5872  CB  LYS A 394       3.000 -16.671   3.340
ATOM   5873  CG  LYS A 394       3.917 -17.911   3.448
ATOM   5874  CD  LYS A 394       3.176 -19.248   3.337
ATOM   5875  CE  LYS A 394       2.270 -19.537   4.548
ATOM   5876  NZ  LYS A 394       1.519 -20.787   4.378
ATOM   5877  H   LYS A 394       2.975 -13.668   2.739
ATOM   5878  HA  LYS A 394       3.736 -15.407   4.926
ATOM   5879  HB3 LYS A 394       2.694 -16.563   2.298
ATOM   5880  HB2 LYS A 394       2.081 -16.831   3.899
ATOM   5881  HG3 LYS A 394       4.481 -17.893   4.379
ATOM   5882  HG2 LYS A 394       4.665 -17.869   2.655
ATOM   5883  HD3 LYS A 394       3.912 -20.046   3.231
ATOM   5884  HD2 LYS A 394       2.598 -19.254   2.413
ATOM   5885  HE3 LYS A 394       1.541 -18.744   4.695
ATOM   5886  HE2 LYS A 394       2.869 -19.601   5.456
ATOM   5887  HZ1 LYS A 394       0.941 -20.716   3.552
ATOM   5888  HZ2 LYS A 394       2.154 -21.566   4.283
ATOM   5889  HZ3 LYS A 394       0.917 -20.937   5.177
ATOM   5890  N   LEU A 395       6.040 -15.409   4.048
ATOM   5891  CA  LEU A 395       7.438 -15.421   3.642
ATOM   5892  C   LEU A 395       7.862 -16.890   3.509
ATOM   5893  O   LEU A 395       7.831 -17.618   4.501
ATOM   5894  CB  LEU A 395       8.271 -14.663   4.701
ATOM   5895  CG  LEU A 395       9.740 -14.403   4.296
ATOM   5896  CD1 LEU A 395       9.845 -13.475   3.066
ATOM   5897  CD2 LEU A 395      10.554 -13.865   5.489
ATOM   5898  H   LEU A 395       5.852 -15.764   4.975
ATOM   5899  HA  LEU A 395       7.555 -14.925   2.677
ATOM   5900  HB3 LEU A 395       8.238 -15.214   5.642
ATOM   5901  HB2 LEU A 395       7.802 -13.701   4.911
ATOM   5902  HG  LEU A 395      10.190 -15.359   4.028
ATOM   5903 HD11 LEU A 395      10.634 -12.730   3.168
ATOM   5904 HD12 LEU A 395      10.065 -14.053   2.169
ATOM   5905 HD13 LEU A 395       8.917 -12.933   2.881
ATOM   5906 HD21 LEU A 395      11.515 -14.375   5.566
ATOM   5907 HD22 LEU A 395      10.752 -12.797   5.409
ATOM   5908 HD23 LEU A 395      10.036 -14.012   6.435
ATOM   5909  N   VAL A 396       8.235 -17.297   2.288
ATOM   5910  CA  VAL A 396       8.636 -18.667   1.981
ATOM   5911  C   VAL A 396       9.860 -18.687   1.051
ATOM   5912  O   VAL A 396       9.990 -17.819   0.186
ATOM   5913  CB  VAL A 396       7.457 -19.500   1.402
ATOM   5914  CG1 VAL A 396       6.888 -18.941   0.089
ATOM   5915  CG2 VAL A 396       7.809 -20.985   1.214
ATOM   5916  H   VAL A 396       8.255 -16.646   1.516
ATOM   5917  HA  VAL A 396       8.946 -19.144   2.902
ATOM   5918  HB  VAL A 396       6.657 -19.460   2.143
ATOM   5919 HG11 VAL A 396       6.014 -19.516  -0.217
ATOM   5920 HG12 VAL A 396       6.570 -17.904   0.201
ATOM   5921 HG13 VAL A 396       7.614 -18.985  -0.723
ATOM   5922 HG21 VAL A 396       6.919 -21.582   1.016
ATOM   5923 HG22 VAL A 396       8.484 -21.113   0.371
ATOM   5924 HG23 VAL A 396       8.299 -21.399   2.094
ATOM   5925  N   PHE A 397      10.743 -19.673   1.279
ATOM   5926  CA  PHE A 397      12.008 -19.836   0.565
ATOM   5927  C   PHE A 397      11.817 -20.642  -0.735
ATOM   5928  O   PHE A 397      12.297 -20.199  -1.778
ATOM   5929  CB  PHE A 397      13.015 -20.507   1.521
ATOM   5930  CG  PHE A 397      14.478 -20.369   1.134
ATOM   5931  CD1 PHE A 397      15.081 -21.296   0.264
ATOM   5932  CD2 PHE A 397      15.213 -19.233   1.529
ATOM   5933  CE1 PHE A 397      16.397 -21.120  -0.141
ATOM   5934  CE2 PHE A 397      16.525 -19.064   1.107
ATOM   5935  CZ  PHE A 397      17.116 -20.011   0.281
ATOM   5936  H   PHE A 397      10.562 -20.335   2.021
ATOM   5937  HA  PHE A 397      12.393 -18.847   0.309
ATOM   5938  HB3 PHE A 397      12.781 -21.565   1.648
ATOM   5939  HB2 PHE A 397      12.896 -20.066   2.508
ATOM   5940  HD1 PHE A 397      14.514 -22.146  -0.074
ATOM   5941  HD2 PHE A 397      14.766 -18.510   2.191
ATOM   5942  HE1 PHE A 397      16.867 -21.844  -0.790
ATOM   5943  HE2 PHE A 397      17.091 -18.203   1.432
ATOM   5944  HZ  PHE A 397      18.139 -19.888  -0.036
ATOM   5945  N   PHE A 398      11.108 -21.783  -0.652
ATOM   5946  CA  PHE A 398      10.811 -22.677  -1.776
ATOM   5947  C   PHE A 398       9.402 -23.271  -1.674
ATOM   5948  O   PHE A 398       8.870 -23.428  -0.575
ATOM   5949  CB  PHE A 398      11.812 -23.850  -1.811
ATOM   5950  CG  PHE A 398      13.228 -23.562  -2.256
ATOM   5951  CD1 PHE A 398      14.280 -24.210  -1.591
ATOM   5952  CD2 PHE A 398      13.513 -22.814  -3.414
ATOM   5953  CE1 PHE A 398      15.593 -24.027  -1.997
ATOM   5954  CE2 PHE A 398      14.832 -22.652  -3.817
ATOM   5955  CZ  PHE A 398      15.866 -23.226  -3.093
ATOM   5956  H   PHE A 398      10.729 -22.072   0.239
ATOM   5957  HA  PHE A 398      10.849 -22.118  -2.713
ATOM   5958  HB3 PHE A 398      11.455 -24.655  -2.457
ATOM   5959  HB2 PHE A 398      11.857 -24.272  -0.806
ATOM   5960  HD1 PHE A 398      14.036 -24.822  -0.740
ATOM   5961  HD2 PHE A 398      12.715 -22.371  -3.990
ATOM   5962  HE1 PHE A 398      16.402 -24.496  -1.458
ATOM   5963  HE2 PHE A 398      15.063 -22.089  -4.704
ATOM   5964  HZ  PHE A 398      16.889 -23.064  -3.387
ATOM   5965  N   ALA A 399       8.874 -23.680  -2.839
ATOM   5966  CA  ALA A 399       7.648 -24.470  -2.981
ATOM   5967  C   ALA A 399       7.800 -25.953  -2.575
ATOM   5968  O   ALA A 399       6.785 -26.635  -2.440
ATOM   5969  CB  ALA A 399       7.177 -24.355  -4.439
ATOM   5970  H   ALA A 399       9.385 -23.515  -3.695
ATOM   5971  HA  ALA A 399       6.882 -24.032  -2.339
ATOM   5972  HB1 ALA A 399       6.241 -24.892  -4.598
ATOM   5973  HB2 ALA A 399       7.003 -23.315  -4.716
ATOM   5974  HB3 ALA A 399       7.914 -24.762  -5.134
ATOM   5975  N   GLU A 400       9.046 -26.415  -2.384
ATOM   5976  CA  GLU A 400       9.417 -27.765  -1.959
ATOM   5977  C   GLU A 400      10.525 -27.654  -0.888
ATOM   5978  O   GLU A 400      10.805 -26.553  -0.410
ATOM   5979  CB  GLU A 400       9.808 -28.568  -3.232
ATOM   5980  CG  GLU A 400      10.084 -30.085  -3.091
ATOM   5981  CD  GLU A 400       8.966 -30.846  -2.365
ATOM   5982  OE1 GLU A 400       9.175 -31.177  -1.176
ATOM   5983  OE2 GLU A 400       7.919 -31.081  -3.007
ATOM   5984  H   GLU A 400       9.820 -25.776  -2.489
ATOM   5985  HA  GLU A 400       8.559 -28.233  -1.473
ATOM   5986  HB3 GLU A 400      10.693 -28.108  -3.672
ATOM   5987  HB2 GLU A 400       9.023 -28.441  -3.980
ATOM   5988  HG3 GLU A 400      11.044 -30.265  -2.607
ATOM   5989  HG2 GLU A 400      10.197 -30.513  -4.087
ATOM   5990  N   ASP A 401      11.124 -28.789  -0.495
ATOM   5991  CA  ASP A 401      12.245 -28.856   0.444
ATOM   5992  C   ASP A 401      13.503 -28.156  -0.116
ATOM   5993  O   ASP A 401      13.702 -28.089  -1.330
ATOM   5994  CB  ASP A 401      12.547 -30.317   0.866
ATOM   5995  CG  ASP A 401      13.498 -30.443   2.069
ATOM   5996  OD1 ASP A 401      14.615 -30.969   1.870
ATOM   5997  OD2 ASP A 401      13.124 -29.935   3.152
ATOM   5998  H   ASP A 401      10.814 -29.671  -0.883
ATOM   5999  HA  ASP A 401      11.926 -28.302   1.330
ATOM   6000  HB3 ASP A 401      12.935 -30.873   0.011
ATOM   6001  HB2 ASP A 401      11.614 -30.823   1.117
ATOM   6002  N   VAL A 402      14.321 -27.647   0.812
ATOM   6003  CA  VAL A 402      15.554 -26.911   0.559
ATOM   6004  C   VAL A 402      16.771 -27.758   0.153
ATOM   6005  O   VAL A 402      17.705 -27.192  -0.418
ATOM   6006  CB  VAL A 402      15.920 -26.063   1.799
ATOM   6007  CG1 VAL A 402      14.938 -24.898   1.999
ATOM   6008  CG2 VAL A 402      16.065 -26.896   3.088
ATOM   6009  H   VAL A 402      14.085 -27.776   1.786
ATOM   6010  HA  VAL A 402      15.397 -26.260  -0.289
ATOM   6011  HB  VAL A 402      16.887 -25.605   1.611
ATOM   6012 HG11 VAL A 402      15.144 -24.353   2.916
ATOM   6013 HG12 VAL A 402      15.009 -24.179   1.185
ATOM   6014 HG13 VAL A 402      13.909 -25.249   2.050
ATOM   6015 HG21 VAL A 402      16.261 -26.258   3.948
ATOM   6016 HG22 VAL A 402      15.157 -27.457   3.306
ATOM   6017 HG23 VAL A 402      16.887 -27.609   3.019
ATOM   6018  N   GLY A 403      16.738 -29.075   0.416
ATOM   6019  CA  GLY A 403      17.812 -30.002   0.075
ATOM   6020  C   GLY A 403      18.988 -29.790   1.033
ATOM   6021  O   GLY A 403      18.985 -30.324   2.142
ATOM   6022  H   GLY A 403      15.932 -29.471   0.884
ATOM   6023  HA3 GLY A 403      18.122 -29.872  -0.963
ATOM   6024  HA2 GLY A 403      17.442 -31.022   0.174
ATOM   6025  N   SER A 404      19.993 -29.026   0.581
ATOM   6026  CA  SER A 404      21.226 -28.745   1.304
ATOM   6027  C   SER A 404      21.622 -27.274   1.097
ATOM   6028  O   SER A 404      22.266 -26.938   0.101
ATOM   6029  CB  SER A 404      22.309 -29.742   0.839
ATOM   6030  OG  SER A 404      23.515 -29.547   1.548
ATOM   6031  H   SER A 404      19.931 -28.620  -0.345
ATOM   6032  HA  SER A 404      21.069 -28.894   2.375
ATOM   6033  HB3 SER A 404      22.503 -29.642  -0.230
ATOM   6034  HB2 SER A 404      21.978 -30.767   1.008
ATOM   6035  HG  SER A 404      23.844 -28.669   1.341
ATOM   6036  N   ASN A 405      21.246 -26.431   2.070
ATOM   6037  CA  ASN A 405      21.663 -25.030   2.152
ATOM   6038  C   ASN A 405      23.096 -24.952   2.695
ATOM   6039  O   ASN A 405      23.374 -25.563   3.726
ATOM   6040  CB  ASN A 405      20.751 -24.222   3.098
ATOM   6041  CG  ASN A 405      19.258 -24.431   2.865
ATOM   6042  OD1 ASN A 405      18.652 -25.262   3.534
ATOM   6043  ND2 ASN A 405      18.653 -23.673   1.950
ATOM   6044  H   ASN A 405      20.708 -26.779   2.851
ATOM   6045  HA  ASN A 405      21.652 -24.562   1.166
ATOM   6046  HB3 ASN A 405      20.998 -23.164   3.033
ATOM   6047  HB2 ASN A 405      20.947 -24.508   4.134
ATOM   6048 HD22 ASN A 405      17.658 -23.763   1.799
ATOM   6049 HD21 ASN A 405      19.179 -23.010   1.394
ATOM   6050  N   LYS A 406      23.967 -24.196   2.014
ATOM   6051  CA  LYS A 406      25.363 -24.005   2.415
ATOM   6052  C   LYS A 406      25.705 -22.508   2.434
ATOM   6053  O   LYS A 406      26.733 -22.107   1.888
ATOM   6054  CB  LYS A 406      26.296 -24.858   1.521
ATOM   6055  CG  LYS A 406      26.067 -26.373   1.681
ATOM   6056  CD  LYS A 406      27.146 -27.226   1.001
ATOM   6057  CE  LYS A 406      26.826 -28.726   1.094
ATOM   6058  NZ  LYS A 406      27.840 -29.553   0.421
ATOM   6059  H   LYS A 406      23.676 -23.734   1.162
ATOM   6060  HA  LYS A 406      25.510 -24.331   3.446
ATOM   6061  HB3 LYS A 406      27.332 -24.646   1.788
ATOM   6062  HB2 LYS A 406      26.183 -24.575   0.473
ATOM   6063  HG3 LYS A 406      25.094 -26.635   1.265
ATOM   6064  HG2 LYS A 406      26.025 -26.627   2.741
ATOM   6065  HD3 LYS A 406      28.112 -27.025   1.467
ATOM   6066  HD2 LYS A 406      27.238 -26.925  -0.044
ATOM   6067  HE3 LYS A 406      25.868 -28.928   0.617
ATOM   6068  HE2 LYS A 406      26.750 -29.041   2.135
ATOM   6069  HZ1 LYS A 406      28.730 -29.433   0.892
ATOM   6070  HZ2 LYS A 406      27.579 -30.527   0.485
ATOM   6071  HZ3 LYS A 406      27.926 -29.285  -0.548
ATOM   6072  N   GLY A 407      24.837 -21.714   3.082
ATOM   6073  CA  GLY A 407      24.985 -20.266   3.204
ATOM   6074  C   GLY A 407      23.674 -19.558   2.845
ATOM   6075  O   GLY A 407      23.725 -18.508   2.205
ATOM   6076  H   GLY A 407      24.035 -22.130   3.534
ATOM   6077  HA3 GLY A 407      25.786 -19.876   2.573
ATOM   6078  HA2 GLY A 407      25.246 -20.024   4.235
ATOM   6079  N   ALA A 408      22.513 -20.112   3.239
ATOM   6080  CA  ALA A 408      21.207 -19.460   3.104
ATOM   6081  C   ALA A 408      20.854 -18.683   4.381
ATOM   6082  O   ALA A 408      21.252 -19.088   5.474
ATOM   6083  CB  ALA A 408      20.132 -20.517   2.820
ATOM   6084  H   ALA A 408      22.526 -20.959   3.791
ATOM   6085  HA  ALA A 408      21.230 -18.773   2.258
ATOM   6086  HB1 ALA A 408      19.166 -20.050   2.622
ATOM   6087  HB2 ALA A 408      20.391 -21.109   1.944
ATOM   6088  HB3 ALA A 408      19.999 -21.195   3.664
ATOM   6089  N   ILE A 409      20.093 -17.591   4.214
ATOM   6090  CA  ILE A 409      19.586 -16.763   5.306
ATOM   6091  C   ILE A 409      18.106 -16.450   5.017
ATOM   6092  O   ILE A 409      17.774 -16.041   3.904
ATOM   6093  CB  ILE A 409      20.377 -15.421   5.464
ATOM   6094  CG1 ILE A 409      21.902 -15.671   5.595
ATOM   6095  CG2 ILE A 409      19.858 -14.564   6.646
ATOM   6096  CD1 ILE A 409      22.766 -14.411   5.759
ATOM   6097  H   ILE A 409      19.807 -17.315   3.282
ATOM   6098  HA  ILE A 409      19.639 -17.315   6.244
ATOM   6099  HB  ILE A 409      20.226 -14.836   4.556
ATOM   6100 HG13 ILE A 409      22.270 -16.201   4.716
ATOM   6101 HG12 ILE A 409      22.083 -16.337   6.436
ATOM   6102 HG21 ILE A 409      20.403 -13.625   6.738
ATOM   6103 HG22 ILE A 409      18.810 -14.289   6.531
ATOM   6104 HG23 ILE A 409      19.958 -15.095   7.593
ATOM   6105 HD11 ILE A 409      23.759 -14.561   5.334
ATOM   6106 HD12 ILE A 409      22.322 -13.552   5.258
ATOM   6107 HD13 ILE A 409      22.895 -14.156   6.811
ATOM   6108  N   ILE A 410      17.249 -16.633   6.032
ATOM   6109  CA  ILE A 410      15.833 -16.275   5.995
ATOM   6110  C   ILE A 410      15.409 -15.653   7.337
ATOM   6111  O   ILE A 410      15.818 -16.126   8.398
ATOM   6112  CB  ILE A 410      14.902 -17.477   5.643
ATOM   6113  CG1 ILE A 410      13.412 -17.060   5.516
ATOM   6114  CG2 ILE A 410      15.039 -18.656   6.624
ATOM   6115  CD1 ILE A 410      12.558 -17.988   4.642
ATOM   6116  H   ILE A 410      17.589 -16.978   6.922
ATOM   6117  HA  ILE A 410      15.697 -15.522   5.226
ATOM   6118  HB  ILE A 410      15.220 -17.836   4.663
ATOM   6119 HG13 ILE A 410      13.345 -16.059   5.091
ATOM   6120 HG12 ILE A 410      12.956 -16.984   6.504
ATOM   6121 HG21 ILE A 410      14.405 -19.489   6.339
ATOM   6122 HG22 ILE A 410      16.066 -19.021   6.672
ATOM   6123 HG23 ILE A 410      14.729 -18.380   7.630
ATOM   6124 HD11 ILE A 410      11.539 -17.608   4.559
ATOM   6125 HD12 ILE A 410      12.962 -18.058   3.634
ATOM   6126 HD13 ILE A 410      12.493 -18.992   5.060
ATOM   6127  N   GLY A 411      14.564 -14.619   7.258
ATOM   6128  CA  GLY A 411      13.938 -14.027   8.430
ATOM   6129  C   GLY A 411      13.107 -12.823   8.006
ATOM   6130  O   GLY A 411      13.189 -12.373   6.867
ATOM   6131  H   GLY A 411      14.293 -14.248   6.357
ATOM   6132  HA3 GLY A 411      14.684 -13.724   9.165
ATOM   6133  HA2 GLY A 411      13.271 -14.764   8.875
ATOM   6134  N   LEU A 412      12.300 -12.293   8.938
ATOM   6135  CA  LEU A 412      11.452 -11.117   8.716
ATOM   6136  C   LEU A 412      12.276  -9.835   8.512
ATOM   6137  O   LEU A 412      11.938  -9.037   7.640
ATOM   6138  CB  LEU A 412      10.469 -10.932   9.894
ATOM   6139  CG  LEU A 412       9.533 -12.129  10.173
ATOM   6140  CD1 LEU A 412       8.667 -11.865  11.421
ATOM   6141  CD2 LEU A 412       8.668 -12.510   8.956
ATOM   6142  H   LEU A 412      12.284 -12.685   9.869
ATOM   6143  HA  LEU A 412      10.882 -11.284   7.801
ATOM   6144  HB3 LEU A 412       9.854 -10.050   9.708
ATOM   6145  HB2 LEU A 412      11.034 -10.710  10.800
ATOM   6146  HG  LEU A 412      10.159 -12.989  10.413
ATOM   6147 HD11 LEU A 412       8.526 -12.776  12.001
ATOM   6148 HD12 LEU A 412       9.122 -11.135  12.087
ATOM   6149 HD13 LEU A 412       7.677 -11.488  11.162
ATOM   6150 HD21 LEU A 412       7.639 -12.720   9.241
ATOM   6151 HD22 LEU A 412       8.639 -11.724   8.203
ATOM   6152 HD23 LEU A 412       9.050 -13.411   8.478
ATOM   6153  N   MET A 413      13.350  -9.685   9.299
ATOM   6154  CA  MET A 413      14.261  -8.550   9.247
ATOM   6155  C   MET A 413      15.696  -9.088   9.245
ATOM   6156  O   MET A 413      16.013  -9.951  10.062
ATOM   6157  CB  MET A 413      13.973  -7.630  10.453
ATOM   6158  CG  MET A 413      14.112  -6.141  10.126
ATOM   6159  SD  MET A 413      13.647  -5.076  11.512
ATOM   6160  CE  MET A 413      13.754  -3.469  10.699
ATOM   6161  H   MET A 413      13.571 -10.397   9.983
ATOM   6162  HA  MET A 413      14.092  -7.997   8.324
ATOM   6163  HB3 MET A 413      14.619  -7.880  11.295
ATOM   6164  HB2 MET A 413      12.957  -7.793  10.815
ATOM   6165  HG3 MET A 413      13.470  -5.892   9.281
ATOM   6166  HG2 MET A 413      15.136  -5.913   9.828
ATOM   6167  HE1 MET A 413      13.681  -2.673  11.439
ATOM   6168  HE2 MET A 413      14.708  -3.375  10.181
ATOM   6169  HE3 MET A 413      12.947  -3.355   9.975
ATOM   6170  N   VAL A 414      16.526  -8.572   8.328
ATOM   6171  CA  VAL A 414      17.938  -8.925   8.194
ATOM   6172  C   VAL A 414      18.770  -7.636   8.319
ATOM   6173  O   VAL A 414      18.338  -6.577   7.864
ATOM   6174  CB  VAL A 414      18.244  -9.638   6.843
ATOM   6175  CG1 VAL A 414      19.729 -10.020   6.664
ATOM   6176  CG2 VAL A 414      17.370 -10.893   6.648
ATOM   6177  H   VAL A 414      16.187  -7.863   7.689
ATOM   6178  HA  VAL A 414      18.240  -9.591   8.999
ATOM   6179  HB  VAL A 414      17.993  -8.968   6.026
ATOM   6180 HG11 VAL A 414      19.880 -10.596   5.751
ATOM   6181 HG12 VAL A 414      20.373  -9.145   6.588
ATOM   6182 HG13 VAL A 414      20.082 -10.628   7.498
ATOM   6183 HG21 VAL A 414      17.603 -11.400   5.711
ATOM   6184 HG22 VAL A 414      17.520 -11.608   7.458
ATOM   6185 HG23 VAL A 414      16.308 -10.646   6.617
ATOM   6186  N   GLY A 415      19.925  -7.751   8.989
ATOM   6187  CA  GLY A 415      20.781  -6.635   9.366
ATOM   6188  C   GLY A 415      22.055  -6.651   8.521
ATOM   6189  O   GLY A 415      22.028  -6.968   7.330
ATOM   6190  H   GLY A 415      20.197  -8.658   9.340
ATOM   6191  HA3 GLY A 415      21.023  -6.758  10.420
ATOM   6192  HA2 GLY A 415      20.284  -5.669   9.262
ATOM   6193  N   GLY A 416      23.169  -6.270   9.162
ATOM   6194  CA  GLY A 416      24.495  -6.156   8.561
ATOM   6195  C   GLY A 416      25.238  -7.500   8.580
ATOM   6196  O   GLY A 416      26.346  -7.567   9.111
ATOM   6197  H   GLY A 416      23.099  -6.024  10.141
ATOM   6198  HA3 GLY A 416      25.067  -5.410   9.114
ATOM   6199  HA2 GLY A 416      24.413  -5.797   7.538
ATOM   6200  N   VAL A 417      24.630  -8.565   8.029
ATOM   6201  CA  VAL A 417      25.215  -9.905   7.917
ATOM   6202  C   VAL A 417      26.439  -9.928   6.976
ATOM   6203  O   VAL A 417      26.408  -9.286   5.927
ATOM   6204  CB  VAL A 417      24.171 -10.943   7.408
ATOM   6205  CG1 VAL A 417      23.047 -11.153   8.431
ATOM   6206  CG2 VAL A 417      23.557 -10.615   6.035
ATOM   6207  H   VAL A 417      23.714  -8.447   7.619
ATOM   6208  HA  VAL A 417      25.544 -10.196   8.916
ATOM   6209  HB  VAL A 417      24.680 -11.904   7.312
ATOM   6210 HG11 VAL A 417      22.406 -11.988   8.149
ATOM   6211 HG12 VAL A 417      23.448 -11.362   9.419
ATOM   6212 HG13 VAL A 417      22.418 -10.267   8.512
ATOM   6213 HG21 VAL A 417      22.792 -11.340   5.759
ATOM   6214 HG22 VAL A 417      23.081  -9.636   6.053
ATOM   6215 HG23 VAL A 417      24.298 -10.616   5.240
ATOM   6216  N   VAL A 418      27.496 -10.651   7.380
ATOM   6217  CA  VAL A 418      28.759 -10.725   6.644
ATOM   6218  C   VAL A 418      28.993 -12.180   6.214
ATOM   6219  O   VAL A 418      29.045 -13.062   7.065
ATOM   6220  CB  VAL A 418      29.971 -10.250   7.497
ATOM   6221  CG1 VAL A 418      31.319 -10.315   6.747
ATOM   6222  CG2 VAL A 418      29.759  -8.832   8.062
ATOM   6223  H   VAL A 418      27.442 -11.188   8.236
ATOM   6224  HA  VAL A 418      28.715 -10.105   5.752
ATOM   6225  HB  VAL A 418      30.061 -10.914   8.354
ATOM   6226 HG11 VAL A 418      32.128  -9.913   7.357
ATOM   6227 HG12 VAL A 418      31.599 -11.338   6.493
ATOM   6228 HG13 VAL A 418      31.288  -9.741   5.821
ATOM   6229 HG21 VAL A 418      30.626  -8.503   8.636
ATOM   6230 HG22 VAL A 418      29.591  -8.104   7.270
ATOM   6231 HG23 VAL A 418      28.902  -8.793   8.734
ATOM   6232  N   ILE A 419      29.126 -12.403   4.902
ATOM   6233  CA  ILE A 419      29.333 -13.713   4.301
ATOM   6234  C   ILE A 419      30.716 -13.691   3.632
ATOM   6235  O   ILE A 419      30.879 -13.101   2.563
ATOM   6236  CB  ILE A 419      28.229 -14.057   3.253
ATOM   6237  CG1 ILE A 419      26.805 -14.009   3.866
ATOM   6238  CG2 ILE A 419      28.463 -15.446   2.615
ATOM   6239  CD1 ILE A 419      26.095 -12.651   3.752
ATOM   6240  H   ILE A 419      29.074 -11.624   4.256
ATOM   6241  HA  ILE A 419      29.339 -14.498   5.057
ATOM   6242  HB  ILE A 419      28.263 -13.320   2.450
ATOM   6243 HG13 ILE A 419      26.831 -14.320   4.910
ATOM   6244 HG12 ILE A 419      26.164 -14.739   3.369
ATOM   6245 HG21 ILE A 419      27.684 -15.681   1.890
ATOM   6246 HG22 ILE A 419      29.410 -15.505   2.078
ATOM   6247 HG23 ILE A 419      28.462 -16.233   3.370
ATOM   6248 HD11 ILE A 419      25.180 -12.656   4.343
ATOM   6249 HD12 ILE A 419      26.705 -11.824   4.108
ATOM   6250 HD13 ILE A 419      25.817 -12.435   2.721
ATOM   6251  N   ALA A 420      31.694 -14.319   4.306
ATOM   6252  CA  ALA A 420      33.090 -14.450   3.860
ATOM   6253  C   ALA A 420      33.267 -15.460   2.663
ATOM   6254  O   ALA A 420      32.584 -16.512   2.704
ATOM   6255  CB  ALA A 420      33.948 -14.872   5.071
ATOM   6256  OXT ALA A 420      34.125 -15.114   1.819
ATOM   6257  H   ALA A 420      31.476 -14.769   5.187
ATOM   6258  HA  ALA A 420      33.439 -13.462   3.548
ATOM   6259  HB1 ALA A 420      35.008 -14.915   4.813
ATOM   6260  HB2 ALA A 420      33.846 -14.163   5.893
ATOM   6261  HB3 ALA A 420      33.660 -15.854   5.449
ATOM   6262  N   ASP A 421       4.268 -16.045 -19.930
ATOM   6263  CA  ASP A 421       4.182 -15.772 -18.485
ATOM   6264  C   ASP A 421       3.190 -16.801 -17.885
ATOM   6265  O   ASP A 421       2.000 -16.766 -18.208
ATOM   6266  CB  ASP A 421       3.818 -14.281 -18.221
ATOM   6267  CG  ASP A 421       3.823 -13.797 -16.759
ATOM   6268  OD1 ASP A 421       3.487 -12.609 -16.562
ATOM   6269  OD2 ASP A 421       4.220 -14.573 -15.863
ATOM   6270  H1  ASP A 421       4.347 -17.033 -20.123
ATOM   6271  H2  ASP A 421       3.453 -15.701 -20.418
ATOM   6272  HA  ASP A 421       5.172 -15.958 -18.060
ATOM   6273  HB3 ASP A 421       2.836 -14.062 -18.644
ATOM   6274  HB2 ASP A 421       4.522 -13.649 -18.766
ATOM   6275  N   ALA A 422       3.711 -17.714 -17.045
ATOM   6276  CA  ALA A 422       2.978 -18.836 -16.460
ATOM   6277  C   ALA A 422       2.423 -18.487 -15.068
ATOM   6278  O   ALA A 422       2.939 -18.967 -14.058
ATOM   6279  CB  ALA A 422       3.908 -20.062 -16.430
ATOM   6280  H   ALA A 422       4.692 -17.659 -16.810
ATOM   6281  HA  ALA A 422       2.128 -19.092 -17.095
ATOM   6282  HB1 ALA A 422       3.404 -20.929 -16.000
ATOM   6283  HB2 ALA A 422       4.223 -20.339 -17.436
ATOM   6284  HB3 ALA A 422       4.808 -19.874 -15.842
ATOM   6285  N   GLU A 423       1.355 -17.673 -15.051
ATOM   6286  CA  GLU A 423       0.574 -17.352 -13.850
ATOM   6287  C   GLU A 423      -0.306 -18.504 -13.342
ATOM   6288  O   GLU A 423      -0.607 -18.542 -12.148
ATOM   6289  CB  GLU A 423      -0.277 -16.088 -14.112
ATOM   6290  CG  GLU A 423       0.516 -14.781 -13.918
ATOM   6291  CD  GLU A 423       0.983 -14.561 -12.472
ATOM   6292  OE1 GLU A 423       2.098 -14.023 -12.309
ATOM   6293  OE2 GLU A 423       0.247 -14.949 -11.537
ATOM   6294  H   GLU A 423       1.016 -17.286 -15.920
ATOM   6295  HA  GLU A 423       1.283 -17.163 -13.043
ATOM   6296  HB3 GLU A 423      -1.177 -16.076 -13.494
ATOM   6297  HB2 GLU A 423      -0.649 -16.110 -15.138
ATOM   6298  HG3 GLU A 423      -0.105 -13.931 -14.202
ATOM   6299  HG2 GLU A 423       1.374 -14.771 -14.594
ATOM   6300  N   PHE A 424      -0.683 -19.414 -14.250
ATOM   6301  CA  PHE A 424      -1.452 -20.610 -13.953
ATOM   6302  C   PHE A 424      -0.566 -21.832 -14.199
ATOM   6303  O   PHE A 424      -0.103 -22.033 -15.323
ATOM   6304  CB  PHE A 424      -2.712 -20.624 -14.839
ATOM   6305  CG  PHE A 424      -3.619 -21.823 -14.638
ATOM   6306  CD1 PHE A 424      -4.426 -21.909 -13.486
ATOM   6307  CD2 PHE A 424      -3.556 -22.926 -15.516
ATOM   6308  CE1 PHE A 424      -5.212 -23.032 -13.270
ATOM   6309  CE2 PHE A 424      -4.337 -24.049 -15.273
ATOM   6310  CZ  PHE A 424      -5.168 -24.097 -14.161
ATOM   6311  H   PHE A 424      -0.371 -19.317 -15.205
ATOM   6312  HA  PHE A 424      -1.778 -20.612 -12.910
ATOM   6313  HB3 PHE A 424      -2.437 -20.561 -15.893
ATOM   6314  HB2 PHE A 424      -3.297 -19.728 -14.637
ATOM   6315  HD1 PHE A 424      -4.433 -21.102 -12.770
ATOM   6316  HD2 PHE A 424      -2.902 -22.903 -16.375
ATOM   6317  HE1 PHE A 424      -5.844 -23.085 -12.397
ATOM   6318  HE2 PHE A 424      -4.292 -24.890 -15.949
ATOM   6319  HZ  PHE A 424      -5.770 -24.974 -13.979
ATOM   6320  N   ARG A 425      -0.381 -22.633 -13.144
ATOM   6321  CA  ARG A 425       0.266 -23.936 -13.215
ATOM   6322  C   ARG A 425      -0.807 -25.019 -13.371
ATOM   6323  O   ARG A 425      -1.869 -24.922 -12.760
ATOM   6324  CB  ARG A 425       1.098 -24.154 -11.942
ATOM   6325  CG  ARG A 425       2.272 -23.161 -11.827
ATOM   6326  CD  ARG A 425       3.260 -23.470 -10.692
ATOM   6327  NE  ARG A 425       4.057 -24.684 -10.960
ATOM   6328  CZ  ARG A 425       5.384 -24.846 -10.819
ATOM   6329  NH1 ARG A 425       6.178 -23.871 -10.354
ATOM   6330  NH2 ARG A 425       5.926 -26.024 -11.152
ATOM   6331  H   ARG A 425      -0.799 -22.394 -12.254
ATOM   6332  HA  ARG A 425       0.935 -23.987 -14.077
ATOM   6333  HB3 ARG A 425       1.480 -25.173 -11.945
ATOM   6334  HB2 ARG A 425       0.461 -24.072 -11.060
ATOM   6335  HG3 ARG A 425       1.937 -22.125 -11.762
ATOM   6336  HG2 ARG A 425       2.819 -23.226 -12.770
ATOM   6337  HD3 ARG A 425       2.691 -23.712  -9.797
ATOM   6338  HD2 ARG A 425       3.841 -22.585 -10.435
ATOM   6339  HE  ARG A 425       3.526 -25.491 -11.266
ATOM   6340 HH12 ARG A 425       7.171 -24.049 -10.243
ATOM   6341 HH11 ARG A 425       5.797 -22.971 -10.105
ATOM   6342 HH22 ARG A 425       6.927 -26.160 -11.061
ATOM   6343 HH21 ARG A 425       5.345 -26.780 -11.484
ATOM   6344  N   HIS A 426      -0.501 -26.047 -14.173
ATOM   6345  CA  HIS A 426      -1.380 -27.200 -14.390
ATOM   6346  C   HIS A 426      -1.448 -28.150 -13.175
ATOM   6347  O   HIS A 426      -2.422 -28.893 -13.060
ATOM   6348  CB  HIS A 426      -0.928 -27.950 -15.661
ATOM   6349  CG  HIS A 426       0.468 -28.526 -15.609
ATOM   6350  ND1 HIS A 426       1.614 -27.740 -15.778
ATOM   6351  CD2 HIS A 426       0.852 -29.830 -15.378
ATOM   6352  CE1 HIS A 426       2.628 -28.583 -15.633
ATOM   6353  NE2 HIS A 426       2.235 -29.835 -15.395
ATOM   6354  H   HIS A 426       0.393 -26.078 -14.643
ATOM   6355  HA  HIS A 426      -2.391 -26.828 -14.567
ATOM   6356  HB3 HIS A 426      -0.991 -27.283 -16.521
ATOM   6357  HB2 HIS A 426      -1.622 -28.766 -15.870
ATOM   6358  HD2 HIS A 426       0.271 -30.722 -15.195
ATOM   6359  HE1 HIS A 426       3.664 -28.284 -15.696
ATOM   6360  HE2 HIS A 426       2.837 -30.632 -15.246
ATOM   6361  N   ASP A 427      -0.418 -28.112 -12.311
ATOM   6362  CA  ASP A 427      -0.254 -28.978 -11.143
ATOM   6363  C   ASP A 427      -0.904 -28.389  -9.877
ATOM   6364  O   ASP A 427      -1.464 -29.154  -9.094
ATOM   6365  CB  ASP A 427       1.234 -29.341 -10.876
ATOM   6366  CG  ASP A 427       2.223 -28.162 -10.791
ATOM   6367  OD1 ASP A 427       2.560 -27.602 -11.858
ATOM   6368  OD2 ASP A 427       2.530 -27.746  -9.653
ATOM   6369  H   ASP A 427       0.355 -27.488 -12.498
ATOM   6370  HA  ASP A 427      -0.768 -29.919 -11.352
ATOM   6371  HB3 ASP A 427       1.575 -29.987 -11.687
ATOM   6372  HB2 ASP A 427       1.312 -29.954  -9.975
ATOM   6373  N   SER A 428      -0.800 -27.062  -9.690
ATOM   6374  CA  SER A 428      -1.161 -26.369  -8.448
ATOM   6375  C   SER A 428      -2.166 -25.219  -8.634
ATOM   6376  O   SER A 428      -2.743 -24.785  -7.637
ATOM   6377  CB  SER A 428       0.130 -25.930  -7.726
ATOM   6378  OG  SER A 428       0.929 -25.087  -8.530
ATOM   6379  H   SER A 428      -0.321 -26.505 -10.383
ATOM   6380  HA  SER A 428      -1.667 -27.067  -7.778
ATOM   6381  HB3 SER A 428       0.719 -26.805  -7.448
ATOM   6382  HB2 SER A 428      -0.106 -25.408  -6.798
ATOM   6383  HG  SER A 428       1.496 -25.648  -9.069
ATOM   6384  N   GLY A 429      -2.411 -24.778  -9.879
ATOM   6385  CA  GLY A 429      -3.414 -23.764 -10.192
ATOM   6386  C   GLY A 429      -2.836 -22.358  -9.995
ATOM   6387  O   GLY A 429      -1.733 -22.064 -10.458
ATOM   6388  H   GLY A 429      -1.918 -25.180 -10.664
ATOM   6389  HA3 GLY A 429      -4.315 -23.908  -9.593
ATOM   6390  HA2 GLY A 429      -3.708 -23.883 -11.231
ATOM   6391  N   TYR A 430      -3.625 -21.492  -9.340
ATOM   6392  CA  TYR A 430      -3.265 -20.120  -8.984
ATOM   6393  C   TYR A 430      -2.771 -20.027  -7.536
ATOM   6394  O   TYR A 430      -3.121 -20.860  -6.699
ATOM   6395  CB  TYR A 430      -4.497 -19.212  -9.163
ATOM   6396  CG  TYR A 430      -4.868 -18.951 -10.607
ATOM   6397  CD1 TYR A 430      -4.000 -18.196 -11.423
ATOM   6398  CD2 TYR A 430      -6.078 -19.445 -11.137
ATOM   6399  CE1 TYR A 430      -4.336 -17.937 -12.763
ATOM   6400  CE2 TYR A 430      -6.416 -19.183 -12.479
ATOM   6401  CZ  TYR A 430      -5.544 -18.433 -13.293
ATOM   6402  OH  TYR A 430      -5.866 -18.193 -14.596
ATOM   6403  H   TYR A 430      -4.518 -21.809  -8.992
ATOM   6404  HA  TYR A 430      -2.465 -19.767  -9.639
ATOM   6405  HB3 TYR A 430      -4.305 -18.232  -8.721
ATOM   6406  HB2 TYR A 430      -5.353 -19.616  -8.619
ATOM   6407  HD1 TYR A 430      -3.073 -17.812 -11.024
ATOM   6408  HD2 TYR A 430      -6.750 -20.022 -10.519
ATOM   6409  HE1 TYR A 430      -3.662 -17.363 -13.382
ATOM   6410  HE2 TYR A 430      -7.341 -19.565 -12.885
ATOM   6411  HH  TYR A 430      -5.223 -17.644 -15.050
ATOM   6412  N   GLU A 431      -1.988 -18.969  -7.277
ATOM   6413  CA  GLU A 431      -1.470 -18.630  -5.959
ATOM   6414  C   GLU A 431      -2.552 -17.962  -5.090
ATOM   6415  O   GLU A 431      -3.142 -16.967  -5.513
ATOM   6416  CB  GLU A 431      -0.224 -17.734  -6.141
ATOM   6417  CG  GLU A 431       0.497 -17.337  -4.836
ATOM   6418  CD  GLU A 431       1.068 -18.560  -4.117
ATOM   6419  OE1 GLU A 431       2.170 -18.991  -4.515
ATOM   6420  OE2 GLU A 431       0.384 -19.067  -3.203
ATOM   6421  H   GLU A 431      -1.759 -18.325  -8.020
ATOM   6422  HA  GLU A 431      -1.162 -19.564  -5.484
ATOM   6423  HB3 GLU A 431      -0.503 -16.832  -6.686
ATOM   6424  HB2 GLU A 431       0.488 -18.244  -6.792
ATOM   6425  HG3 GLU A 431      -0.171 -16.795  -4.167
ATOM   6426  HG2 GLU A 431       1.308 -16.643  -5.062
ATOM   6427  N   VAL A 432      -2.763 -18.517  -3.886
ATOM   6428  CA  VAL A 432      -3.723 -18.025  -2.894
ATOM   6429  C   VAL A 432      -3.136 -16.942  -1.963
ATOM   6430  O   VAL A 432      -3.911 -16.166  -1.404
ATOM   6431  CB  VAL A 432      -4.263 -19.185  -2.010
ATOM   6432  CG1 VAL A 432      -5.079 -20.190  -2.841
ATOM   6433  CG2 VAL A 432      -3.192 -19.907  -1.166
ATOM   6434  H   VAL A 432      -2.219 -19.323  -3.613
ATOM   6435  HA  VAL A 432      -4.570 -17.574  -3.416
ATOM   6436  HB  VAL A 432      -4.973 -18.753  -1.301
ATOM   6437 HG11 VAL A 432      -5.529 -20.953  -2.205
ATOM   6438 HG12 VAL A 432      -5.888 -19.693  -3.377
ATOM   6439 HG13 VAL A 432      -4.457 -20.700  -3.577
ATOM   6440 HG21 VAL A 432      -3.624 -20.761  -0.646
ATOM   6441 HG22 VAL A 432      -2.374 -20.281  -1.782
ATOM   6442 HG23 VAL A 432      -2.768 -19.254  -0.403
ATOM   6443  N   HIS A 433      -1.798 -16.893  -1.824
ATOM   6444  CA  HIS A 433      -1.082 -15.891  -1.034
ATOM   6445  C   HIS A 433      -0.950 -14.596  -1.847
ATOM   6446  O   HIS A 433      -0.060 -14.491  -2.691
ATOM   6447  CB  HIS A 433       0.281 -16.449  -0.569
ATOM   6448  CG  HIS A 433       0.180 -17.710   0.258
ATOM   6449  ND1 HIS A 433       0.187 -18.976  -0.298
ATOM   6450  CD2 HIS A 433       0.063 -17.911   1.614
ATOM   6451  CE1 HIS A 433       0.037 -19.853   0.696
ATOM   6452  NE2 HIS A 433      -0.057 -19.277   1.888
ATOM   6453  H   HIS A 433      -1.223 -17.559  -2.322
ATOM   6454  HA  HIS A 433      -1.663 -15.669  -0.138
ATOM   6455  HB3 HIS A 433       0.799 -15.698   0.029
ATOM   6456  HB2 HIS A 433       0.924 -16.654  -1.427
ATOM   6457  HD1 HIS A 433       0.263 -19.191  -1.287
ATOM   6458  HD2 HIS A 433       0.033 -17.179   2.406
ATOM   6459  HE1 HIS A 433      -0.011 -20.921   0.546
ATOM   6460  N   HIS A 434      -1.881 -13.659  -1.592
ATOM   6461  CA  HIS A 434      -2.032 -12.380  -2.293
ATOM   6462  C   HIS A 434      -0.797 -11.477  -2.238
ATOM   6463  O   HIS A 434      -0.515 -10.815  -3.234
ATOM   6464  CB  HIS A 434      -3.267 -11.635  -1.752
ATOM   6465  CG  HIS A 434      -4.548 -12.389  -1.981
ATOM   6466  ND1 HIS A 434      -5.124 -12.504  -3.233
ATOM   6467  CD2 HIS A 434      -5.357 -13.106  -1.129
ATOM   6468  CE1 HIS A 434      -6.199 -13.281  -3.102
ATOM   6469  NE2 HIS A 434      -6.401 -13.684  -1.854
ATOM   6470  H   HIS A 434      -2.581 -13.853  -0.890
ATOM   6471  HA  HIS A 434      -2.207 -12.610  -3.345
ATOM   6472  HB3 HIS A 434      -3.362 -10.658  -2.229
ATOM   6473  HB2 HIS A 434      -3.160 -11.448  -0.682
ATOM   6474  HD1 HIS A 434      -4.799 -12.065  -4.085
ATOM   6475  HD2 HIS A 434      -5.256 -13.271  -0.067
ATOM   6476  HE1 HIS A 434      -6.846 -13.547  -3.926
ATOM   6477  N   GLN A 435      -0.079 -11.500  -1.105
ATOM   6478  CA  GLN A 435       1.184 -10.799  -0.933
ATOM   6479  C   GLN A 435       2.247 -11.810  -0.481
ATOM   6480  O   GLN A 435       2.184 -12.338   0.624
ATOM   6481  CB  GLN A 435       0.975  -9.540  -0.065
ATOM   6482  CG  GLN A 435       0.640  -9.746   1.421
ATOM   6483  CD  GLN A 435       0.481  -8.442   2.210
ATOM   6484  OE1 GLN A 435       0.701  -8.434   3.414
ATOM   6485  NE2 GLN A 435       0.105  -7.331   1.579
ATOM   6486  H   GLN A 435      -0.379 -12.076  -0.328
ATOM   6487  HA  GLN A 435       1.516 -10.419  -1.890
ATOM   6488  HB3 GLN A 435       0.177  -8.960  -0.528
ATOM   6489  HB2 GLN A 435       1.863  -8.921  -0.137
ATOM   6490  HG3 GLN A 435       1.435 -10.308   1.906
ATOM   6491  HG2 GLN A 435      -0.271 -10.331   1.528
ATOM   6492 HE22 GLN A 435      -0.008  -6.472   2.102
ATOM   6493 HE21 GLN A 435      -0.036  -7.314   0.577
ATOM   6494  N   LYS A 436       3.191 -12.103  -1.385
ATOM   6495  CA  LYS A 436       4.236 -13.106  -1.198
ATOM   6496  C   LYS A 436       5.422 -12.763  -2.105
ATOM   6497  O   LYS A 436       5.214 -12.424  -3.267
ATOM   6498  CB  LYS A 436       3.655 -14.530  -1.443
ATOM   6499  CG  LYS A 436       4.708 -15.625  -1.720
ATOM   6500  CD  LYS A 436       4.140 -17.026  -1.977
ATOM   6501  CE  LYS A 436       5.156 -17.877  -2.763
ATOM   6502  NZ  LYS A 436       4.752 -19.287  -2.875
ATOM   6503  H   LYS A 436       3.179 -11.646  -2.287
ATOM   6504  HA  LYS A 436       4.586 -13.050  -0.165
ATOM   6505  HB3 LYS A 436       2.992 -14.494  -2.309
ATOM   6506  HB2 LYS A 436       3.030 -14.820  -0.598
ATOM   6507  HG3 LYS A 436       5.423 -15.667  -0.897
ATOM   6508  HG2 LYS A 436       5.278 -15.350  -2.607
ATOM   6509  HD3 LYS A 436       3.200 -16.955  -2.526
ATOM   6510  HD2 LYS A 436       3.906 -17.496  -1.020
ATOM   6511  HE3 LYS A 436       6.138 -17.829  -2.295
ATOM   6512  HE2 LYS A 436       5.268 -17.477  -3.769
ATOM   6513  HZ1 LYS A 436       3.865 -19.335  -3.366
ATOM   6514  HZ2 LYS A 436       5.448 -19.803  -3.393
ATOM   6515  HZ3 LYS A 436       4.646 -19.688  -1.954
ATOM   6516  N   LEU A 437       6.642 -12.926  -1.575
ATOM   6517  CA  LEU A 437       7.882 -12.856  -2.346
ATOM   6518  C   LEU A 437       8.176 -14.239  -2.951
ATOM   6519  O   LEU A 437       8.047 -15.250  -2.257
ATOM   6520  CB  LEU A 437       9.046 -12.386  -1.442
ATOM   6521  CG  LEU A 437       8.999 -10.886  -1.058
ATOM   6522  CD1 LEU A 437       7.904 -10.567  -0.015
ATOM   6523  CD2 LEU A 437      10.385 -10.391  -0.595
ATOM   6524  H   LEU A 437       6.735 -13.224  -0.615
ATOM   6525  HA  LEU A 437       7.772 -12.138  -3.162
ATOM   6526  HB3 LEU A 437       9.972 -12.554  -1.993
ATOM   6527  HB2 LEU A 437       9.123 -13.008  -0.549
ATOM   6528  HG  LEU A 437       8.760 -10.318  -1.960
ATOM   6529 HD11 LEU A 437       8.225  -9.848   0.738
ATOM   6530 HD12 LEU A 437       7.026 -10.139  -0.500
ATOM   6531 HD13 LEU A 437       7.580 -11.458   0.523
ATOM   6532 HD21 LEU A 437      10.348  -9.813   0.329
ATOM   6533 HD22 LEU A 437      11.073 -11.217  -0.412
ATOM   6534 HD23 LEU A 437      10.838  -9.749  -1.351
ATOM   6535  N   VAL A 438       8.574 -14.248  -4.231
ATOM   6536  CA  VAL A 438       8.922 -15.447  -4.987
ATOM   6537  C   VAL A 438      10.433 -15.389  -5.269
ATOM   6538  O   VAL A 438      10.864 -14.709  -6.201
ATOM   6539  CB  VAL A 438       8.126 -15.524  -6.325
ATOM   6540  CG1 VAL A 438       8.560 -16.681  -7.254
ATOM   6541  CG2 VAL A 438       6.612 -15.605  -6.077
ATOM   6542  H   VAL A 438       8.685 -13.375  -4.731
ATOM   6543  HA  VAL A 438       8.710 -16.352  -4.412
ATOM   6544  HB  VAL A 438       8.276 -14.594  -6.868
ATOM   6545 HG11 VAL A 438       7.913 -16.745  -8.129
ATOM   6546 HG12 VAL A 438       9.575 -16.555  -7.630
ATOM   6547 HG13 VAL A 438       8.514 -17.641  -6.739
ATOM   6548 HG21 VAL A 438       6.062 -15.655  -7.016
ATOM   6549 HG22 VAL A 438       6.360 -16.494  -5.502
ATOM   6550 HG23 VAL A 438       6.242 -14.736  -5.531
ATOM   6551  N   PHE A 439      11.216 -16.086  -4.429
ATOM   6552  CA  PHE A 439      12.672 -16.163  -4.567
ATOM   6553  C   PHE A 439      13.027 -17.035  -5.784
ATOM   6554  O   PHE A 439      13.704 -16.559  -6.690
ATOM   6555  CB  PHE A 439      13.293 -16.710  -3.260
ATOM   6556  CG  PHE A 439      14.757 -16.380  -2.992
ATOM   6557  CD1 PHE A 439      15.623 -15.889  -3.996
ATOM   6558  CD2 PHE A 439      15.289 -16.624  -1.708
ATOM   6559  CE1 PHE A 439      16.941 -15.589  -3.699
ATOM   6560  CE2 PHE A 439      16.610 -16.299  -1.426
ATOM   6561  CZ  PHE A 439      17.427 -15.770  -2.415
ATOM   6562  H   PHE A 439      10.804 -16.604  -3.666
ATOM   6563  HA  PHE A 439      13.034 -15.146  -4.728
ATOM   6564  HB3 PHE A 439      13.174 -17.793  -3.199
ATOM   6565  HB2 PHE A 439      12.727 -16.322  -2.415
ATOM   6566  HD1 PHE A 439      15.286 -15.707  -5.001
ATOM   6567  HD2 PHE A 439      14.663 -17.033  -0.929
ATOM   6568  HE1 PHE A 439      17.579 -15.202  -4.474
ATOM   6569  HE2 PHE A 439      17.000 -16.451  -0.430
ATOM   6570  HZ  PHE A 439      18.446 -15.501  -2.192
ATOM   6571  N   PHE A 440      12.526 -18.277  -5.791
ATOM   6572  CA  PHE A 440      12.684 -19.231  -6.882
ATOM   6573  C   PHE A 440      11.312 -19.825  -7.211
ATOM   6574  O   PHE A 440      10.485 -19.989  -6.311
ATOM   6575  CB  PHE A 440      13.653 -20.351  -6.457
ATOM   6576  CG  PHE A 440      15.096 -19.938  -6.226
ATOM   6577  CD1 PHE A 440      16.018 -19.951  -7.293
ATOM   6578  CD2 PHE A 440      15.503 -19.428  -4.974
ATOM   6579  CE1 PHE A 440      17.322 -19.520  -7.086
ATOM   6580  CE2 PHE A 440      16.812 -19.010  -4.786
ATOM   6581  CZ  PHE A 440      17.715 -19.059  -5.837
ATOM   6582  H   PHE A 440      11.952 -18.590  -5.022
ATOM   6583  HA  PHE A 440      13.069 -18.745  -7.779
ATOM   6584  HB3 PHE A 440      13.658 -21.135  -7.215
ATOM   6585  HB2 PHE A 440      13.278 -20.819  -5.548
ATOM   6586  HD1 PHE A 440      15.717 -20.301  -8.269
ATOM   6587  HD2 PHE A 440      14.802 -19.378  -4.153
ATOM   6588  HE1 PHE A 440      18.033 -19.538  -7.899
ATOM   6589  HE2 PHE A 440      17.124 -18.639  -3.821
ATOM   6590  HZ  PHE A 440      18.726 -18.727  -5.684
ATOM   6591  N   ALA A 441      11.117 -20.176  -8.492
ATOM   6592  CA  ALA A 441       9.946 -20.915  -8.961
ATOM   6593  C   ALA A 441       9.957 -22.372  -8.469
ATOM   6594  O   ALA A 441       8.968 -22.817  -7.888
ATOM   6595  CB  ALA A 441       9.877 -20.845 -10.495
ATOM   6596  H   ALA A 441      11.833 -19.988  -9.179
ATOM   6597  HA  ALA A 441       9.052 -20.430  -8.564
ATOM   6598  HB1 ALA A 441       9.019 -21.399 -10.879
ATOM   6599  HB2 ALA A 441       9.778 -19.814 -10.837
ATOM   6600  HB3 ALA A 441      10.771 -21.262 -10.961
ATOM   6601  N   GLU A 442      11.093 -23.057  -8.689
ATOM   6602  CA  GLU A 442      11.338 -24.454  -8.320
ATOM   6603  C   GLU A 442      12.280 -24.533  -7.106
ATOM   6604  O   GLU A 442      12.574 -23.509  -6.487
ATOM   6605  CB  GLU A 442      11.930 -25.203  -9.546
ATOM   6606  CG  GLU A 442      11.165 -25.067 -10.884
ATOM   6607  CD  GLU A 442       9.767 -25.704 -10.895
ATOM   6608  OE1 GLU A 442       8.909 -25.236 -10.119
ATOM   6609  OE2 GLU A 442       9.553 -26.641 -11.694
ATOM   6610  H   GLU A 442      11.858 -22.593  -9.154
ATOM   6611  HA  GLU A 442      10.411 -24.936  -8.010
ATOM   6612  HB3 GLU A 442      12.005 -26.267  -9.317
ATOM   6613  HB2 GLU A 442      12.957 -24.870  -9.706
ATOM   6614  HG3 GLU A 442      11.768 -25.511 -11.677
ATOM   6615  HG2 GLU A 442      11.069 -24.014 -11.146
ATOM   6616  N   ASP A 443      12.738 -25.756  -6.784
ATOM   6617  CA  ASP A 443      13.763 -25.998  -5.767
ATOM   6618  C   ASP A 443      15.162 -25.735  -6.366
ATOM   6619  O   ASP A 443      15.339 -25.763  -7.586
ATOM   6620  CB  ASP A 443      13.644 -27.420  -5.138
ATOM   6621  CG  ASP A 443      14.352 -28.581  -5.865
ATOM   6622  OD1 ASP A 443      13.911 -28.925  -6.985
ATOM   6623  OD2 ASP A 443      15.390 -29.034  -5.332
ATOM   6624  H   ASP A 443      12.464 -26.560  -7.332
ATOM   6625  HA  ASP A 443      13.622 -25.284  -4.954
ATOM   6626  HB3 ASP A 443      12.588 -27.687  -5.090
ATOM   6627  HB2 ASP A 443      13.964 -27.381  -4.095
ATOM   6628  N   VAL A 444      16.139 -25.540  -5.472
ATOM   6629  CA  VAL A 444      17.559 -25.571  -5.798
ATOM   6630  C   VAL A 444      18.228 -26.337  -4.647
ATOM   6631  O   VAL A 444      18.402 -25.778  -3.564
ATOM   6632  CB  VAL A 444      18.191 -24.152  -5.944
ATOM   6633  CG1 VAL A 444      19.694 -24.199  -6.278
ATOM   6634  CG2 VAL A 444      17.461 -23.284  -6.983
ATOM   6635  H   VAL A 444      15.914 -25.528  -4.487
ATOM   6636  HA  VAL A 444      17.724 -26.129  -6.722
ATOM   6637  HB  VAL A 444      18.112 -23.624  -4.998
ATOM   6638 HG11 VAL A 444      20.107 -23.195  -6.384
ATOM   6639 HG12 VAL A 444      20.266 -24.695  -5.498
ATOM   6640 HG13 VAL A 444      19.875 -24.731  -7.212
ATOM   6641 HG21 VAL A 444      17.961 -22.324  -7.113
ATOM   6642 HG22 VAL A 444      17.431 -23.773  -7.957
ATOM   6643 HG23 VAL A 444      16.435 -23.072  -6.683
ATOM   6644  N   GLY A 445      18.539 -27.622  -4.891
ATOM   6645  CA  GLY A 445      19.048 -28.556  -3.883
ATOM   6646  C   GLY A 445      20.408 -28.127  -3.311
ATOM   6647  O   GLY A 445      20.620 -28.266  -2.110
ATOM   6648  H   GLY A 445      18.318 -28.012  -5.797
ATOM   6649  HA3 GLY A 445      19.147 -29.544  -4.333
ATOM   6650  HA2 GLY A 445      18.318 -28.644  -3.077
ATOM   6651  N   SER A 446      21.297 -27.571  -4.149
ATOM   6652  CA  SER A 446      22.599 -27.029  -3.765
ATOM   6653  C   SER A 446      22.573 -25.500  -3.929
ATOM   6654  O   SER A 446      22.884 -24.991  -5.007
ATOM   6655  CB  SER A 446      23.696 -27.746  -4.586
ATOM   6656  OG  SER A 446      23.556 -27.565  -5.983
ATOM   6657  H   SER A 446      21.061 -27.481  -5.127
ATOM   6658  HA  SER A 446      22.806 -27.239  -2.713
ATOM   6659  HB3 SER A 446      23.682 -28.816  -4.373
ATOM   6660  HB2 SER A 446      24.681 -27.383  -4.290
ATOM   6661  HG  SER A 446      23.612 -26.623  -6.170
ATOM   6662  N   ASN A 447      22.168 -24.801  -2.856
ATOM   6663  CA  ASN A 447      22.027 -23.343  -2.830
ATOM   6664  C   ASN A 447      22.949 -22.724  -1.764
ATOM   6665  O   ASN A 447      23.210 -23.343  -0.732
ATOM   6666  CB  ASN A 447      20.535 -22.959  -2.635
ATOM   6667  CG  ASN A 447      19.943 -23.301  -1.263
ATOM   6668  OD1 ASN A 447      20.040 -22.504  -0.332
ATOM   6669  ND2 ASN A 447      19.329 -24.478  -1.133
ATOM   6670  H   ASN A 447      21.937 -25.286  -2.000
ATOM   6671  HA  ASN A 447      22.341 -22.909  -3.780
ATOM   6672  HB3 ASN A 447      19.928 -23.424  -3.410
ATOM   6673  HB2 ASN A 447      20.421 -21.883  -2.781
ATOM   6674 HD22 ASN A 447      18.935 -24.758  -0.246
ATOM   6675 HD21 ASN A 447      19.224 -25.097  -1.930
ATOM   6676  N   LYS A 448      23.392 -21.489  -2.038
ATOM   6677  CA  LYS A 448      24.182 -20.655  -1.136
ATOM   6678  C   LYS A 448      24.135 -19.191  -1.596
ATOM   6679  O   LYS A 448      23.742 -18.912  -2.730
ATOM   6680  CB  LYS A 448      25.627 -21.185  -1.005
ATOM   6681  CG  LYS A 448      26.486 -21.180  -2.288
ATOM   6682  CD  LYS A 448      27.994 -21.200  -1.980
ATOM   6683  CE  LYS A 448      28.470 -22.459  -1.230
ATOM   6684  NZ  LYS A 448      29.844 -22.302  -0.719
ATOM   6685  H   LYS A 448      23.136 -21.046  -2.910
ATOM   6686  HA  LYS A 448      23.709 -20.694  -0.152
ATOM   6687  HB3 LYS A 448      25.610 -22.191  -0.588
ATOM   6688  HB2 LYS A 448      26.127 -20.570  -0.255
ATOM   6689  HG3 LYS A 448      26.275 -20.299  -2.895
ATOM   6690  HG2 LYS A 448      26.222 -22.038  -2.907
ATOM   6691  HD3 LYS A 448      28.239 -20.305  -1.405
ATOM   6692  HD2 LYS A 448      28.543 -21.106  -2.918
ATOM   6693  HE3 LYS A 448      28.422 -23.330  -1.884
ATOM   6694  HE2 LYS A 448      27.835 -22.672  -0.373
ATOM   6695  HZ1 LYS A 448      29.876 -21.524  -0.074
ATOM   6696  HZ2 LYS A 448      30.124 -23.143  -0.236
ATOM   6697  HZ3 LYS A 448      30.476 -22.127  -1.486
ATOM   6698  N   GLY A 449      24.526 -18.282  -0.685
ATOM   6699  CA  GLY A 449      24.511 -16.829  -0.882
ATOM   6700  C   GLY A 449      23.090 -16.266  -1.063
ATOM   6701  O   GLY A 449      22.941 -15.189  -1.635
ATOM   6702  H   GLY A 449      24.813 -18.600   0.230
ATOM   6703  HA3 GLY A 449      25.124 -16.568  -1.744
ATOM   6704  HA2 GLY A 449      24.967 -16.353  -0.014
ATOM   6705  N   ALA A 450      22.064 -17.012  -0.619
ATOM   6706  CA  ALA A 450      20.652 -16.749  -0.856
ATOM   6707  C   ALA A 450      20.019 -16.148   0.404
ATOM   6708  O   ALA A 450      19.803 -16.869   1.377
ATOM   6709  CB  ALA A 450      19.991 -18.080  -1.248
ATOM   6710  H   ALA A 450      22.271 -17.874  -0.135
ATOM   6711  HA  ALA A 450      20.536 -16.057  -1.690
ATOM   6712  HB1 ALA A 450      18.912 -17.979  -1.359
ATOM   6713  HB2 ALA A 450      20.383 -18.441  -2.200
ATOM   6714  HB3 ALA A 450      20.178 -18.856  -0.504
ATOM   6715  N   ILE A 451      19.752 -14.836   0.363
ATOM   6716  CA  ILE A 451      19.253 -14.057   1.493
ATOM   6717  C   ILE A 451      17.858 -13.518   1.136
ATOM   6718  O   ILE A 451      17.726 -12.807   0.141
ATOM   6719  CB  ILE A 451      20.196 -12.858   1.812
ATOM   6720  CG1 ILE A 451      21.643 -13.340   2.085
ATOM   6721  CG2 ILE A 451      19.692 -11.980   2.984
ATOM   6722  CD1 ILE A 451      22.686 -12.220   2.041
ATOM   6723  H   ILE A 451      19.952 -14.311  -0.481
ATOM   6724  HA  ILE A 451      19.185 -14.672   2.387
ATOM   6725  HB  ILE A 451      20.236 -12.223   0.926
ATOM   6726 HG13 ILE A 451      21.953 -14.083   1.352
ATOM   6727 HG12 ILE A 451      21.688 -13.850   3.044
ATOM   6728 HG21 ILE A 451      20.390 -11.174   3.211
ATOM   6729 HG22 ILE A 451      18.737 -11.503   2.762
ATOM   6730 HG23 ILE A 451      19.564 -12.567   3.893
ATOM   6731 HD11 ILE A 451      23.140 -12.072   3.021
ATOM   6732 HD12 ILE A 451      23.485 -12.453   1.335
ATOM   6733 HD13 ILE A 451      22.244 -11.272   1.736
ATOM   6734  N   ILE A 452      16.853 -13.860   1.958
ATOM   6735  CA  ILE A 452      15.473 -13.402   1.797
ATOM   6736  C   ILE A 452      14.912 -12.856   3.117
ATOM   6737  O   ILE A 452      15.088 -13.468   4.168
ATOM   6738  CB  ILE A 452      14.532 -14.507   1.223
ATOM   6739  CG1 ILE A 452      13.070 -14.029   1.021
ATOM   6740  CG2 ILE A 452      14.561 -15.819   2.025
ATOM   6741  CD1 ILE A 452      12.277 -14.822  -0.029
ATOM   6742  H   ILE A 452      17.034 -14.455   2.756
ATOM   6743  HA  ILE A 452      15.466 -12.576   1.094
ATOM   6744  HB  ILE A 452      14.922 -14.735   0.234
ATOM   6745 HG13 ILE A 452      13.072 -12.985   0.705
ATOM   6746 HG12 ILE A 452      12.536 -14.048   1.971
ATOM   6747 HG21 ILE A 452      13.951 -16.580   1.544
ATOM   6748 HG22 ILE A 452      15.572 -16.217   2.109
ATOM   6749 HG23 ILE A 452      14.171 -15.684   3.030
ATOM   6750 HD11 ILE A 452      11.205 -14.755   0.159
ATOM   6751 HD12 ILE A 452      12.456 -14.421  -1.027
ATOM   6752 HD13 ILE A 452      12.538 -15.879  -0.042
ATOM   6753  N   GLY A 453      14.218 -11.716   3.028
ATOM   6754  CA  GLY A 453      13.482 -11.161   4.153
ATOM   6755  C   GLY A 453      12.637  -9.987   3.680
ATOM   6756  O   GLY A 453      12.683  -9.618   2.511
ATOM   6757  H   GLY A 453      14.129 -11.238   2.141
ATOM   6758  HA3 GLY A 453      14.161 -10.847   4.946
ATOM   6759  HA2 GLY A 453      12.802 -11.924   4.527
ATOM   6760  N   LEU A 454      11.843  -9.402   4.589
ATOM   6761  CA  LEU A 454      10.983  -8.256   4.279
ATOM   6762  C   LEU A 454      11.798  -6.960   4.182
ATOM   6763  O   LEU A 454      11.654  -6.242   3.198
ATOM   6764  CB  LEU A 454       9.843  -8.116   5.310
ATOM   6765  CG  LEU A 454       8.998  -9.383   5.558
ATOM   6766  CD1 LEU A 454       8.055  -9.181   6.749
ATOM   6767  CD2 LEU A 454       8.212  -9.840   4.316
ATOM   6768  H   LEU A 454      11.836  -9.726   5.547
ATOM   6769  HA  LEU A 454      10.533  -8.417   3.299
ATOM   6770  HB3 LEU A 454       9.181  -7.307   5.000
ATOM   6771  HB2 LEU A 454      10.261  -7.793   6.261
ATOM   6772  HG  LEU A 454       9.671 -10.196   5.831
ATOM   6773 HD11 LEU A 454       7.389 -10.035   6.846
ATOM   6774 HD12 LEU A 454       8.610  -9.086   7.683
ATOM   6775 HD13 LEU A 454       7.438  -8.292   6.629
ATOM   6776 HD21 LEU A 454       7.986 -10.905   4.373
ATOM   6777 HD22 LEU A 454       7.267  -9.305   4.237
ATOM   6778 HD23 LEU A 454       8.751  -9.679   3.385
ATOM   6779  N   MET A 455      12.671  -6.712   5.170
ATOM   6780  CA  MET A 455      13.614  -5.600   5.149
ATOM   6781  C   MET A 455      15.016  -6.155   5.396
ATOM   6782  O   MET A 455      15.256  -6.749   6.445
ATOM   6783  CB  MET A 455      13.191  -4.521   6.164
ATOM   6784  CG  MET A 455      14.179  -3.346   6.269
ATOM   6785  SD  MET A 455      13.633  -2.000   7.348
ATOM   6786  CE  MET A 455      12.457  -1.134   6.283
ATOM   6787  H   MET A 455      12.751  -7.355   5.945
ATOM   6788  HA  MET A 455      13.610  -5.126   4.169
ATOM   6789  HB3 MET A 455      13.072  -4.969   7.151
ATOM   6790  HB2 MET A 455      12.208  -4.139   5.888
ATOM   6791  HG3 MET A 455      14.387  -2.938   5.279
ATOM   6792  HG2 MET A 455      15.133  -3.694   6.666
ATOM   6793  HE1 MET A 455      12.183  -0.179   6.732
ATOM   6794  HE2 MET A 455      12.888  -0.944   5.300
ATOM   6795  HE3 MET A 455      11.554  -1.725   6.169
ATOM   6796  N   VAL A 456      15.908  -5.938   4.421
ATOM   6797  CA  VAL A 456      17.295  -6.379   4.470
ATOM   6798  C   VAL A 456      18.209  -5.154   4.641
ATOM   6799  O   VAL A 456      17.888  -4.068   4.160
ATOM   6800  CB  VAL A 456      17.681  -7.161   3.184
ATOM   6801  CG1 VAL A 456      19.147  -7.636   3.184
ATOM   6802  CG2 VAL A 456      16.751  -8.365   2.935
ATOM   6803  H   VAL A 456      15.639  -5.404   3.604
ATOM   6804  HA  VAL A 456      17.449  -7.027   5.329
ATOM   6805  HB  VAL A 456      17.542  -6.500   2.330
ATOM   6806 HG11 VAL A 456      19.327  -8.380   2.413
ATOM   6807 HG12 VAL A 456      19.827  -6.807   2.986
ATOM   6808 HG13 VAL A 456      19.425  -8.087   4.136
ATOM   6809 HG21 VAL A 456      17.032  -8.903   2.029
ATOM   6810 HG22 VAL A 456      16.789  -9.073   3.764
ATOM   6811 HG23 VAL A 456      15.712  -8.059   2.809
ATOM   6812  N   GLY A 457      19.317  -5.358   5.363
ATOM   6813  CA  GLY A 457      20.247  -4.317   5.768
ATOM   6814  C   GLY A 457      21.429  -4.234   4.800
ATOM   6815  O   GLY A 457      21.315  -4.542   3.612
ATOM   6816  H   GLY A 457      19.496  -6.281   5.731
ATOM   6817  HA3 GLY A 457      20.600  -4.599   6.758
ATOM   6818  HA2 GLY A 457      19.762  -3.344   5.856
ATOM   6819  N   GLY A 458      22.571  -3.781   5.338
ATOM   6820  CA  GLY A 458      23.833  -3.633   4.626
ATOM   6821  C   GLY A 458      24.600  -4.956   4.660
ATOM   6822  O   GLY A 458      25.574  -5.082   5.403
ATOM   6823  H   GLY A 458      22.573  -3.531   6.319
ATOM   6824  HA3 GLY A 458      24.424  -2.842   5.089
ATOM   6825  HA2 GLY A 458      23.649  -3.340   3.594
ATOM   6826  N   VAL A 459      24.157  -5.927   3.843
ATOM   6827  CA  VAL A 459      24.789  -7.233   3.639
ATOM   6828  C   VAL A 459      26.200  -7.066   3.043
ATOM   6829  O   VAL A 459      26.346  -6.346   2.062
ATOM   6830  CB  VAL A 459      23.969  -8.094   2.631
ATOM   6831  CG1 VAL A 459      24.633  -9.421   2.202
ATOM   6832  CG2 VAL A 459      22.536  -8.358   3.123
ATOM   6833  H   VAL A 459      23.336  -5.748   3.283
ATOM   6834  HA  VAL A 459      24.841  -7.743   4.602
ATOM   6835  HB  VAL A 459      23.871  -7.517   1.716
ATOM   6836 HG11 VAL A 459      24.023  -9.929   1.459
ATOM   6837 HG12 VAL A 459      25.602  -9.280   1.726
ATOM   6838 HG13 VAL A 459      24.774 -10.090   3.048
ATOM   6839 HG21 VAL A 459      21.941  -8.846   2.350
ATOM   6840 HG22 VAL A 459      22.523  -9.003   3.997
ATOM   6841 HG23 VAL A 459      22.026  -7.433   3.387
ATOM   6842  N   VAL A 460      27.194  -7.760   3.608
ATOM   6843  CA  VAL A 460      28.557  -7.776   3.084
ATOM   6844  C   VAL A 460      28.813  -9.182   2.514
ATOM   6845  O   VAL A 460      28.795 -10.152   3.265
ATOM   6846  CB  VAL A 460      29.597  -7.451   4.192
ATOM   6847  CG1 VAL A 460      31.042  -7.399   3.664
ATOM   6848  CG2 VAL A 460      29.260  -6.131   4.909
ATOM   6849  H   VAL A 460      27.010  -8.350   4.411
ATOM   6850  HA  VAL A 460      28.685  -7.049   2.281
ATOM   6851  HB  VAL A 460      29.567  -8.231   4.948
ATOM   6852 HG11 VAL A 460      31.741  -7.122   4.453
ATOM   6853 HG12 VAL A 460      31.371  -8.362   3.275
ATOM   6854 HG13 VAL A 460      31.143  -6.664   2.864
ATOM   6855 HG21 VAL A 460      30.041  -5.847   5.615
ATOM   6856 HG22 VAL A 460      29.144  -5.323   4.188
ATOM   6857 HG23 VAL A 460      28.331  -6.207   5.474
ATOM   6858  N   ILE A 461      29.005  -9.274   1.193
ATOM   6859  CA  ILE A 461      29.178 -10.536   0.469
ATOM   6860  C   ILE A 461      29.976 -10.278  -0.820
ATOM   6861  O   ILE A 461      30.038  -9.144  -1.282
ATOM   6862  CB  ILE A 461      27.801 -11.203   0.139
ATOM   6863  CG1 ILE A 461      27.937 -12.647  -0.408
ATOM   6864  CG2 ILE A 461      26.912 -10.353  -0.794
ATOM   6865  CD1 ILE A 461      26.655 -13.486  -0.319
ATOM   6866  H   ILE A 461      29.019  -8.438   0.621
ATOM   6867  HA  ILE A 461      29.772 -11.212   1.086
ATOM   6868  HB  ILE A 461      27.269 -11.280   1.087
ATOM   6869 HG13 ILE A 461      28.726 -13.171   0.131
ATOM   6870 HG12 ILE A 461      28.253 -12.626  -1.450
ATOM   6871 HG21 ILE A 461      25.906 -10.765  -0.861
ATOM   6872 HG22 ILE A 461      26.813  -9.329  -0.432
ATOM   6873 HG23 ILE A 461      27.313 -10.308  -1.807
ATOM   6874 HD11 ILE A 461      26.852 -14.520  -0.604
ATOM   6875 HD12 ILE A 461      26.252 -13.497   0.693
ATOM   6876 HD13 ILE A 461      25.880 -13.107  -0.985
ATOM   6877  N   ALA A 462      30.599 -11.329  -1.373
ATOM   6878  CA  ALA A 462      31.374 -11.288  -2.624
ATOM   6879  C   ALA A 462      30.475 -11.221  -3.920
ATOM   6880  O   ALA A 462      29.436 -11.924  -3.923
ATOM   6881  CB  ALA A 462      32.291 -12.526  -2.636
ATOM   6882  OXT ALA A 462      30.942 -10.509  -4.839
ATOM   6883  H   ALA A 462      30.529 -12.235  -0.932
ATOM   6884  HA  ALA A 462      32.021 -10.407  -2.609
ATOM   6885  HB1 ALA A 462      32.996 -12.485  -3.461
ATOM   6886  HB2 ALA A 462      32.887 -12.585  -1.724
ATOM   6887  HB3 ALA A 462      31.726 -13.455  -2.721
ATOM   6888  N   ASP A 463     -31.238  -8.915  10.764
ATOM   6889  CA  ASP A 463     -30.019  -8.193  10.353
ATOM   6890  C   ASP A 463     -28.822  -9.165  10.516
ATOM   6891  O   ASP A 463     -28.644  -9.757  11.584
ATOM   6892  CB  ASP A 463     -29.858  -6.863  11.151
ATOM   6893  CG  ASP A 463     -28.587  -6.018  10.902
ATOM   6894  OD1 ASP A 463     -28.016  -6.098   9.792
ATOM   6895  OD2 ASP A 463     -28.277  -5.197  11.792
ATOM   6896  H1  ASP A 463     -31.255  -9.853  10.391
ATOM   6897  H2  ASP A 463     -31.297  -8.985  11.770
ATOM   6898  HA  ASP A 463     -30.121  -7.943   9.294
ATOM   6899  HB3 ASP A 463     -29.912  -7.081  12.220
ATOM   6900  HB2 ASP A 463     -30.714  -6.220  10.939
ATOM   6901  N   ALA A 464     -28.006  -9.273   9.455
ATOM   6902  CA  ALA A 464     -26.752 -10.026   9.437
ATOM   6903  C   ALA A 464     -25.709  -9.375   8.510
ATOM   6904  O   ALA A 464     -24.804 -10.068   8.045
ATOM   6905  CB  ALA A 464     -27.035 -11.498   9.085
ATOM   6906  H   ALA A 464     -28.218  -8.756   8.613
ATOM   6907  HA  ALA A 464     -26.313 -10.001  10.434
ATOM   6908  HB1 ALA A 464     -26.127 -12.101   9.122
ATOM   6909  HB2 ALA A 464     -27.743 -11.942   9.786
ATOM   6910  HB3 ALA A 464     -27.456 -11.591   8.083
ATOM   6911  N   GLU A 465     -25.838  -8.057   8.260
ATOM   6912  CA  GLU A 465     -25.016  -7.299   7.307
ATOM   6913  C   GLU A 465     -23.594  -6.968   7.811
ATOM   6914  O   GLU A 465     -22.823  -6.368   7.063
ATOM   6915  CB  GLU A 465     -25.778  -6.028   6.856
ATOM   6916  CG  GLU A 465     -27.223  -6.245   6.342
ATOM   6917  CD  GLU A 465     -27.364  -7.335   5.272
ATOM   6918  OE1 GLU A 465     -27.834  -8.438   5.634
ATOM   6919  OE2 GLU A 465     -27.007  -7.049   4.109
ATOM   6920  H   GLU A 465     -26.589  -7.538   8.698
ATOM   6921  HA  GLU A 465     -24.870  -7.928   6.427
ATOM   6922  HB3 GLU A 465     -25.208  -5.527   6.072
ATOM   6923  HB2 GLU A 465     -25.813  -5.320   7.686
ATOM   6924  HG3 GLU A 465     -27.606  -5.306   5.940
ATOM   6925  HG2 GLU A 465     -27.882  -6.485   7.176
ATOM   6926  N   PHE A 466     -23.253  -7.398   9.038
ATOM   6927  CA  PHE A 466     -21.925  -7.311   9.652
ATOM   6928  C   PHE A 466     -21.009  -8.505   9.289
ATOM   6929  O   PHE A 466     -20.122  -8.849  10.070
ATOM   6930  CB  PHE A 466     -22.088  -7.074  11.174
ATOM   6931  CG  PHE A 466     -22.801  -8.156  11.977
ATOM   6932  CD1 PHE A 466     -22.066  -9.181  12.611
ATOM   6933  CD2 PHE A 466     -24.211  -8.214  11.999
ATOM   6934  CE1 PHE A 466     -22.728 -10.194  13.292
ATOM   6935  CE2 PHE A 466     -24.855  -9.234  12.688
ATOM   6936  CZ  PHE A 466     -24.116 -10.217  13.335
ATOM   6937  H   PHE A 466     -23.945  -7.897   9.579
ATOM   6938  HA  PHE A 466     -21.424  -6.428   9.253
ATOM   6939  HB3 PHE A 466     -22.621  -6.135  11.327
ATOM   6940  HB2 PHE A 466     -21.107  -6.916  11.622
ATOM   6941  HD1 PHE A 466     -20.986  -9.179  12.579
ATOM   6942  HD2 PHE A 466     -24.798  -7.460  11.494
ATOM   6943  HE1 PHE A 466     -22.162 -10.969  13.787
ATOM   6944  HE2 PHE A 466     -25.934  -9.264  12.718
ATOM   6945  HZ  PHE A 466     -24.625 -11.008  13.866
ATOM   6946  N   ARG A 467     -21.222  -9.105   8.104
ATOM   6947  CA  ARG A 467     -20.436 -10.205   7.548
ATOM   6948  C   ARG A 467     -19.044  -9.712   7.105
ATOM   6949  O   ARG A 467     -18.935  -9.068   6.061
ATOM   6950  CB  ARG A 467     -21.261 -10.846   6.403
ATOM   6951  CG  ARG A 467     -20.608 -12.017   5.629
ATOM   6952  CD  ARG A 467     -20.765 -13.430   6.232
ATOM   6953  NE  ARG A 467     -20.198 -13.566   7.584
ATOM   6954  CZ  ARG A 467     -20.803 -13.941   8.727
ATOM   6955  NH1 ARG A 467     -22.100 -14.274   8.781
ATOM   6956  NH2 ARG A 467     -20.072 -13.991   9.848
ATOM   6957  H   ARG A 467     -21.964  -8.755   7.514
ATOM   6958  HA  ARG A 467     -20.308 -10.944   8.339
ATOM   6959  HB3 ARG A 467     -21.498 -10.065   5.678
ATOM   6960  HB2 ARG A 467     -22.226 -11.175   6.792
ATOM   6961  HG3 ARG A 467     -19.586 -11.821   5.301
ATOM   6962  HG2 ARG A 467     -21.183 -12.053   4.703
ATOM   6963  HD3 ARG A 467     -20.117 -14.087   5.652
ATOM   6964  HD2 ARG A 467     -21.768 -13.835   6.101
ATOM   6965  HE  ARG A 467     -19.199 -13.393   7.644
ATOM   6966 HH12 ARG A 467     -22.521 -14.586   9.643
ATOM   6967 HH11 ARG A 467     -22.651 -14.293   7.933
ATOM   6968 HH22 ARG A 467     -20.488 -14.269  10.725
ATOM   6969 HH21 ARG A 467     -19.081 -13.782   9.806
ATOM   6970  N   HIS A 468     -18.021 -10.011   7.923
ATOM   6971  CA  HIS A 468     -16.634  -9.595   7.715
ATOM   6972  C   HIS A 468     -15.734 -10.840   7.668
ATOM   6973  O   HIS A 468     -15.025 -11.136   8.631
ATOM   6974  CB  HIS A 468     -16.236  -8.578   8.808
ATOM   6975  CG  HIS A 468     -14.854  -8.001   8.621
ATOM   6976  ND1 HIS A 468     -13.735  -8.492   9.273
ATOM   6977  CD2 HIS A 468     -14.398  -6.976   7.823
ATOM   6978  CE1 HIS A 468     -12.685  -7.794   8.836
ATOM   6979  NE2 HIS A 468     -13.015  -6.858   7.957
ATOM   6980  H   HIS A 468     -18.196 -10.544   8.763
ATOM   6981  HA  HIS A 468     -16.529  -9.095   6.750
ATOM   6982  HB3 HIS A 468     -16.303  -9.033   9.798
ATOM   6983  HB2 HIS A 468     -16.944  -7.749   8.810
ATOM   6984  HD2 HIS A 468     -14.950  -6.335   7.152
ATOM   6985  HE1 HIS A 468     -11.671  -7.978   9.158
ATOM   6986  HD1 HIS A 468     -13.712  -9.273   9.914
ATOM   6987  N   ASP A 469     -15.824 -11.564   6.544
ATOM   6988  CA  ASP A 469     -15.074 -12.788   6.261
ATOM   6989  C   ASP A 469     -14.617 -12.704   4.802
ATOM   6990  O   ASP A 469     -15.460 -12.734   3.905
ATOM   6991  CB  ASP A 469     -15.874 -14.096   6.508
ATOM   6992  CG  ASP A 469     -16.317 -14.334   7.962
ATOM   6993  OD1 ASP A 469     -17.219 -13.608   8.435
ATOM   6994  OD2 ASP A 469     -15.691 -15.196   8.615
ATOM   6995  H   ASP A 469     -16.443 -11.259   5.807
ATOM   6996  HA  ASP A 469     -14.185 -12.824   6.892
ATOM   6997  HB3 ASP A 469     -15.303 -14.958   6.157
ATOM   6998  HB2 ASP A 469     -16.786 -14.077   5.907
ATOM   6999  N   SER A 470     -13.298 -12.581   4.597
ATOM   7000  CA  SER A 470     -12.685 -12.436   3.282
ATOM   7001  C   SER A 470     -11.403 -13.279   3.232
ATOM   7002  O   SER A 470     -10.297 -12.744   3.309
ATOM   7003  CB  SER A 470     -12.475 -10.939   2.966
ATOM   7004  OG  SER A 470     -12.146 -10.771   1.602
ATOM   7005  H   SER A 470     -12.666 -12.540   5.390
ATOM   7006  HA  SER A 470     -13.354 -12.845   2.522
ATOM   7007  HB3 SER A 470     -11.698 -10.499   3.592
ATOM   7008  HB2 SER A 470     -13.390 -10.377   3.158
ATOM   7009  HG  SER A 470     -11.510 -10.052   1.509
ATOM   7010  N   GLY A 471     -11.594 -14.601   3.082
ATOM   7011  CA  GLY A 471     -10.528 -15.592   2.926
ATOM   7012  C   GLY A 471      -9.813 -15.510   1.561
ATOM   7013  O   GLY A 471      -8.868 -16.263   1.330
ATOM   7014  H   GLY A 471     -12.540 -14.955   3.065
ATOM   7015  HA3 GLY A 471     -10.968 -16.583   3.031
ATOM   7016  HA2 GLY A 471      -9.812 -15.485   3.737
ATOM   7017  N   TYR A 472     -10.270 -14.619   0.666
ATOM   7018  CA  TYR A 472      -9.771 -14.405  -0.686
ATOM   7019  C   TYR A 472     -10.089 -12.963  -1.109
ATOM   7020  O   TYR A 472     -11.177 -12.462  -0.825
ATOM   7021  CB  TYR A 472     -10.384 -15.449  -1.650
ATOM   7022  CG  TYR A 472     -11.901 -15.418  -1.789
ATOM   7023  CD1 TYR A 472     -12.504 -14.768  -2.887
ATOM   7024  CD2 TYR A 472     -12.715 -16.027  -0.810
ATOM   7025  CE1 TYR A 472     -13.907 -14.722  -2.999
ATOM   7026  CE2 TYR A 472     -14.117 -15.982  -0.921
ATOM   7027  CZ  TYR A 472     -14.714 -15.329  -2.016
ATOM   7028  OH  TYR A 472     -16.074 -15.284  -2.121
ATOM   7029  H   TYR A 472     -11.039 -14.017   0.928
ATOM   7030  HA  TYR A 472      -8.688 -14.531  -0.672
ATOM   7031  HB3 TYR A 472     -10.090 -16.451  -1.336
ATOM   7032  HB2 TYR A 472      -9.943 -15.319  -2.639
ATOM   7033  HD1 TYR A 472     -11.892 -14.292  -3.639
ATOM   7034  HD2 TYR A 472     -12.266 -16.520   0.037
ATOM   7035  HE1 TYR A 472     -14.359 -14.217  -3.840
ATOM   7036  HE2 TYR A 472     -14.731 -16.448  -0.164
ATOM   7037  HH  TYR A 472     -16.376 -14.812  -2.900
ATOM   7038  N   GLU A 473      -9.125 -12.341  -1.800
ATOM   7039  CA  GLU A 473      -9.172 -10.961  -2.281
ATOM   7040  C   GLU A 473      -9.168 -10.917  -3.820
ATOM   7041  O   GLU A 473      -9.115 -11.958  -4.476
ATOM   7042  CB  GLU A 473      -7.953 -10.197  -1.717
ATOM   7043  CG  GLU A 473      -7.815 -10.187  -0.181
ATOM   7044  CD  GLU A 473      -8.621  -9.080   0.511
ATOM   7045  OE1 GLU A 473      -7.973  -8.242   1.172
ATOM   7046  OE2 GLU A 473      -9.865  -9.080   0.382
ATOM   7047  H   GLU A 473      -8.261 -12.835  -1.984
ATOM   7048  HA  GLU A 473     -10.089 -10.472  -1.950
ATOM   7049  HB3 GLU A 473      -7.982  -9.165  -2.062
ATOM   7050  HB2 GLU A 473      -7.039 -10.612  -2.143
ATOM   7051  HG3 GLU A 473      -6.758 -10.059   0.041
ATOM   7052  HG2 GLU A 473      -8.081 -11.148   0.261
ATOM   7053  N   VAL A 474      -9.229  -9.688  -4.356
ATOM   7054  CA  VAL A 474      -9.283  -9.379  -5.788
ATOM   7055  C   VAL A 474      -8.008  -8.656  -6.284
ATOM   7056  O   VAL A 474      -8.069  -7.927  -7.275
ATOM   7057  CB  VAL A 474     -10.540  -8.519  -6.113
ATOM   7058  CG1 VAL A 474     -11.838  -9.298  -5.837
ATOM   7059  CG2 VAL A 474     -10.567  -7.142  -5.414
ATOM   7060  H   VAL A 474      -9.275  -8.889  -3.740
ATOM   7061  HA  VAL A 474      -9.346 -10.301  -6.368
ATOM   7062  HB  VAL A 474     -10.551  -8.329  -7.188
ATOM   7063 HG11 VAL A 474     -12.713  -8.727  -6.150
ATOM   7064 HG12 VAL A 474     -11.853 -10.243  -6.382
ATOM   7065 HG13 VAL A 474     -11.956  -9.523  -4.777
ATOM   7066 HG21 VAL A 474     -11.470  -6.591  -5.681
ATOM   7067 HG22 VAL A 474     -10.558  -7.244  -4.329
ATOM   7068 HG23 VAL A 474      -9.721  -6.516  -5.696
ATOM   7069  N   HIS A 475      -6.865  -8.887  -5.616
ATOM   7070  CA  HIS A 475      -5.563  -8.344  -6.008
ATOM   7071  C   HIS A 475      -4.460  -9.394  -5.842
ATOM   7072  O   HIS A 475      -4.656 -10.401  -5.161
ATOM   7073  CB  HIS A 475      -5.261  -7.064  -5.204
ATOM   7074  CG  HIS A 475      -5.019  -7.270  -3.725
ATOM   7075  ND1 HIS A 475      -3.740  -7.470  -3.191
ATOM   7076  CD2 HIS A 475      -5.940  -7.312  -2.700
ATOM   7077  CE1 HIS A 475      -3.939  -7.645  -1.892
ATOM   7078  NE2 HIS A 475      -5.226  -7.575  -1.547
ATOM   7079  H   HIS A 475      -6.863  -9.514  -4.823
ATOM   7080  HA  HIS A 475      -5.594  -8.090  -7.067
ATOM   7081  HB3 HIS A 475      -6.089  -6.371  -5.343
ATOM   7082  HB2 HIS A 475      -4.386  -6.563  -5.622
ATOM   7083  HD2 HIS A 475      -7.013  -7.188  -2.702
ATOM   7084  HE1 HIS A 475      -3.137  -7.824  -1.192
ATOM   7085  HE2 HIS A 475      -5.607  -7.669  -0.617
ATOM   7086  N   HIS A 476      -3.308  -9.115  -6.465
ATOM   7087  CA  HIS A 476      -2.118  -9.943  -6.365
ATOM   7088  C   HIS A 476      -0.877  -9.061  -6.520
ATOM   7089  O   HIS A 476      -0.778  -8.309  -7.491
ATOM   7090  CB  HIS A 476      -2.176 -11.071  -7.412
ATOM   7091  CG  HIS A 476      -1.345 -12.263  -7.031
ATOM   7092  ND1 HIS A 476      -1.778 -13.199  -6.111
ATOM   7093  CD2 HIS A 476      -0.092 -12.675  -7.422
ATOM   7094  CE1 HIS A 476      -0.808 -14.104  -5.988
ATOM   7095  NE2 HIS A 476       0.241 -13.861  -6.765
ATOM   7096  H   HIS A 476      -3.222  -8.273  -7.021
ATOM   7097  HA  HIS A 476      -2.105 -10.385  -5.366
ATOM   7098  HB3 HIS A 476      -1.859 -10.708  -8.391
ATOM   7099  HB2 HIS A 476      -3.200 -11.422  -7.541
ATOM   7100  HD1 HIS A 476      -2.662 -13.200  -5.622
ATOM   7101  HD2 HIS A 476       0.593 -12.201  -8.107
ATOM   7102  HE1 HIS A 476      -0.880 -14.947  -5.320
ATOM   7103  N   GLN A 477       0.041  -9.187  -5.554
ATOM   7104  CA  GLN A 477       1.266  -8.408  -5.455
ATOM   7105  C   GLN A 477       2.440  -9.314  -5.067
ATOM   7106  O   GLN A 477       2.361 -10.003  -4.054
ATOM   7107  CB  GLN A 477       1.050  -7.172  -4.555
ATOM   7108  CG  GLN A 477       0.464  -7.444  -3.156
ATOM   7109  CD  GLN A 477       0.346  -6.202  -2.267
ATOM   7110  OE1 GLN A 477       0.192  -6.338  -1.060
ATOM   7111  NE2 GLN A 477       0.406  -4.990  -2.819
ATOM   7112  H   GLN A 477      -0.121  -9.837  -4.793
ATOM   7113  HA  GLN A 477       1.502  -8.018  -6.431
ATOM   7114  HB3 GLN A 477       0.385  -6.488  -5.082
ATOM   7115  HB2 GLN A 477       1.997  -6.649  -4.444
ATOM   7116  HG3 GLN A 477       1.085  -8.167  -2.632
ATOM   7117  HG2 GLN A 477      -0.528  -7.888  -3.239
ATOM   7118 HE22 GLN A 477       0.326  -4.172  -2.227
ATOM   7119 HE21 GLN A 477       0.515  -4.867  -3.818
ATOM   7120  N   LYS A 478       3.502  -9.332  -5.888
ATOM   7121  CA  LYS A 478       4.653 -10.215  -5.678
ATOM   7122  C   LYS A 478       5.911  -9.727  -6.400
ATOM   7123  O   LYS A 478       5.819  -9.006  -7.389
ATOM   7124  CB  LYS A 478       4.300 -11.670  -6.069
ATOM   7125  CG  LYS A 478       3.921 -11.912  -7.540
ATOM   7126  CD  LYS A 478       3.596 -13.395  -7.755
ATOM   7127  CE  LYS A 478       3.040 -13.704  -9.148
ATOM   7128  NZ  LYS A 478       2.452 -15.054  -9.192
ATOM   7129  H   LYS A 478       3.522  -8.754  -6.717
ATOM   7130  HA  LYS A 478       4.892 -10.191  -4.614
ATOM   7131  HB3 LYS A 478       3.491 -12.026  -5.430
ATOM   7132  HB2 LYS A 478       5.153 -12.310  -5.839
ATOM   7133  HG3 LYS A 478       4.734 -11.616  -8.204
ATOM   7134  HG2 LYS A 478       3.059 -11.300  -7.807
ATOM   7135  HD3 LYS A 478       2.901 -13.722  -6.981
ATOM   7136  HD2 LYS A 478       4.505 -13.976  -7.601
ATOM   7137  HE3 LYS A 478       3.822 -13.616  -9.903
ATOM   7138  HE2 LYS A 478       2.262 -12.992  -9.415
ATOM   7139  HZ1 LYS A 478       1.722 -15.123  -8.497
ATOM   7140  HZ2 LYS A 478       2.047 -15.201 -10.109
ATOM   7141  HZ3 LYS A 478       3.161 -15.750  -9.016
ATOM   7142  N   LEU A 479       7.070 -10.167  -5.892
ATOM   7143  CA  LEU A 479       8.381  -9.913  -6.482
ATOM   7144  C   LEU A 479       8.964 -11.268  -6.895
ATOM   7145  O   LEU A 479       9.295 -12.070  -6.023
ATOM   7146  CB  LEU A 479       9.307  -9.204  -5.465
ATOM   7147  CG  LEU A 479       8.945  -7.731  -5.155
ATOM   7148  CD1 LEU A 479       7.729  -7.599  -4.211
ATOM   7149  CD2 LEU A 479      10.171  -6.958  -4.617
ATOM   7150  H   LEU A 479       7.062 -10.765  -5.078
ATOM   7151  HA  LEU A 479       8.303  -9.285  -7.372
ATOM   7152  HB3 LEU A 479      10.307  -9.215  -5.901
ATOM   7153  HB2 LEU A 479       9.389  -9.775  -4.538
ATOM   7154  HG  LEU A 479       8.677  -7.255  -6.100
ATOM   7155 HD11 LEU A 479       7.855  -6.818  -3.462
ATOM   7156 HD12 LEU A 479       6.836  -7.347  -4.780
ATOM   7157 HD13 LEU A 479       7.523  -8.526  -3.675
ATOM   7158 HD21 LEU A 479      10.379  -6.083  -5.233
ATOM   7159 HD22 LEU A 479      10.036  -6.608  -3.593
ATOM   7160 HD23 LEU A 479      11.078  -7.563  -4.611
ATOM   7161  N   VAL A 480       9.075 -11.490  -8.212
ATOM   7162  CA  VAL A 480       9.683 -12.671  -8.816
ATOM   7163  C   VAL A 480      11.163 -12.370  -9.086
ATOM   7164  O   VAL A 480      11.471 -11.424  -9.810
ATOM   7165  CB  VAL A 480       8.990 -13.064 -10.153
ATOM   7166  CG1 VAL A 480       9.646 -14.277 -10.850
ATOM   7167  CG2 VAL A 480       7.487 -13.331  -9.949
ATOM   7168  H   VAL A 480       8.794 -10.767  -8.865
ATOM   7169  HA  VAL A 480       9.617 -13.518  -8.139
ATOM   7170  HB  VAL A 480       9.060 -12.224 -10.843
ATOM   7171 HG11 VAL A 480       9.079 -14.575 -11.732
ATOM   7172 HG12 VAL A 480      10.659 -14.059 -11.190
ATOM   7173 HG13 VAL A 480       9.696 -15.138 -10.183
ATOM   7174 HG21 VAL A 480       7.005 -13.611 -10.886
ATOM   7175 HG22 VAL A 480       7.322 -14.140  -9.236
ATOM   7176 HG23 VAL A 480       6.968 -12.447  -9.575
ATOM   7177  N   PHE A 481      12.045 -13.180  -8.486
ATOM   7178  CA  PHE A 481      13.487 -13.033  -8.615
ATOM   7179  C   PHE A 481      14.003 -14.033  -9.658
ATOM   7180  O   PHE A 481      14.174 -13.639 -10.809
ATOM   7181  CB  PHE A 481      14.122 -13.111  -7.215
ATOM   7182  CG  PHE A 481      15.596 -12.776  -7.065
ATOM   7183  CD1 PHE A 481      16.180 -12.882  -5.790
ATOM   7184  CD2 PHE A 481      16.352 -12.198  -8.107
ATOM   7185  CE1 PHE A 481      17.460 -12.402  -5.561
ATOM   7186  CE2 PHE A 481      17.641 -11.758  -7.872
ATOM   7187  CZ  PHE A 481      18.191 -11.845  -6.599
ATOM   7188  H   PHE A 481      11.717 -13.924  -7.883
ATOM   7189  HA  PHE A 481      13.705 -12.034  -8.990
ATOM   7190  HB3 PHE A 481      13.920 -14.067  -6.738
ATOM   7191  HB2 PHE A 481      13.603 -12.373  -6.605
ATOM   7192  HD1 PHE A 481      15.612 -13.300  -4.974
ATOM   7193  HD2 PHE A 481      15.952 -12.083  -9.098
ATOM   7194  HE1 PHE A 481      17.882 -12.459  -4.569
ATOM   7195  HE2 PHE A 481      18.193 -11.335  -8.693
ATOM   7196  HZ  PHE A 481      19.187 -11.483  -6.409
ATOM   7197  N   PHE A 482      14.209 -15.296  -9.262
ATOM   7198  CA  PHE A 482      14.596 -16.376 -10.169
ATOM   7199  C   PHE A 482      13.363 -17.130 -10.675
ATOM   7200  O   PHE A 482      12.403 -17.324  -9.927
ATOM   7201  CB  PHE A 482      15.542 -17.354  -9.454
ATOM   7202  CG  PHE A 482      16.896 -16.777  -9.100
ATOM   7203  CD1 PHE A 482      17.978 -16.881  -9.999
ATOM   7204  CD2 PHE A 482      17.042 -16.002  -7.932
ATOM   7205  CE1 PHE A 482      19.192 -16.286  -9.687
ATOM   7206  CE2 PHE A 482      18.255 -15.400  -7.652
ATOM   7207  CZ  PHE A 482      19.325 -15.550  -8.519
ATOM   7208  H   PHE A 482      14.029 -15.567  -8.304
ATOM   7209  HA  PHE A 482      15.131 -15.972 -11.029
ATOM   7210  HB3 PHE A 482      15.705 -18.240 -10.071
ATOM   7211  HB2 PHE A 482      15.074 -17.713  -8.540
ATOM   7212  HD1 PHE A 482      17.873 -17.439 -10.918
ATOM   7213  HD2 PHE A 482      16.213 -15.871  -7.253
ATOM   7214  HE1 PHE A 482      20.039 -16.390 -10.346
ATOM   7215  HE2 PHE A 482      18.359 -14.809  -6.760
ATOM   7216  HZ  PHE A 482      20.264 -15.085  -8.284
ATOM   7217  N   ALA A 483      13.461 -17.589 -11.929
ATOM   7218  CA  ALA A 483      12.514 -18.498 -12.565
ATOM   7219  C   ALA A 483      13.121 -19.914 -12.639
ATOM   7220  O   ALA A 483      14.121 -20.201 -11.976
ATOM   7221  CB  ALA A 483      12.183 -17.935 -13.959
ATOM   7222  H   ALA A 483      14.293 -17.387 -12.466
ATOM   7223  HA  ALA A 483      11.589 -18.556 -11.990
ATOM   7224  HB1 ALA A 483      11.339 -18.454 -14.414
ATOM   7225  HB2 ALA A 483      11.922 -16.877 -13.911
ATOM   7226  HB3 ALA A 483      13.032 -18.039 -14.632
ATOM   7227  N   GLU A 484      12.484 -20.774 -13.447
ATOM   7228  CA  GLU A 484      12.902 -22.127 -13.819
ATOM   7229  C   GLU A 484      14.315 -22.163 -14.436
ATOM   7230  O   GLU A 484      14.669 -21.250 -15.179
ATOM   7231  CB  GLU A 484      11.875 -22.705 -14.826
ATOM   7232  CG  GLU A 484      10.489 -23.098 -14.250
ATOM   7233  CD  GLU A 484       9.387 -22.022 -14.165
ATOM   7234  OE1 GLU A 484       8.221 -22.441 -13.997
ATOM   7235  OE2 GLU A 484       9.688 -20.811 -14.259
ATOM   7236  H   GLU A 484      11.630 -20.468 -13.899
ATOM   7237  HA  GLU A 484      12.905 -22.739 -12.915
ATOM   7238  HB3 GLU A 484      12.299 -23.598 -15.288
ATOM   7239  HB2 GLU A 484      11.741 -22.007 -15.655
ATOM   7240  HG3 GLU A 484      10.615 -23.537 -13.263
ATOM   7241  HG2 GLU A 484      10.096 -23.905 -14.872
ATOM   7242  N   ASP A 485      15.076 -23.231 -14.134
ATOM   7243  CA  ASP A 485      16.447 -23.488 -14.606
ATOM   7244  C   ASP A 485      17.458 -22.433 -14.122
ATOM   7245  O   ASP A 485      17.549 -21.347 -14.695
ATOM   7246  CB  ASP A 485      16.557 -23.708 -16.142
ATOM   7247  CG  ASP A 485      15.808 -24.947 -16.659
ATOM   7248  OD1 ASP A 485      15.980 -26.027 -16.049
ATOM   7249  OD2 ASP A 485      15.153 -24.826 -17.718
ATOM   7250  H   ASP A 485      14.690 -23.946 -13.535
ATOM   7251  HA  ASP A 485      16.734 -24.421 -14.119
ATOM   7252  HB3 ASP A 485      17.604 -23.811 -16.432
ATOM   7253  HB2 ASP A 485      16.184 -22.828 -16.668
ATOM   7254  N   VAL A 486      18.217 -22.801 -13.079
ATOM   7255  CA  VAL A 486      19.309 -22.007 -12.526
ATOM   7256  C   VAL A 486      20.550 -22.914 -12.464
ATOM   7257  O   VAL A 486      20.517 -23.951 -11.801
ATOM   7258  CB  VAL A 486      18.977 -21.476 -11.100
ATOM   7259  CG1 VAL A 486      20.138 -20.691 -10.452
ATOM   7260  CG2 VAL A 486      17.708 -20.602 -11.109
ATOM   7261  H   VAL A 486      18.089 -23.714 -12.668
ATOM   7262  HA  VAL A 486      19.531 -21.155 -13.171
ATOM   7263  HB  VAL A 486      18.765 -22.327 -10.450
ATOM   7264 HG11 VAL A 486      19.840 -20.268  -9.493
ATOM   7265 HG12 VAL A 486      21.007 -21.321 -10.259
ATOM   7266 HG13 VAL A 486      20.461 -19.866 -11.088
ATOM   7267 HG21 VAL A 486      17.500 -20.189 -10.123
ATOM   7268 HG22 VAL A 486      17.809 -19.768 -11.803
ATOM   7269 HG23 VAL A 486      16.827 -21.172 -11.405
ATOM   7270  N   GLY A 487      21.610 -22.507 -13.178
ATOM   7271  CA  GLY A 487      22.863 -23.248 -13.294
ATOM   7272  C   GLY A 487      23.754 -23.004 -12.072
[truncated: 225,452 more chars]
