# Supplementary material for: Identification of potential aggregation hotspots on Aβ42 fibrils blocked by the anti-amyloid chaperone-like BRICHOS domain
Source: Nat Commun. 2024 Feb 1;15:965. doi: 10.1038/s41467-024-45192-4 (PMC10834949; doi:10.1038/s41467-024-45192-4)
Supplement: Supplementary file 4 — Supplementary Data 1 [file 41467_2024_45192_MOESM4_ESM.zip › supporting_data_pdb/complex/complex1.pdb]

ATOM      1  N   ASP A   1      30.321 -24.989   5.859
ATOM      2  CA  ASP A   1      30.371 -26.002   4.785
ATOM      3  C   ASP A   1      30.244 -27.424   5.395
ATOM      4  O   ASP A   1      29.550 -28.261   4.816
ATOM      5  CB  ASP A   1      31.607 -25.835   3.855
ATOM      6  CG  ASP A   1      31.374 -26.242   2.391
ATOM      7  OD1 ASP A   1      31.427 -27.460   2.115
ATOM      8  OD2 ASP A   1      30.998 -25.351   1.595
ATOM      9  H1  ASP A   1      29.692 -25.248   6.606
ATOM     10  H2  ASP A   1      31.231 -24.805   6.258
ATOM     11  HA  ASP A   1      29.473 -25.858   4.179
ATOM     12  HB3 ASP A   1      32.463 -26.389   4.245
ATOM     13  HB2 ASP A   1      31.931 -24.791   3.856
ATOM     14  N   ALA A   2      30.936 -27.689   6.519
ATOM     15  CA  ALA A   2      30.896 -28.951   7.253
ATOM     16  C   ALA A   2      30.812 -28.640   8.751
ATOM     17  O   ALA A   2      31.687 -27.950   9.275
ATOM     18  CB  ALA A   2      32.143 -29.783   6.913
ATOM     19  H   ALA A   2      31.502 -26.963   6.933
ATOM     20  HA  ALA A   2      30.010 -29.524   6.970
ATOM     21  HB1 ALA A   2      32.149 -30.726   7.460
ATOM     22  HB2 ALA A   2      32.174 -30.022   5.850
ATOM     23  HB3 ALA A   2      33.063 -29.250   7.158
ATOM     24  N   GLU A   3      29.752 -29.145   9.402
ATOM     25  CA  GLU A   3      29.435 -28.876  10.803
ATOM     26  C   GLU A   3      28.613 -30.036  11.393
ATOM     27  O   GLU A   3      27.752 -30.591  10.707
ATOM     28  CB  GLU A   3      28.732 -27.494  10.901
ATOM     29  CG  GLU A   3      28.212 -27.058  12.287
ATOM     30  CD  GLU A   3      29.319 -26.789  13.319
ATOM     31  OE1 GLU A   3      29.653 -25.598  13.502
ATOM     32  OE2 GLU A   3      29.780 -27.766  13.951
ATOM     33  H   GLU A   3      29.083 -29.717   8.907
ATOM     34  HA  GLU A   3      30.373 -28.830  11.360
ATOM     35  HB3 GLU A   3      27.891 -27.479  10.205
ATOM     36  HB2 GLU A   3      29.413 -26.723  10.540
ATOM     37  HG3 GLU A   3      27.512 -27.797  12.673
ATOM     38  HG2 GLU A   3      27.616 -26.151  12.166
ATOM     39  N   PHE A   4      28.896 -30.359  12.665
ATOM     40  CA  PHE A   4      28.202 -31.364  13.471
ATOM     41  C   PHE A   4      26.990 -30.787  14.221
ATOM     42  O   PHE A   4      25.975 -31.475  14.334
ATOM     43  CB  PHE A   4      29.185 -31.982  14.485
ATOM     44  CG  PHE A   4      30.272 -32.844  13.873
ATOM     45  CD1 PHE A   4      31.515 -32.282  13.513
ATOM     46  CD2 PHE A   4      29.993 -34.181  13.519
ATOM     47  CE1 PHE A   4      32.473 -33.067  12.885
ATOM     48  CE2 PHE A   4      30.964 -34.948  12.890
ATOM     49  CZ  PHE A   4      32.201 -34.395  12.583
ATOM     50  H   PHE A   4      29.598 -29.817  13.152
ATOM     51  HA  PHE A   4      27.835 -32.160  12.820
ATOM     52  HB3 PHE A   4      28.639 -32.602  15.199
ATOM     53  HB2 PHE A   4      29.656 -31.195  15.077
ATOM     54  HD1 PHE A   4      31.728 -31.245  13.729
ATOM     55  HD2 PHE A   4      29.029 -34.614  13.742
ATOM     56  HE1 PHE A   4      33.430 -32.640  12.624
ATOM     57  HE2 PHE A   4      30.756 -35.976  12.634
ATOM     58  HZ  PHE A   4      32.951 -34.998  12.091
ATOM     59  N   ARG A   5      27.128 -29.543  14.716
ATOM     60  CA  ARG A   5      26.111 -28.758  15.423
ATOM     61  C   ARG A   5      24.828 -28.622  14.588
ATOM     62  O   ARG A   5      24.919 -28.217  13.431
ATOM     63  CB  ARG A   5      26.729 -27.381  15.739
ATOM     64  CG  ARG A   5      25.823 -26.349  16.424
ATOM     65  CD  ARG A   5      26.523 -24.981  16.500
ATOM     66  NE  ARG A   5      25.591 -23.916  16.889
ATOM     67  CZ  ARG A   5      25.759 -22.589  16.761
ATOM     68  NH1 ARG A   5      26.879 -22.047  16.260
ATOM     69  NH2 ARG A   5      24.762 -21.785  17.141
ATOM     70  H   ARG A   5      28.004 -29.060  14.559
ATOM     71  HA  ARG A   5      25.880 -29.267  16.360
ATOM     72  HB3 ARG A   5      27.038 -26.934  14.798
ATOM     73  HB2 ARG A   5      27.640 -27.511  16.326
ATOM     74  HG3 ARG A   5      25.657 -26.714  17.438
ATOM     75  HG2 ARG A   5      24.837 -26.265  15.969
ATOM     76  HD3 ARG A   5      27.084 -24.755  15.592
ATOM     77  HD2 ARG A   5      27.247 -25.016  17.315
ATOM     78  HE  ARG A   5      24.701 -24.241  17.251
ATOM     79 HH12 ARG A   5      26.967 -21.044  16.173
ATOM     80 HH11 ARG A   5      27.638 -22.644  15.965
ATOM     81 HH22 ARG A   5      24.835 -20.784  17.009
ATOM     82 HH21 ARG A   5      23.889 -22.174  17.480
ATOM     83  N   HIS A   6      23.680 -28.973  15.190
ATOM     84  CA  HIS A   6      22.368 -28.998  14.537
ATOM     85  C   HIS A   6      21.872 -27.625  14.065
ATOM     86  O   HIS A   6      21.391 -27.535  12.940
ATOM     87  CB  HIS A   6      21.327 -29.669  15.456
ATOM     88  CG  HIS A   6      21.378 -31.178  15.526
ATOM     89  ND1 HIS A   6      22.477 -31.935  15.150
ATOM     90  CD2 HIS A   6      20.421 -32.090  15.912
ATOM     91  CE1 HIS A   6      22.149 -33.219  15.318
ATOM     92  NE2 HIS A   6      20.916 -33.389  15.779
ATOM     93  H   HIS A   6      23.699 -29.285  16.151
ATOM     94  HA  HIS A   6      22.463 -29.605  13.634
ATOM     95  HB3 HIS A   6      20.319 -29.415  15.123
ATOM     96  HB2 HIS A   6      21.410 -29.277  16.470
ATOM     97  HD2 HIS A   6      19.417 -31.915  16.270
ATOM     98  HE1 HIS A   6      22.821 -34.037  15.104
ATOM     99  HD1 HIS A   6      23.364 -31.585  14.813
ATOM    100  N   ASP A   7      22.016 -26.586  14.899
ATOM    101  CA  ASP A   7      21.694 -25.202  14.536
ATOM    102  C   ASP A   7      22.929 -24.498  13.934
ATOM    103  O   ASP A   7      23.975 -25.122  13.741
ATOM    104  CB  ASP A   7      21.063 -24.394  15.703
ATOM    105  CG  ASP A   7      21.942 -24.124  16.937
ATOM    106  OD1 ASP A   7      22.660 -25.044  17.389
ATOM    107  OD2 ASP A   7      21.821 -23.000  17.471
ATOM    108  H   ASP A   7      22.426 -26.715  15.814
ATOM    109  HA  ASP A   7      20.951 -25.214  13.739
ATOM    110  HB3 ASP A   7      20.203 -24.956  16.071
ATOM    111  HB2 ASP A   7      20.639 -23.464  15.321
ATOM    112  N   SER A   8      22.777 -23.201  13.627
ATOM    113  CA  SER A   8      23.831 -22.375  13.046
ATOM    114  C   SER A   8      23.534 -20.888  13.308
ATOM    115  O   SER A   8      22.367 -20.509  13.428
ATOM    116  CB  SER A   8      23.959 -22.712  11.542
ATOM    117  OG  SER A   8      25.133 -22.169  10.978
ATOM    118  H   SER A   8      21.901 -22.733  13.810
ATOM    119  HA  SER A   8      24.768 -22.620  13.552
ATOM    120  HB3 SER A   8      23.091 -22.353  10.985
ATOM    121  HB2 SER A   8      24.003 -23.790  11.388
ATOM    122  HG  SER A   8      25.890 -22.660  11.310
ATOM    123  N   GLY A   9      24.600 -20.074  13.376
ATOM    124  CA  GLY A   9      24.519 -18.634  13.624
ATOM    125  C   GLY A   9      24.457 -18.348  15.130
ATOM    126  O   GLY A   9      25.013 -19.089  15.939
ATOM    127  H   GLY A   9      25.524 -20.462  13.250
ATOM    128  HA3 GLY A   9      23.657 -18.198  13.117
ATOM    129  HA2 GLY A   9      25.407 -18.155  13.210
ATOM    130  N   TYR A  10      23.825 -17.222  15.488
ATOM    131  CA  TYR A  10      23.665 -16.730  16.858
ATOM    132  C   TYR A  10      22.651 -15.578  16.849
ATOM    133  O   TYR A  10      22.618 -14.805  15.889
ATOM    134  CB  TYR A  10      25.026 -16.316  17.476
ATOM    135  CG  TYR A  10      25.878 -15.356  16.657
ATOM    136  CD1 TYR A  10      26.845 -15.851  15.754
ATOM    137  CD2 TYR A  10      25.718 -13.965  16.806
ATOM    138  CE1 TYR A  10      27.643 -14.960  15.010
ATOM    139  CE2 TYR A  10      26.521 -13.073  16.072
ATOM    140  CZ  TYR A  10      27.489 -13.571  15.179
ATOM    141  OH  TYR A  10      28.285 -12.704  14.490
ATOM    142  H   TYR A  10      23.411 -16.635  14.777
ATOM    143  HA  TYR A  10      23.244 -17.543  17.453
ATOM    144  HB3 TYR A  10      25.624 -17.207  17.667
ATOM    145  HB2 TYR A  10      24.860 -15.879  18.461
ATOM    146  HD1 TYR A  10      26.982 -16.914  15.631
ATOM    147  HD2 TYR A  10      24.977 -13.584  17.490
ATOM    148  HE1 TYR A  10      28.381 -15.344  14.321
ATOM    149  HE2 TYR A  10      26.400 -12.008  16.203
ATOM    150  HH  TYR A  10      28.124 -11.786  14.723
ATOM    151  N   GLU A  11      21.839 -15.491  17.917
ATOM    152  CA  GLU A  11      20.769 -14.503  18.031
ATOM    153  C   GLU A  11      21.321 -13.151  18.507
ATOM    154  O   GLU A  11      21.745 -13.024  19.656
ATOM    155  CB  GLU A  11      19.644 -15.051  18.940
ATOM    156  CG  GLU A  11      18.360 -14.181  19.001
ATOM    157  CD  GLU A  11      17.501 -14.129  17.719
ATOM    158  OE1 GLU A  11      17.790 -14.870  16.752
ATOM    159  OE2 GLU A  11      16.534 -13.337  17.732
ATOM    160  H   GLU A  11      21.924 -16.150  18.678
ATOM    161  HA  GLU A  11      20.350 -14.364  17.033
ATOM    162  HB3 GLU A  11      20.029 -15.163  19.955
ATOM    163  HB2 GLU A  11      19.381 -16.062  18.628
ATOM    164  HG3 GLU A  11      18.611 -13.162  19.298
ATOM    165  HG2 GLU A  11      17.723 -14.569  19.796
ATOM    166  N   VAL A  12      21.285 -12.178  17.591
ATOM    167  CA  VAL A  12      21.640 -10.778  17.796
ATOM    168  C   VAL A  12      20.718  -9.908  16.929
ATOM    169  O   VAL A  12      20.166 -10.389  15.939
ATOM    170  CB  VAL A  12      23.116 -10.467  17.408
ATOM    171  CG1 VAL A  12      24.108 -10.938  18.484
ATOM    172  CG2 VAL A  12      23.519 -10.966  16.008
ATOM    173  H   VAL A  12      20.913 -12.388  16.675
ATOM    174  HA  VAL A  12      21.467 -10.511  18.840
ATOM    175  HB  VAL A  12      23.231  -9.382  17.378
ATOM    176 HG11 VAL A  12      25.136 -10.709  18.203
ATOM    177 HG12 VAL A  12      23.911 -10.445  19.436
ATOM    178 HG13 VAL A  12      24.041 -12.010  18.656
ATOM    179 HG21 VAL A  12      24.540 -10.671  15.773
ATOM    180 HG22 VAL A  12      23.471 -12.053  15.949
ATOM    181 HG23 VAL A  12      22.882 -10.556  15.224
ATOM    182  N   HIS A  13      20.578  -8.639  17.332
ATOM    183  CA  HIS A  13      19.737  -7.641  16.681
ATOM    184  C   HIS A  13      20.299  -6.239  16.947
ATOM    185  O   HIS A  13      21.078  -6.042  17.881
ATOM    186  CB  HIS A  13      18.269  -7.784  17.131
ATOM    187  CG  HIS A  13      17.972  -7.480  18.577
ATOM    188  ND1 HIS A  13      16.935  -6.649  18.960
ATOM    189  CD2 HIS A  13      18.561  -7.906  19.748
ATOM    190  CE1 HIS A  13      16.945  -6.601  20.294
ATOM    191  NE2 HIS A  13      17.906  -7.337  20.840
ATOM    192  H   HIS A  13      21.083  -8.311  18.144
ATOM    193  HA  HIS A  13      19.751  -7.802  15.605
ATOM    194  HB3 HIS A  13      17.928  -8.801  16.950
ATOM    195  HB2 HIS A  13      17.642  -7.143  16.511
ATOM    196  HD2 HIS A  13      19.398  -8.573  19.890
ATOM    197  HE1 HIS A  13      16.241  -6.020  20.871
ATOM    198  HD1 HIS A  13      16.289  -6.171  18.347
ATOM    199  N   HIS A  14      19.858  -5.289  16.117
ATOM    200  CA  HIS A  14      20.197  -3.871  16.216
ATOM    201  C   HIS A  14      19.094  -3.006  15.590
ATOM    202  O   HIS A  14      19.375  -1.920  15.099
ATOM    203  CB  HIS A  14      21.626  -3.591  15.682
ATOM    204  CG  HIS A  14      21.954  -4.068  14.284
ATOM    205  ND1 HIS A  14      23.206  -3.888  13.726
ATOM    206  CD2 HIS A  14      21.219  -4.717  13.316
ATOM    207  CE1 HIS A  14      23.178  -4.405  12.496
ATOM    208  NE2 HIS A  14      22.002  -4.930  12.181
ATOM    209  H   HIS A  14      19.222  -5.538  15.371
ATOM    210  HA  HIS A  14      20.189  -3.596  17.273
ATOM    211  HB3 HIS A  14      22.351  -4.049  16.355
ATOM    212  HB2 HIS A  14      21.837  -2.521  15.726
ATOM    213  HD1 HIS A  14      23.987  -3.403  14.146
ATOM    214  HD2 HIS A  14      20.192  -5.042  13.343
ATOM    215  HE1 HIS A  14      24.022  -4.387  11.822
ATOM    216  N   GLN A  15      17.846  -3.490  15.627
ATOM    217  CA  GLN A  15      16.662  -2.770  15.167
ATOM    218  C   GLN A  15      15.690  -2.680  16.346
ATOM    219  O   GLN A  15      15.727  -3.537  17.234
ATOM    220  CB  GLN A  15      16.007  -3.504  13.978
ATOM    221  CG  GLN A  15      16.953  -3.831  12.800
ATOM    222  CD  GLN A  15      17.459  -5.279  12.803
ATOM    223  OE1 GLN A  15      17.726  -5.864  13.852
ATOM    224  NE2 GLN A  15      17.629  -5.860  11.617
ATOM    225  H   GLN A  15      17.671  -4.391  16.049
ATOM    226  HA  GLN A  15      16.924  -1.758  14.863
ATOM    227  HB3 GLN A  15      15.218  -2.854  13.599
ATOM    228  HB2 GLN A  15      15.493  -4.406  14.311
ATOM    229  HG3 GLN A  15      17.798  -3.143  12.773
ATOM    230  HG2 GLN A  15      16.414  -3.670  11.866
ATOM    231 HE22 GLN A  15      17.973  -6.812  11.570
ATOM    232 HE21 GLN A  15      17.421  -5.365  10.761
ATOM    233  N   LYS A  16      14.840  -1.640  16.350
ATOM    234  CA  LYS A  16      13.898  -1.425  17.444
ATOM    235  C   LYS A  16      12.666  -0.645  16.975
ATOM    236  O   LYS A  16      12.791   0.346  16.253
ATOM    237  CB  LYS A  16      14.623  -0.753  18.633
ATOM    238  CG  LYS A  16      13.836  -0.796  19.954
ATOM    239  CD  LYS A  16      14.713  -0.449  21.167
ATOM    240  CE  LYS A  16      13.990  -0.697  22.501
ATOM    241  NZ  LYS A  16      14.857  -0.415  23.659
ATOM    242  H   LYS A  16      14.833  -0.967  15.595
ATOM    243  HA  LYS A  16      13.539  -2.404  17.773
ATOM    244  HB3 LYS A  16      14.908   0.271  18.386
ATOM    245  HB2 LYS A  16      15.554  -1.290  18.808
ATOM    246  HG3 LYS A  16      13.417  -1.794  20.090
ATOM    247  HG2 LYS A  16      12.988  -0.111  19.905
ATOM    248  HD3 LYS A  16      15.018   0.597  21.098
ATOM    249  HD2 LYS A  16      15.630  -1.039  21.133
ATOM    250  HE3 LYS A  16      13.662  -1.736  22.563
ATOM    251  HE2 LYS A  16      13.097  -0.075  22.567
ATOM    252  HZ1 LYS A  16      15.143   0.553  23.643
ATOM    253  HZ2 LYS A  16      14.344  -0.596  24.511
ATOM    254  HZ3 LYS A  16      15.672  -1.011  23.629
ATOM    255  N   LEU A  17      11.502  -1.118  17.444
ATOM    256  CA  LEU A  17      10.198  -0.487  17.285
ATOM    257  C   LEU A  17       9.990   0.451  18.485
ATOM    258  O   LEU A  17       9.941  -0.032  19.618
ATOM    259  CB  LEU A  17       9.106  -1.587  17.248
ATOM    260  CG  LEU A  17       9.260  -2.649  16.130
ATOM    261  CD1 LEU A  17       8.200  -3.763  16.272
ATOM    262  CD2 LEU A  17       9.254  -2.032  14.719
ATOM    263  H   LEU A  17      11.509  -1.939  18.030
ATOM    264  HA  LEU A  17      10.170   0.084  16.356
ATOM    265  HB3 LEU A  17       8.127  -1.115  17.155
ATOM    266  HB2 LEU A  17       9.092  -2.107  18.207
ATOM    267  HG  LEU A  17      10.227  -3.136  16.263
ATOM    268 HD11 LEU A  17       8.670  -4.747  16.287
ATOM    269 HD12 LEU A  17       7.626  -3.670  17.193
ATOM    270 HD13 LEU A  17       7.477  -3.763  15.455
ATOM    271 HD21 LEU A  17       8.704  -2.633  13.996
ATOM    272 HD22 LEU A  17       8.794  -1.044  14.722
ATOM    273 HD23 LEU A  17      10.271  -1.931  14.339
ATOM    274  N   VAL A  18       9.893   1.763  18.227
ATOM    275  CA  VAL A  18       9.675   2.779  19.258
ATOM    276  C   VAL A  18       8.191   3.177  19.211
ATOM    277  O   VAL A  18       7.768   3.823  18.255
ATOM    278  CB  VAL A  18      10.563   4.039  19.034
ATOM    279  CG1 VAL A  18      10.312   5.163  20.062
ATOM    280  CG2 VAL A  18      12.059   3.683  18.989
ATOM    281  H   VAL A  18       9.918   2.092  17.269
ATOM    282  HA  VAL A  18       9.905   2.383  20.249
ATOM    283  HB  VAL A  18      10.338   4.459  18.061
ATOM    284 HG11 VAL A  18      10.999   5.995  19.910
ATOM    285 HG12 VAL A  18       9.304   5.574  19.989
ATOM    286 HG13 VAL A  18      10.449   4.803  21.083
ATOM    287 HG21 VAL A  18      12.673   4.573  18.848
ATOM    288 HG22 VAL A  18      12.379   3.200  19.913
ATOM    289 HG23 VAL A  18      12.286   3.006  18.164
ATOM    290  N   PHE A  19       7.429   2.751  20.230
ATOM    291  CA  PHE A  19       5.988   2.966  20.315
ATOM    292  C   PHE A  19       5.711   3.903  21.495
ATOM    293  O   PHE A  19       5.756   3.455  22.641
ATOM    294  CB  PHE A  19       5.300   1.589  20.438
ATOM    295  CG  PHE A  19       3.780   1.547  20.379
ATOM    296  CD1 PHE A  19       3.037   2.515  19.665
ATOM    297  CD2 PHE A  19       3.115   0.391  20.841
ATOM    298  CE1 PHE A  19       1.677   2.342  19.465
ATOM    299  CE2 PHE A  19       1.757   0.225  20.609
ATOM    300  CZ  PHE A  19       1.043   1.197  19.920
ATOM    301  H   PHE A  19       7.846   2.234  20.990
ATOM    302  HA  PHE A  19       5.636   3.440  19.400
ATOM    303  HB3 PHE A  19       5.628   1.087  21.350
ATOM    304  HB2 PHE A  19       5.650   0.963  19.617
ATOM    305  HD1 PHE A  19       3.504   3.395  19.250
ATOM    306  HD2 PHE A  19       3.666  -0.389  21.346
ATOM    307  HE1 PHE A  19       1.119   3.093  18.927
ATOM    308  HE2 PHE A  19       1.260  -0.671  20.948
ATOM    309  HZ  PHE A  19      -0.007   1.058  19.722
ATOM    310  N   PHE A  20       5.489   5.194  21.178
ATOM    311  CA  PHE A  20       5.407   6.339  22.100
ATOM    312  C   PHE A  20       6.762   6.690  22.752
ATOM    313  O   PHE A  20       7.653   5.842  22.835
ATOM    314  CB  PHE A  20       4.284   6.170  23.154
ATOM    315  CG  PHE A  20       2.879   6.132  22.575
ATOM    316  CD1 PHE A  20       2.265   7.324  22.137
ATOM    317  CD2 PHE A  20       2.232   4.900  22.337
ATOM    318  CE1 PHE A  20       1.013   7.280  21.539
ATOM    319  CE2 PHE A  20       0.975   4.879  21.746
ATOM    320  CZ  PHE A  20       0.366   6.065  21.354
ATOM    321  H   PHE A  20       5.469   5.445  20.198
ATOM    322  HA  PHE A  20       5.122   7.199  21.501
ATOM    323  HB3 PHE A  20       4.318   7.005  23.856
ATOM    324  HB2 PHE A  20       4.439   5.284  23.769
ATOM    325  HD1 PHE A  20       2.768   8.272  22.258
ATOM    326  HD2 PHE A  20       2.707   3.972  22.620
ATOM    327  HE1 PHE A  20       0.551   8.194  21.199
ATOM    328  HE2 PHE A  20       0.473   3.937  21.581
ATOM    329  HZ  PHE A  20      -0.604   6.041  20.880
ATOM    330  N   ALA A  21       6.887   7.938  23.241
ATOM    331  CA  ALA A  21       7.962   8.334  24.158
ATOM    332  C   ALA A  21       7.733   7.736  25.554
ATOM    333  O   ALA A  21       8.607   7.042  26.072
ATOM    334  CB  ALA A  21       8.073   9.866  24.240
ATOM    335  H   ALA A  21       6.149   8.612  23.098
ATOM    336  HA  ALA A  21       8.914   7.950  23.784
ATOM    337  HB1 ALA A  21       8.592  10.185  25.145
ATOM    338  HB2 ALA A  21       8.648  10.260  23.406
ATOM    339  HB3 ALA A  21       7.094  10.349  24.236
ATOM    340  N   GLU A  22       6.537   8.002  26.100
ATOM    341  CA  GLU A  22       6.054   7.508  27.383
ATOM    342  C   GLU A  22       4.928   6.506  27.106
ATOM    343  O   GLU A  22       3.794   6.923  26.862
ATOM    344  CB  GLU A  22       5.557   8.710  28.222
ATOM    345  CG  GLU A  22       6.673   9.686  28.662
ATOM    346  CD  GLU A  22       7.651   9.110  29.700
ATOM    347  OE1 GLU A  22       7.174   8.482  30.672
ATOM    348  OE2 GLU A  22       8.869   9.322  29.515
ATOM    349  H   GLU A  22       5.885   8.580  25.589
ATOM    350  HA  GLU A  22       6.846   6.994  27.930
ATOM    351  HB3 GLU A  22       5.004   8.354  29.093
ATOM    352  HB2 GLU A  22       4.830   9.279  27.641
ATOM    353  HG3 GLU A  22       6.213  10.570  29.105
ATOM    354  HG2 GLU A  22       7.219  10.046  27.788
ATOM    355  N   ASP A  23       5.269   5.207  27.127
ATOM    356  CA  ASP A  23       4.311   4.111  26.960
ATOM    357  C   ASP A  23       3.832   3.641  28.354
ATOM    358  O   ASP A  23       4.497   3.893  29.362
ATOM    359  CB  ASP A  23       4.878   2.988  26.034
ATOM    360  CG  ASP A  23       5.413   1.699  26.683
ATOM    361  OD1 ASP A  23       6.449   1.777  27.380
ATOM    362  OD2 ASP A  23       4.713   0.671  26.549
ATOM    363  H   ASP A  23       6.221   4.937  27.331
ATOM    364  HA  ASP A  23       3.420   4.490  26.455
ATOM    365  HB3 ASP A  23       5.702   3.399  25.448
ATOM    366  HB2 ASP A  23       4.121   2.729  25.291
ATOM    367  N   VAL A  24       2.674   2.965  28.370
ATOM    368  CA  VAL A  24       2.017   2.444  29.574
ATOM    369  C   VAL A  24       1.673   0.943  29.432
ATOM    370  O   VAL A  24       0.789   0.443  30.129
ATOM    371  CB  VAL A  24       0.738   3.267  29.912
ATOM    372  CG1 VAL A  24       1.086   4.709  30.319
ATOM    373  CG2 VAL A  24      -0.333   3.251  28.802
ATOM    374  H   VAL A  24       2.196   2.787  27.499
ATOM    375  HA  VAL A  24       2.696   2.504  30.427
ATOM    376  HB  VAL A  24       0.279   2.826  30.799
ATOM    377 HG11 VAL A  24       0.199   5.248  30.652
ATOM    378 HG12 VAL A  24       1.805   4.725  31.138
ATOM    379 HG13 VAL A  24       1.517   5.268  29.488
ATOM    380 HG21 VAL A  24      -1.205   3.835  29.096
ATOM    381 HG22 VAL A  24       0.047   3.678  27.874
ATOM    382 HG23 VAL A  24      -0.684   2.242  28.584
ATOM    383  N   GLY A  25       2.396   0.244  28.542
ATOM    384  CA  GLY A  25       2.201  -1.165  28.222
ATOM    385  C   GLY A  25       1.181  -1.313  27.087
ATOM    386  O   GLY A  25       0.337  -0.443  26.856
ATOM    387  H   GLY A  25       3.125   0.716  28.020
ATOM    388  HA3 GLY A  25       1.869  -1.730  29.094
ATOM    389  HA2 GLY A  25       3.159  -1.583  27.913
ATOM    390  N   SER A  26       1.258  -2.461  26.397
ATOM    391  CA  SER A  26       0.332  -2.877  25.347
ATOM    392  C   SER A  26      -1.090  -3.095  25.901
ATOM    393  O   SER A  26      -1.259  -3.821  26.881
ATOM    394  CB  SER A  26       0.916  -4.115  24.636
ATOM    395  OG  SER A  26       1.059  -5.221  25.508
ATOM    396  H   SER A  26       1.965  -3.140  26.640
ATOM    397  HA  SER A  26       0.303  -2.064  24.620
ATOM    398  HB3 SER A  26       1.897  -3.879  24.225
ATOM    399  HB2 SER A  26       0.284  -4.406  23.796
ATOM    400  HG  SER A  26       0.191  -5.460  25.844
ATOM    401  N   ASN A  27      -2.071  -2.430  25.274
ATOM    402  CA  ASN A  27      -3.453  -2.350  25.746
ATOM    403  C   ASN A  27      -4.444  -2.362  24.566
ATOM    404  O   ASN A  27      -4.042  -2.566  23.421
ATOM    405  CB  ASN A  27      -3.613  -1.143  26.717
ATOM    406  CG  ASN A  27      -3.490   0.246  26.074
ATOM    407  OD1 ASN A  27      -4.453   0.763  25.511
ATOM    408  ND2 ASN A  27      -2.312   0.865  26.175
ATOM    409  H   ASN A  27      -1.857  -1.902  24.438
ATOM    410  HA  ASN A  27      -3.701  -3.255  26.303
ATOM    411  HB3 ASN A  27      -2.886  -1.226  27.527
ATOM    412  HB2 ASN A  27      -4.588  -1.193  27.204
ATOM    413 HD22 ASN A  27      -2.189   1.787  25.782
ATOM    414 HD21 ASN A  27      -1.526   0.414  26.627
ATOM    415  N   LYS A  28      -5.731  -2.146  24.884
ATOM    416  CA  LYS A  28      -6.869  -2.095  23.958
ATOM    417  C   LYS A  28      -6.716  -1.117  22.774
ATOM    418  O   LYS A  28      -7.215  -1.417  21.691
ATOM    419  CB  LYS A  28      -8.148  -1.794  24.774
ATOM    420  CG  LYS A  28      -8.151  -0.433  25.507
ATOM    421  CD  LYS A  28      -9.423  -0.196  26.331
ATOM    422  CE  LYS A  28      -9.389   1.155  27.064
ATOM    423  NZ  LYS A  28     -10.627   1.398  27.826
ATOM    424  H   LYS A  28      -5.965  -1.994  25.854
ATOM    425  HA  LYS A  28      -6.968  -3.096  23.533
ATOM    426  HB3 LYS A  28      -8.298  -2.593  25.502
ATOM    427  HB2 LYS A  28      -9.011  -1.837  24.108
ATOM    428  HG3 LYS A  28      -8.055   0.379  24.786
ATOM    429  HG2 LYS A  28      -7.283  -0.362  26.163
ATOM    430  HD3 LYS A  28      -9.543  -1.008  27.049
ATOM    431  HD2 LYS A  28     -10.290  -0.240  25.668
ATOM    432  HE3 LYS A  28      -9.256   1.969  26.350
ATOM    433  HE2 LYS A  28      -8.543   1.190  27.751
ATOM    434  HZ1 LYS A  28     -10.751   0.668  28.513
ATOM    435  HZ2 LYS A  28     -10.565   2.292  28.294
ATOM    436  HZ3 LYS A  28     -11.416   1.404  27.196
ATOM    437  N   GLY A  29      -6.034   0.017  23.002
ATOM    438  CA  GLY A  29      -5.813   1.061  22.007
ATOM    439  C   GLY A  29      -4.386   1.030  21.446
ATOM    440  O   GLY A  29      -4.066   1.896  20.636
ATOM    441  H   GLY A  29      -5.644   0.180  23.921
ATOM    442  HA3 GLY A  29      -5.965   2.024  22.494
ATOM    443  HA2 GLY A  29      -6.529   1.003  21.185
ATOM    444  N   ALA A  30      -3.531   0.085  21.877
ATOM    445  CA  ALA A  30      -2.108   0.056  21.553
ATOM    446  C   ALA A  30      -1.601  -1.390  21.502
ATOM    447  O   ALA A  30      -1.113  -1.901  22.508
ATOM    448  CB  ALA A  30      -1.342   0.913  22.579
ATOM    449  H   ALA A  30      -3.855  -0.630  22.514
ATOM    450  HA  ALA A  30      -1.953   0.485  20.564
ATOM    451  HB1 ALA A  30      -0.266   0.869  22.423
ATOM    452  HB2 ALA A  30      -1.637   1.961  22.515
ATOM    453  HB3 ALA A  30      -1.534   0.576  23.597
ATOM    454  N   ILE A  31      -1.724  -2.023  20.327
ATOM    455  CA  ILE A  31      -1.256  -3.387  20.080
ATOM    456  C   ILE A  31       0.110  -3.340  19.378
ATOM    457  O   ILE A  31       0.264  -2.618  18.391
ATOM    458  CB  ILE A  31      -2.253  -4.167  19.174
ATOM    459  CG1 ILE A  31      -3.665  -4.259  19.801
ATOM    460  CG2 ILE A  31      -1.767  -5.560  18.711
ATOM    461  CD1 ILE A  31      -3.755  -5.047  21.119
ATOM    462  H   ILE A  31      -2.116  -1.534  19.533
ATOM    463  HA  ILE A  31      -1.140  -3.928  21.021
ATOM    464  HB  ILE A  31      -2.363  -3.577  18.265
ATOM    465 HG13 ILE A  31      -4.341  -4.709  19.074
ATOM    466 HG12 ILE A  31      -4.058  -3.256  19.971
ATOM    467 HG21 ILE A  31      -2.512  -6.038  18.078
ATOM    468 HG22 ILE A  31      -0.859  -5.509  18.110
ATOM    469 HG23 ILE A  31      -1.568  -6.220  19.556
ATOM    470 HD11 ILE A  31      -4.773  -5.018  21.507
ATOM    471 HD12 ILE A  31      -3.489  -6.094  20.979
ATOM    472 HD13 ILE A  31      -3.105  -4.632  21.888
ATOM    473  N   ILE A  32       1.052  -4.147  19.889
ATOM    474  CA  ILE A  32       2.380  -4.339  19.316
ATOM    475  C   ILE A  32       2.745  -5.833  19.309
ATOM    476  O   ILE A  32       2.486  -6.528  20.292
ATOM    477  CB  ILE A  32       3.469  -3.500  20.051
ATOM    478  CG1 ILE A  32       4.862  -3.607  19.381
ATOM    479  CG2 ILE A  32       3.562  -3.776  21.564
ATOM    480  CD1 ILE A  32       5.815  -2.459  19.744
ATOM    481  H   ILE A  32       0.839  -4.722  20.691
ATOM    482  HA  ILE A  32       2.345  -4.006  18.288
ATOM    483  HB  ILE A  32       3.149  -2.463  19.960
ATOM    484 HG13 ILE A  32       4.752  -3.624  18.296
ATOM    485 HG12 ILE A  32       5.332  -4.555  19.645
ATOM    486 HG21 ILE A  32       4.240  -3.076  22.052
ATOM    487 HG22 ILE A  32       2.591  -3.663  22.043
ATOM    488 HG23 ILE A  32       3.926  -4.782  21.776
ATOM    489 HD11 ILE A  32       6.629  -2.387  19.023
ATOM    490 HD12 ILE A  32       5.301  -1.498  19.747
ATOM    491 HD13 ILE A  32       6.258  -2.607  20.728
ATOM    492  N   GLY A  33       3.341  -6.297  18.200
ATOM    493  CA  GLY A  33       3.792  -7.679  18.060
ATOM    494  C   GLY A  33       4.445  -7.854  16.686
ATOM    495  O   GLY A  33       4.118  -7.140  15.744
ATOM    496  H   GLY A  33       3.497  -5.681  17.413
ATOM    497  HA3 GLY A  33       2.946  -8.361  18.145
ATOM    498  HA2 GLY A  33       4.505  -7.922  18.849
ATOM    499  N   LEU A  34       5.358  -8.832  16.570
ATOM    500  CA  LEU A  34       6.104  -9.144  15.343
ATOM    501  C   LEU A  34       5.201  -9.690  14.220
ATOM    502  O   LEU A  34       5.333  -9.255  13.077
ATOM    503  CB  LEU A  34       7.232 -10.152  15.665
ATOM    504  CG  LEU A  34       8.269  -9.667  16.706
ATOM    505  CD1 LEU A  34       9.198 -10.820  17.137
ATOM    506  CD2 LEU A  34       9.059  -8.428  16.236
ATOM    507  H   LEU A  34       5.583  -9.397  17.377
ATOM    508  HA  LEU A  34       6.548  -8.217  14.978
ATOM    509  HB3 LEU A  34       7.756 -10.419  14.746
ATOM    510  HB2 LEU A  34       6.774 -11.075  16.024
ATOM    511  HG  LEU A  34       7.724  -9.378  17.605
ATOM    512 HD11 LEU A  34       9.324 -10.834  18.220
ATOM    513 HD12 LEU A  34       8.794 -11.791  16.852
ATOM    514 HD13 LEU A  34      10.191 -10.748  16.692
ATOM    515 HD21 LEU A  34      10.137  -8.549  16.346
ATOM    516 HD22 LEU A  34       8.871  -8.199  15.189
ATOM    517 HD23 LEU A  34       8.777  -7.548  16.814
ATOM    518  N   MET A  35       4.289 -10.605  14.585
ATOM    519  CA  MET A  35       3.254 -11.166  13.723
ATOM    520  C   MET A  35       1.909 -10.944  14.421
ATOM    521  O   MET A  35       1.696 -11.487  15.506
ATOM    522  CB  MET A  35       3.519 -12.666  13.478
ATOM    523  CG  MET A  35       4.738 -12.932  12.580
ATOM    524  SD  MET A  35       5.019 -14.672  12.156
ATOM    525  CE  MET A  35       5.536 -15.319  13.767
ATOM    526  H   MET A  35       4.242 -10.889  15.553
ATOM    527  HA  MET A  35       3.235 -10.662  12.756
ATOM    528  HB3 MET A  35       2.642 -13.121  13.018
ATOM    529  HB2 MET A  35       3.650 -13.175  14.434
ATOM    530  HG3 MET A  35       5.645 -12.541  13.040
ATOM    531  HG2 MET A  35       4.615 -12.398  11.640
ATOM    532  HE1 MET A  35       5.842 -16.361  13.668
ATOM    533  HE2 MET A  35       6.379 -14.748  14.156
ATOM    534  HE3 MET A  35       4.719 -15.271  14.485
ATOM    535  N   VAL A  36       1.044 -10.133  13.796
ATOM    536  CA  VAL A  36      -0.252  -9.734  14.334
ATOM    537  C   VAL A  36      -1.328 -10.225  13.346
ATOM    538  O   VAL A  36      -1.532  -9.607  12.301
ATOM    539  CB  VAL A  36      -0.358  -8.187  14.502
ATOM    540  CG1 VAL A  36      -1.616  -7.784  15.286
ATOM    541  CG2 VAL A  36       0.876  -7.576  15.192
ATOM    542  H   VAL A  36       1.304  -9.713  12.911
ATOM    543  HA  VAL A  36      -0.435 -10.198  15.306
ATOM    544  HB  VAL A  36      -0.427  -7.717  13.521
ATOM    545 HG11 VAL A  36      -1.737  -6.701  15.316
ATOM    546 HG12 VAL A  36      -2.517  -8.209  14.848
ATOM    547 HG13 VAL A  36      -1.558  -8.133  16.317
ATOM    548 HG21 VAL A  36       0.744  -6.508  15.373
ATOM    549 HG22 VAL A  36       1.073  -8.053  16.153
ATOM    550 HG23 VAL A  36       1.767  -7.684  14.575
ATOM    551  N   GLY A  37      -1.946 -11.370  13.676
ATOM    552  CA  GLY A  37      -2.922 -12.049  12.829
ATOM    553  C   GLY A  37      -4.279 -12.026  13.529
ATOM    554  O   GLY A  37      -4.409 -12.578  14.621
ATOM    555  H   GLY A  37      -1.712 -11.825  14.547
ATOM    556  HA3 GLY A  37      -2.616 -13.088  12.712
ATOM    557  HA2 GLY A  37      -2.977 -11.635  11.825
ATOM    558  N   GLY A  38      -5.296 -11.445  12.870
ATOM    559  CA  GLY A  38      -6.697 -11.510  13.293
ATOM    560  C   GLY A  38      -7.023 -10.702  14.557
ATOM    561  O   GLY A  38      -8.021 -11.010  15.209
ATOM    562  H   GLY A  38      -5.108 -10.997  11.983
ATOM    563  HA3 GLY A  38      -6.972 -12.551  13.463
ATOM    564  HA2 GLY A  38      -7.320 -11.142  12.479
ATOM    565  N   VAL A  39      -6.195  -9.708  14.926
ATOM    566  CA  VAL A  39      -6.390  -8.909  16.136
ATOM    567  C   VAL A  39      -7.339  -7.732  15.851
ATOM    568  O   VAL A  39      -6.925  -6.710  15.302
ATOM    569  CB  VAL A  39      -5.049  -8.397  16.731
ATOM    570  CG1 VAL A  39      -5.235  -7.489  17.965
ATOM    571  CG2 VAL A  39      -4.126  -9.576  17.088
ATOM    572  H   VAL A  39      -5.384  -9.495  14.364
ATOM    573  HA  VAL A  39      -6.847  -9.537  16.904
ATOM    574  HB  VAL A  39      -4.527  -7.803  15.983
ATOM    575 HG11 VAL A  39      -4.297  -7.337  18.495
ATOM    576 HG12 VAL A  39      -5.604  -6.504  17.686
ATOM    577 HG13 VAL A  39      -5.938  -7.925  18.676
ATOM    578 HG21 VAL A  39      -3.209  -9.235  17.568
ATOM    579 HG22 VAL A  39      -4.616 -10.268  17.773
ATOM    580 HG23 VAL A  39      -3.833 -10.139  16.201
ATOM    581  N   VAL A  40      -8.607  -7.930  16.235
ATOM    582  CA  VAL A  40      -9.675  -6.947  16.113
ATOM    583  C   VAL A  40      -9.793  -6.176  17.442
ATOM    584  O   VAL A  40      -9.953  -6.807  18.488
ATOM    585  CB  VAL A  40     -11.030  -7.639  15.799
ATOM    586  CG1 VAL A  40     -12.228  -6.670  15.742
ATOM    587  CG2 VAL A  40     -10.950  -8.478  14.507
ATOM    588  H   VAL A  40      -8.864  -8.807  16.666
ATOM    589  HA  VAL A  40      -9.443  -6.269  15.295
ATOM    590  HB  VAL A  40     -11.248  -8.345  16.602
ATOM    591 HG11 VAL A  40     -13.125  -7.202  15.430
ATOM    592 HG12 VAL A  40     -12.447  -6.231  16.715
ATOM    593 HG13 VAL A  40     -12.060  -5.850  15.045
ATOM    594 HG21 VAL A  40     -11.925  -8.876  14.228
ATOM    595 HG22 VAL A  40     -10.572  -7.900  13.666
ATOM    596 HG23 VAL A  40     -10.284  -9.332  14.631
ATOM    597  N   ILE A  41      -9.705  -4.839  17.374
ATOM    598  CA  ILE A  41      -9.769  -3.935  18.526
ATOM    599  C   ILE A  41     -10.877  -2.878  18.357
ATOM    600  O   ILE A  41     -11.519  -2.810  17.308
ATOM    601  CB  ILE A  41      -8.403  -3.223  18.778
ATOM    602  CG1 ILE A  41      -7.892  -2.340  17.610
ATOM    603  CG2 ILE A  41      -7.343  -4.237  19.237
ATOM    604  CD1 ILE A  41      -6.733  -1.411  18.004
ATOM    605  H   ILE A  41      -9.603  -4.394  16.469
ATOM    606  HA  ILE A  41     -10.033  -4.496  19.424
ATOM    607  HB  ILE A  41      -8.539  -2.556  19.629
ATOM    608 HG13 ILE A  41      -8.694  -1.710  17.231
ATOM    609 HG12 ILE A  41      -7.587  -2.970  16.773
ATOM    610 HG21 ILE A  41      -6.465  -3.738  19.641
ATOM    611 HG22 ILE A  41      -7.729  -4.883  20.026
ATOM    612 HG23 ILE A  41      -7.025  -4.874  18.413
ATOM    613 HD11 ILE A  41      -6.396  -0.824  17.150
ATOM    614 HD12 ILE A  41      -7.038  -0.715  18.786
ATOM    615 HD13 ILE A  41      -5.869  -1.964  18.369
ATOM    616  N   ALA A  42     -11.074  -2.080  19.423
ATOM    617  CA  ALA A  42     -12.015  -0.951  19.542
ATOM    618  C   ALA A  42     -11.558   0.380  18.806
ATOM    619  O   ALA A  42     -10.718   0.264  17.883
ATOM    620  CB  ALA A  42     -12.319  -0.762  21.049
ATOM    621  OXT ALA A  42     -12.126   1.427  19.198
ATOM    622  H   ALA A  42     -10.502  -2.234  20.241
ATOM    623  HA  ALA A  42     -12.960  -1.241  19.084
ATOM    624  HB1 ALA A  42     -13.121  -0.042  21.216
ATOM    625  HB2 ALA A  42     -12.640  -1.697  21.509
ATOM    626  HB3 ALA A  42     -11.441  -0.412  21.594
ATOM    627  N   ASP A  43      17.063  23.785   4.390
ATOM    628  CA  ASP A  43      16.523  22.552   5.005
ATOM    629  C   ASP A  43      17.609  21.435   5.084
ATOM    630  O   ASP A  43      17.249  20.316   5.455
ATOM    631  CB  ASP A  43      15.204  22.084   4.315
ATOM    632  CG  ASP A  43      15.339  21.454   2.915
ATOM    633  OD1 ASP A  43      14.812  20.336   2.727
ATOM    634  OD2 ASP A  43      15.945  22.107   2.037
ATOM    635  H1  ASP A  43      17.988  24.018   4.719
ATOM    636  H2  ASP A  43      17.087  23.706   3.381
ATOM    637  HA  ASP A  43      16.292  22.792   6.044
ATOM    638  HB3 ASP A  43      14.514  22.926   4.235
ATOM    639  HB2 ASP A  43      14.702  21.373   4.974
ATOM    640  N   ALA A  44      18.891  21.720   4.779
ATOM    641  CA  ALA A  44      19.989  20.757   4.829
ATOM    642  C   ALA A  44      20.249  20.265   6.263
ATOM    643  O   ALA A  44      20.565  21.075   7.135
ATOM    644  CB  ALA A  44      21.235  21.383   4.189
ATOM    645  H   ALA A  44      19.135  22.652   4.480
ATOM    646  HA  ALA A  44      19.691  19.914   4.213
ATOM    647  HB1 ALA A  44      21.994  20.624   4.010
ATOM    648  HB2 ALA A  44      20.998  21.824   3.220
ATOM    649  HB3 ALA A  44      21.668  22.165   4.814
ATOM    650  N   GLU A  45      20.055  18.954   6.477
ATOM    651  CA  GLU A  45      20.100  18.312   7.792
ATOM    652  C   GLU A  45      21.530  17.986   8.247
ATOM    653  O   GLU A  45      22.464  18.053   7.449
ATOM    654  CB  GLU A  45      19.234  17.027   7.761
ATOM    655  CG  GLU A  45      17.734  17.227   7.431
ATOM    656  CD  GLU A  45      16.854  17.837   8.538
ATOM    657  OE1 GLU A  45      15.619  17.702   8.393
ATOM    658  OE2 GLU A  45      17.387  18.394   9.523
ATOM    659  H   GLU A  45      19.804  18.359   5.700
ATOM    660  HA  GLU A  45      19.694  19.010   8.525
ATOM    661  HB3 GLU A  45      19.314  16.490   8.708
ATOM    662  HB2 GLU A  45      19.652  16.347   7.017
ATOM    663  HG3 GLU A  45      17.317  16.253   7.172
ATOM    664  HG2 GLU A  45      17.628  17.838   6.536
ATOM    665  N   PHE A  46      21.653  17.597   9.528
ATOM    666  CA  PHE A  46      22.871  17.132  10.203
ATOM    667  C   PHE A  46      23.843  18.293  10.473
ATOM    668  O   PHE A  46      24.380  18.872   9.534
ATOM    669  CB  PHE A  46      23.539  15.980   9.406
ATOM    670  CG  PHE A  46      23.981  14.805  10.251
ATOM    671  CD1 PHE A  46      23.126  13.694  10.406
ATOM    672  CD2 PHE A  46      25.176  14.861  10.997
ATOM    673  CE1 PHE A  46      23.505  12.635  11.217
ATOM    674  CE2 PHE A  46      25.534  13.793  11.808
ATOM    675  CZ  PHE A  46      24.707  12.681  11.910
ATOM    676  H   PHE A  46      20.819  17.582  10.098
ATOM    677  HA  PHE A  46      22.543  16.742  11.161
ATOM    678  HB3 PHE A  46      24.403  16.341   8.849
ATOM    679  HB2 PHE A  46      22.864  15.588   8.646
ATOM    680  HD1 PHE A  46      22.180  13.660   9.888
ATOM    681  HD2 PHE A  46      25.822  15.723  10.923
ATOM    682  HE1 PHE A  46      22.858  11.777  11.317
ATOM    683  HE2 PHE A  46      26.464  13.825  12.356
ATOM    684  HZ  PHE A  46      24.993  11.854  12.544
ATOM    685  N   ARG A  47      24.075  18.594  11.761
ATOM    686  CA  ARG A  47      25.024  19.621  12.205
ATOM    687  C   ARG A  47      26.481  19.113  12.182
ATOM    688  O   ARG A  47      26.712  17.931  11.923
ATOM    689  CB  ARG A  47      24.620  20.127  13.608
ATOM    690  CG  ARG A  47      23.123  20.484  13.742
ATOM    691  CD  ARG A  47      22.779  21.461  14.879
ATOM    692  NE  ARG A  47      23.306  21.045  16.190
ATOM    693  CZ  ARG A  47      22.922  21.491  17.399
ATOM    694  NH1 ARG A  47      21.936  22.386  17.551
ATOM    695  NH2 ARG A  47      23.550  21.039  18.488
ATOM    696  H   ARG A  47      23.624  18.060  12.488
ATOM    697  HA  ARG A  47      24.960  20.466  11.517
ATOM    698  HB3 ARG A  47      25.225  21.000  13.859
ATOM    699  HB2 ARG A  47      24.860  19.365  14.351
ATOM    700  HG3 ARG A  47      22.474  19.607  13.761
ATOM    701  HG2 ARG A  47      22.869  21.009  12.820
ATOM    702  HD3 ARG A  47      21.695  21.422  14.993
ATOM    703  HD2 ARG A  47      23.026  22.493  14.628
ATOM    704  HE  ARG A  47      24.116  20.437  16.162
ATOM    705 HH12 ARG A  47      21.654  22.670  18.484
ATOM    706 HH11 ARG A  47      21.444  22.745  16.747
ATOM    707 HH22 ARG A  47      23.310  21.408  19.402
ATOM    708 HH21 ARG A  47      24.334  20.400  18.405
ATOM    709  N   HIS A  48      27.444  20.007  12.480
ATOM    710  CA  HIS A  48      28.864  19.659  12.664
ATOM    711  C   HIS A  48      29.118  18.697  13.838
ATOM    712  O   HIS A  48      30.085  17.939  13.793
ATOM    713  CB  HIS A  48      29.743  20.918  12.835
ATOM    714  CG  HIS A  48      29.322  21.897  13.906
ATOM    715  ND1 HIS A  48      28.255  22.791  13.750
ATOM    716  CD2 HIS A  48      29.881  22.084  15.153
ATOM    717  CE1 HIS A  48      28.204  23.458  14.896
ATOM    718  NE2 HIS A  48      29.146  23.084  15.762
ATOM    719  H   HIS A  48      27.197  20.969  12.667
ATOM    720  HA  HIS A  48      29.201  19.141  11.765
ATOM    721  HB3 HIS A  48      29.830  21.450  11.896
ATOM    722  HB2 HIS A  48      30.768  20.614  13.057
ATOM    723  HD2 HIS A  48      30.708  21.593  15.643
ATOM    724  HE1 HIS A  48      27.473  24.226  15.105
ATOM    725  HE2 HIS A  48      29.285  23.452  16.693
ATOM    726  N   ASP A  49      28.243  18.755  14.852
ATOM    727  CA  ASP A  49      28.245  17.900  16.033
ATOM    728  C   ASP A  49      27.129  16.844  15.905
ATOM    729  O   ASP A  49      26.168  17.024  15.153
ATOM    730  CB  ASP A  49      28.086  18.725  17.336
ATOM    731  CG  ASP A  49      26.755  19.478  17.508
ATOM    732  OD1 ASP A  49      26.068  19.175  18.506
ATOM    733  OD2 ASP A  49      26.426  20.322  16.643
ATOM    734  H   ASP A  49      27.483  19.421  14.810
ATOM    735  HA  ASP A  49      29.195  17.367  16.096
ATOM    736  HB3 ASP A  49      28.870  19.483  17.357
ATOM    737  HB2 ASP A  49      28.285  18.090  18.201
ATOM    738  N   SER A  50      27.286  15.764  16.679
ATOM    739  CA  SER A  50      26.364  14.635  16.738
ATOM    740  C   SER A  50      26.523  13.917  18.088
ATOM    741  O   SER A  50      27.503  14.144  18.802
ATOM    742  CB  SER A  50      26.619  13.713  15.521
ATOM    743  OG  SER A  50      25.665  12.674  15.416
ATOM    744  H   SER A  50      28.083  15.700  17.297
ATOM    745  HA  SER A  50      25.342  15.015  16.691
ATOM    746  HB3 SER A  50      27.615  13.270  15.574
ATOM    747  HB2 SER A  50      26.579  14.289  14.598
ATOM    748  HG  SER A  50      24.843  13.046  15.077
ATOM    749  N   GLY A  51      25.547  13.054  18.404
ATOM    750  CA  GLY A  51      25.545  12.194  19.582
ATOM    751  C   GLY A  51      26.184  10.854  19.205
ATOM    752  O   GLY A  51      27.282  10.810  18.646
ATOM    753  H   GLY A  51      24.790  12.923  17.749
ATOM    754  HA3 GLY A  51      24.516  12.047  19.909
ATOM    755  HA2 GLY A  51      26.087  12.644  20.415
ATOM    756  N   TYR A  52      25.489   9.760  19.542
ATOM    757  CA  TYR A  52      25.889   8.401  19.200
ATOM    758  C   TYR A  52      24.639   7.579  18.877
ATOM    759  O   TYR A  52      23.591   7.781  19.493
ATOM    760  CB  TYR A  52      26.701   7.790  20.361
ATOM    761  CG  TYR A  52      27.372   6.468  20.031
ATOM    762  CD1 TYR A  52      28.617   6.466  19.369
ATOM    763  CD2 TYR A  52      26.760   5.242  20.372
ATOM    764  CE1 TYR A  52      29.256   5.250  19.066
ATOM    765  CE2 TYR A  52      27.396   4.025  20.062
ATOM    766  CZ  TYR A  52      28.651   4.029  19.419
ATOM    767  OH  TYR A  52      29.284   2.854  19.139
ATOM    768  H   TYR A  52      24.595   9.849  20.004
ATOM    769  HA  TYR A  52      26.511   8.419  18.303
ATOM    770  HB3 TYR A  52      26.072   7.669  21.244
ATOM    771  HB2 TYR A  52      27.490   8.484  20.655
ATOM    772  HD1 TYR A  52      29.088   7.400  19.097
ATOM    773  HD2 TYR A  52      25.801   5.233  20.870
ATOM    774  HE1 TYR A  52      30.213   5.254  18.565
ATOM    775  HE2 TYR A  52      26.925   3.091  20.330
ATOM    776  HH  TYR A  52      28.757   2.079  19.349
ATOM    777  N   GLU A  53      24.797   6.645  17.931
ATOM    778  CA  GLU A  53      23.749   5.729  17.511
ATOM    779  C   GLU A  53      24.383   4.419  17.030
ATOM    780  O   GLU A  53      25.431   4.454  16.385
ATOM    781  CB  GLU A  53      22.875   6.420  16.439
ATOM    782  CG  GLU A  53      21.665   5.609  15.934
ATOM    783  CD  GLU A  53      20.655   5.362  17.058
ATOM    784  OE1 GLU A  53      20.738   4.283  17.683
ATOM    785  OE2 GLU A  53      19.829   6.266  17.307
ATOM    786  H   GLU A  53      25.693   6.525  17.479
ATOM    787  HA  GLU A  53      23.141   5.495  18.387
ATOM    788  HB3 GLU A  53      23.499   6.706  15.595
ATOM    789  HB2 GLU A  53      22.505   7.360  16.846
ATOM    790  HG3 GLU A  53      21.979   4.665  15.488
ATOM    791  HG2 GLU A  53      21.177   6.166  15.133
ATOM    792  N   VAL A  54      23.723   3.301  17.361
ATOM    793  CA  VAL A  54      24.159   1.937  17.062
ATOM    794  C   VAL A  54      23.052   1.110  16.374
ATOM    795  O   VAL A  54      23.339   0.009  15.905
ATOM    796  CB  VAL A  54      24.619   1.230  18.374
ATOM    797  CG1 VAL A  54      23.472   0.895  19.352
ATOM    798  CG2 VAL A  54      25.491  -0.016  18.126
ATOM    799  H   VAL A  54      22.858   3.387  17.876
ATOM    800  HA  VAL A  54      24.994   1.961  16.360
ATOM    801  HB  VAL A  54      25.265   1.942  18.890
ATOM    802 HG11 VAL A  54      23.868   0.525  20.298
ATOM    803 HG12 VAL A  54      22.870   1.776  19.575
ATOM    804 HG13 VAL A  54      22.806   0.126  18.959
ATOM    805 HG21 VAL A  54      25.934  -0.369  19.057
ATOM    806 HG22 VAL A  54      24.920  -0.845  17.708
ATOM    807 HG23 VAL A  54      26.309   0.205  17.440
ATOM    808  N   HIS A  55      21.816   1.640  16.304
ATOM    809  CA  HIS A  55      20.704   0.972  15.633
ATOM    810  C   HIS A  55      20.841   1.088  14.112
ATOM    811  O   HIS A  55      21.093   2.178  13.599
ATOM    812  CB  HIS A  55      19.342   1.524  16.099
ATOM    813  CG  HIS A  55      18.960   1.141  17.509
ATOM    814  ND1 HIS A  55      19.567   1.698  18.623
ATOM    815  CD2 HIS A  55      18.093   0.170  17.970
ATOM    816  CE1 HIS A  55      19.038   1.115  19.695
ATOM    817  NE2 HIS A  55      18.145   0.187  19.354
ATOM    818  H   HIS A  55      21.633   2.566  16.667
ATOM    819  HA  HIS A  55      20.749  -0.080  15.909
ATOM    820  HB3 HIS A  55      18.556   1.132  15.451
ATOM    821  HB2 HIS A  55      19.301   2.608  15.987
ATOM    822  HD1 HIS A  55      20.262   2.437  18.608
ATOM    823  HD2 HIS A  55      17.456  -0.523  17.441
ATOM    824  HE1 HIS A  55      19.311   1.355  20.713
ATOM    825  HE2 HIS A  55      17.624  -0.409  19.983
ATOM    826  N   HIS A  56      20.639  -0.051  13.437
ATOM    827  CA  HIS A  56      20.648  -0.191  11.989
ATOM    828  C   HIS A  56      19.378   0.355  11.324
ATOM    829  O   HIS A  56      19.440   0.719  10.155
ATOM    830  CB  HIS A  56      20.819  -1.676  11.634
ATOM    831  CG  HIS A  56      21.303  -1.888  10.227
ATOM    832  ND1 HIS A  56      22.632  -1.744   9.880
ATOM    833  CD2 HIS A  56      20.643  -2.190   9.058
ATOM    834  CE1 HIS A  56      22.723  -1.919   8.564
ATOM    835  NE2 HIS A  56      21.552  -2.178   8.000
ATOM    836  H   HIS A  56      20.428  -0.894  13.957
ATOM    837  HA  HIS A  56      21.511   0.362  11.612
ATOM    838  HB3 HIS A  56      19.893  -2.233  11.787
ATOM    839  HB2 HIS A  56      21.552  -2.118  12.302
ATOM    840  HD1 HIS A  56      23.394  -1.498  10.504
ATOM    841  HD2 HIS A  56      19.591  -2.369   8.891
ATOM    842  HE1 HIS A  56      23.650  -1.845   8.014
ATOM    843  N   GLN A  57      18.256   0.385  12.056
ATOM    844  CA  GLN A  57      16.974   0.871  11.561
ATOM    845  C   GLN A  57      16.084   1.120  12.787
ATOM    846  O   GLN A  57      16.044   0.278  13.687
ATOM    847  CB  GLN A  57      16.344  -0.181  10.610
ATOM    848  CG  GLN A  57      15.419   0.421   9.529
ATOM    849  CD  GLN A  57      16.097   0.741   8.187
ATOM    850  OE1 GLN A  57      15.418   0.820   7.168
ATOM    851  NE2 GLN A  57      17.418   0.930   8.144
ATOM    852  H   GLN A  57      18.270   0.061  13.013
ATOM    853  HA  GLN A  57      17.140   1.813  11.036
ATOM    854  HB3 GLN A  57      15.764  -0.889  11.203
ATOM    855  HB2 GLN A  57      17.101  -0.808  10.137
ATOM    856  HG3 GLN A  57      14.907   1.309   9.901
ATOM    857  HG2 GLN A  57      14.633  -0.303   9.316
ATOM    858 HE22 GLN A  57      17.866   1.116   7.259
ATOM    859 HE21 GLN A  57      17.987   0.848   8.979
ATOM    860  N   LYS A  58      15.371   2.254  12.790
ATOM    861  CA  LYS A  58      14.421   2.620  13.840
ATOM    862  C   LYS A  58      13.065   2.947  13.216
ATOM    863  O   LYS A  58      12.974   3.879  12.421
ATOM    864  CB  LYS A  58      14.975   3.796  14.678
ATOM    865  CG  LYS A  58      15.714   3.327  15.943
ATOM    866  CD  LYS A  58      16.306   4.492  16.748
ATOM    867  CE  LYS A  58      16.659   4.102  18.190
ATOM    868  NZ  LYS A  58      17.336   5.197  18.905
ATOM    869  H   LYS A  58      15.440   2.893  12.009
ATOM    870  HA  LYS A  58      14.265   1.773  14.510
ATOM    871  HB3 LYS A  58      14.149   4.423  15.018
ATOM    872  HB2 LYS A  58      15.604   4.446  14.066
ATOM    873  HG3 LYS A  58      16.506   2.629  15.672
ATOM    874  HG2 LYS A  58      15.017   2.769  16.569
ATOM    875  HD3 LYS A  58      15.620   5.340  16.743
ATOM    876  HD2 LYS A  58      17.212   4.825  16.246
ATOM    877  HE3 LYS A  58      17.313   3.235  18.191
ATOM    878  HE2 LYS A  58      15.758   3.824  18.738
ATOM    879  HZ1 LYS A  58      16.733   6.006  18.943
ATOM    880  HZ2 LYS A  58      17.573   4.907  19.842
ATOM    881  HZ3 LYS A  58      18.187   5.447  18.409
ATOM    882  N   LEU A  59      12.039   2.183  13.617
ATOM    883  CA  LEU A  59      10.645   2.412  13.249
ATOM    884  C   LEU A  59       9.958   3.082  14.442
ATOM    885  O   LEU A  59       9.546   2.400  15.380
ATOM    886  CB  LEU A  59       9.960   1.078  12.881
ATOM    887  CG  LEU A  59      10.223   0.585  11.440
ATOM    888  CD1 LEU A  59      11.669   0.094  11.230
ATOM    889  CD2 LEU A  59       9.185  -0.483  11.028
ATOM    890  H   LEU A  59      12.202   1.441  14.285
ATOM    891  HA  LEU A  59      10.569   3.084  12.394
ATOM    892  HB3 LEU A  59       8.882   1.221  12.982
ATOM    893  HB2 LEU A  59      10.231   0.309  13.601
ATOM    894  HG  LEU A  59      10.069   1.431  10.769
ATOM    895 HD11 LEU A  59      11.726  -0.749  10.543
ATOM    896 HD12 LEU A  59      12.290   0.883  10.806
ATOM    897 HD13 LEU A  59      12.133  -0.217  12.167
ATOM    898 HD21 LEU A  59       8.626  -0.155  10.151
ATOM    899 HD22 LEU A  59       9.642  -1.442  10.782
ATOM    900 HD23 LEU A  59       8.456  -0.682  11.814
ATOM    901  N   VAL A  60       9.870   4.416  14.379
ATOM    902  CA  VAL A  60       9.215   5.252  15.374
ATOM    903  C   VAL A  60       7.746   5.465  14.975
ATOM    904  O   VAL A  60       7.462   5.861  13.845
ATOM    905  CB  VAL A  60       9.917   6.633  15.527
ATOM    906  CG1 VAL A  60       9.263   7.536  16.596
ATOM    907  CG2 VAL A  60      11.424   6.488  15.815
ATOM    908  H   VAL A  60      10.212   4.901  13.558
ATOM    909  HA  VAL A  60       9.235   4.745  16.332
ATOM    910  HB  VAL A  60       9.846   7.164  14.581
ATOM    911 HG11 VAL A  60       9.823   8.462  16.725
ATOM    912 HG12 VAL A  60       8.245   7.823  16.327
ATOM    913 HG13 VAL A  60       9.222   7.037  17.564
ATOM    914 HG21 VAL A  60      11.896   7.463  15.935
ATOM    915 HG22 VAL A  60      11.604   5.920  16.727
ATOM    916 HG23 VAL A  60      11.943   5.983  15.000
ATOM    917  N   PHE A  61       6.855   5.193  15.935
ATOM    918  CA  PHE A  61       5.415   5.361  15.836
ATOM    919  C   PHE A  61       4.957   6.158  17.054
ATOM    920  O   PHE A  61       5.007   5.637  18.169
ATOM    921  CB  PHE A  61       4.750   3.977  15.765
ATOM    922  CG  PHE A  61       3.230   3.950  15.731
ATOM    923  CD1 PHE A  61       2.552   2.817  16.220
ATOM    924  CD2 PHE A  61       2.490   4.937  15.045
ATOM    925  CE1 PHE A  61       1.184   2.684  16.040
ATOM    926  CE2 PHE A  61       1.118   4.803  14.900
ATOM    927  CZ  PHE A  61       0.468   3.676  15.385
ATOM    928  H   PHE A  61       7.185   4.853  16.831
ATOM    929  HA  PHE A  61       5.171   5.915  14.930
ATOM    930  HB3 PHE A  61       5.080   3.384  16.620
ATOM    931  HB2 PHE A  61       5.116   3.455  14.880
ATOM    932  HD1 PHE A  61       3.101   2.043  16.733
ATOM    933  HD2 PHE A  61       2.974   5.804  14.622
ATOM    934  HE1 PHE A  61       0.678   1.803  16.407
ATOM    935  HE2 PHE A  61       0.562   5.578  14.395
ATOM    936  HZ  PHE A  61      -0.597   3.563  15.255
ATOM    937  N   PHE A  62       4.554   7.414  16.803
ATOM    938  CA  PHE A  62       4.289   8.466  17.784
ATOM    939  C   PHE A  62       5.577   8.830  18.531
ATOM    940  O   PHE A  62       5.966   8.121  19.456
ATOM    941  CB  PHE A  62       3.139   8.097  18.754
ATOM    942  CG  PHE A  62       1.789   7.927  18.089
ATOM    943  CD1 PHE A  62       1.189   9.022  17.436
ATOM    944  CD2 PHE A  62       1.145   6.671  18.065
ATOM    945  CE1 PHE A  62      -0.015   8.853  16.771
ATOM    946  CE2 PHE A  62      -0.079   6.535  17.424
ATOM    947  CZ  PHE A  62      -0.646   7.618  16.765
ATOM    948  H   PHE A  62       4.555   7.730  15.841
ATOM    949  HA  PHE A  62       3.984   9.346  17.219
ATOM    950  HB3 PHE A  62       3.030   8.892  19.492
ATOM    951  HB2 PHE A  62       3.371   7.203  19.332
ATOM    952  HD1 PHE A  62       1.670   9.989  17.435
ATOM    953  HD2 PHE A  62       1.598   5.816  18.546
ATOM    954  HE1 PHE A  62      -0.451   9.681  16.237
ATOM    955  HE2 PHE A  62      -0.575   5.576  17.411
ATOM    956  HZ  PHE A  62      -1.571   7.501  16.227
ATOM    957  N   ALA A  63       6.236   9.917  18.105
ATOM    958  CA  ALA A  63       7.431  10.426  18.776
ATOM    959  C   ALA A  63       7.117  10.981  20.175
ATOM    960  O   ALA A  63       7.852  10.668  21.106
ATOM    961  CB  ALA A  63       8.105  11.482  17.898
ATOM    962  H   ALA A  63       5.889  10.449  17.317
ATOM    963  HA  ALA A  63       8.133   9.597  18.892
ATOM    964  HB1 ALA A  63       9.018  11.860  18.359
ATOM    965  HB2 ALA A  63       8.367  11.077  16.920
ATOM    966  HB3 ALA A  63       7.435  12.323  17.745
ATOM    967  N   GLU A  64       6.009  11.731  20.295
ATOM    968  CA  GLU A  64       5.489  12.270  21.553
ATOM    969  C   GLU A  64       4.140  11.623  21.903
ATOM    970  O   GLU A  64       3.542  10.940  21.068
ATOM    971  CB  GLU A  64       5.354  13.808  21.427
ATOM    972  CG  GLU A  64       6.676  14.553  21.119
ATOM    973  CD  GLU A  64       7.798  14.400  22.164
ATOM    974  OE1 GLU A  64       8.969  14.563  21.755
ATOM    975  OE2 GLU A  64       7.492  14.136  23.349
ATOM    976  H   GLU A  64       5.446  11.914  19.477
ATOM    977  HA  GLU A  64       6.163  12.026  22.374
ATOM    978  HB3 GLU A  64       4.917  14.220  22.338
ATOM    979  HB2 GLU A  64       4.638  14.040  20.637
ATOM    980  HG3 GLU A  64       6.463  15.618  21.023
ATOM    981  HG2 GLU A  64       7.049  14.242  20.141
ATOM    982  N   ASP A  65       3.685  11.860  23.147
ATOM    983  CA  ASP A  65       2.379  11.424  23.654
ATOM    984  C   ASP A  65       1.237  12.195  22.962
ATOM    985  O   ASP A  65       1.440  13.315  22.493
ATOM    986  CB  ASP A  65       2.276  11.522  25.200
ATOM    987  CG  ASP A  65       2.293  12.943  25.794
ATOM    988  OD1 ASP A  65       3.385  13.551  25.805
ATOM    989  OD2 ASP A  65       1.187  13.443  26.101
ATOM    990  H   ASP A  65       4.222  12.446  23.773
ATOM    991  HA  ASP A  65       2.269  10.370  23.391
ATOM    992  HB3 ASP A  65       3.125  10.989  25.632
ATOM    993  HB2 ASP A  65       1.398  10.976  25.550
ATOM    994  N   VAL A  66       0.059  11.559  22.922
ATOM    995  CA  VAL A  66      -1.124  12.037  22.210
ATOM    996  C   VAL A  66      -2.318  12.155  23.174
ATOM    997  O   VAL A  66      -2.371  11.439  24.176
ATOM    998  CB  VAL A  66      -1.481  11.057  21.059
ATOM    999  CG1 VAL A  66      -0.339  10.932  20.035
ATOM   1000  CG2 VAL A  66      -1.942   9.664  21.514
ATOM   1001  H   VAL A  66      -0.038  10.663  23.377
ATOM   1002  HA  VAL A  66      -0.956  13.030  21.796
ATOM   1003  HB  VAL A  66      -2.321  11.478  20.512
ATOM   1004 HG11 VAL A  66      -0.616  10.256  19.229
ATOM   1005 HG12 VAL A  66      -0.102  11.893  19.590
ATOM   1006 HG13 VAL A  66       0.574  10.539  20.481
ATOM   1007 HG21 VAL A  66      -1.985   8.988  20.662
ATOM   1008 HG22 VAL A  66      -1.260   9.228  22.243
ATOM   1009 HG23 VAL A  66      -2.934   9.697  21.966
ATOM   1010  N   GLY A  67      -3.245  13.074  22.848
ATOM   1011  CA  GLY A  67      -4.384  13.441  23.694
ATOM   1012  C   GLY A  67      -5.377  12.285  23.872
ATOM   1013  O   GLY A  67      -5.763  11.986  25.001
ATOM   1014  H   GLY A  67      -3.119  13.612  22.002
ATOM   1015  HA3 GLY A  67      -4.902  14.285  23.237
ATOM   1016  HA2 GLY A  67      -4.024  13.777  24.668
ATOM   1017  N   SER A  68      -5.757  11.619  22.770
ATOM   1018  CA  SER A  68      -6.619  10.439  22.788
ATOM   1019  C   SER A  68      -6.180   9.457  21.695
ATOM   1020  O   SER A  68      -5.870   9.869  20.576
ATOM   1021  CB  SER A  68      -8.110  10.851  22.748
ATOM   1022  OG  SER A  68      -8.499  11.451  21.531
ATOM   1023  H   SER A  68      -5.396  11.893  21.867
ATOM   1024  HA  SER A  68      -6.461   9.925  23.739
ATOM   1025  HB3 SER A  68      -8.338  11.537  23.564
ATOM   1026  HB2 SER A  68      -8.737   9.972  22.903
ATOM   1027  HG  SER A  68      -8.039  12.293  21.449
ATOM   1028  N   ASN A  69      -6.140   8.171  22.071
ATOM   1029  CA  ASN A  69      -5.700   7.055  21.242
ATOM   1030  C   ASN A  69      -6.547   5.833  21.596
ATOM   1031  O   ASN A  69      -6.631   5.463  22.768
ATOM   1032  CB  ASN A  69      -4.184   6.832  21.454
ATOM   1033  CG  ASN A  69      -3.632   5.567  20.790
ATOM   1034  OD1 ASN A  69      -3.661   5.445  19.570
ATOM   1035  ND2 ASN A  69      -3.139   4.620  21.589
ATOM   1036  H   ASN A  69      -6.414   7.921  23.011
ATOM   1037  HA  ASN A  69      -5.874   7.333  20.204
ATOM   1038  HB3 ASN A  69      -3.951   6.808  22.519
ATOM   1039  HB2 ASN A  69      -3.653   7.678  21.034
ATOM   1040 HD22 ASN A  69      -2.805   3.752  21.193
ATOM   1041 HD21 ASN A  69      -3.126   4.745  22.591
ATOM   1042  N   LYS A  70      -7.120   5.220  20.554
ATOM   1043  CA  LYS A  70      -7.945   4.023  20.652
ATOM   1044  C   LYS A  70      -7.905   3.223  19.339
ATOM   1045  O   LYS A  70      -8.923   2.657  18.950
ATOM   1046  CB  LYS A  70      -9.369   4.392  21.136
ATOM   1047  CG  LYS A  70     -10.147   5.344  20.207
ATOM   1048  CD  LYS A  70     -11.611   5.494  20.635
ATOM   1049  CE  LYS A  70     -12.417   6.368  19.663
ATOM   1050  NZ  LYS A  70     -13.842   6.417  20.034
ATOM   1051  H   LYS A  70      -7.013   5.608  19.627
ATOM   1052  HA  LYS A  70      -7.506   3.366  21.403
ATOM   1053  HB3 LYS A  70      -9.317   4.830  22.133
ATOM   1054  HB2 LYS A  70      -9.941   3.470  21.257
ATOM   1055  HG3 LYS A  70     -10.119   4.978  19.180
ATOM   1056  HG2 LYS A  70      -9.667   6.323  20.193
ATOM   1057  HD3 LYS A  70     -11.650   5.920  21.640
ATOM   1058  HD2 LYS A  70     -12.063   4.503  20.702
ATOM   1059  HE3 LYS A  70     -12.343   5.970  18.650
ATOM   1060  HE2 LYS A  70     -12.016   7.382  19.640
ATOM   1061  HZ1 LYS A  70     -13.940   6.804  20.961
ATOM   1062  HZ2 LYS A  70     -14.344   6.991  19.372
ATOM   1063  HZ3 LYS A  70     -14.222   5.481  20.017
ATOM   1064  N   GLY A  71      -6.741   3.182  18.672
ATOM   1065  CA  GLY A  71      -6.627   2.493  17.394
ATOM   1066  C   GLY A  71      -5.205   2.652  16.870
ATOM   1067  O   GLY A  71      -5.006   3.350  15.878
ATOM   1068  H   GLY A  71      -5.920   3.645  19.036
ATOM   1069  HA3 GLY A  71      -7.331   2.920  16.678
ATOM   1070  HA2 GLY A  71      -6.869   1.437  17.505
ATOM   1071  N   ALA A  72      -4.232   2.000  17.526
ATOM   1072  CA  ALA A  72      -2.831   1.969  17.114
ATOM   1073  C   ALA A  72      -2.352   0.514  17.031
ATOM   1074  O   ALA A  72      -2.374  -0.187  18.042
ATOM   1075  CB  ALA A  72      -1.984   2.792  18.096
ATOM   1076  H   ALA A  72      -4.459   1.457  18.348
ATOM   1077  HA  ALA A  72      -2.709   2.428  16.135
ATOM   1078  HB1 ALA A  72      -0.929   2.745  17.841
ATOM   1079  HB2 ALA A  72      -2.272   3.842  18.068
ATOM   1080  HB3 ALA A  72      -2.083   2.444  19.122
ATOM   1081  N   ILE A  73      -1.926   0.100  15.827
ATOM   1082  CA  ILE A  73      -1.356  -1.219  15.549
ATOM   1083  C   ILE A  73       0.062  -1.010  14.984
ATOM   1084  O   ILE A  73       0.237  -0.206  14.069
ATOM   1085  CB  ILE A  73      -2.183  -2.005  14.484
ATOM   1086  CG1 ILE A  73      -3.685  -2.142  14.842
ATOM   1087  CG2 ILE A  73      -1.580  -3.384  14.131
ATOM   1088  CD1 ILE A  73      -4.005  -2.975  16.090
ATOM   1089  H   ILE A  73      -1.956   0.739  15.043
ATOM   1090  HA  ILE A  73      -1.295  -1.817  16.458
ATOM   1091  HB  ILE A  73      -2.158  -1.424  13.562
ATOM   1092 HG13 ILE A  73      -4.222  -2.561  13.990
ATOM   1093 HG12 ILE A  73      -4.111  -1.150  14.986
ATOM   1094 HG21 ILE A  73      -2.235  -3.938  13.462
ATOM   1095 HG22 ILE A  73      -0.621  -3.290  13.623
ATOM   1096 HG23 ILE A  73      -1.420  -3.995  15.019
ATOM   1097 HD11 ILE A  73      -5.055  -3.266  16.096
ATOM   1098 HD12 ILE A  73      -3.418  -3.891  16.142
ATOM   1099 HD13 ILE A  73      -3.824  -2.397  16.995
ATOM   1100  N   ILE A  74       1.037  -1.758  15.523
ATOM   1101  CA  ILE A  74       2.430  -1.757  15.075
ATOM   1102  C   ILE A  74       2.994  -3.186  15.041
ATOM   1103  O   ILE A  74       2.825  -3.931  16.001
ATOM   1104  CB  ILE A  74       3.342  -0.795  15.897
ATOM   1105  CG1 ILE A  74       4.856  -0.928  15.581
ATOM   1106  CG2 ILE A  74       3.093  -0.859  17.413
ATOM   1107  CD1 ILE A  74       5.709   0.253  16.066
ATOM   1108  H   ILE A  74       0.823  -2.383  16.289
ATOM   1109  HA  ILE A  74       2.444  -1.391  14.057
ATOM   1110  HB  ILE A  74       3.052   0.201  15.574
ATOM   1111 HG13 ILE A  74       4.999  -1.028  14.505
ATOM   1112 HG12 ILE A  74       5.253  -1.843  16.024
ATOM   1113 HG21 ILE A  74       3.725  -0.159  17.957
ATOM   1114 HG22 ILE A  74       2.063  -0.612  17.666
ATOM   1115 HG23 ILE A  74       3.300  -1.855  17.789
ATOM   1116 HD11 ILE A  74       6.671   0.273  15.555
ATOM   1117 HD12 ILE A  74       5.214   1.200  15.866
ATOM   1118 HD13 ILE A  74       5.907   0.192  17.137
ATOM   1119  N   GLY A  75       3.665  -3.548  13.940
ATOM   1120  CA  GLY A  75       4.282  -4.864  13.819
ATOM   1121  C   GLY A  75       5.120  -4.950  12.549
ATOM   1122  O   GLY A  75       5.257  -3.968  11.828
ATOM   1123  H   GLY A  75       3.770  -2.909  13.163
ATOM   1124  HA3 GLY A  75       3.507  -5.631  13.791
ATOM   1125  HA2 GLY A  75       4.938  -5.040  14.672
ATOM   1126  N   LEU A  76       5.690  -6.135  12.278
ATOM   1127  CA  LEU A  76       6.413  -6.416  11.032
ATOM   1128  C   LEU A  76       5.452  -7.018   9.995
ATOM   1129  O   LEU A  76       5.384  -6.522   8.873
ATOM   1130  CB  LEU A  76       7.625  -7.345  11.285
ATOM   1131  CG  LEU A  76       8.636  -6.852  12.348
ATOM   1132  CD1 LEU A  76       9.769  -7.876  12.523
ATOM   1133  CD2 LEU A  76       9.209  -5.449  12.064
ATOM   1134  H   LEU A  76       5.557  -6.916  12.906
ATOM   1135  HA  LEU A  76       6.791  -5.486  10.607
ATOM   1136  HB3 LEU A  76       8.152  -7.493  10.342
ATOM   1137  HB2 LEU A  76       7.273  -8.335  11.578
ATOM   1138  HG  LEU A  76       8.115  -6.800  13.304
ATOM   1139 HD11 LEU A  76      10.487  -7.551  13.276
ATOM   1140 HD12 LEU A  76       9.382  -8.843  12.842
ATOM   1141 HD13 LEU A  76      10.313  -8.026  11.591
ATOM   1142 HD21 LEU A  76      10.298  -5.429  12.127
ATOM   1143 HD22 LEU A  76       8.947  -5.083  11.074
ATOM   1144 HD23 LEU A  76       8.832  -4.726  12.788
ATOM   1145  N   MET A  77       4.696  -8.042  10.414
ATOM   1146  CA  MET A  77       3.606  -8.656   9.666
ATOM   1147  C   MET A  77       2.308  -8.302  10.394
ATOM   1148  O   MET A  77       2.109  -8.757  11.519
ATOM   1149  CB  MET A  77       3.814 -10.186   9.636
ATOM   1150  CG  MET A  77       4.379 -10.715   8.315
ATOM   1151  SD  MET A  77       4.591 -12.515   8.327
ATOM   1152  CE  MET A  77       4.913 -12.816   6.575
ATOM   1153  H   MET A  77       4.819  -8.389  11.357
ATOM   1154  HA  MET A  77       3.549  -8.273   8.645
ATOM   1155  HB3 MET A  77       2.871 -10.701   9.818
ATOM   1156  HB2 MET A  77       4.466 -10.491  10.455
ATOM   1157  HG3 MET A  77       5.339 -10.248   8.102
ATOM   1158  HG2 MET A  77       3.708 -10.454   7.496
ATOM   1159  HE1 MET A  77       5.148 -13.868   6.428
ATOM   1160  HE2 MET A  77       4.035 -12.571   5.979
ATOM   1161  HE3 MET A  77       5.758 -12.219   6.231
ATOM   1162  N   VAL A  78       1.452  -7.504   9.745
ATOM   1163  CA  VAL A  78       0.139  -7.137  10.266
ATOM   1164  C   VAL A  78      -0.913  -7.519   9.216
ATOM   1165  O   VAL A  78      -0.834  -7.069   8.071
ATOM   1166  CB  VAL A  78       0.049  -5.624  10.635
ATOM   1167  CG1 VAL A  78       0.989  -5.277  11.804
ATOM   1168  CG2 VAL A  78       0.260  -4.627   9.478
ATOM   1169  H   VAL A  78       1.671  -7.171   8.815
ATOM   1170  HA  VAL A  78      -0.086  -7.705  11.169
ATOM   1171  HB  VAL A  78      -0.960  -5.447  11.011
ATOM   1172 HG11 VAL A  78       0.883  -4.235  12.106
ATOM   1173 HG12 VAL A  78       0.785  -5.893  12.679
ATOM   1174 HG13 VAL A  78       2.034  -5.426  11.532
ATOM   1175 HG21 VAL A  78       0.355  -3.607   9.852
ATOM   1176 HG22 VAL A  78       1.164  -4.851   8.911
ATOM   1177 HG23 VAL A  78      -0.587  -4.623   8.794
ATOM   1178  N   GLY A  79      -1.865  -8.380   9.609
ATOM   1179  CA  GLY A  79      -2.928  -8.777   8.701
ATOM   1180  C   GLY A  79      -4.154  -9.285   9.449
ATOM   1181  O   GLY A  79      -4.056  -9.830  10.546
ATOM   1182  H   GLY A  79      -1.878  -8.756  10.549
ATOM   1183  HA3 GLY A  79      -2.575  -9.515   7.979
ATOM   1184  HA2 GLY A  79      -3.239  -7.872   8.185
ATOM   1185  N   GLY A  80      -5.330  -9.063   8.834
ATOM   1186  CA  GLY A  80      -6.656  -9.268   9.429
ATOM   1187  C   GLY A  80      -6.917  -8.383  10.653
ATOM   1188  O   GLY A  80      -7.826  -8.686  11.426
ATOM   1189  H   GLY A  80      -5.321  -8.638   7.917
ATOM   1190  HA3 GLY A  80      -6.792 -10.292   9.742
ATOM   1191  HA2 GLY A  80      -7.423  -9.075   8.681
ATOM   1192  N   VAL A  81      -6.110  -7.328  10.854
ATOM   1193  CA  VAL A  81      -6.228  -6.403  11.970
ATOM   1194  C   VAL A  81      -7.300  -5.352  11.659
ATOM   1195  O   VAL A  81      -7.175  -4.608  10.686
ATOM   1196  CB  VAL A  81      -4.871  -5.731  12.324
ATOM   1197  CG1 VAL A  81      -3.927  -6.750  12.969
ATOM   1198  CG2 VAL A  81      -4.140  -5.037  11.162
ATOM   1199  H   VAL A  81      -5.374  -7.135  10.192
ATOM   1200  HA  VAL A  81      -6.547  -6.976  12.840
ATOM   1201  HB  VAL A  81      -5.069  -4.967  13.078
ATOM   1202 HG11 VAL A  81      -3.001  -6.275  13.292
ATOM   1203 HG12 VAL A  81      -4.392  -7.206  13.840
ATOM   1204 HG13 VAL A  81      -3.663  -7.552  12.278
ATOM   1205 HG21 VAL A  81      -3.219  -4.566  11.502
ATOM   1206 HG22 VAL A  81      -3.861  -5.759  10.397
ATOM   1207 HG23 VAL A  81      -4.733  -4.253  10.705
ATOM   1208  N   VAL A  82      -8.365  -5.358  12.474
ATOM   1209  CA  VAL A  82      -9.519  -4.489  12.284
ATOM   1210  C   VAL A  82      -9.610  -3.520  13.472
ATOM   1211  O   VAL A  82      -9.576  -3.957  14.619
ATOM   1212  CB  VAL A  82     -10.846  -5.285  12.160
ATOM   1213  CG1 VAL A  82     -12.085  -4.384  11.970
ATOM   1214  CG2 VAL A  82     -10.779  -6.345  11.041
ATOM   1215  H   VAL A  82      -8.401  -5.991  13.260
ATOM   1216  HA  VAL A  82      -9.401  -3.925  11.366
ATOM   1217  HB  VAL A  82     -11.005  -5.828  13.087
ATOM   1218 HG11 VAL A  82     -12.957  -4.974  11.698
ATOM   1219 HG12 VAL A  82     -12.335  -3.841  12.882
ATOM   1220 HG13 VAL A  82     -11.932  -3.648  11.182
ATOM   1221 HG21 VAL A  82     -11.739  -6.843  10.904
ATOM   1222 HG22 VAL A  82     -10.487  -5.912  10.086
ATOM   1223 HG23 VAL A  82     -10.053  -7.122  11.277
ATOM   1224  N   ILE A  83      -9.721  -2.222  13.173
ATOM   1225  CA  ILE A  83      -9.858  -1.161  14.165
ATOM   1226  C   ILE A  83     -11.286  -0.614  14.037
ATOM   1227  O   ILE A  83     -11.638  -0.096  12.979
ATOM   1228  CB  ILE A  83      -8.823  -0.020  13.925
ATOM   1229  CG1 ILE A  83      -7.377  -0.569  13.993
ATOM   1230  CG2 ILE A  83      -8.994   1.162  14.906
ATOM   1231  CD1 ILE A  83      -6.291   0.462  13.660
ATOM   1232  H   ILE A  83      -9.764  -1.933  12.203
ATOM   1233  HA  ILE A  83      -9.720  -1.543  15.177
ATOM   1234  HB  ILE A  83      -8.975   0.373  12.918
ATOM   1235 HG13 ILE A  83      -7.254  -1.407  13.306
ATOM   1236 HG12 ILE A  83      -7.191  -0.973  14.986
ATOM   1237 HG21 ILE A  83      -8.295   1.967  14.691
ATOM   1238 HG22 ILE A  83      -9.985   1.610  14.855
ATOM   1239 HG23 ILE A  83      -8.825   0.844  15.935
ATOM   1240 HD11 ILE A  83      -5.345  -0.031  13.453
ATOM   1241 HD12 ILE A  83      -6.550   1.047  12.779
ATOM   1242 HD13 ILE A  83      -6.121   1.148  14.489
ATOM   1243  N   ALA A  84     -12.081  -0.766  15.110
ATOM   1244  CA  ALA A  84     -13.483  -0.321  15.214
ATOM   1245  C   ALA A  84     -13.666   1.204  15.618
ATOM   1246  O   ALA A  84     -14.819   1.513  15.998
ATOM   1247  CB  ALA A  84     -14.251  -1.321  16.112
ATOM   1248  OXT ALA A  84     -12.685   1.968  15.457
ATOM   1249  H   ALA A  84     -11.709  -1.212  15.939
ATOM   1250  HA  ALA A  84     -13.955  -0.428  14.241
ATOM   1251  HB1 ALA A  84     -15.328  -1.156  16.075
ATOM   1252  HB2 ALA A  84     -14.082  -2.351  15.792
ATOM   1253  HB3 ALA A  84     -13.943  -1.244  17.151
ATOM   1254  N   ASP A  85      33.441 -10.808  -7.300
ATOM   1255  CA  ASP A  85      33.940 -12.189  -7.435
ATOM   1256  C   ASP A  85      35.380 -12.245  -6.863
ATOM   1257  O   ASP A  85      35.643 -13.064  -5.981
ATOM   1258  CB  ASP A  85      33.809 -12.726  -8.892
ATOM   1259  CG  ASP A  85      33.981 -14.241  -9.117
ATOM   1260  OD1 ASP A  85      33.762 -15.026  -8.170
ATOM   1261  OD2 ASP A  85      34.176 -14.613 -10.295
ATOM   1262  H1  ASP A  85      32.456 -10.761  -7.522
ATOM   1263  H2  ASP A  85      33.511 -10.489  -6.343
ATOM   1264  HA  ASP A  85      33.317 -12.811  -6.788
ATOM   1265  HB3 ASP A  85      34.501 -12.191  -9.546
ATOM   1266  HB2 ASP A  85      32.811 -12.481  -9.261
ATOM   1267  N   ALA A  86      36.275 -11.378  -7.373
ATOM   1268  CA  ALA A  86      37.609 -11.118  -6.821
ATOM   1269  C   ALA A  86      37.611  -9.829  -5.983
ATOM   1270  O   ALA A  86      38.326  -9.753  -4.984
ATOM   1271  CB  ALA A  86      38.615 -11.009  -7.975
ATOM   1272  H   ALA A  86      35.969 -10.745  -8.099
ATOM   1273  HA  ALA A  86      37.918 -11.941  -6.174
ATOM   1274  HB1 ALA A  86      39.624 -10.823  -7.604
ATOM   1275  HB2 ALA A  86      38.646 -11.933  -8.553
ATOM   1276  HB3 ALA A  86      38.358 -10.200  -8.660
ATOM   1277  N   GLU A  87      36.784  -8.858  -6.401
ATOM   1278  CA  GLU A  87      36.471  -7.607  -5.728
ATOM   1279  C   GLU A  87      35.599  -7.929  -4.508
ATOM   1280  O   GLU A  87      34.409  -8.208  -4.664
ATOM   1281  CB  GLU A  87      35.742  -6.654  -6.711
ATOM   1282  CG  GLU A  87      36.443  -6.428  -8.073
ATOM   1283  CD  GLU A  87      35.860  -7.270  -9.222
ATOM   1284  OE1 GLU A  87      35.904  -8.517  -9.127
ATOM   1285  OE2 GLU A  87      35.383  -6.664 -10.205
ATOM   1286  H   GLU A  87      36.277  -8.998  -7.267
ATOM   1287  HA  GLU A  87      37.403  -7.138  -5.407
ATOM   1288  HB3 GLU A  87      35.635  -5.684  -6.222
ATOM   1289  HB2 GLU A  87      34.717  -6.988  -6.883
ATOM   1290  HG3 GLU A  87      37.513  -6.624  -7.991
ATOM   1291  HG2 GLU A  87      36.361  -5.371  -8.334
ATOM   1292  N   PHE A  88      36.225  -7.918  -3.324
ATOM   1293  CA  PHE A  88      35.563  -8.163  -2.050
ATOM   1294  C   PHE A  88      36.177  -7.282  -0.957
ATOM   1295  O   PHE A  88      37.402  -7.212  -0.843
ATOM   1296  CB  PHE A  88      35.564  -9.671  -1.711
ATOM   1297  CG  PHE A  88      35.061 -10.007  -0.316
ATOM   1298  CD1 PHE A  88      33.693  -9.850  -0.011
ATOM   1299  CD2 PHE A  88      35.966 -10.307   0.724
ATOM   1300  CE1 PHE A  88      33.241 -10.044   1.286
ATOM   1301  CE2 PHE A  88      35.496 -10.493   2.018
ATOM   1302  CZ  PHE A  88      34.140 -10.364   2.294
ATOM   1303  H   PHE A  88      37.209  -7.694  -3.275
ATOM   1304  HA  PHE A  88      34.516  -7.862  -2.138
ATOM   1305  HB3 PHE A  88      36.561 -10.093  -1.848
ATOM   1306  HB2 PHE A  88      34.920 -10.186  -2.425
ATOM   1307  HD1 PHE A  88      33.000  -9.562  -0.786
ATOM   1308  HD2 PHE A  88      37.024 -10.382   0.521
ATOM   1309  HE1 PHE A  88      32.193  -9.924   1.518
ATOM   1310  HE2 PHE A  88      36.187 -10.722   2.815
ATOM   1311  HZ  PHE A  88      33.785 -10.489   3.304
ATOM   1312  N   ARG A  89      35.294  -6.662  -0.162
ATOM   1313  CA  ARG A  89      35.625  -5.857   1.004
ATOM   1314  C   ARG A  89      35.016  -6.538   2.235
ATOM   1315  O   ARG A  89      33.841  -6.904   2.207
ATOM   1316  CB  ARG A  89      35.063  -4.439   0.797
ATOM   1317  CG  ARG A  89      35.404  -3.452   1.924
ATOM   1318  CD  ARG A  89      34.774  -2.074   1.684
ATOM   1319  NE  ARG A  89      34.907  -1.196   2.858
ATOM   1320  CZ  ARG A  89      34.426   0.052   2.997
ATOM   1321  NH1 ARG A  89      33.768   0.676   2.007
ATOM   1322  NH2 ARG A  89      34.606   0.692   4.158
ATOM   1323  H   ARG A  89      34.306  -6.776  -0.344
ATOM   1324  HA  ARG A  89      36.708  -5.790   1.128
ATOM   1325  HB3 ARG A  89      33.978  -4.495   0.689
ATOM   1326  HB2 ARG A  89      35.436  -4.038  -0.147
ATOM   1327  HG3 ARG A  89      36.489  -3.337   1.903
ATOM   1328  HG2 ARG A  89      35.167  -3.833   2.917
ATOM   1329  HD3 ARG A  89      33.748  -2.148   1.319
ATOM   1330  HD2 ARG A  89      35.349  -1.575   0.903
ATOM   1331  HE  ARG A  89      35.403  -1.601   3.645
ATOM   1332 HH12 ARG A  89      33.411   1.612   2.131
ATOM   1333 HH11 ARG A  89      33.623   0.201   1.127
ATOM   1334 HH22 ARG A  89      34.262   1.631   4.290
ATOM   1335 HH21 ARG A  89      35.071   0.222   4.928
ATOM   1336  N   HIS A  90      35.831  -6.694   3.289
ATOM   1337  CA  HIS A  90      35.449  -7.401   4.510
ATOM   1338  C   HIS A  90      34.574  -6.552   5.453
ATOM   1339  O   HIS A  90      33.684  -7.114   6.091
ATOM   1340  CB  HIS A  90      36.729  -7.907   5.210
ATOM   1341  CG  HIS A  90      36.584  -9.143   6.070
ATOM   1342  ND1 HIS A  90      35.366  -9.693   6.440
ATOM   1343  CD2 HIS A  90      37.539  -9.971   6.617
ATOM   1344  CE1 HIS A  90      35.626 -10.785   7.163
ATOM   1345  NE2 HIS A  90      36.925 -11.015   7.314
ATOM   1346  H   HIS A  90      36.784  -6.364   3.240
ATOM   1347  HA  HIS A  90      34.865  -8.269   4.198
ATOM   1348  HB3 HIS A  90      37.170  -7.115   5.818
ATOM   1349  HB2 HIS A  90      37.481  -8.153   4.458
ATOM   1350  HD2 HIS A  90      38.615  -9.903   6.559
ATOM   1351  HE1 HIS A  90      34.857 -11.416   7.584
ATOM   1352  HD1 HIS A  90      34.451  -9.329   6.213
ATOM   1353  N   ASP A  91      34.835  -5.234   5.516
ATOM   1354  CA  ASP A  91      34.104  -4.283   6.357
ATOM   1355  C   ASP A  91      33.070  -3.500   5.519
ATOM   1356  O   ASP A  91      32.967  -3.679   4.305
ATOM   1357  CB  ASP A  91      35.062  -3.336   7.140
ATOM   1358  CG  ASP A  91      35.754  -2.222   6.334
ATOM   1359  OD1 ASP A  91      36.465  -2.547   5.357
ATOM   1360  OD2 ASP A  91      35.522  -1.044   6.688
ATOM   1361  H   ASP A  91      35.574  -4.840   4.952
ATOM   1362  HA  ASP A  91      33.528  -4.830   7.106
ATOM   1363  HB3 ASP A  91      35.864  -3.942   7.564
ATOM   1364  HB2 ASP A  91      34.545  -2.922   8.008
ATOM   1365  N   SER A  92      32.330  -2.625   6.213
ATOM   1366  CA  SER A  92      31.326  -1.727   5.645
ATOM   1367  C   SER A  92      31.285  -0.367   6.366
ATOM   1368  O   SER A  92      30.307   0.364   6.206
ATOM   1369  CB  SER A  92      29.966  -2.450   5.592
ATOM   1370  OG  SER A  92      29.492  -2.794   6.882
ATOM   1371  H   SER A  92      32.453  -2.560   7.214
ATOM   1372  HA  SER A  92      31.615  -1.491   4.619
ATOM   1373  HB3 SER A  92      30.061  -3.345   4.984
ATOM   1374  HB2 SER A  92      29.217  -1.827   5.101
ATOM   1375  HG  SER A  92      28.632  -3.212   6.790
ATOM   1376  N   GLY A  93      32.349  -0.035   7.120
ATOM   1377  CA  GLY A  93      32.445   1.196   7.896
ATOM   1378  C   GLY A  93      31.676   1.016   9.208
ATOM   1379  O   GLY A  93      32.044   0.181  10.034
ATOM   1380  H   GLY A  93      33.137  -0.666   7.174
ATOM   1381  HA3 GLY A  93      32.074   2.051   7.328
ATOM   1382  HA2 GLY A  93      33.494   1.390   8.121
ATOM   1383  N   TYR A  94      30.628   1.832   9.394
ATOM   1384  CA  TYR A  94      29.774   1.841  10.580
ATOM   1385  C   TYR A  94      28.325   2.191  10.186
ATOM   1386  O   TYR A  94      28.052   2.455   9.014
ATOM   1387  CB  TYR A  94      30.389   2.807  11.626
ATOM   1388  CG  TYR A  94      29.706   2.815  12.984
ATOM   1389  CD1 TYR A  94      29.010   3.959  13.431
ATOM   1390  CD2 TYR A  94      29.719   1.649  13.776
ATOM   1391  CE1 TYR A  94      28.308   3.923  14.652
ATOM   1392  CE2 TYR A  94      29.020   1.615  14.996
ATOM   1393  CZ  TYR A  94      28.308   2.748  15.429
ATOM   1394  OH  TYR A  94      27.608   2.694  16.596
ATOM   1395  H   TYR A  94      30.359   2.474   8.663
ATOM   1396  HA  TYR A  94      29.739   0.833  10.998
ATOM   1397  HB3 TYR A  94      30.410   3.821  11.225
ATOM   1398  HB2 TYR A  94      31.431   2.536  11.803
ATOM   1399  HD1 TYR A  94      28.983   4.854  12.827
ATOM   1400  HD2 TYR A  94      30.249   0.769  13.440
ATOM   1401  HE1 TYR A  94      27.760   4.795  14.979
ATOM   1402  HE2 TYR A  94      29.020   0.714  15.592
ATOM   1403  HH  TYR A  94      27.040   3.461  16.721
ATOM   1404  N   GLU A  95      27.424   2.176  11.182
ATOM   1405  CA  GLU A  95      26.017   2.564  11.097
ATOM   1406  C   GLU A  95      25.876   4.058  10.762
ATOM   1407  O   GLU A  95      25.916   4.901  11.657
ATOM   1408  CB  GLU A  95      25.301   2.206  12.426
ATOM   1409  CG  GLU A  95      25.507   0.768  12.958
ATOM   1410  CD  GLU A  95      24.848  -0.337  12.122
ATOM   1411  OE1 GLU A  95      24.044  -1.086  12.713
ATOM   1412  OE2 GLU A  95      25.162  -0.452  10.917
ATOM   1413  H   GLU A  95      27.741   1.940  12.112
ATOM   1414  HA  GLU A  95      25.558   2.006  10.281
ATOM   1415  HB3 GLU A  95      24.231   2.381  12.308
ATOM   1416  HB2 GLU A  95      25.619   2.891  13.213
ATOM   1417  HG3 GLU A  95      25.117   0.730  13.976
ATOM   1418  HG2 GLU A  95      26.568   0.540  13.058
ATOM   1419  N   VAL A  96      25.748   4.335   9.458
ATOM   1420  CA  VAL A  96      25.566   5.667   8.881
ATOM   1421  C   VAL A  96      24.453   5.660   7.814
ATOM   1422  O   VAL A  96      23.899   6.721   7.529
ATOM   1423  CB  VAL A  96      26.876   6.206   8.235
ATOM   1424  CG1 VAL A  96      27.998   6.378   9.274
ATOM   1425  CG2 VAL A  96      27.379   5.406   7.013
ATOM   1426  H   VAL A  96      25.817   3.574   8.799
ATOM   1427  HA  VAL A  96      25.246   6.363   9.659
ATOM   1428  HB  VAL A  96      26.660   7.213   7.873
ATOM   1429 HG11 VAL A  96      28.865   6.875   8.838
ATOM   1430 HG12 VAL A  96      27.664   6.984  10.117
ATOM   1431 HG13 VAL A  96      28.334   5.418   9.667
ATOM   1432 HG21 VAL A  96      28.328   5.804   6.653
ATOM   1433 HG22 VAL A  96      27.537   4.356   7.257
ATOM   1434 HG23 VAL A  96      26.681   5.452   6.178
ATOM   1435  N   HIS A  97      24.121   4.472   7.274
ATOM   1436  CA  HIS A  97      23.001   4.255   6.360
ATOM   1437  C   HIS A  97      21.643   4.250   7.085
ATOM   1438  O   HIS A  97      20.639   4.558   6.448
ATOM   1439  CB  HIS A  97      23.227   2.932   5.595
ATOM   1440  CG  HIS A  97      22.250   2.701   4.468
ATOM   1441  ND1 HIS A  97      21.006   2.087   4.653
ATOM   1442  CD2 HIS A  97      22.370   3.070   3.145
ATOM   1443  CE1 HIS A  97      20.408   2.170   3.474
ATOM   1444  NE2 HIS A  97      21.173   2.734   2.541
ATOM   1445  H   HIS A  97      24.631   3.644   7.543
ATOM   1446  HA  HIS A  97      22.993   5.070   5.633
ATOM   1447  HB3 HIS A  97      23.181   2.082   6.279
ATOM   1448  HB2 HIS A  97      24.230   2.922   5.168
ATOM   1449  HD2 HIS A  97      23.174   3.555   2.612
ATOM   1450  HE1 HIS A  97      19.404   1.819   3.289
ATOM   1451  HE2 HIS A  97      20.933   2.861   1.567
ATOM   1452  N   HIS A  98      21.647   3.896   8.381
ATOM   1453  CA  HIS A  98      20.496   3.679   9.258
ATOM   1454  C   HIS A  98      19.321   4.660   9.084
ATOM   1455  O   HIS A  98      19.411   5.815   9.497
ATOM   1456  CB  HIS A  98      20.986   3.589  10.720
ATOM   1457  CG  HIS A  98      21.841   4.726  11.242
ATOM   1458  ND1 HIS A  98      22.424   4.687  12.495
ATOM   1459  CD2 HIS A  98      22.234   5.931  10.695
ATOM   1460  CE1 HIS A  98      23.121   5.815  12.642
ATOM   1461  NE2 HIS A  98      23.052   6.618  11.588
ATOM   1462  H   HIS A  98      22.539   3.694   8.807
ATOM   1463  HA  HIS A  98      20.122   2.700   8.968
ATOM   1464  HB3 HIS A  98      21.570   2.675  10.835
ATOM   1465  HB2 HIS A  98      20.129   3.474  11.383
ATOM   1466  HD1 HIS A  98      22.344   3.935  13.167
ATOM   1467  HD2 HIS A  98      22.005   6.354   9.729
ATOM   1468  HE1 HIS A  98      23.710   6.040  13.517
ATOM   1469  N   GLN A  99      18.251   4.171   8.438
ATOM   1470  CA  GLN A  99      17.053   4.950   8.153
ATOM   1471  C   GLN A  99      16.147   4.987   9.392
ATOM   1472  O   GLN A  99      15.880   3.943   9.990
ATOM   1473  CB  GLN A  99      16.329   4.355   6.933
ATOM   1474  CG  GLN A  99      15.128   5.191   6.437
ATOM   1475  CD  GLN A  99      14.309   4.459   5.374
ATOM   1476  OE1 GLN A  99      14.142   3.245   5.440
ATOM   1477  NE2 GLN A  99      13.757   5.197   4.411
ATOM   1478  H   GLN A  99      18.245   3.211   8.124
ATOM   1479  HA  GLN A  99      17.357   5.959   7.885
ATOM   1480  HB3 GLN A  99      15.996   3.353   7.189
ATOM   1481  HB2 GLN A  99      17.037   4.237   6.111
ATOM   1482  HG3 GLN A  99      15.477   6.146   6.049
ATOM   1483  HG2 GLN A  99      14.448   5.435   7.252
ATOM   1484 HE22 GLN A  99      13.196   4.752   3.699
ATOM   1485 HE21 GLN A  99      13.893   6.197   4.388
ATOM   1486  N   LYS A 100      15.676   6.196   9.720
ATOM   1487  CA  LYS A 100      14.743   6.443  10.810
ATOM   1488  C   LYS A 100      13.363   6.745  10.214
ATOM   1489  O   LYS A 100      13.122   7.865   9.766
ATOM   1490  CB  LYS A 100      15.283   7.609  11.653
ATOM   1491  CG  LYS A 100      14.511   7.863  12.957
ATOM   1492  CD  LYS A 100      14.939   9.181  13.615
ATOM   1493  CE  LYS A 100      14.290   9.398  14.989
ATOM   1494  NZ  LYS A 100      14.739  10.660  15.604
ATOM   1495  H   LYS A 100      15.963   7.005   9.186
ATOM   1496  HA  LYS A 100      14.670   5.572  11.462
ATOM   1497  HB3 LYS A 100      15.319   8.519  11.055
ATOM   1498  HB2 LYS A 100      16.312   7.385  11.917
ATOM   1499  HG3 LYS A 100      14.687   7.033  13.642
ATOM   1500  HG2 LYS A 100      13.438   7.879  12.774
ATOM   1501  HD3 LYS A 100      14.672  10.005  12.951
ATOM   1502  HD2 LYS A 100      16.025   9.207  13.705
ATOM   1503  HE3 LYS A 100      14.540   8.574  15.659
ATOM   1504  HE2 LYS A 100      13.204   9.421  14.896
ATOM   1505  HZ1 LYS A 100      14.495  11.436  15.005
ATOM   1506  HZ2 LYS A 100      14.293  10.778  16.502
ATOM   1507  HZ3 LYS A 100      15.742  10.640  15.729
ATOM   1508  N   LEU A 101      12.479   5.740  10.223
ATOM   1509  CA  LEU A 101      11.085   5.882   9.817
ATOM   1510  C   LEU A 101      10.302   6.486  10.988
ATOM   1511  O   LEU A 101      10.242   5.858  12.041
ATOM   1512  CB  LEU A 101      10.498   4.516   9.394
ATOM   1513  CG  LEU A 101      11.207   3.851   8.191
ATOM   1514  CD1 LEU A 101      12.527   3.156   8.589
ATOM   1515  CD2 LEU A 101      10.264   2.865   7.482
ATOM   1516  H   LEU A 101      12.736   4.851  10.632
ATOM   1517  HA  LEU A 101      11.023   6.560   8.968
ATOM   1518  HB3 LEU A 101       9.453   4.688   9.127
ATOM   1519  HB2 LEU A 101      10.470   3.822  10.233
ATOM   1520  HG  LEU A 101      11.443   4.627   7.462
ATOM   1521 HD11 LEU A 101      12.671   2.208   8.076
ATOM   1522 HD12 LEU A 101      13.385   3.775   8.338
ATOM   1523 HD13 LEU A 101      12.580   2.956   9.659
ATOM   1524 HD21 LEU A 101      10.725   2.465   6.578
ATOM   1525 HD22 LEU A 101      10.009   2.026   8.130
ATOM   1526 HD23 LEU A 101       9.335   3.350   7.181
ATOM   1527  N   VAL A 102       9.754   7.694  10.798
ATOM   1528  CA  VAL A 102       9.024   8.432  11.824
ATOM   1529  C   VAL A 102       7.591   8.675  11.331
ATOM   1530  O   VAL A 102       7.365   9.533  10.478
ATOM   1531  CB  VAL A 102       9.691   9.796  12.171
ATOM   1532  CG1 VAL A 102       8.941  10.554  13.288
ATOM   1533  CG2 VAL A 102      11.165   9.625  12.575
ATOM   1534  H   VAL A 102       9.864   8.166   9.907
ATOM   1535  HA  VAL A 102       8.958   7.853  12.742
ATOM   1536  HB  VAL A 102       9.685  10.431  11.284
ATOM   1537 HG11 VAL A 102       9.460  11.475  13.554
ATOM   1538 HG12 VAL A 102       7.932  10.836  12.987
ATOM   1539 HG13 VAL A 102       8.859   9.949  14.192
ATOM   1540 HG21 VAL A 102      11.609  10.576  12.873
ATOM   1541 HG22 VAL A 102      11.265   8.933  13.412
ATOM   1542 HG23 VAL A 102      11.761   9.243  11.747
ATOM   1543  N   PHE A 103       6.658   7.901  11.901
ATOM   1544  CA  PHE A 103       5.219   8.054  11.728
ATOM   1545  C   PHE A 103       4.679   8.824  12.939
ATOM   1546  O   PHE A 103       4.817   8.341  14.061
ATOM   1547  CB  PHE A 103       4.596   6.652  11.578
ATOM   1548  CG  PHE A 103       3.084   6.559  11.435
ATOM   1549  CD1 PHE A 103       2.343   7.547  10.751
ATOM   1550  CD2 PHE A 103       2.432   5.364  11.800
ATOM   1551  CE1 PHE A 103       0.993   7.350  10.499
ATOM   1552  CE2 PHE A 103       1.082   5.184  11.535
ATOM   1553  CZ  PHE A 103       0.363   6.177  10.888
ATOM   1554  H   PHE A 103       6.942   7.211  12.586
ATOM   1555  HA  PHE A 103       5.017   8.618  10.817
ATOM   1556  HB3 PHE A 103       4.893   6.034  12.428
ATOM   1557  HB2 PHE A 103       5.027   6.173  10.698
ATOM   1558  HD1 PHE A 103       2.812   8.455  10.404
ATOM   1559  HD2 PHE A 103       2.989   4.579  12.288
ATOM   1560  HE1 PHE A 103       0.432   8.107   9.976
ATOM   1561  HE2 PHE A 103       0.594   4.264  11.822
ATOM   1562  HZ  PHE A 103      -0.685   6.028  10.678
ATOM   1563  N   PHE A 104       4.113  10.016  12.680
ATOM   1564  CA  PHE A 104       3.720  11.033  13.661
ATOM   1565  C   PHE A 104       4.937  11.567  14.438
ATOM   1566  O   PHE A 104       5.237  11.065  15.522
ATOM   1567  CB  PHE A 104       2.601  10.539  14.609
ATOM   1568  CG  PHE A 104       1.223  10.380  13.995
ATOM   1569  CD1 PHE A 104       0.399  11.510  13.804
ATOM   1570  CD2 PHE A 104       0.777   9.119  13.544
ATOM   1571  CE1 PHE A 104      -0.866  11.353  13.256
ATOM   1572  CE2 PHE A 104      -0.497   8.987  13.008
ATOM   1573  CZ  PHE A 104      -1.316  10.099  12.868
ATOM   1574  H   PHE A 104       4.072  10.325  11.717
ATOM   1575  HA  PHE A 104       3.320  11.876  13.100
ATOM   1576  HB3 PHE A 104       2.491  11.245  15.433
ATOM   1577  HB2 PHE A 104       2.873   9.596  15.082
ATOM   1578  HD1 PHE A 104       0.734  12.490  14.112
ATOM   1579  HD2 PHE A 104       1.408   8.249  13.650
ATOM   1580  HE1 PHE A 104      -1.515  12.205  13.140
ATOM   1581  HE2 PHE A 104      -0.854   8.017  12.698
ATOM   1582  HZ  PHE A 104      -2.303   9.990  12.446
ATOM   1583  N   ALA A 105       5.621  12.571  13.863
ATOM   1584  CA  ALA A 105       6.740  13.264  14.509
ATOM   1585  C   ALA A 105       6.290  14.220  15.630
ATOM   1586  O   ALA A 105       7.058  14.431  16.566
ATOM   1587  CB  ALA A 105       7.568  14.006  13.453
ATOM   1588  H   ALA A 105       5.317  12.941  12.971
ATOM   1589  HA  ALA A 105       7.386  12.511  14.962
ATOM   1590  HB1 ALA A 105       8.486  14.406  13.886
ATOM   1591  HB2 ALA A 105       7.850  13.346  12.632
ATOM   1592  HB3 ALA A 105       7.016  14.840  13.032
ATOM   1593  N   GLU A 106       5.051  14.728  15.541
ATOM   1594  CA  GLU A 106       4.365  15.444  16.616
ATOM   1595  C   GLU A 106       3.232  14.534  17.139
ATOM   1596  O   GLU A 106       3.286  13.318  16.936
ATOM   1597  CB  GLU A 106       3.885  16.805  16.050
ATOM   1598  CG  GLU A 106       3.688  17.942  17.083
ATOM   1599  CD  GLU A 106       4.975  18.528  17.699
ATOM   1600  OE1 GLU A 106       6.090  18.094  17.331
ATOM   1601  OE2 GLU A 106       4.818  19.435  18.546
ATOM   1602  H   GLU A 106       4.490  14.516  14.729
ATOM   1603  HA  GLU A 106       5.043  15.611  17.454
ATOM   1604  HB3 GLU A 106       2.944  16.647  15.528
ATOM   1605  HB2 GLU A 106       4.568  17.154  15.275
ATOM   1606  HG3 GLU A 106       3.026  17.626  17.889
ATOM   1607  HG2 GLU A 106       3.173  18.762  16.583
ATOM   1608  N   ASP A 107       2.239  15.115  17.829
ATOM   1609  CA  ASP A 107       1.099  14.377  18.374
ATOM   1610  C   ASP A 107      -0.089  14.393  17.387
ATOM   1611  O   ASP A 107      -0.023  15.008  16.321
ATOM   1612  CB  ASP A 107       0.709  14.874  19.794
ATOM   1613  CG  ASP A 107      -0.205  16.107  19.903
ATOM   1614  OD1 ASP A 107       0.198  17.182  19.408
ATOM   1615  OD2 ASP A 107      -1.318  15.934  20.450
ATOM   1616  H   ASP A 107       2.233  16.115  17.974
ATOM   1617  HA  ASP A 107       1.375  13.328  18.489
ATOM   1618  HB3 ASP A 107       1.622  15.121  20.338
ATOM   1619  HB2 ASP A 107       0.278  14.043  20.342
ATOM   1620  N   VAL A 108      -1.172  13.725  17.806
ATOM   1621  CA  VAL A 108      -2.483  13.798  17.181
ATOM   1622  C   VAL A 108      -3.556  13.962  18.269
ATOM   1623  O   VAL A 108      -3.516  13.262  19.281
ATOM   1624  CB  VAL A 108      -2.777  12.578  16.266
ATOM   1625  CG1 VAL A 108      -2.627  11.229  16.976
ATOM   1626  CG2 VAL A 108      -4.149  12.638  15.567
ATOM   1627  H   VAL A 108      -1.149  13.264  18.705
ATOM   1628  HA  VAL A 108      -2.490  14.687  16.563
ATOM   1629  HB  VAL A 108      -2.022  12.608  15.482
ATOM   1630 HG11 VAL A 108      -2.722  10.414  16.258
ATOM   1631 HG12 VAL A 108      -1.648  11.140  17.439
ATOM   1632 HG13 VAL A 108      -3.377  11.093  17.754
ATOM   1633 HG21 VAL A 108      -4.222  11.880  14.788
ATOM   1634 HG22 VAL A 108      -4.966  12.466  16.264
ATOM   1635 HG23 VAL A 108      -4.317  13.607  15.101
ATOM   1636  N   GLY A 109      -4.492  14.899  18.041
ATOM   1637  CA  GLY A 109      -5.547  15.255  18.990
ATOM   1638  C   GLY A 109      -6.519  14.094  19.246
ATOM   1639  O   GLY A 109      -7.001  13.955  20.371
ATOM   1640  H   GLY A 109      -4.438  15.445  17.190
ATOM   1641  HA3 GLY A 109      -6.103  16.107  18.599
ATOM   1642  HA2 GLY A 109      -5.096  15.575  19.931
ATOM   1643  N   SER A 110      -6.770  13.241  18.235
ATOM   1644  CA  SER A 110      -7.610  12.058  18.378
ATOM   1645  C   SER A 110      -7.285  11.002  17.312
ATOM   1646  O   SER A 110      -7.743  11.125  16.177
ATOM   1647  CB  SER A 110      -9.099  12.470  18.406
ATOM   1648  OG  SER A 110      -9.919  11.368  18.736
ATOM   1649  H   SER A 110      -6.343  13.393  17.332
ATOM   1650  HA  SER A 110      -7.360  11.605  19.334
ATOM   1651  HB3 SER A 110      -9.407  12.887  17.447
ATOM   1652  HB2 SER A 110      -9.280  13.244  19.152
ATOM   1653  HG  SER A 110      -9.746  11.136  19.654
ATOM   1654  N   ASN A 111      -6.525   9.969  17.718
ATOM   1655  CA  ASN A 111      -6.228   8.789  16.908
ATOM   1656  C   ASN A 111      -7.291   7.701  17.126
ATOM   1657  O   ASN A 111      -7.617   7.376  18.268
ATOM   1658  CB  ASN A 111      -4.839   8.224  17.282
ATOM   1659  CG  ASN A 111      -4.337   7.175  16.287
ATOM   1660  OD1 ASN A 111      -4.441   7.361  15.078
ATOM   1661  ND2 ASN A 111      -3.797   6.064  16.786
ATOM   1662  H   ASN A 111      -6.199   9.940  18.676
ATOM   1663  HA  ASN A 111      -6.234   9.058  15.850
ATOM   1664  HB3 ASN A 111      -4.835   7.820  18.294
ATOM   1665  HB2 ASN A 111      -4.105   9.021  17.284
ATOM   1666 HD22 ASN A 111      -3.487   5.329  16.167
ATOM   1667 HD21 ASN A 111      -3.724   5.928  17.788
ATOM   1668  N   LYS A 112      -7.755   7.120  16.013
ATOM   1669  CA  LYS A 112      -8.676   5.990  15.970
ATOM   1670  C   LYS A 112      -8.556   5.272  14.613
ATOM   1671  O   LYS A 112      -9.576   4.989  13.984
ATOM   1672  CB  LYS A 112     -10.115   6.426  16.355
ATOM   1673  CG  LYS A 112     -10.727   7.564  15.507
ATOM   1674  CD  LYS A 112     -10.792   8.910  16.249
ATOM   1675  CE  LYS A 112     -11.249  10.064  15.341
ATOM   1676  NZ  LYS A 112     -11.597  11.268  16.114
ATOM   1677  H   LYS A 112      -7.453   7.469  15.112
ATOM   1678  HA  LYS A 112      -8.345   5.262  16.713
ATOM   1679  HB3 LYS A 112     -10.142   6.707  17.408
ATOM   1680  HB2 LYS A 112     -10.767   5.553  16.290
ATOM   1681  HG3 LYS A 112     -11.736   7.276  15.209
ATOM   1682  HG2 LYS A 112     -10.176   7.679  14.575
ATOM   1683  HD3 LYS A 112      -9.814   9.146  16.671
ATOM   1684  HD2 LYS A 112     -11.471   8.806  17.097
ATOM   1685  HE3 LYS A 112     -12.127   9.768  14.765
ATOM   1686  HE2 LYS A 112     -10.464  10.313  14.626
ATOM   1687  HZ1 LYS A 112     -10.806  11.539  16.683
ATOM   1688  HZ2 LYS A 112     -11.843  12.020  15.486
ATOM   1689  HZ3 LYS A 112     -12.379  11.064  16.720
ATOM   1690  N   GLY A 113      -7.314   4.991  14.179
ATOM   1691  CA  GLY A 113      -7.083   4.323  12.903
ATOM   1692  C   GLY A 113      -5.669   4.595  12.392
ATOM   1693  O   GLY A 113      -5.528   5.189  11.327
ATOM   1694  H   GLY A 113      -6.508   5.238  14.736
ATOM   1695  HA3 GLY A 113      -7.789   4.689  12.158
ATOM   1696  HA2 GLY A 113      -7.240   3.251  13.006
ATOM   1697  N   ALA A 114      -4.634   4.153  13.124
ATOM   1698  CA  ALA A 114      -3.235   4.195  12.693
ATOM   1699  C   ALA A 114      -2.665   2.773  12.662
ATOM   1700  O   ALA A 114      -2.700   2.086  13.682
ATOM   1701  CB  ALA A 114      -2.422   5.083  13.641
ATOM   1702  H   ALA A 114      -4.808   3.680  14.003
ATOM   1703  HA  ALA A 114      -3.146   4.628  11.699
ATOM   1704  HB1 ALA A 114      -1.369   5.070  13.365
ATOM   1705  HB2 ALA A 114      -2.745   6.119  13.588
ATOM   1706  HB3 ALA A 114      -2.506   4.754  14.677
ATOM   1707  N   ILE A 115      -2.145   2.360  11.496
ATOM   1708  CA  ILE A 115      -1.534   1.047  11.293
ATOM   1709  C   ILE A 115      -0.170   1.246  10.617
ATOM   1710  O   ILE A 115      -0.098   1.887   9.569
ATOM   1711  CB  ILE A 115      -2.420   0.104  10.418
ATOM   1712  CG1 ILE A 115      -3.795  -0.122  11.091
ATOM   1713  CG2 ILE A 115      -1.743  -1.256  10.110
ATOM   1714  CD1 ILE A 115      -4.804  -0.916  10.259
ATOM   1715  H   ILE A 115      -2.162   2.972  10.691
ATOM   1716  HA  ILE A 115      -1.369   0.555  12.251
ATOM   1717  HB  ILE A 115      -2.602   0.603   9.465
ATOM   1718 HG13 ILE A 115      -4.264   0.832  11.332
ATOM   1719 HG12 ILE A 115      -3.647  -0.634  12.041
ATOM   1720 HG21 ILE A 115      -2.383  -1.894   9.502
ATOM   1721 HG22 ILE A 115      -0.817  -1.143   9.546
ATOM   1722 HG23 ILE A 115      -1.510  -1.798  11.026
ATOM   1723 HD11 ILE A 115      -5.817  -0.778  10.638
ATOM   1724 HD12 ILE A 115      -4.793  -0.602   9.216
ATOM   1725 HD13 ILE A 115      -4.584  -1.980  10.304
ATOM   1726  N   ILE A 116       0.878   0.675  11.225
ATOM   1727  CA  ILE A 116       2.238   0.673  10.696
ATOM   1728  C   ILE A 116       2.812  -0.748  10.711
ATOM   1729  O   ILE A 116       2.739  -1.433  11.727
ATOM   1730  CB  ILE A 116       3.184   1.654  11.453
ATOM   1731  CG1 ILE A 116       4.650   1.619  10.947
ATOM   1732  CG2 ILE A 116       3.147   1.509  12.983
ATOM   1733  CD1 ILE A 116       5.470   2.868  11.304
ATOM   1734  H   ILE A 116       0.743   0.175  12.095
ATOM   1735  HA  ILE A 116       2.205   0.995   9.661
ATOM   1736  HB  ILE A 116       2.793   2.644  11.229
ATOM   1737 HG13 ILE A 116       4.667   1.503   9.863
ATOM   1738 HG12 ILE A 116       5.161   0.740  11.343
ATOM   1739 HG21 ILE A 116       3.723   2.297  13.462
ATOM   1740 HG22 ILE A 116       2.135   1.578  13.378
ATOM   1741 HG23 ILE A 116       3.574   0.559  13.299
ATOM   1742 HD11 ILE A 116       6.419   2.871  10.767
ATOM   1743 HD12 ILE A 116       4.939   3.778  11.033
ATOM   1744 HD13 ILE A 116       5.698   2.911  12.369
ATOM   1745  N   GLY A 117       3.405  -1.160   9.587
ATOM   1746  CA  GLY A 117       4.168  -2.396   9.554
ATOM   1747  C   GLY A 117       4.683  -2.659   8.152
ATOM   1748  O   GLY A 117       4.230  -2.044   7.196
ATOM   1749  H   GLY A 117       3.411  -0.581   8.757
ATOM   1750  HA3 GLY A 117       3.577  -3.245   9.903
ATOM   1751  HA2 GLY A 117       5.034  -2.252  10.197
ATOM   1752  N   LEU A 118       5.655  -3.574   8.035
ATOM   1753  CA  LEU A 118       6.357  -3.852   6.782
ATOM   1754  C   LEU A 118       5.466  -4.530   5.727
ATOM   1755  O   LEU A 118       5.529  -4.154   4.558
ATOM   1756  CB  LEU A 118       7.625  -4.694   7.044
ATOM   1757  CG  LEU A 118       8.569  -4.169   8.146
ATOM   1758  CD1 LEU A 118       9.758  -5.128   8.327
ATOM   1759  CD2 LEU A 118       9.038  -2.723   7.898
ATOM   1760  H   LEU A 118       5.977  -4.074   8.851
ATOM   1761  HA  LEU A 118       6.658  -2.887   6.377
ATOM   1762  HB3 LEU A 118       8.181  -4.795   6.111
ATOM   1763  HB2 LEU A 118       7.326  -5.700   7.327
ATOM   1764  HG  LEU A 118       8.028  -4.166   9.091
ATOM   1765 HD11 LEU A 118      10.545  -4.693   8.944
ATOM   1766 HD12 LEU A 118       9.444  -6.054   8.809
ATOM   1767 HD13 LEU A 118      10.198  -5.391   7.367
ATOM   1768 HD21 LEU A 118      10.101  -2.597   8.094
ATOM   1769 HD22 LEU A 118       8.862  -2.401   6.874
ATOM   1770 HD23 LEU A 118       8.506  -2.031   8.549
ATOM   1771  N   MET A 119       4.647  -5.493   6.171
ATOM   1772  CA  MET A 119       3.760  -6.284   5.330
ATOM   1773  C   MET A 119       2.333  -6.120   5.867
ATOM   1774  O   MET A 119       1.946  -6.807   6.813
ATOM   1775  CB  MET A 119       4.280  -7.736   5.326
ATOM   1776  CG  MET A 119       3.732  -8.590   4.181
ATOM   1777  SD  MET A 119       4.449 -10.253   4.131
ATOM   1778  CE  MET A 119       4.302 -10.614   2.366
ATOM   1779  H   MET A 119       4.656  -5.733   7.154
ATOM   1780  HA  MET A 119       3.782  -5.915   4.302
ATOM   1781  HB3 MET A 119       4.089  -8.223   6.282
ATOM   1782  HB2 MET A 119       5.365  -7.715   5.223
ATOM   1783  HG3 MET A 119       3.933  -8.097   3.229
ATOM   1784  HG2 MET A 119       2.653  -8.684   4.270
ATOM   1785  HE1 MET A 119       4.562 -11.654   2.170
ATOM   1786  HE2 MET A 119       3.282 -10.438   2.030
ATOM   1787  HE3 MET A 119       4.976  -9.977   1.793
ATOM   1788  N   VAL A 120       1.604  -5.167   5.268
ATOM   1789  CA  VAL A 120       0.239  -4.787   5.621
ATOM   1790  C   VAL A 120      -0.720  -5.476   4.634
ATOM   1791  O   VAL A 120      -0.619  -5.239   3.428
ATOM   1792  CB  VAL A 120       0.035  -3.247   5.523
ATOM   1793  CG1 VAL A 120      -1.383  -2.797   5.917
ATOM   1794  CG2 VAL A 120       1.062  -2.474   6.366
ATOM   1795  H   VAL A 120       2.001  -4.659   4.487
ATOM   1796  HA  VAL A 120       0.012  -5.105   6.636
ATOM   1797  HB  VAL A 120       0.194  -2.937   4.491
ATOM   1798 HG11 VAL A 120      -1.494  -1.722   5.802
ATOM   1799 HG12 VAL A 120      -2.154  -3.261   5.305
ATOM   1800 HG13 VAL A 120      -1.591  -3.037   6.959
ATOM   1801 HG21 VAL A 120       0.908  -1.396   6.293
ATOM   1802 HG22 VAL A 120       1.009  -2.746   7.420
ATOM   1803 HG23 VAL A 120       2.073  -2.677   6.019
ATOM   1804  N   GLY A 121      -1.600  -6.340   5.159
ATOM   1805  CA  GLY A 121      -2.409  -7.219   4.326
ATOM   1806  C   GLY A 121      -3.769  -7.483   4.962
ATOM   1807  O   GLY A 121      -3.825  -8.194   5.956
ATOM   1808  H   GLY A 121      -1.620  -6.499   6.158
ATOM   1809  HA3 GLY A 121      -1.884  -8.166   4.302
ATOM   1810  HA2 GLY A 121      -2.493  -6.902   3.293
ATOM   1811  N   GLY A 122      -4.873  -7.035   4.345
ATOM   1812  CA  GLY A 122      -6.221  -7.411   4.789
ATOM   1813  C   GLY A 122      -6.655  -6.648   6.052
ATOM   1814  O   GLY A 122      -7.338  -7.228   6.895
ATOM   1815  H   GLY A 122      -4.793  -6.465   3.513
ATOM   1816  HA3 GLY A 122      -6.263  -8.485   4.982
ATOM   1817  HA2 GLY A 122      -6.933  -7.229   3.988
ATOM   1818  N   VAL A 123      -6.235  -5.382   6.211
ATOM   1819  CA  VAL A 123      -6.539  -4.563   7.389
ATOM   1820  C   VAL A 123      -7.791  -3.700   7.133
ATOM   1821  O   VAL A 123      -8.047  -3.340   5.986
ATOM   1822  CB  VAL A 123      -5.334  -3.655   7.767
ATOM   1823  CG1 VAL A 123      -4.019  -4.456   7.787
ATOM   1824  CG2 VAL A 123      -5.159  -2.362   6.953
ATOM   1825  H   VAL A 123      -5.681  -4.944   5.490
ATOM   1826  HA  VAL A 123      -6.744  -5.216   8.239
ATOM   1827  HB  VAL A 123      -5.518  -3.345   8.793
ATOM   1828 HG11 VAL A 123      -3.245  -3.934   8.350
ATOM   1829 HG12 VAL A 123      -4.158  -5.435   8.242
ATOM   1830 HG13 VAL A 123      -3.641  -4.629   6.779
ATOM   1831 HG21 VAL A 123      -4.211  -1.875   7.183
ATOM   1832 HG22 VAL A 123      -5.170  -2.585   5.894
ATOM   1833 HG23 VAL A 123      -5.949  -1.638   7.153
ATOM   1834  N   VAL A 124      -8.560  -3.386   8.188
ATOM   1835  CA  VAL A 124      -9.807  -2.627   8.051
ATOM   1836  C   VAL A 124      -9.898  -1.558   9.145
ATOM   1837  O   VAL A 124      -9.957  -1.894  10.322
ATOM   1838  CB  VAL A 124     -11.067  -3.537   8.122
ATOM   1839  CG1 VAL A 124     -12.408  -2.773   8.023
ATOM   1840  CG2 VAL A 124     -11.021  -4.659   7.073
ATOM   1841  H   VAL A 124      -8.309  -3.693   9.118
ATOM   1842  HA  VAL A 124      -9.823  -2.103   7.098
ATOM   1843  HB  VAL A 124     -11.074  -4.029   9.091
ATOM   1844 HG11 VAL A 124     -13.253  -3.462   7.999
ATOM   1845 HG12 VAL A 124     -12.570  -2.114   8.876
ATOM   1846 HG13 VAL A 124     -12.454  -2.163   7.122
ATOM   1847 HG21 VAL A 124     -11.961  -5.197   7.053
ATOM   1848 HG22 VAL A 124     -10.844  -4.278   6.069
ATOM   1849 HG23 VAL A 124     -10.239  -5.386   7.294
ATOM   1850  N   ILE A 125      -9.937  -0.286   8.736
ATOM   1851  CA  ILE A 125     -10.104   0.845   9.638
ATOM   1852  C   ILE A 125     -11.537   1.371   9.467
ATOM   1853  O   ILE A 125     -11.848   2.006   8.458
ATOM   1854  CB  ILE A 125      -9.071   1.973   9.361
ATOM   1855  CG1 ILE A 125      -7.628   1.441   9.548
ATOM   1856  CG2 ILE A 125      -9.315   3.202  10.265
ATOM   1857  CD1 ILE A 125      -6.525   2.400   9.084
ATOM   1858  H   ILE A 125      -9.897  -0.069   7.747
ATOM   1859  HA  ILE A 125      -9.974   0.539  10.678
ATOM   1860  HB  ILE A 125      -9.172   2.294   8.323
ATOM   1861 HG13 ILE A 125      -7.492   0.508   9.001
ATOM   1862 HG12 ILE A 125      -7.469   1.192  10.597
ATOM   1863 HG21 ILE A 125      -8.551   3.960  10.128
ATOM   1864 HG22 ILE A 125     -10.266   3.692  10.058
ATOM   1865 HG23 ILE A 125      -9.313   2.922  11.319
ATOM   1866 HD11 ILE A 125      -5.568   1.882   9.031
ATOM   1867 HD12 ILE A 125      -6.738   2.811   8.097
ATOM   1868 HD13 ILE A 125      -6.398   3.229   9.777
ATOM   1869  N   ALA A 126     -12.378   1.068  10.466
ATOM   1870  CA  ALA A 126     -13.758   1.552  10.595
ATOM   1871  C   ALA A 126     -13.862   2.946  11.327
ATOM   1872  O   ALA A 126     -14.914   3.569  11.061
ATOM   1873  CB  ALA A 126     -14.603   0.480  11.306
ATOM   1874  OXT ALA A 126     -12.936   3.269  12.110
ATOM   1875  H   ALA A 126     -12.039   0.531  11.255
ATOM   1876  HA  ALA A 126     -14.194   1.637   9.602
ATOM   1877  HB1 ALA A 126     -15.660   0.750  11.323
ATOM   1878  HB2 ALA A 126     -14.525  -0.487  10.807
ATOM   1879  HB3 ALA A 126     -14.283   0.352  12.333
ATOM   1880  N   ASP A 127      25.319  25.913  37.186
ATOM   1881  CA  ASP A 127      24.436  26.362  36.089
ATOM   1882  C   ASP A 127      24.888  25.775  34.717
ATOM   1883  O   ASP A 127      24.105  25.864  33.771
ATOM   1884  CB  ASP A 127      24.228  27.907  36.060
ATOM   1885  CG  ASP A 127      25.347  28.758  35.424
ATOM   1886  OD1 ASP A 127      26.532  28.517  35.748
ATOM   1887  OD2 ASP A 127      24.997  29.674  34.649
ATOM   1888  H1  ASP A 127      25.618  24.954  37.085
ATOM   1889  H2  ASP A 127      26.138  26.502  37.262
ATOM   1890  HA  ASP A 127      23.458  25.928  36.287
ATOM   1891  HB3 ASP A 127      24.061  28.277  37.072
ATOM   1892  HB2 ASP A 127      23.296  28.112  35.528
ATOM   1893  N   ALA A 128      26.124  25.247  34.598
ATOM   1894  CA  ALA A 128      26.732  24.752  33.358
ATOM   1895  C   ALA A 128      25.946  23.633  32.656
ATOM   1896  O   ALA A 128      25.966  23.572  31.428
ATOM   1897  CB  ALA A 128      28.166  24.291  33.658
ATOM   1898  H   ALA A 128      26.722  25.238  35.411
ATOM   1899  HA  ALA A 128      26.780  25.591  32.664
ATOM   1900  HB1 ALA A 128      28.671  23.952  32.752
ATOM   1901  HB2 ALA A 128      28.762  25.102  34.078
ATOM   1902  HB3 ALA A 128      28.180  23.466  34.372
ATOM   1903  N   GLU A 129      25.239  22.807  33.444
ATOM   1904  CA  GLU A 129      24.382  21.715  32.976
ATOM   1905  C   GLU A 129      23.090  22.207  32.294
ATOM   1906  O   GLU A 129      22.501  21.448  31.525
ATOM   1907  CB  GLU A 129      24.070  20.766  34.157
ATOM   1908  CG  GLU A 129      25.285  20.358  35.028
ATOM   1909  CD  GLU A 129      26.515  19.885  34.234
ATOM   1910  OE1 GLU A 129      27.593  20.486  34.440
ATOM   1911  OE2 GLU A 129      26.358  18.943  33.426
ATOM   1912  H   GLU A 129      25.293  22.923  34.445
ATOM   1913  HA  GLU A 129      24.942  21.156  32.226
ATOM   1914  HB3 GLU A 129      23.603  19.861  33.766
ATOM   1915  HB2 GLU A 129      23.318  21.222  34.803
ATOM   1916  HG3 GLU A 129      24.989  19.557  35.706
ATOM   1917  HG2 GLU A 129      25.563  21.194  35.672
ATOM   1918  N   PHE A 130      22.703  23.467  32.556
ATOM   1919  CA  PHE A 130      21.583  24.167  31.925
ATOM   1920  C   PHE A 130      22.033  25.038  30.730
ATOM   1921  O   PHE A 130      21.185  25.706  30.140
ATOM   1922  CB  PHE A 130      20.851  25.018  32.987
ATOM   1923  CG  PHE A 130      20.305  24.242  34.175
ATOM   1924  CD1 PHE A 130      19.097  23.522  34.068
ATOM   1925  CD2 PHE A 130      21.075  24.108  35.350
ATOM   1926  CE1 PHE A 130      18.648  22.757  35.137
ATOM   1927  CE2 PHE A 130      20.607  23.347  36.411
ATOM   1928  CZ  PHE A 130      19.394  22.679  36.307
ATOM   1929  H   PHE A 130      23.256  24.025  33.193
ATOM   1930  HA  PHE A 130      20.872  23.437  31.533
ATOM   1931  HB3 PHE A 130      20.011  25.537  32.523
ATOM   1932  HB2 PHE A 130      21.509  25.804  33.360
ATOM   1933  HD1 PHE A 130      18.515  23.569  33.159
ATOM   1934  HD2 PHE A 130      22.031  24.598  35.422
ATOM   1935  HE1 PHE A 130      17.714  22.220  35.059
ATOM   1936  HE2 PHE A 130      21.194  23.262  37.314
ATOM   1937  HZ  PHE A 130      19.037  22.081  37.133
ATOM   1938  N   ARG A 131      23.334  25.012  30.382
ATOM   1939  CA  ARG A 131      23.925  25.708  29.233
ATOM   1940  C   ARG A 131      24.397  24.705  28.161
ATOM   1941  O   ARG A 131      25.449  24.904  27.553
ATOM   1942  CB  ARG A 131      25.045  26.664  29.712
ATOM   1943  CG  ARG A 131      24.505  27.853  30.527
ATOM   1944  CD  ARG A 131      25.543  28.950  30.836
ATOM   1945  NE  ARG A 131      26.446  28.615  31.955
ATOM   1946  CZ  ARG A 131      27.721  28.182  31.951
ATOM   1947  NH1 ARG A 131      28.390  27.897  30.823
ATOM   1948  NH2 ARG A 131      28.346  28.039  33.126
ATOM   1949  H   ARG A 131      23.973  24.435  30.914
ATOM   1950  HA  ARG A 131      23.170  26.317  28.732
ATOM   1951  HB3 ARG A 131      25.559  27.079  28.843
ATOM   1952  HB2 ARG A 131      25.799  26.118  30.280
ATOM   1953  HG3 ARG A 131      24.137  27.446  31.470
ATOM   1954  HG2 ARG A 131      23.632  28.301  30.050
ATOM   1955  HD3 ARG A 131      25.053  29.910  31.004
ATOM   1956  HD2 ARG A 131      26.165  29.099  29.955
ATOM   1957  HE  ARG A 131      26.035  28.792  32.866
ATOM   1958 HH12 ARG A 131      29.346  27.574  30.857
ATOM   1959 HH11 ARG A 131      27.930  27.991  29.930
ATOM   1960 HH22 ARG A 131      29.304  27.727  33.169
ATOM   1961 HH21 ARG A 131      27.855  28.251  33.989
ATOM   1962  N   HIS A 132      23.580  23.667  27.921
ATOM   1963  CA  HIS A 132      23.760  22.677  26.859
ATOM   1964  C   HIS A 132      22.498  22.596  25.993
ATOM   1965  O   HIS A 132      21.416  22.985  26.438
ATOM   1966  CB  HIS A 132      24.075  21.304  27.484
ATOM   1967  CG  HIS A 132      25.438  21.225  28.119
ATOM   1968  ND1 HIS A 132      25.627  21.064  29.479
ATOM   1969  CD2 HIS A 132      26.702  21.269  27.571
ATOM   1970  CE1 HIS A 132      26.945  21.031  29.693
ATOM   1971  NE2 HIS A 132      27.660  21.150  28.580
ATOM   1972  H   HIS A 132      22.722  23.585  28.448
ATOM   1973  HA  HIS A 132      24.581  22.963  26.199
ATOM   1974  HB3 HIS A 132      24.032  20.522  26.724
ATOM   1975  HB2 HIS A 132      23.319  21.044  28.228
ATOM   1976  HD2 HIS A 132      26.993  21.382  26.537
ATOM   1977  HE1 HIS A 132      27.382  20.921  30.675
ATOM   1978  HD1 HIS A 132      24.905  20.991  30.181
ATOM   1979  N   ASP A 133      22.667  22.055  24.777
ATOM   1980  CA  ASP A 133      21.576  21.793  23.843
ATOM   1981  C   ASP A 133      21.768  20.384  23.245
ATOM   1982  O   ASP A 133      22.844  19.790  23.358
ATOM   1983  CB  ASP A 133      21.394  22.962  22.824
ATOM   1984  CG  ASP A 133      21.871  22.736  21.381
ATOM   1985  OD1 ASP A 133      23.102  22.683  21.171
ATOM   1986  OD2 ASP A 133      20.987  22.475  20.536
ATOM   1987  H   ASP A 133      23.581  21.741  24.482
ATOM   1988  HA  ASP A 133      20.643  21.718  24.406
ATOM   1989  HB3 ASP A 133      21.920  23.845  23.190
ATOM   1990  HB2 ASP A 133      20.343  23.255  22.809
ATOM   1991  N   SER A 134      20.690  19.877  22.633
ATOM   1992  CA  SER A 134      20.601  18.531  22.071
ATOM   1993  C   SER A 134      19.806  18.507  20.752
ATOM   1994  O   SER A 134      19.176  17.498  20.435
ATOM   1995  CB  SER A 134      20.106  17.559  23.166
ATOM   1996  OG  SER A 134      18.807  17.892  23.618
ATOM   1997  H   SER A 134      19.853  20.438  22.559
ATOM   1998  HA  SER A 134      21.603  18.213  21.786
ATOM   1999  HB3 SER A 134      20.788  17.563  24.017
ATOM   2000  HB2 SER A 134      20.092  16.536  22.789
ATOM   2001  HG  SER A 134      18.863  18.697  24.139
ATOM   2002  N   GLY A 135      19.884  19.611  19.989
ATOM   2003  CA  GLY A 135      19.222  19.812  18.699
ATOM   2004  C   GLY A 135      20.028  19.252  17.511
ATOM   2005  O   GLY A 135      19.768  19.654  16.378
ATOM   2006  H   GLY A 135      20.431  20.395  20.326
ATOM   2007  HA3 GLY A 135      19.079  20.883  18.553
ATOM   2008  HA2 GLY A 135      18.230  19.359  18.703
ATOM   2009  N   TYR A 136      21.003  18.359  17.753
ATOM   2010  CA  TYR A 136      21.754  17.635  16.726
ATOM   2011  C   TYR A 136      20.971  16.424  16.188
ATOM   2012  O   TYR A 136      20.036  15.949  16.835
ATOM   2013  CB  TYR A 136      23.130  17.223  17.296
ATOM   2014  CG  TYR A 136      23.121  16.442  18.604
ATOM   2015  CD1 TYR A 136      22.766  15.076  18.625
ATOM   2016  CD2 TYR A 136      23.476  17.085  19.809
ATOM   2017  CE1 TYR A 136      22.742  14.368  19.842
ATOM   2018  CE2 TYR A 136      23.478  16.370  21.022
ATOM   2019  CZ  TYR A 136      23.105  15.012  21.040
ATOM   2020  OH  TYR A 136      23.098  14.319  22.215
ATOM   2021  H   TYR A 136      21.175  18.069  18.705
ATOM   2022  HA  TYR A 136      21.935  18.310  15.887
ATOM   2023  HB3 TYR A 136      23.723  18.124  17.444
ATOM   2024  HB2 TYR A 136      23.681  16.646  16.553
ATOM   2025  HD1 TYR A 136      22.503  14.565  17.710
ATOM   2026  HD2 TYR A 136      23.753  18.129  19.810
ATOM   2027  HE1 TYR A 136      22.455  13.327  19.850
ATOM   2028  HE2 TYR A 136      23.758  16.871  21.937
ATOM   2029  HH  TYR A 136      23.373  14.849  22.967
ATOM   2030  N   GLU A 137      21.413  15.930  15.022
ATOM   2031  CA  GLU A 137      20.892  14.728  14.374
ATOM   2032  C   GLU A 137      21.876  13.561  14.491
ATOM   2033  O   GLU A 137      23.087  13.774  14.573
ATOM   2034  CB  GLU A 137      20.582  15.048  12.897
ATOM   2035  CG  GLU A 137      19.154  15.575  12.678
ATOM   2036  CD  GLU A 137      18.124  14.441  12.746
ATOM   2037  OE1 GLU A 137      18.045  13.689  11.753
ATOM   2038  OE2 GLU A 137      17.425  14.337  13.777
ATOM   2039  H   GLU A 137      22.204  16.363  14.569
ATOM   2040  HA  GLU A 137      19.976  14.406  14.873
ATOM   2041  HB3 GLU A 137      20.770  14.189  12.250
ATOM   2042  HB2 GLU A 137      21.272  15.814  12.556
ATOM   2043  HG3 GLU A 137      19.086  16.048  11.697
ATOM   2044  HG2 GLU A 137      18.918  16.354  13.405
ATOM   2045  N   VAL A 138      21.305  12.348  14.481
ATOM   2046  CA  VAL A 138      22.017  11.075  14.589
ATOM   2047  C   VAL A 138      21.688  10.106  13.432
ATOM   2048  O   VAL A 138      22.508   9.230  13.166
ATOM   2049  CB  VAL A 138      21.699  10.359  15.933
ATOM   2050  CG1 VAL A 138      22.312  11.098  17.135
ATOM   2051  CG2 VAL A 138      20.201  10.073  16.169
ATOM   2052  H   VAL A 138      20.299  12.286  14.419
ATOM   2053  HA  VAL A 138      23.094  11.249  14.539
ATOM   2054  HB  VAL A 138      22.197   9.390  15.904
ATOM   2055 HG11 VAL A 138      22.163  10.537  18.059
ATOM   2056 HG12 VAL A 138      23.387  11.231  17.008
ATOM   2057 HG13 VAL A 138      21.868  12.084  17.271
ATOM   2058 HG21 VAL A 138      20.051   9.548  17.113
ATOM   2059 HG22 VAL A 138      19.616  10.993  16.207
ATOM   2060 HG23 VAL A 138      19.786   9.442  15.387
ATOM   2061  N   HIS A 139      20.544  10.294  12.749
ATOM   2062  CA  HIS A 139      20.124   9.516  11.582
ATOM   2063  C   HIS A 139      20.026  10.456  10.379
ATOM   2064  O   HIS A 139      19.090  11.251  10.313
ATOM   2065  CB  HIS A 139      18.748   8.878  11.850
ATOM   2066  CG  HIS A 139      18.751   7.679  12.758
ATOM   2067  ND1 HIS A 139      19.162   6.428  12.335
ATOM   2068  CD2 HIS A 139      18.308   7.505  14.050
ATOM   2069  CE1 HIS A 139      18.944   5.578  13.339
ATOM   2070  NE2 HIS A 139      18.416   6.161  14.405
ATOM   2071  H   HIS A 139      19.933  11.056  13.000
ATOM   2072  HA  HIS A 139      20.837   8.725  11.343
ATOM   2073  HB3 HIS A 139      18.302   8.553  10.908
ATOM   2074  HB2 HIS A 139      18.061   9.618  12.263
ATOM   2075  HD1 HIS A 139      19.519   6.195  11.417
ATOM   2076  HD2 HIS A 139      17.886   8.225  14.733
ATOM   2077  HE1 HIS A 139      19.161   4.521  13.287
ATOM   2078  N   HIS A 140      20.988  10.352   9.450
ATOM   2079  CA  HIS A 140      21.049  11.208   8.265
ATOM   2080  C   HIS A 140      19.921  10.929   7.257
ATOM   2081  O   HIS A 140      19.255  11.872   6.829
ATOM   2082  CB  HIS A 140      22.444  11.097   7.632
ATOM   2083  CG  HIS A 140      22.810  12.224   6.700
ATOM   2084  ND1 HIS A 140      23.777  12.066   5.705
ATOM   2085  CD2 HIS A 140      22.342  13.523   6.667
ATOM   2086  CE1 HIS A 140      23.878  13.261   5.145
ATOM   2087  NE2 HIS A 140      23.046  14.161   5.665
ATOM   2088  H   HIS A 140      21.732   9.679   9.564
ATOM   2089  HA  HIS A 140      20.919  12.228   8.628
ATOM   2090  HB3 HIS A 140      22.553  10.148   7.104
ATOM   2091  HB2 HIS A 140      23.202  11.092   8.417
ATOM   2092  HD2 HIS A 140      21.602  14.037   7.263
ATOM   2093  HE1 HIS A 140      24.579  13.474   4.354
ATOM   2094  HE2 HIS A 140      22.963  15.133   5.390
ATOM   2095  N   GLN A 141      19.701   9.640   6.944
ATOM   2096  CA  GLN A 141      18.552   9.178   6.170
ATOM   2097  C   GLN A 141      17.369   8.983   7.133
ATOM   2098  O   GLN A 141      17.543   8.396   8.202
ATOM   2099  CB  GLN A 141      18.921   7.866   5.445
ATOM   2100  CG  GLN A 141      17.878   7.442   4.384
ATOM   2101  CD  GLN A 141      18.171   6.119   3.664
ATOM   2102  OE1 GLN A 141      17.568   5.838   2.634
ATOM   2103  NE2 GLN A 141      19.076   5.287   4.176
ATOM   2104  H   GLN A 141      20.282   8.923   7.351
ATOM   2105  HA  GLN A 141      18.295   9.929   5.419
ATOM   2106  HB3 GLN A 141      19.056   7.073   6.183
ATOM   2107  HB2 GLN A 141      19.887   7.988   4.952
ATOM   2108  HG3 GLN A 141      17.798   8.223   3.627
ATOM   2109  HG2 GLN A 141      16.891   7.357   4.833
ATOM   2110 HE22 GLN A 141      19.281   4.417   3.707
ATOM   2111 HE21 GLN A 141      19.566   5.500   5.036
ATOM   2112  N   LYS A 142      16.190   9.472   6.732
ATOM   2113  CA  LYS A 142      14.966   9.390   7.522
ATOM   2114  C   LYS A 142      13.743   9.603   6.624
ATOM   2115  O   LYS A 142      13.803  10.378   5.669
ATOM   2116  CB  LYS A 142      15.018  10.377   8.716
ATOM   2117  CG  LYS A 142      15.178  11.860   8.339
ATOM   2118  CD  LYS A 142      15.274  12.762   9.575
ATOM   2119  CE  LYS A 142      15.502  14.233   9.199
ATOM   2120  NZ  LYS A 142      15.538  15.100  10.388
ATOM   2121  H   LYS A 142      16.110   9.949   5.844
ATOM   2122  HA  LYS A 142      14.905   8.373   7.913
ATOM   2123  HB3 LYS A 142      15.837  10.095   9.379
ATOM   2124  HB2 LYS A 142      14.111  10.267   9.312
ATOM   2125  HG3 LYS A 142      14.338  12.184   7.725
ATOM   2126  HG2 LYS A 142      16.075  11.992   7.732
ATOM   2127  HD3 LYS A 142      16.086  12.410  10.213
ATOM   2128  HD2 LYS A 142      14.358  12.663  10.161
ATOM   2129  HE3 LYS A 142      14.708  14.584   8.539
ATOM   2130  HE2 LYS A 142      16.443  14.345   8.659
ATOM   2131  HZ1 LYS A 142      16.302  14.806  10.985
ATOM   2132  HZ2 LYS A 142      15.687  16.058  10.095
ATOM   2133  HZ3 LYS A 142      14.667  15.033  10.892
ATOM   2134  N   LEU A 143      12.652   8.909   6.976
ATOM   2135  CA  LEU A 143      11.348   9.008   6.329
ATOM   2136  C   LEU A 143      10.394   9.678   7.324
ATOM   2137  O   LEU A 143      10.241   9.175   8.435
ATOM   2138  CB  LEU A 143      10.892   7.584   5.934
ATOM   2139  CG  LEU A 143       9.531   7.498   5.211
ATOM   2140  CD1 LEU A 143       9.581   8.168   3.823
ATOM   2141  CD2 LEU A 143       9.056   6.037   5.124
ATOM   2142  H   LEU A 143      12.685   8.327   7.803
ATOM   2143  HA  LEU A 143      11.412   9.623   5.429
ATOM   2144  HB3 LEU A 143      10.843   6.966   6.828
ATOM   2145  HB2 LEU A 143      11.656   7.122   5.308
ATOM   2146  HG  LEU A 143       8.780   8.025   5.801
ATOM   2147 HD11 LEU A 143       9.203   7.521   3.031
ATOM   2148 HD12 LEU A 143       8.976   9.075   3.818
ATOM   2149 HD13 LEU A 143      10.593   8.456   3.538
ATOM   2150 HD21 LEU A 143       8.292   5.899   4.359
ATOM   2151 HD22 LEU A 143       9.881   5.359   4.898
ATOM   2152 HD23 LEU A 143       8.622   5.719   6.072
ATOM   2153  N   VAL A 144       9.781  10.798   6.912
ATOM   2154  CA  VAL A 144       8.879  11.578   7.757
ATOM   2155  C   VAL A 144       7.454  11.476   7.188
ATOM   2156  O   VAL A 144       7.221  11.884   6.050
ATOM   2157  CB  VAL A 144       9.304  13.074   7.819
ATOM   2158  CG1 VAL A 144       8.346  13.949   8.657
ATOM   2159  CG2 VAL A 144      10.739  13.227   8.361
ATOM   2160  H   VAL A 144       9.939  11.151   5.978
ATOM   2161  HA  VAL A 144       8.872  11.196   8.780
ATOM   2162  HB  VAL A 144       9.306  13.479   6.805
ATOM   2163 HG11 VAL A 144       8.726  14.966   8.749
ATOM   2164 HG12 VAL A 144       7.355  14.023   8.208
ATOM   2165 HG13 VAL A 144       8.225  13.551   9.665
ATOM   2166 HG21 VAL A 144      11.029  14.276   8.423
ATOM   2167 HG22 VAL A 144      10.831  12.798   9.360
ATOM   2168 HG23 VAL A 144      11.468  12.732   7.719
ATOM   2169  N   PHE A 145       6.538  10.942   8.010
ATOM   2170  CA  PHE A 145       5.103  10.881   7.753
ATOM   2171  C   PHE A 145       4.387  11.577   8.918
ATOM   2172  O   PHE A 145       4.523  11.122  10.052
ATOM   2173  CB  PHE A 145       4.666   9.414   7.530
ATOM   2174  CG  PHE A 145       3.178   9.137   7.325
ATOM   2175  CD1 PHE A 145       2.688   7.834   7.551
ATOM   2176  CD2 PHE A 145       2.309  10.085   6.738
ATOM   2177  CE1 PHE A 145       1.366   7.516   7.268
ATOM   2178  CE2 PHE A 145       0.985   9.751   6.479
ATOM   2179  CZ  PHE A 145       0.515   8.473   6.740
ATOM   2180  H   PHE A 145       6.826  10.611   8.924
ATOM   2181  HA  PHE A 145       4.879  11.414   6.835
ATOM   2182  HB3 PHE A 145       5.014   8.803   8.364
ATOM   2183  HB2 PHE A 145       5.181   9.030   6.648
ATOM   2184  HD1 PHE A 145       3.337   7.075   7.962
ATOM   2185  HD2 PHE A 145       2.652  11.077   6.486
ATOM   2186  HE1 PHE A 145       0.994   6.521   7.463
ATOM   2187  HE2 PHE A 145       0.310  10.475   6.055
ATOM   2188  HZ  PHE A 145      -0.513   8.222   6.525
ATOM   2189  N   PHE A 146       3.670  12.676   8.613
ATOM   2190  CA  PHE A 146       3.035  13.612   9.552
ATOM   2191  C   PHE A 146       4.085  14.332  10.418
ATOM   2192  O   PHE A 146       4.336  13.902  11.545
ATOM   2193  CB  PHE A 146       1.948  12.926  10.425
ATOM   2194  CG  PHE A 146       0.730  12.387   9.697
ATOM   2195  CD1 PHE A 146       0.331  11.047   9.884
ATOM   2196  CD2 PHE A 146      -0.070  13.233   8.901
ATOM   2197  CE1 PHE A 146      -0.824  10.575   9.278
ATOM   2198  CE2 PHE A 146      -1.217  12.735   8.295
ATOM   2199  CZ  PHE A 146      -1.587  11.411   8.477
ATOM   2200  H   PHE A 146       3.645  12.969   7.645
ATOM   2201  HA  PHE A 146       2.551  14.382   8.953
ATOM   2202  HB3 PHE A 146       1.581  13.631  11.174
ATOM   2203  HB2 PHE A 146       2.386  12.110  10.998
ATOM   2204  HD1 PHE A 146       0.913  10.389  10.513
ATOM   2205  HD2 PHE A 146       0.202  14.269   8.769
ATOM   2206  HE1 PHE A 146      -1.136   9.554   9.427
ATOM   2207  HE2 PHE A 146      -1.830  13.368   7.672
ATOM   2208  HZ  PHE A 146      -2.472  11.029   7.996
ATOM   2209  N   ALA A 147       4.702  15.392   9.865
ATOM   2210  CA  ALA A 147       5.728  16.181  10.550
ATOM   2211  C   ALA A 147       5.129  17.036  11.681
ATOM   2212  O   ALA A 147       5.398  16.744  12.844
ATOM   2213  CB  ALA A 147       6.559  16.999   9.548
ATOM   2214  H   ALA A 147       4.449  15.695   8.932
ATOM   2215  HA  ALA A 147       6.420  15.465  10.994
ATOM   2216  HB1 ALA A 147       7.534  17.243   9.972
ATOM   2217  HB2 ALA A 147       6.733  16.447   8.624
ATOM   2218  HB3 ALA A 147       6.094  17.942   9.283
ATOM   2219  N   GLU A 148       4.290  18.031  11.337
ATOM   2220  CA  GLU A 148       3.532  18.830  12.310
ATOM   2221  C   GLU A 148       2.340  18.045  12.898
ATOM   2222  O   GLU A 148       2.090  16.904  12.499
ATOM   2223  CB  GLU A 148       3.080  20.162  11.662
ATOM   2224  CG  GLU A 148       4.197  21.056  11.071
ATOM   2225  CD  GLU A 148       5.357  21.345  12.030
ATOM   2226  OE1 GLU A 148       5.156  22.177  12.941
ATOM   2227  OE2 GLU A 148       6.433  20.735  11.831
ATOM   2228  H   GLU A 148       4.114  18.229  10.361
ATOM   2229  HA  GLU A 148       4.189  19.062  13.151
ATOM   2230  HB3 GLU A 148       2.521  20.754  12.387
ATOM   2231  HB2 GLU A 148       2.371  19.933  10.870
ATOM   2232  HG3 GLU A 148       3.763  22.004  10.747
ATOM   2233  HG2 GLU A 148       4.603  20.609  10.169
ATOM   2234  N   ASP A 149       1.633  18.669  13.859
ATOM   2235  CA  ASP A 149       0.491  18.091  14.582
ATOM   2236  C   ASP A 149      -0.670  17.720  13.641
ATOM   2237  O   ASP A 149      -0.809  18.301  12.564
ATOM   2238  CB  ASP A 149      -0.005  19.002  15.738
ATOM   2239  CG  ASP A 149      -0.725  20.299  15.320
ATOM   2240  OD1 ASP A 149      -0.030  21.218  14.834
ATOM   2241  OD2 ASP A 149      -1.975  20.303  15.385
ATOM   2242  H   ASP A 149       1.876  19.615  14.119
ATOM   2243  HA  ASP A 149       0.840  17.162  15.029
ATOM   2244  HB3 ASP A 149       0.857  19.301  16.335
ATOM   2245  HB2 ASP A 149      -0.626  18.424  16.426
ATOM   2246  N   VAL A 150      -1.495  16.768  14.093
ATOM   2247  CA  VAL A 150      -2.696  16.348  13.383
ATOM   2248  C   VAL A 150      -3.914  16.550  14.305
ATOM   2249  O   VAL A 150      -3.835  16.262  15.495
ATOM   2250  CB  VAL A 150      -2.580  14.876  12.901
ATOM   2251  CG1 VAL A 150      -3.850  14.323  12.220
ATOM   2252  CG2 VAL A 150      -1.373  14.709  11.953
ATOM   2253  H   VAL A 150      -1.326  16.339  14.993
ATOM   2254  HA  VAL A 150      -2.830  16.969  12.504
ATOM   2255  HB  VAL A 150      -2.388  14.251  13.772
ATOM   2256 HG11 VAL A 150      -3.689  13.312  11.843
ATOM   2257 HG12 VAL A 150      -4.691  14.268  12.908
ATOM   2258 HG13 VAL A 150      -4.155  14.944  11.379
ATOM   2259 HG21 VAL A 150      -1.357  13.726  11.485
ATOM   2260 HG22 VAL A 150      -1.387  15.449  11.154
ATOM   2261 HG23 VAL A 150      -0.429  14.826  12.487
ATOM   2262  N   GLY A 151      -5.022  17.070  13.757
ATOM   2263  CA  GLY A 151      -6.239  17.363  14.513
ATOM   2264  C   GLY A 151      -6.948  16.064  14.911
ATOM   2265  O   GLY A 151      -7.292  15.881  16.078
ATOM   2266  H   GLY A 151      -5.016  17.311  12.772
ATOM   2267  HA3 GLY A 151      -6.906  17.961  13.891
ATOM   2268  HA2 GLY A 151      -6.005  17.957  15.399
ATOM   2269  N   SER A 152      -7.132  15.156  13.942
ATOM   2270  CA  SER A 152      -7.758  13.854  14.136
ATOM   2271  C   SER A 152      -7.384  12.906  12.989
ATOM   2272  O   SER A 152      -7.342  13.326  11.832
ATOM   2273  CB  SER A 152      -9.283  14.017  14.330
ATOM   2274  OG  SER A 152      -9.918  14.586  13.202
ATOM   2275  H   SER A 152      -6.829  15.364  12.998
ATOM   2276  HA  SER A 152      -7.340  13.436  15.053
ATOM   2277  HB3 SER A 152      -9.506  14.629  15.205
ATOM   2278  HB2 SER A 152      -9.733  13.042  14.517
ATOM   2279  HG  SER A 152      -9.581  15.478  13.087
ATOM   2280  N   ASN A 153      -7.132  11.639  13.351
ATOM   2281  CA  ASN A 153      -6.840  10.547  12.430
ATOM   2282  C   ASN A 153      -7.877   9.432  12.632
ATOM   2283  O   ASN A 153      -8.138   9.039  13.767
ATOM   2284  CB  ASN A 153      -5.398  10.043  12.661
ATOM   2285  CG  ASN A 153      -5.016   8.896  11.718
ATOM   2286  OD1 ASN A 153      -5.341   8.924  10.534
ATOM   2287  ND2 ASN A 153      -4.350   7.872  12.245
ATOM   2288  H   ASN A 153      -7.209  11.377  14.326
ATOM   2289  HA  ASN A 153      -6.902  10.913  11.408
ATOM   2290  HB3 ASN A 153      -5.271   9.726  13.697
ATOM   2291  HB2 ASN A 153      -4.694  10.859  12.497
ATOM   2292 HD22 ASN A 153      -4.118   7.073  11.672
ATOM   2293 HD21 ASN A 153      -4.138   7.849  13.235
ATOM   2294  N   LYS A 154      -8.403   8.925  11.510
ATOM   2295  CA  LYS A 154      -9.369   7.833  11.429
ATOM   2296  C   LYS A 154      -9.129   7.034  10.128
ATOM   2297  O   LYS A 154     -10.077   6.523   9.537
ATOM   2298  CB  LYS A 154     -10.790   8.427  11.638
ATOM   2299  CG  LYS A 154     -11.953   7.451  11.917
ATOM   2300  CD  LYS A 154     -12.825   7.088  10.698
ATOM   2301  CE  LYS A 154     -14.319   6.996  11.055
ATOM   2302  NZ  LYS A 154     -15.130   6.512   9.926
ATOM   2303  H   LYS A 154      -8.142   9.339  10.623
ATOM   2304  HA  LYS A 154      -9.167   7.133  12.241
ATOM   2305  HB3 LYS A 154     -11.050   9.124  10.847
ATOM   2306  HB2 LYS A 154     -10.732   9.052  12.529
ATOM   2307  HG3 LYS A 154     -12.586   7.904  12.681
ATOM   2308  HG2 LYS A 154     -11.570   6.537  12.374
ATOM   2309  HD3 LYS A 154     -12.500   6.120  10.312
ATOM   2310  HD2 LYS A 154     -12.678   7.804   9.888
ATOM   2311  HE3 LYS A 154     -14.692   7.975  11.356
ATOM   2312  HE2 LYS A 154     -14.469   6.321  11.899
ATOM   2313  HZ1 LYS A 154     -14.877   5.552   9.727
ATOM   2314  HZ2 LYS A 154     -16.109   6.548  10.180
ATOM   2315  HZ3 LYS A 154     -14.971   7.073   9.102
ATOM   2316  N   GLY A 155      -7.857   6.934   9.697
ATOM   2317  CA  GLY A 155      -7.477   6.225   8.479
ATOM   2318  C   GLY A 155      -6.092   6.692   8.035
ATOM   2319  O   GLY A 155      -5.994   7.511   7.125
ATOM   2320  H   GLY A 155      -7.113   7.369  10.225
ATOM   2321  HA3 GLY A 155      -8.192   6.426   7.679
ATOM   2322  HA2 GLY A 155      -7.466   5.150   8.641
ATOM   2323  N   ALA A 156      -5.032   6.143   8.651
ATOM   2324  CA  ALA A 156      -3.638   6.303   8.236
ATOM   2325  C   ALA A 156      -2.960   4.933   8.232
ATOM   2326  O   ALA A 156      -2.993   4.233   9.244
ATOM   2327  CB  ALA A 156      -2.887   7.269   9.159
ATOM   2328  H   ALA A 156      -5.185   5.500   9.418
ATOM   2329  HA  ALA A 156      -3.595   6.719   7.233
ATOM   2330  HB1 ALA A 156      -1.840   7.344   8.866
ATOM   2331  HB2 ALA A 156      -3.305   8.273   9.102
ATOM   2332  HB3 ALA A 156      -2.914   6.938  10.196
ATOM   2333  N   ILE A 157      -2.363   4.578   7.087
ATOM   2334  CA  ILE A 157      -1.705   3.296   6.868
ATOM   2335  C   ILE A 157      -0.332   3.556   6.231
ATOM   2336  O   ILE A 157      -0.242   4.305   5.261
ATOM   2337  CB  ILE A 157      -2.552   2.363   5.951
ATOM   2338  CG1 ILE A 157      -3.933   2.085   6.595
ATOM   2339  CG2 ILE A 157      -1.836   1.033   5.617
ATOM   2340  CD1 ILE A 157      -4.896   1.271   5.733
ATOM   2341  H   ILE A 157      -2.394   5.201   6.290
ATOM   2342  HA  ILE A 157      -1.556   2.785   7.816
ATOM   2343  HB  ILE A 157      -2.726   2.886   5.011
ATOM   2344 HG13 ILE A 157      -4.440   3.018   6.836
ATOM   2345 HG12 ILE A 157      -3.784   1.568   7.543
ATOM   2346 HG21 ILE A 157      -2.453   0.393   4.988
ATOM   2347 HG22 ILE A 157      -0.907   1.184   5.067
ATOM   2348 HG23 ILE A 157      -1.598   0.484   6.529
ATOM   2349 HD11 ILE A 157      -5.929   1.419   6.047
ATOM   2350 HD12 ILE A 157      -4.824   1.547   4.681
ATOM   2351 HD13 ILE A 157      -4.670   0.212   5.833
ATOM   2352  N   ILE A 158       0.708   2.920   6.786
ATOM   2353  CA  ILE A 158       2.081   2.990   6.292
ATOM   2354  C   ILE A 158       2.712   1.591   6.291
ATOM   2355  O   ILE A 158       2.652   0.892   7.301
ATOM   2356  CB  ILE A 158       2.965   4.013   7.075
ATOM   2357  CG1 ILE A 158       4.468   3.961   6.690
ATOM   2358  CG2 ILE A 158       2.795   3.936   8.600
ATOM   2359  CD1 ILE A 158       5.263   5.232   7.021
ATOM   2360  H   ILE A 158       0.561   2.329   7.595
ATOM   2361  HA  ILE A 158       2.053   3.325   5.260
ATOM   2362  HB  ILE A 158       2.603   4.996   6.782
ATOM   2363 HG13 ILE A 158       4.565   3.784   5.618
ATOM   2364 HG12 ILE A 158       4.949   3.110   7.173
ATOM   2365 HG21 ILE A 158       3.355   4.720   9.106
ATOM   2366 HG22 ILE A 158       1.755   4.046   8.905
ATOM   2367 HG23 ILE A 158       3.155   2.983   8.972
ATOM   2368 HD11 ILE A 158       6.309   5.109   6.743
ATOM   2369 HD12 ILE A 158       4.881   6.092   6.470
ATOM   2370 HD13 ILE A 158       5.237   5.468   8.084
ATOM   2371  N   GLY A 159       3.321   1.210   5.160
ATOM   2372  CA  GLY A 159       4.021  -0.063   5.065
ATOM   2373  C   GLY A 159       4.691  -0.221   3.710
ATOM   2374  O   GLY A 159       4.433   0.551   2.798
ATOM   2375  H   GLY A 159       3.324   1.808   4.344
ATOM   2376  HA3 GLY A 159       3.314  -0.880   5.198
ATOM   2377  HA2 GLY A 159       4.794  -0.101   5.834
ATOM   2378  N   LEU A 160       5.554  -1.239   3.574
ATOM   2379  CA  LEU A 160       6.298  -1.508   2.340
ATOM   2380  C   LEU A 160       5.394  -2.189   1.298
ATOM   2381  O   LEU A 160       5.187  -1.628   0.222
ATOM   2382  CB  LEU A 160       7.577  -2.330   2.627
ATOM   2383  CG  LEU A 160       8.407  -1.891   3.853
ATOM   2384  CD1 LEU A 160       9.653  -2.777   4.010
ATOM   2385  CD2 LEU A 160       8.765  -0.397   3.871
ATOM   2386  H   LEU A 160       5.713  -1.875   4.342
ATOM   2387  HA  LEU A 160       6.614  -0.551   1.921
ATOM   2388  HB3 LEU A 160       8.209  -2.305   1.739
ATOM   2389  HB2 LEU A 160       7.316  -3.376   2.776
ATOM   2390  HG  LEU A 160       7.802  -2.072   4.736
ATOM   2391 HD11 LEU A 160      10.184  -2.555   4.934
ATOM   2392 HD12 LEU A 160       9.385  -3.833   4.039
ATOM   2393 HD13 LEU A 160      10.349  -2.632   3.184
ATOM   2394 HD21 LEU A 160       9.787  -0.240   4.212
ATOM   2395 HD22 LEU A 160       8.659   0.068   2.892
ATOM   2396 HD23 LEU A 160       8.118   0.146   4.561
ATOM   2397  N   MET A 161       4.829  -3.350   1.671
ATOM   2398  CA  MET A 161       3.765  -4.033   0.939
ATOM   2399  C   MET A 161       2.440  -3.646   1.596
ATOM   2400  O   MET A 161       2.241  -3.954   2.770
ATOM   2401  CB  MET A 161       3.968  -5.567   0.989
ATOM   2402  CG  MET A 161       4.155  -6.190  -0.398
ATOM   2403  SD  MET A 161       4.411  -7.982  -0.343
ATOM   2404  CE  MET A 161       4.797  -8.291  -2.082
ATOM   2405  H   MET A 161       5.039  -3.723   2.588
ATOM   2406  HA  MET A 161       3.754  -3.705  -0.104
ATOM   2407  HB3 MET A 161       3.120  -6.068   1.462
ATOM   2408  HB2 MET A 161       4.816  -5.827   1.621
ATOM   2409  HG3 MET A 161       5.004  -5.727  -0.902
ATOM   2410  HG2 MET A 161       3.279  -5.990  -1.016
ATOM   2411  HE1 MET A 161       4.949  -9.357  -2.250
ATOM   2412  HE2 MET A 161       3.987  -7.946  -2.722
ATOM   2413  HE3 MET A 161       5.705  -7.761  -2.365
ATOM   2414  N   VAL A 162       1.569  -2.986   0.826
ATOM   2415  CA  VAL A 162       0.236  -2.591   1.254
ATOM   2416  C   VAL A 162      -0.763  -3.221   0.280
ATOM   2417  O   VAL A 162      -0.637  -3.037  -0.929
ATOM   2418  CB  VAL A 162       0.057  -1.046   1.228
ATOM   2419  CG1 VAL A 162      -1.371  -0.591   1.589
ATOM   2420  CG2 VAL A 162       1.065  -0.344   2.157
ATOM   2421  H   VAL A 162       1.805  -2.770  -0.135
ATOM   2422  HA  VAL A 162       0.016  -2.950   2.258
ATOM   2423  HB  VAL A 162       0.264  -0.690   0.219
ATOM   2424 HG11 VAL A 162      -1.440   0.493   1.610
ATOM   2425 HG12 VAL A 162      -2.119  -0.937   0.876
ATOM   2426 HG13 VAL A 162      -1.649  -0.952   2.578
ATOM   2427 HG21 VAL A 162       0.924   0.738   2.154
ATOM   2428 HG22 VAL A 162       0.966  -0.689   3.187
ATOM   2429 HG23 VAL A 162       2.092  -0.530   1.842
ATOM   2430  N   GLY A 163      -1.752  -3.942   0.812
ATOM   2431  CA  GLY A 163      -2.822  -4.443  -0.028
ATOM   2432  C   GLY A 163      -3.942  -4.996   0.835
ATOM   2433  O   GLY A 163      -3.737  -5.379   1.984
ATOM   2434  H   GLY A 163      -1.807  -4.110   1.808
ATOM   2435  HA3 GLY A 163      -2.448  -5.210  -0.706
ATOM   2436  HA2 GLY A 163      -3.219  -3.612  -0.613
ATOM   2437  N   GLY A 164      -5.147  -5.039   0.253
ATOM   2438  CA  GLY A 164      -6.367  -5.502   0.906
ATOM   2439  C   GLY A 164      -6.811  -4.564   2.035
ATOM   2440  O   GLY A 164      -7.470  -5.023   2.965
ATOM   2441  H   GLY A 164      -5.255  -4.687  -0.690
ATOM   2442  HA3 GLY A 164      -6.218  -6.508   1.300
ATOM   2443  HA2 GLY A 164      -7.161  -5.553   0.162
ATOM   2444  N   VAL A 165      -6.415  -3.280   1.990
ATOM   2445  CA  VAL A 165      -6.661  -2.343   3.078
ATOM   2446  C   VAL A 165      -7.953  -1.551   2.819
ATOM   2447  O   VAL A 165      -8.166  -1.060   1.710
ATOM   2448  CB  VAL A 165      -5.462  -1.396   3.337
ATOM   2449  CG1 VAL A 165      -4.136  -2.173   3.429
ATOM   2450  CG2 VAL A 165      -5.292  -0.200   2.398
ATOM   2451  H   VAL A 165      -5.888  -2.936   1.201
ATOM   2452  HA  VAL A 165      -6.777  -2.909   3.997
ATOM   2453  HB  VAL A 165      -5.650  -0.982   4.323
ATOM   2454 HG11 VAL A 165      -3.378  -1.584   3.942
ATOM   2455 HG12 VAL A 165      -4.246  -3.113   3.968
ATOM   2456 HG13 VAL A 165      -3.753  -2.418   2.439
ATOM   2457 HG21 VAL A 165      -4.381   0.347   2.644
ATOM   2458 HG22 VAL A 165      -5.199  -0.549   1.378
ATOM   2459 HG23 VAL A 165      -6.120   0.507   2.457
ATOM   2460  N   VAL A 166      -8.797  -1.478   3.857
ATOM   2461  CA  VAL A 166     -10.117  -0.862   3.811
ATOM   2462  C   VAL A 166     -10.136   0.330   4.774
ATOM   2463  O   VAL A 166      -9.762   0.172   5.935
ATOM   2464  CB  VAL A 166     -11.223  -1.873   4.241
ATOM   2465  CG1 VAL A 166     -12.646  -1.281   4.278
ATOM   2466  CG2 VAL A 166     -11.215  -3.155   3.386
ATOM   2467  H   VAL A 166      -8.551  -1.929   4.730
ATOM   2468  HA  VAL A 166     -10.326  -0.490   2.815
ATOM   2469  HB  VAL A 166     -11.003  -2.190   5.256
ATOM   2470 HG11 VAL A 166     -13.383  -2.044   4.533
ATOM   2471 HG12 VAL A 166     -12.747  -0.487   5.018
ATOM   2472 HG13 VAL A 166     -12.921  -0.872   3.309
ATOM   2473 HG21 VAL A 166     -11.998  -3.841   3.707
ATOM   2474 HG22 VAL A 166     -11.380  -2.938   2.332
ATOM   2475 HG23 VAL A 166     -10.269  -3.691   3.471
ATOM   2476  N   ILE A 167     -10.570   1.497   4.276
ATOM   2477  CA  ILE A 167     -10.739   2.707   5.075
ATOM   2478  C   ILE A 167     -12.156   3.247   4.830
ATOM   2479  O   ILE A 167     -12.461   3.723   3.735
ATOM   2480  CB  ILE A 167      -9.680   3.810   4.766
ATOM   2481  CG1 ILE A 167      -8.242   3.287   5.011
ATOM   2482  CG2 ILE A 167      -9.935   5.091   5.597
ATOM   2483  CD1 ILE A 167      -7.122   4.266   4.625
ATOM   2484  H   ILE A 167     -10.827   1.570   3.299
ATOM   2485  HA  ILE A 167     -10.654   2.470   6.137
ATOM   2486  HB  ILE A 167      -9.751   4.076   3.710
ATOM   2487 HG13 ILE A 167      -8.076   2.367   4.451
ATOM   2488 HG12 ILE A 167      -8.133   3.019   6.062
ATOM   2489 HG21 ILE A 167      -9.150   5.829   5.460
ATOM   2490 HG22 ILE A 167     -10.867   5.586   5.326
ATOM   2491 HG23 ILE A 167      -9.979   4.864   6.663
ATOM   2492 HD11 ILE A 167      -6.211   3.730   4.359
ATOM   2493 HD12 ILE A 167      -7.398   4.882   3.771
ATOM   2494 HD13 ILE A 167      -6.877   4.932   5.453
ATOM   2495  N   ALA A 168     -12.981   3.151   5.884
ATOM   2496  CA  ALA A 168     -14.346   3.683   5.974
ATOM   2497  C   ALA A 168     -14.374   5.207   6.365
ATOM   2498  O   ALA A 168     -13.568   5.574   7.255
ATOM   2499  CB  ALA A 168     -15.109   2.834   7.007
ATOM   2500  OXT ALA A 168     -15.261   5.878   5.791
ATOM   2501  H   ALA A 168     -12.635   2.725   6.735
ATOM   2502  HA  ALA A 168     -14.833   3.562   5.011
ATOM   2503  HB1 ALA A 168     -16.130   3.179   7.159
ATOM   2504  HB2 ALA A 168     -15.154   1.784   6.714
ATOM   2505  HB3 ALA A 168     -14.622   2.898   7.977
ATOM   2506  N   ASP A 169      29.512  36.224  -0.076
ATOM   2507  CA  ASP A 169      28.114  36.423   0.343
ATOM   2508  C   ASP A 169      27.714  35.163   1.150
ATOM   2509  O   ASP A 169      27.878  35.150   2.371
ATOM   2510  CB  ASP A 169      27.202  36.815  -0.862
ATOM   2511  CG  ASP A 169      25.687  36.851  -0.583
ATOM   2512  OD1 ASP A 169      25.265  37.773   0.150
ATOM   2513  OD2 ASP A 169      24.995  35.900  -1.011
ATOM   2514  H1  ASP A 169      30.059  35.781   0.649
ATOM   2515  H2  ASP A 169      29.579  35.656  -0.908
ATOM   2516  HA  ASP A 169      28.102  37.255   1.050
ATOM   2517  HB3 ASP A 169      27.388  36.141  -1.701
ATOM   2518  HB2 ASP A 169      27.498  37.802  -1.221
ATOM   2519  N   ALA A 170      27.236  34.121   0.447
ATOM   2520  CA  ALA A 170      26.827  32.845   1.020
ATOM   2521  C   ALA A 170      28.045  31.938   1.230
ATOM   2522  O   ALA A 170      28.709  31.579   0.255
ATOM   2523  CB  ALA A 170      25.804  32.187   0.080
ATOM   2524  H   ALA A 170      27.118  34.217  -0.551
ATOM   2525  HA  ALA A 170      26.337  33.023   1.979
ATOM   2526  HB1 ALA A 170      25.475  31.223   0.469
ATOM   2527  HB2 ALA A 170      24.919  32.815  -0.031
ATOM   2528  HB3 ALA A 170      26.218  32.022  -0.916
ATOM   2529  N   GLU A 171      28.301  31.576   2.498
ATOM   2530  CA  GLU A 171      29.362  30.647   2.884
ATOM   2531  C   GLU A 171      29.026  29.210   2.445
ATOM   2532  O   GLU A 171      27.877  28.783   2.566
ATOM   2533  CB  GLU A 171      29.602  30.757   4.410
ATOM   2534  CG  GLU A 171      30.734  29.871   4.985
ATOM   2535  CD  GLU A 171      32.123  30.241   4.442
ATOM   2536  OE1 GLU A 171      32.559  29.589   3.467
ATOM   2537  OE2 GLU A 171      32.729  31.175   5.011
ATOM   2538  H   GLU A 171      27.715  31.920   3.244
ATOM   2539  HA  GLU A 171      30.270  30.965   2.368
ATOM   2540  HB3 GLU A 171      28.677  30.516   4.934
ATOM   2541  HB2 GLU A 171      29.811  31.798   4.660
ATOM   2542  HG3 GLU A 171      30.532  28.814   4.803
ATOM   2543  HG2 GLU A 171      30.747  29.974   6.071
ATOM   2544  N   PHE A 172      30.054  28.500   1.962
ATOM   2545  CA  PHE A 172      29.978  27.106   1.542
ATOM   2546  C   PHE A 172      30.433  26.204   2.690
ATOM   2547  O   PHE A 172      31.619  26.196   3.020
ATOM   2548  CB  PHE A 172      30.844  26.899   0.287
ATOM   2549  CG  PHE A 172      30.254  27.522  -0.962
ATOM   2550  CD1 PHE A 172      30.546  28.860  -1.303
ATOM   2551  CD2 PHE A 172      29.267  26.827  -1.691
ATOM   2552  CE1 PHE A 172      29.921  29.447  -2.395
ATOM   2553  CE2 PHE A 172      28.658  27.430  -2.783
ATOM   2554  CZ  PHE A 172      28.991  28.731  -3.137
ATOM   2555  H   PHE A 172      30.978  28.912   1.955
ATOM   2556  HA  PHE A 172      28.950  26.844   1.284
ATOM   2557  HB3 PHE A 172      30.971  25.831   0.098
ATOM   2558  HB2 PHE A 172      31.848  27.298   0.444
ATOM   2559  HD1 PHE A 172      31.253  29.430  -0.718
ATOM   2560  HD2 PHE A 172      28.990  25.824  -1.405
ATOM   2561  HE1 PHE A 172      30.155  30.467  -2.663
ATOM   2562  HE2 PHE A 172      27.922  26.886  -3.356
ATOM   2563  HZ  PHE A 172      28.515  29.195  -3.986
ATOM   2564  N   ARG A 173      29.475  25.465   3.268
ATOM   2565  CA  ARG A 173      29.726  24.538   4.362
ATOM   2566  C   ARG A 173      28.950  23.240   4.119
ATOM   2567  O   ARG A 173      27.727  23.281   3.983
ATOM   2568  CB  ARG A 173      29.392  25.219   5.706
ATOM   2569  CG  ARG A 173      29.887  24.395   6.900
ATOM   2570  CD  ARG A 173      29.906  25.166   8.225
ATOM   2571  NE  ARG A 173      30.610  24.392   9.263
ATOM   2572  CZ  ARG A 173      30.756  24.693  10.565
ATOM   2573  NH1 ARG A 173      30.234  25.804  11.104
ATOM   2574  NH2 ARG A 173      31.446  23.853  11.345
ATOM   2575  H   ARG A 173      28.519  25.526   2.945
ATOM   2576  HA  ARG A 173      30.788  24.284   4.371
ATOM   2577  HB3 ARG A 173      28.322  25.415   5.792
ATOM   2578  HB2 ARG A 173      29.885  26.192   5.732
ATOM   2579  HG3 ARG A 173      30.874  23.988   6.688
ATOM   2580  HG2 ARG A 173      29.216  23.540   7.002
ATOM   2581  HD3 ARG A 173      28.879  25.283   8.573
ATOM   2582  HD2 ARG A 173      30.317  26.169   8.109
ATOM   2583  HE  ARG A 173      31.059  23.544   8.932
ATOM   2584 HH12 ARG A 173      30.355  26.008  12.086
ATOM   2585 HH11 ARG A 173      29.716  26.447  10.523
ATOM   2586 HH22 ARG A 173      31.578  24.043  12.328
ATOM   2587 HH21 ARG A 173      31.824  22.999  10.948
ATOM   2588  N   HIS A 174      29.693  22.124   4.065
ATOM   2589  CA  HIS A 174      29.179  20.782   3.785
ATOM   2590  C   HIS A 174      29.486  19.781   4.915
ATOM   2591  O   HIS A 174      29.101  18.621   4.784
ATOM   2592  CB  HIS A 174      29.724  20.299   2.423
ATOM   2593  CG  HIS A 174      31.217  20.070   2.356
ATOM   2594  ND1 HIS A 174      32.143  21.118   2.304
ATOM   2595  CD2 HIS A 174      31.900  18.871   2.339
ATOM   2596  CE1 HIS A 174      33.328  20.523   2.261
ATOM   2597  NE2 HIS A 174      33.244  19.193   2.281
ATOM   2598  H   HIS A 174      30.697  22.194   4.156
ATOM   2599  HA  HIS A 174      28.091  20.818   3.706
ATOM   2600  HB3 HIS A 174      29.452  21.011   1.643
ATOM   2601  HB2 HIS A 174      29.231  19.365   2.149
ATOM   2602  HD2 HIS A 174      31.546  17.851   2.367
ATOM   2603  HE1 HIS A 174      34.263  21.062   2.215
ATOM   2604  HE2 HIS A 174      34.017  18.543   2.254
ATOM   2605  N   ASP A 175      30.141  20.229   6.001
ATOM   2606  CA  ASP A 175      30.327  19.451   7.233
ATOM   2607  C   ASP A 175      29.206  19.749   8.255
ATOM   2608  O   ASP A 175      29.037  18.965   9.186
ATOM   2609  CB  ASP A 175      31.732  19.648   7.862
ATOM   2610  CG  ASP A 175      32.060  21.065   8.357
ATOM   2611  OD1 ASP A 175      31.999  21.268   9.590
ATOM   2612  OD2 ASP A 175      32.250  21.956   7.501
ATOM   2613  H   ASP A 175      30.476  21.182   6.030
ATOM   2614  HA  ASP A 175      30.245  18.388   6.998
ATOM   2615  HB3 ASP A 175      32.479  19.398   7.107
ATOM   2616  HB2 ASP A 175      31.887  18.921   8.662
ATOM   2617  N   SER A 176      28.460  20.851   8.055
ATOM   2618  CA  SER A 176      27.311  21.254   8.858
ATOM   2619  C   SER A 176      26.225  21.740   7.896
ATOM   2620  O   SER A 176      26.438  22.725   7.188
ATOM   2621  CB  SER A 176      27.727  22.365   9.837
ATOM   2622  OG  SER A 176      26.723  22.623  10.798
ATOM   2623  H   SER A 176      28.652  21.432   7.252
ATOM   2624  HA  SER A 176      26.935  20.398   9.422
ATOM   2625  HB3 SER A 176      27.936  23.291   9.306
ATOM   2626  HB2 SER A 176      28.645  22.093  10.342
ATOM   2627  HG  SER A 176      27.070  23.244  11.443
ATOM   2628  N   GLY A 177      25.092  21.026   7.887
ATOM   2629  CA  GLY A 177      23.977  21.229   6.973
ATOM   2630  C   GLY A 177      24.371  20.674   5.604
ATOM   2631  O   GLY A 177      24.921  21.401   4.777
ATOM   2632  H   GLY A 177      25.002  20.239   8.519
ATOM   2633  HA3 GLY A 177      23.715  22.286   6.897
ATOM   2634  HA2 GLY A 177      23.108  20.703   7.363
ATOM   2635  N   TYR A 178      24.082  19.386   5.375
ATOM   2636  CA  TYR A 178      24.436  18.673   4.152
ATOM   2637  C   TYR A 178      23.435  17.547   3.878
ATOM   2638  O   TYR A 178      22.928  16.922   4.808
ATOM   2639  CB  TYR A 178      25.899  18.181   4.232
ATOM   2640  CG  TYR A 178      26.240  17.197   5.343
ATOM   2641  CD1 TYR A 178      26.533  17.669   6.640
ATOM   2642  CD2 TYR A 178      26.299  15.812   5.081
ATOM   2643  CE1 TYR A 178      26.871  16.768   7.667
ATOM   2644  CE2 TYR A 178      26.643  14.910   6.106
ATOM   2645  CZ  TYR A 178      26.925  15.386   7.401
ATOM   2646  OH  TYR A 178      27.248  14.508   8.393
ATOM   2647  H   TYR A 178      23.608  18.838   6.084
ATOM   2648  HA  TYR A 178      24.361  19.372   3.315
ATOM   2649  HB3 TYR A 178      26.551  19.046   4.337
ATOM   2650  HB2 TYR A 178      26.177  17.734   3.279
ATOM   2651  HD1 TYR A 178      26.503  18.727   6.852
ATOM   2652  HD2 TYR A 178      26.081  15.437   4.094
ATOM   2653  HE1 TYR A 178      27.084  17.142   8.658
ATOM   2654  HE2 TYR A 178      26.686  13.851   5.899
ATOM   2655  HH  TYR A 178      27.407  14.937   9.237
ATOM   2656  N   GLU A 179      23.186  17.311   2.583
ATOM   2657  CA  GLU A 179      22.280  16.284   2.073
ATOM   2658  C   GLU A 179      23.011  14.947   1.859
ATOM   2659  O   GLU A 179      24.142  14.778   2.307
ATOM   2660  CB  GLU A 179      21.606  16.831   0.788
ATOM   2661  CG  GLU A 179      20.774  18.122   0.970
ATOM   2662  CD  GLU A 179      19.462  17.904   1.734
ATOM   2663  OE1 GLU A 179      19.526  17.679   2.963
ATOM   2664  OE2 GLU A 179      18.398  17.979   1.081
ATOM   2665  H   GLU A 179      23.653  17.866   1.882
ATOM   2666  HA  GLU A 179      21.517  16.065   2.818
ATOM   2667  HB3 GLU A 179      20.971  16.071   0.330
ATOM   2668  HB2 GLU A 179      22.381  17.046   0.054
ATOM   2669  HG3 GLU A 179      20.550  18.532  -0.016
ATOM   2670  HG2 GLU A 179      21.356  18.893   1.476
ATOM   2671  N   VAL A 180      22.343  13.999   1.195
ATOM   2672  CA  VAL A 180      22.878  12.674   0.891
ATOM   2673  C   VAL A 180      22.281  12.185  -0.438
ATOM   2674  O   VAL A 180      21.261  12.719  -0.875
ATOM   2675  CB  VAL A 180      22.563  11.680   2.050
ATOM   2676  CG1 VAL A 180      21.059  11.431   2.283
ATOM   2677  CG2 VAL A 180      23.324  10.346   1.951
ATOM   2678  H   VAL A 180      21.414  14.184   0.844
ATOM   2679  HA  VAL A 180      23.959  12.742   0.751
ATOM   2680  HB  VAL A 180      22.932  12.149   2.957
ATOM   2681 HG11 VAL A 180      20.900  10.732   3.104
ATOM   2682 HG12 VAL A 180      20.544  12.356   2.544
ATOM   2683 HG13 VAL A 180      20.568  11.023   1.402
ATOM   2684 HG21 VAL A 180      23.249   9.789   2.885
ATOM   2685 HG22 VAL A 180      22.925   9.705   1.166
ATOM   2686 HG23 VAL A 180      24.384  10.506   1.754
ATOM   2687  N   HIS A 181      22.932  11.188  -1.062
ATOM   2688  CA  HIS A 181      22.491  10.564  -2.314
ATOM   2689  C   HIS A 181      21.217   9.699  -2.190
ATOM   2690  O   HIS A 181      20.660   9.322  -3.221
ATOM   2691  CB  HIS A 181      23.667   9.806  -2.975
ATOM   2692  CG  HIS A 181      24.161   8.537  -2.311
ATOM   2693  ND1 HIS A 181      24.179   8.343  -0.924
ATOM   2694  CD2 HIS A 181      24.685   7.412  -2.916
ATOM   2695  CE1 HIS A 181      24.687   7.130  -0.753
ATOM   2696  NE2 HIS A 181      24.998   6.528  -1.900
ATOM   2697  H   HIS A 181      23.760  10.791  -0.643
ATOM   2698  HA  HIS A 181      22.237  11.387  -2.981
ATOM   2699  HB3 HIS A 181      24.518  10.479  -3.082
ATOM   2700  HB2 HIS A 181      23.379   9.540  -3.993
ATOM   2701  HD2 HIS A 181      24.853   7.176  -3.957
ATOM   2702  HE1 HIS A 181      24.835   6.679   0.218
ATOM   2703  HE2 HIS A 181      25.408   5.611  -2.004
ATOM   2704  N   HIS A 182      20.764   9.427  -0.952
ATOM   2705  CA  HIS A 182      19.489   8.775  -0.648
ATOM   2706  C   HIS A 182      18.300   9.723  -0.828
ATOM   2707  O   HIS A 182      18.433  10.930  -0.622
ATOM   2708  CB  HIS A 182      19.498   8.220   0.789
ATOM   2709  CG  HIS A 182      20.639   7.290   1.103
ATOM   2710  ND1 HIS A 182      21.018   6.266   0.256
ATOM   2711  CD2 HIS A 182      21.516   7.241   2.164
ATOM   2712  CE1 HIS A 182      22.069   5.669   0.815
ATOM   2713  NE2 HIS A 182      22.430   6.205   1.973
ATOM   2714  H   HIS A 182      21.283   9.769  -0.157
ATOM   2715  HA  HIS A 182      19.359   7.942  -1.336
ATOM   2716  HB3 HIS A 182      18.572   7.673   0.968
ATOM   2717  HB2 HIS A 182      19.508   9.030   1.518
ATOM   2718  HD1 HIS A 182      20.601   6.036  -0.638
ATOM   2719  HD2 HIS A 182      21.564   7.873   3.038
ATOM   2720  HE1 HIS A 182      22.589   4.843   0.362
ATOM   2721  N   GLN A 183      17.148   9.124  -1.168
ATOM   2722  CA  GLN A 183      15.850   9.780  -1.314
ATOM   2723  C   GLN A 183      15.412  10.487  -0.017
ATOM   2724  O   GLN A 183      15.559   9.928   1.072
ATOM   2725  CB  GLN A 183      14.798   8.750  -1.812
ATOM   2726  CG  GLN A 183      14.229   7.737  -0.783
ATOM   2727  CD  GLN A 183      15.273   6.817  -0.145
ATOM   2728  OE1 GLN A 183      16.141   6.277  -0.827
ATOM   2729  NE2 GLN A 183      15.182   6.621   1.170
ATOM   2730  H   GLN A 183      17.135   8.119  -1.279
ATOM   2731  HA  GLN A 183      15.982  10.530  -2.095
ATOM   2732  HB3 GLN A 183      15.204   8.208  -2.667
ATOM   2733  HB2 GLN A 183      13.952   9.308  -2.215
ATOM   2734  HG3 GLN A 183      13.493   7.100  -1.268
ATOM   2735  HG2 GLN A 183      13.678   8.265  -0.005
ATOM   2736 HE22 GLN A 183      15.874   6.054   1.644
ATOM   2737 HE21 GLN A 183      14.466   7.086   1.708
ATOM   2738  N   LYS A 184      14.872  11.702  -0.175
ATOM   2739  CA  LYS A 184      14.389  12.535   0.917
ATOM   2740  C   LYS A 184      12.890  12.769   0.700
ATOM   2741  O   LYS A 184      12.498  13.802   0.156
ATOM   2742  CB  LYS A 184      15.230  13.828   0.974
ATOM   2743  CG  LYS A 184      14.951  14.659   2.237
ATOM   2744  CD  LYS A 184      15.833  15.906   2.347
ATOM   2745  CE  LYS A 184      15.701  16.568   3.728
ATOM   2746  NZ  LYS A 184      16.465  17.820   3.812
ATOM   2747  H   LYS A 184      14.763  12.081  -1.108
ATOM   2748  HA  LYS A 184      14.500  12.025   1.876
ATOM   2749  HB3 LYS A 184      15.081  14.429   0.076
ATOM   2750  HB2 LYS A 184      16.287  13.556   0.977
ATOM   2751  HG3 LYS A 184      15.111  14.029   3.114
ATOM   2752  HG2 LYS A 184      13.903  14.961   2.267
ATOM   2753  HD3 LYS A 184      15.545  16.609   1.566
ATOM   2754  HD2 LYS A 184      16.874  15.642   2.157
ATOM   2755  HE3 LYS A 184      16.057  15.891   4.505
ATOM   2756  HE2 LYS A 184      14.656  16.790   3.947
ATOM   2757  HZ1 LYS A 184      16.080  18.497   3.167
ATOM   2758  HZ2 LYS A 184      16.413  18.202   4.746
ATOM   2759  HZ3 LYS A 184      17.435  17.654   3.570
ATOM   2760  N   LEU A 185      12.087  11.770   1.106
ATOM   2761  CA  LEU A 185      10.632  11.797   0.982
ATOM   2762  C   LEU A 185      10.005  12.308   2.287
ATOM   2763  O   LEU A 185      10.268  11.743   3.351
ATOM   2764  CB  LEU A 185      10.113  10.404   0.555
ATOM   2765  CG  LEU A 185       8.665  10.393  -0.003
ATOM   2766  CD1 LEU A 185       8.476   9.244  -1.015
ATOM   2767  CD2 LEU A 185       7.576  10.379   1.092
ATOM   2768  H   LEU A 185      12.484  10.952   1.544
ATOM   2769  HA  LEU A 185      10.389  12.476   0.171
ATOM   2770  HB3 LEU A 185      10.228   9.672   1.355
ATOM   2771  HB2 LEU A 185      10.771  10.062  -0.245
ATOM   2772  HG  LEU A 185       8.510  11.314  -0.561
ATOM   2773 HD11 LEU A 185       7.457   8.856  -1.028
ATOM   2774 HD12 LEU A 185       8.696   9.584  -2.027
ATOM   2775 HD13 LEU A 185       9.139   8.405  -0.803
ATOM   2776 HD21 LEU A 185       6.885   9.544   0.989
ATOM   2777 HD22 LEU A 185       7.996  10.314   2.094
ATOM   2778 HD23 LEU A 185       6.981  11.292   1.052
ATOM   2779  N   VAL A 186       9.176  13.355   2.163
ATOM   2780  CA  VAL A 186       8.417  13.954   3.258
ATOM   2781  C   VAL A 186       6.935  13.941   2.853
ATOM   2782  O   VAL A 186       6.567  14.597   1.879
ATOM   2783  CB  VAL A 186       8.850  15.427   3.528
ATOM   2784  CG1 VAL A 186       8.018  16.118   4.633
ATOM   2785  CG2 VAL A 186      10.348  15.523   3.877
ATOM   2786  H   VAL A 186       9.010  13.750   1.246
ATOM   2787  HA  VAL A 186       8.540  13.379   4.177
ATOM   2788  HB  VAL A 186       8.711  16.006   2.613
ATOM   2789 HG11 VAL A 186       8.403  17.115   4.850
ATOM   2790 HG12 VAL A 186       6.973  16.244   4.346
ATOM   2791 HG13 VAL A 186       8.041  15.546   5.561
ATOM   2792 HG21 VAL A 186      10.640  16.552   4.088
ATOM   2793 HG22 VAL A 186      10.587  14.922   4.755
ATOM   2794 HG23 VAL A 186      10.975  15.176   3.055
ATOM   2795  N   PHE A 187       6.119  13.191   3.609
ATOM   2796  CA  PHE A 187       4.672  13.109   3.424
ATOM   2797  C   PHE A 187       3.992  13.814   4.602
ATOM   2798  O   PHE A 187       4.252  13.460   5.749
ATOM   2799  CB  PHE A 187       4.260  11.626   3.290
ATOM   2800  CG  PHE A 187       2.783  11.328   3.062
ATOM   2801  CD1 PHE A 187       1.960  12.190   2.303
ATOM   2802  CD2 PHE A 187       2.266  10.071   3.436
ATOM   2803  CE1 PHE A 187       0.659  11.822   1.995
ATOM   2804  CE2 PHE A 187       0.960   9.721   3.119
ATOM   2805  CZ  PHE A 187       0.160  10.591   2.395
ATOM   2806  H   PHE A 187       6.492  12.689   4.406
ATOM   2807  HA  PHE A 187       4.392  13.621   2.503
ATOM   2808  HB3 PHE A 187       4.588  11.079   4.176
ATOM   2809  HB2 PHE A 187       4.802  11.186   2.452
ATOM   2810  HD1 PHE A 187       2.322  13.143   1.949
ATOM   2811  HD2 PHE A 187       2.884   9.372   3.979
ATOM   2812  HE1 PHE A 187       0.034  12.492   1.428
ATOM   2813  HE2 PHE A 187       0.567   8.762   3.425
ATOM   2814  HZ  PHE A 187      -0.852  10.309   2.143
ATOM   2815  N   PHE A 188       3.155  14.816   4.290
ATOM   2816  CA  PHE A 188       2.518  15.739   5.232
ATOM   2817  C   PHE A 188       3.547  16.547   6.033
ATOM   2818  O   PHE A 188       3.872  16.170   7.159
ATOM   2819  CB  PHE A 188       1.498  15.027   6.148
ATOM   2820  CG  PHE A 188       0.230  14.571   5.458
ATOM   2821  CD1 PHE A 188      -0.717  15.520   5.030
ATOM   2822  CD2 PHE A 188       0.011  13.209   5.181
ATOM   2823  CE1 PHE A 188      -1.891  15.104   4.418
ATOM   2824  CE2 PHE A 188      -1.175  12.808   4.579
ATOM   2825  CZ  PHE A 188      -2.118  13.753   4.197
ATOM   2826  H   PHE A 188       3.027  15.054   3.315
ATOM   2827  HA  PHE A 188       1.969  16.467   4.640
ATOM   2828  HB3 PHE A 188       1.193  15.707   6.945
ATOM   2829  HB2 PHE A 188       1.947  14.173   6.653
ATOM   2830  HD1 PHE A 188      -0.533  16.568   5.204
ATOM   2831  HD2 PHE A 188       0.757  12.482   5.459
ATOM   2832  HE1 PHE A 188      -2.625  15.831   4.108
ATOM   2833  HE2 PHE A 188      -1.361  11.761   4.398
ATOM   2834  HZ  PHE A 188      -3.026  13.438   3.709
ATOM   2835  N   ALA A 189       4.040  17.641   5.427
ATOM   2836  CA  ALA A 189       4.886  18.622   6.101
ATOM   2837  C   ALA A 189       4.061  19.388   7.145
ATOM   2838  O   ALA A 189       4.198  19.100   8.329
ATOM   2839  CB  ALA A 189       5.554  19.550   5.073
ATOM   2840  H   ALA A 189       3.732  17.886   4.495
ATOM   2841  HA  ALA A 189       5.681  18.087   6.623
ATOM   2842  HB1 ALA A 189       6.254  20.229   5.560
ATOM   2843  HB2 ALA A 189       6.113  18.978   4.332
ATOM   2844  HB3 ALA A 189       4.829  20.164   4.540
ATOM   2845  N   GLU A 190       3.181  20.295   6.691
ATOM   2846  CA  GLU A 190       2.320  21.110   7.553
ATOM   2847  C   GLU A 190       1.228  20.290   8.260
ATOM   2848  O   GLU A 190       1.077  19.092   8.003
ATOM   2849  CB  GLU A 190       1.711  22.278   6.739
ATOM   2850  CG  GLU A 190       2.702  23.067   5.853
ATOM   2851  CD  GLU A 190       4.033  23.451   6.518
ATOM   2852  OE1 GLU A 190       3.990  24.022   7.630
ATOM   2853  OE2 GLU A 190       5.080  23.161   5.897
ATOM   2854  H   GLU A 190       3.105  20.466   5.699
ATOM   2855  HA  GLU A 190       2.949  21.528   8.340
ATOM   2856  HB3 GLU A 190       1.235  22.982   7.424
ATOM   2857  HB2 GLU A 190       0.905  21.902   6.108
ATOM   2858  HG3 GLU A 190       2.222  23.989   5.528
ATOM   2859  HG2 GLU A 190       2.899  22.489   4.950
ATOM   2860  N   ASP A 191       0.497  20.968   9.161
ATOM   2861  CA  ASP A 191      -0.569  20.393   9.983
ATOM   2862  C   ASP A 191      -1.697  19.799   9.121
ATOM   2863  O   ASP A 191      -1.936  20.262   8.002
ATOM   2864  CB  ASP A 191      -1.135  21.405  11.014
ATOM   2865  CG  ASP A 191      -1.905  22.595  10.414
ATOM   2866  OD1 ASP A 191      -1.239  23.473   9.821
ATOM   2867  OD2 ASP A 191      -3.155  22.546  10.454
ATOM   2868  H   ASP A 191       0.659  21.957   9.292
ATOM   2869  HA  ASP A 191      -0.105  19.574  10.532
ATOM   2870  HB3 ASP A 191      -0.300  21.816  11.583
ATOM   2871  HB2 ASP A 191      -1.746  20.886  11.755
ATOM   2872  N   VAL A 192      -2.361  18.781   9.678
ATOM   2873  CA  VAL A 192      -3.439  18.068   9.005
ATOM   2874  C   VAL A 192      -4.664  18.097   9.921
ATOM   2875  O   VAL A 192      -4.540  17.773  11.095
ATOM   2876  CB  VAL A 192      -3.057  16.596   8.702
ATOM   2877  CG1 VAL A 192      -4.093  15.897   7.799
ATOM   2878  CG2 VAL A 192      -1.658  16.506   8.069
ATOM   2879  H   VAL A 192      -2.125  18.474  10.612
ATOM   2880  HA  VAL A 192      -3.697  18.546   8.065
ATOM   2881  HB  VAL A 192      -3.019  16.032   9.634
ATOM   2882 HG11 VAL A 192      -3.793  14.874   7.573
ATOM   2883 HG12 VAL A 192      -5.076  15.848   8.269
ATOM   2884 HG13 VAL A 192      -4.206  16.422   6.850
ATOM   2885 HG21 VAL A 192      -1.456  15.509   7.694
ATOM   2886 HG22 VAL A 192      -1.558  17.199   7.235
ATOM   2887 HG23 VAL A 192      -0.873  16.741   8.788
ATOM   2888  N   GLY A 193      -5.826  18.490   9.386
ATOM   2889  CA  GLY A 193      -7.078  18.581  10.134
ATOM   2890  C   GLY A 193      -7.645  17.176  10.374
ATOM   2891  O   GLY A 193      -7.125  16.409  11.185
ATOM   2892  H   GLY A 193      -5.859  18.747   8.407
ATOM   2893  HA3 GLY A 193      -7.783  19.193   9.570
ATOM   2894  HA2 GLY A 193      -6.919  19.083  11.090
ATOM   2895  N   SER A 194      -8.748  16.869   9.682
ATOM   2896  CA  SER A 194      -9.478  15.609   9.767
ATOM   2897  C   SER A 194      -9.038  14.641   8.654
ATOM   2898  O   SER A 194      -9.528  14.715   7.529
ATOM   2899  CB  SER A 194     -10.984  15.938   9.794
ATOM   2900  OG  SER A 194     -11.379  16.755   8.712
ATOM   2901  H   SER A 194      -9.131  17.543   9.034
ATOM   2902  HA  SER A 194      -9.256  15.121  10.716
ATOM   2903  HB3 SER A 194     -11.236  16.453  10.721
ATOM   2904  HB2 SER A 194     -11.575  15.020   9.778
ATOM   2905  HG  SER A 194     -12.271  17.071   8.883
ATOM   2906  N   ASN A 195      -8.104  13.747   9.010
ATOM   2907  CA  ASN A 195      -7.539  12.717   8.144
ATOM   2908  C   ASN A 195      -8.331  11.405   8.304
ATOM   2909  O   ASN A 195      -8.287  10.816   9.379
ATOM   2910  CB  ASN A 195      -6.055  12.527   8.541
ATOM   2911  CG  ASN A 195      -5.283  11.632   7.571
ATOM   2912  OD1 ASN A 195      -4.866  12.081   6.509
ATOM   2913  ND2 ASN A 195      -5.088  10.364   7.934
ATOM   2914  H   ASN A 195      -7.763  13.747   9.964
ATOM   2915  HA  ASN A 195      -7.580  13.027   7.099
ATOM   2916  HB3 ASN A 195      -5.960  12.148   9.559
ATOM   2917  HB2 ASN A 195      -5.557  13.496   8.543
ATOM   2918 HD22 ASN A 195      -4.606   9.727   7.318
ATOM   2919 HD21 ASN A 195      -5.425  10.019   8.825
ATOM   2920  N   LYS A 196      -8.990  10.937   7.235
ATOM   2921  CA  LYS A 196      -9.616   9.613   7.185
ATOM   2922  C   LYS A 196      -9.504   9.011   5.779
ATOM   2923  O   LYS A 196     -10.514   8.751   5.127
ATOM   2924  CB  LYS A 196     -11.034   9.610   7.809
ATOM   2925  CG  LYS A 196     -12.118  10.512   7.186
ATOM   2926  CD  LYS A 196     -13.516  10.111   7.697
ATOM   2927  CE  LYS A 196     -14.629  11.087   7.286
ATOM   2928  NZ  LYS A 196     -15.969  10.555   7.609
ATOM   2929  H   LYS A 196      -9.017  11.480   6.380
ATOM   2930  HA  LYS A 196      -9.017   8.941   7.802
ATOM   2931  HB3 LYS A 196     -10.945   9.879   8.857
ATOM   2932  HB2 LYS A 196     -11.390   8.579   7.799
ATOM   2933  HG3 LYS A 196     -12.105  10.457   6.099
ATOM   2934  HG2 LYS A 196     -11.910  11.552   7.441
ATOM   2935  HD3 LYS A 196     -13.492  10.023   8.785
ATOM   2936  HD2 LYS A 196     -13.745   9.112   7.319
ATOM   2937  HE3 LYS A 196     -14.575  11.286   6.216
ATOM   2938  HE2 LYS A 196     -14.495  12.045   7.788
ATOM   2939  HZ1 LYS A 196     -16.055  10.392   8.603
ATOM   2940  HZ2 LYS A 196     -16.682  11.208   7.319
ATOM   2941  HZ3 LYS A 196     -16.112   9.678   7.127
ATOM   2942  N   GLY A 197      -8.253   8.791   5.346
ATOM   2943  CA  GLY A 197      -7.957   8.221   4.040
ATOM   2944  C   GLY A 197      -6.550   8.641   3.630
ATOM   2945  O   GLY A 197      -6.403   9.435   2.706
ATOM   2946  H   GLY A 197      -7.468   9.013   5.943
ATOM   2947  HA3 GLY A 197      -8.669   8.569   3.291
ATOM   2948  HA2 GLY A 197      -8.017   7.136   4.073
ATOM   2949  N   ALA A 198      -5.525   8.099   4.303
ATOM   2950  CA  ALA A 198      -4.117   8.280   3.960
ATOM   2951  C   ALA A 198      -3.436   6.911   3.892
ATOM   2952  O   ALA A 198      -3.538   6.133   4.839
ATOM   2953  CB  ALA A 198      -3.432   9.190   4.991
ATOM   2954  H   ALA A 198      -5.709   7.472   5.076
ATOM   2955  HA  ALA A 198      -4.024   8.762   2.988
ATOM   2956  HB1 ALA A 198      -2.369   9.299   4.777
ATOM   2957  HB2 ALA A 198      -3.867  10.187   4.975
ATOM   2958  HB3 ALA A 198      -3.528   8.799   6.004
ATOM   2959  N   ILE A 199      -2.751   6.647   2.773
ATOM   2960  CA  ILE A 199      -1.953   5.447   2.548
ATOM   2961  C   ILE A 199      -0.599   5.878   1.961
ATOM   2962  O   ILE A 199      -0.566   6.662   1.013
ATOM   2963  CB  ILE A 199      -2.639   4.436   1.576
ATOM   2964  CG1 ILE A 199      -3.976   3.912   2.157
ATOM   2965  CG2 ILE A 199      -1.725   3.244   1.202
ATOM   2966  CD1 ILE A 199      -4.783   3.052   1.177
ATOM   2967  H   ILE A 199      -2.737   7.328   2.023
ATOM   2968  HA  ILE A 199      -1.782   4.937   3.492
ATOM   2969  HB  ILE A 199      -2.874   4.969   0.653
ATOM   2970 HG13 ILE A 199      -4.610   4.741   2.468
ATOM   2971 HG12 ILE A 199      -3.781   3.331   3.058
ATOM   2972 HG21 ILE A 199      -2.231   2.526   0.559
ATOM   2973 HG22 ILE A 199      -0.838   3.553   0.649
ATOM   2974 HG23 ILE A 199      -1.390   2.720   2.098
ATOM   2975 HD11 ILE A 199      -5.833   3.003   1.465
ATOM   2976 HD12 ILE A 199      -4.724   3.445   0.164
ATOM   2977 HD13 ILE A 199      -4.403   2.034   1.139
ATOM   2978  N   ILE A 200       0.487   5.321   2.513
ATOM   2979  CA  ILE A 200       1.840   5.440   1.976
ATOM   2980  C   ILE A 200       2.504   4.058   1.928
ATOM   2981  O   ILE A 200       2.367   3.279   2.871
ATOM   2982  CB  ILE A 200       2.731   6.452   2.762
ATOM   2983  CG1 ILE A 200       4.202   6.507   2.268
ATOM   2984  CG2 ILE A 200       2.687   6.252   4.284
ATOM   2985  CD1 ILE A 200       4.952   7.797   2.632
ATOM   2986  H   ILE A 200       0.383   4.702   3.306
ATOM   2987  HA  ILE A 200       1.762   5.801   0.958
ATOM   2988  HB  ILE A 200       2.300   7.428   2.560
ATOM   2989 HG13 ILE A 200       4.228   6.409   1.182
ATOM   2990 HG12 ILE A 200       4.761   5.654   2.653
ATOM   2991 HG21 ILE A 200       3.219   7.043   4.809
ATOM   2992 HG22 ILE A 200       1.668   6.252   4.667
ATOM   2993 HG23 ILE A 200       3.152   5.309   4.554
ATOM   2994 HD11 ILE A 200       5.999   7.723   2.338
ATOM   2995 HD12 ILE A 200       4.526   8.657   2.115
ATOM   2996 HD13 ILE A 200       4.932   8.000   3.702
ATOM   2997  N   GLY A 201       3.228   3.782   0.836
ATOM   2998  CA  GLY A 201       4.012   2.565   0.754
ATOM   2999  C   GLY A 201       4.865   2.524  -0.501
ATOM   3000  O   GLY A 201       5.129   3.553  -1.115
ATOM   3001  H   GLY A 201       3.297   4.445   0.073
ATOM   3002  HA3 GLY A 201       3.361   1.690   0.801
ATOM   3003  HA2 GLY A 201       4.707   2.569   1.592
ATOM   3004  N   LEU A 202       5.336   1.316  -0.839
ATOM   3005  CA  LEU A 202       6.155   1.053  -2.019
ATOM   3006  C   LEU A 202       5.329   0.303  -3.076
ATOM   3007  O   LEU A 202       5.394   0.669  -4.246
ATOM   3008  CB  LEU A 202       7.408   0.238  -1.630
ATOM   3009  CG  LEU A 202       8.297   0.823  -0.509
ATOM   3010  CD1 LEU A 202       9.453  -0.142  -0.186
ATOM   3011  CD2 LEU A 202       8.804   2.247  -0.805
ATOM   3012  H   LEU A 202       5.110   0.514  -0.266
ATOM   3013  HA  LEU A 202       6.485   1.987  -2.476
ATOM   3014  HB3 LEU A 202       8.022   0.109  -2.520
ATOM   3015  HB2 LEU A 202       7.101  -0.760  -1.323
ATOM   3016  HG  LEU A 202       7.688   0.880   0.393
ATOM   3017 HD11 LEU A 202       9.750  -0.065   0.858
ATOM   3018 HD12 LEU A 202       9.175  -1.182  -0.357
ATOM   3019 HD13 LEU A 202      10.335   0.060  -0.794
ATOM   3020 HD21 LEU A 202       9.873   2.348  -0.620
ATOM   3021 HD22 LEU A 202       8.627   2.540  -1.838
ATOM   3022 HD23 LEU A 202       8.300   2.976  -0.170
ATOM   3023  N   MET A 203       4.557  -0.708  -2.646
ATOM   3024  CA  MET A 203       3.722  -1.544  -3.503
ATOM   3025  C   MET A 203       2.308  -1.571  -2.912
ATOM   3026  O   MET A 203       2.082  -2.265  -1.923
ATOM   3027  CB  MET A 203       4.385  -2.931  -3.627
ATOM   3028  CG  MET A 203       3.654  -3.941  -4.517
ATOM   3029  SD  MET A 203       4.532  -5.524  -4.651
ATOM   3030  CE  MET A 203       4.167  -5.965  -6.369
ATOM   3031  H   MET A 203       4.556  -0.950  -1.663
ATOM   3032  HA  MET A 203       3.662  -1.121  -4.506
ATOM   3033  HB3 MET A 203       4.533  -3.364  -2.637
ATOM   3034  HB2 MET A 203       5.378  -2.789  -4.052
ATOM   3035  HG3 MET A 203       3.516  -3.520  -5.514
ATOM   3036  HG2 MET A 203       2.665  -4.147  -4.115
ATOM   3037  HE1 MET A 203       4.566  -6.953  -6.594
ATOM   3038  HE2 MET A 203       3.093  -5.975  -6.548
ATOM   3039  HE3 MET A 203       4.628  -5.251  -7.047
ATOM   3040  N   VAL A 204       1.407  -0.780  -3.515
ATOM   3041  CA  VAL A 204       0.027  -0.574  -3.080
ATOM   3042  C   VAL A 204      -0.906  -1.285  -4.084
ATOM   3043  O   VAL A 204      -0.993  -0.848  -5.230
ATOM   3044  CB  VAL A 204      -0.315   0.945  -3.015
ATOM   3045  CG1 VAL A 204      -1.767   1.221  -2.583
ATOM   3046  CG2 VAL A 204       0.642   1.710  -2.078
ATOM   3047  H   VAL A 204       1.680  -0.273  -4.348
ATOM   3048  HA  VAL A 204      -0.124  -0.981  -2.085
ATOM   3049  HB  VAL A 204      -0.186   1.377  -4.007
ATOM   3050 HG11 VAL A 204      -1.964   2.291  -2.520
ATOM   3051 HG12 VAL A 204      -2.494   0.807  -3.281
ATOM   3052 HG13 VAL A 204      -1.959   0.794  -1.600
ATOM   3053 HG21 VAL A 204       0.388   2.770  -2.035
ATOM   3054 HG22 VAL A 204       0.601   1.321  -1.060
ATOM   3055 HG23 VAL A 204       1.677   1.648  -2.416
ATOM   3056  N   GLY A 205      -1.543  -2.389  -3.657
ATOM   3057  CA  GLY A 205      -2.313  -3.269  -4.538
ATOM   3058  C   GLY A 205      -3.665  -3.599  -3.913
ATOM   3059  O   GLY A 205      -3.704  -4.322  -2.921
ATOM   3060  H   GLY A 205      -1.420  -2.691  -2.699
ATOM   3061  HA3 GLY A 205      -1.775  -4.211  -4.631
ATOM   3062  HA2 GLY A 205      -2.423  -2.885  -5.549
ATOM   3063  N   GLY A 206      -4.769  -3.160  -4.541
ATOM   3064  CA  GLY A 206      -6.136  -3.510  -4.147
ATOM   3065  C   GLY A 206      -6.508  -2.874  -2.806
ATOM   3066  O   GLY A 206      -6.552  -3.573  -1.795
ATOM   3067  H   GLY A 206      -4.664  -2.580  -5.364
ATOM   3068  HA3 GLY A 206      -6.238  -4.590  -4.070
ATOM   3069  HA2 GLY A 206      -6.836  -3.193  -4.916
ATOM   3070  N   VAL A 207      -6.764  -1.559  -2.804
ATOM   3071  CA  VAL A 207      -7.152  -0.797  -1.614
ATOM   3072  C   VAL A 207      -8.482  -0.073  -1.885
ATOM   3073  O   VAL A 207      -8.854   0.094  -3.044
ATOM   3074  CB  VAL A 207      -6.058   0.243  -1.223
ATOM   3075  CG1 VAL A 207      -4.656  -0.397  -1.183
ATOM   3076  CG2 VAL A 207      -6.036   1.550  -2.037
ATOM   3077  H   VAL A 207      -6.734  -1.040  -3.670
ATOM   3078  HA  VAL A 207      -7.316  -1.464  -0.766
ATOM   3079  HB  VAL A 207      -6.283   0.547  -0.202
ATOM   3080 HG11 VAL A 207      -3.953   0.250  -0.661
ATOM   3081 HG12 VAL A 207      -4.666  -1.356  -0.664
ATOM   3082 HG13 VAL A 207      -4.267  -0.576  -2.186
ATOM   3083 HG21 VAL A 207      -5.116   2.110  -1.873
ATOM   3084 HG22 VAL A 207      -6.114   1.331  -3.095
ATOM   3085 HG23 VAL A 207      -6.865   2.208  -1.774
ATOM   3086  N   VAL A 208      -9.172   0.346  -0.815
ATOM   3087  CA  VAL A 208     -10.457   1.039  -0.891
ATOM   3088  C   VAL A 208     -10.487   2.162   0.163
ATOM   3089  O   VAL A 208     -10.250   1.894   1.342
ATOM   3090  CB  VAL A 208     -11.646   0.035  -0.761
ATOM   3091  CG1 VAL A 208     -11.677  -0.776   0.538
ATOM   3092  CG2 VAL A 208     -13.025   0.670  -0.967
ATOM   3093  H   VAL A 208      -8.819   0.168   0.116
ATOM   3094  HA  VAL A 208     -10.546   1.519  -1.863
ATOM   3095  HB  VAL A 208     -11.522  -0.691  -1.566
ATOM   3096 HG11 VAL A 208     -12.438  -1.555   0.495
ATOM   3097 HG12 VAL A 208     -10.724  -1.270   0.721
ATOM   3098 HG13 VAL A 208     -11.922  -0.137   1.384
ATOM   3099 HG21 VAL A 208     -13.821  -0.061  -0.822
ATOM   3100 HG22 VAL A 208     -13.206   1.493  -0.276
ATOM   3101 HG23 VAL A 208     -13.123   1.037  -1.987
ATOM   3102  N   ILE A 209     -10.710   3.406  -0.298
ATOM   3103  CA  ILE A 209     -10.711   4.614   0.529
ATOM   3104  C   ILE A 209     -11.934   5.466   0.161
ATOM   3105  O   ILE A 209     -11.974   6.062  -0.917
ATOM   3106  CB  ILE A 209      -9.444   5.506   0.333
ATOM   3107  CG1 ILE A 209      -8.126   4.739   0.557
ATOM   3108  CG2 ILE A 209      -9.482   6.761   1.237
ATOM   3109  CD1 ILE A 209      -6.882   5.549   0.158
ATOM   3110  H   ILE A 209     -10.913   3.547  -1.281
ATOM   3111  HA  ILE A 209     -10.787   4.346   1.584
ATOM   3112  HB  ILE A 209      -9.424   5.845  -0.703
ATOM   3113 HG13 ILE A 209      -8.119   3.818  -0.026
ATOM   3114 HG12 ILE A 209      -8.054   4.431   1.599
ATOM   3115 HG21 ILE A 209      -8.556   7.330   1.194
ATOM   3116 HG22 ILE A 209     -10.274   7.452   0.953
ATOM   3117 HG23 ILE A 209      -9.643   6.483   2.279
ATOM   3118 HD11 ILE A 209      -6.232   4.947  -0.472
ATOM   3119 HD12 ILE A 209      -7.130   6.442  -0.417
ATOM   3120 HD13 ILE A 209      -6.313   5.862   1.034
ATOM   3121  N   ALA A 210     -12.904   5.532   1.082
ATOM   3122  CA  ALA A 210     -14.137   6.320   0.935
ATOM   3123  C   ALA A 210     -13.988   7.882   1.112
ATOM   3124  O   ALA A 210     -15.019   8.532   0.816
ATOM   3125  CB  ALA A 210     -15.163   5.748   1.915
ATOM   3126  OXT ALA A 210     -12.898   8.314   1.549
ATOM   3127  H   ALA A 210     -12.810   5.018   1.947
ATOM   3128  HA  ALA A 210     -14.542   6.151  -0.065
ATOM   3129  HB1 ALA A 210     -16.126   6.235   1.777
ATOM   3130  HB2 ALA A 210     -15.321   4.684   1.740
ATOM   3131  HB3 ALA A 210     -14.859   5.878   2.955
ATOM   3132  N   ASP A 211      11.724  24.128   2.215
ATOM   3133  CA  ASP A 211      12.293  23.409   1.064
ATOM   3134  C   ASP A 211      13.161  24.429   0.282
ATOM   3135  O   ASP A 211      12.616  25.334  -0.352
ATOM   3136  CB  ASP A 211      11.186  22.679   0.241
ATOM   3137  CG  ASP A 211      11.581  22.177  -1.158
ATOM   3138  OD1 ASP A 211      12.453  21.282  -1.220
ATOM   3139  OD2 ASP A 211      11.072  22.747  -2.149
ATOM   3140  H1  ASP A 211      12.393  24.759   2.633
ATOM   3141  H2  ASP A 211      10.915  24.670   1.947
ATOM   3142  HA  ASP A 211      12.958  22.632   1.447
ATOM   3143  HB3 ASP A 211      10.318  23.334   0.139
ATOM   3144  HB2 ASP A 211      10.827  21.821   0.813
ATOM   3145  N   ALA A 212      14.493  24.269   0.362
ATOM   3146  CA  ALA A 212      15.478  25.092  -0.340
ATOM   3147  C   ALA A 212      15.920  24.411  -1.641
ATOM   3148  O   ALA A 212      15.946  23.181  -1.712
ATOM   3149  CB  ALA A 212      16.688  25.302   0.583
ATOM   3150  H   ALA A 212      14.871  23.511   0.917
ATOM   3151  HA  ALA A 212      15.051  26.069  -0.577
ATOM   3152  HB1 ALA A 212      17.427  25.958   0.121
ATOM   3153  HB2 ALA A 212      16.388  25.761   1.525
ATOM   3154  HB3 ALA A 212      17.186  24.360   0.818
ATOM   3155  N   GLU A 213      16.291  25.224  -2.644
ATOM   3156  CA  GLU A 213      16.835  24.743  -3.916
ATOM   3157  C   GLU A 213      18.255  24.197  -3.755
ATOM   3158  O   GLU A 213      19.072  24.798  -3.056
ATOM   3159  CB  GLU A 213      16.797  25.857  -4.988
ATOM   3160  CG  GLU A 213      15.401  26.456  -5.265
ATOM   3161  CD  GLU A 213      14.308  25.412  -5.529
ATOM   3162  OE1 GLU A 213      13.275  25.485  -4.828
ATOM   3163  OE2 GLU A 213      14.525  24.530  -6.390
ATOM   3164  H   GLU A 213      16.249  26.226  -2.524
ATOM   3165  HA  GLU A 213      16.216  23.914  -4.255
ATOM   3166  HB3 GLU A 213      17.207  25.471  -5.923
ATOM   3167  HB2 GLU A 213      17.467  26.667  -4.693
ATOM   3168  HG3 GLU A 213      15.455  27.117  -6.130
ATOM   3169  HG2 GLU A 213      15.111  27.091  -4.425
ATOM   3170  N   PHE A 214      18.514  23.070  -4.433
ATOM   3171  CA  PHE A 214      19.828  22.444  -4.496
ATOM   3172  C   PHE A 214      20.698  23.239  -5.482
ATOM   3173  O   PHE A 214      20.228  23.559  -6.575
ATOM   3174  CB  PHE A 214      19.637  20.971  -4.917
ATOM   3175  CG  PHE A 214      20.836  20.076  -4.669
ATOM   3176  CD1 PHE A 214      21.218  19.770  -3.345
ATOM   3177  CD2 PHE A 214      21.630  19.612  -5.737
ATOM   3178  CE1 PHE A 214      22.349  19.002  -3.109
ATOM   3179  CE2 PHE A 214      22.755  18.839  -5.482
ATOM   3180  CZ  PHE A 214      23.113  18.542  -4.173
ATOM   3181  H   PHE A 214      17.793  22.649  -5.001
ATOM   3182  HA  PHE A 214      20.275  22.476  -3.500
ATOM   3183  HB3 PHE A 214      19.340  20.904  -5.965
ATOM   3184  HB2 PHE A 214      18.808  20.543  -4.350
ATOM   3185  HD1 PHE A 214      20.632  20.131  -2.512
ATOM   3186  HD2 PHE A 214      21.365  19.852  -6.753
ATOM   3187  HE1 PHE A 214      22.638  18.764  -2.096
ATOM   3188  HE2 PHE A 214      23.359  18.479  -6.303
ATOM   3189  HZ  PHE A 214      23.996  17.955  -3.979
ATOM   3190  N   ARG A 215      21.938  23.561  -5.078
ATOM   3191  CA  ARG A 215      22.899  24.237  -5.948
ATOM   3192  C   ARG A 215      23.549  23.254  -6.930
ATOM   3193  O   ARG A 215      23.750  22.085  -6.600
ATOM   3194  CB  ARG A 215      23.992  24.949  -5.137
ATOM   3195  CG  ARG A 215      23.521  26.186  -4.348
ATOM   3196  CD  ARG A 215      24.687  27.019  -3.772
ATOM   3197  NE  ARG A 215      25.482  27.701  -4.818
ATOM   3198  CZ  ARG A 215      25.752  29.013  -4.960
ATOM   3199  NH1 ARG A 215      25.286  29.939  -4.109
ATOM   3200  NH2 ARG A 215      26.514  29.408  -5.986
ATOM   3201  H   ARG A 215      22.270  23.273  -4.169
ATOM   3202  HA  ARG A 215      22.382  25.004  -6.519
ATOM   3203  HB3 ARG A 215      24.740  25.288  -5.852
ATOM   3204  HB2 ARG A 215      24.496  24.245  -4.473
ATOM   3205  HG3 ARG A 215      22.796  25.938  -3.573
ATOM   3206  HG2 ARG A 215      22.981  26.812  -5.058
ATOM   3207  HD3 ARG A 215      25.400  26.324  -3.328
ATOM   3208  HD2 ARG A 215      24.361  27.659  -2.952
ATOM   3209  HE  ARG A 215      25.896  27.078  -5.501
ATOM   3210 HH12 ARG A 215      25.512  30.915  -4.234
ATOM   3211 HH11 ARG A 215      24.717  29.658  -3.324
ATOM   3212 HH22 ARG A 215      26.747  30.381  -6.119
ATOM   3213 HH21 ARG A 215      26.878  28.722  -6.641
ATOM   3214  N   HIS A 216      23.911  23.785  -8.108
ATOM   3215  CA  HIS A 216      24.729  23.099  -9.107
ATOM   3216  C   HIS A 216      26.215  23.013  -8.692
ATOM   3217  O   HIS A 216      26.886  22.057  -9.077
ATOM   3218  CB  HIS A 216      24.528  23.819 -10.457
ATOM   3219  CG  HIS A 216      25.117  23.150 -11.675
ATOM   3220  ND1 HIS A 216      25.189  21.775 -11.830
ATOM   3221  CD2 HIS A 216      25.675  23.678 -12.818
ATOM   3222  CE1 HIS A 216      25.764  21.540 -13.011
ATOM   3223  NE2 HIS A 216      26.078  22.648 -13.671
ATOM   3224  H   HIS A 216      23.701  24.754  -8.301
ATOM   3225  HA  HIS A 216      24.353  22.080  -9.205
ATOM   3226  HB3 HIS A 216      24.926  24.833 -10.400
ATOM   3227  HB2 HIS A 216      23.461  23.928 -10.651
ATOM   3228  HD2 HIS A 216      25.807  24.713 -13.097
ATOM   3229  HE1 HIS A 216      25.954  20.547 -13.391
ATOM   3230  HD1 HIS A 216      24.888  21.076 -11.165
ATOM   3231  N   ASP A 217      26.676  23.992  -7.894
ATOM   3232  CA  ASP A 217      28.030  24.109  -7.349
ATOM   3233  C   ASP A 217      27.943  24.250  -5.817
ATOM   3234  O   ASP A 217      27.148  25.041  -5.314
ATOM   3235  CB  ASP A 217      28.836  25.297  -7.947
ATOM   3236  CG  ASP A 217      28.263  26.721  -7.770
ATOM   3237  OD1 ASP A 217      29.093  27.639  -7.593
ATOM   3238  OD2 ASP A 217      27.033  26.910  -7.906
ATOM   3239  H   ASP A 217      26.058  24.750  -7.644
ATOM   3240  HA  ASP A 217      28.585  23.196  -7.570
ATOM   3241  HB3 ASP A 217      28.922  25.138  -9.022
ATOM   3242  HB2 ASP A 217      29.860  25.257  -7.569
ATOM   3243  N   SER A 218      28.788  23.499  -5.099
ATOM   3244  CA  SER A 218      28.825  23.446  -3.636
ATOM   3245  C   SER A 218      30.090  22.752  -3.102
ATOM   3246  O   SER A 218      30.538  23.102  -2.011
ATOM   3247  CB  SER A 218      27.529  22.804  -3.079
ATOM   3248  OG  SER A 218      27.412  21.439  -3.436
ATOM   3249  H   SER A 218      29.395  22.852  -5.583
ATOM   3250  HA  SER A 218      28.870  24.477  -3.286
ATOM   3251  HB3 SER A 218      26.637  23.336  -3.409
ATOM   3252  HB2 SER A 218      27.528  22.864  -1.990
ATOM   3253  HG  SER A 218      27.383  21.376  -4.396
ATOM   3254  N   GLY A 219      30.636  21.789  -3.865
ATOM   3255  CA  GLY A 219      31.754  20.939  -3.458
ATOM   3256  C   GLY A 219      31.265  19.641  -2.793
ATOM   3257  O   GLY A 219      32.087  18.906  -2.247
ATOM   3258  H   GLY A 219      30.192  21.543  -4.742
ATOM   3259  HA3 GLY A 219      32.432  21.466  -2.785
ATOM   3260  HA2 GLY A 219      32.327  20.678  -4.347
ATOM   3261  N   TYR A 220      29.951  19.355  -2.830
ATOM   3262  CA  TYR A 220      29.342  18.163  -2.248
ATOM   3263  C   TYR A 220      28.048  17.830  -3.014
ATOM   3264  O   TYR A 220      26.958  17.856  -2.442
ATOM   3265  CB  TYR A 220      29.177  18.365  -0.724
ATOM   3266  CG  TYR A 220      28.764  17.127   0.049
ATOM   3267  CD1 TYR A 220      27.492  17.062   0.646
ATOM   3268  CD2 TYR A 220      29.657  16.042   0.179
ATOM   3269  CE1 TYR A 220      27.115  15.916   1.363
ATOM   3270  CE2 TYR A 220      29.273  14.892   0.897
ATOM   3271  CZ  TYR A 220      27.998  14.827   1.491
ATOM   3272  OH  TYR A 220      27.617  13.717   2.186
ATOM   3273  H   TYR A 220      29.318  19.994  -3.291
ATOM   3274  HA  TYR A 220      30.013  17.317  -2.413
ATOM   3275  HB3 TYR A 220      28.476  19.177  -0.526
ATOM   3276  HB2 TYR A 220      30.125  18.688  -0.292
ATOM   3277  HD1 TYR A 220      26.801  17.887   0.554
ATOM   3278  HD2 TYR A 220      30.637  16.088  -0.273
ATOM   3279  HE1 TYR A 220      26.143  15.893   1.816
ATOM   3280  HE2 TYR A 220      29.958  14.062   0.992
ATOM   3281  HH  TYR A 220      26.720  13.780   2.525
ATOM   3282  N   GLU A 221      28.209  17.560  -4.321
ATOM   3283  CA  GLU A 221      27.149  17.266  -5.286
ATOM   3284  C   GLU A 221      26.576  15.858  -5.070
ATOM   3285  O   GLU A 221      27.081  14.889  -5.638
ATOM   3286  CB  GLU A 221      27.667  17.441  -6.736
ATOM   3287  CG  GLU A 221      27.941  18.900  -7.159
ATOM   3288  CD  GLU A 221      29.155  19.578  -6.514
ATOM   3289  OE1 GLU A 221      29.018  20.779  -6.211
ATOM   3290  OE2 GLU A 221      30.195  18.910  -6.316
ATOM   3291  H   GLU A 221      29.141  17.607  -4.713
ATOM   3292  HA  GLU A 221      26.340  17.984  -5.136
ATOM   3293  HB3 GLU A 221      26.931  17.031  -7.430
ATOM   3294  HB2 GLU A 221      28.564  16.837  -6.887
ATOM   3295  HG3 GLU A 221      27.047  19.495  -6.970
ATOM   3296  HG2 GLU A 221      28.099  18.931  -8.237
ATOM   3297  N   VAL A 222      25.527  15.792  -4.243
ATOM   3298  CA  VAL A 222      24.798  14.582  -3.897
ATOM   3299  C   VAL A 222      23.402  14.633  -4.546
ATOM   3300  O   VAL A 222      22.465  15.206  -3.994
ATOM   3301  CB  VAL A 222      24.709  14.411  -2.352
ATOM   3302  CG1 VAL A 222      26.058  13.959  -1.767
ATOM   3303  CG2 VAL A 222      24.182  15.634  -1.571
ATOM   3304  H   VAL A 222      25.206  16.638  -3.795
ATOM   3305  HA  VAL A 222      25.310  13.703  -4.294
ATOM   3306  HB  VAL A 222      24.017  13.593  -2.158
ATOM   3307 HG11 VAL A 222      25.979  13.755  -0.698
ATOM   3308 HG12 VAL A 222      26.410  13.044  -2.245
ATOM   3309 HG13 VAL A 222      26.826  14.722  -1.901
ATOM   3310 HG21 VAL A 222      24.346  15.505  -0.504
ATOM   3311 HG22 VAL A 222      24.687  16.556  -1.852
ATOM   3312 HG23 VAL A 222      23.113  15.781  -1.708
ATOM   3313  N   HIS A 223      23.304  14.038  -5.749
ATOM   3314  CA  HIS A 223      22.052  13.868  -6.490
ATOM   3315  C   HIS A 223      21.101  12.925  -5.732
ATOM   3316  O   HIS A 223      21.508  11.824  -5.362
ATOM   3317  CB  HIS A 223      22.367  13.365  -7.918
ATOM   3318  CG  HIS A 223      21.200  12.856  -8.738
ATOM   3319  ND1 HIS A 223      19.951  13.487  -8.768
ATOM   3320  CD2 HIS A 223      21.147  11.752  -9.562
ATOM   3321  CE1 HIS A 223      19.205  12.748  -9.576
ATOM   3322  NE2 HIS A 223      19.863  11.704 -10.075
ATOM   3323  H   HIS A 223      24.124  13.619  -6.161
ATOM   3324  HA  HIS A 223      21.567  14.843  -6.575
ATOM   3325  HB3 HIS A 223      23.103  12.565  -7.863
ATOM   3326  HB2 HIS A 223      22.852  14.160  -8.486
ATOM   3327  HD2 HIS A 223      21.897  11.021  -9.823
ATOM   3328  HE1 HIS A 223      18.174  12.971  -9.805
ATOM   3329  HE2 HIS A 223      19.491  11.001 -10.699
ATOM   3330  N   HIS A 224      19.858  13.382  -5.528
ATOM   3331  CA  HIS A 224      18.828  12.650  -4.799
ATOM   3332  C   HIS A 224      17.428  13.010  -5.306
ATOM   3333  O   HIS A 224      17.235  14.068  -5.906
ATOM   3334  CB  HIS A 224      18.961  12.910  -3.284
ATOM   3335  CG  HIS A 224      18.768  14.336  -2.813
ATOM   3336  ND1 HIS A 224      19.784  15.276  -2.792
ATOM   3337  CD2 HIS A 224      17.661  14.982  -2.305
ATOM   3338  CE1 HIS A 224      19.268  16.408  -2.305
ATOM   3339  NE2 HIS A 224      17.978  16.309  -2.003
ATOM   3340  H   HIS A 224      19.581  14.281  -5.895
ATOM   3341  HA  HIS A 224      18.965  11.581  -4.981
ATOM   3342  HB3 HIS A 224      19.935  12.558  -2.955
ATOM   3343  HB2 HIS A 224      18.233  12.295  -2.758
ATOM   3344  HD1 HIS A 224      20.741  15.136  -3.094
ATOM   3345  HD2 HIS A 224      16.665  14.596  -2.142
ATOM   3346  HE1 HIS A 224      19.840  17.315  -2.179
ATOM   3347  N   GLN A 225      16.480  12.108  -5.008
ATOM   3348  CA  GLN A 225      15.050  12.269  -5.250
ATOM   3349  C   GLN A 225      14.400  12.922  -4.028
ATOM   3350  O   GLN A 225      14.280  12.276  -2.987
ATOM   3351  CB  GLN A 225      14.398  10.900  -5.554
ATOM   3352  CG  GLN A 225      14.515  10.442  -7.020
ATOM   3353  CD  GLN A 225      15.937  10.117  -7.481
ATOM   3354  OE1 GLN A 225      16.729   9.554  -6.728
ATOM   3355  NE2 GLN A 225      16.251  10.437  -8.737
ATOM   3356  H   GLN A 225      16.746  11.261  -4.527
ATOM   3357  HA  GLN A 225      14.895  12.914  -6.116
ATOM   3358  HB3 GLN A 225      13.331  10.953  -5.331
ATOM   3359  HB2 GLN A 225      14.790  10.132  -4.884
ATOM   3360  HG3 GLN A 225      14.079  11.199  -7.674
ATOM   3361  HG2 GLN A 225      13.915   9.542  -7.152
ATOM   3362 HE22 GLN A 225      17.162  10.201  -9.107
ATOM   3363 HE21 GLN A 225      15.575  10.885  -9.339
ATOM   3364  N   LYS A 226      13.999  14.189  -4.179
ATOM   3365  CA  LYS A 226      13.412  14.984  -3.111
ATOM   3366  C   LYS A 226      11.904  15.112  -3.370
ATOM   3367  O   LYS A 226      11.491  15.964  -4.156
ATOM   3368  CB  LYS A 226      14.138  16.339  -3.082
ATOM   3369  CG  LYS A 226      14.007  17.049  -1.732
ATOM   3370  CD  LYS A 226      14.643  18.435  -1.778
ATOM   3371  CE  LYS A 226      14.957  18.994  -0.391
ATOM   3372  NZ  LYS A 226      15.525  20.343  -0.494
ATOM   3373  H   LYS A 226      14.137  14.657  -5.067
ATOM   3374  HA  LYS A 226      13.561  14.503  -2.144
ATOM   3375  HB3 LYS A 226      13.817  16.982  -3.903
ATOM   3376  HB2 LYS A 226      15.203  16.175  -3.252
ATOM   3377  HG3 LYS A 226      14.494  16.447  -0.964
ATOM   3378  HG2 LYS A 226      12.959  17.134  -1.441
ATOM   3379  HD3 LYS A 226      13.937  19.098  -2.276
ATOM   3380  HD2 LYS A 226      15.546  18.417  -2.391
ATOM   3381  HE3 LYS A 226      15.676  18.358   0.122
ATOM   3382  HE2 LYS A 226      14.054  19.034   0.220
ATOM   3383  HZ1 LYS A 226      15.714  20.696   0.438
ATOM   3384  HZ2 LYS A 226      16.382  20.325  -1.025
ATOM   3385  HZ3 LYS A 226      14.853  20.955  -0.937
ATOM   3386  N   LEU A 227      11.113  14.229  -2.739
ATOM   3387  CA  LEU A 227       9.675  14.123  -2.979
ATOM   3388  C   LEU A 227       8.911  14.698  -1.776
ATOM   3389  O   LEU A 227       8.864  14.063  -0.726
ATOM   3390  CB  LEU A 227       9.325  12.655  -3.314
ATOM   3391  CG  LEU A 227       7.976  12.452  -4.050
ATOM   3392  CD1 LEU A 227       7.879  11.034  -4.651
ATOM   3393  CD2 LEU A 227       6.734  12.791  -3.203
ATOM   3394  H   LEU A 227      11.512  13.569  -2.087
ATOM   3395  HA  LEU A 227       9.419  14.697  -3.863
ATOM   3396  HB3 LEU A 227       9.392  12.023  -2.432
ATOM   3397  HB2 LEU A 227      10.107  12.288  -3.982
ATOM   3398  HG  LEU A 227       7.974  13.135  -4.899
ATOM   3399 HD11 LEU A 227       7.682  11.080  -5.723
ATOM   3400 HD12 LEU A 227       8.799  10.464  -4.518
ATOM   3401 HD13 LEU A 227       7.080  10.445  -4.200
ATOM   3402 HD21 LEU A 227       5.862  12.210  -3.502
ATOM   3403 HD22 LEU A 227       6.901  12.609  -2.141
ATOM   3404 HD23 LEU A 227       6.459  13.840  -3.322
ATOM   3405  N   VAL A 228       8.319  15.888  -1.949
ATOM   3406  CA  VAL A 228       7.557  16.568  -0.902
ATOM   3407  C   VAL A 228       6.064  16.507  -1.273
ATOM   3408  O   VAL A 228       5.690  17.005  -2.332
ATOM   3409  CB  VAL A 228       7.975  18.060  -0.757
ATOM   3410  CG1 VAL A 228       7.267  18.748   0.427
ATOM   3411  CG2 VAL A 228       9.500  18.223  -0.602
ATOM   3412  H   VAL A 228       8.363  16.349  -2.849
ATOM   3413  HA  VAL A 228       7.705  16.087   0.066
ATOM   3414  HB  VAL A 228       7.694  18.599  -1.664
ATOM   3415 HG11 VAL A 228       7.577  19.789   0.518
ATOM   3416 HG12 VAL A 228       6.183  18.740   0.319
ATOM   3417 HG13 VAL A 228       7.503  18.251   1.369
ATOM   3418 HG21 VAL A 228       9.772  19.268  -0.454
ATOM   3419 HG22 VAL A 228       9.873  17.658   0.253
ATOM   3420 HG23 VAL A 228      10.036  17.880  -1.487
ATOM   3421  N   PHE A 229       5.239  15.903  -0.405
ATOM   3422  CA  PHE A 229       3.795  15.778  -0.606
ATOM   3423  C   PHE A 229       3.084  16.482   0.559
ATOM   3424  O   PHE A 229       3.281  16.094   1.709
ATOM   3425  CB  PHE A 229       3.439  14.283  -0.780
ATOM   3426  CG  PHE A 229       2.005  13.902  -1.140
ATOM   3427  CD1 PHE A 229       1.617  12.550  -1.021
ATOM   3428  CD2 PHE A 229       1.113  14.797  -1.775
ATOM   3429  CE1 PHE A 229       0.365  12.129  -1.449
ATOM   3430  CE2 PHE A 229      -0.136  14.355  -2.196
ATOM   3431  CZ  PHE A 229      -0.511  13.030  -2.033
ATOM   3432  H   PHE A 229       5.608  15.512   0.454
ATOM   3433  HA  PHE A 229       3.513  16.280  -1.530
ATOM   3434  HB3 PHE A 229       3.733  13.729   0.112
ATOM   3435  HB2 PHE A 229       4.060  13.885  -1.584
ATOM   3436  HD1 PHE A 229       2.296  11.833  -0.587
ATOM   3437  HD2 PHE A 229       1.378  15.828  -1.944
ATOM   3438  HE1 PHE A 229       0.072  11.096  -1.334
ATOM   3439  HE2 PHE A 229      -0.826  15.038  -2.664
ATOM   3440  HZ  PHE A 229      -1.482  12.696  -2.368
ATOM   3441  N   PHE A 230       2.305  17.525   0.218
ATOM   3442  CA  PHE A 230       1.633  18.488   1.100
ATOM   3443  C   PHE A 230       2.642  19.394   1.826
ATOM   3444  O   PHE A 230       3.010  19.113   2.966
ATOM   3445  CB  PHE A 230       0.638  17.814   2.075
ATOM   3446  CG  PHE A 230      -0.492  17.061   1.404
ATOM   3447  CD1 PHE A 230      -1.486  17.764   0.692
ATOM   3448  CD2 PHE A 230      -0.500  15.650   1.394
ATOM   3449  CE1 PHE A 230      -2.465  17.064   0.002
ATOM   3450  CE2 PHE A 230      -1.506  14.972   0.722
ATOM   3451  CZ  PHE A 230      -2.470  15.676   0.014
ATOM   3452  H   PHE A 230       2.230  17.749  -0.767
ATOM   3453  HA  PHE A 230       1.051  19.136   0.445
ATOM   3454  HB3 PHE A 230       0.191  18.577   2.716
ATOM   3455  HB2 PHE A 230       1.152  17.132   2.746
ATOM   3456  HD1 PHE A 230      -1.480  18.844   0.668
ATOM   3457  HD2 PHE A 230       0.267  15.094   1.913
ATOM   3458  HE1 PHE A 230      -3.213  17.603  -0.560
ATOM   3459  HE2 PHE A 230      -1.525  13.894   0.716
ATOM   3460  HZ  PHE A 230      -3.213  15.133  -0.547
ATOM   3461  N   ALA A 231       3.060  20.463   1.128
ATOM   3462  CA  ALA A 231       3.996  21.490   1.599
ATOM   3463  C   ALA A 231       3.289  22.786   2.049
ATOM   3464  O   ALA A 231       3.951  23.816   2.176
ATOM   3465  CB  ALA A 231       4.994  21.785   0.466
ATOM   3466  H   ALA A 231       2.688  20.616   0.199
ATOM   3467  HA  ALA A 231       4.561  21.113   2.451
ATOM   3468  HB1 ALA A 231       5.818  22.408   0.813
ATOM   3469  HB2 ALA A 231       5.424  20.870   0.065
ATOM   3470  HB3 ALA A 231       4.513  22.302  -0.365
ATOM   3471  N   GLU A 232       1.968  22.721   2.274
ATOM   3472  CA  GLU A 232       1.117  23.834   2.694
ATOM   3473  C   GLU A 232      -0.122  23.262   3.413
ATOM   3474  O   GLU A 232      -0.279  22.039   3.467
ATOM   3475  CB  GLU A 232       0.811  24.721   1.458
ATOM   3476  CG  GLU A 232      -0.007  26.017   1.672
ATOM   3477  CD  GLU A 232       0.627  26.988   2.676
ATOM   3478  OE1 GLU A 232       0.138  27.026   3.827
ATOM   3479  OE2 GLU A 232       1.586  27.684   2.276
ATOM   3480  H   GLU A 232       1.493  21.836   2.172
ATOM   3481  HA  GLU A 232       1.667  24.430   3.421
ATOM   3482  HB3 GLU A 232       0.309  24.107   0.713
ATOM   3483  HB2 GLU A 232       1.755  25.007   0.994
ATOM   3484  HG3 GLU A 232      -1.035  25.791   1.955
ATOM   3485  HG2 GLU A 232      -0.090  26.539   0.720
ATOM   3486  N   ASP A 233      -0.956  24.158   3.972
ATOM   3487  CA  ASP A 233      -2.198  23.887   4.703
ATOM   3488  C   ASP A 233      -3.078  22.832   4.010
ATOM   3489  O   ASP A 233      -3.458  23.014   2.854
ATOM   3490  CB  ASP A 233      -2.991  25.193   4.965
ATOM   3491  CG  ASP A 233      -4.269  25.014   5.803
ATOM   3492  OD1 ASP A 233      -4.130  24.963   7.045
ATOM   3493  OD2 ASP A 233      -5.347  24.807   5.202
ATOM   3494  H   ASP A 233      -0.717  25.139   3.895
ATOM   3495  HA  ASP A 233      -1.888  23.489   5.673
ATOM   3496  HB3 ASP A 233      -3.241  25.670   4.015
ATOM   3497  HB2 ASP A 233      -2.341  25.911   5.467
ATOM   3498  N   VAL A 234      -3.381  21.764   4.752
ATOM   3499  CA  VAL A 234      -4.250  20.686   4.318
ATOM   3500  C   VAL A 234      -5.258  20.419   5.440
ATOM   3501  O   VAL A 234      -4.881  19.951   6.511
ATOM   3502  CB  VAL A 234      -3.457  19.422   3.877
ATOM   3503  CG1 VAL A 234      -2.380  18.958   4.873
ATOM   3504  CG2 VAL A 234      -4.371  18.240   3.495
ATOM   3505  H   VAL A 234      -3.034  21.696   5.699
ATOM   3506  HA  VAL A 234      -4.805  21.009   3.442
ATOM   3507  HB  VAL A 234      -2.930  19.708   2.965
ATOM   3508 HG11 VAL A 234      -1.783  18.169   4.424
ATOM   3509 HG12 VAL A 234      -1.692  19.761   5.139
ATOM   3510 HG13 VAL A 234      -2.814  18.566   5.791
ATOM   3511 HG21 VAL A 234      -3.807  17.460   2.985
ATOM   3512 HG22 VAL A 234      -4.840  17.790   4.371
ATOM   3513 HG23 VAL A 234      -5.168  18.553   2.821
ATOM   3514  N   GLY A 235      -6.524  20.779   5.180
ATOM   3515  CA  GLY A 235      -7.632  20.683   6.124
ATOM   3516  C   GLY A 235      -8.068  19.220   6.249
ATOM   3517  O   GLY A 235      -7.368  18.398   6.840
ATOM   3518  H   GLY A 235      -6.735  21.175   4.273
ATOM   3519  HA3 GLY A 235      -8.455  21.306   5.769
ATOM   3520  HA2 GLY A 235      -7.338  21.067   7.102
ATOM   3521  N   SER A 236      -9.252  18.909   5.710
ATOM   3522  CA  SER A 236      -9.804  17.562   5.656
ATOM   3523  C   SER A 236      -9.200  16.755   4.491
ATOM   3524  O   SER A 236      -9.287  17.191   3.344
ATOM   3525  CB  SER A 236     -11.343  17.666   5.606
ATOM   3526  OG  SER A 236     -11.825  18.307   4.443
ATOM   3527  H   SER A 236      -9.772  19.614   5.205
ATOM   3528  HA  SER A 236      -9.552  17.064   6.591
ATOM   3529  HB3 SER A 236     -11.704  18.228   6.467
ATOM   3530  HB2 SER A 236     -11.789  16.672   5.667
ATOM   3531  HG  SER A 236     -11.459  17.852   3.680
ATOM   3532  N   ASN A 237      -8.629  15.583   4.815
ATOM   3533  CA  ASN A 237      -8.141  14.595   3.853
ATOM   3534  C   ASN A 237      -8.983  13.317   3.984
ATOM   3535  O   ASN A 237      -9.179  12.828   5.094
ATOM   3536  CB  ASN A 237      -6.635  14.319   4.093
ATOM   3537  CG  ASN A 237      -6.066  13.254   3.141
ATOM   3538  OD1 ASN A 237      -6.301  13.301   1.936
ATOM   3539  ND2 ASN A 237      -5.349  12.269   3.677
ATOM   3540  H   ASN A 237      -8.625  15.288   5.783
ATOM   3541  HA  ASN A 237      -8.245  14.987   2.845
ATOM   3542  HB3 ASN A 237      -6.473  14.007   5.126
ATOM   3543  HB2 ASN A 237      -6.064  15.238   3.956
ATOM   3544 HD22 ASN A 237      -4.999  11.523   3.093
ATOM   3545 HD21 ASN A 237      -5.173  12.241   4.676
ATOM   3546  N   LYS A 238      -9.404  12.766   2.838
ATOM   3547  CA  LYS A 238     -10.038  11.454   2.747
ATOM   3548  C   LYS A 238      -9.704  10.785   1.396
ATOM   3549  O   LYS A 238     -10.581  10.200   0.765
ATOM   3550  CB  LYS A 238     -11.547  11.535   3.105
ATOM   3551  CG  LYS A 238     -12.395  12.382   2.137
ATOM   3552  CD  LYS A 238     -13.850  11.915   1.993
ATOM   3553  CE  LYS A 238     -14.485  12.428   0.687
ATOM   3554  NZ  LYS A 238     -15.674  11.647   0.309
ATOM   3555  H   LYS A 238      -9.225  13.238   1.961
ATOM   3556  HA  LYS A 238      -9.568  10.809   3.488
ATOM   3557  HB3 LYS A 238     -11.682  11.899   4.124
ATOM   3558  HB2 LYS A 238     -11.928  10.513   3.118
ATOM   3559  HG3 LYS A 238     -11.947  12.327   1.157
ATOM   3560  HG2 LYS A 238     -12.361  13.433   2.426
ATOM   3561  HD3 LYS A 238     -14.432  12.261   2.848
ATOM   3562  HD2 LYS A 238     -13.885  10.828   2.028
ATOM   3563  HE3 LYS A 238     -13.780  12.324  -0.137
ATOM   3564  HE2 LYS A 238     -14.732  13.486   0.767
ATOM   3565  HZ1 LYS A 238     -16.374  11.727   1.035
ATOM   3566  HZ2 LYS A 238     -16.046  11.977  -0.569
ATOM   3567  HZ3 LYS A 238     -15.413  10.671   0.219
ATOM   3568  N   GLY A 239      -8.434  10.874   0.973
ATOM   3569  CA  GLY A 239      -7.966  10.211  -0.237
ATOM   3570  C   GLY A 239      -6.591  10.772  -0.586
ATOM   3571  O   GLY A 239      -6.488  11.685  -1.402
ATOM   3572  H   GLY A 239      -7.748  11.367   1.528
ATOM   3573  HA3 GLY A 239      -8.654  10.382  -1.067
ATOM   3574  HA2 GLY A 239      -7.903   9.134  -0.081
ATOM   3575  N   ALA A 240      -5.544  10.198   0.022
ATOM   3576  CA  ALA A 240      -4.142  10.474  -0.268
ATOM   3577  C   ALA A 240      -3.415   9.132  -0.380
ATOM   3578  O   ALA A 240      -3.303   8.431   0.622
ATOM   3579  CB  ALA A 240      -3.534  11.360   0.831
ATOM   3580  H   ALA A 240      -5.711   9.478   0.713
ATOM   3581  HA  ALA A 240      -4.046  11.012  -1.208
ATOM   3582  HB1 ALA A 240      -2.472  11.531   0.653
ATOM   3583  HB2 ALA A 240      -4.015  12.337   0.854
ATOM   3584  HB3 ALA A 240      -3.635  10.912   1.820
ATOM   3585  N   ILE A 241      -2.951   8.789  -1.590
ATOM   3586  CA  ILE A 241      -2.209   7.558  -1.861
ATOM   3587  C   ILE A 241      -0.858   7.952  -2.475
ATOM   3588  O   ILE A 241      -0.829   8.645  -3.489
ATOM   3589  CB  ILE A 241      -2.960   6.600  -2.835
ATOM   3590  CG1 ILE A 241      -4.357   6.230  -2.279
ATOM   3591  CG2 ILE A 241      -2.156   5.313  -3.143
ATOM   3592  CD1 ILE A 241      -5.229   5.400  -3.232
ATOM   3593  H   ILE A 241      -3.084   9.414  -2.376
ATOM   3594  HA  ILE A 241      -2.028   7.004  -0.942
ATOM   3595  HB  ILE A 241      -3.107   7.125  -3.778
ATOM   3596 HG13 ILE A 241      -4.917   7.129  -2.022
ATOM   3597 HG12 ILE A 241      -4.226   5.683  -1.345
ATOM   3598 HG21 ILE A 241      -2.698   4.649  -3.816
ATOM   3599 HG22 ILE A 241      -1.205   5.524  -3.631
ATOM   3600 HG23 ILE A 241      -1.942   4.756  -2.230
ATOM   3601 HD11 ILE A 241      -6.286   5.542  -3.010
ATOM   3602 HD12 ILE A 241      -5.070   5.680  -4.272
ATOM   3603 HD13 ILE A 241      -5.017   4.335  -3.135
ATOM   3604  N   ILE A 242       0.236   7.493  -1.857
ATOM   3605  CA  ILE A 242       1.592   7.700  -2.355
ATOM   3606  C   ILE A 242       2.363   6.377  -2.331
ATOM   3607  O   ILE A 242       2.575   5.815  -1.261
ATOM   3608  CB  ILE A 242       2.365   8.835  -1.612
ATOM   3609  CG1 ILE A 242       3.859   8.929  -2.019
ATOM   3610  CG2 ILE A 242       2.217   8.788  -0.080
ATOM   3611  CD1 ILE A 242       4.531  10.264  -1.671
ATOM   3612  H   ILE A 242       0.149   6.947  -1.010
ATOM   3613  HA  ILE A 242       1.533   8.008  -3.393
ATOM   3614  HB  ILE A 242       1.899   9.762  -1.938
ATOM   3615 HG13 ILE A 242       3.953   8.777  -3.095
ATOM   3616 HG12 ILE A 242       4.428   8.123  -1.553
ATOM   3617 HG21 ILE A 242       2.672   9.655   0.397
ATOM   3618 HG22 ILE A 242       1.173   8.776   0.229
ATOM   3619 HG23 ILE A 242       2.698   7.905   0.326
ATOM   3620 HD11 ILE A 242       5.560  10.275  -2.030
ATOM   3621 HD12 ILE A 242       4.012  11.102  -2.136
ATOM   3622 HD13 ILE A 242       4.565  10.438  -0.596
ATOM   3623  N   GLY A 243       2.792   5.904  -3.507
ATOM   3624  CA  GLY A 243       3.669   4.746  -3.554
ATOM   3625  C   GLY A 243       4.229   4.545  -4.951
ATOM   3626  O   GLY A 243       3.707   5.073  -5.926
ATOM   3627  H   GLY A 243       2.596   6.391  -4.373
ATOM   3628  HA3 GLY A 243       3.165   3.844  -3.206
ATOM   3629  HA2 GLY A 243       4.520   4.961  -2.913
ATOM   3630  N   LEU A 244       5.320   3.773  -5.029
ATOM   3631  CA  LEU A 244       6.090   3.553  -6.252
ATOM   3632  C   LEU A 244       5.333   2.724  -7.306
ATOM   3633  O   LEU A 244       5.434   3.045  -8.488
ATOM   3634  CB  LEU A 244       7.446   2.903  -5.901
ATOM   3635  CG  LEU A 244       8.318   3.664  -4.879
ATOM   3636  CD1 LEU A 244       9.579   2.856  -4.535
ATOM   3637  CD2 LEU A 244       8.678   5.091  -5.333
ATOM   3638  H   LEU A 244       5.691   3.350  -4.190
ATOM   3639  HA  LEU A 244       6.272   4.530  -6.701
ATOM   3640  HB3 LEU A 244       8.019   2.783  -6.819
ATOM   3641  HB2 LEU A 244       7.272   1.899  -5.518
ATOM   3642  HG  LEU A 244       7.750   3.749  -3.952
ATOM   3643 HD11 LEU A 244      10.055   3.251  -3.637
ATOM   3644 HD12 LEU A 244       9.347   1.807  -4.351
ATOM   3645 HD13 LEU A 244      10.313   2.897  -5.338
ATOM   3646 HD21 LEU A 244       9.754   5.250  -5.360
ATOM   3647 HD22 LEU A 244       8.311   5.313  -6.332
ATOM   3648 HD23 LEU A 244       8.255   5.835  -4.657
ATOM   3649  N   MET A 245       4.577   1.709  -6.856
ATOM   3650  CA  MET A 245       3.770   0.829  -7.693
ATOM   3651  C   MET A 245       2.350   0.762  -7.120
ATOM   3652  O   MET A 245       2.091  -0.034  -6.220
ATOM   3653  CB  MET A 245       4.469  -0.541  -7.820
ATOM   3654  CG  MET A 245       3.755  -1.551  -8.728
ATOM   3655  SD  MET A 245       4.687  -3.090  -8.947
ATOM   3656  CE  MET A 245       4.080  -3.618 -10.569
ATOM   3657  H   MET A 245       4.566   1.507  -5.865
ATOM   3658  HA  MET A 245       3.701   1.241  -8.696
ATOM   3659  HB3 MET A 245       4.626  -0.980  -6.834
ATOM   3660  HB2 MET A 245       5.457  -0.377  -8.244
ATOM   3661  HG3 MET A 245       3.591  -1.101  -9.708
ATOM   3662  HG2 MET A 245       2.776  -1.809  -8.325
ATOM   3663  HE1 MET A 245       4.477  -4.601 -10.818
ATOM   3664  HE2 MET A 245       2.996  -3.668 -10.581
ATOM   3665  HE3 MET A 245       4.394  -2.917 -11.341
ATOM   3666  N   VAL A 246       1.467   1.621  -7.646
ATOM   3667  CA  VAL A 246       0.064   1.722  -7.253
ATOM   3668  C   VAL A 246      -0.791   1.015  -8.318
ATOM   3669  O   VAL A 246      -0.627   1.304  -9.499
ATOM   3670  CB  VAL A 246      -0.384   3.211  -7.169
ATOM   3671  CG1 VAL A 246      -1.867   3.395  -6.798
ATOM   3672  CG2 VAL A 246       0.478   4.002  -6.170
ATOM   3673  H   VAL A 246       1.755   2.221  -8.408
ATOM   3674  HA  VAL A 246      -0.097   1.256  -6.283
ATOM   3675  HB  VAL A 246      -0.238   3.673  -8.146
ATOM   3676 HG11 VAL A 246      -2.122   4.450  -6.703
ATOM   3677 HG12 VAL A 246      -2.543   2.974  -7.542
ATOM   3678 HG13 VAL A 246      -2.071   2.922  -5.839
ATOM   3679 HG21 VAL A 246       0.165   5.045  -6.110
ATOM   3680 HG22 VAL A 246       0.422   3.578  -5.166
ATOM   3681 HG23 VAL A 246       1.520   3.999  -6.476
ATOM   3682  N   GLY A 247      -1.689   0.112  -7.908
ATOM   3683  CA  GLY A 247      -2.564  -0.563  -8.859
ATOM   3684  C   GLY A 247      -3.792  -1.119  -8.150
ATOM   3685  O   GLY A 247      -3.760  -1.417  -6.957
ATOM   3686  H   GLY A 247      -1.781  -0.125  -6.928
ATOM   3687  HA3 GLY A 247      -2.030  -1.371  -9.360
ATOM   3688  HA2 GLY A 247      -2.902   0.149  -9.613
ATOM   3689  N   GLY A 248      -4.883  -1.264  -8.919
ATOM   3690  CA  GLY A 248      -6.172  -1.798  -8.478
ATOM   3691  C   GLY A 248      -6.835  -1.008  -7.341
ATOM   3692  O   GLY A 248      -7.648  -1.580  -6.617
ATOM   3693  H   GLY A 248      -4.822  -0.988  -9.889
ATOM   3694  HA3 GLY A 248      -6.027  -2.822  -8.143
ATOM   3695  HA2 GLY A 248      -6.850  -1.820  -9.331
ATOM   3696  N   VAL A 249      -6.467   0.268  -7.148
ATOM   3697  CA  VAL A 249      -6.938   1.088  -6.036
ATOM   3698  C   VAL A 249      -8.321   1.679  -6.337
ATOM   3699  O   VAL A 249      -8.572   2.104  -7.461
ATOM   3700  CB  VAL A 249      -5.939   2.232  -5.715
ATOM   3701  CG1 VAL A 249      -4.564   1.661  -5.327
ATOM   3702  CG2 VAL A 249      -5.779   3.311  -6.800
ATOM   3703  H   VAL A 249      -5.811   0.702  -7.781
ATOM   3704  HA  VAL A 249      -7.019   0.455  -5.150
ATOM   3705  HB  VAL A 249      -6.319   2.747  -4.832
ATOM   3706 HG11 VAL A 249      -3.977   2.409  -4.794
ATOM   3707 HG12 VAL A 249      -4.647   0.791  -4.676
ATOM   3708 HG13 VAL A 249      -4.000   1.347  -6.205
ATOM   3709 HG21 VAL A 249      -4.956   3.977  -6.550
ATOM   3710 HG22 VAL A 249      -5.550   2.870  -7.767
ATOM   3711 HG23 VAL A 249      -6.673   3.924  -6.907
ATOM   3712  N   VAL A 250      -9.190   1.683  -5.322
ATOM   3713  CA  VAL A 250     -10.534   2.237  -5.401
ATOM   3714  C   VAL A 250     -10.566   3.488  -4.506
ATOM   3715  O   VAL A 250     -10.042   3.458  -3.391
ATOM   3716  CB  VAL A 250     -11.627   1.236  -4.922
ATOM   3717  CG1 VAL A 250     -13.049   1.713  -5.278
ATOM   3718  CG2 VAL A 250     -11.426  -0.181  -5.493
ATOM   3719  H   VAL A 250      -8.930   1.289  -4.425
ATOM   3720  HA  VAL A 250     -10.755   2.519  -6.424
ATOM   3721  HB  VAL A 250     -11.577   1.152  -3.837
ATOM   3722 HG11 VAL A 250     -13.805   1.076  -4.819
ATOM   3723 HG12 VAL A 250     -13.239   2.730  -4.947
ATOM   3724 HG13 VAL A 250     -13.212   1.695  -6.356
ATOM   3725 HG21 VAL A 250     -12.235  -0.845  -5.187
ATOM   3726 HG22 VAL A 250     -11.398  -0.174  -6.582
ATOM   3727 HG23 VAL A 250     -10.497  -0.632  -5.142
ATOM   3728  N   ILE A 251     -11.154   4.569  -5.030
ATOM   3729  CA  ILE A 251     -11.300   5.849  -4.341
ATOM   3730  C   ILE A 251     -12.665   6.457  -4.676
ATOM   3731  O   ILE A 251     -13.084   6.403  -5.826
ATOM   3732  CB  ILE A 251     -10.184   6.870  -4.723
ATOM   3733  CG1 ILE A 251      -9.870   6.926  -6.242
ATOM   3734  CG2 ILE A 251      -8.906   6.630  -3.898
ATOM   3735  CD1 ILE A 251      -9.181   8.221  -6.693
ATOM   3736  H   ILE A 251     -11.578   4.513  -5.947
ATOM   3737  HA  ILE A 251     -11.275   5.676  -3.267
ATOM   3738  HB  ILE A 251     -10.537   7.863  -4.438
ATOM   3739 HG13 ILE A 251     -10.786   6.835  -6.822
ATOM   3740 HG12 ILE A 251      -9.261   6.068  -6.530
ATOM   3741 HG21 ILE A 251      -8.155   7.398  -4.075
ATOM   3742 HG22 ILE A 251      -9.125   6.639  -2.831
ATOM   3743 HG23 ILE A 251      -8.456   5.666  -4.137
ATOM   3744 HD11 ILE A 251      -8.835   8.134  -7.722
ATOM   3745 HD12 ILE A 251      -9.868   9.066  -6.645
ATOM   3746 HD13 ILE A 251      -8.314   8.459  -6.080
ATOM   3747  N   ALA A 252     -13.346   7.030  -3.672
ATOM   3748  CA  ALA A 252     -14.639   7.708  -3.852
ATOM   3749  C   ALA A 252     -14.365   9.185  -4.311
ATOM   3750  O   ALA A 252     -14.155  10.018  -3.398
ATOM   3751  CB  ALA A 252     -15.447   7.602  -2.544
ATOM   3752  OXT ALA A 252     -14.354   9.370  -5.550
ATOM   3753  H   ALA A 252     -12.988   6.983  -2.728
ATOM   3754  HA  ALA A 252     -15.226   7.198  -4.621
ATOM   3755  HB1 ALA A 252     -16.383   8.147  -2.628
ATOM   3756  HB2 ALA A 252     -15.698   6.573  -2.295
ATOM   3757  HB3 ALA A 252     -14.891   8.017  -1.709
ATOM   3758  N   ASP A 253      11.431  20.028 -22.372
ATOM   3759  CA  ASP A 253      12.535  19.048 -22.350
ATOM   3760  C   ASP A 253      13.869  19.770 -22.695
ATOM   3761  O   ASP A 253      13.891  20.910 -23.170
ATOM   3762  CB  ASP A 253      12.212  17.803 -23.235
ATOM   3763  CG  ASP A 253      12.300  17.986 -24.764
ATOM   3764  OD1 ASP A 253      11.311  18.501 -25.331
ATOM   3765  OD2 ASP A 253      13.405  17.766 -25.309
ATOM   3766  H1  ASP A 253      11.768  20.955 -22.153
ATOM   3767  H2  ASP A 253      11.020  20.068 -23.296
ATOM   3768  HA  ASP A 253      12.637  18.709 -21.318
ATOM   3769  HB3 ASP A 253      11.215  17.431 -22.988
ATOM   3770  HB2 ASP A 253      12.883  16.988 -22.955
ATOM   3771  N   ALA A 254      14.973  19.041 -22.469
ATOM   3772  CA  ALA A 254      16.334  19.422 -22.834
ATOM   3773  C   ALA A 254      17.224  18.173 -22.820
ATOM   3774  O   ALA A 254      16.998  17.273 -22.010
ATOM   3775  CB  ALA A 254      16.871  20.490 -21.861
ATOM   3776  H   ALA A 254      14.878  18.107 -22.096
ATOM   3777  HA  ALA A 254      16.322  19.828 -23.847
ATOM   3778  HB1 ALA A 254      17.888  20.781 -22.122
ATOM   3779  HB2 ALA A 254      16.264  21.395 -21.883
ATOM   3780  HB3 ALA A 254      16.885  20.124 -20.833
ATOM   3781  N   GLU A 255      18.243  18.158 -23.695
ATOM   3782  CA  GLU A 255      19.287  17.127 -23.725
ATOM   3783  C   GLU A 255      20.271  17.239 -22.548
ATOM   3784  O   GLU A 255      20.755  16.216 -22.068
ATOM   3785  CB  GLU A 255      20.062  17.214 -25.060
ATOM   3786  CG  GLU A 255      19.270  16.770 -26.312
ATOM   3787  CD  GLU A 255      19.109  15.251 -26.510
ATOM   3788  OE1 GLU A 255      18.554  14.891 -27.572
ATOM   3789  OE2 GLU A 255      19.538  14.465 -25.635
ATOM   3790  H   GLU A 255      18.353  18.921 -24.347
ATOM   3791  HA  GLU A 255      18.808  16.150 -23.649
ATOM   3792  HB3 GLU A 255      20.997  16.653 -25.000
ATOM   3793  HB2 GLU A 255      20.369  18.249 -25.216
ATOM   3794  HG3 GLU A 255      19.782  17.159 -27.193
ATOM   3795  HG2 GLU A 255      18.282  17.231 -26.312
ATOM   3796  N   PHE A 256      20.549  18.479 -22.121
ATOM   3797  CA  PHE A 256      21.507  18.832 -21.077
ATOM   3798  C   PHE A 256      21.261  20.286 -20.648
ATOM   3799  O   PHE A 256      20.504  21.008 -21.302
ATOM   3800  CB  PHE A 256      22.955  18.610 -21.585
ATOM   3801  CG  PHE A 256      23.453  19.543 -22.685
ATOM   3802  CD1 PHE A 256      23.138  19.281 -24.035
ATOM   3803  CD2 PHE A 256      24.129  20.741 -22.363
ATOM   3804  CE1 PHE A 256      23.545  20.158 -25.030
ATOM   3805  CE2 PHE A 256      24.525  21.608 -23.372
ATOM   3806  CZ  PHE A 256      24.240  21.315 -24.700
ATOM   3807  H   PHE A 256      20.093  19.265 -22.561
ATOM   3808  HA  PHE A 256      21.325  18.189 -20.215
ATOM   3809  HB3 PHE A 256      23.070  17.583 -21.931
ATOM   3810  HB2 PHE A 256      23.642  18.694 -20.742
ATOM   3811  HD1 PHE A 256      22.593  18.388 -24.300
ATOM   3812  HD2 PHE A 256      24.349  20.983 -21.334
ATOM   3813  HE1 PHE A 256      23.315  19.943 -26.064
ATOM   3814  HE2 PHE A 256      25.052  22.518 -23.123
ATOM   3815  HZ  PHE A 256      24.551  21.995 -25.479
ATOM   3816  N   ARG A 257      21.937  20.693 -19.564
ATOM   3817  CA  ARG A 257      21.969  22.074 -19.087
ATOM   3818  C   ARG A 257      23.406  22.441 -18.694
ATOM   3819  O   ARG A 257      24.083  21.639 -18.049
ATOM   3820  CB  ARG A 257      20.993  22.264 -17.906
ATOM   3821  CG  ARG A 257      19.524  21.942 -18.248
ATOM   3822  CD  ARG A 257      18.502  22.515 -17.253
ATOM   3823  NE  ARG A 257      18.351  23.972 -17.413
ATOM   3824  CZ  ARG A 257      17.436  24.641 -18.135
ATOM   3825  NH1 ARG A 257      16.445  24.014 -18.787
ATOM   3826  NH2 ARG A 257      17.516  25.975 -18.208
ATOM   3827  H   ARG A 257      22.550  20.052 -19.080
ATOM   3828  HA  ARG A 257      21.671  22.750 -19.891
ATOM   3829  HB3 ARG A 257      21.073  23.294 -17.555
ATOM   3830  HB2 ARG A 257      21.296  21.633 -17.070
ATOM   3831  HG3 ARG A 257      19.355  20.880 -18.405
ATOM   3832  HG2 ARG A 257      19.334  22.405 -19.218
ATOM   3833  HD3 ARG A 257      18.915  22.410 -16.248
ATOM   3834  HD2 ARG A 257      17.564  21.960 -17.245
ATOM   3835  HE  ARG A 257      19.069  24.516 -16.953
ATOM   3836 HH12 ARG A 257      15.770  24.536 -19.326
ATOM   3837 HH11 ARG A 257      16.378  23.007 -18.749
ATOM   3838 HH22 ARG A 257      16.843  26.505 -18.742
ATOM   3839 HH21 ARG A 257      18.296  26.463 -17.780
ATOM   3840  N   HIS A 258      23.827  23.655 -19.087
ATOM   3841  CA  HIS A 258      25.142  24.233 -18.790
ATOM   3842  C   HIS A 258      25.028  25.445 -17.844
ATOM   3843  O   HIS A 258      25.984  25.739 -17.127
ATOM   3844  CB  HIS A 258      25.831  24.625 -20.117
ATOM   3845  CG  HIS A 258      25.263  25.838 -20.821
ATOM   3846  ND1 HIS A 258      24.040  25.817 -21.502
ATOM   3847  CD2 HIS A 258      25.788  27.113 -20.889
ATOM   3848  CE1 HIS A 258      23.873  27.059 -21.939
ATOM   3849  NE2 HIS A 258      24.877  27.870 -21.603
ATOM   3850  H   HIS A 258      23.210  24.236 -19.638
ATOM   3851  HA  HIS A 258      25.769  23.489 -18.295
ATOM   3852  HB3 HIS A 258      25.810  23.782 -20.810
ATOM   3853  HB2 HIS A 258      26.887  24.822 -19.925
ATOM   3854  HD2 HIS A 258      26.699  27.529 -20.485
ATOM   3855  HE1 HIS A 258      23.012  27.380 -22.505
ATOM   3856  HE2 HIS A 258      24.956  28.852 -21.827
ATOM   3857  N   ASP A 259      23.868  26.123 -17.867
ATOM   3858  CA  ASP A 259      23.502  27.268 -17.026
ATOM   3859  C   ASP A 259      23.159  26.841 -15.582
ATOM   3860  O   ASP A 259      23.217  27.665 -14.671
ATOM   3861  CB  ASP A 259      22.308  28.046 -17.646
ATOM   3862  CG  ASP A 259      20.989  27.256 -17.777
ATOM   3863  OD1 ASP A 259      20.062  27.554 -16.992
ATOM   3864  OD2 ASP A 259      20.951  26.289 -18.573
ATOM   3865  H   ASP A 259      23.137  25.819 -18.496
ATOM   3866  HA  ASP A 259      24.360  27.942 -16.978
ATOM   3867  HB3 ASP A 259      22.589  28.354 -18.655
ATOM   3868  HB2 ASP A 259      22.144  28.978 -17.102
ATOM   3869  N   SER A 260      22.775  25.568 -15.429
ATOM   3870  CA  SER A 260      22.226  24.945 -14.234
ATOM   3871  C   SER A 260      22.373  23.422 -14.367
ATOM   3872  O   SER A 260      22.849  22.938 -15.396
ATOM   3873  CB  SER A 260      20.771  25.426 -14.043
ATOM   3874  OG  SER A 260      19.939  25.110 -15.132
ATOM   3875  H   SER A 260      22.799  24.962 -16.237
ATOM   3876  HA  SER A 260      22.821  25.256 -13.373
ATOM   3877  HB3 SER A 260      20.752  26.505 -13.931
ATOM   3878  HB2 SER A 260      20.322  24.997 -13.153
ATOM   3879  HG  SER A 260      20.075  25.797 -15.795
ATOM   3880  N   GLY A 261      22.006  22.686 -13.309
ATOM   3881  CA  GLY A 261      22.155  21.234 -13.288
ATOM   3882  C   GLY A 261      20.988  20.557 -14.014
ATOM   3883  O   GLY A 261      19.857  21.048 -14.002
ATOM   3884  H   GLY A 261      21.626  23.130 -12.484
ATOM   3885  HA3 GLY A 261      22.202  20.895 -12.258
ATOM   3886  HA2 GLY A 261      23.098  20.936 -13.747
ATOM   3887  N   TYR A 262      21.288  19.399 -14.622
ATOM   3888  CA  TYR A 262      20.328  18.542 -15.313
ATOM   3889  C   TYR A 262      19.586  17.616 -14.323
ATOM   3890  O   TYR A 262      19.850  17.644 -13.121
ATOM   3891  CB  TYR A 262      21.087  17.776 -16.430
ATOM   3892  CG  TYR A 262      20.221  17.030 -17.435
ATOM   3893  CD1 TYR A 262      20.400  15.649 -17.662
ATOM   3894  CD2 TYR A 262      19.215  17.721 -18.142
ATOM   3895  CE1 TYR A 262      19.579  14.968 -18.581
ATOM   3896  CE2 TYR A 262      18.394  17.042 -19.059
ATOM   3897  CZ  TYR A 262      18.577  15.665 -19.284
ATOM   3898  OH  TYR A 262      17.792  15.009 -20.186
ATOM   3899  H   TYR A 262      22.236  19.055 -14.583
ATOM   3900  HA  TYR A 262      19.576  19.181 -15.779
ATOM   3901  HB3 TYR A 262      21.810  17.090 -15.986
ATOM   3902  HB2 TYR A 262      21.674  18.488 -17.012
ATOM   3903  HD1 TYR A 262      21.173  15.104 -17.145
ATOM   3904  HD2 TYR A 262      19.058  18.773 -17.978
ATOM   3905  HE1 TYR A 262      19.732  13.914 -18.756
ATOM   3906  HE2 TYR A 262      17.623  17.587 -19.581
ATOM   3907  HH  TYR A 262      17.270  15.610 -20.728
ATOM   3908  N   GLU A 263      18.659  16.807 -14.859
ATOM   3909  CA  GLU A 263      17.845  15.810 -14.157
ATOM   3910  C   GLU A 263      18.660  14.733 -13.411
ATOM   3911  O   GLU A 263      18.197  14.235 -12.386
ATOM   3912  CB  GLU A 263      16.905  15.150 -15.189
ATOM   3913  CG  GLU A 263      15.962  16.131 -15.925
ATOM   3914  CD  GLU A 263      14.791  16.603 -15.055
ATOM   3915  OE1 GLU A 263      13.852  15.797 -14.870
ATOM   3916  OE2 GLU A 263      14.846  17.764 -14.594
ATOM   3917  H   GLU A 263      18.500  16.857 -15.856
ATOM   3918  HA  GLU A 263      17.244  16.339 -13.415
ATOM   3919  HB3 GLU A 263      16.319  14.366 -14.706
ATOM   3920  HB2 GLU A 263      17.510  14.636 -15.937
ATOM   3921  HG3 GLU A 263      15.555  15.644 -16.810
ATOM   3922  HG2 GLU A 263      16.510  16.990 -16.315
ATOM   3923  N   VAL A 264      19.863  14.422 -13.924
ATOM   3924  CA  VAL A 264      20.826  13.491 -13.328
ATOM   3925  C   VAL A 264      21.715  14.145 -12.241
ATOM   3926  O   VAL A 264      22.552  13.449 -11.667
ATOM   3927  CB  VAL A 264      21.753  12.876 -14.418
ATOM   3928  CG1 VAL A 264      20.947  12.192 -15.539
ATOM   3929  CG2 VAL A 264      22.807  13.840 -14.999
ATOM   3930  H   VAL A 264      20.165  14.878 -14.773
ATOM   3931  HA  VAL A 264      20.278  12.678 -12.848
ATOM   3932  HB  VAL A 264      22.312  12.067 -13.944
ATOM   3933 HG11 VAL A 264      21.605  11.666 -16.233
ATOM   3934 HG12 VAL A 264      20.250  11.459 -15.131
ATOM   3935 HG13 VAL A 264      20.370  12.911 -16.121
ATOM   3936 HG21 VAL A 264      23.309  13.389 -15.854
ATOM   3937 HG22 VAL A 264      22.363  14.778 -15.326
ATOM   3938 HG23 VAL A 264      23.585  14.082 -14.274
ATOM   3939  N   HIS A 265      21.533  15.451 -11.984
ATOM   3940  CA  HIS A 265      22.254  16.221 -10.970
ATOM   3941  C   HIS A 265      21.350  16.550  -9.765
ATOM   3942  O   HIS A 265      21.863  16.650  -8.651
ATOM   3943  CB  HIS A 265      22.841  17.480 -11.640
ATOM   3944  CG  HIS A 265      24.020  18.085 -10.919
ATOM   3945  ND1 HIS A 265      23.910  18.754  -9.714
ATOM   3946  CD2 HIS A 265      25.359  18.119 -11.239
ATOM   3947  CE1 HIS A 265      25.134  19.153  -9.367
ATOM   3948  NE2 HIS A 265      26.065  18.804 -10.248
ATOM   3949  H   HIS A 265      20.834  15.963 -12.506
ATOM   3950  HA  HIS A 265      23.090  15.628 -10.597
ATOM   3951  HB3 HIS A 265      22.075  18.245 -11.766
ATOM   3952  HB2 HIS A 265      23.179  17.236 -12.648
ATOM   3953  HD1 HIS A 265      23.057  18.907  -9.195
ATOM   3954  HD2 HIS A 265      25.866  17.710 -12.100
ATOM   3955  HE1 HIS A 265      25.339  19.714  -8.468
ATOM   3956  N   HIS A 266      20.028  16.660  -9.990
ATOM   3957  CA  HIS A 266      19.006  16.733  -8.946
ATOM   3958  C   HIS A 266      17.628  16.435  -9.545
ATOM   3959  O   HIS A 266      17.378  16.761 -10.707
ATOM   3960  CB  HIS A 266      19.016  18.098  -8.223
ATOM   3961  CG  HIS A 266      18.267  18.088  -6.914
ATOM   3962  ND1 HIS A 266      17.152  18.898  -6.670
ATOM   3963  CD2 HIS A 266      18.506  17.310  -5.800
ATOM   3964  CE1 HIS A 266      16.763  18.574  -5.444
ATOM   3965  NE2 HIS A 266      17.523  17.635  -4.884
ATOM   3966  H   HIS A 266      19.675  16.588 -10.934
ATOM   3967  HA  HIS A 266      19.239  15.956  -8.217
ATOM   3968  HB3 HIS A 266      18.583  18.865  -8.862
ATOM   3969  HB2 HIS A 266      20.034  18.417  -8.006
ATOM   3970  HD2 HIS A 266      19.263  16.567  -5.596
ATOM   3971  HE1 HIS A 266      15.918  19.025  -4.946
ATOM   3972  HE2 HIS A 266      17.412  17.239  -3.960
ATOM   3973  N   GLN A 267      16.750  15.857  -8.712
ATOM   3974  CA  GLN A 267      15.352  15.607  -9.035
ATOM   3975  C   GLN A 267      14.506  16.034  -7.832
ATOM   3976  O   GLN A 267      14.679  15.479  -6.748
ATOM   3977  CB  GLN A 267      15.175  14.110  -9.386
ATOM   3978  CG  GLN A 267      13.749  13.684  -9.809
ATOM   3979  CD  GLN A 267      13.192  14.427 -11.029
ATOM   3980  OE1 GLN A 267      11.994  14.689 -11.095
ATOM   3981  NE2 GLN A 267      14.046  14.756 -12.001
ATOM   3982  H   GLN A 267      17.029  15.623  -7.769
ATOM   3983  HA  GLN A 267      15.059  16.222  -9.888
ATOM   3984  HB3 GLN A 267      15.479  13.500  -8.534
ATOM   3985  HB2 GLN A 267      15.873  13.846 -10.182
ATOM   3986  HG3 GLN A 267      13.059  13.816  -8.974
ATOM   3987  HG2 GLN A 267      13.743  12.617 -10.035
ATOM   3988 HE22 GLN A 267      13.722  15.237 -12.833
ATOM   3989 HE21 GLN A 267      15.028  14.535 -11.919
ATOM   3990  N   LYS A 268      13.599  16.997  -8.052
ATOM   3991  CA  LYS A 268      12.648  17.450  -7.045
ATOM   3992  C   LYS A 268      11.229  17.345  -7.611
ATOM   3993  O   LYS A 268      10.969  17.856  -8.700
ATOM   3994  CB  LYS A 268      12.984  18.885  -6.600
ATOM   3995  CG  LYS A 268      12.105  19.361  -5.427
ATOM   3996  CD  LYS A 268      12.319  20.815  -5.004
ATOM   3997  CE  LYS A 268      13.770  21.153  -4.635
ATOM   3998  NZ  LYS A 268      13.844  22.423  -3.906
ATOM   3999  H   LYS A 268      13.504  17.405  -8.971
ATOM   4000  HA  LYS A 268      12.708  16.811  -6.166
ATOM   4001  HB3 LYS A 268      12.889  19.565  -7.446
ATOM   4002  HB2 LYS A 268      14.029  18.922  -6.299
ATOM   4003  HG3 LYS A 268      12.275  18.715  -4.565
ATOM   4004  HG2 LYS A 268      11.052  19.244  -5.676
ATOM   4005  HD3 LYS A 268      11.660  21.004  -4.157
ATOM   4006  HD2 LYS A 268      11.976  21.476  -5.796
ATOM   4007  HE3 LYS A 268      14.399  21.210  -5.524
ATOM   4008  HE2 LYS A 268      14.189  20.380  -3.997
ATOM   4009  HZ1 LYS A 268      14.785  22.590  -3.581
ATOM   4010  HZ2 LYS A 268      13.560  23.186  -4.509
ATOM   4011  HZ3 LYS A 268      13.219  22.385  -3.109
ATOM   4012  N   LEU A 269      10.343  16.714  -6.828
ATOM   4013  CA  LEU A 269       8.933  16.540  -7.141
ATOM   4014  C   LEU A 269       8.125  17.032  -5.938
ATOM   4015  O   LEU A 269       8.050  16.334  -4.930
ATOM   4016  CB  LEU A 269       8.685  15.057  -7.507
ATOM   4017  CG  LEU A 269       7.295  14.769  -8.119
ATOM   4018  CD1 LEU A 269       7.353  13.545  -9.049
ATOM   4019  CD2 LEU A 269       6.163  14.618  -7.081
ATOM   4020  H   LEU A 269      10.643  16.349  -5.932
ATOM   4021  HA  LEU A 269       8.663  17.154  -8.001
ATOM   4022  HB3 LEU A 269       8.883  14.397  -6.662
ATOM   4023  HB2 LEU A 269       9.434  14.791  -8.255
ATOM   4024  HG  LEU A 269       7.047  15.625  -8.743
ATOM   4025 HD11 LEU A 269       6.361  13.269  -9.409
ATOM   4026 HD12 LEU A 269       7.968  13.749  -9.926
ATOM   4027 HD13 LEU A 269       7.777  12.680  -8.539
ATOM   4028 HD21 LEU A 269       5.575  13.715  -7.242
ATOM   4029 HD22 LEU A 269       6.536  14.565  -6.061
ATOM   4030 HD23 LEU A 269       5.475  15.463  -7.132
ATOM   4031  N   VAL A 270       7.541  18.231  -6.059
ATOM   4032  CA  VAL A 270       6.661  18.800  -5.041
ATOM   4033  C   VAL A 270       5.211  18.616  -5.516
ATOM   4034  O   VAL A 270       4.910  18.965  -6.655
ATOM   4035  CB  VAL A 270       6.930  20.315  -4.814
ATOM   4036  CG1 VAL A 270       6.006  20.942  -3.747
ATOM   4037  CG2 VAL A 270       8.401  20.577  -4.441
ATOM   4038  H   VAL A 270       7.611  18.743  -6.929
ATOM   4039  HA  VAL A 270       6.807  18.298  -4.088
ATOM   4040  HB  VAL A 270       6.747  20.849  -5.746
ATOM   4041 HG11 VAL A 270       6.274  21.982  -3.557
ATOM   4042 HG12 VAL A 270       4.959  20.942  -4.054
ATOM   4043 HG13 VAL A 270       6.074  20.406  -2.799
ATOM   4044 HG21 VAL A 270       8.574  21.632  -4.225
ATOM   4045 HG22 VAL A 270       8.699  20.005  -3.562
ATOM   4046 HG23 VAL A 270       9.067  20.310  -5.259
ATOM   4047  N   PHE A 271       4.345  18.081  -4.644
ATOM   4048  CA  PHE A 271       2.923  17.889  -4.919
ATOM   4049  C   PHE A 271       2.122  18.561  -3.799
ATOM   4050  O   PHE A 271       2.335  18.247  -2.630
ATOM   4051  CB  PHE A 271       2.635  16.380  -5.085
ATOM   4052  CG  PHE A 271       1.247  15.964  -5.562
ATOM   4053  CD1 PHE A 271       0.800  14.655  -5.290
ATOM   4054  CD2 PHE A 271       0.493  16.755  -6.460
ATOM   4055  CE1 PHE A 271      -0.386  14.183  -5.835
ATOM   4056  CE2 PHE A 271      -0.681  16.259  -7.009
ATOM   4057  CZ  PHE A 271      -1.120  14.984  -6.694
ATOM   4058  H   PHE A 271       4.663  17.806  -3.722
ATOM   4059  HA  PHE A 271       2.672  18.392  -5.850
ATOM   4060  HB3 PHE A 271       2.849  15.867  -4.145
ATOM   4061  HB2 PHE A 271       3.339  15.971  -5.810
ATOM   4062  HD1 PHE A 271       1.385  14.010  -4.653
ATOM   4063  HD2 PHE A 271       0.811  17.747  -6.739
ATOM   4064  HE1 PHE A 271      -0.728  13.184  -5.606
ATOM   4065  HE2 PHE A 271      -1.258  16.852  -7.697
ATOM   4066  HZ  PHE A 271      -2.032  14.610  -7.126
ATOM   4067  N   PHE A 272       1.243  19.499  -4.195
ATOM   4068  CA  PHE A 272       0.489  20.424  -3.342
ATOM   4069  C   PHE A 272       1.409  21.419  -2.619
ATOM   4070  O   PHE A 272       1.751  21.210  -1.455
ATOM   4071  CB  PHE A 272      -0.480  19.701  -2.375
ATOM   4072  CG  PHE A 272      -1.634  19.000  -3.061
ATOM   4073  CD1 PHE A 272      -2.785  19.724  -3.440
ATOM   4074  CD2 PHE A 272      -1.498  17.661  -3.476
ATOM   4075  CE1 PHE A 272      -3.793  19.094  -4.158
ATOM   4076  CE2 PHE A 272      -2.523  17.045  -4.179
ATOM   4077  CZ  PHE A 272      -3.662  17.760  -4.524
ATOM   4078  H   PHE A 272       1.168  19.688  -5.185
ATOM   4079  HA  PHE A 272      -0.127  21.020  -4.017
ATOM   4080  HB3 PHE A 272      -0.903  20.423  -1.674
ATOM   4081  HB2 PHE A 272       0.046  18.973  -1.757
ATOM   4082  HD1 PHE A 272      -2.886  20.766  -3.174
ATOM   4083  HD2 PHE A 272      -0.593  17.119  -3.248
ATOM   4084  HE1 PHE A 272      -4.677  19.646  -4.443
ATOM   4085  HE2 PHE A 272      -2.425  16.014  -4.481
ATOM   4086  HZ  PHE A 272      -4.440  17.281  -5.097
ATOM   4087  N   ALA A 273       1.783  22.485  -3.344
ATOM   4088  CA  ALA A 273       2.518  23.635  -2.813
ATOM   4089  C   ALA A 273       1.591  24.724  -2.241
ATOM   4090  O   ALA A 273       2.084  25.611  -1.547
ATOM   4091  CB  ALA A 273       3.392  24.211  -3.937
ATOM   4092  H   ALA A 273       1.473  22.570  -4.303
ATOM   4093  HA  ALA A 273       3.176  23.308  -2.008
ATOM   4094  HB1 ALA A 273       3.980  25.060  -3.588
ATOM   4095  HB2 ALA A 273       4.091  23.461  -4.308
ATOM   4096  HB3 ALA A 273       2.790  24.551  -4.781
ATOM   4097  N   GLU A 274       0.284  24.643  -2.547
ATOM   4098  CA  GLU A 274      -0.749  25.598  -2.144
ATOM   4099  C   GLU A 274      -1.737  24.937  -1.173
ATOM   4100  O   GLU A 274      -1.672  23.725  -0.951
ATOM   4101  CB  GLU A 274      -1.492  26.097  -3.402
ATOM   4102  CG  GLU A 274      -0.582  26.574  -4.552
ATOM   4103  CD  GLU A 274       0.368  27.730  -4.228
ATOM   4104  OE1 GLU A 274       1.559  27.604  -4.589
ATOM   4105  OE2 GLU A 274      -0.114  28.737  -3.663
ATOM   4106  H   GLU A 274      -0.036  23.874  -3.116
ATOM   4107  HA  GLU A 274      -0.300  26.455  -1.638
ATOM   4108  HB3 GLU A 274      -2.156  26.916  -3.120
ATOM   4109  HB2 GLU A 274      -2.147  25.312  -3.783
ATOM   4110  HG3 GLU A 274      -1.212  26.931  -5.356
ATOM   4111  HG2 GLU A 274      -0.026  25.731  -4.961
ATOM   4112  N   ASP A 275      -2.641  25.760  -0.614
ATOM   4113  CA  ASP A 275      -3.680  25.345   0.334
ATOM   4114  C   ASP A 275      -4.654  24.333  -0.308
ATOM   4115  O   ASP A 275      -4.835  24.337  -1.528
ATOM   4116  CB  ASP A 275      -4.451  26.562   0.922
ATOM   4117  CG  ASP A 275      -5.507  27.196  -0.005
ATOM   4118  OD1 ASP A 275      -5.103  27.851  -0.991
ATOM   4119  OD2 ASP A 275      -6.702  26.885   0.197
ATOM   4120  H   ASP A 275      -2.648  26.739  -0.866
ATOM   4121  HA  ASP A 275      -3.168  24.848   1.156
ATOM   4122  HB3 ASP A 275      -3.730  27.345   1.164
ATOM   4123  HB2 ASP A 275      -4.897  26.292   1.881
ATOM   4124  N   VAL A 276      -5.305  23.534   0.547
ATOM   4125  CA  VAL A 276      -6.386  22.645   0.150
ATOM   4126  C   VAL A 276      -7.269  22.320   1.361
ATOM   4127  O   VAL A 276      -6.817  21.688   2.313
ATOM   4128  CB  VAL A 276      -5.887  21.366  -0.594
ATOM   4129  CG1 VAL A 276      -4.867  20.518   0.193
ATOM   4130  CG2 VAL A 276      -7.044  20.482  -1.096
ATOM   4131  H   VAL A 276      -5.088  23.568   1.534
ATOM   4132  HA  VAL A 276      -7.016  23.209  -0.534
ATOM   4133  HB  VAL A 276      -5.368  21.708  -1.490
ATOM   4134 HG11 VAL A 276      -4.463  19.723  -0.434
ATOM   4135 HG12 VAL A 276      -4.023  21.118   0.534
ATOM   4136 HG13 VAL A 276      -5.315  20.044   1.062
ATOM   4137 HG21 VAL A 276      -6.663  19.642  -1.676
ATOM   4138 HG22 VAL A 276      -7.633  20.074  -0.275
ATOM   4139 HG23 VAL A 276      -7.720  21.045  -1.740
ATOM   4140  N   GLY A 277      -8.527  22.781   1.306
ATOM   4141  CA  GLY A 277      -9.508  22.582   2.365
ATOM   4142  C   GLY A 277     -10.024  21.144   2.316
ATOM   4143  O   GLY A 277      -9.777  20.376   3.242
ATOM   4144  H   GLY A 277      -8.834  23.293   0.491
ATOM   4145  HA3 GLY A 277     -10.336  23.274   2.218
ATOM   4146  HA2 GLY A 277      -9.063  22.794   3.338
ATOM   4147  N   SER A 278     -10.718  20.792   1.225
ATOM   4148  CA  SER A 278     -11.276  19.466   0.977
ATOM   4149  C   SER A 278     -10.382  18.698  -0.010
ATOM   4150  O   SER A 278     -10.474  18.916  -1.214
ATOM   4151  CB  SER A 278     -12.751  19.630   0.544
ATOM   4152  OG  SER A 278     -12.928  20.423  -0.614
ATOM   4153  H   SER A 278     -10.880  21.475   0.497
ATOM   4154  HA  SER A 278     -11.294  18.890   1.902
ATOM   4155  HB3 SER A 278     -13.315  20.091   1.352
ATOM   4156  HB2 SER A 278     -13.202  18.652   0.366
ATOM   4157  HG  SER A 278     -13.867  20.593  -0.734
ATOM   4158  N   ASN A 279      -9.516  17.825   0.530
ATOM   4159  CA  ASN A 279      -8.607  16.974  -0.235
ATOM   4160  C   ASN A 279      -9.161  15.542  -0.313
ATOM   4161  O   ASN A 279      -9.497  14.965   0.720
ATOM   4162  CB  ASN A 279      -7.206  16.979   0.422
ATOM   4163  CG  ASN A 279      -6.141  16.373  -0.495
ATOM   4164  OD1 ASN A 279      -5.671  17.026  -1.423
ATOM   4165  ND2 ASN A 279      -5.781  15.111  -0.263
ATOM   4166  H   ASN A 279      -9.484  17.707   1.536
ATOM   4167  HA  ASN A 279      -8.509  17.328  -1.259
ATOM   4168  HB3 ASN A 279      -7.214  16.472   1.388
ATOM   4169  HB2 ASN A 279      -6.901  18.005   0.630
ATOM   4170 HD22 ASN A 279      -5.100  14.663  -0.859
ATOM   4171 HD21 ASN A 279      -6.173  14.588   0.511
ATOM   4172  N   LYS A 280      -9.178  14.982  -1.532
ATOM   4173  CA  LYS A 280      -9.491  13.580  -1.807
ATOM   4174  C   LYS A 280      -9.151  13.225  -3.256
ATOM   4175  O   LYS A 280      -9.229  14.081  -4.138
ATOM   4176  CB  LYS A 280     -10.953  13.228  -1.449
ATOM   4177  CG  LYS A 280     -12.063  14.100  -2.073
ATOM   4178  CD  LYS A 280     -13.086  13.324  -2.921
ATOM   4179  CE  LYS A 280     -12.563  13.007  -4.328
ATOM   4180  NZ  LYS A 280     -13.634  12.577  -5.241
ATOM   4181  H   LYS A 280      -8.907  15.526  -2.339
ATOM   4182  HA  LYS A 280      -8.839  12.986  -1.164
ATOM   4183  HB3 LYS A 280     -11.044  13.322  -0.375
ATOM   4184  HB2 LYS A 280     -11.135  12.172  -1.652
ATOM   4185  HG3 LYS A 280     -11.637  14.910  -2.665
ATOM   4186  HG2 LYS A 280     -12.599  14.598  -1.263
ATOM   4187  HD3 LYS A 280     -14.018  13.888  -2.968
ATOM   4188  HD2 LYS A 280     -13.343  12.396  -2.414
ATOM   4189  HE3 LYS A 280     -11.794  12.236  -4.288
ATOM   4190  HE2 LYS A 280     -12.101  13.897  -4.744
ATOM   4191  HZ1 LYS A 280     -14.361  13.275  -5.275
ATOM   4192  HZ2 LYS A 280     -13.254  12.433  -6.166
ATOM   4193  HZ3 LYS A 280     -14.022  11.702  -4.903
ATOM   4194  N   GLY A 281      -8.796  11.947  -3.464
ATOM   4195  CA  GLY A 281      -8.439  11.376  -4.761
ATOM   4196  C   GLY A 281      -7.025  11.769  -5.228
ATOM   4197  O   GLY A 281      -6.732  11.623  -6.414
ATOM   4198  H   GLY A 281      -8.759  11.319  -2.674
ATOM   4199  HA3 GLY A 281      -9.177  11.657  -5.514
ATOM   4200  HA2 GLY A 281      -8.482  10.292  -4.668
ATOM   4201  N   ALA A 282      -6.163  12.274  -4.326
ATOM   4202  CA  ALA A 282      -4.773  12.631  -4.602
ATOM   4203  C   ALA A 282      -3.900  11.368  -4.654
ATOM   4204  O   ALA A 282      -3.633  10.783  -3.607
ATOM   4205  CB  ALA A 282      -4.282  13.610  -3.522
ATOM   4206  H   ALA A 282      -6.453  12.351  -3.360
ATOM   4207  HA  ALA A 282      -4.724  13.145  -5.561
ATOM   4208  HB1 ALA A 282      -3.238  13.881  -3.685
ATOM   4209  HB2 ALA A 282      -4.862  14.532  -3.535
ATOM   4210  HB3 ALA A 282      -4.361  13.187  -2.520
ATOM   4211  N   ILE A 283      -3.487  10.962  -5.863
ATOM   4212  CA  ILE A 283      -2.649   9.784  -6.083
ATOM   4213  C   ILE A 283      -1.359  10.220  -6.801
ATOM   4214  O   ILE A 283      -1.428  10.877  -7.839
ATOM   4215  CB  ILE A 283      -3.366   8.672  -6.907
ATOM   4216  CG1 ILE A 283      -4.719   8.285  -6.256
ATOM   4217  CG2 ILE A 283      -2.470   7.423  -7.110
ATOM   4218  CD1 ILE A 283      -5.457   7.129  -6.944
ATOM   4219  H   ILE A 283      -3.717  11.507  -6.685
ATOM   4220  HA  ILE A 283      -2.383   9.339  -5.132
ATOM   4221  HB  ILE A 283      -3.591   9.075  -7.893
ATOM   4222 HG13 ILE A 283      -5.386   9.148  -6.243
ATOM   4223 HG12 ILE A 283      -4.562   8.023  -5.211
ATOM   4224 HG21 ILE A 283      -2.962   6.665  -7.718
ATOM   4225 HG22 ILE A 283      -1.541   7.655  -7.630
ATOM   4226 HG23 ILE A 283      -2.209   6.966  -6.155
ATOM   4227 HD11 ILE A 283      -6.512   7.115  -6.675
ATOM   4228 HD12 ILE A 283      -5.388   7.191  -8.029
ATOM   4229 HD13 ILE A 283      -5.035   6.175  -6.641
ATOM   4230  N   ILE A 284      -0.207   9.830  -6.239
ATOM   4231  CA  ILE A 284       1.116  10.059  -6.815
ATOM   4232  C   ILE A 284       1.923   8.756  -6.761
ATOM   4233  O   ILE A 284       2.079   8.167  -5.695
ATOM   4234  CB  ILE A 284       1.892  11.224  -6.119
ATOM   4235  CG1 ILE A 284       3.355  11.424  -6.595
ATOM   4236  CG2 ILE A 284       1.874  11.140  -4.578
ATOM   4237  CD1 ILE A 284       3.527  11.720  -8.093
ATOM   4238  H   ILE A 284      -0.227   9.302  -5.376
ATOM   4239  HA  ILE A 284       0.996  10.326  -7.864
ATOM   4240  HB  ILE A 284       1.363  12.134  -6.395
ATOM   4241 HG13 ILE A 284       3.973  10.569  -6.318
ATOM   4242 HG12 ILE A 284       3.782  12.267  -6.050
ATOM   4243 HG21 ILE A 284       2.358  12.007  -4.128
ATOM   4244 HG22 ILE A 284       0.859  11.101  -4.183
ATOM   4245 HG23 ILE A 284       2.407  10.262  -4.221
ATOM   4246 HD11 ILE A 284       4.574  11.626  -8.381
ATOM   4247 HD12 ILE A 284       2.960  11.040  -8.727
ATOM   4248 HD13 ILE A 284       3.217  12.737  -8.326
ATOM   4249  N   GLY A 285       2.429   8.329  -7.921
ATOM   4250  CA  GLY A 285       3.273   7.149  -7.988
ATOM   4251  C   GLY A 285       4.006   7.127  -9.316
ATOM   4252  O   GLY A 285       3.610   7.799 -10.263
ATOM   4253  H   GLY A 285       2.263   8.835  -8.780
ATOM   4254  HA3 GLY A 285       2.660   6.252  -7.898
ATOM   4255  HA2 GLY A 285       4.013   7.176  -7.187
ATOM   4256  N   LEU A 286       5.074   6.324  -9.390
ATOM   4257  CA  LEU A 286       5.835   6.135 -10.621
ATOM   4258  C   LEU A 286       5.049   5.248 -11.597
ATOM   4259  O   LEU A 286       4.773   5.682 -12.712
ATOM   4260  CB  LEU A 286       7.243   5.575 -10.312
ATOM   4261  CG  LEU A 286       8.068   6.384  -9.281
ATOM   4262  CD1 LEU A 286       9.452   5.748  -9.061
ATOM   4263  CD2 LEU A 286       8.185   7.888  -9.599
ATOM   4264  H   LEU A 286       5.359   5.777  -8.589
ATOM   4265  HA  LEU A 286       5.954   7.104 -11.108
ATOM   4266  HB3 LEU A 286       7.806   5.515 -11.244
ATOM   4267  HB2 LEU A 286       7.154   4.550  -9.951
ATOM   4268  HG  LEU A 286       7.544   6.304  -8.328
ATOM   4269 HD11 LEU A 286       9.827   5.966  -8.062
ATOM   4270 HD12 LEU A 286       9.416   4.663  -9.165
ATOM   4271 HD13 LEU A 286      10.187   6.122  -9.774
ATOM   4272 HD21 LEU A 286       9.216   8.236  -9.551
ATOM   4273 HD22 LEU A 286       7.813   8.139 -10.589
ATOM   4274 HD23 LEU A 286       7.616   8.480  -8.881
ATOM   4275  N   MET A 287       4.656   4.055 -11.132
ATOM   4276  CA  MET A 287       3.962   3.039 -11.909
ATOM   4277  C   MET A 287       2.519   2.921 -11.399
ATOM   4278  O   MET A 287       2.269   2.160 -10.467
ATOM   4279  CB  MET A 287       4.791   1.743 -11.778
ATOM   4280  CG  MET A 287       4.442   0.654 -12.791
ATOM   4281  SD  MET A 287       5.647  -0.695 -12.792
ATOM   4282  CE  MET A 287       5.303  -1.385 -14.425
ATOM   4283  H   MET A 287       4.892   3.791 -10.183
ATOM   4284  HA  MET A 287       3.933   3.318 -12.962
ATOM   4285  HB3 MET A 287       4.725   1.337 -10.769
ATOM   4286  HB2 MET A 287       5.844   1.988 -11.913
ATOM   4287  HG3 MET A 287       4.406   1.090 -13.790
ATOM   4288  HG2 MET A 287       3.458   0.239 -12.592
ATOM   4289  HE1 MET A 287       6.100  -2.062 -14.716
ATOM   4290  HE2 MET A 287       4.362  -1.932 -14.412
ATOM   4291  HE3 MET A 287       5.253  -0.596 -15.175
ATOM   4292  N   VAL A 288       1.599   3.703 -11.988
ATOM   4293  CA  VAL A 288       0.189   3.749 -11.591
ATOM   4294  C   VAL A 288      -0.646   2.988 -12.642
ATOM   4295  O   VAL A 288      -0.756   3.457 -13.771
ATOM   4296  CB  VAL A 288      -0.331   5.209 -11.458
ATOM   4297  CG1 VAL A 288      -1.824   5.295 -11.074
ATOM   4298  CG2 VAL A 288       0.506   6.025 -10.456
ATOM   4299  H   VAL A 288       1.863   4.310 -12.754
ATOM   4300  HA  VAL A 288       0.058   3.292 -10.616
ATOM   4301  HB  VAL A 288      -0.211   5.710 -12.415
ATOM   4302 HG11 VAL A 288      -2.128   6.329 -10.913
ATOM   4303 HG12 VAL A 288      -2.473   4.895 -11.853
ATOM   4304 HG13 VAL A 288      -2.028   4.745 -10.154
ATOM   4305 HG21 VAL A 288       0.136   7.047 -10.369
ATOM   4306 HG22 VAL A 288       0.487   5.579  -9.461
ATOM   4307 HG23 VAL A 288       1.546   6.091 -10.771
ATOM   4308  N   GLY A 289      -1.178   1.813 -12.272
ATOM   4309  CA  GLY A 289      -1.834   0.896 -13.201
ATOM   4310  C   GLY A 289      -3.072   0.298 -12.536
ATOM   4311  O   GLY A 289      -2.999  -0.798 -11.980
ATOM   4312  H   GLY A 289      -1.052   1.490 -11.320
ATOM   4313  HA3 GLY A 289      -1.137   0.097 -13.455
ATOM   4314  HA2 GLY A 289      -2.116   1.374 -14.140
ATOM   4315  N   GLY A 290      -4.209   1.001 -12.647
ATOM   4316  CA  GLY A 290      -5.513   0.576 -12.145
ATOM   4317  C   GLY A 290      -5.949   1.571 -11.071
ATOM   4318  O   GLY A 290      -5.410   1.552  -9.966
ATOM   4319  H   GLY A 290      -4.182   1.886 -13.137
ATOM   4320  HA3 GLY A 290      -5.490  -0.427 -11.716
ATOM   4321  HA2 GLY A 290      -6.233   0.545 -12.961
ATOM   4322  N   VAL A 291      -6.944   2.411 -11.399
ATOM   4323  CA  VAL A 291      -7.585   3.346 -10.476
ATOM   4324  C   VAL A 291      -9.095   3.337 -10.777
ATOM   4325  O   VAL A 291      -9.489   3.652 -11.896
ATOM   4326  CB  VAL A 291      -7.056   4.807 -10.607
ATOM   4327  CG1 VAL A 291      -7.731   5.766  -9.606
ATOM   4328  CG2 VAL A 291      -5.525   4.906 -10.460
ATOM   4329  H   VAL A 291      -7.353   2.365 -12.324
ATOM   4330  HA  VAL A 291      -7.426   3.015  -9.452
ATOM   4331  HB  VAL A 291      -7.292   5.177 -11.604
ATOM   4332 HG11 VAL A 291      -7.256   6.744  -9.612
ATOM   4333 HG12 VAL A 291      -8.786   5.922  -9.832
ATOM   4334 HG13 VAL A 291      -7.665   5.384  -8.588
ATOM   4335 HG21 VAL A 291      -5.189   5.942 -10.513
ATOM   4336 HG22 VAL A 291      -5.189   4.501  -9.506
ATOM   4337 HG23 VAL A 291      -5.009   4.366 -11.254
ATOM   4338  N   VAL A 292      -9.912   2.965  -9.785
ATOM   4339  CA  VAL A 292     -11.358   2.809  -9.926
ATOM   4340  C   VAL A 292     -12.043   3.916  -9.105
ATOM   4341  O   VAL A 292     -12.137   3.807  -7.884
ATOM   4342  CB  VAL A 292     -11.820   1.410  -9.423
ATOM   4343  CG1 VAL A 292     -13.339   1.192  -9.564
ATOM   4344  CG2 VAL A 292     -11.073   0.266 -10.134
ATOM   4345  H   VAL A 292      -9.523   2.715  -8.883
ATOM   4346  HA  VAL A 292     -11.667   2.904 -10.967
ATOM   4347  HB  VAL A 292     -11.576   1.322  -8.364
ATOM   4348 HG11 VAL A 292     -13.621   0.184  -9.259
ATOM   4349 HG12 VAL A 292     -13.914   1.881  -8.944
ATOM   4350 HG13 VAL A 292     -13.659   1.325 -10.598
ATOM   4351 HG21 VAL A 292     -11.415  -0.706  -9.778
ATOM   4352 HG22 VAL A 292     -11.230   0.299 -11.212
ATOM   4353 HG23 VAL A 292      -9.999   0.308  -9.951
ATOM   4354  N   ILE A 293     -12.481   4.988  -9.783
ATOM   4355  CA  ILE A 293     -13.101   6.138  -9.126
ATOM   4356  C   ILE A 293     -14.620   5.910  -9.027
ATOM   4357  O   ILE A 293     -15.296   5.900 -10.053
ATOM   4358  CB  ILE A 293     -12.823   7.481  -9.857
ATOM   4359  CG1 ILE A 293     -11.308   7.700 -10.079
ATOM   4360  CG2 ILE A 293     -13.437   8.689  -9.109
ATOM   4361  CD1 ILE A 293     -10.966   8.933 -10.927
ATOM   4362  H   ILE A 293     -12.391   5.028 -10.791
ATOM   4363  HA  ILE A 293     -12.673   6.243  -8.136
ATOM   4364  HB  ILE A 293     -13.287   7.425 -10.839
ATOM   4365 HG13 ILE A 293     -10.869   6.833 -10.574
ATOM   4366 HG12 ILE A 293     -10.809   7.777  -9.114
ATOM   4367 HG21 ILE A 293     -13.248   9.625  -9.633
ATOM   4368 HG22 ILE A 293     -14.519   8.611  -9.004
ATOM   4369 HG23 ILE A 293     -13.016   8.781  -8.108
ATOM   4370 HD11 ILE A 293     -10.073   8.757 -11.526
ATOM   4371 HD12 ILE A 293     -11.772   9.188 -11.615
ATOM   4372 HD13 ILE A 293     -10.775   9.801 -10.296
ATOM   4373  N   ALA A 294     -15.129   5.707  -7.802
ATOM   4374  CA  ALA A 294     -16.549   5.416  -7.542
ATOM   4375  C   ALA A 294     -17.445   6.679  -7.269
ATOM   4376  O   ALA A 294     -16.885   7.745  -6.920
ATOM   4377  CB  ALA A 294     -16.652   4.417  -6.377
ATOM   4378  OXT ALA A 294     -18.666   6.445  -7.385
ATOM   4379  H   ALA A 294     -14.520   5.734  -6.993
ATOM   4380  HA  ALA A 294     -16.975   4.903  -8.407
ATOM   4381  HB1 ALA A 294     -17.650   3.982  -6.344
ATOM   4382  HB2 ALA A 294     -15.943   3.594  -6.473
ATOM   4383  HB3 ALA A 294     -16.479   4.913  -5.425
ATOM   4384  N   ASP A 295       1.626  37.783 -34.355
ATOM   4385  CA  ASP A 295       0.643  38.760 -34.855
ATOM   4386  C   ASP A 295       0.759  40.008 -33.940
ATOM   4387  O   ASP A 295       1.781  40.696 -33.987
ATOM   4388  CB  ASP A 295      -0.765  38.109 -35.025
ATOM   4389  CG  ASP A 295      -1.866  39.030 -35.586
ATOM   4390  OD1 ASP A 295      -1.766  39.377 -36.783
ATOM   4391  OD2 ASP A 295      -2.731  39.453 -34.787
ATOM   4392  H1  ASP A 295       2.473  38.237 -34.044
ATOM   4393  H2  ASP A 295       1.260  37.241 -33.586
ATOM   4394  HA  ASP A 295       0.975  39.091 -35.841
ATOM   4395  HB3 ASP A 295      -1.098  37.684 -34.075
ATOM   4396  HB2 ASP A 295      -0.680  37.257 -35.701
ATOM   4397  N   ALA A 296      -0.259  40.252 -33.097
ATOM   4398  CA  ALA A 296      -0.353  41.371 -32.165
ATOM   4399  C   ALA A 296       0.020  40.947 -30.733
ATOM   4400  O   ALA A 296      -0.650  41.355 -29.785
ATOM   4401  CB  ALA A 296      -1.778  41.945 -32.254
ATOM   4402  H   ALA A 296      -1.073  39.654 -33.141
ATOM   4403  HA  ALA A 296       0.342  42.161 -32.456
ATOM   4404  HB1 ALA A 296      -1.894  42.832 -31.630
ATOM   4405  HB2 ALA A 296      -2.015  42.239 -33.277
ATOM   4406  HB3 ALA A 296      -2.526  41.214 -31.942
ATOM   4407  N   GLU A 297       1.083  40.134 -30.599
ATOM   4408  CA  GLU A 297       1.595  39.676 -29.309
ATOM   4409  C   GLU A 297       2.527  40.732 -28.686
ATOM   4410  O   GLU A 297       3.274  41.396 -29.405
ATOM   4411  CB  GLU A 297       2.283  38.303 -29.495
ATOM   4412  CG  GLU A 297       2.708  37.590 -28.190
ATOM   4413  CD  GLU A 297       1.521  37.340 -27.250
ATOM   4414  OE1 GLU A 297       1.351  38.152 -26.316
ATOM   4415  OE2 GLU A 297       0.775  36.368 -27.494
ATOM   4416  H   GLU A 297       1.599  39.848 -31.418
ATOM   4417  HA  GLU A 297       0.735  39.547 -28.650
ATOM   4418  HB3 GLU A 297       3.165  38.425 -30.126
ATOM   4419  HB2 GLU A 297       1.618  37.642 -30.054
ATOM   4420  HG3 GLU A 297       3.480  38.164 -27.675
ATOM   4421  HG2 GLU A 297       3.171  36.633 -28.433
ATOM   4422  N   PHE A 298       2.455  40.851 -27.353
ATOM   4423  CA  PHE A 298       3.184  41.831 -26.545
ATOM   4424  C   PHE A 298       3.686  41.264 -25.204
ATOM   4425  O   PHE A 298       4.448  41.951 -24.523
ATOM   4426  CB  PHE A 298       2.326  43.109 -26.372
ATOM   4427  CG  PHE A 298       0.929  42.904 -25.801
ATOM   4428  CD1 PHE A 298      -0.156  42.662 -26.670
ATOM   4429  CD2 PHE A 298       0.724  42.793 -24.409
ATOM   4430  CE1 PHE A 298      -1.412  42.371 -26.157
ATOM   4431  CE2 PHE A 298      -0.541  42.504 -23.914
ATOM   4432  CZ  PHE A 298      -1.605  42.296 -24.783
ATOM   4433  H   PHE A 298       1.817  40.250 -26.849
ATOM   4434  HA  PHE A 298       4.092  42.116 -27.080
ATOM   4435  HB3 PHE A 298       2.239  43.615 -27.335
ATOM   4436  HB2 PHE A 298       2.850  43.813 -25.725
ATOM   4437  HD1 PHE A 298      -0.009  42.707 -27.738
ATOM   4438  HD2 PHE A 298       1.549  42.930 -23.725
ATOM   4439  HE1 PHE A 298      -2.239  42.194 -26.829
ATOM   4440  HE2 PHE A 298      -0.696  42.428 -22.848
ATOM   4441  HZ  PHE A 298      -2.584  42.066 -24.390
ATOM   4442  N   ARG A 299       3.273  40.036 -24.847
ATOM   4443  CA  ARG A 299       3.646  39.350 -23.613
ATOM   4444  C   ARG A 299       4.862  38.459 -23.895
ATOM   4445  O   ARG A 299       4.722  37.414 -24.532
ATOM   4446  CB  ARG A 299       2.456  38.513 -23.092
ATOM   4447  CG  ARG A 299       1.152  39.311 -22.867
ATOM   4448  CD  ARG A 299      -0.081  38.419 -22.626
ATOM   4449  NE  ARG A 299      -0.466  37.684 -23.845
ATOM   4450  CZ  ARG A 299      -1.394  36.723 -23.991
ATOM   4451  NH1 ARG A 299      -2.167  36.321 -22.972
ATOM   4452  NH2 ARG A 299      -1.541  36.148 -25.191
ATOM   4453  H   ARG A 299       2.669  39.509 -25.465
ATOM   4454  HA  ARG A 299       3.900  40.082 -22.843
ATOM   4455  HB3 ARG A 299       2.739  38.035 -22.153
ATOM   4456  HB2 ARG A 299       2.264  37.694 -23.785
ATOM   4457  HG3 ARG A 299       0.955  39.886 -23.773
ATOM   4458  HG2 ARG A 299       1.256  40.054 -22.076
ATOM   4459  HD3 ARG A 299      -0.908  38.979 -22.189
ATOM   4460  HD2 ARG A 299       0.194  37.650 -21.903
ATOM   4461  HE  ARG A 299       0.085  37.911 -24.668
ATOM   4462 HH12 ARG A 299      -2.856  35.595 -23.102
ATOM   4463 HH11 ARG A 299      -2.061  36.749 -22.063
ATOM   4464 HH22 ARG A 299      -2.232  35.427 -25.338
ATOM   4465 HH21 ARG A 299      -0.924  36.401 -25.955
ATOM   4466  N   HIS A 300       6.034  38.902 -23.422
ATOM   4467  CA  HIS A 300       7.300  38.190 -23.562
ATOM   4468  C   HIS A 300       8.274  38.657 -22.474
ATOM   4469  O   HIS A 300       8.170  39.787 -21.992
ATOM   4470  CB  HIS A 300       7.880  38.363 -24.988
ATOM   4471  CG  HIS A 300       8.310  39.759 -25.380
ATOM   4472  ND1 HIS A 300       7.429  40.821 -25.501
ATOM   4473  CD2 HIS A 300       9.552  40.275 -25.681
ATOM   4474  CE1 HIS A 300       8.146  41.891 -25.853
ATOM   4475  NE2 HIS A 300       9.443  41.635 -25.982
ATOM   4476  H   HIS A 300       6.079  39.771 -22.908
ATOM   4477  HA  HIS A 300       7.109  37.128 -23.393
ATOM   4478  HB3 HIS A 300       7.160  38.014 -25.729
ATOM   4479  HB2 HIS A 300       8.746  37.709 -25.100
ATOM   4480  HD2 HIS A 300      10.510  39.777 -25.701
ATOM   4481  HE1 HIS A 300       7.714  42.867 -26.015
ATOM   4482  HD1 HIS A 300       6.432  40.797 -25.338
ATOM   4483  N   ASP A 301       9.211  37.767 -22.126
ATOM   4484  CA  ASP A 301      10.239  37.990 -21.111
ATOM   4485  C   ASP A 301      11.519  37.225 -21.500
ATOM   4486  O   ASP A 301      11.601  36.650 -22.587
ATOM   4487  CB  ASP A 301       9.764  37.662 -19.663
ATOM   4488  CG  ASP A 301       9.510  36.179 -19.317
ATOM   4489  OD1 ASP A 301       8.945  35.445 -20.159
ATOM   4490  OD2 ASP A 301       9.805  35.826 -18.155
ATOM   4491  H   ASP A 301       9.233  36.858 -22.567
ATOM   4492  HA  ASP A 301      10.519  39.045 -21.136
ATOM   4493  HB3 ASP A 301       8.815  38.172 -19.492
ATOM   4494  HB2 ASP A 301      10.452  38.109 -18.942
ATOM   4495  N   SER A 302      12.498  37.248 -20.584
ATOM   4496  CA  SER A 302      13.793  36.581 -20.703
ATOM   4497  C   SER A 302      14.027  35.526 -19.603
ATOM   4498  O   SER A 302      15.101  34.923 -19.591
ATOM   4499  CB  SER A 302      14.885  37.671 -20.719
ATOM   4500  OG  SER A 302      14.970  38.359 -19.484
ATOM   4501  H   SER A 302      12.359  37.768 -19.729
ATOM   4502  HA  SER A 302      13.850  36.044 -21.652
ATOM   4503  HB3 SER A 302      14.692  38.393 -21.514
ATOM   4504  HB2 SER A 302      15.859  37.229 -20.935
ATOM   4505  HG  SER A 302      15.324  37.760 -18.821
ATOM   4506  N   GLY A 303      13.049  35.319 -18.702
ATOM   4507  CA  GLY A 303      13.160  34.419 -17.556
ATOM   4508  C   GLY A 303      14.151  34.978 -16.524
ATOM   4509  O   GLY A 303      14.265  36.193 -16.350
ATOM   4510  H   GLY A 303      12.180  35.829 -18.786
ATOM   4511  HA3 GLY A 303      13.465  33.425 -17.888
ATOM   4512  HA2 GLY A 303      12.180  34.317 -17.088
ATOM   4513  N   TYR A 304      14.843  34.067 -15.827
ATOM   4514  CA  TYR A 304      15.832  34.368 -14.794
ATOM   4515  C   TYR A 304      16.713  33.136 -14.551
ATOM   4516  O   TYR A 304      16.284  32.006 -14.796
ATOM   4517  CB  TYR A 304      15.140  34.860 -13.496
ATOM   4518  CG  TYR A 304      14.105  33.919 -12.893
ATOM   4519  CD1 TYR A 304      12.767  33.962 -13.339
ATOM   4520  CD2 TYR A 304      14.474  32.999 -11.890
ATOM   4521  CE1 TYR A 304      11.811  33.076 -12.807
ATOM   4522  CE2 TYR A 304      13.516  32.117 -11.351
ATOM   4523  CZ  TYR A 304      12.187  32.151 -11.814
ATOM   4524  OH  TYR A 304      11.264  31.288 -11.299
ATOM   4525  H   TYR A 304      14.703  33.083 -16.010
ATOM   4526  HA  TYR A 304      16.480  35.164 -15.168
ATOM   4527  HB3 TYR A 304      14.652  35.818 -13.683
ATOM   4528  HB2 TYR A 304      15.896  35.073 -12.740
ATOM   4529  HD1 TYR A 304      12.470  34.669 -14.100
ATOM   4530  HD2 TYR A 304      15.492  32.962 -11.535
ATOM   4531  HE1 TYR A 304      10.792  33.112 -13.163
ATOM   4532  HE2 TYR A 304      13.805  31.413 -10.585
ATOM   4533  HH  TYR A 304      10.393  31.394 -11.688
ATOM   4534  N   GLU A 305      17.932  33.391 -14.052
ATOM   4535  CA  GLU A 305      18.924  32.386 -13.677
ATOM   4536  C   GLU A 305      18.441  31.548 -12.483
ATOM   4537  O   GLU A 305      17.936  32.103 -11.507
ATOM   4538  CB  GLU A 305      20.268  33.069 -13.338
ATOM   4539  CG  GLU A 305      20.824  34.007 -14.436
ATOM   4540  CD  GLU A 305      20.650  35.499 -14.105
ATOM   4541  OE1 GLU A 305      19.486  35.958 -14.081
ATOM   4542  OE2 GLU A 305      21.686  36.163 -13.884
ATOM   4543  H   GLU A 305      18.221  34.353 -13.910
ATOM   4544  HA  GLU A 305      19.075  31.731 -14.538
ATOM   4545  HB3 GLU A 305      21.010  32.289 -13.156
ATOM   4546  HB2 GLU A 305      20.186  33.602 -12.389
ATOM   4547  HG3 GLU A 305      20.359  33.796 -15.400
ATOM   4548  HG2 GLU A 305      21.885  33.794 -14.576
ATOM   4549  N   VAL A 306      18.626  30.228 -12.594
ATOM   4550  CA  VAL A 306      18.261  29.240 -11.582
ATOM   4551  C   VAL A 306      19.411  28.236 -11.401
ATOM   4552  O   VAL A 306      20.304  28.164 -12.244
ATOM   4553  CB  VAL A 306      16.966  28.473 -11.979
ATOM   4554  CG1 VAL A 306      15.720  29.366 -11.862
ATOM   4555  CG2 VAL A 306      17.024  27.796 -13.362
ATOM   4556  H   VAL A 306      19.071  29.856 -13.420
ATOM   4557  HA  VAL A 306      18.109  29.728 -10.617
ATOM   4558  HB  VAL A 306      16.815  27.673 -11.253
ATOM   4559 HG11 VAL A 306      14.807  28.796 -12.039
ATOM   4560 HG12 VAL A 306      15.644  29.803 -10.866
ATOM   4561 HG13 VAL A 306      15.742  30.182 -12.584
ATOM   4562 HG21 VAL A 306      16.074  27.310 -13.579
ATOM   4563 HG22 VAL A 306      17.211  28.515 -14.160
ATOM   4564 HG23 VAL A 306      17.799  27.030 -13.409
ATOM   4565  N   HIS A 307      19.377  27.499 -10.281
ATOM   4566  CA  HIS A 307      20.378  26.490  -9.928
ATOM   4567  C   HIS A 307      19.997  25.087 -10.419
ATOM   4568  O   HIS A 307      20.888  24.317 -10.776
ATOM   4569  CB  HIS A 307      20.555  26.467  -8.404
ATOM   4570  CG  HIS A 307      21.159  27.722  -7.830
ATOM   4571  ND1 HIS A 307      22.533  27.855  -7.607
ATOM   4572  CD2 HIS A 307      20.529  28.891  -7.453
ATOM   4573  CE1 HIS A 307      22.679  29.080  -7.119
ATOM   4574  NE2 HIS A 307      21.526  29.739  -7.007
ATOM   4575  H   HIS A 307      18.622  27.628  -9.623
ATOM   4576  HA  HIS A 307      21.341  26.744 -10.377
ATOM   4577  HB3 HIS A 307      21.198  25.631  -8.145
ATOM   4578  HB2 HIS A 307      19.602  26.282  -7.906
ATOM   4579  HD2 HIS A 307      19.488  29.179  -7.473
ATOM   4580  HE1 HIS A 307      23.635  29.500  -6.843
ATOM   4581  HE2 HIS A 307      21.405  30.682  -6.664
ATOM   4582  N   HIS A 308      18.689  24.794 -10.430
ATOM   4583  CA  HIS A 308      18.093  23.520 -10.823
ATOM   4584  C   HIS A 308      16.627  23.732 -11.219
ATOM   4585  O   HIS A 308      16.074  24.815 -11.015
ATOM   4586  CB  HIS A 308      18.219  22.482  -9.679
ATOM   4587  CG  HIS A 308      19.489  21.676  -9.712
ATOM   4588  ND1 HIS A 308      20.551  21.916  -8.861
ATOM   4589  CD2 HIS A 308      19.863  20.594 -10.476
ATOM   4590  CE1 HIS A 308      21.489  21.012  -9.135
ATOM   4591  NE2 HIS A 308      21.131  20.162 -10.087
ATOM   4592  H   HIS A 308      18.025  25.501 -10.151
ATOM   4593  HA  HIS A 308      18.599  23.147 -11.716
ATOM   4594  HB3 HIS A 308      17.404  21.758  -9.704
ATOM   4595  HB2 HIS A 308      18.134  22.975  -8.709
ATOM   4596  HD1 HIS A 308      20.597  22.636  -8.151
ATOM   4597  HD2 HIS A 308      19.315  20.080 -11.253
ATOM   4598  HE1 HIS A 308      22.429  20.951  -8.610
ATOM   4599  N   GLN A 309      16.030  22.664 -11.766
ATOM   4600  CA  GLN A 309      14.610  22.579 -12.094
ATOM   4601  C   GLN A 309      13.893  21.700 -11.056
ATOM   4602  O   GLN A 309      14.520  20.856 -10.412
ATOM   4603  CB  GLN A 309      14.461  21.989 -13.516
ATOM   4604  CG  GLN A 309      15.206  22.754 -14.635
ATOM   4605  CD  GLN A 309      14.896  24.254 -14.695
ATOM   4606  OE1 GLN A 309      13.766  24.678 -14.466
ATOM   4607  NE2 GLN A 309      15.901  25.062 -15.037
ATOM   4608  H   GLN A 309      16.556  21.810 -11.888
ATOM   4609  HA  GLN A 309      14.148  23.567 -12.059
ATOM   4610  HB3 GLN A 309      13.401  21.947 -13.771
ATOM   4611  HB2 GLN A 309      14.802  20.952 -13.522
ATOM   4612  HG3 GLN A 309      14.956  22.316 -15.602
ATOM   4613  HG2 GLN A 309      16.281  22.617 -14.513
ATOM   4614 HE22 GLN A 309      15.748  26.057 -15.100
ATOM   4615 HE21 GLN A 309      16.821  24.689 -15.222
ATOM   4616  N   LYS A 310      12.576  21.917 -10.930
ATOM   4617  CA  LYS A 310      11.703  21.188 -10.016
ATOM   4618  C   LYS A 310      10.300  21.056 -10.621
ATOM   4619  O   LYS A 310       9.805  21.994 -11.247
ATOM   4620  CB  LYS A 310      11.693  21.862  -8.624
ATOM   4621  CG  LYS A 310      11.305  23.354  -8.601
ATOM   4622  CD  LYS A 310      11.010  23.862  -7.183
ATOM   4623  CE  LYS A 310      10.658  25.358  -7.158
ATOM   4624  NZ  LYS A 310      10.313  25.815  -5.801
ATOM   4625  H   LYS A 310      12.123  22.613 -11.506
ATOM   4626  HA  LYS A 310      12.096  20.176  -9.897
ATOM   4627  HB3 LYS A 310      12.679  21.762  -8.169
ATOM   4628  HB2 LYS A 310      11.009  21.302  -7.984
ATOM   4629  HG3 LYS A 310      10.441  23.540  -9.234
ATOM   4630  HG2 LYS A 310      12.120  23.940  -9.028
ATOM   4631  HD3 LYS A 310      11.877  23.677  -6.550
ATOM   4632  HD2 LYS A 310      10.194  23.278  -6.756
ATOM   4633  HE3 LYS A 310       9.815  25.560  -7.819
ATOM   4634  HE2 LYS A 310      11.500  25.948  -7.523
ATOM   4635  HZ1 LYS A 310      11.119  25.683  -5.201
ATOM   4636  HZ2 LYS A 310      10.072  26.795  -5.822
ATOM   4637  HZ3 LYS A 310       9.535  25.280  -5.443
ATOM   4638  N   LEU A 311       9.686  19.885 -10.399
ATOM   4639  CA  LEU A 311       8.341  19.551 -10.852
ATOM   4640  C   LEU A 311       7.340  19.922  -9.749
ATOM   4641  O   LEU A 311       7.030  19.084  -8.901
ATOM   4642  CB  LEU A 311       8.276  18.043 -11.198
ATOM   4643  CG  LEU A 311       9.204  17.575 -12.339
ATOM   4644  CD1 LEU A 311       9.089  16.050 -12.537
ATOM   4645  CD2 LEU A 311       8.969  18.340 -13.657
ATOM   4646  H   LEU A 311      10.161  19.166  -9.867
ATOM   4647  HA  LEU A 311       8.088  20.127 -11.744
ATOM   4648  HB3 LEU A 311       7.251  17.799 -11.476
ATOM   4649  HB2 LEU A 311       8.498  17.454 -10.307
ATOM   4650  HG  LEU A 311      10.232  17.768 -12.026
ATOM   4651 HD11 LEU A 311      10.073  15.605 -12.685
ATOM   4652 HD12 LEU A 311       8.638  15.556 -11.676
ATOM   4653 HD13 LEU A 311       8.482  15.792 -13.405
ATOM   4654 HD21 LEU A 311       9.026  17.688 -14.529
ATOM   4655 HD22 LEU A 311       7.992  18.822 -13.681
ATOM   4656 HD23 LEU A 311       9.724  19.115 -13.790
ATOM   4657  N   VAL A 312       6.870  21.181  -9.767
ATOM   4658  CA  VAL A 312       5.885  21.686  -8.812
ATOM   4659  C   VAL A 312       4.470  21.432  -9.364
ATOM   4660  O   VAL A 312       3.958  22.217 -10.164
ATOM   4661  CB  VAL A 312       6.064  23.199  -8.499
ATOM   4662  CG1 VAL A 312       5.074  23.705  -7.426
ATOM   4663  CG2 VAL A 312       7.497  23.510  -8.039
ATOM   4664  H   VAL A 312       7.180  21.825 -10.481
ATOM   4665  HA  VAL A 312       5.986  21.150  -7.868
ATOM   4666  HB  VAL A 312       5.891  23.777  -9.409
ATOM   4667 HG11 VAL A 312       5.219  24.767  -7.226
ATOM   4668 HG12 VAL A 312       4.033  23.576  -7.718
ATOM   4669 HG13 VAL A 312       5.215  23.170  -6.486
ATOM   4670 HG21 VAL A 312       7.607  24.564  -7.785
ATOM   4671 HG22 VAL A 312       7.765  22.924  -7.159
ATOM   4672 HG23 VAL A 312       8.220  23.289  -8.822
ATOM   4673  N   PHE A 313       3.878  20.317  -8.917
ATOM   4674  CA  PHE A 313       2.493  19.943  -9.171
ATOM   4675  C   PHE A 313       1.586  20.650  -8.156
ATOM   4676  O   PHE A 313       1.883  20.625  -6.960
ATOM   4677  CB  PHE A 313       2.351  18.413  -9.071
ATOM   4678  CG  PHE A 313       3.121  17.634 -10.120
ATOM   4679  CD1 PHE A 313       2.660  17.607 -11.453
ATOM   4680  CD2 PHE A 313       4.358  17.030  -9.807
ATOM   4681  CE1 PHE A 313       3.393  16.944 -12.428
ATOM   4682  CE2 PHE A 313       5.065  16.359 -10.797
ATOM   4683  CZ  PHE A 313       4.587  16.317 -12.099
ATOM   4684  H   PHE A 313       4.374  19.727  -8.259
ATOM   4685  HA  PHE A 313       2.210  20.254 -10.180
ATOM   4686  HB3 PHE A 313       1.299  18.142  -9.168
ATOM   4687  HB2 PHE A 313       2.666  18.063  -8.089
ATOM   4688  HD1 PHE A 313       1.735  18.096 -11.718
ATOM   4689  HD2 PHE A 313       4.753  17.078  -8.803
ATOM   4690  HE1 PHE A 313       3.033  16.916 -13.445
ATOM   4691  HE2 PHE A 313       6.003  15.878 -10.574
ATOM   4692  HZ  PHE A 313       5.151  15.801 -12.862
ATOM   4693  N   PHE A 314       0.503  21.269  -8.657
ATOM   4694  CA  PHE A 314      -0.426  22.114  -7.900
ATOM   4695  C   PHE A 314       0.260  23.353  -7.300
ATOM   4696  O   PHE A 314       0.417  23.451  -6.083
ATOM   4697  CB  PHE A 314      -1.254  21.300  -6.875
ATOM   4698  CG  PHE A 314      -2.412  20.540  -7.490
ATOM   4699  CD1 PHE A 314      -3.704  21.101  -7.489
ATOM   4700  CD2 PHE A 314      -2.186  19.346  -8.201
ATOM   4701  CE1 PHE A 314      -4.759  20.419  -8.078
ATOM   4702  CE2 PHE A 314      -3.249  18.688  -8.806
ATOM   4703  CZ  PHE A 314      -4.533  19.212  -8.727
ATOM   4704  H   PHE A 314       0.331  21.222  -9.651
ATOM   4705  HA  PHE A 314      -1.134  22.512  -8.629
ATOM   4706  HB3 PHE A 314      -1.666  21.952  -6.103
ATOM   4707  HB2 PHE A 314      -0.628  20.583  -6.345
ATOM   4708  HD1 PHE A 314      -3.872  22.060  -7.025
ATOM   4709  HD2 PHE A 314      -1.186  18.947  -8.276
ATOM   4710  HE1 PHE A 314      -5.756  20.831  -8.048
ATOM   4711  HE2 PHE A 314      -3.075  17.769  -9.344
ATOM   4712  HZ  PHE A 314      -5.357  18.690  -9.192
ATOM   4713  N   ALA A 315       0.652  24.265  -8.204
ATOM   4714  CA  ALA A 315       1.140  25.609  -7.895
ATOM   4715  C   ALA A 315       0.007  26.656  -7.896
ATOM   4716  O   ALA A 315       0.291  27.827  -7.654
ATOM   4717  CB  ALA A 315       2.215  25.985  -8.927
ATOM   4718  H   ALA A 315       0.518  24.072  -9.186
ATOM   4719  HA  ALA A 315       1.600  25.617  -6.905
ATOM   4720  HB1 ALA A 315       2.677  26.943  -8.687
ATOM   4721  HB2 ALA A 315       3.011  25.242  -8.961
ATOM   4722  HB3 ALA A 315       1.796  26.061  -9.931
ATOM   4723  N   GLU A 316      -1.241  26.230  -8.162
ATOM   4724  CA  GLU A 316      -2.439  27.070  -8.212
ATOM   4725  C   GLU A 316      -3.284  26.808  -6.960
ATOM   4726  O   GLU A 316      -3.412  25.651  -6.554
ATOM   4727  CB  GLU A 316      -3.249  26.728  -9.486
ATOM   4728  CG  GLU A 316      -2.434  26.669 -10.801
ATOM   4729  CD  GLU A 316      -1.597  27.923 -11.087
ATOM   4730  OE1 GLU A 316      -2.186  29.027 -11.095
ATOM   4731  OE2 GLU A 316      -0.371  27.767 -11.282
ATOM   4732  H   GLU A 316      -1.395  25.246  -8.324
ATOM   4733  HA  GLU A 316      -2.162  28.126  -8.237
ATOM   4734  HB3 GLU A 316      -4.047  27.463  -9.601
ATOM   4735  HB2 GLU A 316      -3.758  25.771  -9.357
ATOM   4736  HG3 GLU A 316      -3.117  26.521 -11.639
ATOM   4737  HG2 GLU A 316      -1.791  25.787 -10.791
ATOM   4738  N   ASP A 317      -3.825  27.885  -6.365
ATOM   4739  CA  ASP A 317      -4.642  27.861  -5.145
ATOM   4740  C   ASP A 317      -5.942  27.076  -5.380
ATOM   4741  O   ASP A 317      -6.739  27.458  -6.238
ATOM   4742  CB  ASP A 317      -4.931  29.258  -4.527
ATOM   4743  CG  ASP A 317      -5.262  30.399  -5.505
ATOM   4744  OD1 ASP A 317      -6.431  30.840  -5.493
ATOM   4745  OD2 ASP A 317      -4.364  30.789  -6.283
ATOM   4746  H   ASP A 317      -3.679  28.806  -6.759
ATOM   4747  HA  ASP A 317      -4.056  27.316  -4.404
ATOM   4748  HB3 ASP A 317      -4.051  29.566  -3.959
ATOM   4749  HB2 ASP A 317      -5.724  29.177  -3.780
ATOM   4750  N   VAL A 318      -6.095  25.969  -4.638
ATOM   4751  CA  VAL A 318      -7.173  25.002  -4.808
ATOM   4752  C   VAL A 318      -7.786  24.658  -3.445
ATOM   4753  O   VAL A 318      -7.487  23.616  -2.868
ATOM   4754  CB  VAL A 318      -6.693  23.707  -5.534
ATOM   4755  CG1 VAL A 318      -6.562  23.940  -7.049
ATOM   4756  CG2 VAL A 318      -5.403  23.071  -4.964
ATOM   4757  H   VAL A 318      -5.400  25.735  -3.942
ATOM   4758  HA  VAL A 318      -7.979  25.439  -5.400
ATOM   4759  HB  VAL A 318      -7.480  22.959  -5.419
ATOM   4760 HG11 VAL A 318      -6.279  23.025  -7.566
ATOM   4761 HG12 VAL A 318      -7.505  24.278  -7.477
ATOM   4762 HG13 VAL A 318      -5.808  24.693  -7.276
ATOM   4763 HG21 VAL A 318      -5.283  22.059  -5.345
ATOM   4764 HG22 VAL A 318      -4.518  23.644  -5.240
ATOM   4765 HG23 VAL A 318      -5.392  22.985  -3.881
ATOM   4766  N   GLY A 319      -8.687  25.534  -2.967
ATOM   4767  CA  GLY A 319      -9.429  25.354  -1.713
ATOM   4768  C   GLY A 319     -10.317  24.094  -1.685
ATOM   4769  O   GLY A 319     -10.732  23.677  -0.605
ATOM   4770  H   GLY A 319      -8.874  26.377  -3.491
ATOM   4771  HA3 GLY A 319     -10.052  26.231  -1.542
ATOM   4772  HA2 GLY A 319      -8.716  25.298  -0.890
ATOM   4773  N   SER A 320     -10.563  23.473  -2.850
ATOM   4774  CA  SER A 320     -11.228  22.189  -3.016
ATOM   4775  C   SER A 320     -10.507  21.375  -4.107
ATOM   4776  O   SER A 320     -10.295  21.884  -5.209
ATOM   4777  CB  SER A 320     -12.728  22.428  -3.304
ATOM   4778  OG  SER A 320     -12.943  23.126  -4.518
ATOM   4779  H   SER A 320     -10.193  23.874  -3.700
ATOM   4780  HA  SER A 320     -11.140  21.631  -2.084
ATOM   4781  HB3 SER A 320     -13.188  22.990  -2.490
ATOM   4782  HB2 SER A 320     -13.256  21.475  -3.359
ATOM   4783  HG  SER A 320     -12.582  22.605  -5.240
ATOM   4784  N   ASN A 321     -10.167  20.120  -3.774
ATOM   4785  CA  ASN A 321      -9.580  19.120  -4.666
ATOM   4786  C   ASN A 321     -10.562  17.940  -4.760
ATOM   4787  O   ASN A 321     -10.914  17.346  -3.740
ATOM   4788  CB  ASN A 321      -8.185  18.711  -4.123
ATOM   4789  CG  ASN A 321      -7.544  17.514  -4.844
ATOM   4790  OD1 ASN A 321      -7.652  17.383  -6.061
ATOM   4791  ND2 ASN A 321      -6.873  16.633  -4.101
ATOM   4792  H   ASN A 321     -10.381  19.784  -2.842
ATOM   4793  HA  ASN A 321      -9.439  19.568  -5.651
ATOM   4794  HB3 ASN A 321      -8.270  18.470  -3.067
ATOM   4795  HB2 ASN A 321      -7.501  19.558  -4.187
ATOM   4796 HD22 ASN A 321      -6.451  15.826  -4.538
ATOM   4797 HD21 ASN A 321      -6.735  16.787  -3.111
ATOM   4798  N   LYS A 322     -10.947  17.618  -6.003
ATOM   4799  CA  LYS A 322     -11.854  16.522  -6.345
ATOM   4800  C   LYS A 322     -11.140  15.301  -6.960
ATOM   4801  O   LYS A 322     -11.825  14.340  -7.311
ATOM   4802  CB  LYS A 322     -12.967  17.064  -7.265
ATOM   4803  CG  LYS A 322     -12.472  17.625  -8.615
ATOM   4804  CD  LYS A 322     -13.569  17.696  -9.686
ATOM   4805  CE  LYS A 322     -13.939  16.311 -10.248
ATOM   4806  NZ  LYS A 322     -14.919  16.413 -11.341
ATOM   4807  H   LYS A 322     -10.595  18.155  -6.782
ATOM   4808  HA  LYS A 322     -12.332  16.152  -5.442
ATOM   4809  HB3 LYS A 322     -13.534  17.839  -6.747
ATOM   4810  HB2 LYS A 322     -13.682  16.260  -7.434
ATOM   4811  HG3 LYS A 322     -11.636  17.044  -9.006
ATOM   4812  HG2 LYS A 322     -12.077  18.629  -8.451
ATOM   4813  HD3 LYS A 322     -13.229  18.349 -10.492
ATOM   4814  HD2 LYS A 322     -14.455  18.173  -9.262
ATOM   4815  HE3 LYS A 322     -14.361  15.670  -9.475
ATOM   4816  HE2 LYS A 322     -13.050  15.810 -10.632
ATOM   4817  HZ1 LYS A 322     -15.769  16.824 -10.976
ATOM   4818  HZ2 LYS A 322     -14.553  16.987 -12.086
ATOM   4819  HZ3 LYS A 322     -15.130  15.489 -11.690
ATOM   4820  N   GLY A 323      -9.805  15.338  -7.069
ATOM   4821  CA  GLY A 323      -9.009  14.237  -7.598
ATOM   4822  C   GLY A 323      -7.785  14.815  -8.303
ATOM   4823  O   GLY A 323      -7.865  15.854  -8.961
ATOM   4824  H   GLY A 323      -9.298  16.158  -6.765
ATOM   4825  HA3 GLY A 323      -9.568  13.630  -8.312
ATOM   4826  HA2 GLY A 323      -8.709  13.592  -6.775
ATOM   4827  N   ALA A 324      -6.653  14.108  -8.177
ATOM   4828  CA  ALA A 324      -5.360  14.509  -8.716
ATOM   4829  C   ALA A 324      -4.474  13.265  -8.831
ATOM   4830  O   ALA A 324      -3.700  12.987  -7.919
ATOM   4831  CB  ALA A 324      -4.743  15.599  -7.817
ATOM   4832  H   ALA A 324      -6.658  13.249  -7.641
ATOM   4833  HA  ALA A 324      -5.492  14.919  -9.720
ATOM   4834  HB1 ALA A 324      -3.747  15.874  -8.162
ATOM   4835  HB2 ALA A 324      -5.349  16.505  -7.818
ATOM   4836  HB3 ALA A 324      -4.655  15.270  -6.781
ATOM   4837  N   ILE A 325      -4.629  12.520  -9.936
ATOM   4838  CA  ILE A 325      -3.890  11.284 -10.193
ATOM   4839  C   ILE A 325      -2.791  11.601 -11.223
ATOM   4840  O   ILE A 325      -3.106  11.923 -12.369
ATOM   4841  CB  ILE A 325      -4.807  10.156 -10.750
ATOM   4842  CG1 ILE A 325      -6.034   9.890  -9.842
ATOM   4843  CG2 ILE A 325      -4.045   8.833 -11.004
ATOM   4844  CD1 ILE A 325      -7.235   9.321 -10.606
ATOM   4845  H   ILE A 325      -5.283  12.806 -10.650
ATOM   4846  HA  ILE A 325      -3.439  10.911  -9.277
ATOM   4847  HB  ILE A 325      -5.194  10.493 -11.714
ATOM   4848 HG13 ILE A 325      -6.379  10.805  -9.362
ATOM   4849 HG12 ILE A 325      -5.763   9.229  -9.021
ATOM   4850 HG21 ILE A 325      -4.686   8.095 -11.485
ATOM   4851 HG22 ILE A 325      -3.181   8.965 -11.652
ATOM   4852 HG23 ILE A 325      -3.682   8.394 -10.075
ATOM   4853 HD11 ILE A 325      -8.023   9.017  -9.917
ATOM   4854 HD12 ILE A 325      -7.659  10.068 -11.277
ATOM   4855 HD13 ILE A 325      -6.965   8.453 -11.208
ATOM   4856  N   ILE A 326      -1.528  11.528 -10.781
ATOM   4857  CA  ILE A 326      -0.344  11.850 -11.580
ATOM   4858  C   ILE A 326       0.764  10.806 -11.371
ATOM   4859  O   ILE A 326       0.736  10.051 -10.396
ATOM   4860  CB  ILE A 326       0.223  13.259 -11.234
ATOM   4861  CG1 ILE A 326       0.498  13.473  -9.725
ATOM   4862  CG2 ILE A 326      -0.668  14.375 -11.809
ATOM   4863  CD1 ILE A 326       1.396  14.683  -9.434
ATOM   4864  H   ILE A 326      -1.349  11.252  -9.823
ATOM   4865  HA  ILE A 326      -0.598  11.822 -12.642
ATOM   4866  HB  ILE A 326       1.181  13.362 -11.746
ATOM   4867 HG13 ILE A 326       0.967  12.594  -9.288
ATOM   4868 HG12 ILE A 326      -0.447  13.590  -9.194
ATOM   4869 HG21 ILE A 326      -0.205  15.355 -11.698
ATOM   4870 HG22 ILE A 326      -0.850  14.224 -12.874
ATOM   4871 HG23 ILE A 326      -1.637  14.409 -11.309
ATOM   4872 HD11 ILE A 326       1.736  14.672  -8.398
ATOM   4873 HD12 ILE A 326       2.280  14.687 -10.071
ATOM   4874 HD13 ILE A 326       0.861  15.620  -9.589
ATOM   4875  N   GLY A 327       1.719  10.782 -12.310
ATOM   4876  CA  GLY A 327       2.812   9.828 -12.267
ATOM   4877  C   GLY A 327       3.597   9.834 -13.574
ATOM   4878  O   GLY A 327       3.272  10.553 -14.520
ATOM   4879  H   GLY A 327       1.690  11.415 -13.097
ATOM   4880  HA3 GLY A 327       2.400   8.827 -12.133
ATOM   4881  HA2 GLY A 327       3.475  10.066 -11.435
ATOM   4882  N   LEU A 328       4.635   8.984 -13.604
ATOM   4883  CA  LEU A 328       5.458   8.703 -14.780
ATOM   4884  C   LEU A 328       4.700   7.894 -15.855
ATOM   4885  O   LEU A 328       4.984   8.065 -17.039
ATOM   4886  CB  LEU A 328       6.741   7.971 -14.320
ATOM   4887  CG  LEU A 328       7.810   8.847 -13.634
ATOM   4888  CD1 LEU A 328       9.017   7.981 -13.220
ATOM   4889  CD2 LEU A 328       8.259  10.045 -14.495
ATOM   4890  H   LEU A 328       4.838   8.428 -12.785
ATOM   4891  HA  LEU A 328       5.724   9.654 -15.244
ATOM   4892  HB3 LEU A 328       7.214   7.480 -15.159
ATOM   4893  HB2 LEU A 328       6.477   7.156 -13.653
ATOM   4894  HG  LEU A 328       7.368   9.244 -12.720
ATOM   4895 HD11 LEU A 328       9.418   8.298 -12.258
ATOM   4896 HD12 LEU A 328       8.754   6.928 -13.130
ATOM   4897 HD13 LEU A 328       9.830   8.042 -13.944
ATOM   4898 HD21 LEU A 328       9.333  10.221 -14.429
ATOM   4899 HD22 LEU A 328       8.023   9.900 -15.550
ATOM   4900 HD23 LEU A 328       7.766  10.961 -14.167
ATOM   4901  N   MET A 329       3.735   7.063 -15.432
ATOM   4902  CA  MET A 329       2.864   6.275 -16.299
ATOM   4903  C   MET A 329       1.571   6.002 -15.522
ATOM   4904  O   MET A 329       1.618   5.347 -14.481
ATOM   4905  CB  MET A 329       3.603   5.006 -16.794
ATOM   4906  CG  MET A 329       4.102   4.042 -15.701
ATOM   4907  SD  MET A 329       5.335   2.821 -16.218
ATOM   4908  CE  MET A 329       6.821   3.861 -16.205
ATOM   4909  H   MET A 329       3.567   6.967 -14.440
ATOM   4910  HA  MET A 329       2.608   6.877 -17.173
ATOM   4911  HB3 MET A 329       4.451   5.326 -17.395
ATOM   4912  HB2 MET A 329       2.953   4.459 -17.478
ATOM   4913  HG3 MET A 329       3.264   3.499 -15.270
ATOM   4914  HG2 MET A 329       4.554   4.604 -14.891
ATOM   4915  HE1 MET A 329       7.679   3.295 -16.567
ATOM   4916  HE2 MET A 329       6.693   4.733 -16.845
ATOM   4917  HE3 MET A 329       7.036   4.206 -15.194
ATOM   4918  N   VAL A 330       0.452   6.550 -16.023
ATOM   4919  CA  VAL A 330      -0.858   6.487 -15.376
ATOM   4920  C   VAL A 330      -1.852   5.826 -16.344
ATOM   4921  O   VAL A 330      -2.349   6.479 -17.260
ATOM   4922  CB  VAL A 330      -1.373   7.896 -14.956
ATOM   4923  CG1 VAL A 330      -2.778   7.867 -14.320
ATOM   4924  CG2 VAL A 330      -0.401   8.598 -13.991
ATOM   4925  H   VAL A 330       0.494   7.078 -16.882
ATOM   4926  HA  VAL A 330      -0.820   5.876 -14.480
ATOM   4927  HB  VAL A 330      -1.432   8.523 -15.846
ATOM   4928 HG11 VAL A 330      -3.074   8.862 -13.987
ATOM   4929 HG12 VAL A 330      -3.538   7.541 -15.027
ATOM   4930 HG13 VAL A 330      -2.812   7.200 -13.458
ATOM   4931 HG21 VAL A 330      -0.774   9.583 -13.713
ATOM   4932 HG22 VAL A 330      -0.264   8.026 -13.073
ATOM   4933 HG23 VAL A 330       0.582   8.745 -14.440
ATOM   4934  N   GLY A 331      -2.099   4.529 -16.120
ATOM   4935  CA  GLY A 331      -3.030   3.715 -16.893
ATOM   4936  C   GLY A 331      -4.085   3.122 -15.955
ATOM   4937  O   GLY A 331      -3.966   3.181 -14.729
ATOM   4938  H   GLY A 331      -1.659   4.078 -15.328
ATOM   4939  HA3 GLY A 331      -2.476   2.904 -17.369
ATOM   4940  HA2 GLY A 331      -3.521   4.281 -17.686
ATOM   4941  N   GLY A 332      -5.119   2.520 -16.562
ATOM   4942  CA  GLY A 332      -6.151   1.759 -15.860
ATOM   4943  C   GLY A 332      -7.179   2.625 -15.123
ATOM   4944  O   GLY A 332      -7.920   2.086 -14.301
ATOM   4945  H   GLY A 332      -5.162   2.517 -17.571
ATOM   4946  HA3 GLY A 332      -5.670   1.112 -15.130
ATOM   4947  HA2 GLY A 332      -6.672   1.121 -16.574
ATOM   4948  N   VAL A 333      -7.213   3.944 -15.383
ATOM   4949  CA  VAL A 333      -8.118   4.877 -14.719
ATOM   4950  C   VAL A 333      -9.526   4.770 -15.340
ATOM   4951  O   VAL A 333      -9.722   5.159 -16.491
ATOM   4952  CB  VAL A 333      -7.620   6.347 -14.782
ATOM   4953  CG1 VAL A 333      -8.522   7.306 -13.974
ATOM   4954  CG2 VAL A 333      -6.166   6.482 -14.292
ATOM   4955  H   VAL A 333      -6.582   4.338 -16.065
ATOM   4956  HA  VAL A 333      -8.158   4.608 -13.668
ATOM   4957  HB  VAL A 333      -7.634   6.682 -15.820
ATOM   4958 HG11 VAL A 333      -8.122   8.320 -13.979
ATOM   4959 HG12 VAL A 333      -9.532   7.363 -14.381
ATOM   4960 HG13 VAL A 333      -8.602   6.989 -12.933
ATOM   4961 HG21 VAL A 333      -5.847   7.525 -14.302
ATOM   4962 HG22 VAL A 333      -6.046   6.116 -13.273
ATOM   4963 HG23 VAL A 333      -5.472   5.929 -14.925
ATOM   4964  N   VAL A 334     -10.457   4.207 -14.560
ATOM   4965  CA  VAL A 334     -11.842   3.927 -14.933
ATOM   4966  C   VAL A 334     -12.793   4.448 -13.842
ATOM   4967  O   VAL A 334     -12.365   4.686 -12.712
ATOM   4968  CB  VAL A 334     -12.076   2.398 -15.106
ATOM   4969  CG1 VAL A 334     -11.338   1.839 -16.335
ATOM   4970  CG2 VAL A 334     -11.754   1.562 -13.851
ATOM   4971  H   VAL A 334     -10.202   3.930 -13.619
ATOM   4972  HA  VAL A 334     -12.093   4.440 -15.864
ATOM   4973  HB  VAL A 334     -13.136   2.244 -15.314
ATOM   4974 HG11 VAL A 334     -11.587   0.790 -16.498
ATOM   4975 HG12 VAL A 334     -11.608   2.385 -17.239
ATOM   4976 HG13 VAL A 334     -10.257   1.904 -16.215
ATOM   4977 HG21 VAL A 334     -11.834   0.502 -14.072
ATOM   4978 HG22 VAL A 334     -10.738   1.733 -13.497
ATOM   4979 HG23 VAL A 334     -12.438   1.774 -13.030
ATOM   4980  N   ILE A 335     -14.070   4.623 -14.215
ATOM   4981  CA  ILE A 335     -15.124   5.118 -13.333
ATOM   4982  C   ILE A 335     -16.117   3.972 -13.058
ATOM   4983  O   ILE A 335     -16.559   3.316 -14.002
ATOM   4984  CB  ILE A 335     -15.902   6.304 -13.984
ATOM   4985  CG1 ILE A 335     -14.974   7.446 -14.469
ATOM   4986  CG2 ILE A 335     -17.029   6.868 -13.089
ATOM   4987  CD1 ILE A 335     -14.085   8.083 -13.391
ATOM   4988  H   ILE A 335     -14.357   4.388 -15.154
ATOM   4989  HA  ILE A 335     -14.698   5.457 -12.391
ATOM   4990  HB  ILE A 335     -16.392   5.924 -14.883
ATOM   4991 HG13 ILE A 335     -15.574   8.224 -14.940
ATOM   4992 HG12 ILE A 335     -14.328   7.072 -15.264
ATOM   4993 HG21 ILE A 335     -17.503   7.735 -13.551
ATOM   4994 HG22 ILE A 335     -17.820   6.138 -12.924
ATOM   4995 HG23 ILE A 335     -16.657   7.174 -12.112
ATOM   4996 HD11 ILE A 335     -13.666   9.024 -13.747
ATOM   4997 HD12 ILE A 335     -14.644   8.299 -12.481
ATOM   4998 HD13 ILE A 335     -13.250   7.431 -13.138
ATOM   4999  N   ALA A 336     -16.457   3.769 -11.773
ATOM   5000  CA  ALA A 336     -17.481   2.816 -11.303
ATOM   5001  C   ALA A 336     -18.888   3.492 -11.074
ATOM   5002  O   ALA A 336     -18.901   4.703 -10.747
ATOM   5003  CB  ALA A 336     -16.975   2.132 -10.016
ATOM   5004  OXT ALA A 336     -19.857   2.710 -11.216
ATOM   5005  H   ALA A 336     -16.049   4.357 -11.058
ATOM   5006  HA  ALA A 336     -17.603   2.017 -12.041
ATOM   5007  HB1 ALA A 336     -17.709   1.430  -9.617
ATOM   5008  HB2 ALA A 336     -16.069   1.560 -10.216
ATOM   5009  HB3 ALA A 336     -16.743   2.848  -9.229
ATOM   5010  N   ASP A 337     -29.707  -8.276 -10.676
ATOM   5011  CA  ASP A 337     -29.444  -7.781 -12.039
ATOM   5012  C   ASP A 337     -28.044  -8.298 -12.450
ATOM   5013  O   ASP A 337     -27.964  -9.210 -13.269
ATOM   5014  CB  ASP A 337     -29.703  -6.248 -12.186
ATOM   5015  CG  ASP A 337     -29.052  -5.544 -13.394
ATOM   5016  OD1 ASP A 337     -29.503  -5.826 -14.526
ATOM   5017  OD2 ASP A 337     -28.044  -4.835 -13.177
ATOM   5018  H1  ASP A 337     -29.325  -9.200 -10.530
ATOM   5019  H2  ASP A 337     -29.319  -7.665  -9.973
ATOM   5020  HA  ASP A 337     -30.154  -8.280 -12.702
ATOM   5021  HB3 ASP A 337     -29.379  -5.734 -11.278
ATOM   5022  HB2 ASP A 337     -30.779  -6.076 -12.237
ATOM   5023  N   ALA A 338     -26.983  -7.698 -11.880
ATOM   5024  CA  ALA A 338     -25.581  -8.037 -12.121
ATOM   5025  C   ALA A 338     -25.055  -9.013 -11.060
ATOM   5026  O   ALA A 338     -25.631  -9.106  -9.973
ATOM   5027  CB  ALA A 338     -24.762  -6.737 -12.106
ATOM   5028  H   ALA A 338     -27.143  -6.942 -11.230
ATOM   5029  HA  ALA A 338     -25.472  -8.499 -13.102
ATOM   5030  HB1 ALA A 338     -23.708  -6.929 -12.309
ATOM   5031  HB2 ALA A 338     -25.118  -6.043 -12.869
ATOM   5032  HB3 ALA A 338     -24.829  -6.232 -11.141
ATOM   5033  N   GLU A 339     -23.947  -9.702 -11.384
ATOM   5034  CA  GLU A 339     -23.230 -10.562 -10.444
ATOM   5035  C   GLU A 339     -22.478  -9.752  -9.384
ATOM   5036  O   GLU A 339     -21.747  -8.818  -9.720
ATOM   5037  CB  GLU A 339     -22.284 -11.535 -11.185
ATOM   5038  CG  GLU A 339     -22.989 -12.833 -11.629
ATOM   5039  CD  GLU A 339     -23.406 -13.769 -10.480
ATOM   5040  OE1 GLU A 339     -24.214 -14.678 -10.767
ATOM   5041  OE2 GLU A 339     -22.930 -13.584  -9.336
ATOM   5042  H   GLU A 339     -23.498  -9.553 -12.279
ATOM   5043  HA  GLU A 339     -23.988 -11.142  -9.916
ATOM   5044  HB3 GLU A 339     -21.407 -11.774 -10.581
ATOM   5045  HB2 GLU A 339     -21.875 -11.059 -12.072
ATOM   5046  HG3 GLU A 339     -22.326 -13.390 -12.292
ATOM   5047  HG2 GLU A 339     -23.871 -12.576 -12.215
ATOM   5048  N   PHE A 340     -22.687 -10.143  -8.119
ATOM   5049  CA  PHE A 340     -22.106  -9.489  -6.956
ATOM   5050  C   PHE A 340     -22.176 -10.486  -5.789
ATOM   5051  O   PHE A 340     -22.996 -10.324  -4.885
ATOM   5052  CB  PHE A 340     -22.840  -8.147  -6.696
ATOM   5053  CG  PHE A 340     -22.046  -7.160  -5.866
ATOM   5054  CD1 PHE A 340     -22.245  -7.044  -4.475
ATOM   5055  CD2 PHE A 340     -20.992  -6.445  -6.471
ATOM   5056  CE1 PHE A 340     -21.454  -6.174  -3.736
ATOM   5057  CE2 PHE A 340     -20.211  -5.582  -5.716
ATOM   5058  CZ  PHE A 340     -20.447  -5.442  -4.355
ATOM   5059  H   PHE A 340     -23.291 -10.931  -7.934
ATOM   5060  HA  PHE A 340     -21.053  -9.289  -7.166
ATOM   5061  HB3 PHE A 340     -23.819  -8.309  -6.243
ATOM   5062  HB2 PHE A 340     -23.051  -7.646  -7.641
ATOM   5063  HD1 PHE A 340     -23.017  -7.620  -3.984
ATOM   5064  HD2 PHE A 340     -20.801  -6.560  -7.526
ATOM   5065  HE1 PHE A 340     -21.619  -6.069  -2.673
ATOM   5066  HE2 PHE A 340     -19.417  -5.022  -6.187
ATOM   5067  HZ  PHE A 340     -19.839  -4.767  -3.771
ATOM   5068  N   ARG A 341     -21.324 -11.523  -5.861
ATOM   5069  CA  ARG A 341     -21.203 -12.568  -4.844
ATOM   5070  C   ARG A 341     -19.841 -12.471  -4.137
ATOM   5071  O   ARG A 341     -18.848 -12.078  -4.753
ATOM   5072  CB  ARG A 341     -21.433 -13.955  -5.490
ATOM   5073  CG  ARG A 341     -20.408 -14.400  -6.560
ATOM   5074  CD  ARG A 341     -20.592 -15.862  -7.015
ATOM   5075  NE  ARG A 341     -21.809 -16.061  -7.823
ATOM   5076  CZ  ARG A 341     -22.503 -17.197  -8.022
ATOM   5077  NH1 ARG A 341     -22.158 -18.362  -7.450
ATOM   5078  NH2 ARG A 341     -23.576 -17.164  -8.821
ATOM   5079  H   ARG A 341     -20.684 -11.589  -6.639
ATOM   5080  HA  ARG A 341     -21.975 -12.437  -4.083
ATOM   5081  HB3 ARG A 341     -22.434 -13.975  -5.922
ATOM   5082  HB2 ARG A 341     -21.446 -14.699  -4.693
ATOM   5083  HG3 ARG A 341     -19.374 -14.252  -6.248
ATOM   5084  HG2 ARG A 341     -20.546 -13.744  -7.422
ATOM   5085  HD3 ARG A 341     -20.724 -16.466  -6.117
ATOM   5086  HD2 ARG A 341     -19.699 -16.247  -7.509
ATOM   5087  HE  ARG A 341     -22.145 -15.228  -8.298
ATOM   5088 HH12 ARG A 341     -22.699 -19.199  -7.611
ATOM   5089 HH11 ARG A 341     -21.354 -18.414  -6.838
ATOM   5090 HH22 ARG A 341     -24.123 -17.995  -8.987
ATOM   5091 HH21 ARG A 341     -23.833 -16.302  -9.291
ATOM   5092  N   HIS A 342     -19.830 -12.863  -2.854
ATOM   5093  CA  HIS A 342     -18.646 -12.901  -2.000
ATOM   5094  C   HIS A 342     -18.858 -13.952  -0.902
ATOM   5095  O   HIS A 342     -19.913 -13.950  -0.267
ATOM   5096  CB  HIS A 342     -18.361 -11.493  -1.425
ATOM   5097  CG  HIS A 342     -17.227 -11.415  -0.429
ATOM   5098  ND1 HIS A 342     -15.884 -11.427  -0.818
ATOM   5099  CD2 HIS A 342     -17.288 -11.341   0.948
ATOM   5100  CE1 HIS A 342     -15.197 -11.370   0.315
ATOM   5101  NE2 HIS A 342     -15.978 -11.317   1.394
ATOM   5102  H   HIS A 342     -20.684 -13.180  -2.419
ATOM   5103  HA  HIS A 342     -17.795 -13.219  -2.603
ATOM   5104  HB3 HIS A 342     -19.258 -11.104  -0.941
ATOM   5105  HB2 HIS A 342     -18.135 -10.802  -2.238
ATOM   5106  HD2 HIS A 342     -18.129 -11.322   1.625
ATOM   5107  HE1 HIS A 342     -14.117 -11.377   0.360
ATOM   5108  HE2 HIS A 342     -15.666 -11.296   2.357
ATOM   5109  N   ASP A 343     -17.840 -14.805  -0.689
ATOM   5110  CA  ASP A 343     -17.808 -15.823   0.364
ATOM   5111  C   ASP A 343     -17.062 -15.264   1.593
ATOM   5112  O   ASP A 343     -16.153 -14.443   1.456
ATOM   5113  CB  ASP A 343     -17.278 -17.191  -0.181
ATOM   5114  CG  ASP A 343     -16.049 -17.829   0.498
ATOM   5115  OD1 ASP A 343     -14.922 -17.517   0.054
ATOM   5116  OD2 ASP A 343     -16.243 -18.496   1.541
ATOM   5117  H   ASP A 343     -17.002 -14.730  -1.246
ATOM   5118  HA  ASP A 343     -18.830 -16.011   0.698
ATOM   5119  HB3 ASP A 343     -17.056 -17.104  -1.247
ATOM   5120  HB2 ASP A 343     -18.092 -17.915  -0.125
ATOM   5121  N   SER A 344     -17.460 -15.762   2.771
ATOM   5122  CA  SER A 344     -16.939 -15.352   4.070
ATOM   5123  C   SER A 344     -16.972 -16.514   5.085
ATOM   5124  O   SER A 344     -17.184 -16.267   6.272
ATOM   5125  CB  SER A 344     -17.694 -14.077   4.514
ATOM   5126  OG  SER A 344     -19.045 -14.336   4.846
ATOM   5127  H   SER A 344     -18.197 -16.452   2.791
ATOM   5128  HA  SER A 344     -15.884 -15.093   3.956
ATOM   5129  HB3 SER A 344     -17.658 -13.310   3.739
ATOM   5130  HB2 SER A 344     -17.217 -13.643   5.386
ATOM   5131  HG  SER A 344     -19.059 -14.868   5.646
ATOM   5132  N   GLY A 345     -16.777 -17.758   4.610
ATOM   5133  CA  GLY A 345     -16.864 -18.964   5.439
ATOM   5134  C   GLY A 345     -15.515 -19.378   6.050
ATOM   5135  O   GLY A 345     -15.494 -20.284   6.882
ATOM   5136  H   GLY A 345     -16.595 -17.893   3.622
ATOM   5137  HA3 GLY A 345     -17.250 -19.779   4.836
ATOM   5138  HA2 GLY A 345     -17.587 -18.828   6.245
ATOM   5139  N   TYR A 346     -14.408 -18.718   5.674
ATOM   5140  CA  TYR A 346     -13.091 -18.888   6.284
ATOM   5141  C   TYR A 346     -12.289 -17.590   6.163
ATOM   5142  O   TYR A 346     -12.696 -16.669   5.454
ATOM   5143  CB  TYR A 346     -12.355 -20.124   5.713
ATOM   5144  CG  TYR A 346     -11.913 -20.086   4.259
ATOM   5145  CD1 TYR A 346     -10.549 -19.938   3.930
ATOM   5146  CD2 TYR A 346     -12.863 -20.253   3.232
ATOM   5147  CE1 TYR A 346     -10.139 -19.979   2.583
ATOM   5148  CE2 TYR A 346     -12.456 -20.296   1.886
ATOM   5149  CZ  TYR A 346     -11.092 -20.162   1.561
ATOM   5150  OH  TYR A 346     -10.697 -20.199   0.256
ATOM   5151  H   TYR A 346     -14.478 -17.978   4.990
ATOM   5152  HA  TYR A 346     -13.235 -19.050   7.354
ATOM   5153  HB3 TYR A 346     -12.973 -21.006   5.863
ATOM   5154  HB2 TYR A 346     -11.464 -20.306   6.310
ATOM   5155  HD1 TYR A 346      -9.810 -19.806   4.707
ATOM   5156  HD2 TYR A 346     -13.911 -20.351   3.473
ATOM   5157  HE1 TYR A 346      -9.092 -19.870   2.340
ATOM   5158  HE2 TYR A 346     -13.192 -20.425   1.106
ATOM   5159  HH  TYR A 346      -9.756 -20.044   0.148
ATOM   5160  N   GLU A 347     -11.163 -17.552   6.886
ATOM   5161  CA  GLU A 347     -10.259 -16.414   6.931
ATOM   5162  C   GLU A 347      -8.806 -16.907   6.945
ATOM   5163  O   GLU A 347      -8.514 -18.003   7.427
ATOM   5164  CB  GLU A 347     -10.642 -15.511   8.127
ATOM   5165  CG  GLU A 347      -9.772 -14.255   8.331
ATOM   5166  CD  GLU A 347      -9.735 -13.296   7.134
ATOM   5167  OE1 GLU A 347      -8.629 -13.058   6.604
ATOM   5168  OE2 GLU A 347     -10.820 -12.805   6.769
ATOM   5169  H   GLU A 347     -10.885 -18.353   7.433
ATOM   5170  HA  GLU A 347     -10.382 -15.836   6.012
ATOM   5171  HB3 GLU A 347     -10.611 -16.102   9.044
ATOM   5172  HB2 GLU A 347     -11.683 -15.201   8.021
ATOM   5173  HG3 GLU A 347      -8.764 -14.555   8.606
ATOM   5174  HG2 GLU A 347     -10.172 -13.699   9.178
ATOM   5175  N   VAL A 348      -7.941 -16.062   6.376
ATOM   5176  CA  VAL A 348      -6.547 -16.321   6.043
ATOM   5177  C   VAL A 348      -5.600 -15.295   6.718
ATOM   5178  O   VAL A 348      -4.453 -15.155   6.290
ATOM   5179  CB  VAL A 348      -6.393 -16.265   4.496
ATOM   5180  CG1 VAL A 348      -7.174 -17.401   3.814
ATOM   5181  CG2 VAL A 348      -6.815 -14.919   3.876
ATOM   5182  H   VAL A 348      -8.288 -15.165   6.058
ATOM   5183  HA  VAL A 348      -6.247 -17.309   6.396
ATOM   5184  HB  VAL A 348      -5.346 -16.423   4.248
ATOM   5185 HG11 VAL A 348      -7.034 -17.367   2.734
ATOM   5186 HG12 VAL A 348      -6.865 -18.382   4.167
ATOM   5187 HG13 VAL A 348      -8.244 -17.323   3.996
ATOM   5188 HG21 VAL A 348      -6.473 -14.836   2.843
ATOM   5189 HG22 VAL A 348      -7.898 -14.825   3.866
ATOM   5190 HG23 VAL A 348      -6.438 -14.063   4.430
ATOM   5191  N   HIS A 349      -6.087 -14.605   7.770
ATOM   5192  CA  HIS A 349      -5.378 -13.561   8.521
ATOM   5193  C   HIS A 349      -4.127 -14.023   9.280
ATOM   5194  O   HIS A 349      -3.285 -13.189   9.612
ATOM   5195  CB  HIS A 349      -6.342 -12.847   9.490
ATOM   5196  CG  HIS A 349      -7.106 -13.635  10.536
ATOM   5197  ND1 HIS A 349      -6.654 -14.800  11.133
ATOM   5198  CD2 HIS A 349      -8.333 -13.390  11.114
ATOM   5199  CE1 HIS A 349      -7.590 -15.197  11.998
ATOM   5200  NE2 HIS A 349      -8.641 -14.390  12.038
ATOM   5201  H   HIS A 349      -7.048 -14.758   8.041
ATOM   5202  HA  HIS A 349      -5.038 -12.821   7.794
ATOM   5203  HB3 HIS A 349      -7.078 -12.304   8.898
ATOM   5204  HB2 HIS A 349      -5.769 -12.103  10.043
ATOM   5205  HD2 HIS A 349      -9.014 -12.570  10.937
ATOM   5206  HE1 HIS A 349      -7.499 -16.084  12.607
ATOM   5207  HD1 HIS A 349      -5.772 -15.260  10.955
ATOM   5208  N   HIS A 350      -4.048 -15.332   9.556
ATOM   5209  CA  HIS A 350      -2.932 -15.968  10.237
ATOM   5210  C   HIS A 350      -1.693 -16.005   9.327
ATOM   5211  O   HIS A 350      -1.821 -15.939   8.104
ATOM   5212  CB  HIS A 350      -3.397 -17.361  10.699
ATOM   5213  CG  HIS A 350      -2.560 -17.954  11.801
ATOM   5214  ND1 HIS A 350      -1.443 -18.739  11.573
ATOM   5215  CD2 HIS A 350      -2.685 -17.873  13.171
ATOM   5216  CE1 HIS A 350      -0.947 -19.070  12.768
ATOM   5217  NE2 HIS A 350      -1.650 -18.581  13.783
ATOM   5218  H   HIS A 350      -4.770 -15.949   9.212
ATOM   5219  HA  HIS A 350      -2.703 -15.365  11.119
ATOM   5220  HB3 HIS A 350      -3.441 -18.051   9.859
ATOM   5221  HB2 HIS A 350      -4.417 -17.300  11.082
ATOM   5222  HD2 HIS A 350      -3.429 -17.354  13.758
ATOM   5223  HE1 HIS A 350      -0.062 -19.675  12.895
ATOM   5224  HD1 HIS A 350      -1.064 -19.001  10.672
ATOM   5225  N   GLN A 351      -0.515 -16.082   9.953
ATOM   5226  CA  GLN A 351       0.772 -16.020   9.273
ATOM   5227  C   GLN A 351       1.834 -16.797  10.058
ATOM   5228  O   GLN A 351       1.651 -17.101  11.238
ATOM   5229  CB  GLN A 351       1.174 -14.549   8.998
ATOM   5230  CG  GLN A 351       1.549 -13.670  10.212
ATOM   5231  CD  GLN A 351       0.345 -13.172  11.013
ATOM   5232  OE1 GLN A 351      -0.070 -13.806  11.981
ATOM   5233  NE2 GLN A 351      -0.213 -12.029  10.616
ATOM   5234  H   GLN A 351      -0.477 -16.129  10.962
ATOM   5235  HA  GLN A 351       0.676 -16.521   8.308
ATOM   5236  HB3 GLN A 351       0.390 -14.059   8.420
ATOM   5237  HB2 GLN A 351       2.039 -14.563   8.333
ATOM   5238  HG3 GLN A 351       2.087 -12.796   9.853
ATOM   5239  HG2 GLN A 351       2.242 -14.185  10.876
ATOM   5240 HE22 GLN A 351      -1.008 -11.651  11.112
ATOM   5241 HE21 GLN A 351       0.146 -11.533   9.809
ATOM   5242  N   LYS A 352       2.932 -17.089   9.351
ATOM   5243  CA  LYS A 352       4.105 -17.820   9.821
ATOM   5244  C   LYS A 352       5.194 -17.766   8.738
ATOM   5245  O   LYS A 352       4.933 -17.338   7.612
ATOM   5246  CB  LYS A 352       3.738 -19.277  10.211
ATOM   5247  CG  LYS A 352       3.059 -20.091   9.092
ATOM   5248  CD  LYS A 352       2.802 -21.558   9.455
ATOM   5249  CE  LYS A 352       4.085 -22.405   9.469
ATOM   5250  NZ  LYS A 352       3.800 -23.836   9.666
ATOM   5251  H   LYS A 352       2.991 -16.779   8.391
ATOM   5252  HA  LYS A 352       4.489 -17.305  10.702
ATOM   5253  HB3 LYS A 352       3.087 -19.273  11.085
ATOM   5254  HB2 LYS A 352       4.644 -19.788  10.538
ATOM   5255  HG3 LYS A 352       3.648 -20.047   8.176
ATOM   5256  HG2 LYS A 352       2.101 -19.631   8.856
ATOM   5257  HD3 LYS A 352       2.090 -21.964   8.738
ATOM   5258  HD2 LYS A 352       2.311 -21.610  10.428
ATOM   5259  HE3 LYS A 352       4.766 -22.074  10.252
ATOM   5260  HE2 LYS A 352       4.609 -22.288   8.526
ATOM   5261  HZ1 LYS A 352       3.145 -24.153   8.962
ATOM   5262  HZ2 LYS A 352       4.653 -24.372   9.600
ATOM   5263  HZ3 LYS A 352       3.383 -23.976  10.575
ATOM   5264  N   LEU A 353       6.398 -18.223   9.108
ATOM   5265  CA  LEU A 353       7.531 -18.410   8.205
ATOM   5266  C   LEU A 353       7.619 -19.904   7.841
ATOM   5267  O   LEU A 353       7.458 -20.749   8.724
ATOM   5268  CB  LEU A 353       8.832 -17.926   8.894
ATOM   5269  CG  LEU A 353       9.029 -16.389   8.903
ATOM   5270  CD1 LEU A 353       8.038 -15.643   9.824
ATOM   5271  CD2 LEU A 353      10.490 -16.020   9.228
ATOM   5272  H   LEU A 353       6.534 -18.556  10.052
ATOM   5273  HA  LEU A 353       7.386 -17.835   7.290
ATOM   5274  HB3 LEU A 353       9.676 -18.349   8.346
ATOM   5275  HB2 LEU A 353       8.910 -18.329   9.905
ATOM   5276  HG  LEU A 353       8.853 -16.033   7.893
ATOM   5277 HD11 LEU A 353       8.512 -14.845  10.395
ATOM   5278 HD12 LEU A 353       7.236 -15.188   9.243
ATOM   5279 HD13 LEU A 353       7.577 -16.308  10.553
ATOM   5280 HD21 LEU A 353      10.587 -15.012   9.634
ATOM   5281 HD22 LEU A 353      10.928 -16.708   9.952
ATOM   5282 HD23 LEU A 353      11.103 -16.057   8.327
ATOM   5283  N   VAL A 354       7.884 -20.199   6.556
ATOM   5284  CA  VAL A 354       8.068 -21.560   6.043
ATOM   5285  C   VAL A 354       9.401 -21.623   5.280
ATOM   5286  O   VAL A 354       9.454 -21.312   4.090
ATOM   5287  CB  VAL A 354       6.891 -22.019   5.125
ATOM   5288  CG1 VAL A 354       7.128 -23.358   4.387
ATOM   5289  CG2 VAL A 354       5.585 -22.139   5.925
ATOM   5290  H   VAL A 354       8.005 -19.450   5.886
ATOM   5291  HA  VAL A 354       8.138 -22.272   6.868
ATOM   5292  HB  VAL A 354       6.726 -21.253   4.369
ATOM   5293 HG11 VAL A 354       6.233 -23.673   3.851
ATOM   5294 HG12 VAL A 354       7.923 -23.302   3.645
ATOM   5295 HG13 VAL A 354       7.383 -24.152   5.089
ATOM   5296 HG21 VAL A 354       4.753 -22.445   5.290
ATOM   5297 HG22 VAL A 354       5.691 -22.892   6.704
ATOM   5298 HG23 VAL A 354       5.307 -21.194   6.393
ATOM   5299  N   PHE A 355      10.459 -22.028   5.998
ATOM   5300  CA  PHE A 355      11.770 -22.322   5.422
ATOM   5301  C   PHE A 355      11.875 -23.811   5.057
ATOM   5302  O   PHE A 355      12.320 -24.123   3.955
ATOM   5303  CB  PHE A 355      12.869 -21.873   6.403
ATOM   5304  CG  PHE A 355      14.297 -22.074   5.927
ATOM   5305  CD1 PHE A 355      14.995 -23.260   6.230
ATOM   5306  CD2 PHE A 355      14.893 -21.142   5.053
ATOM   5307  CE1 PHE A 355      16.287 -23.450   5.762
ATOM   5308  CE2 PHE A 355      16.194 -21.337   4.612
ATOM   5309  CZ  PHE A 355      16.891 -22.477   4.978
ATOM   5310  H   PHE A 355      10.345 -22.231   6.980
ATOM   5311  HA  PHE A 355      11.906 -21.747   4.503
ATOM   5312  HB3 PHE A 355      12.746 -22.382   7.361
ATOM   5313  HB2 PHE A 355      12.741 -20.811   6.617
ATOM   5314  HD1 PHE A 355      14.527 -24.019   6.834
ATOM   5315  HD2 PHE A 355      14.352 -20.261   4.749
ATOM   5316  HE1 PHE A 355      16.826 -24.351   6.016
ATOM   5317  HE2 PHE A 355      16.672 -20.608   3.978
ATOM   5318  HZ  PHE A 355      17.905 -22.610   4.635
ATOM   5319  N   PHE A 356      11.437 -24.687   5.979
ATOM   5320  CA  PHE A 356      11.388 -26.135   5.801
ATOM   5321  C   PHE A 356       9.982 -26.576   5.379
ATOM   5322  O   PHE A 356       9.009 -26.189   6.028
ATOM   5323  CB  PHE A 356      11.757 -26.836   7.125
ATOM   5324  CG  PHE A 356      13.200 -26.691   7.568
ATOM   5325  CD1 PHE A 356      14.227 -27.367   6.875
ATOM   5326  CD2 PHE A 356      13.540 -25.808   8.614
ATOM   5327  CE1 PHE A 356      15.554 -27.156   7.224
ATOM   5328  CE2 PHE A 356      14.871 -25.636   8.966
ATOM   5329  CZ  PHE A 356      15.871 -26.290   8.260
ATOM   5330  H   PHE A 356      11.070 -24.344   6.855
ATOM   5331  HA  PHE A 356      12.098 -26.446   5.034
ATOM   5332  HB3 PHE A 356      11.564 -27.901   7.025
ATOM   5333  HB2 PHE A 356      11.102 -26.497   7.930
ATOM   5334  HD1 PHE A 356      13.985 -28.039   6.064
ATOM   5335  HD2 PHE A 356      12.771 -25.269   9.147
ATOM   5336  HE1 PHE A 356      16.344 -27.665   6.695
ATOM   5337  HE2 PHE A 356      15.128 -24.977   9.780
ATOM   5338  HZ  PHE A 356      16.903 -26.127   8.519
ATOM   5339  N   ALA A 357       9.914 -27.438   4.351
ATOM   5340  CA  ALA A 357       8.703 -28.175   3.984
ATOM   5341  C   ALA A 357       8.391 -29.293   4.997
ATOM   5342  O   ALA A 357       7.228 -29.468   5.358
ATOM   5343  CB  ALA A 357       8.864 -28.747   2.567
ATOM   5344  H   ALA A 357      10.756 -27.690   3.853
ATOM   5345  HA  ALA A 357       7.861 -27.480   3.975
ATOM   5346  HB1 ALA A 357       7.973 -29.295   2.257
ATOM   5347  HB2 ALA A 357       9.026 -27.951   1.839
ATOM   5348  HB3 ALA A 357       9.712 -29.430   2.501
ATOM   5349  N   GLU A 358       9.448 -29.984   5.459
ATOM   5350  CA  GLU A 358       9.412 -30.999   6.510
ATOM   5351  C   GLU A 358      10.549 -30.746   7.507
ATOM   5352  O   GLU A 358      11.654 -30.387   7.097
ATOM   5353  CB  GLU A 358       9.573 -32.410   5.895
ATOM   5354  CG  GLU A 358       8.386 -32.930   5.051
ATOM   5355  CD  GLU A 358       7.174 -33.455   5.844
ATOM   5356  OE1 GLU A 358       7.005 -33.085   7.028
ATOM   5357  OE2 GLU A 358       6.416 -34.244   5.239
ATOM   5358  H   GLU A 358      10.369 -29.763   5.112
ATOM   5359  HA  GLU A 358       8.474 -30.923   7.059
ATOM   5360  HB3 GLU A 358       9.796 -33.136   6.680
ATOM   5361  HB2 GLU A 358      10.458 -32.411   5.258
ATOM   5362  HG3 GLU A 358       8.753 -33.744   4.424
ATOM   5363  HG2 GLU A 358       8.044 -32.161   4.358
ATOM   5364  N   ASP A 359      10.260 -30.990   8.796
ATOM   5365  CA  ASP A 359      11.223 -30.925   9.896
ATOM   5366  C   ASP A 359      12.272 -32.053   9.792
ATOM   5367  O   ASP A 359      11.917 -33.192   9.485
ATOM   5368  CB  ASP A 359      10.494 -30.930  11.266
ATOM   5369  CG  ASP A 359      11.409 -30.953  12.504
ATOM   5370  OD1 ASP A 359      12.216 -30.007  12.645
ATOM   5371  OD2 ASP A 359      11.330 -31.946  13.260
ATOM   5372  H   ASP A 359       9.333 -31.306   9.041
ATOM   5373  HA  ASP A 359      11.744 -29.970   9.802
ATOM   5374  HB3 ASP A 359       9.795 -31.768  11.303
ATOM   5375  HB2 ASP A 359       9.864 -30.042  11.333
ATOM   5376  N   VAL A 360      13.532 -31.700  10.084
ATOM   5377  CA  VAL A 360      14.675 -32.614  10.141
ATOM   5378  C   VAL A 360      15.484 -32.452  11.451
ATOM   5379  O   VAL A 360      16.559 -33.043  11.569
ATOM   5380  CB  VAL A 360      15.608 -32.428   8.908
ATOM   5381  CG1 VAL A 360      14.918 -32.860   7.602
ATOM   5382  CG2 VAL A 360      16.200 -31.011   8.774
ATOM   5383  H   VAL A 360      13.726 -30.738  10.324
ATOM   5384  HA  VAL A 360      14.320 -33.646  10.148
ATOM   5385  HB  VAL A 360      16.453 -33.109   9.020
ATOM   5386 HG11 VAL A 360      15.610 -32.825   6.761
ATOM   5387 HG12 VAL A 360      14.541 -33.880   7.674
ATOM   5388 HG13 VAL A 360      14.076 -32.211   7.359
ATOM   5389 HG21 VAL A 360      16.847 -30.938   7.900
ATOM   5390 HG22 VAL A 360      15.421 -30.255   8.667
ATOM   5391 HG23 VAL A 360      16.805 -30.746   9.640
ATOM   5392  N   GLY A 361      14.955 -31.683  12.424
ATOM   5393  CA  GLY A 361      15.540 -31.476  13.753
ATOM   5394  C   GLY A 361      16.842 -30.656  13.735
ATOM   5395  O   GLY A 361      17.581 -30.683  14.718
ATOM   5396  H   GLY A 361      14.051 -31.252  12.271
ATOM   5397  HA3 GLY A 361      15.726 -32.442  14.225
ATOM   5398  HA2 GLY A 361      14.809 -30.957  14.374
ATOM   5399  N   SER A 362      17.141 -29.962  12.625
ATOM   5400  CA  SER A 362      18.397 -29.255  12.386
ATOM   5401  C   SER A 362      18.222 -28.188  11.291
ATOM   5402  O   SER A 362      17.291 -28.259  10.489
ATOM   5403  CB  SER A 362      19.518 -30.283  12.088
ATOM   5404  OG  SER A 362      19.282 -31.019  10.904
ATOM   5405  H   SER A 362      16.487 -29.954  11.854
ATOM   5406  HA  SER A 362      18.657 -28.721  13.302
ATOM   5407  HB3 SER A 362      19.640 -30.981  12.917
ATOM   5408  HB2 SER A 362      20.475 -29.777  11.979
ATOM   5409  HG  SER A 362      18.542 -31.614  11.061
ATOM   5410  N   ASN A 363      19.135 -27.207  11.306
ATOM   5411  CA  ASN A 363      19.170 -26.037  10.430
ATOM   5412  C   ASN A 363      20.627 -25.605  10.191
ATOM   5413  O   ASN A 363      20.966 -24.431  10.339
ATOM   5414  CB  ASN A 363      18.224 -24.917  10.951
ATOM   5415  CG  ASN A 363      18.523 -24.410  12.371
ATOM   5416  OD1 ASN A 363      18.214 -25.080  13.353
ATOM   5417  ND2 ASN A 363      19.111 -23.218  12.486
ATOM   5418  H   ASN A 363      19.874 -27.242  11.999
ATOM   5419  HA  ASN A 363      18.814 -26.353   9.450
ATOM   5420  HB3 ASN A 363      17.201 -25.295  10.960
ATOM   5421  HB2 ASN A 363      18.214 -24.076  10.257
ATOM   5422 HD22 ASN A 363      19.303 -22.833  13.399
ATOM   5423 HD21 ASN A 363      19.366 -22.693  11.657
ATOM   5424  N   LYS A 364      21.473 -26.581   9.824
ATOM   5425  CA  LYS A 364      22.903 -26.405   9.569
ATOM   5426  C   LYS A 364      23.136 -25.513   8.340
ATOM   5427  O   LYS A 364      22.681 -25.865   7.254
ATOM   5428  CB  LYS A 364      23.563 -27.789   9.393
ATOM   5429  CG  LYS A 364      23.331 -28.698  10.610
ATOM   5430  CD  LYS A 364      24.263 -29.912  10.705
ATOM   5431  CE  LYS A 364      24.016 -30.961   9.611
ATOM   5432  NZ  LYS A 364      24.892 -32.131   9.788
ATOM   5433  H   LYS A 364      21.119 -27.521   9.720
ATOM   5434  HA  LYS A 364      23.342 -25.925  10.445
ATOM   5435  HB3 LYS A 364      24.635 -27.648   9.245
ATOM   5436  HB2 LYS A 364      23.190 -28.284   8.495
ATOM   5437  HG3 LYS A 364      22.298 -29.043  10.623
ATOM   5438  HG2 LYS A 364      23.451 -28.093  11.503
ATOM   5439  HD3 LYS A 364      24.141 -30.365  11.690
ATOM   5440  HD2 LYS A 364      25.296 -29.562  10.665
ATOM   5441  HE3 LYS A 364      24.199 -30.534   8.624
ATOM   5442  HE2 LYS A 364      22.978 -31.294   9.634
ATOM   5443  HZ1 LYS A 364      24.702 -32.563  10.681
ATOM   5444  HZ2 LYS A 364      24.725 -32.798   9.048
ATOM   5445  HZ3 LYS A 364      25.858 -31.832   9.763
ATOM   5446  N   GLY A 365      23.800 -24.364   8.555
ATOM   5447  CA  GLY A 365      24.049 -23.334   7.543
ATOM   5448  C   GLY A 365      22.794 -22.521   7.170
ATOM   5449  O   GLY A 365      22.850 -21.756   6.208
ATOM   5450  H   GLY A 365      24.132 -24.161   9.487
ATOM   5451  HA3 GLY A 365      24.484 -23.780   6.650
ATOM   5452  HA2 GLY A 365      24.795 -22.644   7.938
ATOM   5453  N   ALA A 366      21.684 -22.677   7.913
ATOM   5454  CA  ALA A 366      20.428 -21.955   7.738
ATOM   5455  C   ALA A 366      20.136 -21.157   9.013
ATOM   5456  O   ALA A 366      19.721 -21.733  10.017
ATOM   5457  CB  ALA A 366      19.306 -22.961   7.444
ATOM   5458  H   ALA A 366      21.702 -23.325   8.689
ATOM   5459  HA  ALA A 366      20.484 -21.262   6.899
ATOM   5460  HB1 ALA A 366      18.330 -22.477   7.476
ATOM   5461  HB2 ALA A 366      19.427 -23.399   6.456
ATOM   5462  HB3 ALA A 366      19.292 -23.780   8.162
ATOM   5463  N   ILE A 367      20.365 -19.839   8.944
ATOM   5464  CA  ILE A 367      20.141 -18.900  10.037
ATOM   5465  C   ILE A 367      18.717 -18.335   9.890
ATOM   5466  O   ILE A 367      18.480 -17.463   9.054
ATOM   5467  CB  ILE A 367      21.187 -17.743  10.030
ATOM   5468  CG1 ILE A 367      22.628 -18.274  10.238
ATOM   5469  CG2 ILE A 367      20.897 -16.667  11.104
ATOM   5470  CD1 ILE A 367      23.300 -18.903   9.004
ATOM   5471  H   ILE A 367      20.691 -19.435   8.075
ATOM   5472  HA  ILE A 367      20.221 -19.416  10.996
ATOM   5473  HB  ILE A 367      21.148 -17.248   9.060
ATOM   5474 HG13 ILE A 367      22.637 -18.988  11.061
ATOM   5475 HG12 ILE A 367      23.263 -17.450  10.562
ATOM   5476 HG21 ILE A 367      21.661 -15.887  11.095
ATOM   5477 HG22 ILE A 367      19.946 -16.158  10.947
ATOM   5478 HG23 ILE A 367      20.882 -17.101  12.104
ATOM   5479 HD11 ILE A 367      23.528 -19.956   9.179
ATOM   5480 HD12 ILE A 367      22.684 -18.843   8.111
ATOM   5481 HD13 ILE A 367      24.237 -18.401   8.768
ATOM   5482  N   ILE A 368      17.798 -18.887  10.695
ATOM   5483  CA  ILE A 368      16.380 -18.544  10.688
ATOM   5484  C   ILE A 368      16.090 -17.745  11.971
ATOM   5485  O   ILE A 368      16.282 -18.271  13.068
ATOM   5486  CB  ILE A 368      15.482 -19.820  10.665
ATOM   5487  CG1 ILE A 368      15.819 -20.758   9.478
ATOM   5488  CG2 ILE A 368      13.969 -19.498  10.670
ATOM   5489  CD1 ILE A 368      15.326 -22.197   9.663
ATOM   5490  H   ILE A 368      18.075 -19.599  11.355
ATOM   5491  HA  ILE A 368      16.138 -17.933   9.822
ATOM   5492  HB  ILE A 368      15.691 -20.382  11.578
ATOM   5493 HG13 ILE A 368      16.894 -20.809   9.305
ATOM   5494 HG12 ILE A 368      15.397 -20.359   8.558
ATOM   5495 HG21 ILE A 368      13.372 -20.409  10.655
ATOM   5496 HG22 ILE A 368      13.667 -18.944  11.558
ATOM   5497 HG23 ILE A 368      13.684 -18.906   9.801
ATOM   5498 HD11 ILE A 368      15.917 -22.876   9.049
ATOM   5499 HD12 ILE A 368      15.416 -22.528  10.698
ATOM   5500 HD13 ILE A 368      14.283 -22.301   9.363
ATOM   5501  N   GLY A 369      15.650 -16.490  11.803
ATOM   5502  CA  GLY A 369      15.305 -15.591  12.902
ATOM   5503  C   GLY A 369      14.084 -14.755  12.506
ATOM   5504  O   GLY A 369      13.502 -14.947  11.439
ATOM   5505  H   GLY A 369      15.519 -16.131  10.865
ATOM   5506  HA3 GLY A 369      16.149 -14.936  13.114
ATOM   5507  HA2 GLY A 369      15.072 -16.138  13.818
ATOM   5508  N   LEU A 370      13.699 -13.821  13.388
ATOM   5509  CA  LEU A 370      12.623 -12.853  13.156
ATOM   5510  C   LEU A 370      13.208 -11.448  12.969
ATOM   5511  O   LEU A 370      12.823 -10.763  12.021
ATOM   5512  CB  LEU A 370      11.622 -12.879  14.335
ATOM   5513  CG  LEU A 370      10.787 -14.177  14.429
ATOM   5514  CD1 LEU A 370       9.987 -14.232  15.746
ATOM   5515  CD2 LEU A 370       9.888 -14.395  13.193
ATOM   5516  H   LEU A 370      14.203 -13.729  14.259
ATOM   5517  HA  LEU A 370      12.086 -13.086  12.235
ATOM   5518  HB3 LEU A 370      10.936 -12.034  14.255
ATOM   5519  HB2 LEU A 370      12.172 -12.729  15.266
ATOM   5520  HG  LEU A 370      11.490 -15.010  14.469
ATOM   5521 HD11 LEU A 370      10.053 -15.223  16.195
ATOM   5522 HD12 LEU A 370      10.367 -13.525  16.483
ATOM   5523 HD13 LEU A 370       8.930 -14.008  15.601
ATOM   5524 HD21 LEU A 370       8.862 -14.650  13.456
ATOM   5525 HD22 LEU A 370       9.845 -13.510  12.560
ATOM   5526 HD23 LEU A 370      10.271 -15.211  12.579
ATOM   5527  N   MET A 371      14.140 -11.064  13.856
ATOM   5528  CA  MET A 371      14.843  -9.788  13.824
ATOM   5529  C   MET A 371      16.347 -10.079  13.903
ATOM   5530  O   MET A 371      16.945  -9.979  14.971
ATOM   5531  CB  MET A 371      14.293  -8.877  14.941
ATOM   5532  CG  MET A 371      14.832  -7.439  14.887
ATOM   5533  SD  MET A 371      14.083  -6.305  16.087
ATOM   5534  CE  MET A 371      12.442  -6.080  15.349
ATOM   5535  H   MET A 371      14.408 -11.689  14.602
ATOM   5536  HA  MET A 371      14.660  -9.282  12.877
ATOM   5537  HB3 MET A 371      14.508  -9.309  15.919
ATOM   5538  HB2 MET A 371      13.206  -8.849  14.864
ATOM   5539  HG3 MET A 371      14.691  -7.020  13.890
ATOM   5540  HG2 MET A 371      15.906  -7.443  15.064
ATOM   5541  HE1 MET A 371      11.878  -5.337  15.913
ATOM   5542  HE2 MET A 371      12.526  -5.738  14.319
ATOM   5543  HE3 MET A 371      11.880  -7.013  15.360
ATOM   5544  N   VAL A 372      16.911 -10.485  12.756
ATOM   5545  CA  VAL A 372      18.325 -10.810  12.579
ATOM   5546  C   VAL A 372      19.148  -9.507  12.492
ATOM   5547  O   VAL A 372      18.726  -8.571  11.815
ATOM   5548  CB  VAL A 372      18.542 -11.639  11.278
ATOM   5549  CG1 VAL A 372      20.012 -12.026  11.027
ATOM   5550  CG2 VAL A 372      17.669 -12.909  11.247
ATOM   5551  H   VAL A 372      16.347 -10.516  11.918
ATOM   5552  HA  VAL A 372      18.662 -11.396  13.437
ATOM   5553  HB  VAL A 372      18.227 -11.039  10.427
ATOM   5554 HG11 VAL A 372      20.110 -12.656  10.143
ATOM   5555 HG12 VAL A 372      20.647 -11.155  10.863
ATOM   5556 HG13 VAL A 372      20.413 -12.581  11.874
ATOM   5557 HG21 VAL A 372      17.837 -13.484  10.336
ATOM   5558 HG22 VAL A 372      17.893 -13.559  12.093
ATOM   5559 HG23 VAL A 372      16.604 -12.675  11.279
ATOM   5560  N   GLY A 373      20.291  -9.473  13.192
ATOM   5561  CA  GLY A 373      21.150  -8.301  13.334
ATOM   5562  C   GLY A 373      22.387  -8.441  12.452
ATOM   5563  O   GLY A 373      22.299  -8.885  11.309
ATOM   5564  H   GLY A 373      20.543 -10.281  13.744
ATOM   5565  HA3 GLY A 373      21.474  -8.229  14.372
ATOM   5566  HA2 GLY A 373      20.619  -7.382  13.090
ATOM   5567  N   GLY A 374      23.540  -8.026  13.001
ATOM   5568  CA  GLY A 374      24.847  -8.171  12.372
ATOM   5569  C   GLY A 374      25.416  -9.533  12.773
ATOM   5570  O   GLY A 374      26.037  -9.654  13.829
ATOM   5571  H   GLY A 374      23.532  -7.649  13.938
ATOM   5572  HA3 GLY A 374      25.507  -7.376  12.719
ATOM   5573  HA2 GLY A 374      24.778  -8.087  11.290
ATOM   5574  N   VAL A 375      25.201 -10.543  11.916
ATOM   5575  CA  VAL A 375      25.674 -11.913  12.107
ATOM   5576  C   VAL A 375      26.791 -12.179  11.081
ATOM   5577  O   VAL A 375      26.572 -11.985   9.886
ATOM   5578  CB  VAL A 375      24.549 -12.963  11.865
ATOM   5579  CG1 VAL A 375      24.992 -14.394  12.233
ATOM   5580  CG2 VAL A 375      23.266 -12.638  12.649
ATOM   5581  H   VAL A 375      24.681 -10.371  11.067
ATOM   5582  HA  VAL A 375      26.063 -12.051  13.116
ATOM   5583  HB  VAL A 375      24.282 -12.967  10.807
ATOM   5584 HG11 VAL A 375      24.218 -15.121  11.986
ATOM   5585 HG12 VAL A 375      25.899 -14.697  11.714
ATOM   5586 HG13 VAL A 375      25.191 -14.479  13.301
ATOM   5587 HG21 VAL A 375      22.510 -13.409  12.494
ATOM   5588 HG22 VAL A 375      23.467 -12.592  13.717
ATOM   5589 HG23 VAL A 375      22.828 -11.688  12.346
ATOM   5590  N   VAL A 376      27.960 -12.624  11.565
ATOM   5591  CA  VAL A 376      29.118 -12.945  10.734
ATOM   5592  C   VAL A 376      29.100 -14.451  10.419
ATOM   5593  O   VAL A 376      29.168 -15.269  11.337
ATOM   5594  CB  VAL A 376      30.456 -12.581  11.435
ATOM   5595  CG1 VAL A 376      31.697 -12.921  10.581
ATOM   5596  CG2 VAL A 376      30.499 -11.091  11.824
ATOM   5597  H   VAL A 376      28.071 -12.776  12.559
ATOM   5598  HA  VAL A 376      29.070 -12.381   9.802
ATOM   5599  HB  VAL A 376      30.532 -13.151  12.363
ATOM   5600 HG11 VAL A 376      32.612 -12.581  11.065
ATOM   5601 HG12 VAL A 376      31.806 -13.994  10.420
ATOM   5602 HG13 VAL A 376      31.644 -12.442   9.602
ATOM   5603 HG21 VAL A 376      31.443 -10.836  12.305
ATOM   5604 HG22 VAL A 376      30.390 -10.450  10.949
ATOM   5605 HG23 VAL A 376      29.704 -10.833  12.524
ATOM   5606  N   ILE A 377      28.977 -14.766   9.123
ATOM   5607  CA  ILE A 377      28.816 -16.108   8.567
ATOM   5608  C   ILE A 377      29.859 -16.318   7.448
ATOM   5609  O   ILE A 377      30.237 -15.361   6.774
ATOM   5610  CB  ILE A 377      27.370 -16.273   7.993
ATOM   5611  CG1 ILE A 377      26.281 -16.090   9.075
ATOM   5612  CG2 ILE A 377      27.109 -17.575   7.211
ATOM   5613  CD1 ILE A 377      26.336 -17.107  10.227
ATOM   5614  H   ILE A 377      28.943 -14.019   8.439
ATOM   5615  HA  ILE A 377      28.999 -16.862   9.334
ATOM   5616  HB  ILE A 377      27.218 -15.459   7.284
ATOM   5617 HG13 ILE A 377      25.296 -16.139   8.612
ATOM   5618 HG12 ILE A 377      26.342 -15.083   9.486
ATOM   5619 HG21 ILE A 377      26.048 -17.699   6.991
ATOM   5620 HG22 ILE A 377      27.611 -17.557   6.249
ATOM   5621 HG23 ILE A 377      27.442 -18.456   7.758
ATOM   5622 HD11 ILE A 377      25.463 -17.011  10.869
ATOM   5623 HD12 ILE A 377      26.361 -18.135   9.866
ATOM   5624 HD13 ILE A 377      27.209 -16.958  10.860
ATOM   5625  N   ALA A 378      30.320 -17.570   7.291
ATOM   5626  CA  ALA A 378      31.318 -18.002   6.292
ATOM   5627  C   ALA A 378      30.717 -18.473   4.906
ATOM   5628  O   ALA A 378      29.470 -18.546   4.799
ATOM   5629  CB  ALA A 378      32.190 -19.099   6.946
ATOM   5630  OXT ALA A 378      31.575 -18.767   4.043
ATOM   5631  H   ALA A 378      29.979 -18.297   7.902
ATOM   5632  HA  ALA A 378      31.998 -17.176   6.072
ATOM   5633  HB1 ALA A 378      33.020 -19.395   6.303
ATOM   5634  HB2 ALA A 378      32.627 -18.750   7.882
ATOM   5635  HB3 ALA A 378      31.608 -19.996   7.168
ATOM   5636  N   ASP A 379     -17.973 -20.658  -0.775
ATOM   5637  CA  ASP A 379     -19.067 -21.071  -1.669
ATOM   5638  C   ASP A 379     -18.882 -22.589  -1.906
ATOM   5639  O   ASP A 379     -19.482 -23.394  -1.191
ATOM   5640  CB  ASP A 379     -19.114 -20.179  -2.948
ATOM   5641  CG  ASP A 379     -20.179 -20.521  -4.010
ATOM   5642  OD1 ASP A 379     -21.256 -21.036  -3.635
ATOM   5643  OD2 ASP A 379     -19.954 -20.132  -5.178
ATOM   5644  H1  ASP A 379     -17.797 -21.326  -0.036
ATOM   5645  H2  ASP A 379     -17.104 -20.494  -1.263
ATOM   5646  HA  ASP A 379     -20.002 -20.944  -1.120
ATOM   5647  HB3 ASP A 379     -18.133 -20.180  -3.428
ATOM   5648  HB2 ASP A 379     -19.286 -19.144  -2.645
ATOM   5649  N   ALA A 380     -18.012 -22.946  -2.869
ATOM   5650  CA  ALA A 380     -17.643 -24.322  -3.207
ATOM   5651  C   ALA A 380     -16.704 -24.991  -2.185
ATOM   5652  O   ALA A 380     -16.578 -26.215  -2.218
ATOM   5653  CB  ALA A 380     -17.006 -24.324  -4.605
ATOM   5654  H   ALA A 380     -17.560 -22.222  -3.409
ATOM   5655  HA  ALA A 380     -18.557 -24.917  -3.250
ATOM   5656  HB1 ALA A 380     -16.747 -25.335  -4.922
ATOM   5657  HB2 ALA A 380     -17.693 -23.917  -5.348
ATOM   5658  HB3 ALA A 380     -16.095 -23.724  -4.631
ATOM   5659  N   GLU A 381     -16.072 -24.196  -1.305
ATOM   5660  CA  GLU A 381     -15.178 -24.664  -0.249
ATOM   5661  C   GLU A 381     -15.155 -23.650   0.906
ATOM   5662  O   GLU A 381     -15.295 -22.448   0.671
ATOM   5663  CB  GLU A 381     -13.774 -24.951  -0.845
ATOM   5664  CG  GLU A 381     -12.682 -25.464   0.124
ATOM   5665  CD  GLU A 381     -12.967 -26.861   0.700
ATOM   5666  OE1 GLU A 381     -12.290 -27.815   0.258
ATOM   5667  OE2 GLU A 381     -13.826 -26.957   1.605
ATOM   5668  H   GLU A 381     -16.234 -23.199  -1.327
ATOM   5669  HA  GLU A 381     -15.603 -25.590   0.143
ATOM   5670  HB3 GLU A 381     -13.405 -24.041  -1.321
ATOM   5671  HB2 GLU A 381     -13.871 -25.674  -1.656
ATOM   5672  HG3 GLU A 381     -12.521 -24.757   0.938
ATOM   5673  HG2 GLU A 381     -11.731 -25.490  -0.411
ATOM   5674  N   PHE A 382     -14.972 -24.171   2.130
ATOM   5675  CA  PHE A 382     -14.915 -23.412   3.383
ATOM   5676  C   PHE A 382     -13.718 -23.814   4.268
ATOM   5677  O   PHE A 382     -13.642 -23.369   5.412
ATOM   5678  CB  PHE A 382     -16.249 -23.573   4.143
ATOM   5679  CG  PHE A 382     -17.474 -23.089   3.389
ATOM   5680  CD1 PHE A 382     -17.571 -21.741   2.987
ATOM   5681  CD2 PHE A 382     -18.512 -23.984   3.052
ATOM   5682  CE1 PHE A 382     -18.697 -21.297   2.310
ATOM   5683  CE2 PHE A 382     -19.621 -23.524   2.354
ATOM   5684  CZ  PHE A 382     -19.717 -22.185   1.994
ATOM   5685  H   PHE A 382     -14.854 -25.173   2.215
ATOM   5686  HA  PHE A 382     -14.772 -22.358   3.158
ATOM   5687  HB3 PHE A 382     -16.213 -23.017   5.081
ATOM   5688  HB2 PHE A 382     -16.391 -24.619   4.419
ATOM   5689  HD1 PHE A 382     -16.762 -21.056   3.186
ATOM   5690  HD2 PHE A 382     -18.449 -25.025   3.332
ATOM   5691  HE1 PHE A 382     -18.767 -20.263   2.006
ATOM   5692  HE2 PHE A 382     -20.414 -24.208   2.092
ATOM   5693  HZ  PHE A 382     -20.581 -21.837   1.448
ATOM   5694  N   ARG A 383     -12.811 -24.651   3.743
ATOM   5695  CA  ARG A 383     -11.620 -25.145   4.431
ATOM   5696  C   ARG A 383     -10.506 -24.083   4.447
ATOM   5697  O   ARG A 383     -10.303 -23.387   3.452
ATOM   5698  CB  ARG A 383     -11.201 -26.446   3.723
ATOM   5699  CG  ARG A 383     -10.071 -27.262   4.364
ATOM   5700  CD  ARG A 383      -9.828 -28.547   3.551
ATOM   5701  NE  ARG A 383      -8.582 -29.232   3.923
ATOM   5702  CZ  ARG A 383      -8.073 -30.347   3.368
ATOM   5703  NH1 ARG A 383      -8.722 -31.026   2.409
ATOM   5704  NH2 ARG A 383      -6.879 -30.790   3.779
ATOM   5705  H   ARG A 383     -12.939 -24.984   2.798
ATOM   5706  HA  ARG A 383     -11.895 -25.389   5.459
ATOM   5707  HB3 ARG A 383     -10.919 -26.210   2.696
ATOM   5708  HB2 ARG A 383     -12.071 -27.100   3.661
ATOM   5709  HG3 ARG A 383     -10.427 -27.547   5.355
ATOM   5710  HG2 ARG A 383      -9.159 -26.692   4.528
ATOM   5711  HD3 ARG A 383      -9.916 -28.380   2.476
ATOM   5712  HD2 ARG A 383     -10.611 -29.257   3.819
ATOM   5713  HE  ARG A 383      -8.037 -28.778   4.649
ATOM   5714 HH12 ARG A 383      -8.323 -31.859   2.001
ATOM   5715 HH11 ARG A 383      -9.619 -30.693   2.083
ATOM   5716 HH22 ARG A 383      -6.476 -31.631   3.393
ATOM   5717 HH21 ARG A 383      -6.350 -30.250   4.455
ATOM   5718  N   HIS A 384      -9.803 -23.998   5.587
ATOM   5719  CA  HIS A 384      -8.724 -23.039   5.849
ATOM   5720  C   HIS A 384      -7.358 -23.475   5.286
ATOM   5721  O   HIS A 384      -6.407 -22.698   5.381
ATOM   5722  CB  HIS A 384      -8.619 -22.814   7.372
ATOM   5723  CG  HIS A 384      -9.887 -22.330   8.036
ATOM   5724  ND1 HIS A 384     -10.046 -21.035   8.498
ATOM   5725  CD2 HIS A 384     -11.058 -22.984   8.355
ATOM   5726  CE1 HIS A 384     -11.263 -20.960   9.044
ATOM   5727  NE2 HIS A 384     -11.936 -22.103   8.988
ATOM   5728  H   HIS A 384     -10.033 -24.615   6.352
ATOM   5729  HA  HIS A 384      -8.980 -22.087   5.380
ATOM   5730  HB3 HIS A 384      -7.830 -22.092   7.589
ATOM   5731  HB2 HIS A 384      -8.321 -23.741   7.865
ATOM   5732  HD2 HIS A 384     -11.338 -24.011   8.174
ATOM   5733  HE1 HIS A 384     -11.663 -20.057   9.482
ATOM   5734  HD1 HIS A 384      -9.369 -20.286   8.434
ATOM   5735  N   ASP A 385      -7.270 -24.698   4.739
ATOM   5736  CA  ASP A 385      -6.035 -25.298   4.245
ATOM   5737  C   ASP A 385      -6.331 -26.070   2.940
ATOM   5738  O   ASP A 385      -7.488 -26.333   2.609
ATOM   5739  CB  ASP A 385      -5.324 -26.130   5.356
ATOM   5740  CG  ASP A 385      -5.735 -27.597   5.525
ATOM   5741  OD1 ASP A 385      -5.039 -28.451   4.931
ATOM   5742  OD2 ASP A 385      -6.816 -27.830   6.109
ATOM   5743  H   ASP A 385      -8.095 -25.275   4.672
ATOM   5744  HA  ASP A 385      -5.350 -24.501   3.963
ATOM   5745  HB3 ASP A 385      -5.500 -25.644   6.317
ATOM   5746  HB2 ASP A 385      -4.247 -26.084   5.237
ATOM   5747  N   SER A 386      -5.254 -26.416   2.224
ATOM   5748  CA  SER A 386      -5.281 -27.175   0.973
ATOM   5749  C   SER A 386      -4.026 -28.063   0.870
ATOM   5750  O   SER A 386      -3.317 -28.020  -0.136
ATOM   5751  CB  SER A 386      -5.513 -26.205  -0.212
ATOM   5752  OG  SER A 386      -4.439 -25.298  -0.383
ATOM   5753  H   SER A 386      -4.341 -26.120   2.542
ATOM   5754  HA  SER A 386      -6.126 -27.866   1.004
ATOM   5755  HB3 SER A 386      -6.432 -25.635  -0.068
ATOM   5756  HB2 SER A 386      -5.640 -26.766  -1.138
ATOM   5757  HG  SER A 386      -3.659 -25.799  -0.635
ATOM   5758  N   GLY A 387      -3.765 -28.833   1.942
ATOM   5759  CA  GLY A 387      -2.535 -29.612   2.143
ATOM   5760  C   GLY A 387      -1.464 -28.790   2.887
ATOM   5761  O   GLY A 387      -0.389 -29.308   3.185
ATOM   5762  H   GLY A 387      -4.403 -28.803   2.727
ATOM   5763  HA3 GLY A 387      -2.131 -29.968   1.194
ATOM   5764  HA2 GLY A 387      -2.776 -30.493   2.737
ATOM   5765  N   TYR A 388      -1.769 -27.521   3.186
ATOM   5766  CA  TYR A 388      -0.965 -26.517   3.873
ATOM   5767  C   TYR A 388      -1.903 -25.338   4.149
ATOM   5768  O   TYR A 388      -2.817 -25.095   3.357
ATOM   5769  CB  TYR A 388       0.261 -26.091   3.028
ATOM   5770  CG  TYR A 388      -0.042 -25.585   1.624
ATOM   5771  CD1 TYR A 388       0.003 -26.478   0.532
ATOM   5772  CD2 TYR A 388      -0.382 -24.233   1.403
ATOM   5773  CE1 TYR A 388      -0.309 -26.030  -0.765
ATOM   5774  CE2 TYR A 388      -0.699 -23.787   0.106
ATOM   5775  CZ  TYR A 388      -0.665 -24.684  -0.979
ATOM   5776  OH  TYR A 388      -0.976 -24.247  -2.233
ATOM   5777  H   TYR A 388      -2.677 -27.184   2.902
ATOM   5778  HA  TYR A 388      -0.629 -26.936   4.824
ATOM   5779  HB3 TYR A 388       0.953 -26.930   2.944
ATOM   5780  HB2 TYR A 388       0.817 -25.318   3.559
ATOM   5781  HD1 TYR A 388       0.262 -27.515   0.689
ATOM   5782  HD2 TYR A 388      -0.418 -23.537   2.229
ATOM   5783  HE1 TYR A 388      -0.281 -26.725  -1.592
ATOM   5784  HE2 TYR A 388      -0.967 -22.755  -0.055
ATOM   5785  HH  TYR A 388      -0.922 -24.937  -2.899
ATOM   5786  N   GLU A 389      -1.665 -24.630   5.264
ATOM   5787  CA  GLU A 389      -2.466 -23.494   5.728
ATOM   5788  C   GLU A 389      -2.507 -22.388   4.663
ATOM   5789  O   GLU A 389      -1.456 -21.847   4.318
ATOM   5790  CB  GLU A 389      -1.923 -22.920   7.065
ATOM   5791  CG  GLU A 389      -1.166 -23.886   8.008
ATOM   5792  CD  GLU A 389       0.339 -24.065   7.727
ATOM   5793  OE1 GLU A 389       0.857 -23.499   6.739
ATOM   5794  OE2 GLU A 389       0.973 -24.786   8.525
ATOM   5795  H   GLU A 389      -0.875 -24.870   5.848
ATOM   5796  HA  GLU A 389      -3.477 -23.864   5.903
ATOM   5797  HB3 GLU A 389      -2.785 -22.551   7.621
ATOM   5798  HB2 GLU A 389      -1.314 -22.031   6.897
ATOM   5799  HG3 GLU A 389      -1.655 -24.862   8.019
ATOM   5800  HG2 GLU A 389      -1.254 -23.501   9.025
ATOM   5801  N   VAL A 390      -3.709 -22.080   4.153
ATOM   5802  CA  VAL A 390      -3.902 -20.978   3.219
ATOM   5803  C   VAL A 390      -3.858 -19.669   4.026
ATOM   5804  O   VAL A 390      -4.708 -19.455   4.891
ATOM   5805  CB  VAL A 390      -5.242 -21.080   2.439
ATOM   5806  CG1 VAL A 390      -5.502 -19.859   1.538
ATOM   5807  CG2 VAL A 390      -5.295 -22.353   1.574
ATOM   5808  H   VAL A 390      -4.545 -22.545   4.482
ATOM   5809  HA  VAL A 390      -3.090 -20.982   2.487
ATOM   5810  HB  VAL A 390      -6.063 -21.142   3.156
ATOM   5811 HG11 VAL A 390      -6.393 -19.995   0.923
ATOM   5812 HG12 VAL A 390      -5.642 -18.947   2.109
ATOM   5813 HG13 VAL A 390      -4.655 -19.687   0.879
ATOM   5814 HG21 VAL A 390      -6.259 -22.453   1.076
ATOM   5815 HG22 VAL A 390      -4.525 -22.342   0.803
ATOM   5816 HG23 VAL A 390      -5.144 -23.254   2.163
ATOM   5817  N   HIS A 391      -2.823 -18.865   3.763
ATOM   5818  CA  HIS A 391      -2.583 -17.586   4.420
ATOM   5819  C   HIS A 391      -2.479 -16.494   3.356
ATOM   5820  O   HIS A 391      -2.047 -16.761   2.236
ATOM   5821  CB  HIS A 391      -1.292 -17.661   5.262
ATOM   5822  CG  HIS A 391      -1.345 -18.527   6.502
ATOM   5823  ND1 HIS A 391      -2.517 -19.022   7.050
ATOM   5824  CD2 HIS A 391      -0.342 -18.967   7.336
ATOM   5825  CE1 HIS A 391      -2.185 -19.707   8.145
ATOM   5826  NE2 HIS A 391      -0.880 -19.710   8.389
ATOM   5827  H   HIS A 391      -2.160 -19.121   3.045
ATOM   5828  HA  HIS A 391      -3.410 -17.322   5.081
ATOM   5829  HB3 HIS A 391      -1.009 -16.660   5.590
ATOM   5830  HB2 HIS A 391      -0.468 -18.013   4.643
ATOM   5831  HD2 HIS A 391       0.718 -18.783   7.271
ATOM   5832  HE1 HIS A 391      -2.907 -20.209   8.773
ATOM   5833  HD1 HIS A 391      -3.449 -18.898   6.679
ATOM   5834  N   HIS A 392      -2.863 -15.271   3.742
ATOM   5835  CA  HIS A 392      -2.740 -14.081   2.909
ATOM   5836  C   HIS A 392      -1.277 -13.632   2.756
ATOM   5837  O   HIS A 392      -0.872 -13.260   1.654
ATOM   5838  CB  HIS A 392      -3.606 -12.970   3.522
ATOM   5839  CG  HIS A 392      -3.589 -11.682   2.755
ATOM   5840  ND1 HIS A 392      -4.084 -11.585   1.455
ATOM   5841  CD2 HIS A 392      -3.089 -10.461   3.141
ATOM   5842  CE1 HIS A 392      -3.848 -10.333   1.103
ATOM   5843  NE2 HIS A 392      -3.269  -9.613   2.063
ATOM   5844  H   HIS A 392      -3.236 -15.133   4.673
ATOM   5845  HA  HIS A 392      -3.129 -14.311   1.915
ATOM   5846  HB3 HIS A 392      -3.310 -12.773   4.555
ATOM   5847  HB2 HIS A 392      -4.639 -13.296   3.556
ATOM   5848  HD2 HIS A 392      -2.621 -10.163   4.066
ATOM   5849  HE1 HIS A 392      -4.095  -9.959   0.124
ATOM   5850  HE2 HIS A 392      -2.997  -8.642   2.011
ATOM   5851  N   GLN A 393      -0.534 -13.692   3.872
ATOM   5852  CA  GLN A 393       0.857 -13.280   3.977
ATOM   5853  C   GLN A 393       1.659 -14.432   4.594
ATOM   5854  O   GLN A 393       1.245 -15.010   5.601
ATOM   5855  CB  GLN A 393       0.923 -11.952   4.767
ATOM   5856  CG  GLN A 393       0.671 -12.023   6.291
ATOM   5857  CD  GLN A 393       0.641 -10.667   7.012
ATOM   5858  OE1 GLN A 393       0.733 -10.632   8.236
ATOM   5859  NE2 GLN A 393       0.512  -9.547   6.300
ATOM   5860  H   GLN A 393      -0.950 -14.043   4.723
ATOM   5861  HA  GLN A 393       1.258 -13.091   2.981
ATOM   5862  HB3 GLN A 393       0.183 -11.290   4.323
ATOM   5863  HB2 GLN A 393       1.891 -11.487   4.590
ATOM   5864  HG3 GLN A 393       1.454 -12.614   6.764
ATOM   5865  HG2 GLN A 393      -0.274 -12.529   6.490
ATOM   5866 HE22 GLN A 393       0.495  -8.650   6.768
ATOM   5867 HE21 GLN A 393       0.437  -9.573   5.291
ATOM   5868  N   LYS A 394       2.796 -14.743   3.957
ATOM   5869  CA  LYS A 394       3.705 -15.808   4.361
ATOM   5870  C   LYS A 394       5.057 -15.568   3.693
ATOM   5871  O   LYS A 394       5.118 -15.428   2.470
ATOM   5872  CB  LYS A 394       3.117 -17.187   3.994
ATOM   5873  CG  LYS A 394       4.014 -18.385   4.365
ATOM   5874  CD  LYS A 394       3.359 -19.738   4.079
ATOM   5875  CE  LYS A 394       2.202 -20.066   5.038
ATOM   5876  NZ  LYS A 394       1.517 -21.301   4.643
ATOM   5877  H   LYS A 394       3.064 -14.229   3.130
ATOM   5878  HA  LYS A 394       3.832 -15.759   5.444
ATOM   5879  HB3 LYS A 394       2.917 -17.219   2.923
ATOM   5880  HB2 LYS A 394       2.151 -17.289   4.486
ATOM   5881  HG3 LYS A 394       4.290 -18.338   5.416
ATOM   5882  HG2 LYS A 394       4.950 -18.336   3.808
ATOM   5883  HD3 LYS A 394       4.122 -20.514   4.135
ATOM   5884  HD2 LYS A 394       3.018 -19.747   3.045
ATOM   5885  HE3 LYS A 394       1.456 -19.276   5.042
ATOM   5886  HE2 LYS A 394       2.570 -20.173   6.058
ATOM   5887  HZ1 LYS A 394       1.113 -21.182   3.723
ATOM   5888  HZ2 LYS A 394       2.168 -22.073   4.634
ATOM   5889  HZ3 LYS A 394       0.777 -21.514   5.299
ATOM   5890  N   LEU A 395       6.113 -15.564   4.517
ATOM   5891  CA  LEU A 395       7.494 -15.465   4.069
ATOM   5892  C   LEU A 395       8.045 -16.885   3.882
ATOM   5893  O   LEU A 395       8.024 -17.676   4.825
ATOM   5894  CB  LEU A 395       8.292 -14.644   5.105
ATOM   5895  CG  LEU A 395       9.768 -14.378   4.730
ATOM   5896  CD1 LEU A 395       9.889 -13.510   3.462
ATOM   5897  CD2 LEU A 395      10.548 -13.777   5.915
ATOM   5898  H   LEU A 395       5.977 -15.714   5.507
ATOM   5899  HA  LEU A 395       7.530 -14.936   3.114
ATOM   5900  HB3 LEU A 395       8.241 -15.162   6.059
ATOM   5901  HB2 LEU A 395       7.795 -13.687   5.269
ATOM   5902  HG  LEU A 395      10.245 -15.336   4.520
ATOM   5903 HD11 LEU A 395      10.675 -12.758   3.546
ATOM   5904 HD12 LEU A 395      10.125 -14.130   2.597
ATOM   5905 HD13 LEU A 395       8.963 -12.980   3.236
ATOM   5906 HD21 LEU A 395      11.559 -14.182   5.962
ATOM   5907 HD22 LEU A 395      10.633 -12.692   5.843
ATOM   5908 HD23 LEU A 395      10.075 -13.998   6.872
ATOM   5909  N   VAL A 396       8.524 -17.166   2.663
ATOM   5910  CA  VAL A 396       9.128 -18.443   2.290
ATOM   5911  C   VAL A 396      10.565 -18.225   1.782
ATOM   5912  O   VAL A 396      11.057 -17.095   1.788
ATOM   5913  CB  VAL A 396       8.290 -19.188   1.205
ATOM   5914  CG1 VAL A 396       6.837 -19.411   1.660
ATOM   5915  CG2 VAL A 396       8.336 -18.560  -0.205
ATOM   5916  H   VAL A 396       8.520 -16.456   1.945
ATOM   5917  HA  VAL A 396       9.213 -19.079   3.167
ATOM   5918  HB  VAL A 396       8.711 -20.190   1.109
ATOM   5919 HG11 VAL A 396       6.310 -20.084   0.983
ATOM   5920 HG12 VAL A 396       6.803 -19.852   2.653
ATOM   5921 HG13 VAL A 396       6.280 -18.474   1.696
ATOM   5922 HG21 VAL A 396       7.778 -19.168  -0.915
ATOM   5923 HG22 VAL A 396       7.908 -17.557  -0.205
ATOM   5924 HG23 VAL A 396       9.346 -18.487  -0.608
ATOM   5925  N   PHE A 397      11.202 -19.323   1.351
ATOM   5926  CA  PHE A 397      12.526 -19.318   0.743
ATOM   5927  C   PHE A 397      12.412 -20.128  -0.558
ATOM   5928  O   PHE A 397      12.306 -19.528  -1.625
ATOM   5929  CB  PHE A 397      13.533 -19.885   1.768
ATOM   5930  CG  PHE A 397      14.962 -19.405   1.605
ATOM   5931  CD1 PHE A 397      15.738 -19.740   0.477
ATOM   5932  CD2 PHE A 397      15.534 -18.604   2.609
ATOM   5933  CE1 PHE A 397      17.065 -19.332   0.409
ATOM   5934  CE2 PHE A 397      16.853 -18.194   2.519
ATOM   5935  CZ  PHE A 397      17.619 -18.569   1.428
ATOM   5936  H   PHE A 397      10.732 -20.216   1.382
ATOM   5937  HA  PHE A 397      12.822 -18.300   0.481
ATOM   5938  HB3 PHE A 397      13.537 -20.974   1.789
ATOM   5939  HB2 PHE A 397      13.205 -19.605   2.770
ATOM   5940  HD1 PHE A 397      15.320 -20.342  -0.316
ATOM   5941  HD2 PHE A 397      14.944 -18.337   3.466
ATOM   5942  HE1 PHE A 397      17.680 -19.629  -0.426
ATOM   5943  HE2 PHE A 397      17.293 -17.607   3.309
ATOM   5944  HZ  PHE A 397      18.653 -18.272   1.383
ATOM   5945  N   PHE A 398      12.410 -21.465  -0.451
ATOM   5946  CA  PHE A 398      12.345 -22.396  -1.580
ATOM   5947  C   PHE A 398      10.881 -22.705  -1.936
ATOM   5948  O   PHE A 398       9.975 -22.411  -1.153
ATOM   5949  CB  PHE A 398      13.069 -23.708  -1.191
ATOM   5950  CG  PHE A 398      14.389 -23.517  -0.468
ATOM   5951  CD1 PHE A 398      14.416 -23.548   0.941
ATOM   5952  CD2 PHE A 398      15.548 -23.127  -1.171
ATOM   5953  CE1 PHE A 398      15.588 -23.255   1.620
ATOM   5954  CE2 PHE A 398      16.709 -22.830  -0.472
ATOM   5955  CZ  PHE A 398      16.728 -22.893   0.916
ATOM   5956  H   PHE A 398      12.482 -21.892   0.460
ATOM   5957  HA  PHE A 398      12.847 -21.956  -2.444
ATOM   5958  HB3 PHE A 398      13.260 -24.292  -2.092
ATOM   5959  HB2 PHE A 398      12.426 -24.332  -0.566
ATOM   5960  HD1 PHE A 398      13.525 -23.801   1.498
ATOM   5961  HD2 PHE A 398      15.530 -23.046  -2.248
ATOM   5962  HE1 PHE A 398      15.602 -23.298   2.698
ATOM   5963  HE2 PHE A 398      17.594 -22.526  -1.012
ATOM   5964  HZ  PHE A 398      17.628 -22.632   1.449
ATOM   5965  N   ALA A 399      10.693 -23.340  -3.103
ATOM   5966  CA  ALA A 399       9.414 -23.914  -3.525
ATOM   5967  C   ALA A 399       9.266 -25.382  -3.089
ATOM   5968  O   ALA A 399       8.153 -25.794  -2.763
ATOM   5969  CB  ALA A 399       9.299 -23.802  -5.048
ATOM   5970  H   ALA A 399      11.481 -23.521  -3.708
ATOM   5971  HA  ALA A 399       8.590 -23.348  -3.087
ATOM   5972  HB1 ALA A 399       8.373 -24.247  -5.414
ATOM   5973  HB2 ALA A 399       9.304 -22.759  -5.365
ATOM   5974  HB3 ALA A 399      10.129 -24.304  -5.548
ATOM   5975  N   GLU A 400      10.382 -26.131  -3.084
ATOM   5976  CA  GLU A 400      10.440 -27.543  -2.718
ATOM   5977  C   GLU A 400      11.788 -27.837  -2.047
ATOM   5978  O   GLU A 400      12.811 -27.291  -2.468
ATOM   5979  CB  GLU A 400      10.198 -28.417  -3.975
ATOM   5980  CG  GLU A 400      10.239 -29.948  -3.754
ATOM   5981  CD  GLU A 400       9.157 -30.450  -2.786
ATOM   5982  OE1 GLU A 400       7.977 -30.458  -3.200
ATOM   5983  OE2 GLU A 400       9.521 -30.812  -1.645
ATOM   5984  H   GLU A 400      11.264 -25.719  -3.351
ATOM   5985  HA  GLU A 400       9.656 -27.744  -1.985
ATOM   5986  HB3 GLU A 400      10.939 -28.160  -4.734
ATOM   5987  HB2 GLU A 400       9.236 -28.151  -4.414
ATOM   5988  HG3 GLU A 400      11.227 -30.261  -3.413
ATOM   5989  HG2 GLU A 400      10.097 -30.448  -4.713
ATOM   5990  N   ASP A 401      11.745 -28.705  -1.021
ATOM   5991  CA  ASP A 401      12.876 -29.159  -0.205
ATOM   5992  C   ASP A 401      13.554 -27.960   0.505
ATOM   5993  O   ASP A 401      12.888 -26.963   0.794
ATOM   5994  CB  ASP A 401      13.844 -30.063  -1.033
ATOM   5995  CG  ASP A 401      14.641 -31.093  -0.213
ATOM   5996  OD1 ASP A 401      14.012 -32.066   0.257
ATOM   5997  OD2 ASP A 401      15.841 -30.836   0.032
ATOM   5998  H   ASP A 401      10.858 -29.135  -0.795
ATOM   5999  HA  ASP A 401      12.432 -29.761   0.589
ATOM   6000  HB3 ASP A 401      14.522 -29.449  -1.630
ATOM   6001  HB2 ASP A 401      13.266 -30.615  -1.776
ATOM   6002  N   VAL A 402      14.858 -28.079   0.775
ATOM   6003  CA  VAL A 402      15.720 -27.025   1.299
ATOM   6004  C   VAL A 402      17.149 -27.113   0.743
ATOM   6005  O   VAL A 402      17.827 -26.089   0.723
ATOM   6006  CB  VAL A 402      15.809 -27.029   2.851
ATOM   6007  CG1 VAL A 402      14.523 -26.497   3.492
ATOM   6008  CG2 VAL A 402      16.211 -28.390   3.454
ATOM   6009  H   VAL A 402      15.317 -28.949   0.535
ATOM   6010  HA  VAL A 402      15.331 -26.067   0.960
ATOM   6011  HB  VAL A 402      16.585 -26.316   3.137
ATOM   6012 HG11 VAL A 402      14.692 -26.220   4.529
ATOM   6013 HG12 VAL A 402      14.179 -25.601   2.980
ATOM   6014 HG13 VAL A 402      13.720 -27.234   3.457
ATOM   6015 HG21 VAL A 402      16.272 -28.332   4.538
ATOM   6016 HG22 VAL A 402      15.486 -29.167   3.210
ATOM   6017 HG23 VAL A 402      17.185 -28.723   3.099
ATOM   6018  N   GLY A 403      17.584 -28.308   0.307
ATOM   6019  CA  GLY A 403      18.933 -28.571  -0.182
ATOM   6020  C   GLY A 403      19.974 -28.476   0.940
ATOM   6021  O   GLY A 403      19.653 -28.473   2.130
ATOM   6022  H   GLY A 403      16.968 -29.111   0.350
ATOM   6023  HA3 GLY A 403      19.188 -27.853  -0.959
ATOM   6024  HA2 GLY A 403      18.966 -29.565  -0.629
ATOM   6025  N   SER A 404      21.246 -28.400   0.528
ATOM   6026  CA  SER A 404      22.391 -28.240   1.415
ATOM   6027  C   SER A 404      22.613 -26.745   1.695
ATOM   6028  O   SER A 404      23.315 -26.074   0.936
ATOM   6029  CB  SER A 404      23.619 -28.889   0.754
ATOM   6030  OG  SER A 404      23.465 -30.291   0.679
ATOM   6031  H   SER A 404      21.451 -28.435  -0.462
ATOM   6032  HA  SER A 404      22.210 -28.747   2.366
ATOM   6033  HB3 SER A 404      24.505 -28.684   1.348
ATOM   6034  HB2 SER A 404      23.800 -28.492  -0.243
ATOM   6035  HG  SER A 404      22.769 -30.487   0.046
ATOM   6036  N   ASN A 405      21.985 -26.249   2.774
ATOM   6037  CA  ASN A 405      22.100 -24.863   3.236
ATOM   6038  C   ASN A 405      23.515 -24.612   3.782
ATOM   6039  O   ASN A 405      23.949 -25.334   4.678
ATOM   6040  CB  ASN A 405      21.040 -24.537   4.316
ATOM   6041  CG  ASN A 405      19.620 -24.977   3.951
ATOM   6042  OD1 ASN A 405      19.078 -25.899   4.555
ATOM   6043  ND2 ASN A 405      19.014 -24.325   2.962
ATOM   6044  H   ASN A 405      21.401 -26.857   3.333
ATOM   6045  HA  ASN A 405      21.954 -24.182   2.396
ATOM   6046  HB3 ASN A 405      21.041 -23.467   4.532
ATOM   6047  HB2 ASN A 405      21.294 -25.034   5.252
ATOM   6048 HD22 ASN A 405      18.087 -24.603   2.671
ATOM   6049 HD21 ASN A 405      19.486 -23.578   2.468
ATOM   6050  N   LYS A 406      24.225 -23.639   3.196
ATOM   6051  CA  LYS A 406      25.633 -23.351   3.472
ATOM   6052  C   LYS A 406      25.885 -21.831   3.481
ATOM   6053  O   LYS A 406      26.920 -21.385   2.988
ATOM   6054  CB  LYS A 406      26.537 -24.124   2.473
ATOM   6055  CG  LYS A 406      26.520 -25.654   2.650
ATOM   6056  CD  LYS A 406      27.493 -26.373   1.709
ATOM   6057  CE  LYS A 406      27.562 -27.884   1.979
ATOM   6058  NZ  LYS A 406      28.602 -28.545   1.174
ATOM   6059  H   LYS A 406      23.814 -23.112   2.435
ATOM   6060  HA  LYS A 406      25.882 -23.685   4.482
ATOM   6061  HB3 LYS A 406      27.572 -23.803   2.604
ATOM   6062  HB2 LYS A 406      26.263 -23.866   1.449
ATOM   6063  HG3 LYS A 406      25.521 -26.047   2.471
ATOM   6064  HG2 LYS A 406      26.767 -25.898   3.684
ATOM   6065  HD3 LYS A 406      28.476 -25.926   1.823
ATOM   6066  HD2 LYS A 406      27.193 -26.193   0.675
ATOM   6067  HE3 LYS A 406      26.606 -28.352   1.760
ATOM   6068  HE2 LYS A 406      27.767 -28.069   3.031
ATOM   6069  HZ1 LYS A 406      29.507 -28.151   1.411
ATOM   6070  HZ2 LYS A 406      28.613 -29.534   1.379
ATOM   6071  HZ3 LYS A 406      28.423 -28.402   0.192
ATOM   6072  N   GLY A 407      24.941 -21.065   4.056
ATOM   6073  CA  GLY A 407      25.013 -19.607   4.142
ATOM   6074  C   GLY A 407      23.675 -18.981   3.729
ATOM   6075  O   GLY A 407      23.676 -18.001   2.985
ATOM   6076  H   GLY A 407      24.130 -21.508   4.464
ATOM   6077  HA3 GLY A 407      25.809 -19.192   3.520
ATOM   6078  HA2 GLY A 407      25.233 -19.324   5.171
ATOM   6079  N   ALA A 408      22.547 -19.544   4.195
ATOM   6080  CA  ALA A 408      21.200 -19.016   3.974
ATOM   6081  C   ALA A 408      20.742 -18.201   5.193
ATOM   6082  O   ALA A 408      20.847 -18.698   6.313
ATOM   6083  CB  ALA A 408      20.243 -20.190   3.723
ATOM   6084  H   ALA A 408      22.607 -20.335   4.822
ATOM   6085  HA  ALA A 408      21.187 -18.385   3.087
ATOM   6086  HB1 ALA A 408      19.216 -19.849   3.597
ATOM   6087  HB2 ALA A 408      20.524 -20.722   2.816
ATOM   6088  HB3 ALA A 408      20.255 -20.909   4.543
ATOM   6089  N   ILE A 409      20.223 -16.985   4.957
ATOM   6090  CA  ILE A 409      19.678 -16.105   5.996
ATOM   6091  C   ILE A 409      18.195 -15.848   5.671
ATOM   6092  O   ILE A 409      17.875 -15.488   4.539
ATOM   6093  CB  ILE A 409      20.393 -14.719   6.034
ATOM   6094  CG1 ILE A 409      21.938 -14.814   6.069
ATOM   6095  CG2 ILE A 409      19.870 -13.783   7.149
ATOM   6096  CD1 ILE A 409      22.540 -15.469   7.320
ATOM   6097  H   ILE A 409      20.158 -16.645   4.006
ATOM   6098  HA  ILE A 409      19.755 -16.565   6.981
ATOM   6099  HB  ILE A 409      20.157 -14.212   5.100
ATOM   6100 HG13 ILE A 409      22.360 -13.817   5.957
ATOM   6101 HG12 ILE A 409      22.291 -15.359   5.193
ATOM   6102 HG21 ILE A 409      20.445 -12.857   7.185
ATOM   6103 HG22 ILE A 409      18.830 -13.498   6.990
ATOM   6104 HG23 ILE A 409      19.932 -14.251   8.131
ATOM   6105 HD11 ILE A 409      23.578 -15.161   7.439
ATOM   6106 HD12 ILE A 409      22.015 -15.190   8.232
ATOM   6107 HD13 ILE A 409      22.526 -16.554   7.235
ATOM   6108  N   ILE A 410      17.316 -16.003   6.669
ATOM   6109  CA  ILE A 410      15.892 -15.701   6.534
ATOM   6110  C   ILE A 410      15.342 -15.093   7.827
ATOM   6111  O   ILE A 410      15.660 -15.560   8.920
ATOM   6112  CB  ILE A 410      15.042 -16.938   6.112
ATOM   6113  CG1 ILE A 410      13.531 -16.613   5.948
ATOM   6114  CG2 ILE A 410      15.235 -18.147   7.042
ATOM   6115  CD1 ILE A 410      12.708 -17.620   5.128
ATOM   6116  H   ILE A 410      17.626 -16.309   7.583
ATOM   6117  HA  ILE A 410      15.779 -14.945   5.759
ATOM   6118  HB  ILE A 410      15.425 -17.217   5.136
ATOM   6119 HG13 ILE A 410      13.430 -15.639   5.470
ATOM   6120 HG12 ILE A 410      13.064 -16.507   6.927
ATOM   6121 HG21 ILE A 410      14.720 -19.026   6.668
ATOM   6122 HG22 ILE A 410      16.286 -18.416   7.156
ATOM   6123 HG23 ILE A 410      14.825 -17.946   8.028
ATOM   6124 HD11 ILE A 410      11.642 -17.423   5.245
ATOM   6125 HD12 ILE A 410      12.930 -17.540   4.065
ATOM   6126 HD13 ILE A 410      12.878 -18.649   5.436
ATOM   6127  N   GLY A 411      14.493 -14.076   7.656
ATOM   6128  CA  GLY A 411      13.741 -13.477   8.743
ATOM   6129  C   GLY A 411      12.975 -12.278   8.201
ATOM   6130  O   GLY A 411      13.275 -11.772   7.122
ATOM   6131  H   GLY A 411      14.307 -13.723   6.726
ATOM   6132  HA3 GLY A 411      14.400 -13.162   9.553
ATOM   6133  HA2 GLY A 411      13.027 -14.208   9.121
ATOM   6134  N   LEU A 412      11.981 -11.818   8.977
ATOM   6135  CA  LEU A 412      11.135 -10.663   8.660
ATOM   6136  C   LEU A 412      11.944  -9.363   8.517
ATOM   6137  O   LEU A 412      11.703  -8.605   7.580
ATOM   6138  CB  LEU A 412      10.042 -10.503   9.744
ATOM   6139  CG  LEU A 412       9.055 -11.686   9.880
ATOM   6140  CD1 LEU A 412       8.112 -11.496  11.084
ATOM   6141  CD2 LEU A 412       8.244 -11.939   8.599
ATOM   6142  H   LEU A 412      11.794 -12.270   9.860
ATOM   6143  HA  LEU A 412      10.663 -10.848   7.695
ATOM   6144  HB3 LEU A 412       9.468  -9.596   9.548
ATOM   6145  HB2 LEU A 412      10.528 -10.341  10.707
ATOM   6146  HG  LEU A 412       9.641 -12.584  10.079
ATOM   6147 HD11 LEU A 412       8.002 -12.423  11.646
ATOM   6148 HD12 LEU A 412       8.473 -10.737  11.777
ATOM   6149 HD13 LEU A 412       7.111 -11.193  10.772
ATOM   6150 HD21 LEU A 412       7.547 -12.765   8.742
ATOM   6151 HD22 LEU A 412       7.661 -11.063   8.319
ATOM   6152 HD23 LEU A 412       8.877 -12.204   7.756
ATOM   6153  N   MET A 413      12.915  -9.163   9.419
ATOM   6154  CA  MET A 413      13.824  -8.028   9.414
ATOM   6155  C   MET A 413      15.253  -8.571   9.524
ATOM   6156  O   MET A 413      15.561  -9.269  10.488
ATOM   6157  CB  MET A 413      13.436  -7.091  10.574
ATOM   6158  CG  MET A 413      13.935  -5.656  10.395
ATOM   6159  SD  MET A 413      13.447  -4.570  11.757
ATOM   6160  CE  MET A 413      13.682  -2.966  10.958
ATOM   6161  H   MET A 413      13.058  -9.840  10.157
ATOM   6162  HA  MET A 413      13.727  -7.477   8.477
ATOM   6163  HB3 MET A 413      13.781  -7.490  11.528
ATOM   6164  HB2 MET A 413      12.349  -7.048  10.653
ATOM   6165  HG3 MET A 413      13.521  -5.248   9.473
ATOM   6166  HG2 MET A 413      15.020  -5.632  10.296
ATOM   6167  HE1 MET A 413      13.635  -2.166  11.697
ATOM   6168  HE2 MET A 413      14.644  -2.920  10.449
ATOM   6169  HE3 MET A 413      12.892  -2.809  10.226
ATOM   6170  N   VAL A 414      16.086  -8.259   8.524
ATOM   6171  CA  VAL A 414      17.490  -8.652   8.450
ATOM   6172  C   VAL A 414      18.350  -7.378   8.498
ATOM   6173  O   VAL A 414      17.984  -6.361   7.910
ATOM   6174  CB  VAL A 414      17.804  -9.457   7.154
ATOM   6175  CG1 VAL A 414      19.291  -9.849   7.009
ATOM   6176  CG2 VAL A 414      16.933 -10.725   7.051
ATOM   6177  H   VAL A 414      15.754  -7.682   7.759
ATOM   6178  HA  VAL A 414      17.754  -9.264   9.309
ATOM   6179  HB  VAL A 414      17.551  -8.842   6.292
ATOM   6180 HG11 VAL A 414      19.444 -10.509   6.156
ATOM   6181 HG12 VAL A 414      19.929  -8.981   6.846
ATOM   6182 HG13 VAL A 414      19.651 -10.370   7.897
ATOM   6183 HG21 VAL A 414      17.161 -11.292   6.147
ATOM   6184 HG22 VAL A 414      17.091 -11.385   7.904
ATOM   6185 HG23 VAL A 414      15.871 -10.483   7.011
ATOM   6186  N   GLY A 415      19.460  -7.462   9.241
ATOM   6187  CA  GLY A 415      20.353  -6.351   9.533
ATOM   6188  C   GLY A 415      21.565  -6.397   8.601
ATOM   6189  O   GLY A 415      21.489  -6.886   7.472
ATOM   6190  H   GLY A 415      19.674  -8.335   9.701
ATOM   6191  HA3 GLY A 415      20.673  -6.467  10.567
ATOM   6192  HA2 GLY A 415      19.855  -5.384   9.451
ATOM   6193  N   GLY A 416      22.687  -5.851   9.091
ATOM   6194  CA  GLY A 416      23.951  -5.781   8.368
ATOM   6195  C   GLY A 416      24.778  -7.049   8.612
ATOM   6196  O   GLY A 416      25.848  -6.962   9.214
ATOM   6197  H   GLY A 416      22.675  -5.467  10.026
ATOM   6198  HA3 GLY A 416      24.504  -4.903   8.702
ATOM   6199  HA2 GLY A 416      23.776  -5.661   7.300
ATOM   6200  N   VAL A 417      24.289  -8.218   8.154
ATOM   6201  CA  VAL A 417      25.005  -9.498   8.227
ATOM   6202  C   VAL A 417      26.197  -9.533   7.248
ATOM   6203  O   VAL A 417      26.119  -8.954   6.167
ATOM   6204  CB  VAL A 417      24.081 -10.719   7.927
ATOM   6205  CG1 VAL A 417      22.917 -10.828   8.921
ATOM   6206  CG2 VAL A 417      23.553 -10.820   6.488
ATOM   6207  H   VAL A 417      23.397  -8.230   7.679
ATOM   6208  HA  VAL A 417      25.395  -9.603   9.241
ATOM   6209  HB  VAL A 417      24.678 -11.619   8.084
ATOM   6210 HG11 VAL A 417      22.333 -11.733   8.751
ATOM   6211 HG12 VAL A 417      23.281 -10.872   9.945
ATOM   6212 HG13 VAL A 417      22.237  -9.979   8.837
ATOM   6213 HG21 VAL A 417      22.846 -11.643   6.398
ATOM   6214 HG22 VAL A 417      23.029  -9.912   6.203
ATOM   6215 HG23 VAL A 417      24.349 -11.007   5.769
ATOM   6216  N   VAL A 418      27.280 -10.213   7.645
ATOM   6217  CA  VAL A 418      28.502 -10.328   6.854
ATOM   6218  C   VAL A 418      28.643 -11.787   6.397
ATOM   6219  O   VAL A 418      28.701 -12.679   7.238
ATOM   6220  CB  VAL A 418      29.756  -9.926   7.685
ATOM   6221  CG1 VAL A 418      31.093 -10.125   6.938
ATOM   6222  CG2 VAL A 418      29.654  -8.475   8.191
ATOM   6223  H   VAL A 418      27.268 -10.709   8.527
ATOM   6224  HA  VAL A 418      28.461  -9.689   5.972
ATOM   6225  HB  VAL A 418      29.796 -10.557   8.573
ATOM   6226 HG11 VAL A 418      31.930  -9.742   7.522
ATOM   6227 HG12 VAL A 418      31.300 -11.178   6.750
ATOM   6228 HG13 VAL A 418      31.098  -9.608   5.979
ATOM   6229 HG21 VAL A 418      30.532  -8.200   8.776
ATOM   6230 HG22 VAL A 418      29.576  -7.771   7.363
ATOM   6231 HG23 VAL A 418      28.785  -8.330   8.832
ATOM   6232  N   ILE A 419      28.691 -11.991   5.075
ATOM   6233  CA  ILE A 419      28.889 -13.283   4.428
ATOM   6234  C   ILE A 419      30.291 -13.229   3.786
ATOM   6235  O   ILE A 419      30.471 -12.557   2.771
ATOM   6236  CB  ILE A 419      27.816 -13.547   3.328
ATOM   6237  CG1 ILE A 419      26.360 -13.336   3.818
ATOM   6238  CG2 ILE A 419      27.983 -14.937   2.674
ATOM   6239  CD1 ILE A 419      25.942 -14.157   5.047
ATOM   6240  H   ILE A 419      28.627 -11.199   4.445
ATOM   6241  HA  ILE A 419      28.844 -14.097   5.149
ATOM   6242  HB  ILE A 419      27.955 -12.810   2.536
ATOM   6243 HG13 ILE A 419      25.666 -13.544   3.004
ATOM   6244 HG12 ILE A 419      26.212 -12.280   4.049
ATOM   6245 HG21 ILE A 419      27.213 -15.114   1.926
ATOM   6246 HG22 ILE A 419      28.942 -15.034   2.165
ATOM   6247 HG23 ILE A 419      27.923 -15.740   3.409
ATOM   6248 HD11 ILE A 419      24.856 -14.226   5.110
ATOM   6249 HD12 ILE A 419      26.333 -15.173   5.015
ATOM   6250 HD13 ILE A 419      26.290 -13.689   5.968
ATOM   6251  N   ALA A 420      31.272 -13.889   4.423
ATOM   6252  CA  ALA A 420      32.701 -13.781   4.087
ATOM   6253  C   ALA A 420      33.345 -15.214   4.146
ATOM   6254  O   ALA A 420      33.024 -15.956   3.189
ATOM   6255  CB  ALA A 420      33.352 -12.719   5.011
ATOM   6256  OXT ALA A 420      34.115 -15.458   5.106
ATOM   6257  H   ALA A 420      31.046 -14.471   5.220
ATOM   6258  HA  ALA A 420      32.820 -13.448   3.052
ATOM   6259  HB1 ALA A 420      34.406 -12.574   4.769
ATOM   6260  HB2 ALA A 420      32.859 -11.753   4.906
ATOM   6261  HB3 ALA A 420      33.286 -12.999   6.064
ATOM   6262  N   ASP A 421       2.512 -15.233 -20.663
ATOM   6263  CA  ASP A 421       2.733 -15.209 -19.208
ATOM   6264  C   ASP A 421       1.568 -16.003 -18.568
ATOM   6265  O   ASP A 421       0.429 -15.532 -18.574
ATOM   6266  CB  ASP A 421       2.918 -13.751 -18.689
ATOM   6267  CG  ASP A 421       3.303 -13.544 -17.210
ATOM   6268  OD1 ASP A 421       3.132 -14.466 -16.383
ATOM   6269  OD2 ASP A 421       3.710 -12.403 -16.900
ATOM   6270  H1  ASP A 421       2.229 -16.148 -20.985
ATOM   6271  H2  ASP A 421       1.795 -14.577 -20.937
ATOM   6272  HA  ASP A 421       3.664 -15.743 -19.003
ATOM   6273  HB3 ASP A 421       2.002 -13.185 -18.869
ATOM   6274  HB2 ASP A 421       3.685 -13.265 -19.295
ATOM   6275  N   ALA A 422       1.889 -17.199 -18.045
ATOM   6276  CA  ALA A 422       0.959 -18.090 -17.360
ATOM   6277  C   ALA A 422       1.337 -18.170 -15.878
ATOM   6278  O   ALA A 422       2.462 -18.552 -15.555
ATOM   6279  CB  ALA A 422       1.024 -19.482 -18.010
ATOM   6280  H   ALA A 422       2.851 -17.505 -18.066
ATOM   6281  HA  ALA A 422      -0.066 -17.726 -17.448
ATOM   6282  HB1 ALA A 422       0.356 -20.183 -17.508
ATOM   6283  HB2 ALA A 422       0.724 -19.439 -19.057
ATOM   6284  HB3 ALA A 422       2.031 -19.901 -17.970
ATOM   6285  N   GLU A 423       0.363 -17.850 -15.011
ATOM   6286  CA  GLU A 423       0.471 -17.944 -13.552
ATOM   6287  C   GLU A 423       0.063 -19.314 -12.983
ATOM   6288  O   GLU A 423      -0.252 -19.425 -11.798
ATOM   6289  CB  GLU A 423      -0.309 -16.769 -12.914
ATOM   6290  CG  GLU A 423       0.402 -15.408 -13.027
ATOM   6291  CD  GLU A 423       1.630 -15.240 -12.119
ATOM   6292  OE1 GLU A 423       2.102 -14.091 -12.037
ATOM   6293  OE2 GLU A 423       2.092 -16.221 -11.497
ATOM   6294  H   GLU A 423      -0.528 -17.536 -15.366
ATOM   6295  HA  GLU A 423       1.526 -17.867 -13.297
ATOM   6296  HB3 GLU A 423      -0.556 -16.957 -11.868
ATOM   6297  HB2 GLU A 423      -1.266 -16.672 -13.422
ATOM   6298  HG3 GLU A 423      -0.313 -14.622 -12.782
ATOM   6299  HG2 GLU A 423       0.705 -15.227 -14.060
ATOM   6300  N   PHE A 424       0.100 -20.338 -13.843
ATOM   6301  CA  PHE A 424      -0.282 -21.709 -13.554
ATOM   6302  C   PHE A 424       0.504 -22.629 -14.501
ATOM   6303  O   PHE A 424       1.111 -22.171 -15.472
ATOM   6304  CB  PHE A 424      -1.820 -21.841 -13.697
ATOM   6305  CG  PHE A 424      -2.359 -21.861 -15.120
ATOM   6306  CD1 PHE A 424      -2.326 -20.696 -15.917
ATOM   6307  CD2 PHE A 424      -2.779 -23.076 -15.703
ATOM   6308  CE1 PHE A 424      -2.719 -20.751 -17.247
ATOM   6309  CE2 PHE A 424      -3.171 -23.110 -17.034
ATOM   6310  CZ  PHE A 424      -3.140 -21.953 -17.802
ATOM   6311  H   PHE A 424       0.420 -20.175 -14.787
ATOM   6312  HA  PHE A 424       0.016 -21.947 -12.532
ATOM   6313  HB3 PHE A 424      -2.308 -21.028 -13.159
ATOM   6314  HB2 PHE A 424      -2.146 -22.749 -13.189
ATOM   6315  HD1 PHE A 424      -1.991 -19.759 -15.499
ATOM   6316  HD2 PHE A 424      -2.794 -23.982 -15.117
ATOM   6317  HE1 PHE A 424      -2.692 -19.858 -17.853
ATOM   6318  HE2 PHE A 424      -3.492 -24.042 -17.475
ATOM   6319  HZ  PHE A 424      -3.441 -21.989 -18.839
ATOM   6320  N   ARG A 425       0.469 -23.924 -14.172
ATOM   6321  CA  ARG A 425       1.151 -25.003 -14.876
ATOM   6322  C   ARG A 425       0.137 -26.014 -15.425
ATOM   6323  O   ARG A 425      -1.070 -25.870 -15.233
ATOM   6324  CB  ARG A 425       2.115 -25.707 -13.891
ATOM   6325  CG  ARG A 425       3.055 -24.783 -13.103
ATOM   6326  CD  ARG A 425       3.991 -23.964 -13.995
ATOM   6327  NE  ARG A 425       4.793 -23.021 -13.204
ATOM   6328  CZ  ARG A 425       5.936 -22.432 -13.590
ATOM   6329  NH1 ARG A 425       6.449 -22.622 -14.814
ATOM   6330  NH2 ARG A 425       6.578 -21.643 -12.722
ATOM   6331  H   ARG A 425      -0.072 -24.217 -13.368
ATOM   6332  HA  ARG A 425       1.715 -24.615 -15.726
ATOM   6333  HB3 ARG A 425       2.721 -26.440 -14.425
ATOM   6334  HB2 ARG A 425       1.536 -26.280 -13.169
ATOM   6335  HG3 ARG A 425       3.674 -25.449 -12.500
ATOM   6336  HG2 ARG A 425       2.519 -24.156 -12.389
ATOM   6337  HD3 ARG A 425       3.488 -23.476 -14.828
ATOM   6338  HD2 ARG A 425       4.702 -24.668 -14.428
ATOM   6339  HE  ARG A 425       4.450 -22.831 -12.273
ATOM   6340 HH12 ARG A 425       7.350 -22.224 -15.063
ATOM   6341 HH11 ARG A 425       5.970 -23.207 -15.481
ATOM   6342 HH22 ARG A 425       7.480 -21.251 -12.971
ATOM   6343 HH21 ARG A 425       6.213 -21.487 -11.795
ATOM   6344  N   HIS A 426       0.676 -27.061 -16.063
ATOM   6345  CA  HIS A 426      -0.034 -28.281 -16.446
ATOM   6346  C   HIS A 426      -0.572 -29.080 -15.238
ATOM   6347  O   HIS A 426      -1.609 -29.727 -15.377
ATOM   6348  CB  HIS A 426       0.915 -29.153 -17.297
ATOM   6349  CG  HIS A 426       2.235 -29.489 -16.638
ATOM   6350  ND1 HIS A 426       3.299 -28.580 -16.573
ATOM   6351  CD2 HIS A 426       2.601 -30.649 -15.987
ATOM   6352  CE1 HIS A 426       4.241 -29.208 -15.882
ATOM   6353  NE2 HIS A 426       3.883 -30.438 -15.511
ATOM   6354  H   HIS A 426       1.679 -27.096 -16.192
ATOM   6355  HA  HIS A 426      -0.890 -27.998 -17.062
ATOM   6356  HB3 HIS A 426       1.130 -28.644 -18.238
ATOM   6357  HB2 HIS A 426       0.420 -30.085 -17.573
ATOM   6358  HD2 HIS A 426       2.062 -31.567 -15.807
ATOM   6359  HE1 HIS A 426       5.196 -28.766 -15.639
ATOM   6360  HE2 HIS A 426       4.435 -31.080 -14.961
ATOM   6361  N   ASP A 427       0.139 -29.017 -14.096
ATOM   6362  CA  ASP A 427      -0.161 -29.739 -12.857
ATOM   6363  C   ASP A 427      -0.582 -28.756 -11.750
ATOM   6364  O   ASP A 427      -1.719 -28.823 -11.284
ATOM   6365  CB  ASP A 427       0.987 -30.679 -12.378
ATOM   6366  CG  ASP A 427       2.409 -30.111 -12.150
ATOM   6367  OD1 ASP A 427       2.753 -29.039 -12.700
ATOM   6368  OD2 ASP A 427       3.179 -30.823 -11.471
ATOM   6369  H   ASP A 427       0.993 -28.477 -14.079
ATOM   6370  HA  ASP A 427      -1.023 -30.386 -13.029
ATOM   6371  HB3 ASP A 427       1.100 -31.461 -13.130
ATOM   6372  HB2 ASP A 427       0.663 -31.199 -11.475
ATOM   6373  N   SER A 428       0.344 -27.869 -11.349
ATOM   6374  CA  SER A 428       0.156 -26.849 -10.324
ATOM   6375  C   SER A 428      -0.790 -25.744 -10.808
ATOM   6376  O   SER A 428      -0.687 -25.306 -11.953
ATOM   6377  CB  SER A 428       1.527 -26.267  -9.920
ATOM   6378  OG  SER A 428       2.147 -27.088  -8.953
ATOM   6379  H   SER A 428       1.261 -27.908 -11.776
ATOM   6380  HA  SER A 428      -0.300 -27.319  -9.449
ATOM   6381  HB3 SER A 428       1.417 -25.276  -9.476
ATOM   6382  HB2 SER A 428       2.187 -26.157 -10.780
ATOM   6383  HG  SER A 428       2.434 -27.901  -9.378
ATOM   6384  N   GLY A 429      -1.686 -25.309  -9.913
ATOM   6385  CA  GLY A 429      -2.657 -24.254 -10.179
ATOM   6386  C   GLY A 429      -2.026 -22.884  -9.905
ATOM   6387  O   GLY A 429      -0.850 -22.648 -10.184
ATOM   6388  H   GLY A 429      -1.700 -25.718  -8.990
ATOM   6389  HA3 GLY A 429      -3.522 -24.410  -9.534
ATOM   6390  HA2 GLY A 429      -3.015 -24.294 -11.209
ATOM   6391  N   TYR A 430      -2.852 -21.974  -9.376
ATOM   6392  CA  TYR A 430      -2.468 -20.619  -8.990
ATOM   6393  C   TYR A 430      -2.002 -20.560  -7.530
ATOM   6394  O   TYR A 430      -2.285 -21.463  -6.740
ATOM   6395  CB  TYR A 430      -3.674 -19.690  -9.215
ATOM   6396  CG  TYR A 430      -4.018 -19.499 -10.680
ATOM   6397  CD1 TYR A 430      -3.410 -18.458 -11.412
ATOM   6398  CD2 TYR A 430      -4.931 -20.364 -11.318
ATOM   6399  CE1 TYR A 430      -3.722 -18.280 -12.773
ATOM   6400  CE2 TYR A 430      -5.231 -20.192 -12.683
ATOM   6401  CZ  TYR A 430      -4.628 -19.147 -13.410
ATOM   6402  OH  TYR A 430      -4.926 -18.974 -14.729
ATOM   6403  H   TYR A 430      -3.807 -22.231  -9.173
ATOM   6404  HA  TYR A 430      -1.646 -20.277  -9.622
ATOM   6405  HB3 TYR A 430      -3.469 -18.702  -8.799
ATOM   6406  HB2 TYR A 430      -4.550 -20.059  -8.680
ATOM   6407  HD1 TYR A 430      -2.708 -17.792 -10.932
ATOM   6408  HD2 TYR A 430      -5.397 -21.167 -10.766
ATOM   6409  HE1 TYR A 430      -3.275 -17.472 -13.329
ATOM   6410  HE2 TYR A 430      -5.926 -20.859 -13.170
ATOM   6411  HH  TYR A 430      -4.478 -18.222 -15.124
ATOM   6412  N   GLU A 431      -1.303 -19.462  -7.209
ATOM   6413  CA  GLU A 431      -0.836 -19.141  -5.866
ATOM   6414  C   GLU A 431      -1.986 -18.601  -4.995
ATOM   6415  O   GLU A 431      -2.742 -17.744  -5.453
ATOM   6416  CB  GLU A 431       0.328 -18.133  -5.995
ATOM   6417  CG  GLU A 431       1.000 -17.726  -4.668
ATOM   6418  CD  GLU A 431       1.653 -18.926  -3.978
ATOM   6419  OE1 GLU A 431       2.752 -19.314  -4.427
ATOM   6420  OE2 GLU A 431       1.039 -19.454  -3.026
ATOM   6421  H   GLU A 431      -1.118 -18.767  -7.918
ATOM   6422  HA  GLU A 431      -0.458 -20.064  -5.421
ATOM   6423  HB3 GLU A 431      -0.024 -17.236  -6.503
ATOM   6424  HB2 GLU A 431       1.087 -18.550  -6.660
ATOM   6425  HG3 GLU A 431       0.281 -17.249  -4.004
ATOM   6426  HG2 GLU A 431       1.762 -16.970  -4.861
ATOM   6427  N   VAL A 432      -2.070 -19.102  -3.752
ATOM   6428  CA  VAL A 432      -3.075 -18.700  -2.764
ATOM   6429  C   VAL A 432      -2.579 -17.580  -1.823
ATOM   6430  O   VAL A 432      -3.413 -16.875  -1.256
ATOM   6431  CB  VAL A 432      -3.526 -19.907  -1.896
ATOM   6432  CG1 VAL A 432      -4.173 -21.014  -2.745
ATOM   6433  CG2 VAL A 432      -2.440 -20.490  -0.967
ATOM   6434  H   VAL A 432      -1.395 -19.789  -3.448
ATOM   6435  HA  VAL A 432      -3.957 -18.315  -3.281
ATOM   6436  HB  VAL A 432      -4.330 -19.540  -1.260
ATOM   6437 HG11 VAL A 432      -4.582 -21.804  -2.114
ATOM   6438 HG12 VAL A 432      -4.990 -20.621  -3.349
ATOM   6439 HG13 VAL A 432      -3.451 -21.475  -3.420
ATOM   6440 HG21 VAL A 432      -2.812 -21.369  -0.443
ATOM   6441 HG22 VAL A 432      -1.555 -20.793  -1.528
ATOM   6442 HG23 VAL A 432      -2.127 -19.780  -0.202
ATOM   6443  N   HIS A 433      -1.249 -17.420  -1.689
ATOM   6444  CA  HIS A 433      -0.613 -16.351  -0.919
ATOM   6445  C   HIS A 433      -0.535 -15.087  -1.783
ATOM   6446  O   HIS A 433       0.372 -14.959  -2.606
ATOM   6447  CB  HIS A 433       0.770 -16.810  -0.408
ATOM   6448  CG  HIS A 433       0.733 -18.067   0.428
ATOM   6449  ND1 HIS A 433       0.866 -19.332  -0.114
ATOM   6450  CD2 HIS A 433       0.572 -18.265   1.779
ATOM   6451  CE1 HIS A 433       0.742 -20.210   0.882
ATOM   6452  NE2 HIS A 433       0.546 -19.633   2.060
ATOM   6453  H   HIS A 433      -0.623 -18.038  -2.188
ATOM   6454  HA  HIS A 433      -1.225 -16.125  -0.047
ATOM   6455  HB3 HIS A 433       1.221 -16.021   0.194
ATOM   6456  HB2 HIS A 433       1.447 -16.985  -1.245
ATOM   6457  HD1 HIS A 433       0.992 -19.548  -1.097
ATOM   6458  HD2 HIS A 433       0.448 -17.532   2.561
ATOM   6459  HE1 HIS A 433       0.789 -21.279   0.742
ATOM   6460  N   HIS A 434      -1.532 -14.205  -1.602
ATOM   6461  CA  HIS A 434      -1.732 -12.977  -2.376
ATOM   6462  C   HIS A 434      -0.568 -11.983  -2.284
ATOM   6463  O   HIS A 434      -0.218 -11.399  -3.307
ATOM   6464  CB  HIS A 434      -3.055 -12.318  -1.959
ATOM   6465  CG  HIS A 434      -4.268 -13.165  -2.249
ATOM   6466  ND1 HIS A 434      -4.884 -13.184  -3.487
ATOM   6467  CD2 HIS A 434      -4.993 -14.031  -1.461
ATOM   6468  CE1 HIS A 434      -5.906 -14.038  -3.408
ATOM   6469  NE2 HIS A 434      -6.035 -14.588  -2.207
ATOM   6470  H   HIS A 434      -2.244 -14.410  -0.916
ATOM   6471  HA  HIS A 434      -1.817 -13.269  -3.421
ATOM   6472  HB3 HIS A 434      -3.178 -11.355  -2.456
ATOM   6473  HB2 HIS A 434      -3.030 -12.110  -0.893
ATOM   6474  HD1 HIS A 434      -4.631 -12.622  -4.289
ATOM   6475  HD2 HIS A 434      -4.843 -14.299  -0.425
ATOM   6476  HE1 HIS A 434      -6.570 -14.249  -4.234
ATOM   6477  N   GLN A 435       0.029 -11.852  -1.089
ATOM   6478  CA  GLN A 435       1.268 -11.116  -0.871
ATOM   6479  C   GLN A 435       2.360 -12.090  -0.413
ATOM   6480  O   GLN A 435       2.284 -12.629   0.690
ATOM   6481  CB  GLN A 435       1.040  -9.881   0.023
ATOM   6482  CG  GLN A 435       0.344 -10.123   1.372
ATOM   6483  CD  GLN A 435       0.256  -8.868   2.246
ATOM   6484  OE1 GLN A 435       0.284  -8.977   3.465
ATOM   6485  NE2 GLN A 435       0.138  -7.672   1.668
ATOM   6486  H   GLN A 435      -0.313 -12.383  -0.298
ATOM   6487  HA  GLN A 435       1.608 -10.703  -1.811
ATOM   6488  HB3 GLN A 435       0.449  -9.168  -0.549
ATOM   6489  HB2 GLN A 435       2.000  -9.399   0.199
ATOM   6490  HG3 GLN A 435       0.875 -10.885   1.940
ATOM   6491  HG2 GLN A 435      -0.666 -10.502   1.215
ATOM   6492 HE22 GLN A 435       0.064  -6.842   2.242
ATOM   6493 HE21 GLN A 435       0.151  -7.567   0.661
ATOM   6494  N   LYS A 436       3.332 -12.337  -1.305
ATOM   6495  CA  LYS A 436       4.367 -13.354  -1.134
ATOM   6496  C   LYS A 436       5.600 -12.954  -1.955
ATOM   6497  O   LYS A 436       5.447 -12.402  -3.042
ATOM   6498  CB  LYS A 436       3.810 -14.714  -1.618
ATOM   6499  CG  LYS A 436       4.603 -15.942  -1.136
ATOM   6500  CD  LYS A 436       4.486 -17.136  -2.095
ATOM   6501  CE  LYS A 436       4.804 -18.468  -1.401
ATOM   6502  NZ  LYS A 436       5.070 -19.553  -2.362
ATOM   6503  H   LYS A 436       3.333 -11.856  -2.194
ATOM   6504  HA  LYS A 436       4.652 -13.418  -0.081
ATOM   6505  HB3 LYS A 436       3.744 -14.706  -2.708
ATOM   6506  HB2 LYS A 436       2.785 -14.840  -1.272
ATOM   6507  HG3 LYS A 436       4.230 -16.224  -0.150
ATOM   6508  HG2 LYS A 436       5.657 -15.705  -0.996
ATOM   6509  HD3 LYS A 436       5.169 -16.971  -2.931
ATOM   6510  HD2 LYS A 436       3.485 -17.170  -2.523
ATOM   6511  HE3 LYS A 436       3.977 -18.757  -0.751
ATOM   6512  HE2 LYS A 436       5.676 -18.351  -0.765
ATOM   6513  HZ1 LYS A 436       4.263 -19.665  -2.967
ATOM   6514  HZ2 LYS A 436       5.873 -19.319  -2.928
ATOM   6515  HZ3 LYS A 436       5.242 -20.417  -1.869
ATOM   6516  N   LEU A 437       6.797 -13.279  -1.448
ATOM   6517  CA  LEU A 437       8.059 -13.133  -2.173
ATOM   6518  C   LEU A 437       8.467 -14.516  -2.705
ATOM   6519  O   LEU A 437       8.446 -15.488  -1.949
ATOM   6520  CB  LEU A 437       9.148 -12.546  -1.243
ATOM   6521  CG  LEU A 437       8.971 -11.042  -0.913
ATOM   6522  CD1 LEU A 437       7.834 -10.779   0.103
ATOM   6523  CD2 LEU A 437      10.304 -10.415  -0.451
ATOM   6524  H   LEU A 437       6.854 -13.744  -0.553
ATOM   6525  HA  LEU A 437       7.944 -12.459  -3.025
ATOM   6526  HB3 LEU A 437      10.105 -12.660  -1.756
ATOM   6527  HB2 LEU A 437       9.237 -13.130  -0.326
ATOM   6528  HG  LEU A 437       8.700 -10.528  -1.837
ATOM   6529 HD11 LEU A 437       8.100 -10.049   0.867
ATOM   6530 HD12 LEU A 437       6.949 -10.391  -0.403
ATOM   6531 HD13 LEU A 437       7.537 -11.686   0.630
ATOM   6532 HD21 LEU A 437      10.199  -9.787   0.434
ATOM   6533 HD22 LEU A 437      11.050 -11.172  -0.208
ATOM   6534 HD23 LEU A 437      10.724  -9.782  -1.235
ATOM   6535  N   VAL A 438       8.831 -14.570  -3.995
ATOM   6536  CA  VAL A 438       9.249 -15.785  -4.690
ATOM   6537  C   VAL A 438      10.760 -15.678  -4.958
ATOM   6538  O   VAL A 438      11.175 -14.949  -5.860
ATOM   6539  CB  VAL A 438       8.484 -15.961  -6.037
ATOM   6540  CG1 VAL A 438       8.975 -17.155  -6.887
ATOM   6541  CG2 VAL A 438       6.964 -16.069  -5.813
ATOM   6542  H   VAL A 438       8.840 -13.725  -4.553
ATOM   6543  HA  VAL A 438       9.063 -16.670  -4.078
ATOM   6544  HB  VAL A 438       8.624 -15.063  -6.635
ATOM   6545 HG11 VAL A 438       8.351 -17.290  -7.771
ATOM   6546 HG12 VAL A 438       9.995 -17.018  -7.246
ATOM   6547 HG13 VAL A 438       8.945 -18.085  -6.318
ATOM   6548 HG21 VAL A 438       6.433 -16.192  -6.757
ATOM   6549 HG22 VAL A 438       6.719 -16.922  -5.179
ATOM   6550 HG23 VAL A 438       6.563 -15.175  -5.335
ATOM   6551  N   PHE A 439      11.554 -16.396  -4.145
ATOM   6552  CA  PHE A 439      13.010 -16.448  -4.276
ATOM   6553  C   PHE A 439      13.373 -17.455  -5.384
ATOM   6554  O   PHE A 439      13.999 -17.063  -6.363
ATOM   6555  CB  PHE A 439      13.640 -16.839  -2.919
ATOM   6556  CG  PHE A 439      15.060 -16.376  -2.643
ATOM   6557  CD1 PHE A 439      15.979 -16.108  -3.679
ATOM   6558  CD2 PHE A 439      15.526 -16.371  -1.312
ATOM   6559  CE1 PHE A 439      17.282 -15.758  -3.374
ATOM   6560  CE2 PHE A 439      16.834 -16.001  -1.028
ATOM   6561  CZ  PHE A 439      17.705 -15.681  -2.058
ATOM   6562  H   PHE A 439      11.147 -16.958  -3.412
ATOM   6563  HA  PHE A 439      13.362 -15.451  -4.544
ATOM   6564  HB3 PHE A 439      13.663 -17.919  -2.812
ATOM   6565  HB2 PHE A 439      13.010 -16.476  -2.108
ATOM   6566  HD1 PHE A 439      15.692 -16.148  -4.715
ATOM   6567  HD2 PHE A 439      14.863 -16.644  -0.505
ATOM   6568  HE1 PHE A 439      17.966 -15.542  -4.171
ATOM   6569  HE2 PHE A 439      17.173 -15.970  -0.004
ATOM   6570  HZ  PHE A 439      18.719 -15.389  -1.839
ATOM   6571  N   PHE A 440      12.960 -18.721  -5.216
ATOM   6572  CA  PHE A 440      13.207 -19.801  -6.168
ATOM   6573  C   PHE A 440      11.865 -20.431  -6.550
ATOM   6574  O   PHE A 440      11.054 -20.704  -5.663
ATOM   6575  CB  PHE A 440      14.127 -20.864  -5.531
ATOM   6576  CG  PHE A 440      15.509 -20.380  -5.130
ATOM   6577  CD1 PHE A 440      16.507 -20.203  -6.110
ATOM   6578  CD2 PHE A 440      15.764 -19.964  -3.806
ATOM   6579  CE1 PHE A 440      17.747 -19.689  -5.755
ATOM   6580  CE2 PHE A 440      17.007 -19.446  -3.474
ATOM   6581  CZ  PHE A 440      17.995 -19.317  -4.440
ATOM   6582  H   PHE A 440      12.430 -18.973  -4.394
ATOM   6583  HA  PHE A 440      13.681 -19.426  -7.077
ATOM   6584  HB3 PHE A 440      14.274 -21.669  -6.251
ATOM   6585  HB2 PHE A 440      13.647 -21.319  -4.664
ATOM   6586  HD1 PHE A 440      16.307 -20.474  -7.135
ATOM   6587  HD2 PHE A 440      14.995 -20.043  -3.051
ATOM   6588  HE1 PHE A 440      18.514 -19.563  -6.505
ATOM   6589  HE2 PHE A 440      17.198 -19.115  -2.467
ATOM   6590  HZ  PHE A 440      18.950 -18.907  -4.161
ATOM   6591  N   ALA A 441      11.673 -20.678  -7.857
ATOM   6592  CA  ALA A 441      10.506 -21.390  -8.385
ATOM   6593  C   ALA A 441      10.646 -22.919  -8.294
ATOM   6594  O   ALA A 441       9.625 -23.598  -8.207
ATOM   6595  CB  ALA A 441      10.266 -20.970  -9.839
ATOM   6596  H   ALA A 441      12.372 -20.401  -8.532
ATOM   6597  HA  ALA A 441       9.626 -21.099  -7.807
ATOM   6598  HB1 ALA A 441       9.339 -21.396 -10.225
ATOM   6599  HB2 ALA A 441      10.188 -19.886  -9.929
ATOM   6600  HB3 ALA A 441      11.071 -21.310 -10.488
ATOM   6601  N   GLU A 442      11.893 -23.421  -8.301
ATOM   6602  CA  GLU A 442      12.245 -24.838  -8.180
ATOM   6603  C   GLU A 442      13.187 -25.048  -6.984
ATOM   6604  O   GLU A 442      13.455 -24.106  -6.235
ATOM   6605  CB  GLU A 442      12.870 -25.324  -9.514
ATOM   6606  CG  GLU A 442      11.912 -25.264 -10.726
ATOM   6607  CD  GLU A 442      10.693 -26.204 -10.677
ATOM   6608  OE1 GLU A 442       9.725 -25.900 -11.408
ATOM   6609  OE2 GLU A 442      10.732 -27.210  -9.933
ATOM   6610  H   GLU A 442      12.675 -22.786  -8.361
ATOM   6611  HA  GLU A 442      11.355 -25.428  -7.957
ATOM   6612  HB3 GLU A 442      13.258 -26.339  -9.417
ATOM   6613  HB2 GLU A 442      13.743 -24.710  -9.738
ATOM   6614  HG3 GLU A 442      12.471 -25.498 -11.632
ATOM   6615  HG2 GLU A 442      11.563 -24.239 -10.844
ATOM   6616  N   ASP A 443      13.662 -26.293  -6.809
ATOM   6617  CA  ASP A 443      14.641 -26.651  -5.780
ATOM   6618  C   ASP A 443      16.062 -26.209  -6.199
ATOM   6619  O   ASP A 443      16.301 -25.811  -7.342
ATOM   6620  CB  ASP A 443      14.578 -28.162  -5.405
ATOM   6621  CG  ASP A 443      15.316 -29.144  -6.335
ATOM   6622  OD1 ASP A 443      14.880 -29.286  -7.498
ATOM   6623  OD2 ASP A 443      16.366 -29.664  -5.892
ATOM   6624  H   ASP A 443      13.408 -27.029  -7.454
ATOM   6625  HA  ASP A 443      14.396 -26.095  -4.872
ATOM   6626  HB3 ASP A 443      13.531 -28.470  -5.398
ATOM   6627  HB2 ASP A 443      14.906 -28.297  -4.372
ATOM   6628  N   VAL A 444      16.983 -26.336  -5.239
ATOM   6629  CA  VAL A 444      18.420 -26.177  -5.413
ATOM   6630  C   VAL A 444      19.112 -27.199  -4.500
ATOM   6631  O   VAL A 444      18.738 -27.319  -3.333
ATOM   6632  CB  VAL A 444      18.911 -24.739  -5.066
ATOM   6633  CG1 VAL A 444      18.722 -23.766  -6.243
ATOM   6634  CG2 VAL A 444      18.299 -24.148  -3.776
ATOM   6635  H   VAL A 444      16.701 -26.686  -4.335
ATOM   6636  HA  VAL A 444      18.685 -26.414  -6.446
ATOM   6637  HB  VAL A 444      19.988 -24.788  -4.902
ATOM   6638 HG11 VAL A 444      19.158 -22.792  -6.024
ATOM   6639 HG12 VAL A 444      19.200 -24.142  -7.148
ATOM   6640 HG13 VAL A 444      17.666 -23.607  -6.464
ATOM   6641 HG21 VAL A 444      18.670 -23.139  -3.599
ATOM   6642 HG22 VAL A 444      17.213 -24.078  -3.839
ATOM   6643 HG23 VAL A 444      18.545 -24.743  -2.897
ATOM   6644  N   GLY A 445      20.099 -27.927  -5.051
ATOM   6645  CA  GLY A 445      20.828 -28.984  -4.340
ATOM   6646  C   GLY A 445      21.752 -28.422  -3.246
ATOM   6647  O   GLY A 445      22.041 -29.120  -2.275
ATOM   6648  H   GLY A 445      20.331 -27.786  -6.024
ATOM   6649  HA3 GLY A 445      21.430 -29.543  -5.057
ATOM   6650  HA2 GLY A 445      20.122 -29.689  -3.898
ATOM   6651  N   SER A 446      22.177 -27.157  -3.388
ATOM   6652  CA  SER A 446      22.944 -26.400  -2.408
ATOM   6653  C   SER A 446      22.690 -24.901  -2.618
ATOM   6654  O   SER A 446      22.416 -24.475  -3.741
ATOM   6655  CB  SER A 446      24.437 -26.798  -2.470
ATOM   6656  OG  SER A 446      25.062 -26.381  -3.667
ATOM   6657  H   SER A 446      21.889 -26.632  -4.202
ATOM   6658  HA  SER A 446      22.550 -26.659  -1.426
ATOM   6659  HB3 SER A 446      24.560 -27.876  -2.372
ATOM   6660  HB2 SER A 446      24.973 -26.349  -1.632
ATOM   6661  HG  SER A 446      24.677 -26.871  -4.398
ATOM   6662  N   ASN A 447      22.777 -24.134  -1.522
ATOM   6663  CA  ASN A 447      22.504 -22.696  -1.507
ATOM   6664  C   ASN A 447      23.384 -22.006  -0.466
ATOM   6665  O   ASN A 447      23.551 -22.509   0.644
ATOM   6666  CB  ASN A 447      20.995 -22.407  -1.307
ATOM   6667  CG  ASN A 447      20.365 -23.090  -0.089
ATOM   6668  OD1 ASN A 447      20.335 -22.524   1.001
ATOM   6669  ND2 ASN A 447      19.850 -24.304  -0.280
ATOM   6670  H   ASN A 447      23.016 -24.549  -0.631
ATOM   6671  HA  ASN A 447      22.782 -22.308  -2.489
ATOM   6672  HB3 ASN A 447      20.454 -22.733  -2.195
ATOM   6673  HB2 ASN A 447      20.822 -21.332  -1.240
ATOM   6674 HD22 ASN A 447      19.383 -24.799   0.469
ATOM   6675 HD21 ASN A 447      19.886 -24.735  -1.193
ATOM   6676  N   LYS A 448      23.913 -20.846  -0.866
ATOM   6677  CA  LYS A 448      24.774 -19.990  -0.063
ATOM   6678  C   LYS A 448      24.697 -18.563  -0.611
ATOM   6679  O   LYS A 448      24.358 -18.375  -1.781
ATOM   6680  CB  LYS A 448      26.207 -20.562  -0.016
ATOM   6681  CG  LYS A 448      26.912 -20.777  -1.372
ATOM   6682  CD  LYS A 448      28.388 -21.196  -1.226
ATOM   6683  CE  LYS A 448      28.608 -22.481  -0.399
ATOM   6684  NZ  LYS A 448      30.036 -22.826  -0.288
ATOM   6685  H   LYS A 448      23.716 -20.498  -1.794
ATOM   6686  HA  LYS A 448      24.377 -19.970   0.954
ATOM   6687  HB3 LYS A 448      26.161 -21.518   0.502
ATOM   6688  HB2 LYS A 448      26.823 -19.912   0.607
ATOM   6689  HG3 LYS A 448      26.866 -19.863  -1.965
ATOM   6690  HG2 LYS A 448      26.378 -21.534  -1.947
ATOM   6691  HD3 LYS A 448      28.941 -20.370  -0.778
ATOM   6692  HD2 LYS A 448      28.807 -21.328  -2.225
ATOM   6693  HE3 LYS A 448      28.072 -23.319  -0.844
ATOM   6694  HE2 LYS A 448      28.232 -22.356   0.615
ATOM   6695  HZ1 LYS A 448      30.147 -23.660   0.276
ATOM   6696  HZ2 LYS A 448      30.423 -22.991  -1.205
ATOM   6697  HZ3 LYS A 448      30.533 -22.066   0.156
ATOM   6698  N   GLY A 449      24.964 -17.581   0.265
ATOM   6699  CA  GLY A 449      24.853 -16.152  -0.037
ATOM   6700  C   GLY A 449      23.414 -15.708  -0.354
ATOM   6701  O   GLY A 449      23.234 -14.680  -1.004
ATOM   6702  H   GLY A 449      25.209 -17.822   1.215
ATOM   6703  HA3 GLY A 449      25.500 -15.912  -0.879
ATOM   6704  HA2 GLY A 449      25.208 -15.582   0.821
ATOM   6705  N   ALA A 450      22.409 -16.495   0.066
ATOM   6706  CA  ALA A 450      20.999 -16.310  -0.247
ATOM   6707  C   ALA A 450      20.283 -15.701   0.966
ATOM   6708  O   ALA A 450      20.298 -16.307   2.036
ATOM   6709  CB  ALA A 450      20.419 -17.680  -0.636
ATOM   6710  H   ALA A 450      22.631 -17.308   0.621
ATOM   6711  HA  ALA A 450      20.889 -15.657  -1.109
ATOM   6712  HB1 ALA A 450      19.349 -17.624  -0.827
ATOM   6713  HB2 ALA A 450      20.890 -18.052  -1.547
ATOM   6714  HB3 ALA A 450      20.586 -18.426   0.142
ATOM   6715  N   ILE A 451      19.694 -14.508   0.787
ATOM   6716  CA  ILE A 451      19.055 -13.746   1.860
ATOM   6717  C   ILE A 451      17.657 -13.296   1.412
ATOM   6718  O   ILE A 451      17.534 -12.711   0.336
ATOM   6719  CB  ILE A 451      19.889 -12.497   2.272
ATOM   6720  CG1 ILE A 451      21.337 -12.921   2.631
ATOM   6721  CG2 ILE A 451      19.224 -11.686   3.416
ATOM   6722  CD1 ILE A 451      22.209 -11.801   3.189
ATOM   6723  H   ILE A 451      19.736 -14.055  -0.118
ATOM   6724  HA  ILE A 451      18.946 -14.370   2.739
ATOM   6725  HB  ILE A 451      19.959 -11.832   1.409
ATOM   6726 HG13 ILE A 451      21.837 -13.313   1.745
ATOM   6727 HG12 ILE A 451      21.326 -13.744   3.342
ATOM   6728 HG21 ILE A 451      19.806 -10.805   3.682
ATOM   6729 HG22 ILE A 451      18.239 -11.308   3.141
ATOM   6730 HG23 ILE A 451      19.103 -12.289   4.315
ATOM   6731 HD11 ILE A 451      23.268 -12.047   3.104
ATOM   6732 HD12 ILE A 451      22.021 -10.883   2.639
ATOM   6733 HD13 ILE A 451      21.990 -11.618   4.240
ATOM   6734  N   ILE A 452      16.644 -13.554   2.259
ATOM   6735  CA  ILE A 452      15.263 -13.122   2.037
ATOM   6736  C   ILE A 452      14.633 -12.557   3.319
ATOM   6737  O   ILE A 452      14.804 -13.125   4.397
ATOM   6738  CB  ILE A 452      14.364 -14.243   1.440
ATOM   6739  CG1 ILE A 452      12.956 -13.737   1.034
ATOM   6740  CG2 ILE A 452      14.254 -15.490   2.336
ATOM   6741  CD1 ILE A 452      12.255 -14.595  -0.029
ATOM   6742  H   ILE A 452      16.824 -14.038   3.128
ATOM   6743  HA  ILE A 452      15.284 -12.316   1.319
ATOM   6744  HB  ILE A 452      14.863 -14.548   0.524
ATOM   6745 HG13 ILE A 452      13.027 -12.721   0.645
ATOM   6746 HG12 ILE A 452      12.322 -13.662   1.916
ATOM   6747 HG21 ILE A 452      13.815 -16.331   1.800
ATOM   6748 HG22 ILE A 452      15.230 -15.808   2.696
ATOM   6749 HG23 ILE A 452      13.626 -15.299   3.204
ATOM   6750 HD11 ILE A 452      11.176 -14.602   0.128
ATOM   6751 HD12 ILE A 452      12.440 -14.207  -1.031
ATOM   6752 HD13 ILE A 452      12.591 -15.630  -0.006
ATOM   6753  N   GLY A 453      13.897 -11.449   3.162
ATOM   6754  CA  GLY A 453      13.161 -10.823   4.250
ATOM   6755  C   GLY A 453      12.245  -9.737   3.695
ATOM   6756  O   GLY A 453      12.069  -9.618   2.485
ATOM   6757  H   GLY A 453      13.807 -11.025   2.248
ATOM   6758  HA3 GLY A 453      13.857 -10.391   4.971
ATOM   6759  HA2 GLY A 453      12.542 -11.568   4.749
ATOM   6760  N   LEU A 454      11.646  -8.949   4.599
ATOM   6761  CA  LEU A 454      10.821  -7.788   4.257
ATOM   6762  C   LEU A 454      11.681  -6.516   4.240
ATOM   6763  O   LEU A 454      11.559  -5.724   3.310
ATOM   6764  CB  LEU A 454       9.638  -7.650   5.243
ATOM   6765  CG  LEU A 454       8.768  -8.914   5.436
ATOM   6766  CD1 LEU A 454       7.756  -8.720   6.575
ATOM   6767  CD2 LEU A 454       8.060  -9.363   4.144
ATOM   6768  H   LEU A 454      11.804  -9.104   5.586
ATOM   6769  HA  LEU A 454      10.417  -7.904   3.252
ATOM   6770  HB3 LEU A 454       9.000  -6.826   4.924
ATOM   6771  HB2 LEU A 454      10.017  -7.352   6.218
ATOM   6772  HG  LEU A 454       9.420  -9.733   5.742
ATOM   6773 HD11 LEU A 454       6.930  -9.428   6.497
ATOM   6774 HD12 LEU A 454       8.227  -8.866   7.547
ATOM   6775 HD13 LEU A 454       7.327  -7.723   6.560
ATOM   6776 HD21 LEU A 454       7.895 -10.442   4.151
ATOM   6777 HD22 LEU A 454       7.089  -8.882   4.037
ATOM   6778 HD23 LEU A 454       8.626  -9.136   3.244
ATOM   6779  N   MET A 455      12.566  -6.371   5.237
ATOM   6780  CA  MET A 455      13.567  -5.312   5.300
ATOM   6781  C   MET A 455      14.931  -5.988   5.421
ATOM   6782  O   MET A 455      15.120  -6.785   6.337
ATOM   6783  CB  MET A 455      13.282  -4.391   6.507
ATOM   6784  CG  MET A 455      13.259  -2.907   6.133
ATOM   6785  SD  MET A 455      12.826  -1.849   7.534
ATOM   6786  CE  MET A 455      12.255  -0.376   6.659
ATOM   6787  H   MET A 455      12.617  -7.071   5.964
ATOM   6788  HA  MET A 455      13.548  -4.722   4.384
ATOM   6789  HB3 MET A 455      14.014  -4.538   7.301
ATOM   6790  HB2 MET A 455      12.323  -4.642   6.957
ATOM   6791  HG3 MET A 455      12.528  -2.749   5.341
ATOM   6792  HG2 MET A 455      14.226  -2.593   5.739
ATOM   6793  HE1 MET A 455      11.792   0.306   7.369
ATOM   6794  HE2 MET A 455      13.085   0.130   6.169
ATOM   6795  HE3 MET A 455      11.510  -0.637   5.909
ATOM   6796  N   VAL A 456      15.848  -5.656   4.506
ATOM   6797  CA  VAL A 456      17.224  -6.139   4.524
ATOM   6798  C   VAL A 456      18.155  -4.929   4.702
ATOM   6799  O   VAL A 456      17.904  -3.872   4.127
ATOM   6800  CB  VAL A 456      17.595  -6.904   3.224
ATOM   6801  CG1 VAL A 456      19.057  -7.390   3.224
ATOM   6802  CG2 VAL A 456      16.655  -8.100   2.977
ATOM   6803  H   VAL A 456      15.623  -4.979   3.786
ATOM   6804  HA  VAL A 456      17.386  -6.810   5.366
ATOM   6805  HB  VAL A 456      17.475  -6.233   2.373
ATOM   6806 HG11 VAL A 456      19.246  -8.096   2.421
ATOM   6807 HG12 VAL A 456      19.752  -6.564   3.084
ATOM   6808 HG13 VAL A 456      19.308  -7.894   4.158
ATOM   6809 HG21 VAL A 456      16.924  -8.634   2.065
ATOM   6810 HG22 VAL A 456      16.695  -8.813   3.801
ATOM   6811 HG23 VAL A 456      15.618  -7.783   2.864
ATOM   6812  N   GLY A 457      19.199  -5.110   5.520
ATOM   6813  CA  GLY A 457      20.129  -4.062   5.911
ATOM   6814  C   GLY A 457      21.311  -3.976   4.940
ATOM   6815  O   GLY A 457      21.208  -4.350   3.772
ATOM   6816  H   GLY A 457      19.325  -6.009   5.964
ATOM   6817  HA3 GLY A 457      20.488  -4.311   6.907
ATOM   6818  HA2 GLY A 457      19.633  -3.092   5.977
ATOM   6819  N   GLY A 458      22.435  -3.447   5.447
ATOM   6820  CA  GLY A 458      23.691  -3.267   4.727
ATOM   6821  C   GLY A 458      24.523  -4.547   4.825
ATOM   6822  O   GLY A 458      25.507  -4.593   5.564
ATOM   6823  H   GLY A 458      22.420  -3.135   6.410
ATOM   6824  HA3 GLY A 458      24.239  -2.429   5.157
ATOM   6825  HA2 GLY A 458      23.497  -3.029   3.684
ATOM   6826  N   VAL A 459      24.103  -5.582   4.083
ATOM   6827  CA  VAL A 459      24.741  -6.894   3.990
ATOM   6828  C   VAL A 459      26.097  -6.799   3.272
ATOM   6829  O   VAL A 459      26.158  -6.170   2.221
ATOM   6830  CB  VAL A 459      23.865  -7.871   3.155
ATOM   6831  CG1 VAL A 459      24.498  -9.257   2.894
ATOM   6832  CG2 VAL A 459      22.459  -8.019   3.764
ATOM   6833  H   VAL A 459      23.270  -5.465   3.524
ATOM   6834  HA  VAL A 459      24.860  -7.269   5.002
ATOM   6835  HB  VAL A 459      23.731  -7.425   2.171
ATOM   6836 HG11 VAL A 459      23.874  -9.840   2.222
ATOM   6837 HG12 VAL A 459      25.465  -9.205   2.394
ATOM   6838 HG13 VAL A 459      24.633  -9.818   3.817
ATOM   6839 HG21 VAL A 459      21.840  -8.700   3.181
ATOM   6840 HG22 VAL A 459      22.499  -8.385   4.786
ATOM   6841 HG23 VAL A 459      21.935  -7.065   3.789
ATOM   6842  N   VAL A 460      27.131  -7.466   3.802
ATOM   6843  CA  VAL A 460      28.454  -7.514   3.178
ATOM   6844  C   VAL A 460      28.673  -8.905   2.559
ATOM   6845  O   VAL A 460      28.435  -9.905   3.232
ATOM   6846  CB  VAL A 460      29.582  -7.231   4.204
ATOM   6847  CG1 VAL A 460      30.960  -7.075   3.535
ATOM   6848  CG2 VAL A 460      29.268  -5.984   5.046
ATOM   6849  H   VAL A 460      27.007  -8.001   4.652
ATOM   6850  HA  VAL A 460      28.534  -6.771   2.387
ATOM   6851  HB  VAL A 460      29.659  -8.068   4.897
ATOM   6852 HG11 VAL A 460      31.724  -6.812   4.266
ATOM   6853 HG12 VAL A 460      31.288  -7.997   3.054
ATOM   6854 HG13 VAL A 460      30.949  -6.290   2.778
ATOM   6855 HG21 VAL A 460      30.121  -5.685   5.656
ATOM   6856 HG22 VAL A 460      28.995  -5.151   4.398
ATOM   6857 HG23 VAL A 460      28.433  -6.156   5.726
ATOM   6858  N   ILE A 461      29.094  -8.943   1.286
ATOM   6859  CA  ILE A 461      29.251 -10.159   0.483
ATOM   6860  C   ILE A 461      30.120  -9.868  -0.762
ATOM   6861  O   ILE A 461      30.422  -8.708  -1.038
ATOM   6862  CB  ILE A 461      27.857 -10.741   0.070
ATOM   6863  CG1 ILE A 461      27.921 -12.223  -0.366
ATOM   6864  CG2 ILE A 461      27.103  -9.888  -0.973
ATOM   6865  CD1 ILE A 461      26.583 -12.956  -0.240
ATOM   6866  H   ILE A 461      29.249  -8.077   0.784
ATOM   6867  HA  ILE A 461      29.794 -10.885   1.082
ATOM   6868  HB  ILE A 461      27.237 -10.727   0.967
ATOM   6869 HG13 ILE A 461      28.657 -12.755   0.237
ATOM   6870 HG12 ILE A 461      28.262 -12.307  -1.396
ATOM   6871 HG21 ILE A 461      26.076 -10.227  -1.099
ATOM   6872 HG22 ILE A 461      27.056  -8.845  -0.661
ATOM   6873 HG23 ILE A 461      27.579  -9.922  -1.953
ATOM   6874 HD11 ILE A 461      26.702 -13.999  -0.528
ATOM   6875 HD12 ILE A 461      26.207 -12.931   0.782
ATOM   6876 HD13 ILE A 461      25.821 -12.517  -0.881
ATOM   6877  N   ALA A 462      30.535 -10.933  -1.470
ATOM   6878  CA  ALA A 462      31.267 -10.897  -2.753
ATOM   6879  C   ALA A 462      30.327 -11.099  -4.005
ATOM   6880  O   ALA A 462      29.297 -11.793  -3.839
ATOM   6881  CB  ALA A 462      32.352 -11.995  -2.726
ATOM   6882  OXT ALA A 462      30.769 -10.604  -5.069
ATOM   6883  H   ALA A 462      30.279 -11.856  -1.153
ATOM   6884  HA  ALA A 462      31.791  -9.943  -2.858
ATOM   6885  HB1 ALA A 462      32.974 -11.963  -3.623
ATOM   6886  HB2 ALA A 462      33.020 -11.877  -1.873
ATOM   6887  HB3 ALA A 462      31.917 -12.994  -2.660
ATOM   6888  N   ASP A 463     -23.822  -9.124  15.329
ATOM   6889  CA  ASP A 463     -22.754  -9.257  16.342
ATOM   6890  C   ASP A 463     -21.555  -8.343  15.971
ATOM   6891  O   ASP A 463     -20.968  -7.740  16.871
ATOM   6892  CB  ASP A 463     -22.368 -10.735  16.647
ATOM   6893  CG  ASP A 463     -21.560 -11.474  15.564
ATOM   6894  OD1 ASP A 463     -20.337 -11.646  15.762
ATOM   6895  OD2 ASP A 463     -22.153 -11.748  14.497
ATOM   6896  H1  ASP A 463     -23.868  -8.192  14.930
ATOM   6897  H2  ASP A 463     -23.702  -9.786  14.574
ATOM   6898  HA  ASP A 463     -23.144  -8.856  17.280
ATOM   6899  HB3 ASP A 463     -23.276 -11.310  16.840
ATOM   6900  HB2 ASP A 463     -21.810 -10.771  17.585
ATOM   6901  N   ALA A 464     -21.177  -8.296  14.681
ATOM   6902  CA  ALA A 464     -20.073  -7.499  14.163
ATOM   6903  C   ALA A 464     -20.453  -7.044  12.756
ATOM   6904  O   ALA A 464     -20.296  -7.800  11.798
ATOM   6905  CB  ALA A 464     -18.765  -8.309  14.195
ATOM   6906  H   ALA A 464     -21.700  -8.825  13.999
ATOM   6907  HA  ALA A 464     -19.936  -6.608  14.780
ATOM   6908  HB1 ALA A 464     -17.937  -7.733  13.779
ATOM   6909  HB2 ALA A 464     -18.496  -8.575  15.217
ATOM   6910  HB3 ALA A 464     -18.846  -9.234  13.625
ATOM   6911  N   GLU A 465     -20.973  -5.810  12.671
ATOM   6912  CA  GLU A 465     -21.429  -5.172  11.432
ATOM   6913  C   GLU A 465     -20.244  -4.762  10.532
ATOM   6914  O   GLU A 465     -20.408  -4.658   9.318
ATOM   6915  CB  GLU A 465     -22.320  -3.951  11.775
ATOM   6916  CG  GLU A 465     -23.300  -4.120  12.966
ATOM   6917  CD  GLU A 465     -24.176  -5.383  12.915
ATOM   6918  OE1 GLU A 465     -25.021  -5.462  11.997
ATOM   6919  OE2 GLU A 465     -23.989  -6.249  13.799
ATOM   6920  H   GLU A 465     -21.116  -5.277  13.517
ATOM   6921  HA  GLU A 465     -22.034  -5.897  10.884
ATOM   6922  HB3 GLU A 465     -22.903  -3.692  10.890
ATOM   6923  HB2 GLU A 465     -21.694  -3.078  11.970
ATOM   6924  HG3 GLU A 465     -23.959  -3.252  13.012
ATOM   6925  HG2 GLU A 465     -22.739  -4.101  13.903
ATOM   6926  N   PHE A 466     -19.069  -4.585  11.158
ATOM   6927  CA  PHE A 466     -17.760  -4.345  10.555
ATOM   6928  C   PHE A 466     -17.009  -5.643  10.177
ATOM   6929  O   PHE A 466     -15.800  -5.580   9.947
ATOM   6930  CB  PHE A 466     -16.953  -3.419  11.498
ATOM   6931  CG  PHE A 466     -16.776  -3.912  12.929
ATOM   6932  CD1 PHE A 466     -15.725  -4.792  13.259
ATOM   6933  CD2 PHE A 466     -17.755  -3.625  13.906
ATOM   6934  CE1 PHE A 466     -15.626  -5.306  14.543
ATOM   6935  CE2 PHE A 466     -17.640  -4.154  15.185
ATOM   6936  CZ  PHE A 466     -16.574  -4.985  15.504
ATOM   6937  H   PHE A 466     -19.051  -4.697  12.162
ATOM   6938  HA  PHE A 466     -17.906  -3.804   9.619
ATOM   6939  HB3 PHE A 466     -17.431  -2.439  11.530
ATOM   6940  HB2 PHE A 466     -15.961  -3.235  11.081
ATOM   6941  HD1 PHE A 466     -14.999  -5.072  12.513
ATOM   6942  HD2 PHE A 466     -18.594  -2.990  13.664
ATOM   6943  HE1 PHE A 466     -14.815  -5.970  14.791
ATOM   6944  HE2 PHE A 466     -18.384  -3.921  15.932
ATOM   6945  HZ  PHE A 466     -16.490  -5.393  16.501
ATOM   6946  N   ARG A 467     -17.718  -6.787  10.100
ATOM   6947  CA  ARG A 467     -17.192  -8.061   9.605
ATOM   6948  C   ARG A 467     -16.802  -7.962   8.122
ATOM   6949  O   ARG A 467     -17.677  -7.806   7.270
ATOM   6950  CB  ARG A 467     -18.203  -9.202   9.875
ATOM   6951  CG  ARG A 467     -17.883 -10.522   9.132
ATOM   6952  CD  ARG A 467     -18.577 -11.789   9.653
ATOM   6953  NE  ARG A 467     -18.173 -12.121  11.031
ATOM   6954  CZ  ARG A 467     -18.879 -11.936  12.162
ATOM   6955  NH1 ARG A 467     -20.115 -11.419  12.151
ATOM   6956  NH2 ARG A 467     -18.333 -12.286  13.333
ATOM   6957  H   ARG A 467     -18.705  -6.772  10.317
ATOM   6958  HA  ARG A 467     -16.291  -8.293  10.177
ATOM   6959  HB3 ARG A 467     -19.203  -8.887   9.572
ATOM   6960  HB2 ARG A 467     -18.251  -9.362  10.952
ATOM   6961  HG3 ARG A 467     -16.809 -10.685   9.096
ATOM   6962  HG2 ARG A 467     -18.186 -10.403   8.091
ATOM   6963  HD3 ARG A 467     -18.270 -12.631   9.032
ATOM   6964  HD2 ARG A 467     -19.658 -11.721   9.528
ATOM   6965  HE  ARG A 467     -17.245 -12.520  11.105
ATOM   6966 HH12 ARG A 467     -20.654 -11.363  13.010
ATOM   6967 HH11 ARG A 467     -20.534 -11.121  11.284
ATOM   6968 HH22 ARG A 467     -18.860 -12.155  14.191
ATOM   6969 HH21 ARG A 467     -17.407 -12.684  13.373
ATOM   6970  N   HIS A 468     -15.495  -8.099   7.863
ATOM   6971  CA  HIS A 468     -14.913  -8.147   6.527
ATOM   6972  C   HIS A 468     -14.095  -9.441   6.406
ATOM   6973  O   HIS A 468     -12.891  -9.400   6.148
ATOM   6974  CB  HIS A 468     -14.102  -6.862   6.288
ATOM   6975  CG  HIS A 468     -13.671  -6.659   4.855
ATOM   6976  ND1 HIS A 468     -12.406  -6.977   4.391
ATOM   6977  CD2 HIS A 468     -14.352  -6.166   3.765
ATOM   6978  CE1 HIS A 468     -12.384  -6.701   3.085
ATOM   6979  NE2 HIS A 468     -13.531  -6.204   2.636
ATOM   6980  H   HIS A 468     -14.847  -8.227   8.628
ATOM   6981  HA  HIS A 468     -15.701  -8.198   5.773
ATOM   6982  HB3 HIS A 468     -13.228  -6.878   6.937
ATOM   6983  HB2 HIS A 468     -14.686  -5.989   6.583
ATOM   6984  HD2 HIS A 468     -15.368  -5.805   3.702
ATOM   6985  HE1 HIS A 468     -11.520  -6.865   2.457
ATOM   6986  HD1 HIS A 468     -11.654  -7.380   4.931
ATOM   6987  N   ASP A 469     -14.781 -10.576   6.615
ATOM   6988  CA  ASP A 469     -14.205 -11.913   6.486
ATOM   6989  C   ASP A 469     -14.051 -12.269   4.999
ATOM   6990  O   ASP A 469     -14.995 -12.112   4.223
ATOM   6991  CB  ASP A 469     -14.979 -13.004   7.266
ATOM   6992  CG  ASP A 469     -15.009 -12.885   8.802
ATOM   6993  OD1 ASP A 469     -14.460 -11.912   9.366
ATOM   6994  OD2 ASP A 469     -15.630 -13.786   9.408
ATOM   6995  H   ASP A 469     -15.764 -10.533   6.841
ATOM   6996  HA  ASP A 469     -13.211 -11.865   6.927
ATOM   6997  HB3 ASP A 469     -14.612 -13.996   6.997
ATOM   6998  HB2 ASP A 469     -16.022 -12.957   6.966
ATOM   6999  N   SER A 470     -12.829 -12.682   4.640
ATOM   7000  CA  SER A 470     -12.349 -12.831   3.275
ATOM   7001  C   SER A 470     -11.354 -13.998   3.256
ATOM   7002  O   SER A 470     -10.182 -13.798   3.568
ATOM   7003  CB  SER A 470     -11.672 -11.507   2.843
ATOM   7004  OG  SER A 470     -12.618 -10.472   2.666
ATOM   7005  H   SER A 470     -12.119 -12.784   5.359
ATOM   7006  HA  SER A 470     -13.170 -13.065   2.594
ATOM   7007  HB3 SER A 470     -11.141 -11.634   1.901
ATOM   7008  HB2 SER A 470     -10.933 -11.184   3.579
ATOM   7009  HG  SER A 470     -12.952 -10.222   3.531
ATOM   7010  N   GLY A 471     -11.831 -15.197   2.875
ATOM   7011  CA  GLY A 471     -10.997 -16.396   2.710
ATOM   7012  C   GLY A 471     -10.126 -16.335   1.439
ATOM   7013  O   GLY A 471      -9.261 -17.186   1.240
ATOM   7014  H   GLY A 471     -12.813 -15.293   2.659
ATOM   7015  HA3 GLY A 471     -11.651 -17.265   2.646
ATOM   7016  HA2 GLY A 471     -10.366 -16.539   3.587
ATOM   7017  N   TYR A 472     -10.361 -15.325   0.591
ATOM   7018  CA  TYR A 472      -9.693 -15.043  -0.668
ATOM   7019  C   TYR A 472      -9.680 -13.514  -0.850
ATOM   7020  O   TYR A 472     -10.564 -12.828  -0.330
ATOM   7021  CB  TYR A 472     -10.454 -15.768  -1.808
ATOM   7022  CG  TYR A 472     -11.774 -15.129  -2.228
ATOM   7023  CD1 TYR A 472     -11.867 -14.449  -3.461
ATOM   7024  CD2 TYR A 472     -12.891 -15.158  -1.364
ATOM   7025  CE1 TYR A 472     -13.057 -13.786  -3.815
ATOM   7026  CE2 TYR A 472     -14.075 -14.479  -1.708
ATOM   7027  CZ  TYR A 472     -14.154 -13.788  -2.933
ATOM   7028  OH  TYR A 472     -15.283 -13.102  -3.267
ATOM   7029  H   TYR A 472     -11.075 -14.654   0.837
ATOM   7030  HA  TYR A 472      -8.661 -15.398  -0.624
ATOM   7031  HB3 TYR A 472     -10.628 -16.813  -1.548
ATOM   7032  HB2 TYR A 472      -9.805 -15.794  -2.685
ATOM   7033  HD1 TYR A 472     -11.019 -14.410  -4.129
ATOM   7034  HD2 TYR A 472     -12.837 -15.678  -0.418
ATOM   7035  HE1 TYR A 472     -13.117 -13.254  -4.752
ATOM   7036  HE2 TYR A 472     -14.912 -14.486  -1.027
ATOM   7037  HH  TYR A 472     -15.824 -12.887  -2.502
ATOM   7038  N   GLU A 473      -8.705 -13.019  -1.623
ATOM   7039  CA  GLU A 473      -8.581 -11.608  -1.992
ATOM   7040  C   GLU A 473      -8.698 -11.430  -3.512
ATOM   7041  O   GLU A 473      -8.609 -12.392  -4.276
ATOM   7042  CB  GLU A 473      -7.247 -11.044  -1.435
ATOM   7043  CG  GLU A 473      -7.444 -10.091  -0.235
ATOM   7044  CD  GLU A 473      -7.997  -8.690  -0.556
ATOM   7045  OE1 GLU A 473      -8.387  -8.014   0.418
ATOM   7046  OE2 GLU A 473      -8.001  -8.285  -1.739
ATOM   7047  H   GLU A 473      -8.014 -13.642  -2.019
ATOM   7048  HA  GLU A 473      -9.410 -11.037  -1.569
ATOM   7049  HB3 GLU A 473      -6.650 -10.559  -2.210
ATOM   7050  HB2 GLU A 473      -6.619 -11.862  -1.087
ATOM   7051  HG3 GLU A 473      -6.485  -9.949   0.262
ATOM   7052  HG2 GLU A 473      -8.090 -10.571   0.503
ATOM   7053  N   VAL A 474      -8.904 -10.164  -3.898
ATOM   7054  CA  VAL A 474      -9.063  -9.688  -5.269
ATOM   7055  C   VAL A 474      -7.807  -8.944  -5.776
ATOM   7056  O   VAL A 474      -7.900  -8.263  -6.794
ATOM   7057  CB  VAL A 474     -10.296  -8.741  -5.384
ATOM   7058  CG1 VAL A 474     -11.604  -9.476  -5.043
ATOM   7059  CG2 VAL A 474     -10.181  -7.427  -4.580
ATOM   7060  H   VAL A 474      -8.928  -9.443  -3.187
ATOM   7061  HA  VAL A 474      -9.216 -10.534  -5.941
ATOM   7062  HB  VAL A 474     -10.400  -8.456  -6.433
ATOM   7063 HG11 VAL A 474     -12.471  -8.837  -5.215
ATOM   7064 HG12 VAL A 474     -11.727 -10.367  -5.658
ATOM   7065 HG13 VAL A 474     -11.630  -9.788  -3.998
ATOM   7066 HG21 VAL A 474     -11.067  -6.807  -4.725
ATOM   7067 HG22 VAL A 474     -10.095  -7.622  -3.512
ATOM   7068 HG23 VAL A 474      -9.323  -6.826  -4.879
ATOM   7069  N   HIS A 475      -6.658  -9.087  -5.094
ATOM   7070  CA  HIS A 475      -5.368  -8.561  -5.546
ATOM   7071  C   HIS A 475      -4.291  -9.643  -5.456
ATOM   7072  O   HIS A 475      -4.459 -10.622  -4.730
ATOM   7073  CB  HIS A 475      -4.996  -7.288  -4.751
ATOM   7074  CG  HIS A 475      -4.364  -7.495  -3.392
ATOM   7075  ND1 HIS A 475      -5.109  -7.536  -2.229
ATOM   7076  CD2 HIS A 475      -3.039  -7.655  -3.028
ATOM   7077  CE1 HIS A 475      -4.257  -7.734  -1.228
ATOM   7078  NE2 HIS A 475      -2.998  -7.819  -1.654
ATOM   7079  H   HIS A 475      -6.639  -9.667  -4.267
ATOM   7080  HA  HIS A 475      -5.447  -8.292  -6.598
ATOM   7081  HB3 HIS A 475      -5.878  -6.658  -4.650
ATOM   7082  HB2 HIS A 475      -4.286  -6.703  -5.338
ATOM   7083  HD1 HIS A 475      -6.119  -7.456  -2.152
ATOM   7084  HD2 HIS A 475      -2.137  -7.671  -3.622
ATOM   7085  HE1 HIS A 475      -4.560  -7.803  -0.195
ATOM   7086  HE2 HIS A 475      -2.172  -7.954  -1.087
ATOM   7087  N   HIS A 476      -3.183  -9.418  -6.172
ATOM   7088  CA  HIS A 476      -2.007 -10.274  -6.124
ATOM   7089  C   HIS A 476      -0.771  -9.393  -6.320
ATOM   7090  O   HIS A 476      -0.682  -8.700  -7.331
ATOM   7091  CB  HIS A 476      -2.129 -11.388  -7.182
ATOM   7092  CG  HIS A 476      -1.345 -12.624  -6.835
ATOM   7093  ND1 HIS A 476      -1.871 -13.644  -6.063
ATOM   7094  CD2 HIS A 476      -0.063 -13.015  -7.145
ATOM   7095  CE1 HIS A 476      -0.918 -14.569  -5.931
ATOM   7096  NE2 HIS A 476       0.202 -14.261  -6.573
ATOM   7097  H   HIS A 476      -3.112  -8.596  -6.758
ATOM   7098  HA  HIS A 476      -1.957 -10.730  -5.134
ATOM   7099  HB3 HIS A 476      -1.816 -11.035  -8.165
ATOM   7100  HB2 HIS A 476      -3.170 -11.691  -7.296
ATOM   7101  HD1 HIS A 476      -2.798 -13.683  -5.665
ATOM   7102  HD2 HIS A 476       0.685 -12.492  -7.720
ATOM   7103  HE1 HIS A 476      -1.050 -15.472  -5.354
ATOM   7104  N   GLN A 477       0.145  -9.423  -5.343
ATOM   7105  CA  GLN A 477       1.341  -8.590  -5.307
ATOM   7106  C   GLN A 477       2.551  -9.447  -4.921
ATOM   7107  O   GLN A 477       2.543 -10.049  -3.852
ATOM   7108  CB  GLN A 477       1.090  -7.345  -4.428
ATOM   7109  CG  GLN A 477       0.814  -7.592  -2.930
ATOM   7110  CD  GLN A 477       0.477  -6.331  -2.125
ATOM   7111  OE1 GLN A 477       0.249  -6.428  -0.924
ATOM   7112  NE2 GLN A 477       0.434  -5.148  -2.742
ATOM   7113  H   GLN A 477       0.024 -10.055  -4.559
ATOM   7114  HA  GLN A 477       1.540  -8.208  -6.295
ATOM   7115  HB3 GLN A 477       0.244  -6.809  -4.859
ATOM   7116  HB2 GLN A 477       1.943  -6.677  -4.521
ATOM   7117  HG3 GLN A 477       1.680  -8.051  -2.456
ATOM   7118  HG2 GLN A 477      -0.007  -8.299  -2.814
ATOM   7119 HE22 GLN A 477       0.218  -4.314  -2.210
ATOM   7120 HE21 GLN A 477       0.616  -5.064  -3.735
ATOM   7121  N   LYS A 478       3.565  -9.523  -5.799
ATOM   7122  CA  LYS A 478       4.728 -10.383  -5.568
ATOM   7123  C   LYS A 478       5.969  -9.951  -6.350
ATOM   7124  O   LYS A 478       5.863  -9.306  -7.390
ATOM   7125  CB  LYS A 478       4.372 -11.863  -5.833
ATOM   7126  CG  LYS A 478       3.954 -12.227  -7.266
ATOM   7127  CD  LYS A 478       3.628 -13.721  -7.326
ATOM   7128  CE  LYS A 478       3.107 -14.192  -8.684
ATOM   7129  NZ  LYS A 478       2.587 -15.564  -8.578
ATOM   7130  H   LYS A 478       3.533  -9.022  -6.676
ATOM   7131  HA  LYS A 478       5.001 -10.282  -4.517
ATOM   7132  HB3 LYS A 478       3.587 -12.170  -5.142
ATOM   7133  HB2 LYS A 478       5.236 -12.479  -5.580
ATOM   7134  HG3 LYS A 478       4.750 -11.993  -7.974
ATOM   7135  HG2 LYS A 478       3.083 -11.641  -7.564
ATOM   7136  HD3 LYS A 478       2.905 -13.953  -6.542
ATOM   7137  HD2 LYS A 478       4.527 -14.288  -7.075
ATOM   7138  HE3 LYS A 478       3.898 -14.155  -9.434
ATOM   7139  HE2 LYS A 478       2.302 -13.549  -9.036
ATOM   7140  HZ1 LYS A 478       1.804 -15.578  -7.939
ATOM   7141  HZ2 LYS A 478       2.281 -15.867  -9.497
ATOM   7142  HZ3 LYS A 478       3.312 -16.183  -8.248
ATOM   7143  N   LEU A 479       7.131 -10.358  -5.820
ATOM   7144  CA  LEU A 479       8.446 -10.164  -6.419
ATOM   7145  C   LEU A 479       8.978 -11.550  -6.801
ATOM   7146  O   LEU A 479       9.093 -12.409  -5.928
ATOM   7147  CB  LEU A 479       9.399  -9.481  -5.406
ATOM   7148  CG  LEU A 479       9.152  -7.971  -5.165
ATOM   7149  CD1 LEU A 479       7.854  -7.682  -4.379
ATOM   7150  CD2 LEU A 479      10.382  -7.318  -4.492
ATOM   7151  H   LEU A 479       7.118 -10.898  -4.966
ATOM   7152  HA  LEU A 479       8.384  -9.548  -7.318
ATOM   7153  HB3 LEU A 479      10.412  -9.586  -5.798
ATOM   7154  HB2 LEU A 479       9.400 -10.017  -4.455
ATOM   7155  HG  LEU A 479       9.047  -7.493  -6.139
ATOM   7156 HD11 LEU A 479       7.967  -6.885  -3.645
ATOM   7157 HD12 LEU A 479       7.058  -7.371  -5.056
ATOM   7158 HD13 LEU A 479       7.504  -8.560  -3.838
ATOM   7159 HD21 LEU A 479      10.138  -6.790  -3.571
ATOM   7160 HD22 LEU A 479      11.145  -8.052  -4.230
ATOM   7161 HD23 LEU A 479      10.853  -6.593  -5.156
ATOM   7162  N   VAL A 480       9.294 -11.733  -8.091
ATOM   7163  CA  VAL A 480       9.865 -12.957  -8.645
ATOM   7164  C   VAL A 480      11.355 -12.713  -8.913
ATOM   7165  O   VAL A 480      11.699 -11.862  -9.733
ATOM   7166  CB  VAL A 480       9.165 -13.379  -9.970
ATOM   7167  CG1 VAL A 480       9.808 -14.611 -10.645
ATOM   7168  CG2 VAL A 480       7.661 -13.631  -9.750
ATOM   7169  H   VAL A 480       9.157 -10.978  -8.753
ATOM   7170  HA  VAL A 480       9.772 -13.779  -7.939
ATOM   7171  HB  VAL A 480       9.234 -12.556 -10.680
ATOM   7172 HG11 VAL A 480       9.233 -14.926 -11.516
ATOM   7173 HG12 VAL A 480      10.820 -14.410 -10.997
ATOM   7174 HG13 VAL A 480       9.856 -15.458  -9.959
ATOM   7175 HG21 VAL A 480       7.171 -13.931 -10.677
ATOM   7176 HG22 VAL A 480       7.496 -14.419  -9.015
ATOM   7177 HG23 VAL A 480       7.151 -12.734  -9.396
ATOM   7178  N   PHE A 481      12.203 -13.469  -8.202
ATOM   7179  CA  PHE A 481      13.654 -13.411  -8.310
ATOM   7180  C   PHE A 481      14.085 -14.445  -9.367
ATOM   7181  O   PHE A 481      14.086 -14.106 -10.550
ATOM   7182  CB  PHE A 481      14.245 -13.621  -6.901
ATOM   7183  CG  PHE A 481      15.686 -13.210  -6.665
ATOM   7184  CD1 PHE A 481      16.143 -13.123  -5.337
ATOM   7185  CD2 PHE A 481      16.596 -12.954  -7.712
ATOM   7186  CE1 PHE A 481      17.425 -12.673  -5.063
ATOM   7187  CE2 PHE A 481      17.880 -12.529  -7.416
ATOM   7188  CZ  PHE A 481      18.287 -12.359  -6.103
ATOM   7189  H   PHE A 481      11.834 -14.131  -7.531
ATOM   7190  HA  PHE A 481      13.947 -12.415  -8.644
ATOM   7191  HB3 PHE A 481      14.124 -14.646  -6.571
ATOM   7192  HB2 PHE A 481      13.651 -13.038  -6.199
ATOM   7193  HD1 PHE A 481      15.478 -13.382  -4.529
ATOM   7194  HD2 PHE A 481      16.311 -13.039  -8.748
ATOM   7195  HE1 PHE A 481      17.750 -12.575  -4.038
ATOM   7196  HE2 PHE A 481      18.555 -12.307  -8.220
ATOM   7197  HZ  PHE A 481      19.281 -12.001  -5.890
ATOM   7198  N   PHE A 482      14.437 -15.669  -8.944
ATOM   7199  CA  PHE A 482      14.779 -16.771  -9.841
ATOM   7200  C   PHE A 482      13.521 -17.538 -10.263
ATOM   7201  O   PHE A 482      12.647 -17.793  -9.431
ATOM   7202  CB  PHE A 482      15.763 -17.739  -9.156
ATOM   7203  CG  PHE A 482      17.096 -17.131  -8.767
ATOM   7204  CD1 PHE A 482      18.057 -16.838  -9.755
ATOM   7205  CD2 PHE A 482      17.340 -16.739  -7.436
ATOM   7206  CE1 PHE A 482      19.249 -16.220  -9.403
ATOM   7207  CE2 PHE A 482      18.545 -16.139  -7.105
ATOM   7208  CZ  PHE A 482      19.492 -15.881  -8.081
ATOM   7209  H   PHE A 482      14.396 -15.901  -7.960
ATOM   7210  HA  PHE A 482      15.268 -16.376 -10.733
ATOM   7211  HB3 PHE A 482      15.969 -18.565  -9.837
ATOM   7212  HB2 PHE A 482      15.312 -18.195  -8.276
ATOM   7213  HD1 PHE A 482      17.865 -17.094 -10.784
ATOM   7214  HD2 PHE A 482      16.606 -16.926  -6.668
ATOM   7215  HE1 PHE A 482      19.988 -15.987 -10.153
ATOM   7216  HE2 PHE A 482      18.750 -15.869  -6.086
ATOM   7217  HZ  PHE A 482      20.417 -15.407  -7.804
ATOM   7218  N   ALA A 483      13.504 -17.945 -11.540
ATOM   7219  CA  ALA A 483      12.531 -18.876 -12.105
ATOM   7220  C   ALA A 483      13.113 -20.306 -12.091
ATOM   7221  O   ALA A 483      13.887 -20.642 -11.192
ATOM   7222  CB  ALA A 483      12.146 -18.389 -13.511
ATOM   7223  H   ALA A 483      14.268 -17.693 -12.151
ATOM   7224  HA  ALA A 483      11.625 -18.879 -11.499
ATOM   7225  HB1 ALA A 483      11.268 -18.911 -13.892
ATOM   7226  HB2 ALA A 483      11.917 -17.322 -13.517
ATOM   7227  HB3 ALA A 483      12.961 -18.563 -14.208
ATOM   7228  N   GLU A 484      12.695 -21.140 -13.058
ATOM   7229  CA  GLU A 484      13.108 -22.536 -13.202
ATOM   7230  C   GLU A 484      14.570 -22.657 -13.654
ATOM   7231  O   GLU A 484      15.009 -21.878 -14.499
ATOM   7232  CB  GLU A 484      12.182 -23.277 -14.191
ATOM   7233  CG  GLU A 484      10.702 -23.348 -13.759
ATOM   7234  CD  GLU A 484       9.873 -22.146 -14.214
ATOM   7235  OE1 GLU A 484       9.631 -21.252 -13.373
ATOM   7236  OE2 GLU A 484       9.465 -22.147 -15.395
ATOM   7237  H   GLU A 484      12.020 -20.811 -13.734
ATOM   7238  HA  GLU A 484      13.016 -23.008 -12.223
ATOM   7239  HB3 GLU A 484      12.545 -24.299 -14.313
ATOM   7240  HB2 GLU A 484      12.263 -22.827 -15.183
ATOM   7241  HG3 GLU A 484      10.620 -23.458 -12.679
ATOM   7242  HG2 GLU A 484      10.251 -24.250 -14.176
ATOM   7243  N   ASP A 485      15.269 -23.654 -13.083
ATOM   7244  CA  ASP A 485      16.688 -23.972 -13.285
ATOM   7245  C   ASP A 485      17.633 -22.849 -12.830
ATOM   7246  O   ASP A 485      17.728 -21.810 -13.484
ATOM   7247  CB  ASP A 485      17.053 -24.460 -14.712
ATOM   7248  CG  ASP A 485      16.671 -25.925 -14.957
ATOM   7249  OD1 ASP A 485      15.476 -26.185 -15.220
ATOM   7250  OD2 ASP A 485      17.549 -26.776 -14.689
ATOM   7251  H   ASP A 485      14.792 -24.254 -12.426
ATOM   7252  HA  ASP A 485      16.861 -24.812 -12.609
ATOM   7253  HB3 ASP A 485      18.119 -24.329 -14.911
ATOM   7254  HB2 ASP A 485      16.548 -23.849 -15.461
ATOM   7255  N   VAL A 486      18.348 -23.121 -11.729
ATOM   7256  CA  VAL A 486      19.421 -22.285 -11.206
ATOM   7257  C   VAL A 486      20.666 -23.178 -11.080
ATOM   7258  O   VAL A 486      20.688 -24.079 -10.240
ATOM   7259  CB  VAL A 486      19.064 -21.676  -9.820
ATOM   7260  CG1 VAL A 486      20.218 -20.864  -9.192
ATOM   7261  CG2 VAL A 486      17.808 -20.791  -9.915
ATOM   7262  H   VAL A 486      18.214 -24.003 -11.256
ATOM   7263  HA  VAL A 486      19.645 -21.466 -11.889
ATOM   7264  HB  VAL A 486      18.825 -22.485  -9.128
ATOM   7265 HG11 VAL A 486      19.905 -20.388  -8.263
ATOM   7266 HG12 VAL A 486      21.078 -21.487  -8.948
ATOM   7267 HG13 VAL A 486      20.558 -20.077  -9.866
ATOM   7268 HG21 VAL A 486      17.604 -20.295  -8.968
ATOM   7269 HG22 VAL A 486      17.933 -20.014 -10.671
ATOM   7270 HG23 VAL A 486      16.922 -21.369 -10.177
ATOM   7271  N   GLY A 487      21.662 -22.924 -11.943
ATOM   7272  CA  GLY A 487      22.887 -23.715 -12.033
[truncated: 225,012 more chars]
