# Supplementary material for: Identification of potential aggregation hotspots on Aβ42 fibrils blocked by the anti-amyloid chaperone-like BRICHOS domain
Source: Nat Commun. 2024 Feb 1;15:965. doi: 10.1038/s41467-024-45192-4 (PMC10834949; doi:10.1038/s41467-024-45192-4)
Supplement: Supplementary file 4 — Supplementary Data 1 [file 41467_2024_45192_MOESM4_ESM.zip › supporting_data_pdb/complex/complex2.pdb]

ATOM      1  N   ASP A   1      30.447 -25.045   5.905
ATOM      2  CA  ASP A   1      30.484 -26.060   4.832
ATOM      3  C   ASP A   1      30.334 -27.478   5.446
ATOM      4  O   ASP A   1      29.619 -28.302   4.875
ATOM      5  CB  ASP A   1      31.725 -25.912   3.905
ATOM      6  CG  ASP A   1      31.503 -26.353   2.449
ATOM      7  OD1 ASP A   1      31.568 -27.578   2.200
ATOM      8  OD2 ASP A   1      31.123 -25.485   1.631
ATOM      9  H1  ASP A   1      29.810 -25.292   6.649
ATOM     10  H2  ASP A   1      31.357 -24.874   6.307
ATOM     11  HA  ASP A   1      29.591 -25.904   4.223
ATOM     12  HB3 ASP A   1      32.580 -26.455   4.314
ATOM     13  HB2 ASP A   1      32.046 -24.868   3.884
ATOM     14  N   ALA A   2      31.030 -27.753   6.565
ATOM     15  CA  ALA A   2      30.975 -29.012   7.304
ATOM     16  C   ALA A   2      30.889 -28.696   8.801
ATOM     17  O   ALA A   2      31.763 -28.003   9.323
ATOM     18  CB  ALA A   2      32.216 -29.856   6.972
ATOM     19  H   ALA A   2      31.612 -27.035   6.973
ATOM     20  HA  ALA A   2      30.085 -29.578   7.020
ATOM     21  HB1 ALA A   2      32.212 -30.798   7.521
ATOM     22  HB2 ALA A   2      32.249 -30.097   5.909
ATOM     23  HB3 ALA A   2      33.140 -29.330   7.219
ATOM     24  N   GLU A   3      29.831 -29.201   9.454
ATOM     25  CA  GLU A   3      29.520 -28.932  10.857
ATOM     26  C   GLU A   3      28.699 -30.092  11.451
ATOM     27  O   GLU A   3      27.841 -30.654  10.766
ATOM     28  CB  GLU A   3      28.817 -27.551  10.959
ATOM     29  CG  GLU A   3      28.320 -27.112  12.353
ATOM     30  CD  GLU A   3      29.445 -26.857  13.369
ATOM     31  OE1 GLU A   3      29.846 -25.680  13.494
ATOM     32  OE2 GLU A   3      29.858 -27.830  14.039
ATOM     33  H   GLU A   3      29.162 -29.776   8.963
ATOM     34  HA  GLU A   3      30.460 -28.888  11.410
ATOM     35  HB3 GLU A   3      27.965 -27.539  10.278
ATOM     36  HB2 GLU A   3      29.492 -26.779  10.585
ATOM     37  HG3 GLU A   3      27.617 -27.845  12.745
ATOM     38  HG2 GLU A   3      27.734 -26.198  12.244
ATOM     39  N   PHE A   4      28.981 -30.407  12.725
ATOM     40  CA  PHE A   4      28.292 -31.413  13.536
ATOM     41  C   PHE A   4      27.088 -30.835  14.297
ATOM     42  O   PHE A   4      26.077 -31.526  14.426
ATOM     43  CB  PHE A   4      29.285 -32.034  14.538
ATOM     44  CG  PHE A   4      30.366 -32.893  13.911
ATOM     45  CD1 PHE A   4      31.601 -32.327  13.530
ATOM     46  CD2 PHE A   4      30.086 -34.230  13.561
ATOM     47  CE1 PHE A   4      32.551 -33.109  12.886
ATOM     48  CE2 PHE A   4      31.048 -34.994  12.916
ATOM     49  CZ  PHE A   4      32.278 -34.438  12.587
ATOM     50  H   PHE A   4      29.681 -29.859  13.211
ATOM     51  HA  PHE A   4      27.919 -32.207  12.887
ATOM     52  HB3 PHE A   4      28.747 -32.656  15.255
ATOM     53  HB2 PHE A   4      29.763 -31.249  15.127
ATOM     54  HD1 PHE A   4      31.815 -31.290  13.743
ATOM     55  HD2 PHE A   4      29.126 -34.666  13.800
ATOM     56  HE1 PHE A   4      33.502 -32.679  12.608
ATOM     57  HE2 PHE A   4      30.838 -36.023  12.662
ATOM     58  HZ  PHE A   4      33.021 -35.038  12.083
ATOM     59  N   ARG A   5      27.225 -29.586  14.781
ATOM     60  CA  ARG A   5      26.206 -28.798  15.483
ATOM     61  C   ARG A   5      24.928 -28.664  14.641
ATOM     62  O   ARG A   5      25.025 -28.262  13.484
ATOM     63  CB  ARG A   5      26.823 -27.420  15.801
ATOM     64  CG  ARG A   5      25.910 -26.388  16.479
ATOM     65  CD  ARG A   5      26.605 -25.019  16.564
ATOM     66  NE  ARG A   5      25.667 -23.957  16.947
ATOM     67  CZ  ARG A   5      25.829 -22.629  16.815
ATOM     68  NH1 ARG A   5      26.948 -22.083  16.317
ATOM     69  NH2 ARG A   5      24.827 -21.828  17.188
ATOM     70  H   ARG A   5      28.097 -29.100  14.614
ATOM     71  HA  ARG A   5      25.969 -29.305  16.420
ATOM     72  HB3 ARG A   5      27.143 -26.974  14.863
ATOM     73  HB2 ARG A   5      27.727 -27.550  16.398
ATOM     74  HG3 ARG A   5      25.734 -26.755  17.491
ATOM     75  HG2 ARG A   5      24.928 -26.305  16.014
ATOM     76  HD3 ARG A   5      27.175 -24.791  15.662
ATOM     77  HD2 ARG A   5      27.322 -25.053  17.385
ATOM     78  HE  ARG A   5      24.777 -24.285  17.307
ATOM     79 HH12 ARG A   5      27.031 -21.080  16.225
ATOM     80 HH11 ARG A   5      27.712 -22.677  16.027
ATOM     81 HH22 ARG A   5      24.895 -20.827  17.051
ATOM     82 HH21 ARG A   5      23.954 -22.219  17.527
ATOM     83  N   HIS A   6      23.776 -29.014  15.237
ATOM     84  CA  HIS A   6      22.469 -29.040  14.575
ATOM     85  C   HIS A   6      21.975 -27.666  14.102
ATOM     86  O   HIS A   6      21.510 -27.572  12.971
ATOM     87  CB  HIS A   6      21.425 -29.720  15.484
ATOM     88  CG  HIS A   6      21.476 -31.230  15.536
ATOM     89  ND1 HIS A   6      22.579 -31.982  15.160
ATOM     90  CD2 HIS A   6      20.516 -32.148  15.901
ATOM     91  CE1 HIS A   6      22.249 -33.268  15.307
ATOM     92  NE2 HIS A   6      21.012 -33.445  15.754
ATOM     93  H   HIS A   6      23.790 -29.324  16.198
ATOM     94  HA  HIS A   6      22.572 -29.643  13.670
ATOM     95  HB3 HIS A   6      20.417 -29.460  15.153
ATOM     96  HB2 HIS A   6      21.507 -29.340  16.503
ATOM     97  HD2 HIS A   6      19.510 -31.979  16.254
ATOM     98  HE1 HIS A   6      22.923 -34.083  15.087
ATOM     99  HD1 HIS A   6      23.468 -31.627  14.836
ATOM    100  N   ASP A   7      22.102 -26.629  14.942
ATOM    101  CA  ASP A   7      21.780 -25.245  14.579
ATOM    102  C   ASP A   7      23.014 -24.537  13.977
ATOM    103  O   ASP A   7      24.065 -25.155  13.797
ATOM    104  CB  ASP A   7      21.145 -24.436  15.744
ATOM    105  CG  ASP A   7      22.017 -24.171  16.985
ATOM    106  OD1 ASP A   7      22.736 -25.092  17.434
ATOM    107  OD2 ASP A   7      21.886 -23.054  17.528
ATOM    108  H   ASP A   7      22.501 -26.759  15.862
ATOM    109  HA  ASP A   7      21.038 -25.259  13.781
ATOM    110  HB3 ASP A   7      20.281 -24.996  16.105
ATOM    111  HB2 ASP A   7      20.727 -23.504  15.361
ATOM    112  N   SER A   8      22.855 -23.244  13.658
ATOM    113  CA  SER A   8      23.906 -22.415  13.074
ATOM    114  C   SER A   8      23.605 -20.928  13.331
ATOM    115  O   SER A   8      22.438 -20.550  13.456
ATOM    116  CB  SER A   8      24.034 -22.754  11.571
ATOM    117  OG  SER A   8      25.195 -22.191  11.000
ATOM    118  H   SER A   8      21.973 -22.781  13.830
ATOM    119  HA  SER A   8      24.844 -22.654  13.580
ATOM    120  HB3 SER A   8      23.157 -22.412  11.017
ATOM    121  HB2 SER A   8      24.097 -23.832  11.422
ATOM    122  HG  SER A   8      25.962 -22.670  11.325
ATOM    123  N   GLY A   9      24.670 -20.112  13.391
ATOM    124  CA  GLY A   9      24.590 -18.672  13.637
ATOM    125  C   GLY A   9      24.523 -18.384  15.142
ATOM    126  O   GLY A   9      25.063 -19.133  15.956
ATOM    127  H   GLY A   9      25.594 -20.499  13.261
ATOM    128  HA3 GLY A   9      23.730 -18.235  13.128
ATOM    129  HA2 GLY A   9      25.479 -18.193  13.226
ATOM    130  N   TYR A  10      23.902 -17.250  15.496
ATOM    131  CA  TYR A  10      23.739 -16.759  16.866
ATOM    132  C   TYR A  10      22.719 -15.614  16.861
ATOM    133  O   TYR A  10      22.672 -14.844  15.899
ATOM    134  CB  TYR A  10      25.099 -16.341  17.482
ATOM    135  CG  TYR A  10      25.946 -15.375  16.664
ATOM    136  CD1 TYR A  10      26.918 -15.862  15.764
ATOM    137  CD2 TYR A  10      25.775 -13.984  16.814
ATOM    138  CE1 TYR A  10      27.713 -14.966  15.024
ATOM    139  CE2 TYR A  10      26.575 -13.087  16.083
ATOM    140  CZ  TYR A  10      27.550 -13.577  15.194
ATOM    141  OH  TYR A  10      28.344 -12.705  14.510
ATOM    142  H   TYR A  10      23.499 -16.658  14.783
ATOM    143  HA  TYR A  10      23.323 -17.575  17.461
ATOM    144  HB3 TYR A  10      25.702 -17.230  17.669
ATOM    145  HB2 TYR A  10      24.933 -15.907  18.469
ATOM    146  HD1 TYR A  10      27.061 -16.925  15.639
ATOM    147  HD2 TYR A  10      25.029 -13.609  17.495
ATOM    148  HE1 TYR A  10      28.457 -15.344  14.337
ATOM    149  HE2 TYR A  10      26.445 -12.023  16.214
ATOM    150  HH  TYR A  10      28.178 -11.788  14.744
ATOM    151  N   GLU A  11      21.917 -15.528  17.936
ATOM    152  CA  GLU A  11      20.845 -14.544  18.062
ATOM    153  C   GLU A  11      21.397 -13.185  18.520
ATOM    154  O   GLU A  11      21.851 -13.053  19.657
ATOM    155  CB  GLU A  11      19.739 -15.091  18.995
ATOM    156  CG  GLU A  11      18.463 -14.212  19.098
ATOM    157  CD  GLU A  11      17.587 -14.118  17.831
ATOM    158  OE1 GLU A  11      17.825 -14.873  16.860
ATOM    159  OE2 GLU A  11      16.659 -13.280  17.859
ATOM    160  H   GLU A  11      22.014 -16.183  18.698
ATOM    161  HA  GLU A  11      20.408 -14.414  17.071
ATOM    162  HB3 GLU A  11      20.149 -15.217  19.998
ATOM    163  HB2 GLU A  11      19.459 -16.097  18.679
ATOM    164  HG3 GLU A  11      18.728 -13.205  19.421
ATOM    165  HG2 GLU A  11      17.834 -14.617  19.892
ATOM    166  N   VAL A  12      21.324 -12.212  17.606
ATOM    167  CA  VAL A  12      21.673 -10.808  17.801
ATOM    168  C   VAL A  12      20.737  -9.945  16.943
ATOM    169  O   VAL A  12      20.172 -10.431  15.963
ATOM    170  CB  VAL A  12      23.144 -10.488  17.399
ATOM    171  CG1 VAL A  12      24.150 -10.941  18.468
ATOM    172  CG2 VAL A  12      23.539 -10.995  15.999
ATOM    173  H   VAL A  12      20.927 -12.425  16.701
ATOM    174  HA  VAL A  12      21.508 -10.540  18.847
ATOM    175  HB  VAL A  12      23.249  -9.403  17.358
ATOM    176 HG11 VAL A  12      25.173 -10.696  18.179
ATOM    177 HG12 VAL A  12      23.953 -10.449  19.421
ATOM    178 HG13 VAL A  12      24.103 -12.013  18.643
ATOM    179 HG21 VAL A  12      24.555 -10.692  15.750
ATOM    180 HG22 VAL A  12      23.501 -12.083  15.951
ATOM    181 HG23 VAL A  12      22.890 -10.599  15.218
ATOM    182  N   HIS A  13      20.601  -8.674  17.341
ATOM    183  CA  HIS A  13      19.755  -7.676  16.694
ATOM    184  C   HIS A  13      20.317  -6.275  16.962
ATOM    185  O   HIS A  13      21.087  -6.078  17.904
ATOM    186  CB  HIS A  13      18.289  -7.821  17.153
ATOM    187  CG  HIS A  13      18.003  -7.514  18.600
ATOM    188  ND1 HIS A  13      16.986  -6.660  18.988
ATOM    189  CD2 HIS A  13      18.584  -7.957  19.768
ATOM    190  CE1 HIS A  13      17.002  -6.614  20.322
ATOM    191  NE2 HIS A  13      17.947  -7.374  20.864
ATOM    192  H   HIS A  13      21.114  -8.343  18.146
ATOM    193  HA  HIS A  13      19.765  -7.837  15.618
ATOM    194  HB3 HIS A  13      17.950  -8.841  16.978
ATOM    195  HB2 HIS A  13      17.657  -7.185  16.535
ATOM    196  HD2 HIS A  13      19.407  -8.643  19.907
ATOM    197  HE1 HIS A  13      16.313  -6.019  20.903
ATOM    198  HD1 HIS A  13      16.350  -6.165  18.378
ATOM    199  N   HIS A  14      19.888  -5.323  16.127
ATOM    200  CA  HIS A  14      20.234  -3.907  16.229
ATOM    201  C   HIS A  14      19.136  -3.036  15.599
ATOM    202  O   HIS A  14      19.429  -1.967  15.079
ATOM    203  CB  HIS A  14      21.667  -3.633  15.704
ATOM    204  CG  HIS A  14      22.002  -4.110  14.307
ATOM    205  ND1 HIS A  14      23.261  -3.941  13.760
ATOM    206  CD2 HIS A  14      21.268  -4.747  13.330
ATOM    207  CE1 HIS A  14      23.237  -4.453  12.527
ATOM    208  NE2 HIS A  14      22.059  -4.964  12.200
ATOM    209  H   HIS A  14      19.256  -5.570  15.376
ATOM    210  HA  HIS A  14      20.221  -3.633  17.286
ATOM    211  HB3 HIS A  14      22.385  -4.096  16.381
ATOM    212  HB2 HIS A  14      21.882  -2.565  15.751
ATOM    213  HD1 HIS A  14      24.042  -3.463  14.188
ATOM    214  HD2 HIS A  14      20.239  -5.062  13.348
ATOM    215  HE1 HIS A  14      24.087  -4.439  11.860
ATOM    216  N   GLN A  15      17.882  -3.501  15.665
ATOM    217  CA  GLN A  15      16.701  -2.777  15.205
ATOM    218  C   GLN A  15      15.723  -2.692  16.380
ATOM    219  O   GLN A  15      15.764  -3.548  17.268
ATOM    220  CB  GLN A  15      16.050  -3.501  14.007
ATOM    221  CG  GLN A  15      16.997  -3.822  12.828
ATOM    222  CD  GLN A  15      17.504  -5.271  12.824
ATOM    223  OE1 GLN A  15      17.762  -5.864  13.870
ATOM    224  NE2 GLN A  15      17.685  -5.842  11.634
ATOM    225  H   GLN A  15      17.701  -4.390  16.109
ATOM    226  HA  GLN A  15      16.968  -1.763  14.910
ATOM    227  HB3 GLN A  15      15.262  -2.848  13.630
ATOM    228  HB2 GLN A  15      15.533  -4.405  14.332
ATOM    229  HG3 GLN A  15      17.843  -3.134  12.805
ATOM    230  HG2 GLN A  15      16.460  -3.658  11.895
ATOM    231 HE22 GLN A  15      18.029  -6.794  11.584
ATOM    232 HE21 GLN A  15      17.483  -5.342  10.781
ATOM    233  N   LYS A  16      14.866  -1.658  16.381
ATOM    234  CA  LYS A  16      13.920  -1.448  17.473
ATOM    235  C   LYS A  16      12.681  -0.678  17.004
ATOM    236  O   LYS A  16      12.798   0.305  16.270
ATOM    237  CB  LYS A  16      14.639  -0.768  18.663
ATOM    238  CG  LYS A  16      13.855  -0.822  19.985
ATOM    239  CD  LYS A  16      14.732  -0.476  21.199
ATOM    240  CE  LYS A  16      14.013  -0.737  22.532
ATOM    241  NZ  LYS A  16      14.881  -0.460  23.691
ATOM    242  H   LYS A  16      14.856  -0.985  15.626
ATOM    243  HA  LYS A  16      13.568  -2.429  17.803
ATOM    244  HB3 LYS A  16      14.913   0.259  18.417
ATOM    245  HB2 LYS A  16      15.577  -1.295  18.836
ATOM    246  HG3 LYS A  16      13.443  -1.823  20.116
ATOM    247  HG2 LYS A  16      13.003  -0.143  19.941
ATOM    248  HD3 LYS A  16      15.029   0.572  21.135
ATOM    249  HD2 LYS A  16      15.654  -1.059  21.159
ATOM    250  HE3 LYS A  16      13.690  -1.777  22.588
ATOM    251  HE2 LYS A  16      13.117  -0.119  22.606
ATOM    252  HZ1 LYS A  16      15.164   0.509  23.681
ATOM    253  HZ2 LYS A  16      14.371  -0.649  24.543
ATOM    254  HZ3 LYS A  16      15.699  -1.052  23.655
ATOM    255  N   LEU A  17      11.522  -1.152  17.483
ATOM    256  CA  LEU A  17      10.211  -0.538  17.315
ATOM    257  C   LEU A  17       9.981   0.394  18.517
ATOM    258  O   LEU A  17       9.849  -0.097  19.639
ATOM    259  CB  LEU A  17       9.134  -1.652  17.263
ATOM    260  CG  LEU A  17       9.298  -2.695  16.130
ATOM    261  CD1 LEU A  17       8.257  -3.828  16.263
ATOM    262  CD2 LEU A  17       9.276  -2.059  14.728
ATOM    263  H   LEU A  17      11.537  -1.967  18.079
ATOM    264  HA  LEU A  17      10.182   0.037  16.390
ATOM    265  HB3 LEU A  17       8.149  -1.191  17.178
ATOM    266  HB2 LEU A  17       9.128  -2.186  18.216
ATOM    267  HG  LEU A  17      10.274  -3.168  16.252
ATOM    268 HD11 LEU A  17       8.743  -4.804  16.270
ATOM    269 HD12 LEU A  17       7.681  -3.751  17.185
ATOM    270 HD13 LEU A  17       7.533  -3.833  15.447
ATOM    271 HD21 LEU A  17       8.716  -2.649  14.003
ATOM    272 HD22 LEU A  17       8.818  -1.070  14.749
ATOM    273 HD23 LEU A  17      10.289  -1.955  14.336
ATOM    274  N   VAL A  18       9.963   1.712  18.270
ATOM    275  CA  VAL A  18       9.734   2.728  19.298
ATOM    276  C   VAL A  18       8.248   3.122  19.244
ATOM    277  O   VAL A  18       7.828   3.758  18.280
ATOM    278  CB  VAL A  18      10.619   3.990  19.074
ATOM    279  CG1 VAL A  18      10.352   5.124  20.087
ATOM    280  CG2 VAL A  18      12.118   3.640  19.051
ATOM    281  H   VAL A  18      10.053   2.047  17.319
ATOM    282  HA  VAL A  18       9.963   2.332  20.289
ATOM    283  HB  VAL A  18      10.406   4.397  18.092
ATOM    284 HG11 VAL A  18      11.041   5.955  19.936
ATOM    285 HG12 VAL A  18       9.345   5.533  19.994
ATOM    286 HG13 VAL A  18      10.474   4.775  21.113
ATOM    287 HG21 VAL A  18      12.730   4.530  18.904
ATOM    288 HG22 VAL A  18      12.428   3.172  19.986
ATOM    289 HG23 VAL A  18      12.357   2.951  18.240
ATOM    290  N   PHE A  19       7.483   2.704  20.263
ATOM    291  CA  PHE A  19       6.040   2.912  20.338
ATOM    292  C   PHE A  19       5.746   3.835  21.526
ATOM    293  O   PHE A  19       5.778   3.373  22.666
ATOM    294  CB  PHE A  19       5.354   1.532  20.439
ATOM    295  CG  PHE A  19       3.834   1.493  20.389
ATOM    296  CD1 PHE A  19       3.092   2.454  19.665
ATOM    297  CD2 PHE A  19       3.165   0.346  20.869
ATOM    298  CE1 PHE A  19       1.729   2.286  19.476
ATOM    299  CE2 PHE A  19       1.804   0.186  20.651
ATOM    300  CZ  PHE A  19       1.091   1.152  19.954
ATOM    301  H   PHE A  19       7.898   2.193  21.029
ATOM    302  HA  PHE A  19       5.693   3.396  19.427
ATOM    303  HB3 PHE A  19       5.686   1.017  21.342
ATOM    304  HB2 PHE A  19       5.701   0.919  19.606
ATOM    305  HD1 PHE A  19       3.561   3.324  19.234
ATOM    306  HD2 PHE A  19       3.716  -0.430  21.381
ATOM    307  HE1 PHE A  19       1.172   3.033  18.931
ATOM    308  HE2 PHE A  19       1.304  -0.702  21.008
ATOM    309  HZ  PHE A  19       0.037   1.017  19.768
ATOM    310  N   PHE A  20       5.521   5.127  21.221
ATOM    311  CA  PHE A  20       5.423   6.264  22.152
ATOM    312  C   PHE A  20       6.770   6.614  22.823
ATOM    313  O   PHE A  20       7.646   5.757  22.948
ATOM    314  CB  PHE A  20       4.291   6.082  23.193
ATOM    315  CG  PHE A  20       2.891   6.047  22.601
ATOM    316  CD1 PHE A  20       2.279   7.242  22.167
ATOM    317  CD2 PHE A  20       2.247   4.817  22.348
ATOM    318  CE1 PHE A  20       1.033   7.201  21.557
ATOM    319  CE2 PHE A  20       0.994   4.800  21.748
ATOM    320  CZ  PHE A  20       0.388   5.987  21.358
ATOM    321  H   PHE A  20       5.509   5.388  20.243
ATOM    322  HA  PHE A  20       5.142   7.127  21.556
ATOM    323  HB3 PHE A  20       4.317   6.910  23.903
ATOM    324  HB2 PHE A  20       4.442   5.189  23.800
ATOM    325  HD1 PHE A  20       2.780   8.190  22.299
ATOM    326  HD2 PHE A  20       2.720   3.887  22.629
ATOM    327  HE1 PHE A  20       0.572   8.117  21.220
ATOM    328  HE2 PHE A  20       0.494   3.858  21.573
ATOM    329  HZ  PHE A  20      -0.579   5.967  20.877
ATOM    330  N   ALA A  21       6.902   7.873  23.279
ATOM    331  CA  ALA A  21       7.980   8.285  24.187
ATOM    332  C   ALA A  21       7.770   7.710  25.596
ATOM    333  O   ALA A  21       8.677   7.082  26.139
ATOM    334  CB  ALA A  21       8.082   9.819  24.245
ATOM    335  H   ALA A  21       6.175   8.552  23.109
ATOM    336  HA  ALA A  21       8.931   7.902  23.810
ATOM    337  HB1 ALA A  21       8.632  10.153  25.126
ATOM    338  HB2 ALA A  21       8.623  10.203  23.384
ATOM    339  HB3 ALA A  21       7.100  10.295  24.270
ATOM    340  N   GLU A  22       6.556   7.923  26.124
ATOM    341  CA  GLU A  22       6.090   7.445  27.419
ATOM    342  C   GLU A  22       4.946   6.457  27.166
ATOM    343  O   GLU A  22       3.807   6.889  26.976
ATOM    344  CB  GLU A  22       5.624   8.660  28.258
ATOM    345  CG  GLU A  22       6.765   9.607  28.697
ATOM    346  CD  GLU A  22       7.715   9.025  29.758
ATOM    347  OE1 GLU A  22       7.222   8.341  30.684
ATOM    348  OE2 GLU A  22       8.931   9.292  29.639
ATOM    349  H   GLU A  22       5.878   8.447  25.591
ATOM    350  HA  GLU A  22       6.882   6.919  27.957
ATOM    351  HB3 GLU A  22       5.058   8.321  29.127
ATOM    352  HB2 GLU A  22       4.914   9.248  27.674
ATOM    353  HG3 GLU A  22       6.327  10.512  29.119
ATOM    354  HG2 GLU A  22       7.333   9.935  27.824
ATOM    355  N   ASP A  23       5.272   5.154  27.143
ATOM    356  CA  ASP A  23       4.288   4.078  26.995
ATOM    357  C   ASP A  23       3.811   3.625  28.394
ATOM    358  O   ASP A  23       4.473   3.887  29.400
ATOM    359  CB  ASP A  23       4.813   2.919  26.096
ATOM    360  CG  ASP A  23       5.550   1.751  26.777
ATOM    361  OD1 ASP A  23       6.643   1.990  27.335
ATOM    362  OD2 ASP A  23       4.952   0.652  26.804
ATOM    363  H   ASP A  23       6.228   4.864  27.300
ATOM    364  HA  ASP A  23       3.406   4.473  26.487
ATOM    365  HB3 ASP A  23       5.516   3.338  25.374
ATOM    366  HB2 ASP A  23       3.993   2.537  25.485
ATOM    367  N   VAL A  24       2.658   2.942  28.412
ATOM    368  CA  VAL A  24       2.008   2.410  29.614
ATOM    369  C   VAL A  24       1.676   0.908  29.456
ATOM    370  O   VAL A  24       0.772   0.399  30.121
ATOM    371  CB  VAL A  24       0.726   3.223  29.961
ATOM    372  CG1 VAL A  24       1.067   4.663  30.380
ATOM    373  CG2 VAL A  24      -0.347   3.213  28.851
ATOM    374  H   VAL A  24       2.182   2.757  27.541
ATOM    375  HA  VAL A  24       2.689   2.466  30.465
ATOM    376  HB  VAL A  24       0.270   2.771  30.844
ATOM    377 HG11 VAL A  24       0.177   5.195  30.718
ATOM    378 HG12 VAL A  24       1.787   4.676  31.198
ATOM    379 HG13 VAL A  24       1.494   5.232  29.553
ATOM    380 HG21 VAL A  24      -1.222   3.788  29.153
ATOM    381 HG22 VAL A  24       0.029   3.653  27.927
ATOM    382 HG23 VAL A  24      -0.691   2.204  28.622
ATOM    383  N   GLY A  25       2.431   0.218  28.585
ATOM    384  CA  GLY A  25       2.252  -1.188  28.245
ATOM    385  C   GLY A  25       1.237  -1.338  27.106
ATOM    386  O   GLY A  25       0.401  -0.463  26.863
ATOM    387  H   GLY A  25       3.177   0.696  28.095
ATOM    388  HA3 GLY A  25       1.924  -1.766  29.111
ATOM    389  HA2 GLY A  25       3.216  -1.593  27.934
ATOM    390  N   SER A  26       1.308  -2.492  26.425
ATOM    391  CA  SER A  26       0.379  -2.908  25.377
ATOM    392  C   SER A  26      -1.041  -3.123  25.936
ATOM    393  O   SER A  26      -1.206  -3.832  26.929
ATOM    394  CB  SER A  26       0.958  -4.149  24.668
ATOM    395  OG  SER A  26       1.094  -5.256  25.539
ATOM    396  H   SER A  26       2.008  -3.175  26.676
ATOM    397  HA  SER A  26       0.349  -2.096  24.649
ATOM    398  HB3 SER A  26       1.941  -3.918  24.257
ATOM    399  HB2 SER A  26       0.325  -4.437  23.827
ATOM    400  HG  SER A  26       0.224  -5.489  25.874
ATOM    401  N   ASN A  27      -2.026  -2.473  25.300
ATOM    402  CA  ASN A  27      -3.407  -2.393  25.776
ATOM    403  C   ASN A  27      -4.403  -2.414  24.601
ATOM    404  O   ASN A  27      -4.006  -2.620  23.454
ATOM    405  CB  ASN A  27      -3.567  -1.182  26.742
ATOM    406  CG  ASN A  27      -3.440   0.204  26.092
ATOM    407  OD1 ASN A  27      -4.396   0.712  25.509
ATOM    408  ND2 ASN A  27      -2.268   0.830  26.211
ATOM    409  H   ASN A  27      -1.818  -1.958  24.454
ATOM    410  HA  ASN A  27      -3.650  -3.296  26.339
ATOM    411  HB3 ASN A  27      -2.841  -1.263  27.552
ATOM    412  HB2 ASN A  27      -4.542  -1.228  27.229
ATOM    413 HD22 ASN A  27      -2.143   1.750  25.814
ATOM    414 HD21 ASN A  27      -1.487   0.385  26.677
ATOM    415  N   LYS A  28      -5.689  -2.204  24.926
ATOM    416  CA  LYS A  28      -6.835  -2.168  24.010
ATOM    417  C   LYS A  28      -6.699  -1.200  22.814
ATOM    418  O   LYS A  28      -7.210  -1.513  21.740
ATOM    419  CB  LYS A  28      -8.109  -1.867  24.834
ATOM    420  CG  LYS A  28      -8.113  -0.499  25.553
ATOM    421  CD  LYS A  28      -9.380  -0.259  26.384
ATOM    422  CE  LYS A  28      -9.349   1.102  27.099
ATOM    423  NZ  LYS A  28     -10.584   1.350  27.865
ATOM    424  H   LYS A  28      -5.918  -2.050  25.897
ATOM    425  HA  LYS A  28      -6.932  -3.173  23.595
ATOM    426  HB3 LYS A  28      -8.247  -2.660  25.571
ATOM    427  HB2 LYS A  28      -8.978  -1.921  24.177
ATOM    428  HG3 LYS A  28      -8.026   0.306  24.824
ATOM    429  HG2 LYS A  28      -7.241  -0.417  26.203
ATOM    430  HD3 LYS A  28      -9.489  -1.062  27.115
ATOM    431  HD2 LYS A  28     -10.251  -0.318  25.729
ATOM    432  HE3 LYS A  28      -9.226   1.907  26.372
ATOM    433  HE2 LYS A  28      -8.499   1.152  27.780
ATOM    434  HZ1 LYS A  28     -10.700   0.629  28.563
ATOM    435  HZ2 LYS A  28     -10.524   2.250  28.319
ATOM    436  HZ3 LYS A  28     -11.377   1.342  27.239
ATOM    437  N   GLY A  29      -6.019  -0.061  23.021
ATOM    438  CA  GLY A  29      -5.816   0.973  22.011
ATOM    439  C   GLY A  29      -4.391   0.955  21.444
ATOM    440  O   GLY A  29      -4.095   1.791  20.594
ATOM    441  H   GLY A  29      -5.619   0.114  23.934
ATOM    442  HA3 GLY A  29      -5.978   1.939  22.488
ATOM    443  HA2 GLY A  29      -6.535   0.897  21.194
ATOM    444  N   ALA A  30      -3.510   0.052  21.912
ATOM    445  CA  ALA A  30      -2.088   0.038  21.583
ATOM    446  C   ALA A  30      -1.569  -1.403  21.536
ATOM    447  O   ALA A  30      -1.069  -1.905  22.540
ATOM    448  CB  ALA A  30      -1.331   0.906  22.606
ATOM    449  H   ALA A  30      -3.817  -0.644  22.580
ATOM    450  HA  ALA A  30      -1.938   0.467  20.594
ATOM    451  HB1 ALA A  30      -0.255   0.882  22.440
ATOM    452  HB2 ALA A  30      -1.644   1.948  22.547
ATOM    453  HB3 ALA A  30      -1.508   0.563  23.624
ATOM    454  N   ILE A  31      -1.698  -2.042  20.365
ATOM    455  CA  ILE A  31      -1.226  -3.404  20.119
ATOM    456  C   ILE A  31       0.146  -3.356  19.425
ATOM    457  O   ILE A  31       0.320  -2.602  18.467
ATOM    458  CB  ILE A  31      -2.217  -4.182  19.204
ATOM    459  CG1 ILE A  31      -3.633  -4.277  19.821
ATOM    460  CG2 ILE A  31      -1.728  -5.575  18.741
ATOM    461  CD1 ILE A  31      -3.733  -5.079  21.130
ATOM    462  H   ILE A  31      -2.099  -1.558  19.571
ATOM    463  HA  ILE A  31      -1.116  -3.946  21.060
ATOM    464  HB  ILE A  31      -2.322  -3.591  18.296
ATOM    465 HG13 ILE A  31      -4.306  -4.718  19.086
ATOM    466 HG12 ILE A  31      -4.026  -3.275  19.998
ATOM    467 HG21 ILE A  31      -2.473  -6.054  18.108
ATOM    468 HG22 ILE A  31      -0.821  -5.522  18.139
ATOM    469 HG23 ILE A  31      -1.528  -6.234  19.585
ATOM    470 HD11 ILE A  31      -4.750  -5.038  21.521
ATOM    471 HD12 ILE A  31      -3.485  -6.128  20.976
ATOM    472 HD13 ILE A  31      -3.075  -4.684  21.903
ATOM    473  N   ILE A  32       1.070  -4.199  19.910
ATOM    474  CA  ILE A  32       2.398  -4.392  19.337
ATOM    475  C   ILE A  32       2.766  -5.886  19.337
ATOM    476  O   ILE A  32       2.510  -6.578  20.323
ATOM    477  CB  ILE A  32       3.486  -3.548  20.067
ATOM    478  CG1 ILE A  32       4.878  -3.652  19.392
ATOM    479  CG2 ILE A  32       3.587  -3.822  21.580
ATOM    480  CD1 ILE A  32       5.824  -2.494  19.739
ATOM    481  H   ILE A  32       0.843  -4.800  20.690
ATOM    482  HA  ILE A  32       2.360  -4.066  18.306
ATOM    483  HB  ILE A  32       3.163  -2.512  19.976
ATOM    484 HG13 ILE A  32       4.763  -3.679  18.308
ATOM    485 HG12 ILE A  32       5.355  -4.595  19.661
ATOM    486 HG21 ILE A  32       4.262  -3.117  22.065
ATOM    487 HG22 ILE A  32       2.616  -3.714  22.062
ATOM    488 HG23 ILE A  32       3.957  -4.825  21.792
ATOM    489 HD11 ILE A  32       6.649  -2.442  19.029
ATOM    490 HD12 ILE A  32       5.310  -1.534  19.709
ATOM    491 HD13 ILE A  32       6.253  -2.616  20.734
ATOM    492  N   GLY A  33       3.362  -6.352  18.229
ATOM    493  CA  GLY A  33       3.818  -7.732  18.088
ATOM    494  C   GLY A  33       4.475  -7.899  16.716
ATOM    495  O   GLY A  33       4.150  -7.178  15.777
ATOM    496  H   GLY A  33       3.515  -5.737  17.440
ATOM    497  HA3 GLY A  33       2.974  -8.418  18.170
ATOM    498  HA2 GLY A  33       4.531  -7.973  18.879
ATOM    499  N   LEU A  34       5.389  -8.875  16.594
ATOM    500  CA  LEU A  34       6.140  -9.173  15.367
ATOM    501  C   LEU A  34       5.243  -9.711  14.235
ATOM    502  O   LEU A  34       5.378  -9.263  13.097
ATOM    503  CB  LEU A  34       7.272 -10.178  15.682
ATOM    504  CG  LEU A  34       8.303  -9.700  16.733
ATOM    505  CD1 LEU A  34       9.243 -10.850  17.145
ATOM    506  CD2 LEU A  34       9.081  -8.444  16.285
ATOM    507  H   LEU A  34       5.613  -9.446  17.397
ATOM    508  HA  LEU A  34       6.581  -8.240  15.012
ATOM    509  HB3 LEU A  34       7.802 -10.430  14.761
ATOM    510  HB2 LEU A  34       6.819 -11.109  16.027
ATOM    511  HG  LEU A  34       7.753  -9.431  17.635
ATOM    512 HD11 LEU A  34       9.369 -10.880  18.228
ATOM    513 HD12 LEU A  34       8.849 -11.819  16.844
ATOM    514 HD13 LEU A  34      10.235 -10.760  16.702
ATOM    515 HD21 LEU A  34      10.159  -8.553  16.404
ATOM    516 HD22 LEU A  34       8.900  -8.204  15.239
ATOM    517 HD23 LEU A  34       8.782  -7.575  16.871
ATOM    518  N   MET A  35       4.334 -10.633  14.587
ATOM    519  CA  MET A  35       3.309 -11.196  13.713
ATOM    520  C   MET A  35       1.958 -10.991  14.406
ATOM    521  O   MET A  35       1.722 -11.590  15.456
ATOM    522  CB  MET A  35       3.591 -12.691  13.459
ATOM    523  CG  MET A  35       4.821 -12.942  12.573
ATOM    524  SD  MET A  35       5.117 -14.675  12.134
ATOM    525  CE  MET A  35       5.618 -15.337  13.745
ATOM    526  H   MET A  35       4.284 -10.927  15.552
ATOM    527  HA  MET A  35       3.290 -10.683  12.750
ATOM    528  HB3 MET A  35       2.723 -13.151  12.987
ATOM    529  HB2 MET A  35       3.716 -13.206  14.412
ATOM    530  HG3 MET A  35       5.721 -12.551  13.049
ATOM    531  HG2 MET A  35       4.708 -12.398  11.637
ATOM    532  HE1 MET A  35       5.932 -16.375  13.638
ATOM    533  HE2 MET A  35       6.451 -14.764  14.151
ATOM    534  HE3 MET A  35       4.790 -15.302  14.452
ATOM    535  N   VAL A  36       1.116 -10.130  13.816
ATOM    536  CA  VAL A  36      -0.184  -9.746  14.357
ATOM    537  C   VAL A  36      -1.255 -10.235  13.364
ATOM    538  O   VAL A  36      -1.456  -9.612  12.321
ATOM    539  CB  VAL A  36      -0.301  -8.200  14.532
ATOM    540  CG1 VAL A  36      -1.564  -7.810  15.316
ATOM    541  CG2 VAL A  36       0.926  -7.585  15.228
ATOM    542  H   VAL A  36       1.392  -9.670  12.957
ATOM    543  HA  VAL A  36      -0.364 -10.216  15.326
ATOM    544  HB  VAL A  36      -0.370  -7.726  13.553
ATOM    545 HG11 VAL A  36      -1.691  -6.728  15.351
ATOM    546 HG12 VAL A  36      -2.461  -8.237  14.873
ATOM    547 HG13 VAL A  36      -1.505  -8.164  16.345
ATOM    548 HG21 VAL A  36       0.786  -6.519  15.414
ATOM    549 HG22 VAL A  36       1.127  -8.066  16.186
ATOM    550 HG23 VAL A  36       1.818  -7.682  14.609
ATOM    551  N   GLY A  37      -1.874 -11.382  13.682
ATOM    552  CA  GLY A  37      -2.842 -12.054  12.819
ATOM    553  C   GLY A  37      -4.210 -12.029  13.495
ATOM    554  O   GLY A  37      -4.362 -12.589  14.580
ATOM    555  H   GLY A  37      -1.645 -11.845  14.550
ATOM    556  HA3 GLY A  37      -2.539 -13.094  12.701
ATOM    557  HA2 GLY A  37      -2.880 -11.634  11.816
ATOM    558  N   GLY A  38      -5.210 -11.436  12.823
ATOM    559  CA  GLY A  38      -6.619 -11.495  13.216
ATOM    560  C   GLY A  38      -6.967 -10.692  14.477
ATOM    561  O   GLY A  38      -7.991 -10.983  15.094
ATOM    562  H   GLY A  38      -5.002 -10.978  11.945
ATOM    563  HA3 GLY A  38      -6.900 -12.535  13.382
ATOM    564  HA2 GLY A  38      -7.226 -11.123  12.391
ATOM    565  N   VAL A  39      -6.128  -9.721  14.881
ATOM    566  CA  VAL A  39      -6.343  -8.927  16.091
ATOM    567  C   VAL A  39      -7.300  -7.759  15.798
ATOM    568  O   VAL A  39      -6.900  -6.754  15.206
ATOM    569  CB  VAL A  39      -5.015  -8.405  16.703
ATOM    570  CG1 VAL A  39      -5.225  -7.495  17.932
ATOM    571  CG2 VAL A  39      -4.091  -9.578  17.077
ATOM    572  H   VAL A  39      -5.294  -9.523  14.349
ATOM    573  HA  VAL A  39      -6.804  -9.565  16.849
ATOM    574  HB  VAL A  39      -4.488  -7.807  15.961
ATOM    575 HG11 VAL A  39      -4.293  -7.328  18.470
ATOM    576 HG12 VAL A  39      -5.604  -6.515  17.645
ATOM    577 HG13 VAL A  39      -5.928  -7.937  18.638
ATOM    578 HG21 VAL A  39      -3.184  -9.231  17.570
ATOM    579 HG22 VAL A  39      -4.588 -10.271  17.757
ATOM    580 HG23 VAL A  39      -3.783 -10.142  16.196
ATOM    581  N   VAL A  40      -8.556  -7.946  16.224
ATOM    582  CA  VAL A  40      -9.630  -6.970  16.108
ATOM    583  C   VAL A  40      -9.739  -6.207  17.441
ATOM    584  O   VAL A  40      -9.889  -6.841  18.486
ATOM    585  CB  VAL A  40     -10.983  -7.671  15.810
ATOM    586  CG1 VAL A  40     -12.188  -6.711  15.767
ATOM    587  CG2 VAL A  40     -10.916  -8.505  14.513
ATOM    588  H   VAL A  40      -8.797  -8.809  16.690
ATOM    589  HA  VAL A  40      -9.413  -6.286  15.291
ATOM    590  HB  VAL A  40     -11.186  -8.381  16.614
ATOM    591 HG11 VAL A  40     -13.087  -7.256  15.482
ATOM    592 HG12 VAL A  40     -12.392  -6.261  16.739
ATOM    593 HG13 VAL A  40     -12.042  -5.901  15.054
ATOM    594 HG21 VAL A  40     -11.890  -8.922  14.257
ATOM    595 HG22 VAL A  40     -10.573  -7.916  13.665
ATOM    596 HG23 VAL A  40     -10.230  -9.345  14.618
ATOM    597  N   ILE A  41      -9.657  -4.870  17.373
ATOM    598  CA  ILE A  41      -9.739  -3.969  18.524
ATOM    599  C   ILE A  41     -10.836  -2.907  18.327
ATOM    600  O   ILE A  41     -11.386  -2.775  17.232
ATOM    601  CB  ILE A  41      -8.379  -3.253  18.796
ATOM    602  CG1 ILE A  41      -7.843  -2.382  17.631
ATOM    603  CG2 ILE A  41      -7.327  -4.261  19.288
ATOM    604  CD1 ILE A  41      -6.714  -1.426  18.048
ATOM    605  H   ILE A  41      -9.555  -4.423  16.470
ATOM    606  HA  ILE A  41     -10.020  -4.529  19.419
ATOM    607  HB  ILE A  41      -8.537  -2.576  19.636
ATOM    608 HG13 ILE A  41      -8.640  -1.771  17.212
ATOM    609 HG12 ILE A  41      -7.501  -3.019  16.814
ATOM    610 HG21 ILE A  41      -6.454  -3.756  19.696
ATOM    611 HG22 ILE A  41      -7.726  -4.891  20.083
ATOM    612 HG23 ILE A  41      -6.997  -4.913  18.481
ATOM    613 HD11 ILE A  41      -6.360  -0.845  17.197
ATOM    614 HD12 ILE A  41      -7.057  -0.723  18.808
ATOM    615 HD13 ILE A  41      -5.853  -1.959  18.450
ATOM    616  N   ALA A  42     -11.116  -2.165  19.414
ATOM    617  CA  ALA A  42     -12.018  -1.001  19.479
ATOM    618  C   ALA A  42     -11.321   0.343  19.011
ATOM    619  O   ALA A  42     -10.551   0.252  18.024
ATOM    620  CB  ALA A  42     -12.636  -0.967  20.900
ATOM    621  OXT ALA A  42     -11.644   1.377  19.643
ATOM    622  H   ALA A  42     -10.632  -2.374  20.275
ATOM    623  HA  ALA A  42     -12.842  -1.161  18.782
ATOM    624  HB1 ALA A  42     -13.408  -0.201  20.985
ATOM    625  HB2 ALA A  42     -13.111  -1.918  21.147
ATOM    626  HB3 ALA A  42     -11.881  -0.767  21.663
ATOM    627  N   ASP A  43      17.153  23.789   4.462
ATOM    628  CA  ASP A  43      16.584  22.577   5.094
ATOM    629  C   ASP A  43      17.639  21.432   5.174
ATOM    630  O   ASP A  43      17.255  20.331   5.574
ATOM    631  CB  ASP A  43      15.243  22.146   4.421
ATOM    632  CG  ASP A  43      15.347  21.498   3.027
ATOM    633  OD1 ASP A  43      14.868  20.353   2.877
ATOM    634  OD2 ASP A  43      15.911  22.152   2.124
ATOM    635  H1  ASP A  43      18.089  23.997   4.777
ATOM    636  H2  ASP A  43      17.160  23.704   3.454
ATOM    637  HA  ASP A  43      16.370  22.834   6.133
ATOM    638  HB3 ASP A  43      14.581  23.009   4.339
ATOM    639  HB2 ASP A  43      14.723  21.459   5.092
ATOM    640  N   ALA A  44      18.922  21.675   4.839
ATOM    641  CA  ALA A  44      19.996  20.685   4.898
ATOM    642  C   ALA A  44      20.275  20.230   6.341
ATOM    643  O   ALA A  44      20.584  21.064   7.192
ATOM    644  CB  ALA A  44      21.243  21.258   4.212
ATOM    645  H   ALA A  44      19.185  22.593   4.516
ATOM    646  HA  ALA A  44      19.661  19.830   4.316
ATOM    647  HB1 ALA A  44      21.985  20.477   4.054
ATOM    648  HB2 ALA A  44      20.998  21.663   3.229
ATOM    649  HB3 ALA A  44      21.701  22.056   4.797
ATOM    650  N   GLU A  45      20.111  18.920   6.582
ATOM    651  CA  GLU A  45      20.169  18.303   7.909
ATOM    652  C   GLU A  45      21.606  17.983   8.352
ATOM    653  O   GLU A  45      22.536  18.068   7.551
ATOM    654  CB  GLU A  45      19.302  17.019   7.904
ATOM    655  CG  GLU A  45      17.803  17.213   7.566
ATOM    656  CD  GLU A  45      16.919  17.844   8.658
ATOM    657  OE1 GLU A  45      15.684  17.736   8.494
ATOM    658  OE2 GLU A  45      17.450  18.393   9.649
ATOM    659  H   GLU A  45      19.869  18.305   5.818
ATOM    660  HA  GLU A  45      19.770  19.012   8.635
ATOM    661  HB3 GLU A  45      19.379  16.503   8.863
ATOM    662  HB2 GLU A  45      19.720  16.321   7.176
ATOM    663  HG3 GLU A  45      17.386  16.234   7.326
ATOM    664  HG2 GLU A  45      17.697  17.805   6.658
ATOM    665  N   PHE A  46      21.740  17.579   9.628
ATOM    666  CA  PHE A  46      22.963  17.108  10.290
ATOM    667  C   PHE A  46      23.931  18.268  10.581
ATOM    668  O   PHE A  46      24.453  18.876   9.652
ATOM    669  CB  PHE A  46      23.633  15.972   9.472
ATOM    670  CG  PHE A  46      24.083  14.784  10.295
ATOM    671  CD1 PHE A  46      23.241  13.659  10.419
ATOM    672  CD2 PHE A  46      25.270  14.840  11.054
ATOM    673  CE1 PHE A  46      23.625  12.589  11.214
ATOM    674  CE2 PHE A  46      25.631  13.763  11.852
ATOM    675  CZ  PHE A  46      24.818  12.639  11.923
ATOM    676  H   PHE A  46      20.909  17.552  10.202
ATOM    677  HA  PHE A  46      22.642  16.701  11.243
ATOM    678  HB3 PHE A  46      24.493  16.347   8.920
ATOM    679  HB2 PHE A  46      22.959  15.590   8.704
ATOM    680  HD1 PHE A  46      22.301  13.622   9.889
ATOM    681  HD2 PHE A  46      25.904  15.711  11.004
ATOM    682  HE1 PHE A  46      22.988  11.721  11.290
ATOM    683  HE2 PHE A  46      26.550  13.800  12.418
ATOM    684  HZ  PHE A  46      25.106  11.805  12.548
ATOM    685  N   ARG A  47      24.176  18.534  11.874
ATOM    686  CA  ARG A  47      25.120  19.558  12.337
ATOM    687  C   ARG A  47      26.576  19.048  12.325
ATOM    688  O   ARG A  47      26.807  17.864  12.076
ATOM    689  CB  ARG A  47      24.704  20.052  13.741
ATOM    690  CG  ARG A  47      23.209  20.421  13.860
ATOM    691  CD  ARG A  47      22.858  21.392  15.000
ATOM    692  NE  ARG A  47      23.359  20.962  16.318
ATOM    693  CZ  ARG A  47      22.956  21.407  17.522
ATOM    694  NH1 ARG A  47      21.975  22.309  17.657
ATOM    695  NH2 ARG A  47      23.558  20.946  18.622
ATOM    696  H   ARG A  47      23.737  17.977  12.592
ATOM    697  HA  ARG A  47      25.064  20.409  11.656
ATOM    698  HB3 ARG A  47      25.312  20.918  14.007
ATOM    699  HB2 ARG A  47      24.929  19.283  14.480
ATOM    700  HG3 ARG A  47      22.552  19.550  13.862
ATOM    701  HG2 ARG A  47      22.972  20.957  12.939
ATOM    702  HD3 ARG A  47      21.772  21.363  15.096
ATOM    703  HD2 ARG A  47      23.118  22.424  14.761
ATOM    704  HE  ARG A  47      24.166  20.351  16.300
ATOM    705 HH12 ARG A  47      21.678  22.594  18.585
ATOM    706 HH11 ARG A  47      21.502  22.677  16.846
ATOM    707 HH22 ARG A  47      23.303  21.315  19.531
ATOM    708 HH21 ARG A  47      24.344  20.307  18.552
ATOM    709  N   HIS A  48      27.538  19.943  12.623
ATOM    710  CA  HIS A  48      28.956  19.596  12.817
ATOM    711  C   HIS A  48      29.203  18.651  14.007
ATOM    712  O   HIS A  48      30.176  17.899  13.980
ATOM    713  CB  HIS A  48      29.836  20.858  12.973
ATOM    714  CG  HIS A  48      29.408  21.851  14.028
ATOM    715  ND1 HIS A  48      28.354  22.755  13.846
ATOM    716  CD2 HIS A  48      29.948  22.043  15.283
ATOM    717  CE1 HIS A  48      28.290  23.433  14.986
ATOM    718  NE2 HIS A  48      29.214  23.056  15.871
ATOM    719  H   HIS A  48      27.290  20.906  12.802
ATOM    720  HA  HIS A  48      29.295  19.066  11.926
ATOM    721  HB3 HIS A  48      29.927  21.378  12.026
ATOM    722  HB2 HIS A  48      30.859  20.557  13.204
ATOM    723  HD2 HIS A  48      30.762  21.548  15.791
ATOM    724  HE1 HIS A  48      27.565  24.210  15.175
ATOM    725  HE2 HIS A  48      29.341  23.431  16.800
ATOM    726  N   ASP A  49      28.318  18.714  15.012
ATOM    727  CA  ASP A  49      28.312  17.869  16.201
ATOM    728  C   ASP A  49      27.193  16.817  16.076
ATOM    729  O   ASP A  49      26.229  17.002  15.329
ATOM    730  CB  ASP A  49      28.148  18.705  17.497
ATOM    731  CG  ASP A  49      26.809  19.444  17.665
ATOM    732  OD1 ASP A  49      26.110  19.120  18.650
ATOM    733  OD2 ASP A  49      26.479  20.287  16.801
ATOM    734  H   ASP A  49      27.554  19.373  14.956
ATOM    735  HA  ASP A  49      29.260  17.333  16.273
ATOM    736  HB3 ASP A  49      28.924  19.472  17.507
ATOM    737  HB2 ASP A  49      28.358  18.082  18.368
ATOM    738  N   SER A  50      27.345  15.735  16.850
ATOM    739  CA  SER A  50      26.406  14.620  16.923
ATOM    740  C   SER A  50      26.598  13.881  18.259
ATOM    741  O   SER A  50      27.593  14.098  18.954
ATOM    742  CB  SER A  50      26.598  13.711  15.684
ATOM    743  OG  SER A  50      25.611  12.702  15.593
ATOM    744  H   SER A  50      28.146  15.664  17.462
ATOM    745  HA  SER A  50      25.392  15.022  16.918
ATOM    746  HB3 SER A  50      27.581  13.240  15.699
ATOM    747  HB2 SER A  50      26.545  14.298  14.767
ATOM    748  HG  SER A  50      24.808  13.091  15.226
ATOM    749  N   GLY A  51      25.629  13.013  18.585
ATOM    750  CA  GLY A  51      25.648  12.140  19.754
ATOM    751  C   GLY A  51      26.272  10.802  19.349
ATOM    752  O   GLY A  51      27.370  10.759  18.791
ATOM    753  H   GLY A  51      24.859  12.890  17.944
ATOM    754  HA3 GLY A  51      24.625  11.997  20.104
ATOM    755  HA2 GLY A  51      26.212  12.579  20.578
ATOM    756  N   TYR A  52      25.566   9.707  19.661
ATOM    757  CA  TYR A  52      25.956   8.350  19.298
ATOM    758  C   TYR A  52      24.701   7.534  18.976
ATOM    759  O   TYR A  52      23.661   7.727  19.608
ATOM    760  CB  TYR A  52      26.780   7.722  20.442
ATOM    761  CG  TYR A  52      27.420   6.385  20.108
ATOM    762  CD1 TYR A  52      28.649   6.355  19.418
ATOM    763  CD2 TYR A  52      26.797   5.174  20.479
ATOM    764  CE1 TYR A  52      29.265   5.124  19.121
ATOM    765  CE2 TYR A  52      27.410   3.942  20.177
ATOM    766  CZ  TYR A  52      28.651   3.918  19.509
ATOM    767  OH  TYR A  52      29.263   2.729  19.239
ATOM    768  H   TYR A  52      24.672   9.794  20.124
ATOM    769  HA  TYR A  52      26.570   8.378  18.394
ATOM    770  HB3 TYR A  52      26.163   7.614  21.337
ATOM    771  HB2 TYR A  52      27.586   8.402  20.722
ATOM    772  HD1 TYR A  52      29.128   7.277  19.123
ATOM    773  HD2 TYR A  52      25.850   5.187  20.999
ATOM    774  HE1 TYR A  52      30.211   5.107  18.601
ATOM    775  HE2 TYR A  52      26.931   3.020  20.470
ATOM    776  HH  TYR A  52      28.734   1.966  19.481
ATOM    777  N   GLU A  53      24.846   6.615  18.013
ATOM    778  CA  GLU A  53      23.800   5.694  17.597
ATOM    779  C   GLU A  53      24.441   4.387  17.115
ATOM    780  O   GLU A  53      25.503   4.425  16.495
ATOM    781  CB  GLU A  53      22.920   6.380  16.525
ATOM    782  CG  GLU A  53      21.713   5.564  16.019
ATOM    783  CD  GLU A  53      20.702   5.301  17.140
ATOM    784  OE1 GLU A  53      20.806   4.229  17.772
ATOM    785  OE2 GLU A  53      19.853   6.187  17.375
ATOM    786  H   GLU A  53      25.737   6.504  17.550
ATOM    787  HA  GLU A  53      23.195   5.457  18.474
ATOM    788  HB3 GLU A  53      23.542   6.665  15.678
ATOM    789  HB2 GLU A  53      22.546   7.321  16.930
ATOM    790  HG3 GLU A  53      22.033   4.624  15.567
ATOM    791  HG2 GLU A  53      21.222   6.120  15.220
ATOM    792  N   VAL A  54      23.771   3.267  17.417
ATOM    793  CA  VAL A  54      24.209   1.904  17.109
ATOM    794  C   VAL A  54      23.106   1.080  16.412
ATOM    795  O   VAL A  54      23.397  -0.017  15.935
ATOM    796  CB  VAL A  54      24.671   1.189  18.416
ATOM    797  CG1 VAL A  54      23.524   0.858  19.397
ATOM    798  CG2 VAL A  54      25.533  -0.062  18.161
ATOM    799  H   VAL A  54      22.894   3.348  17.912
ATOM    800  HA  VAL A  54      25.044   1.936  16.408
ATOM    801  HB  VAL A  54      25.324   1.895  18.932
ATOM    802 HG11 VAL A  54      23.921   0.478  20.339
ATOM    803 HG12 VAL A  54      22.932   1.743  19.628
ATOM    804 HG13 VAL A  54      22.850   0.098  19.001
ATOM    805 HG21 VAL A  54      25.982  -0.417  19.088
ATOM    806 HG22 VAL A  54      24.954  -0.888  17.749
ATOM    807 HG23 VAL A  54      26.347   0.154  17.468
ATOM    808  N   HIS A  55      21.868   1.606  16.342
ATOM    809  CA  HIS A  55      20.759   0.939  15.667
ATOM    810  C   HIS A  55      20.895   1.065  14.145
ATOM    811  O   HIS A  55      21.122   2.162  13.638
ATOM    812  CB  HIS A  55      19.397   1.484  16.139
ATOM    813  CG  HIS A  55      19.017   1.086  17.546
ATOM    814  ND1 HIS A  55      19.632   1.623  18.665
ATOM    815  CD2 HIS A  55      18.144   0.115  17.997
ATOM    816  CE1 HIS A  55      19.104   1.029  19.731
ATOM    817  NE2 HIS A  55      18.203   0.112  19.383
ATOM    818  H   HIS A  55      21.683   2.528  16.712
ATOM    819  HA  HIS A  55      20.803  -0.116  15.934
ATOM    820  HB3 HIS A  55      18.610   1.098  15.488
ATOM    821  HB2 HIS A  55      19.356   2.569  16.040
ATOM    822  HD1 HIS A  55      20.332   2.357  18.658
ATOM    823  HD2 HIS A  55      17.500  -0.566  17.462
ATOM    824  HE1 HIS A  55      19.384   1.253  20.751
ATOM    825  HE2 HIS A  55      17.681  -0.488  20.005
ATOM    826  N   HIS A  56      20.717  -0.075  13.467
ATOM    827  CA  HIS A  56      20.727  -0.216  12.018
ATOM    828  C   HIS A  56      19.455   0.323  11.350
ATOM    829  O   HIS A  56      19.513   0.672  10.175
ATOM    830  CB  HIS A  56      20.907  -1.702  11.673
ATOM    831  CG  HIS A  56      21.374  -1.930  10.262
ATOM    832  ND1 HIS A  56      22.695  -1.766   9.893
ATOM    833  CD2 HIS A  56      20.704  -2.276   9.111
ATOM    834  CE1 HIS A  56      22.771  -1.975   8.580
ATOM    835  NE2 HIS A  56      21.599  -2.276   8.041
ATOM    836  H   HIS A  56      20.521  -0.923  13.985
ATOM    837  HA  HIS A  56      21.588   0.340  11.642
ATOM    838  HB3 HIS A  56      19.989  -2.265  11.846
ATOM    839  HB2 HIS A  56      21.654  -2.130  12.335
ATOM    840  HD1 HIS A  56      23.462  -1.490  10.498
ATOM    841  HD2 HIS A  56      19.655  -2.484   8.965
ATOM    842  HE1 HIS A  56      23.689  -1.898   8.016
ATOM    843  N   GLN A  57      18.336   0.368  12.087
ATOM    844  CA  GLN A  57      17.053   0.861  11.599
ATOM    845  C   GLN A  57      16.167   1.113  12.828
ATOM    846  O   GLN A  57      16.149   0.286  13.741
ATOM    847  CB  GLN A  57      16.413  -0.187  10.650
ATOM    848  CG  GLN A  57      15.478   0.422   9.582
ATOM    849  CD  GLN A  57      16.143   0.750   8.235
ATOM    850  OE1 GLN A  57      15.452   0.847   7.226
ATOM    851  NE2 GLN A  57      17.465   0.925   8.178
ATOM    852  H   GLN A  57      18.354   0.055  13.047
ATOM    853  HA  GLN A  57      17.222   1.803  11.073
ATOM    854  HB3 GLN A  57      15.838  -0.896  11.247
ATOM    855  HB2 GLN A  57      17.164  -0.813  10.167
ATOM    856  HG3 GLN A  57      14.971   1.308   9.964
ATOM    857  HG2 GLN A  57      14.690  -0.299   9.374
ATOM    858 HE22 GLN A  57      17.905   1.115   7.290
ATOM    859 HE21 GLN A  57      18.043   0.827   9.005
ATOM    860  N   LYS A  58      15.430   2.232  12.818
ATOM    861  CA  LYS A  58      14.474   2.590  13.866
ATOM    862  C   LYS A  58      13.119   2.918  13.239
ATOM    863  O   LYS A  58      13.031   3.848  12.441
ATOM    864  CB  LYS A  58      15.018   3.762  14.714
ATOM    865  CG  LYS A  58      15.776   3.293  15.967
ATOM    866  CD  LYS A  58      16.312   4.463  16.805
ATOM    867  CE  LYS A  58      16.725   4.039  18.221
ATOM    868  NZ  LYS A  58      17.347   5.146  18.967
ATOM    869  H   LYS A  58      15.481   2.861  12.028
ATOM    870  HA  LYS A  58      14.316   1.737  14.529
ATOM    871  HB3 LYS A  58      14.182   4.368  15.071
ATOM    872  HB2 LYS A  58      15.628   4.432  14.106
ATOM    873  HG3 LYS A  58      16.600   2.640  15.678
ATOM    874  HG2 LYS A  58      15.106   2.686  16.578
ATOM    875  HD3 LYS A  58      15.567   5.258  16.853
ATOM    876  HD2 LYS A  58      17.177   4.882  16.294
ATOM    877  HE3 LYS A  58      17.437   3.221  18.170
ATOM    878  HE2 LYS A  58      15.859   3.677  18.776
ATOM    879  HZ1 LYS A  58      16.698   5.916  19.045
ATOM    880  HZ2 LYS A  58      17.615   4.835  19.889
ATOM    881  HZ3 LYS A  58      18.174   5.460  18.470
ATOM    882  N   LEU A  59      12.089   2.162  13.646
ATOM    883  CA  LEU A  59      10.696   2.403  13.287
ATOM    884  C   LEU A  59      10.025   3.077  14.487
ATOM    885  O   LEU A  59       9.658   2.399  15.446
ATOM    886  CB  LEU A  59       9.996   1.075  12.927
ATOM    887  CG  LEU A  59      10.258   0.564  11.492
ATOM    888  CD1 LEU A  59      11.701   0.058  11.292
ATOM    889  CD2 LEU A  59       9.214  -0.502  11.091
ATOM    890  H   LEU A  59      12.249   1.423  14.317
ATOM    891  HA  LEU A  59      10.619   3.075  12.431
ATOM    892  HB3 LEU A  59       8.920   1.231  13.024
ATOM    893  HB2 LEU A  59      10.255   0.310  13.656
ATOM    894  HG  LEU A  59      10.113   1.403  10.811
ATOM    895 HD11 LEU A  59      11.754  -0.770  10.586
ATOM    896 HD12 LEU A  59      12.338   0.847  10.896
ATOM    897 HD13 LEU A  59      12.145  -0.281  12.229
ATOM    898 HD21 LEU A  59       8.650  -0.177  10.217
ATOM    899 HD22 LEU A  59       9.666  -1.463  10.845
ATOM    900 HD23 LEU A  59       8.491  -0.696  11.883
ATOM    901  N   VAL A  60       9.899   4.407  14.409
ATOM    902  CA  VAL A  60       9.253   5.240  15.412
ATOM    903  C   VAL A  60       7.780   5.448  15.027
ATOM    904  O   VAL A  60       7.487   5.851  13.902
ATOM    905  CB  VAL A  60       9.951   6.624  15.558
ATOM    906  CG1 VAL A  60       9.291   7.538  16.613
ATOM    907  CG2 VAL A  60      11.456   6.480  15.857
ATOM    908  H   VAL A  60      10.202   4.889  13.570
ATOM    909  HA  VAL A  60       9.284   4.736  16.372
ATOM    910  HB  VAL A  60       9.887   7.144  14.606
ATOM    911 HG11 VAL A  60       9.853   8.463  16.739
ATOM    912 HG12 VAL A  60       8.277   7.826  16.334
ATOM    913 HG13 VAL A  60       9.242   7.048  17.586
ATOM    914 HG21 VAL A  60      11.929   7.456  15.967
ATOM    915 HG22 VAL A  60      11.629   5.925  16.778
ATOM    916 HG23 VAL A  60      11.979   5.963  15.052
ATOM    917  N   PHE A  61       6.896   5.165  15.991
ATOM    918  CA  PHE A  61       5.454   5.322  15.899
ATOM    919  C   PHE A  61       4.998   6.123  17.118
ATOM    920  O   PHE A  61       5.039   5.601  18.232
ATOM    921  CB  PHE A  61       4.799   3.933  15.828
ATOM    922  CG  PHE A  61       3.280   3.892  15.760
ATOM    923  CD1 PHE A  61       2.600   2.753  16.234
ATOM    924  CD2 PHE A  61       2.547   4.869  15.052
ATOM    925  CE1 PHE A  61       1.237   2.606  16.020
ATOM    926  CE2 PHE A  61       1.181   4.718  14.868
ATOM    927  CZ  PHE A  61       0.529   3.586  15.340
ATOM    928  H   PHE A  61       7.233   4.819  16.882
ATOM    929  HA  PHE A  61       5.204   5.874  14.993
ATOM    930  HB3 PHE A  61       5.117   3.346  16.691
ATOM    931  HB2 PHE A  61       5.182   3.409  14.952
ATOM    932  HD1 PHE A  61       3.144   1.985  16.761
ATOM    933  HD2 PHE A  61       3.032   5.740  14.639
ATOM    934  HE1 PHE A  61       0.731   1.723  16.380
ATOM    935  HE2 PHE A  61       0.632   5.485  14.344
ATOM    936  HZ  PHE A  61      -0.530   3.463  15.179
ATOM    937  N   PHE A  62       4.612   7.384  16.868
ATOM    938  CA  PHE A  62       4.351   8.438  17.849
ATOM    939  C   PHE A  62       5.640   8.801  18.595
ATOM    940  O   PHE A  62       6.014   8.114  19.542
ATOM    941  CB  PHE A  62       3.200   8.077  18.819
ATOM    942  CG  PHE A  62       1.857   7.882  18.146
ATOM    943  CD1 PHE A  62       1.231   8.969  17.504
ATOM    944  CD2 PHE A  62       1.265   6.603  18.076
ATOM    945  CE1 PHE A  62       0.052   8.769  16.804
ATOM    946  CE2 PHE A  62       0.064   6.435  17.401
ATOM    947  CZ  PHE A  62      -0.525   7.510  16.749
ATOM    948  H   PHE A  62       4.621   7.701  15.906
ATOM    949  HA  PHE A  62       4.047   9.318  17.284
ATOM    950  HB3 PHE A  62       3.078   8.885  19.540
ATOM    951  HB2 PHE A  62       3.435   7.195  19.415
ATOM    952  HD1 PHE A  62       1.678   9.952  17.532
ATOM    953  HD2 PHE A  62       1.742   5.753  18.544
ATOM    954  HE1 PHE A  62      -0.403   9.590  16.274
ATOM    955  HE2 PHE A  62      -0.393   5.458  17.351
ATOM    956  HZ  PHE A  62      -1.423   7.365  16.173
ATOM    957  N   ALA A  63       6.312   9.869  18.144
ATOM    958  CA  ALA A  63       7.510  10.392  18.800
ATOM    959  C   ALA A  63       7.209  11.006  20.178
ATOM    960  O   ALA A  63       8.016  10.824  21.084
ATOM    961  CB  ALA A  63       8.189  11.408  17.881
ATOM    962  H   ALA A  63       5.972  10.381  17.339
ATOM    963  HA  ALA A  63       8.205   9.563  18.950
ATOM    964  HB1 ALA A  63       9.070  11.849  18.348
ATOM    965  HB2 ALA A  63       8.503  10.947  16.944
ATOM    966  HB3 ALA A  63       7.499  12.213  17.642
ATOM    967  N   GLU A  64       6.046  11.666  20.312
ATOM    968  CA  GLU A  64       5.534  12.227  21.563
ATOM    969  C   GLU A  64       4.197  11.573  21.940
ATOM    970  O   GLU A  64       3.575  10.908  21.109
ATOM    971  CB  GLU A  64       5.379  13.760  21.411
ATOM    972  CG  GLU A  64       6.698  14.522  21.135
ATOM    973  CD  GLU A  64       7.774  14.434  22.236
ATOM    974  OE1 GLU A  64       8.951  14.669  21.884
ATOM    975  OE2 GLU A  64       7.428  14.151  23.406
ATOM    976  H   GLU A  64       5.431  11.749  19.516
ATOM    977  HA  GLU A  64       6.218  12.003  22.382
ATOM    978  HB3 GLU A  64       4.901  14.180  22.298
ATOM    979  HB2 GLU A  64       4.688  13.967  20.592
ATOM    980  HG3 GLU A  64       6.467  15.578  20.989
ATOM    981  HG2 GLU A  64       7.123  14.182  20.189
ATOM    982  N   ASP A  65       3.778  11.786  23.201
ATOM    983  CA  ASP A  65       2.487  11.338  23.735
ATOM    984  C   ASP A  65       1.329  12.121  23.085
ATOM    985  O   ASP A  65       1.511  13.266  22.673
ATOM    986  CB  ASP A  65       2.424  11.408  25.285
ATOM    987  CG  ASP A  65       2.405  12.817  25.905
ATOM    988  OD1 ASP A  65       3.469  13.474  25.879
ATOM    989  OD2 ASP A  65       1.294  13.261  26.272
ATOM    990  H   ASP A  65       4.330  12.364  23.821
ATOM    991  HA  ASP A  65       2.371  10.289  23.456
ATOM    992  HB3 ASP A  65       3.304  10.900  25.684
ATOM    993  HB2 ASP A  65       1.578  10.822  25.649
ATOM    994  N   VAL A  66       0.163  11.467  23.020
ATOM    995  CA  VAL A  66      -1.032  11.951  22.333
ATOM    996  C   VAL A  66      -2.195  12.115  23.327
ATOM    997  O   VAL A  66      -2.235  11.422  24.347
ATOM    998  CB  VAL A  66      -1.439  10.943  21.224
ATOM    999  CG1 VAL A  66      -0.344  10.809  20.151
ATOM   1000  CG2 VAL A  66      -1.862   9.556  21.735
ATOM   1001  H   VAL A  66       0.087  10.550  23.433
ATOM   1002  HA  VAL A  66      -0.856  12.926  21.880
ATOM   1003  HB  VAL A  66      -2.310  11.342  20.710
ATOM   1004 HG11 VAL A  66      -0.651  10.118  19.367
ATOM   1005 HG12 VAL A  66      -0.131  11.766  19.681
ATOM   1006 HG13 VAL A  66       0.592  10.431  20.562
ATOM   1007 HG21 VAL A  66      -1.922   8.858  20.902
ATOM   1008 HG22 VAL A  66      -1.148   9.147  22.449
ATOM   1009 HG23 VAL A  66      -2.838   9.584  22.220
ATOM   1010  N   GLY A  67      -3.116  13.041  23.005
ATOM   1011  CA  GLY A  67      -4.239  13.423  23.866
ATOM   1012  C   GLY A  67      -5.250  12.282  24.053
ATOM   1013  O   GLY A  67      -5.724  12.068  25.168
ATOM   1014  H   GLY A  67      -3.003  13.563  22.147
ATOM   1015  HA3 GLY A  67      -4.750  14.276  23.418
ATOM   1016  HA2 GLY A  67      -3.863  13.750  24.837
ATOM   1017  N   SER A  68      -5.544  11.531  22.980
ATOM   1018  CA  SER A  68      -6.398  10.347  23.013
ATOM   1019  C   SER A  68      -5.991   9.377  21.896
ATOM   1020  O   SER A  68      -5.621   9.809  20.803
ATOM   1021  CB  SER A  68      -7.892  10.750  23.014
ATOM   1022  OG  SER A  68      -8.295  11.393  21.824
ATOM   1023  H   SER A  68      -5.115  11.742  22.089
ATOM   1024  HA  SER A  68      -6.201   9.830  23.956
ATOM   1025  HB3 SER A  68      -8.115  11.403  23.858
ATOM   1026  HB2 SER A  68      -8.512   9.862  23.143
ATOM   1027  HG  SER A  68      -7.837  12.238  21.769
ATOM   1028  N   ASN A  69      -6.049   8.076  22.220
ATOM   1029  CA  ASN A  69      -5.649   6.972  21.353
ATOM   1030  C   ASN A  69      -6.534   5.762  21.661
ATOM   1031  O   ASN A  69      -6.659   5.372  22.822
ATOM   1032  CB  ASN A  69      -4.139   6.692  21.543
ATOM   1033  CG  ASN A  69      -3.632   5.429  20.839
ATOM   1034  OD1 ASN A  69      -3.731   5.313  19.622
ATOM   1035  ND2 ASN A  69      -3.098   4.475  21.603
ATOM   1036  H   ASN A  69      -6.368   7.805  23.139
ATOM   1037  HA  ASN A  69      -5.818   7.295  20.328
ATOM   1038  HB3 ASN A  69      -3.901   6.628  22.606
ATOM   1039  HB2 ASN A  69      -3.581   7.533  21.148
ATOM   1040 HD22 ASN A  69      -2.791   3.609  21.182
ATOM   1041 HD21 ASN A  69      -3.026   4.595  22.603
ATOM   1042  N   LYS A  70      -7.084   5.178  20.590
ATOM   1043  CA  LYS A  70      -7.910   3.977  20.633
ATOM   1044  C   LYS A  70      -7.852   3.234  19.288
ATOM   1045  O   LYS A  70      -8.876   2.736  18.833
ATOM   1046  CB  LYS A  70      -9.341   4.322  21.117
ATOM   1047  CG  LYS A  70     -10.119   5.305  20.219
ATOM   1048  CD  LYS A  70     -11.588   5.428  20.640
ATOM   1049  CE  LYS A  70     -12.396   6.319  19.686
ATOM   1050  NZ  LYS A  70     -13.822   6.353  20.056
ATOM   1051  H   LYS A  70      -6.942   5.582  19.675
ATOM   1052  HA  LYS A  70      -7.476   3.293  21.361
ATOM   1053  HB3 LYS A  70      -9.302   4.719  22.131
ATOM   1054  HB2 LYS A  70      -9.908   3.392  21.195
ATOM   1055  HG3 LYS A  70     -10.080   4.984  19.179
ATOM   1056  HG2 LYS A  70      -9.645   6.287  20.250
ATOM   1057  HD3 LYS A  70     -11.638   5.825  21.655
ATOM   1058  HD2 LYS A  70     -12.030   4.430  20.677
ATOM   1059  HE3 LYS A  70     -12.317   5.946  18.664
ATOM   1060  HE2 LYS A  70     -12.001   7.336  19.689
ATOM   1061  HZ1 LYS A  70     -13.923   6.720  20.992
ATOM   1062  HZ2 LYS A  70     -14.328   6.938  19.407
ATOM   1063  HZ3 LYS A  70     -14.197   5.415  20.020
ATOM   1064  N   GLY A  71      -6.669   3.169  18.658
ATOM   1065  CA  GLY A  71      -6.554   2.519  17.359
ATOM   1066  C   GLY A  71      -5.126   2.667  16.850
ATOM   1067  O   GLY A  71      -4.909   3.371  15.867
ATOM   1068  H   GLY A  71      -5.839   3.578  19.064
ATOM   1069  HA3 GLY A  71      -7.243   2.978  16.648
ATOM   1070  HA2 GLY A  71      -6.814   1.464  17.435
ATOM   1071  N   ALA A  72      -4.168   1.995  17.508
ATOM   1072  CA  ALA A  72      -2.764   1.951  17.110
ATOM   1073  C   ALA A  72      -2.299   0.491  17.038
ATOM   1074  O   ALA A  72      -2.315  -0.198  18.058
ATOM   1075  CB  ALA A  72      -1.924   2.768  18.104
ATOM   1076  H   ALA A  72      -4.410   1.448  18.323
ATOM   1077  HA  ALA A  72      -2.625   2.405  16.131
ATOM   1078  HB1 ALA A  72      -0.865   2.711  17.863
ATOM   1079  HB2 ALA A  72      -2.202   3.820  18.073
ATOM   1080  HB3 ALA A  72      -2.043   2.421  19.129
ATOM   1081  N   ILE A  73      -1.887   0.058  15.835
ATOM   1082  CA  ILE A  73      -1.309  -1.263  15.580
ATOM   1083  C   ILE A  73       0.109  -1.059  15.013
ATOM   1084  O   ILE A  73       0.289  -0.249  14.104
ATOM   1085  CB  ILE A  73      -2.125  -2.078  14.527
ATOM   1086  CG1 ILE A  73      -3.635  -2.189  14.857
ATOM   1087  CG2 ILE A  73      -1.524  -3.474  14.247
ATOM   1088  CD1 ILE A  73      -3.986  -2.973  16.128
ATOM   1089  H   ILE A  73      -1.921   0.685  15.041
ATOM   1090  HA  ILE A  73      -1.245  -1.845  16.500
ATOM   1091  HB  ILE A  73      -2.073  -1.535  13.583
ATOM   1092 HG13 ILE A  73      -4.156  -2.639  14.011
ATOM   1093 HG12 ILE A  73      -4.059  -1.190  14.950
ATOM   1094 HG21 ILE A  73      -2.169  -4.061  13.597
ATOM   1095 HG22 ILE A  73      -0.556  -3.410  13.752
ATOM   1096 HG23 ILE A  73      -1.381  -4.043  15.166
ATOM   1097 HD11 ILE A  73      -5.047  -3.222  16.142
ATOM   1098 HD12 ILE A  73      -3.437  -3.911  16.203
ATOM   1099 HD13 ILE A  73      -3.781  -2.380  17.018
ATOM   1100  N   ILE A  74       1.080  -1.819  15.542
ATOM   1101  CA  ILE A  74       2.472  -1.819  15.091
ATOM   1102  C   ILE A  74       3.036  -3.248  15.057
ATOM   1103  O   ILE A  74       2.837  -4.006  16.002
ATOM   1104  CB  ILE A  74       3.384  -0.856  15.913
ATOM   1105  CG1 ILE A  74       4.900  -0.993  15.609
ATOM   1106  CG2 ILE A  74       3.124  -0.911  17.428
ATOM   1107  CD1 ILE A  74       5.748   0.196  16.084
ATOM   1108  H   ILE A  74       0.865  -2.450  16.302
ATOM   1109  HA  ILE A  74       2.484  -1.455  14.071
ATOM   1110  HB  ILE A  74       3.099   0.139  15.584
ATOM   1111 HG13 ILE A  74       5.051  -1.106  14.535
ATOM   1112 HG12 ILE A  74       5.293  -1.902  16.066
ATOM   1113 HG21 ILE A  74       3.765  -0.220  17.974
ATOM   1114 HG22 ILE A  74       2.097  -0.643  17.674
ATOM   1115 HG23 ILE A  74       3.310  -1.910  17.807
ATOM   1116 HD11 ILE A  74       6.713   0.211  15.577
ATOM   1117 HD12 ILE A  74       5.254   1.140  15.869
ATOM   1118 HD13 ILE A  74       5.940   0.149  17.156
ATOM   1119  N   GLY A  75       3.736  -3.596  13.969
ATOM   1120  CA  GLY A  75       4.358  -4.908  13.841
ATOM   1121  C   GLY A  75       5.225  -4.971  12.588
ATOM   1122  O   GLY A  75       5.437  -3.961  11.927
ATOM   1123  H   GLY A  75       3.860  -2.944  13.204
ATOM   1124  HA3 GLY A  75       3.585  -5.676  13.787
ATOM   1125  HA2 GLY A  75       4.996  -5.094  14.705
ATOM   1126  N   LEU A  76       5.737  -6.172  12.274
ATOM   1127  CA  LEU A  76       6.470  -6.445  11.032
ATOM   1128  C   LEU A  76       5.518  -7.057   9.991
ATOM   1129  O   LEU A  76       5.494  -6.596   8.852
ATOM   1130  CB  LEU A  76       7.682  -7.371  11.294
ATOM   1131  CG  LEU A  76       8.679  -6.888  12.375
ATOM   1132  CD1 LEU A  76       9.811  -7.911  12.558
ATOM   1133  CD2 LEU A  76       9.254  -5.480  12.114
ATOM   1134  H   LEU A  76       5.546  -6.970  12.864
ATOM   1135  HA  LEU A  76       6.843  -5.515  10.605
ATOM   1136  HB3 LEU A  76       8.221  -7.511  10.356
ATOM   1137  HB2 LEU A  76       7.329  -8.364  11.574
ATOM   1138  HG  LEU A  76       8.143  -6.845  13.324
ATOM   1139 HD11 LEU A  76      10.523  -7.585  13.318
ATOM   1140 HD12 LEU A  76       9.422  -8.878  12.874
ATOM   1141 HD13 LEU A  76      10.363  -8.060  11.631
ATOM   1142 HD21 LEU A  76      10.344  -5.469  12.149
ATOM   1143 HD22 LEU A  76       8.970  -5.084  11.142
ATOM   1144 HD23 LEU A  76       8.900  -4.776  12.867
ATOM   1145  N   MET A  77       4.725  -8.049  10.420
ATOM   1146  CA  MET A  77       3.643  -8.665   9.662
ATOM   1147  C   MET A  77       2.334  -8.309  10.375
ATOM   1148  O   MET A  77       2.142  -8.735  11.513
ATOM   1149  CB  MET A  77       3.850 -10.197   9.643
ATOM   1150  CG  MET A  77       4.416 -10.743   8.328
ATOM   1151  SD  MET A  77       4.550 -12.551   8.331
ATOM   1152  CE  MET A  77       4.932 -12.857   6.593
ATOM   1153  H   MET A  77       4.818  -8.371  11.375
ATOM   1154  HA  MET A  77       3.597  -8.286   8.639
ATOM   1155  HB3 MET A  77       2.909 -10.711   9.835
ATOM   1156  HB2 MET A  77       4.504 -10.494  10.463
ATOM   1157  HG3 MET A  77       5.401 -10.317   8.138
ATOM   1158  HG2 MET A  77       3.774 -10.448   7.497
ATOM   1159  HE1 MET A  77       5.154 -13.912   6.453
ATOM   1160  HE2 MET A  77       4.080 -12.596   5.966
ATOM   1161  HE3 MET A  77       5.799 -12.274   6.279
ATOM   1162  N   VAL A  78       1.462  -7.548   9.699
ATOM   1163  CA  VAL A  78       0.135  -7.194  10.202
ATOM   1164  C   VAL A  78      -0.907  -7.659   9.167
ATOM   1165  O   VAL A  78      -0.967  -7.133   8.055
ATOM   1166  CB  VAL A  78       0.012  -5.680  10.555
ATOM   1167  CG1 VAL A  78       0.940  -5.302  11.726
ATOM   1168  CG2 VAL A  78       0.210  -4.689   9.394
ATOM   1169  H   VAL A  78       1.681  -7.236   8.762
ATOM   1170  HA  VAL A  78      -0.071  -7.739  11.124
ATOM   1171  HB  VAL A  78      -1.003  -5.521  10.922
ATOM   1172 HG11 VAL A  78       0.804  -4.261  12.020
ATOM   1173 HG12 VAL A  78       0.748  -5.915  12.605
ATOM   1174 HG13 VAL A  78       1.990  -5.425  11.460
ATOM   1175 HG21 VAL A  78       0.275  -3.664   9.759
ATOM   1176 HG22 VAL A  78       1.126  -4.895   8.839
ATOM   1177 HG23 VAL A  78      -0.632  -4.712   8.705
ATOM   1178  N   GLY A  79      -1.648  -8.713   9.545
ATOM   1179  CA  GLY A  79      -2.580  -9.443   8.693
ATOM   1180  C   GLY A  79      -3.947  -9.464   9.378
ATOM   1181  O   GLY A  79      -4.040  -9.866  10.536
ATOM   1182  H   GLY A  79      -1.534  -9.074  10.484
ATOM   1183  HA3 GLY A  79      -2.228 -10.472   8.607
ATOM   1184  HA2 GLY A  79      -2.624  -9.054   7.680
ATOM   1185  N   GLY A  80      -5.015  -9.085   8.653
ATOM   1186  CA  GLY A  80      -6.415  -9.189   9.090
ATOM   1187  C   GLY A  80      -6.763  -8.404  10.367
ATOM   1188  O   GLY A  80      -7.727  -8.763  11.044
ATOM   1189  H   GLY A  80      -4.863  -8.744   7.713
ATOM   1190  HA3 GLY A  80      -6.671 -10.229   9.245
ATOM   1191  HA2 GLY A  80      -7.060  -8.849   8.285
ATOM   1192  N   VAL A  81      -5.976  -7.373  10.714
ATOM   1193  CA  VAL A  81      -6.200  -6.529  11.885
ATOM   1194  C   VAL A  81      -7.276  -5.469  11.592
ATOM   1195  O   VAL A  81      -7.200  -4.786  10.572
ATOM   1196  CB  VAL A  81      -4.889  -5.841  12.360
ATOM   1197  CG1 VAL A  81      -3.919  -6.877  12.939
ATOM   1198  CG2 VAL A  81      -4.158  -5.000  11.299
ATOM   1199  H   VAL A  81      -5.188  -7.130  10.132
ATOM   1200  HA  VAL A  81      -6.557  -7.168  12.694
ATOM   1201  HB  VAL A  81      -5.152  -5.167  13.178
ATOM   1202 HG11 VAL A  81      -3.043  -6.389  13.364
ATOM   1203 HG12 VAL A  81      -4.395  -7.460  13.724
ATOM   1204 HG13 VAL A  81      -3.570  -7.574  12.177
ATOM   1205 HG21 VAL A  81      -3.290  -4.497  11.722
ATOM   1206 HG22 VAL A  81      -3.791  -5.634  10.495
ATOM   1207 HG23 VAL A  81      -4.787  -4.223  10.875
ATOM   1208  N   VAL A  82      -8.278  -5.377  12.480
ATOM   1209  CA  VAL A  82      -9.423  -4.485  12.300
ATOM   1210  C   VAL A  82      -9.502  -3.511  13.486
ATOM   1211  O   VAL A  82      -9.421  -3.939  14.635
ATOM   1212  CB  VAL A  82     -10.764  -5.263  12.182
ATOM   1213  CG1 VAL A  82     -11.996  -4.348  12.014
ATOM   1214  CG2 VAL A  82     -10.725  -6.310  11.050
ATOM   1215  H   VAL A  82      -8.276  -5.948  13.313
ATOM   1216  HA  VAL A  82      -9.306  -3.912  11.387
ATOM   1217  HB  VAL A  82     -10.917  -5.813  13.107
ATOM   1218 HG11 VAL A  82     -12.884  -4.927  11.764
ATOM   1219 HG12 VAL A  82     -12.223  -3.797  12.927
ATOM   1220 HG13 VAL A  82     -11.849  -3.618  11.218
ATOM   1221 HG21 VAL A  82     -11.687  -6.809  10.935
ATOM   1222 HG22 VAL A  82     -10.465  -5.860  10.093
ATOM   1223 HG23 VAL A  82      -9.989  -7.088  11.254
ATOM   1224  N   ILE A  83      -9.664  -2.218  13.179
ATOM   1225  CA  ILE A  83      -9.830  -1.147  14.156
ATOM   1226  C   ILE A  83     -11.258  -0.607  13.985
ATOM   1227  O   ILE A  83     -11.579  -0.085  12.918
ATOM   1228  CB  ILE A  83      -8.798   0.001  13.926
ATOM   1229  CG1 ILE A  83      -7.349  -0.535  14.027
ATOM   1230  CG2 ILE A  83      -9.000   1.193  14.890
ATOM   1231  CD1 ILE A  83      -6.265   0.505  13.714
ATOM   1232  H   ILE A  83      -9.731  -1.942  12.207
ATOM   1233  HA  ILE A  83      -9.715  -1.518  15.176
ATOM   1234  HB  ILE A  83      -8.932   0.380  12.911
ATOM   1235 HG13 ILE A  83      -7.205  -1.376  13.350
ATOM   1236 HG12 ILE A  83      -7.182  -0.931  15.028
ATOM   1237 HG21 ILE A  83      -8.307   2.004  14.674
ATOM   1238 HG22 ILE A  83      -9.997   1.627  14.821
ATOM   1239 HG23 ILE A  83      -8.841   0.891  15.924
ATOM   1240 HD11 ILE A  83      -5.326   0.019  13.461
ATOM   1241 HD12 ILE A  83      -6.542   1.136  12.871
ATOM   1242 HD13 ILE A  83      -6.075   1.149  14.570
ATOM   1243  N   ALA A  84     -12.089  -0.784  15.026
ATOM   1244  CA  ALA A  84     -13.505  -0.374  15.066
ATOM   1245  C   ALA A  84     -13.757   1.083  15.628
ATOM   1246  O   ALA A  84     -14.944   1.472  15.525
ATOM   1247  CB  ALA A  84     -14.298  -1.448  15.848
ATOM   1248  OXT ALA A  84     -12.781   1.706  16.110
ATOM   1249  H   ALA A  84     -11.744  -1.238  15.862
ATOM   1250  HA  ALA A  84     -13.915  -0.390  14.052
ATOM   1251  HB1 ALA A  84     -15.372  -1.260  15.819
ATOM   1252  HB2 ALA A  84     -14.142  -2.440  15.421
ATOM   1253  HB3 ALA A  84     -14.000  -1.491  16.894
ATOM   1254  N   ASP A  85      33.463 -10.841  -7.353
ATOM   1255  CA  ASP A  85      33.982 -12.215  -7.488
ATOM   1256  C   ASP A  85      35.422 -12.251  -6.917
ATOM   1257  O   ASP A  85      35.696 -13.063  -6.032
ATOM   1258  CB  ASP A  85      33.859 -12.749  -8.948
ATOM   1259  CG  ASP A  85      34.036 -14.262  -9.177
ATOM   1260  OD1 ASP A  85      33.825 -15.050  -8.231
ATOM   1261  OD2 ASP A  85      34.228 -14.629 -10.357
ATOM   1262  H1  ASP A  85      32.482 -10.803  -7.590
ATOM   1263  H2  ASP A  85      33.515 -10.528  -6.392
ATOM   1264  HA  ASP A  85      33.366 -12.846  -6.844
ATOM   1265  HB3 ASP A  85      34.551 -12.209  -9.598
ATOM   1266  HB2 ASP A  85      32.862 -12.506  -9.321
ATOM   1267  N   ALA A  86      36.305 -11.373  -7.430
ATOM   1268  CA  ALA A  86      37.639 -11.098  -6.887
ATOM   1269  C   ALA A  86      37.645  -9.796  -6.067
ATOM   1270  O   ALA A  86      38.399  -9.690  -5.100
ATOM   1271  CB  ALA A  86      38.640 -11.002  -8.049
ATOM   1272  H   ALA A  86      35.991 -10.747  -8.159
ATOM   1273  HA  ALA A  86      37.956 -11.910  -6.229
ATOM   1274  HB1 ALA A  86      39.650 -10.807  -7.685
ATOM   1275  HB2 ALA A  86      38.670 -11.933  -8.614
ATOM   1276  HB3 ALA A  86      38.375 -10.202  -8.742
ATOM   1277  N   GLU A  87      36.785  -8.846  -6.466
ATOM   1278  CA  GLU A  87      36.507  -7.569  -5.826
ATOM   1279  C   GLU A  87      35.668  -7.835  -4.569
ATOM   1280  O   GLU A  87      34.460  -8.045  -4.679
ATOM   1281  CB  GLU A  87      35.759  -6.644  -6.824
ATOM   1282  CG  GLU A  87      36.442  -6.449  -8.200
ATOM   1283  CD  GLU A  87      35.851  -7.318  -9.325
ATOM   1284  OE1 GLU A  87      35.847  -8.561  -9.178
ATOM   1285  OE2 GLU A  87      35.417  -6.737 -10.343
ATOM   1286  H   GLU A  87      36.241  -9.013  -7.304
ATOM   1287  HA  GLU A  87      37.451  -7.098  -5.549
ATOM   1288  HB3 GLU A  87      35.652  -5.662  -6.360
ATOM   1289  HB2 GLU A  87      34.734  -6.989  -6.976
ATOM   1290  HG3 GLU A  87      37.513  -6.640  -8.126
ATOM   1291  HG2 GLU A  87      36.353  -5.398  -8.483
ATOM   1292  N   PHE A  88      36.341  -7.871  -3.411
ATOM   1293  CA  PHE A  88      35.715  -8.138  -2.123
ATOM   1294  C   PHE A  88      36.296  -7.231  -1.033
ATOM   1295  O   PHE A  88      37.516  -7.107  -0.926
ATOM   1296  CB  PHE A  88      35.760  -9.644  -1.781
ATOM   1297  CG  PHE A  88      35.221  -9.989  -0.401
ATOM   1298  CD1 PHE A  88      33.841  -9.856  -0.133
ATOM   1299  CD2 PHE A  88      36.101 -10.278   0.663
ATOM   1300  CE1 PHE A  88      33.359 -10.057   1.152
ATOM   1301  CE2 PHE A  88      35.599 -10.472   1.943
ATOM   1302  CZ  PHE A  88      34.236 -10.364   2.184
ATOM   1303  H   PHE A  88      37.338  -7.713  -3.398
ATOM   1304  HA  PHE A  88      34.660  -7.895  -2.200
ATOM   1305  HB3 PHE A  88      36.773 -10.032  -1.887
ATOM   1306  HB2 PHE A  88      35.152 -10.183  -2.509
ATOM   1307  HD1 PHE A  88      33.160  -9.577  -0.923
ATOM   1308  HD2 PHE A  88      37.165 -10.336   0.489
ATOM   1309  HE1 PHE A  88      32.304  -9.952   1.357
ATOM   1310  HE2 PHE A  88      36.273 -10.692   2.759
ATOM   1311  HZ  PHE A  88      33.856 -10.493   3.184
ATOM   1312  N   ARG A  89      35.392  -6.654  -0.228
ATOM   1313  CA  ARG A  89      35.691  -5.856   0.953
ATOM   1314  C   ARG A  89      35.070  -6.551   2.171
ATOM   1315  O   ARG A  89      33.894  -6.915   2.131
ATOM   1316  CB  ARG A  89      35.126  -4.438   0.750
ATOM   1317  CG  ARG A  89      35.445  -3.464   1.896
ATOM   1318  CD  ARG A  89      34.826  -2.080   1.661
ATOM   1319  NE  ARG A  89      34.951  -1.217   2.847
ATOM   1320  CZ  ARG A  89      34.480   0.034   2.994
ATOM   1321  NH1 ARG A  89      33.836   0.674   2.007
ATOM   1322  NH2 ARG A  89      34.655   0.659   4.165
ATOM   1323  H   ARG A  89      34.408  -6.794  -0.422
ATOM   1324  HA  ARG A  89      36.771  -5.783   1.097
ATOM   1325  HB3 ARG A  89      34.044  -4.496   0.615
ATOM   1326  HB2 ARG A  89      35.522  -4.025  -0.179
ATOM   1327  HG3 ARG A  89      36.530  -3.353   1.900
ATOM   1328  HG2 ARG A  89      35.184  -3.856   2.878
ATOM   1329  HD3 ARG A  89      33.804  -2.145   1.284
ATOM   1330  HD2 ARG A  89      35.413  -1.576   0.891
ATOM   1331  HE  ARG A  89      35.437  -1.635   3.633
ATOM   1332 HH12 ARG A  89      33.486   1.612   2.138
ATOM   1333 HH11 ARG A  89      33.696   0.211   1.120
ATOM   1334 HH22 ARG A  89      34.318   1.599   4.305
ATOM   1335 HH21 ARG A  89      35.113   0.178   4.932
ATOM   1336  N   HIS A  90      35.877  -6.715   3.229
ATOM   1337  CA  HIS A  90      35.494  -7.434   4.444
ATOM   1338  C   HIS A  90      34.618  -6.596   5.395
ATOM   1339  O   HIS A  90      33.742  -7.168   6.044
ATOM   1340  CB  HIS A  90      36.778  -7.937   5.139
ATOM   1341  CG  HIS A  90      36.645  -9.178   5.994
ATOM   1342  ND1 HIS A  90      35.433  -9.730   6.380
ATOM   1343  CD2 HIS A  90      37.608 -10.009   6.523
ATOM   1344  CE1 HIS A  90      35.705 -10.825   7.096
ATOM   1345  NE2 HIS A  90      37.006 -11.055   7.225
ATOM   1346  H   HIS A  90      36.829  -6.383   3.187
ATOM   1347  HA  HIS A  90      34.914  -8.301   4.126
ATOM   1348  HB3 HIS A  90      37.217  -7.147   5.749
ATOM   1349  HB2 HIS A  90      37.529  -8.176   4.384
ATOM   1350  HD2 HIS A  90      38.683  -9.938   6.449
ATOM   1351  HE1 HIS A  90      34.942 -11.457   7.528
ATOM   1352  HD1 HIS A  90      34.514  -9.365   6.169
ATOM   1353  N   ASP A  91      34.862  -5.275   5.456
ATOM   1354  CA  ASP A  91      34.134  -4.332   6.310
ATOM   1355  C   ASP A  91      33.104  -3.532   5.482
ATOM   1356  O   ASP A  91      32.993  -3.702   4.267
ATOM   1357  CB  ASP A  91      35.095  -3.398   7.104
ATOM   1358  CG  ASP A  91      35.799  -2.282   6.310
ATOM   1359  OD1 ASP A  91      36.508  -2.604   5.331
ATOM   1360  OD2 ASP A  91      35.579  -1.106   6.676
ATOM   1361  H   ASP A  91      35.591  -4.871   4.885
ATOM   1362  HA  ASP A  91      33.555  -4.886   7.051
ATOM   1363  HB3 ASP A  91      35.892  -4.014   7.526
ATOM   1364  HB2 ASP A  91      34.578  -2.988   7.974
ATOM   1365  N   SER A  92      32.375  -2.656   6.187
ATOM   1366  CA  SER A  92      31.381  -1.740   5.629
ATOM   1367  C   SER A  92      31.339  -0.397   6.379
ATOM   1368  O   SER A  92      30.362   0.339   6.234
ATOM   1369  CB  SER A  92      30.017  -2.455   5.545
ATOM   1370  OG  SER A  92      29.529  -2.824   6.823
ATOM   1371  H   SER A  92      32.502  -2.601   7.187
ATOM   1372  HA  SER A  92      31.683  -1.484   4.612
ATOM   1373  HB3 SER A  92      30.114  -3.334   4.916
ATOM   1374  HB2 SER A  92      29.278  -1.816   5.061
ATOM   1375  HG  SER A  92      28.669  -3.237   6.713
ATOM   1376  N   GLY A  93      32.403  -0.080   7.140
ATOM   1377  CA  GLY A  93      32.502   1.138   7.936
ATOM   1378  C   GLY A  93      31.712   0.952   9.235
ATOM   1379  O   GLY A  93      32.035   0.077  10.039
ATOM   1380  H   GLY A  93      33.190  -0.713   7.183
ATOM   1381  HA3 GLY A  93      32.149   2.005   7.374
ATOM   1382  HA2 GLY A  93      33.550   1.317   8.179
ATOM   1383  N   TYR A  94      30.699   1.807   9.437
ATOM   1384  CA  TYR A  94      29.831   1.818  10.613
ATOM   1385  C   TYR A  94      28.390   2.184  10.208
ATOM   1386  O   TYR A  94      28.133   2.469   9.037
ATOM   1387  CB  TYR A  94      30.443   2.775  11.668
ATOM   1388  CG  TYR A  94      29.754   2.774  13.022
ATOM   1389  CD1 TYR A  94      29.041   3.909  13.467
ATOM   1390  CD2 TYR A  94      29.779   1.608  13.813
ATOM   1391  CE1 TYR A  94      28.337   3.864  14.686
ATOM   1392  CE2 TYR A  94      29.078   1.565  15.032
ATOM   1393  CZ  TYR A  94      28.351   2.689  15.464
ATOM   1394  OH  TYR A  94      27.653   2.627  16.632
ATOM   1395  H   TYR A  94      30.466   2.481   8.722
ATOM   1396  HA  TYR A  94      29.782   0.810  11.029
ATOM   1397  HB3 TYR A  94      30.468   3.793  11.274
ATOM   1398  HB2 TYR A  94      31.484   2.501  11.847
ATOM   1399  HD1 TYR A  94      29.005   4.803  12.864
ATOM   1400  HD2 TYR A  94      30.320   0.735  13.478
ATOM   1401  HE1 TYR A  94      27.778   4.728  15.012
ATOM   1402  HE2 TYR A  94      29.088   0.664  15.628
ATOM   1403  HH  TYR A  94      27.085   3.393  16.763
ATOM   1404  N   GLU A  95      27.477   2.159  11.194
ATOM   1405  CA  GLU A  95      26.072   2.551  11.097
ATOM   1406  C   GLU A  95      25.933   4.044  10.760
ATOM   1407  O   GLU A  95      25.986   4.890  11.653
ATOM   1408  CB  GLU A  95      25.342   2.196  12.419
ATOM   1409  CG  GLU A  95      25.548   0.767  12.974
ATOM   1410  CD  GLU A  95      24.917  -0.362  12.146
ATOM   1411  OE1 GLU A  95      24.191  -1.170  12.759
ATOM   1412  OE2 GLU A  95      25.175  -0.435  10.926
ATOM   1413  H   GLU A  95      27.782   1.907  12.123
ATOM   1414  HA  GLU A  95      25.621   1.994  10.277
ATOM   1415  HB3 GLU A  95      24.271   2.361  12.284
ATOM   1416  HB2 GLU A  95      25.642   2.891  13.205
ATOM   1417  HG3 GLU A  95      25.138   0.741  13.984
ATOM   1418  HG2 GLU A  95      26.609   0.551  13.097
ATOM   1419  N   VAL A  96      25.788   4.319   9.457
ATOM   1420  CA  VAL A  96      25.606   5.651   8.880
ATOM   1421  C   VAL A  96      24.484   5.648   7.823
ATOM   1422  O   VAL A  96      23.925   6.710   7.549
ATOM   1423  CB  VAL A  96      26.913   6.183   8.222
ATOM   1424  CG1 VAL A  96      28.043   6.356   9.251
ATOM   1425  CG2 VAL A  96      27.403   5.377   6.999
ATOM   1426  H   VAL A  96      25.843   3.556   8.799
ATOM   1427  HA  VAL A  96      25.296   6.349   9.660
ATOM   1428  HB  VAL A  96      26.696   7.189   7.858
ATOM   1429 HG11 VAL A  96      28.908   6.849   8.807
ATOM   1430 HG12 VAL A  96      27.717   6.965  10.095
ATOM   1431 HG13 VAL A  96      28.380   5.397   9.645
ATOM   1432 HG21 VAL A  96      28.351   5.770   6.630
ATOM   1433 HG22 VAL A  96      27.559   4.328   7.246
ATOM   1434 HG23 VAL A  96      26.699   5.422   6.169
ATOM   1435  N   HIS A  97      24.150   4.463   7.277
ATOM   1436  CA  HIS A  97      23.029   4.251   6.362
ATOM   1437  C   HIS A  97      21.671   4.244   7.087
ATOM   1438  O   HIS A  97      20.670   4.566   6.453
ATOM   1439  CB  HIS A  97      23.254   2.932   5.591
ATOM   1440  CG  HIS A  97      22.288   2.711   4.452
ATOM   1441  ND1 HIS A  97      21.033   2.114   4.623
ATOM   1442  CD2 HIS A  97      22.431   3.067   3.128
ATOM   1443  CE1 HIS A  97      20.455   2.191   3.434
ATOM   1444  NE2 HIS A  97      21.241   2.738   2.508
ATOM   1445  H   HIS A  97      24.663   3.634   7.537
ATOM   1446  HA  HIS A  97      23.023   5.070   5.640
ATOM   1447  HB3 HIS A  97      23.198   2.079   6.269
ATOM   1448  HB2 HIS A  97      24.261   2.919   5.173
ATOM   1449  HD2 HIS A  97      23.248   3.539   2.602
ATOM   1450  HE1 HIS A  97      19.451   1.847   3.236
ATOM   1451  HE2 HIS A  97      21.017   2.859   1.529
ATOM   1452  N   HIS A  98      21.673   3.873   8.379
ATOM   1453  CA  HIS A  98      20.522   3.652   9.255
ATOM   1454  C   HIS A  98      19.353   4.642   9.090
ATOM   1455  O   HIS A  98      19.450   5.793   9.513
ATOM   1456  CB  HIS A  98      21.012   3.545  10.717
ATOM   1457  CG  HIS A  98      21.870   4.671  11.256
ATOM   1458  ND1 HIS A  98      22.436   4.619  12.517
ATOM   1459  CD2 HIS A  98      22.282   5.876  10.723
ATOM   1460  CE1 HIS A  98      23.141   5.740  12.682
ATOM   1461  NE2 HIS A  98      23.093   6.549  11.633
ATOM   1462  H   HIS A  98      22.565   3.660   8.802
ATOM   1463  HA  HIS A  98      20.141   2.677   8.960
ATOM   1464  HB3 HIS A  98      21.592   2.628  10.822
ATOM   1465  HB2 HIS A  98      20.153   3.425  11.379
ATOM   1466  HD1 HIS A  98      22.337   3.864  13.183
ATOM   1467  HD2 HIS A  98      22.068   6.308   9.757
ATOM   1468  HE1 HIS A  98      23.713   5.957  13.570
ATOM   1469  N   GLN A  99      18.279   4.164   8.441
ATOM   1470  CA  GLN A  99      17.081   4.949   8.168
ATOM   1471  C   GLN A  99      16.180   4.979   9.410
ATOM   1472  O   GLN A  99      15.921   3.933  10.008
ATOM   1473  CB  GLN A  99      16.352   4.369   6.943
ATOM   1474  CG  GLN A  99      15.133   5.194   6.473
ATOM   1475  CD  GLN A  99      14.330   4.480   5.385
ATOM   1476  OE1 GLN A  99      14.204   3.259   5.396
ATOM   1477  NE2 GLN A  99      13.747   5.241   4.458
ATOM   1478  H   GLN A  99      18.268   3.208   8.119
ATOM   1479  HA  GLN A  99      17.389   5.960   7.909
ATOM   1480  HB3 GLN A  99      16.038   3.356   7.181
ATOM   1481  HB2 GLN A  99      17.055   4.277   6.114
ATOM   1482  HG3 GLN A  99      15.461   6.169   6.117
ATOM   1483  HG2 GLN A  99      14.448   5.396   7.294
ATOM   1484 HE22 GLN A  99      13.195   4.809   3.732
ATOM   1485 HE21 GLN A  99      13.850   6.245   4.478
ATOM   1486  N   LYS A 100      15.704   6.185   9.743
ATOM   1487  CA  LYS A 100      14.771   6.425  10.835
ATOM   1488  C   LYS A 100      13.390   6.720  10.240
ATOM   1489  O   LYS A 100      13.147   7.837   9.784
ATOM   1490  CB  LYS A 100      15.307   7.592  11.680
ATOM   1491  CG  LYS A 100      14.536   7.838  12.985
ATOM   1492  CD  LYS A 100      14.978   9.142  13.662
ATOM   1493  CE  LYS A 100      14.322   9.352  15.034
ATOM   1494  NZ  LYS A 100      14.788  10.598  15.669
ATOM   1495  H   LYS A 100      15.984   6.996   9.209
ATOM   1496  HA  LYS A 100      14.704   5.552  11.485
ATOM   1497  HB3 LYS A 100      15.337   8.504  11.084
ATOM   1498  HB2 LYS A 100      16.338   7.373  11.941
ATOM   1499  HG3 LYS A 100      14.700   6.997  13.660
ATOM   1500  HG2 LYS A 100      13.464   7.870  12.799
ATOM   1501  HD3 LYS A 100      14.729   9.978  13.006
ATOM   1502  HD2 LYS A 100      16.063   9.150  13.760
ATOM   1503  HE3 LYS A 100      14.552   8.515  15.695
ATOM   1504  HE2 LYS A 100      13.238   9.395  14.932
ATOM   1505  HZ1 LYS A 100      14.562  11.385  15.078
ATOM   1506  HZ2 LYS A 100      14.335  10.713  16.565
ATOM   1507  HZ3 LYS A 100      15.788  10.559  15.803
ATOM   1508  N   LEU A 101      12.507   5.713  10.253
ATOM   1509  CA  LEU A 101      11.116   5.849   9.831
ATOM   1510  C   LEU A 101      10.316   6.451  10.991
ATOM   1511  O   LEU A 101      10.183   5.794  12.019
ATOM   1512  CB  LEU A 101      10.536   4.482   9.401
ATOM   1513  CG  LEU A 101      11.260   3.811   8.210
ATOM   1514  CD1 LEU A 101      12.571   3.110   8.625
ATOM   1515  CD2 LEU A 101      10.326   2.829   7.479
ATOM   1516  H   LEU A 101      12.764   4.826  10.667
ATOM   1517  HA  LEU A 101      11.062   6.526   8.981
ATOM   1518  HB3 LEU A 101       9.495   4.659   9.125
ATOM   1519  HB2 LEU A 101      10.497   3.789  10.241
ATOM   1520  HG  LEU A 101      11.508   4.591   7.488
ATOM   1521 HD11 LEU A 101      12.730   2.175   8.090
ATOM   1522 HD12 LEU A 101      13.434   3.737   8.411
ATOM   1523 HD13 LEU A 101      12.597   2.885   9.691
ATOM   1524 HD21 LEU A 101      10.657   2.672   6.452
ATOM   1525 HD22 LEU A 101      10.302   1.859   7.975
ATOM   1526 HD23 LEU A 101       9.299   3.194   7.432
ATOM   1527  N   VAL A 102       9.831   7.689  10.818
ATOM   1528  CA  VAL A 102       9.093   8.425  11.839
ATOM   1529  C   VAL A 102       7.655   8.646  11.350
ATOM   1530  O   VAL A 102       7.417   9.475  10.472
ATOM   1531  CB  VAL A 102       9.741   9.800  12.173
ATOM   1532  CG1 VAL A 102       8.986  10.551  13.288
ATOM   1533  CG2 VAL A 102      11.218   9.649  12.575
ATOM   1534  H   VAL A 102       9.989   8.179   9.946
ATOM   1535  HA  VAL A 102       9.041   7.854  12.763
ATOM   1536  HB  VAL A 102       9.724  10.429  11.281
ATOM   1537 HG11 VAL A 102       9.495  11.479  13.551
ATOM   1538 HG12 VAL A 102       7.973  10.819  12.988
ATOM   1539 HG13 VAL A 102       8.913   9.949  14.194
ATOM   1540 HG21 VAL A 102      11.652  10.607  12.862
ATOM   1541 HG22 VAL A 102      11.327   8.966  13.417
ATOM   1542 HG23 VAL A 102      11.817   9.265  11.749
ATOM   1543  N   PHE A 103       6.734   7.887  11.955
ATOM   1544  CA  PHE A 103       5.294   8.010  11.785
ATOM   1545  C   PHE A 103       4.749   8.771  13.001
ATOM   1546  O   PHE A 103       4.875   8.274  14.118
ATOM   1547  CB  PHE A 103       4.708   6.591  11.637
ATOM   1548  CG  PHE A 103       3.202   6.460  11.484
ATOM   1549  CD1 PHE A 103       2.434   7.442  10.825
ATOM   1550  CD2 PHE A 103       2.589   5.236  11.814
ATOM   1551  CE1 PHE A 103       1.090   7.214  10.573
ATOM   1552  CE2 PHE A 103       1.245   5.022  11.543
ATOM   1553  CZ  PHE A 103       0.496   6.012  10.928
ATOM   1554  H   PHE A 103       7.030   7.220  12.657
ATOM   1555  HA  PHE A 103       5.077   8.570  10.876
ATOM   1556  HB3 PHE A 103       5.014   5.982  12.490
ATOM   1557  HB2 PHE A 103       5.157   6.121  10.761
ATOM   1558  HD1 PHE A 103       2.874   8.374  10.503
ATOM   1559  HD2 PHE A 103       3.169   4.457  12.284
ATOM   1560  HE1 PHE A 103       0.510   7.976  10.083
ATOM   1561  HE2 PHE A 103       0.784   4.081  11.807
ATOM   1562  HZ  PHE A 103      -0.548   5.836  10.723
ATOM   1563  N   PHE A 104       4.203   9.974  12.755
ATOM   1564  CA  PHE A 104       3.828  10.989  13.745
ATOM   1565  C   PHE A 104       5.056  11.518  14.504
ATOM   1566  O   PHE A 104       5.372  11.011  15.580
ATOM   1567  CB  PHE A 104       2.719  10.503  14.708
ATOM   1568  CG  PHE A 104       1.343  10.348  14.097
ATOM   1569  CD1 PHE A 104       0.512  11.477  13.940
ATOM   1570  CD2 PHE A 104       0.917   9.101  13.591
ATOM   1571  CE1 PHE A 104      -0.739  11.334  13.360
ATOM   1572  CE2 PHE A 104      -0.344   8.982  13.021
ATOM   1573  CZ  PHE A 104      -1.164  10.096  12.906
ATOM   1574  H   PHE A 104       4.166  10.293  11.794
ATOM   1575  HA  PHE A 104       3.425  11.837  13.192
ATOM   1576  HB3 PHE A 104       2.621  11.212  15.532
ATOM   1577  HB2 PHE A 104       2.988   9.558  15.179
ATOM   1578  HD1 PHE A 104       0.835  12.448  14.290
ATOM   1579  HD2 PHE A 104       1.555   8.233  13.671
ATOM   1580  HE1 PHE A 104      -1.390  12.186  13.263
ATOM   1581  HE2 PHE A 104      -0.688   8.024  12.661
ATOM   1582  HZ  PHE A 104      -2.133  10.008  12.446
ATOM   1583  N   ALA A 105       5.729  12.526  13.924
ATOM   1584  CA  ALA A 105       6.860  13.215  14.552
ATOM   1585  C   ALA A 105       6.438  14.177  15.678
ATOM   1586  O   ALA A 105       7.243  14.422  16.574
ATOM   1587  CB  ALA A 105       7.680  13.944  13.481
ATOM   1588  H   ALA A 105       5.412  12.899  13.037
ATOM   1589  HA  ALA A 105       7.508  12.460  15.000
ATOM   1590  HB1 ALA A 105       8.593  14.365  13.903
ATOM   1591  HB2 ALA A 105       7.969  13.272  12.673
ATOM   1592  HB3 ALA A 105       7.118  14.759  13.040
ATOM   1593  N   GLU A 106       5.183  14.654  15.641
ATOM   1594  CA  GLU A 106       4.533  15.375  16.735
ATOM   1595  C   GLU A 106       3.433  14.454  17.309
ATOM   1596  O   GLU A 106       3.571  13.230  17.225
ATOM   1597  CB  GLU A 106       4.030  16.729  16.177
ATOM   1598  CG  GLU A 106       3.817  17.861  17.213
ATOM   1599  CD  GLU A 106       5.093  18.456  17.841
ATOM   1600  OE1 GLU A 106       6.215  18.078  17.434
ATOM   1601  OE2 GLU A 106       4.920  19.312  18.736
ATOM   1602  H   GLU A 106       4.590  14.416  14.860
ATOM   1603  HA  GLU A 106       5.240  15.552  17.546
ATOM   1604  HB3 GLU A 106       3.090  16.555  15.660
ATOM   1605  HB2 GLU A 106       4.703  17.090  15.398
ATOM   1606  HG3 GLU A 106       3.148  17.540  18.011
ATOM   1607  HG2 GLU A 106       3.305  18.682  16.711
ATOM   1608  N   ASP A 107       2.376  15.030  17.903
ATOM   1609  CA  ASP A 107       1.253  14.276  18.464
ATOM   1610  C   ASP A 107       0.042  14.325  17.512
ATOM   1611  O   ASP A 107       0.086  14.963  16.458
ATOM   1612  CB  ASP A 107       0.902  14.731  19.908
ATOM   1613  CG  ASP A 107      -0.033  15.943  20.085
ATOM   1614  OD1 ASP A 107       0.316  17.034  19.583
ATOM   1615  OD2 ASP A 107      -1.106  15.738  20.697
ATOM   1616  H   ASP A 107       2.306  16.037  17.955
ATOM   1617  HA  ASP A 107       1.516  13.220  18.539
ATOM   1618  HB3 ASP A 107       1.828  14.980  20.429
ATOM   1619  HB2 ASP A 107       0.504  13.874  20.444
ATOM   1620  N   VAL A 108      -1.036  13.657  17.943
ATOM   1621  CA  VAL A 108      -2.360  13.759  17.351
ATOM   1622  C   VAL A 108      -3.409  13.923  18.463
ATOM   1623  O   VAL A 108      -3.353  13.215  19.469
ATOM   1624  CB  VAL A 108      -2.686  12.561  16.417
ATOM   1625  CG1 VAL A 108      -2.529  11.198  17.097
ATOM   1626  CG2 VAL A 108      -4.071  12.640  15.749
ATOM   1627  H   VAL A 108      -0.996  13.176  18.831
ATOM   1628  HA  VAL A 108      -2.360  14.660  16.756
ATOM   1629  HB  VAL A 108      -1.951  12.597  15.615
ATOM   1630 HG11 VAL A 108      -2.674  10.397  16.372
ATOM   1631 HG12 VAL A 108      -1.531  11.083  17.511
ATOM   1632 HG13 VAL A 108      -3.245  11.064  17.908
ATOM   1633 HG21 VAL A 108      -4.184  11.859  14.998
ATOM   1634 HG22 VAL A 108      -4.877  12.514  16.467
ATOM   1635 HG23 VAL A 108      -4.224  13.593  15.249
ATOM   1636  N   GLY A 109      -4.342  14.868  18.259
ATOM   1637  CA  GLY A 109      -5.381  15.227  19.227
ATOM   1638  C   GLY A 109      -6.349  14.065  19.501
ATOM   1639  O   GLY A 109      -6.803  13.916  20.636
ATOM   1640  H   GLY A 109      -4.300  15.416  17.409
ATOM   1641  HA3 GLY A 109      -5.946  16.075  18.840
ATOM   1642  HA2 GLY A 109      -4.915  15.550  20.159
ATOM   1643  N   SER A 110      -6.620  13.221  18.488
ATOM   1644  CA  SER A 110      -7.423  12.015  18.641
ATOM   1645  C   SER A 110      -7.080  10.991  17.551
ATOM   1646  O   SER A 110      -7.535  11.135  16.415
ATOM   1647  CB  SER A 110      -8.924  12.382  18.699
ATOM   1648  OG  SER A 110      -9.687  11.276  19.134
ATOM   1649  H   SER A 110      -6.214  13.384  17.578
ATOM   1650  HA  SER A 110      -7.142  11.563  19.590
ATOM   1651  HB3 SER A 110      -9.287  12.720  17.728
ATOM   1652  HB2 SER A 110      -9.106  13.197  19.401
ATOM   1653  HG  SER A 110      -9.441  11.092  20.048
ATOM   1654  N   ASN A 111      -6.290   9.970  17.930
ATOM   1655  CA  ASN A 111      -5.995   8.809  17.093
ATOM   1656  C   ASN A 111      -7.090   7.747  17.258
ATOM   1657  O   ASN A 111      -7.465   7.415  18.382
ATOM   1658  CB  ASN A 111      -4.633   8.183  17.471
ATOM   1659  CG  ASN A 111      -4.133   7.198  16.409
ATOM   1660  OD1 ASN A 111      -4.160   7.494  15.217
ATOM   1661  ND2 ASN A 111      -3.681   6.020  16.834
ATOM   1662  H   ASN A 111      -5.957   9.926  18.885
ATOM   1663  HA  ASN A 111      -5.978   9.106  16.042
ATOM   1664  HB3 ASN A 111      -4.675   7.703  18.448
ATOM   1665  HB2 ASN A 111      -3.876   8.952  17.562
ATOM   1666 HD22 ASN A 111      -3.376   5.322  16.172
ATOM   1667 HD21 ASN A 111      -3.671   5.799  17.824
ATOM   1668  N   LYS A 112      -7.533   7.203  16.121
ATOM   1669  CA  LYS A 112      -8.553   6.165  16.028
ATOM   1670  C   LYS A 112      -8.475   5.462  14.664
ATOM   1671  O   LYS A 112      -9.511   5.153  14.078
ATOM   1672  CB  LYS A 112      -9.946   6.707  16.460
ATOM   1673  CG  LYS A 112     -10.391   8.067  15.868
ATOM   1674  CD  LYS A 112     -11.141   8.930  16.899
ATOM   1675  CE  LYS A 112     -11.570  10.297  16.341
ATOM   1676  NZ  LYS A 112     -12.245  11.129  17.356
ATOM   1677  H   LYS A 112      -7.185   7.551  15.237
ATOM   1678  HA  LYS A 112      -8.281   5.389  16.747
ATOM   1679  HB3 LYS A 112      -9.909   6.815  17.544
ATOM   1680  HB2 LYS A 112     -10.722   5.957  16.296
ATOM   1681  HG3 LYS A 112     -11.025   7.891  14.999
ATOM   1682  HG2 LYS A 112      -9.543   8.640  15.502
ATOM   1683  HD3 LYS A 112     -10.499   9.074  17.770
ATOM   1684  HD2 LYS A 112     -12.017   8.383  17.250
ATOM   1685  HE3 LYS A 112     -12.258  10.140  15.514
ATOM   1686  HE2 LYS A 112     -10.707  10.842  15.956
ATOM   1687  HZ1 LYS A 112     -11.602  11.305  18.118
ATOM   1688  HZ2 LYS A 112     -12.535  12.009  16.952
ATOM   1689  HZ3 LYS A 112     -13.060  10.648  17.709
ATOM   1690  N   GLY A 113      -7.242   5.193  14.195
ATOM   1691  CA  GLY A 113      -7.016   4.494  12.936
ATOM   1692  C   GLY A 113      -5.596   4.761  12.436
ATOM   1693  O   GLY A 113      -5.429   5.459  11.438
ATOM   1694  H   GLY A 113      -6.429   5.455  14.733
ATOM   1695  HA3 GLY A 113      -7.723   4.839  12.181
ATOM   1696  HA2 GLY A 113      -7.171   3.424  13.068
ATOM   1697  N   ALA A 114      -4.584   4.183  13.103
ATOM   1698  CA  ALA A 114      -3.185   4.201  12.675
ATOM   1699  C   ALA A 114      -2.631   2.773  12.662
ATOM   1700  O   ALA A 114      -2.745   2.071  13.666
ATOM   1701  CB  ALA A 114      -2.360   5.091  13.612
ATOM   1702  H   ALA A 114      -4.779   3.636  13.933
ATOM   1703  HA  ALA A 114      -3.101   4.617  11.673
ATOM   1704  HB1 ALA A 114      -1.314   5.092  13.312
ATOM   1705  HB2 ALA A 114      -2.698   6.123  13.577
ATOM   1706  HB3 ALA A 114      -2.417   4.753  14.646
ATOM   1707  N   ILE A 115      -2.035   2.372  11.529
ATOM   1708  CA  ILE A 115      -1.418   1.059  11.344
ATOM   1709  C   ILE A 115      -0.048   1.252  10.674
ATOM   1710  O   ILE A 115       0.047   1.956   9.669
ATOM   1711  CB  ILE A 115      -2.298   0.099  10.480
ATOM   1712  CG1 ILE A 115      -3.675  -0.130  11.151
ATOM   1713  CG2 ILE A 115      -1.612  -1.258  10.180
ATOM   1714  CD1 ILE A 115      -4.672  -0.955  10.333
ATOM   1715  H   ILE A 115      -1.985   3.000  10.736
ATOM   1716  HA  ILE A 115      -1.258   0.586  12.312
ATOM   1717  HB  ILE A 115      -2.481   0.588   9.522
ATOM   1718 HG13 ILE A 115      -4.158   0.822  11.363
ATOM   1719 HG12 ILE A 115      -3.530  -0.614  12.115
ATOM   1720 HG21 ILE A 115      -2.246  -1.906   9.575
ATOM   1721 HG22 ILE A 115      -0.688  -1.143   9.614
ATOM   1722 HG23 ILE A 115      -1.374  -1.794  11.099
ATOM   1723 HD11 ILE A 115      -5.681  -0.856  10.735
ATOM   1724 HD12 ILE A 115      -4.695  -0.630   9.294
ATOM   1725 HD13 ILE A 115      -4.414  -2.011  10.361
ATOM   1726  N   ILE A 116       0.980   0.602  11.237
ATOM   1727  CA  ILE A 116       2.338   0.581  10.701
ATOM   1728  C   ILE A 116       2.894  -0.847  10.716
ATOM   1729  O   ILE A 116       2.797  -1.538  11.727
ATOM   1730  CB  ILE A 116       3.300   1.551  11.454
ATOM   1731  CG1 ILE A 116       4.771   1.487  10.960
ATOM   1732  CG2 ILE A 116       3.253   1.419  12.986
ATOM   1733  CD1 ILE A 116       5.609   2.727  11.310
ATOM   1734  H   ILE A 116       0.829   0.056  12.075
ATOM   1735  HA  ILE A 116       2.301   0.901   9.664
ATOM   1736  HB  ILE A 116       2.930   2.545  11.216
ATOM   1737 HG13 ILE A 116       4.794   1.358   9.877
ATOM   1738 HG12 ILE A 116       5.264   0.605  11.369
ATOM   1739 HG21 ILE A 116       3.842   2.198  13.465
ATOM   1740 HG22 ILE A 116       2.240   1.511  13.375
ATOM   1741 HG23 ILE A 116       3.657   0.463  13.310
ATOM   1742 HD11 ILE A 116       6.564   2.705  10.785
ATOM   1743 HD12 ILE A 116       5.098   3.644  11.020
ATOM   1744 HD13 ILE A 116       5.824   2.780  12.377
ATOM   1745  N   GLY A 117       3.501  -1.256   9.598
ATOM   1746  CA  GLY A 117       4.266  -2.490   9.561
ATOM   1747  C   GLY A 117       4.788  -2.735   8.156
ATOM   1748  O   GLY A 117       4.324  -2.124   7.202
ATOM   1749  H   GLY A 117       3.522  -0.667   8.775
ATOM   1750  HA3 GLY A 117       3.680  -3.345   9.904
ATOM   1751  HA2 GLY A 117       5.130  -2.348  10.206
ATOM   1752  N   LEU A 118       5.776  -3.632   8.038
ATOM   1753  CA  LEU A 118       6.490  -3.897   6.788
ATOM   1754  C   LEU A 118       5.615  -4.583   5.722
ATOM   1755  O   LEU A 118       5.721  -4.236   4.547
ATOM   1756  CB  LEU A 118       7.767  -4.725   7.064
ATOM   1757  CG  LEU A 118       8.706  -4.173   8.160
ATOM   1758  CD1 LEU A 118       9.890  -5.131   8.387
ATOM   1759  CD2 LEU A 118       9.183  -2.737   7.874
ATOM   1760  H   LEU A 118       6.104  -4.128   8.854
ATOM   1761  HA  LEU A 118       6.782  -2.928   6.387
ATOM   1762  HB3 LEU A 118       8.327  -4.836   6.134
ATOM   1763  HB2 LEU A 118       7.478  -5.730   7.360
ATOM   1764  HG  LEU A 118       8.155  -4.141   9.100
ATOM   1765 HD11 LEU A 118      10.696  -4.660   8.951
ATOM   1766 HD12 LEU A 118       9.578  -6.012   8.947
ATOM   1767 HD13 LEU A 118      10.310  -5.476   7.444
ATOM   1768 HD21 LEU A 118      10.254  -2.619   8.032
ATOM   1769 HD22 LEU A 118       8.981  -2.429   6.850
ATOM   1770 HD23 LEU A 118       8.681  -2.026   8.530
ATOM   1771  N   MET A 119       4.759  -5.516   6.161
ATOM   1772  CA  MET A 119       3.871  -6.298   5.312
ATOM   1773  C   MET A 119       2.442  -6.136   5.844
ATOM   1774  O   MET A 119       2.036  -6.853   6.759
ATOM   1775  CB  MET A 119       4.390  -7.750   5.294
ATOM   1776  CG  MET A 119       3.777  -8.626   4.197
ATOM   1777  SD  MET A 119       4.509 -10.282   4.145
ATOM   1778  CE  MET A 119       4.367 -10.649   2.381
ATOM   1779  H   MET A 119       4.736  -5.738   7.148
ATOM   1780  HA  MET A 119       3.894  -5.920   4.288
ATOM   1781  HB3 MET A 119       4.255  -8.222   6.268
ATOM   1782  HB2 MET A 119       5.467  -7.730   5.125
ATOM   1783  HG3 MET A 119       3.920  -8.148   3.227
ATOM   1784  HG2 MET A 119       2.704  -8.727   4.348
ATOM   1785  HE1 MET A 119       4.620 -11.692   2.190
ATOM   1786  HE2 MET A 119       3.350 -10.466   2.039
ATOM   1787  HE3 MET A 119       5.048 -10.019   1.810
ATOM   1788  N   VAL A 120       1.731  -5.150   5.274
ATOM   1789  CA  VAL A 120       0.364  -4.784   5.631
ATOM   1790  C   VAL A 120      -0.600  -5.480   4.658
ATOM   1791  O   VAL A 120      -0.538  -5.241   3.451
ATOM   1792  CB  VAL A 120       0.127  -3.248   5.554
ATOM   1793  CG1 VAL A 120      -1.291  -2.837   5.993
ATOM   1794  CG2 VAL A 120       1.159  -2.463   6.378
ATOM   1795  H   VAL A 120       2.138  -4.615   4.517
ATOM   1796  HA  VAL A 120       0.150  -5.116   6.645
ATOM   1797  HB  VAL A 120       0.251  -2.925   4.520
ATOM   1798 HG11 VAL A 120      -1.434  -1.764   5.897
ATOM   1799 HG12 VAL A 120      -2.067  -3.313   5.396
ATOM   1800 HG13 VAL A 120      -1.468  -3.097   7.036
ATOM   1801 HG21 VAL A 120       0.980  -1.389   6.325
ATOM   1802 HG22 VAL A 120       1.144  -2.752   7.429
ATOM   1803 HG23 VAL A 120       2.162  -2.640   5.997
ATOM   1804  N   GLY A 121      -1.453  -6.347   5.216
ATOM   1805  CA  GLY A 121      -2.361  -7.186   4.454
ATOM   1806  C   GLY A 121      -3.723  -7.216   5.142
ATOM   1807  O   GLY A 121      -3.788  -7.426   6.351
ATOM   1808  H   GLY A 121      -1.434  -6.493   6.218
ATOM   1809  HA3 GLY A 121      -1.948  -8.188   4.486
ATOM   1810  HA2 GLY A 121      -2.435  -6.909   3.407
ATOM   1811  N   GLY A 122      -4.811  -7.089   4.363
ATOM   1812  CA  GLY A 122      -6.185  -7.373   4.794
ATOM   1813  C   GLY A 122      -6.693  -6.516   5.969
ATOM   1814  O   GLY A 122      -7.553  -6.988   6.709
ATOM   1815  H   GLY A 122      -4.685  -6.880   3.382
ATOM   1816  HA3 GLY A 122      -6.248  -8.426   5.074
ATOM   1817  HA2 GLY A 122      -6.854  -7.247   3.944
ATOM   1818  N   VAL A 123      -6.150  -5.304   6.185
ATOM   1819  CA  VAL A 123      -6.459  -4.492   7.366
ATOM   1820  C   VAL A 123      -7.682  -3.586   7.117
ATOM   1821  O   VAL A 123      -7.880  -3.137   5.992
ATOM   1822  CB  VAL A 123      -5.240  -3.635   7.814
ATOM   1823  CG1 VAL A 123      -3.960  -4.484   7.900
ATOM   1824  CG2 VAL A 123      -4.965  -2.357   7.007
ATOM   1825  H   VAL A 123      -5.452  -4.942   5.553
ATOM   1826  HA  VAL A 123      -6.699  -5.167   8.187
ATOM   1827  HB  VAL A 123      -5.465  -3.318   8.831
ATOM   1828 HG11 VAL A 123      -3.195  -3.990   8.500
ATOM   1829 HG12 VAL A 123      -4.160  -5.457   8.344
ATOM   1830 HG13 VAL A 123      -3.537  -4.666   6.912
ATOM   1831 HG21 VAL A 123      -4.035  -1.883   7.324
ATOM   1832 HG22 VAL A 123      -4.867  -2.603   5.957
ATOM   1833 HG23 VAL A 123      -5.757  -1.616   7.115
ATOM   1834  N   VAL A 124      -8.490  -3.336   8.160
ATOM   1835  CA  VAL A 124      -9.710  -2.534   8.039
ATOM   1836  C   VAL A 124      -9.738  -1.471   9.144
ATOM   1837  O   VAL A 124      -9.744  -1.814  10.322
ATOM   1838  CB  VAL A 124     -10.999  -3.401   8.124
ATOM   1839  CG1 VAL A 124     -12.309  -2.584   8.054
ATOM   1840  CG2 VAL A 124     -11.017  -4.498   7.045
ATOM   1841  H   VAL A 124      -8.282  -3.720   9.072
ATOM   1842  HA  VAL A 124      -9.731  -2.010   7.085
ATOM   1843  HB  VAL A 124     -11.003  -3.912   9.084
ATOM   1844 HG11 VAL A 124     -13.180  -3.240   8.040
ATOM   1845 HG12 VAL A 124     -12.431  -1.925   8.914
ATOM   1846 HG13 VAL A 124     -12.345  -1.969   7.155
ATOM   1847 HG21 VAL A 124     -11.959  -5.039   7.062
ATOM   1848 HG22 VAL A 124     -10.895  -4.084   6.045
ATOM   1849 HG23 VAL A 124     -10.224  -5.231   7.201
ATOM   1850  N   ILE A 125      -9.775  -0.197   8.737
ATOM   1851  CA  ILE A 125      -9.921   0.946   9.629
ATOM   1852  C   ILE A 125     -11.326   1.524   9.402
ATOM   1853  O   ILE A 125     -11.661   1.894   8.277
ATOM   1854  CB  ILE A 125      -8.838   2.032   9.358
ATOM   1855  CG1 ILE A 125      -7.423   1.458   9.620
ATOM   1856  CG2 ILE A 125      -9.066   3.313  10.189
ATOM   1857  CD1 ILE A 125      -6.266   2.383   9.218
ATOM   1858  H   ILE A 125      -9.771   0.014   7.746
ATOM   1859  HA  ILE A 125      -9.835   0.640  10.673
ATOM   1860  HB  ILE A 125      -8.886   2.310   8.304
ATOM   1861 HG13 ILE A 125      -7.290   0.518   9.085
ATOM   1862 HG12 ILE A 125      -7.328   1.209  10.677
ATOM   1863 HG21 ILE A 125      -8.268   4.036  10.038
ATOM   1864 HG22 ILE A 125      -9.990   3.825   9.921
ATOM   1865 HG23 ILE A 125      -9.110   3.086  11.255
ATOM   1866 HD11 ILE A 125      -5.336   1.822   9.132
ATOM   1867 HD12 ILE A 125      -6.451   2.863   8.258
ATOM   1868 HD13 ILE A 125      -6.101   3.163   9.959
ATOM   1869  N   ALA A 126     -12.117   1.571  10.482
ATOM   1870  CA  ALA A 126     -13.524   2.001  10.503
ATOM   1871  C   ALA A 126     -13.943   2.643  11.882
ATOM   1872  O   ALA A 126     -15.114   3.089  11.904
ATOM   1873  CB  ALA A 126     -14.422   0.792  10.133
ATOM   1874  OXT ALA A 126     -13.062   2.747  12.770
ATOM   1875  H   ALA A 126     -11.744   1.311  11.388
ATOM   1876  HA  ALA A 126     -13.680   2.786   9.759
ATOM   1877  HB1 ALA A 126     -15.474   1.071  10.071
ATOM   1878  HB2 ALA A 126     -14.149   0.382   9.160
ATOM   1879  HB3 ALA A 126     -14.333  -0.012  10.866
ATOM   1880  N   ASP A 127      25.352  25.759  37.276
ATOM   1881  CA  ASP A 127      24.469  26.206  36.177
ATOM   1882  C   ASP A 127      24.921  25.617  34.807
ATOM   1883  O   ASP A 127      24.137  25.701  33.861
ATOM   1884  CB  ASP A 127      24.260  27.750  36.144
ATOM   1885  CG  ASP A 127      25.384  28.604  35.520
ATOM   1886  OD1 ASP A 127      26.569  28.346  35.832
ATOM   1887  OD2 ASP A 127      25.037  29.547  34.776
ATOM   1888  H1  ASP A 127      25.653  24.801  37.175
ATOM   1889  H2  ASP A 127      26.170  26.349  37.351
ATOM   1890  HA  ASP A 127      23.492  25.771  36.377
ATOM   1891  HB3 ASP A 127      24.081  28.121  37.154
ATOM   1892  HB2 ASP A 127      23.334  27.953  35.601
ATOM   1893  N   ALA A 128      26.159  25.093  34.690
ATOM   1894  CA  ALA A 128      26.772  24.601  33.450
ATOM   1895  C   ALA A 128      25.989  23.487  32.739
ATOM   1896  O   ALA A 128      26.007  23.438  31.510
ATOM   1897  CB  ALA A 128      28.204  24.136  33.754
ATOM   1898  H   ALA A 128      26.757  25.087  35.503
ATOM   1899  HA  ALA A 128      26.825  25.444  32.761
ATOM   1900  HB1 ALA A 128      28.712  23.803  32.849
ATOM   1901  HB2 ALA A 128      28.798  24.943  34.182
ATOM   1902  HB3 ALA A 128      28.212  23.306  34.463
ATOM   1903  N   GLU A 129      25.285  22.650  33.519
ATOM   1904  CA  GLU A 129      24.435  21.560  33.037
ATOM   1905  C   GLU A 129      23.145  22.051  32.351
ATOM   1906  O   GLU A 129      22.577  21.304  31.556
ATOM   1907  CB  GLU A 129      24.118  20.599  34.208
ATOM   1908  CG  GLU A 129      25.335  20.164  35.062
ATOM   1909  CD  GLU A 129      26.547  19.679  34.249
ATOM   1910  OE1 GLU A 129      27.635  20.266  34.442
ATOM   1911  OE2 GLU A 129      26.367  18.742  33.440
ATOM   1912  H   GLU A 129      25.339  22.755  34.522
ATOM   1913  HA  GLU A 129      25.000  21.010  32.284
ATOM   1914  HB3 GLU A 129      23.635  19.705  33.808
ATOM   1915  HB2 GLU A 129      23.378  21.057  34.866
ATOM   1916  HG3 GLU A 129      25.033  19.362  35.736
ATOM   1917  HG2 GLU A 129      25.633  20.991  35.710
ATOM   1918  N   PHE A 130      22.737  23.299  32.638
ATOM   1919  CA  PHE A 130      21.613  23.992  32.004
ATOM   1920  C   PHE A 130      22.055  24.856  30.801
ATOM   1921  O   PHE A 130      21.193  25.472  30.177
ATOM   1922  CB  PHE A 130      20.881  24.850  33.060
ATOM   1923  CG  PHE A 130      20.331  24.078  34.250
ATOM   1924  CD1 PHE A 130      19.130  23.346  34.137
ATOM   1925  CD2 PHE A 130      21.091  23.963  35.433
ATOM   1926  CE1 PHE A 130      18.678  22.586  35.209
ATOM   1927  CE2 PHE A 130      20.620  23.205  36.496
ATOM   1928  CZ  PHE A 130      19.414  22.525  36.386
ATOM   1929  H   PHE A 130      23.272  23.851  33.295
ATOM   1930  HA  PHE A 130      20.904  23.257  31.620
ATOM   1931  HB3 PHE A 130      20.043  25.367  32.592
ATOM   1932  HB2 PHE A 130      21.539  25.636  33.432
ATOM   1933  HD1 PHE A 130      18.557  23.379  33.222
ATOM   1934  HD2 PHE A 130      22.040  24.463  35.510
ATOM   1935  HE1 PHE A 130      17.751  22.038  35.126
ATOM   1936  HE2 PHE A 130      21.199  23.135  37.405
ATOM   1937  HZ  PHE A 130      19.055  21.931  37.214
ATOM   1938  N   ARG A 131      23.364  24.880  30.483
ATOM   1939  CA  ARG A 131      23.949  25.580  29.333
ATOM   1940  C   ARG A 131      24.417  24.579  28.256
ATOM   1941  O   ARG A 131      25.485  24.759  27.670
ATOM   1942  CB  ARG A 131      25.070  26.535  29.812
ATOM   1943  CG  ARG A 131      24.531  27.715  30.640
ATOM   1944  CD  ARG A 131      25.565  28.815  30.954
ATOM   1945  NE  ARG A 131      26.479  28.474  32.062
ATOM   1946  CZ  ARG A 131      27.754  28.042  32.042
ATOM   1947  NH1 ARG A 131      28.413  27.767  30.907
ATOM   1948  NH2 ARG A 131      28.391  27.890  33.210
ATOM   1949  H   ARG A 131      24.014  24.340  31.038
ATOM   1950  HA  ARG A 131      23.192  26.190  28.839
ATOM   1951  HB3 ARG A 131      25.576  26.958  28.942
ATOM   1952  HB2 ARG A 131      25.830  25.987  30.371
ATOM   1953  HG3 ARG A 131      24.171  27.299  31.583
ATOM   1954  HG2 ARG A 131      23.653  28.164  30.173
ATOM   1955  HD3 ARG A 131      25.072  29.771  31.134
ATOM   1956  HD2 ARG A 131      26.180  28.976  30.069
ATOM   1957  HE  ARG A 131      26.076  28.645  32.978
ATOM   1958 HH12 ARG A 131      29.369  27.445  30.928
ATOM   1959 HH11 ARG A 131      27.943  27.868  30.018
ATOM   1960 HH22 ARG A 131      29.350  27.579  33.241
ATOM   1961 HH21 ARG A 131      27.908  28.095  34.080
ATOM   1962  N   HIS A 132      23.580  23.564  27.990
ATOM   1963  CA  HIS A 132      23.753  22.580  26.921
ATOM   1964  C   HIS A 132      22.481  22.496  26.069
ATOM   1965  O   HIS A 132      21.402  22.873  26.530
ATOM   1966  CB  HIS A 132      24.082  21.204  27.534
ATOM   1967  CG  HIS A 132      25.455  21.122  28.149
ATOM   1968  ND1 HIS A 132      25.663  20.974  29.508
ATOM   1969  CD2 HIS A 132      26.710  21.149  27.581
ATOM   1970  CE1 HIS A 132      26.984  20.931  29.701
ATOM   1971  NE2 HIS A 132      27.683  21.031  28.576
ATOM   1972  H   HIS A 132      22.711  23.499  28.500
ATOM   1973  HA  HIS A 132      24.564  22.876  26.253
ATOM   1974  HB3 HIS A 132      24.030  20.426  26.771
ATOM   1975  HB2 HIS A 132      23.338  20.939  28.287
ATOM   1976  HD2 HIS A 132      26.986  21.248  26.542
ATOM   1977  HE1 HIS A 132      27.436  20.827  30.677
ATOM   1978  HD1 HIS A 132      24.951  20.915  30.222
ATOM   1979  N   ASP A 133      22.639  21.963  24.848
ATOM   1980  CA  ASP A 133      21.537  21.687  23.930
ATOM   1981  C   ASP A 133      21.743  20.285  23.319
ATOM   1982  O   ASP A 133      22.814  19.689  23.451
ATOM   1983  CB  ASP A 133      21.319  22.855  22.917
ATOM   1984  CG  ASP A 133      21.835  22.666  21.482
ATOM   1985  OD1 ASP A 133      23.071  22.655  21.296
ATOM   1986  OD2 ASP A 133      20.977  22.389  20.615
ATOM   1987  H   ASP A 133      23.552  21.659  24.538
ATOM   1988  HA  ASP A 133      20.615  21.593  24.507
ATOM   1989  HB3 ASP A 133      21.797  23.757  23.301
ATOM   1990  HB2 ASP A 133      20.256  23.101  22.887
ATOM   1991  N   SER A 134      20.680  19.784  22.674
ATOM   1992  CA  SER A 134      20.613  18.445  22.091
ATOM   1993  C   SER A 134      19.808  18.426  20.777
ATOM   1994  O   SER A 134      19.169  17.422  20.464
ATOM   1995  CB  SER A 134      20.152  17.442  23.172
ATOM   1996  OG  SER A 134      18.853  17.740  23.648
ATOM   1997  H   SER A 134      19.844  20.343  22.587
ATOM   1998  HA  SER A 134      21.620  18.156  21.791
ATOM   1999  HB3 SER A 134      20.845  17.442  24.014
ATOM   2000  HB2 SER A 134      20.153  16.427  22.775
ATOM   2001  HG  SER A 134      18.899  18.537  24.181
ATOM   2002  N   GLY A 135      19.892  19.530  20.013
ATOM   2003  CA  GLY A 135      19.228  19.734  18.724
ATOM   2004  C   GLY A 135      20.037  19.184  17.535
ATOM   2005  O   GLY A 135      19.796  19.612  16.407
ATOM   2006  H   GLY A 135      20.443  20.310  20.349
ATOM   2007  HA3 GLY A 135      19.080  20.805  18.584
ATOM   2008  HA2 GLY A 135      18.238  19.277  18.726
ATOM   2009  N   TYR A 136      20.997  18.273  17.770
ATOM   2010  CA  TYR A 136      21.753  17.561  16.736
ATOM   2011  C   TYR A 136      20.976  16.350  16.190
ATOM   2012  O   TYR A 136      20.065  15.846  16.849
ATOM   2013  CB  TYR A 136      23.131  17.150  17.305
ATOM   2014  CG  TYR A 136      23.123  16.362  18.609
ATOM   2015  CD1 TYR A 136      22.778  14.993  18.621
ATOM   2016  CD2 TYR A 136      23.472  16.999  19.818
ATOM   2017  CE1 TYR A 136      22.756  14.278  19.833
ATOM   2018  CE2 TYR A 136      23.474  16.277  21.027
ATOM   2019  CZ  TYR A 136      23.110  14.917  21.037
ATOM   2020  OH  TYR A 136      23.104  14.218  22.208
ATOM   2021  H   TYR A 136      21.154  17.961  18.717
ATOM   2022  HA  TYR A 136      21.932  18.244  15.904
ATOM   2023  HB3 TYR A 136      23.725  18.051  17.459
ATOM   2024  HB2 TYR A 136      23.682  16.577  16.559
ATOM   2025  HD1 TYR A 136      22.521  14.487  17.702
ATOM   2026  HD2 TYR A 136      23.743  18.045  19.826
ATOM   2027  HE1 TYR A 136      22.477  13.234  19.835
ATOM   2028  HE2 TYR A 136      23.749  16.776  21.946
ATOM   2029  HH  TYR A 136      23.373  14.745  22.963
ATOM   2030  N   GLU A 137      21.397  15.887  15.004
ATOM   2031  CA  GLU A 137      20.896  14.676  14.356
ATOM   2032  C   GLU A 137      21.904  13.529  14.472
ATOM   2033  O   GLU A 137      23.112  13.766  14.505
ATOM   2034  CB  GLU A 137      20.588  14.985  12.876
ATOM   2035  CG  GLU A 137      19.190  15.587  12.656
ATOM   2036  CD  GLU A 137      18.102  14.511  12.728
ATOM   2037  OE1 GLU A 137      17.974  13.768  11.733
ATOM   2038  OE2 GLU A 137      17.408  14.439  13.766
ATOM   2039  H   GLU A 137      22.167  16.345  14.538
ATOM   2040  HA  GLU A 137      19.982  14.340  14.849
ATOM   2041  HB3 GLU A 137      20.722  14.102  12.247
ATOM   2042  HB2 GLU A 137      21.319  15.700  12.514
ATOM   2043  HG3 GLU A 137      19.147  16.060  11.673
ATOM   2044  HG2 GLU A 137      18.996  16.381  13.380
ATOM   2045  N   VAL A 138      21.357  12.305  14.510
ATOM   2046  CA  VAL A 138      22.099  11.046  14.593
ATOM   2047  C   VAL A 138      21.755  10.081  13.438
ATOM   2048  O   VAL A 138      22.576   9.212  13.149
ATOM   2049  CB  VAL A 138      21.832  10.316  15.941
ATOM   2050  CG1 VAL A 138      22.425  11.082  17.136
ATOM   2051  CG2 VAL A 138      20.354   9.959  16.198
ATOM   2052  H   VAL A 138      20.351  12.222  14.491
ATOM   2053  HA  VAL A 138      23.170  11.242  14.516
ATOM   2054  HB  VAL A 138      22.377   9.372  15.905
ATOM   2055 HG11 VAL A 138      22.316  10.514  18.061
ATOM   2056 HG12 VAL A 138      23.490  11.267  16.995
ATOM   2057 HG13 VAL A 138      21.936  12.046  17.280
ATOM   2058 HG21 VAL A 138      20.240   9.449  17.156
ATOM   2059 HG22 VAL A 138      19.721  10.846  16.219
ATOM   2060 HG23 VAL A 138      19.967   9.286  15.437
ATOM   2061  N   HIS A 139      20.596  10.264  12.780
ATOM   2062  CA  HIS A 139      20.161   9.504  11.608
ATOM   2063  C   HIS A 139      20.060  10.464  10.421
ATOM   2064  O   HIS A 139      19.147  11.288  10.391
ATOM   2065  CB  HIS A 139      18.784   8.869  11.878
ATOM   2066  CG  HIS A 139      18.790   7.663  12.780
ATOM   2067  ND1 HIS A 139      19.188   6.413  12.344
ATOM   2068  CD2 HIS A 139      18.369   7.485  14.078
ATOM   2069  CE1 HIS A 139      18.985   5.559  13.348
ATOM   2070  NE2 HIS A 139      18.480   6.140  14.427
ATOM   2071  H   HIS A 139      19.985  11.020  13.051
ATOM   2072  HA  HIS A 139      20.869   8.712  11.353
ATOM   2073  HB3 HIS A 139      18.332   8.552  10.936
ATOM   2074  HB2 HIS A 139      18.102   9.608  12.300
ATOM   2075  HD1 HIS A 139      19.529   6.182  11.419
ATOM   2076  HD2 HIS A 139      17.964   8.205  14.772
ATOM   2077  HE1 HIS A 139      19.199   4.502  13.288
ATOM   2078  N   HIS A 140      20.996  10.346   9.467
ATOM   2079  CA  HIS A 140      21.049  11.213   8.290
ATOM   2080  C   HIS A 140      19.915  10.937   7.288
ATOM   2081  O   HIS A 140      19.235  11.879   6.881
ATOM   2082  CB  HIS A 140      22.441  11.106   7.648
ATOM   2083  CG  HIS A 140      22.804  12.239   6.723
ATOM   2084  ND1 HIS A 140      23.761  12.085   5.720
ATOM   2085  CD2 HIS A 140      22.342  13.542   6.706
ATOM   2086  CE1 HIS A 140      23.863  13.283   5.168
ATOM   2087  NE2 HIS A 140      23.040  14.184   5.702
ATOM   2088  H   HIS A 140      21.722   9.649   9.553
ATOM   2089  HA  HIS A 140      20.923  12.232   8.660
ATOM   2090  HB3 HIS A 140      22.545  10.161   7.112
ATOM   2091  HB2 HIS A 140      23.203  11.094   8.428
ATOM   2092  HD2 HIS A 140      21.610  14.054   7.312
ATOM   2093  HE1 HIS A 140      24.559  13.498   4.375
ATOM   2094  HE2 HIS A 140      22.959  15.158   5.435
ATOM   2095  N   GLN A 141      19.707   9.651   6.958
ATOM   2096  CA  GLN A 141      18.557   9.186   6.186
ATOM   2097  C   GLN A 141      17.376   8.988   7.151
ATOM   2098  O   GLN A 141      17.552   8.399   8.219
ATOM   2099  CB  GLN A 141      18.929   7.876   5.458
ATOM   2100  CG  GLN A 141      17.877   7.436   4.414
ATOM   2101  CD  GLN A 141      18.186   6.125   3.680
ATOM   2102  OE1 GLN A 141      17.566   5.834   2.662
ATOM   2103  NE2 GLN A 141      19.123   5.312   4.167
ATOM   2104  H   GLN A 141      20.301   8.935   7.349
ATOM   2105  HA  GLN A 141      18.298   9.937   5.437
ATOM   2106  HB3 GLN A 141      19.083   7.086   6.197
ATOM   2107  HB2 GLN A 141      19.887   8.009   4.952
ATOM   2108  HG3 GLN A 141      17.766   8.220   3.663
ATOM   2109  HG2 GLN A 141      16.901   7.326   4.880
ATOM   2110 HE22 GLN A 141      19.340   4.450   3.689
ATOM   2111 HE21 GLN A 141      19.622   5.531   5.019
ATOM   2112  N   LYS A 142      16.195   9.478   6.753
ATOM   2113  CA  LYS A 142      14.971   9.387   7.542
ATOM   2114  C   LYS A 142      13.747   9.595   6.644
ATOM   2115  O   LYS A 142      13.803  10.378   5.694
ATOM   2116  CB  LYS A 142      15.015  10.371   8.740
ATOM   2117  CG  LYS A 142      15.153  11.858   8.368
ATOM   2118  CD  LYS A 142      15.208  12.762   9.606
ATOM   2119  CE  LYS A 142      15.408  14.238   9.234
ATOM   2120  NZ  LYS A 142      15.409  15.107  10.422
ATOM   2121  H   LYS A 142      16.114   9.959   5.868
ATOM   2122  HA  LYS A 142      14.916   8.369   7.930
ATOM   2123  HB3 LYS A 142      15.838  10.098   9.401
ATOM   2124  HB2 LYS A 142      14.110  10.248   9.336
ATOM   2125  HG3 LYS A 142      14.318  12.167   7.740
ATOM   2126  HG2 LYS A 142      16.057  12.007   7.776
ATOM   2127  HD3 LYS A 142      16.018  12.427  10.257
ATOM   2128  HD2 LYS A 142      14.285  12.641  10.176
ATOM   2129  HE3 LYS A 142      14.616  14.572   8.562
ATOM   2130  HE2 LYS A 142      16.354  14.370   8.707
ATOM   2131  HZ1 LYS A 142      16.171  14.829  11.029
ATOM   2132  HZ2 LYS A 142      15.545  16.067  10.129
ATOM   2133  HZ3 LYS A 142      14.533  15.024  10.915
ATOM   2134  N   LEU A 143      12.659   8.894   6.991
ATOM   2135  CA  LEU A 143      11.350   9.005   6.356
ATOM   2136  C   LEU A 143      10.411   9.689   7.354
ATOM   2137  O   LEU A 143      10.288   9.210   8.480
ATOM   2138  CB  LEU A 143      10.872   7.584   5.971
ATOM   2139  CG  LEU A 143       9.518   7.514   5.232
ATOM   2140  CD1 LEU A 143       9.555   8.245   3.876
ATOM   2141  CD2 LEU A 143       9.046   6.057   5.079
ATOM   2142  H   LEU A 143      12.696   8.305   7.813
ATOM   2143  HA  LEU A 143      11.415   9.615   5.453
ATOM   2144  HB3 LEU A 143      10.811   6.975   6.871
ATOM   2145  HB2 LEU A 143      11.632   7.106   5.351
ATOM   2146  HG  LEU A 143       8.769   8.007   5.854
ATOM   2147 HD11 LEU A 143       9.078   7.670   3.082
ATOM   2148 HD12 LEU A 143       9.028   9.196   3.946
ATOM   2149 HD13 LEU A 143      10.573   8.459   3.553
ATOM   2150 HD21 LEU A 143       7.957   6.003   5.076
ATOM   2151 HD22 LEU A 143       9.400   5.613   4.148
ATOM   2152 HD23 LEU A 143       9.400   5.424   5.893
ATOM   2153  N   VAL A 144       9.776  10.791   6.930
ATOM   2154  CA  VAL A 144       8.874  11.575   7.772
ATOM   2155  C   VAL A 144       7.447  11.454   7.216
ATOM   2156  O   VAL A 144       7.198  11.853   6.078
ATOM   2157  CB  VAL A 144       9.287  13.076   7.813
ATOM   2158  CG1 VAL A 144       8.313  13.963   8.620
ATOM   2159  CG2 VAL A 144      10.714  13.246   8.372
ATOM   2160  H   VAL A 144       9.913  11.127   5.987
ATOM   2161  HA  VAL A 144       8.878  11.207   8.800
ATOM   2162  HB  VAL A 144       9.302  13.461   6.792
ATOM   2163 HG11 VAL A 144       8.688  14.984   8.696
ATOM   2164 HG12 VAL A 144       7.328  14.028   8.155
ATOM   2165 HG13 VAL A 144       8.178  13.586   9.634
ATOM   2166 HG21 VAL A 144      10.999  14.298   8.412
ATOM   2167 HG22 VAL A 144      10.792  12.842   9.382
ATOM   2168 HG23 VAL A 144      11.453  12.738   7.753
ATOM   2169  N   PHE A 145       6.546  10.913   8.050
ATOM   2170  CA  PHE A 145       5.111  10.822   7.803
ATOM   2171  C   PHE A 145       4.397  11.512   8.974
ATOM   2172  O   PHE A 145       4.499  11.028  10.099
ATOM   2173  CB  PHE A 145       4.712   9.342   7.598
ATOM   2174  CG  PHE A 145       3.236   9.026   7.379
ATOM   2175  CD1 PHE A 145       2.778   7.711   7.606
ATOM   2176  CD2 PHE A 145       2.352   9.947   6.772
ATOM   2177  CE1 PHE A 145       1.469   7.357   7.306
ATOM   2178  CE2 PHE A 145       1.044   9.575   6.489
ATOM   2179  CZ  PHE A 145       0.603   8.287   6.755
ATOM   2180  H   PHE A 145       6.847  10.589   8.961
ATOM   2181  HA  PHE A 145       4.867  11.347   6.884
ATOM   2182  HB3 PHE A 145       5.064   8.751   8.445
ATOM   2183  HB2 PHE A 145       5.247   8.958   6.728
ATOM   2184  HD1 PHE A 145       3.444   6.972   8.026
ATOM   2185  HD2 PHE A 145       2.673  10.947   6.522
ATOM   2186  HE1 PHE A 145       1.121   6.353   7.502
ATOM   2187  HE2 PHE A 145       0.363  10.284   6.044
ATOM   2188  HZ  PHE A 145      -0.413   8.003   6.526
ATOM   2189  N   PHE A 146       3.732  12.645   8.683
ATOM   2190  CA  PHE A 146       3.148  13.608   9.630
ATOM   2191  C   PHE A 146       4.239  14.299  10.464
ATOM   2192  O   PHE A 146       4.548  13.829  11.559
ATOM   2193  CB  PHE A 146       2.066  12.977  10.544
ATOM   2194  CG  PHE A 146       0.850  12.418   9.836
ATOM   2195  CD1 PHE A 146       0.578  11.036   9.887
ATOM   2196  CD2 PHE A 146      -0.007  13.268   9.106
ATOM   2197  CE1 PHE A 146      -0.529  10.532   9.223
ATOM   2198  CE2 PHE A 146      -1.106  12.736   8.446
ATOM   2199  CZ  PHE A 146      -1.350  11.373   8.492
ATOM   2200  H   PHE A 146       3.728  12.953   7.719
ATOM   2201  HA  PHE A 146       2.669  14.384   9.033
ATOM   2202  HB3 PHE A 146       1.707  13.729  11.248
ATOM   2203  HB2 PHE A 146       2.490  12.188  11.162
ATOM   2204  HD1 PHE A 146       1.225  10.369  10.438
ATOM   2205  HD2 PHE A 146       0.189  14.329   9.059
ATOM   2206  HE1 PHE A 146      -0.742   9.479   9.246
ATOM   2207  HE2 PHE A 146      -1.764  13.371   7.872
ATOM   2208  HZ  PHE A 146      -2.168  10.952   7.939
ATOM   2209  N   ALA A 147       4.815  15.388   9.923
ATOM   2210  CA  ALA A 147       5.851  16.171  10.600
ATOM   2211  C   ALA A 147       5.265  16.989  11.767
ATOM   2212  O   ALA A 147       5.565  16.677  12.918
ATOM   2213  CB  ALA A 147       6.643  17.028   9.595
ATOM   2214  H   ALA A 147       4.517  15.723   9.015
ATOM   2215  HA  ALA A 147       6.564  15.455  11.008
ATOM   2216  HB1 ALA A 147       7.696  17.058   9.875
ATOM   2217  HB2 ALA A 147       6.589  16.627   8.583
ATOM   2218  HB3 ALA A 147       6.310  18.062   9.565
ATOM   2219  N   GLU A 148       4.403  17.976  11.465
ATOM   2220  CA  GLU A 148       3.662  18.748  12.472
ATOM   2221  C   GLU A 148       2.494  17.935  13.070
ATOM   2222  O   GLU A 148       2.267  16.789  12.670
ATOM   2223  CB  GLU A 148       3.170  20.078  11.856
ATOM   2224  CG  GLU A 148       4.246  20.977  11.203
ATOM   2225  CD  GLU A 148       5.445  21.292  12.104
ATOM   2226  OE1 GLU A 148       5.274  22.138  13.009
ATOM   2227  OE2 GLU A 148       6.517  20.691  11.867
ATOM   2228  H   GLU A 148       4.202  18.192  10.498
ATOM   2229  HA  GLU A 148       4.338  18.978  13.298
ATOM   2230  HB3 GLU A 148       2.653  20.668  12.614
ATOM   2231  HB2 GLU A 148       2.418  19.847  11.106
ATOM   2232  HG3 GLU A 148       3.786  21.915  10.888
ATOM   2233  HG2 GLU A 148       4.610  20.518  10.289
ATOM   2234  N   ASP A 149       1.775  18.540  14.035
ATOM   2235  CA  ASP A 149       0.641  17.923  14.736
ATOM   2236  C   ASP A 149      -0.516  17.587  13.776
ATOM   2237  O   ASP A 149      -0.613  18.151  12.686
ATOM   2238  CB  ASP A 149       0.146  18.763  15.947
ATOM   2239  CG  ASP A 149      -0.669  20.027  15.616
ATOM   2240  OD1 ASP A 149      -0.046  21.015  15.168
ATOM   2241  OD2 ASP A 149      -1.915  19.940  15.697
ATOM   2242  H   ASP A 149       1.996  19.488  14.307
ATOM   2243  HA  ASP A 149       0.997  16.973  15.130
ATOM   2244  HB3 ASP A 149       1.015  19.092  16.518
ATOM   2245  HB2 ASP A 149      -0.407  18.124  16.640
ATOM   2246  N   VAL A 150      -1.386  16.677  14.225
ATOM   2247  CA  VAL A 150      -2.593  16.306  13.503
ATOM   2248  C   VAL A 150      -3.791  16.502  14.448
ATOM   2249  O   VAL A 150      -3.726  16.113  15.609
ATOM   2250  CB  VAL A 150      -2.501  14.843  12.989
ATOM   2251  CG1 VAL A 150      -3.782  14.325  12.311
ATOM   2252  CG2 VAL A 150      -1.308  14.673  12.028
ATOM   2253  H   VAL A 150      -1.249  16.252  15.132
ATOM   2254  HA  VAL A 150      -2.731  16.957  12.643
ATOM   2255  HB  VAL A 150      -2.312  14.198  13.846
ATOM   2256 HG11 VAL A 150      -3.636  13.329  11.893
ATOM   2257 HG12 VAL A 150      -4.599  14.250  13.022
ATOM   2258 HG13 VAL A 150      -4.103  14.980  11.502
ATOM   2259 HG21 VAL A 150      -1.303  13.685  11.568
ATOM   2260 HG22 VAL A 150      -1.336  15.407  11.224
ATOM   2261 HG23 VAL A 150      -0.355  14.789  12.546
ATOM   2262  N   GLY A 151      -4.871  17.125  13.960
ATOM   2263  CA  GLY A 151      -6.057  17.407  14.769
ATOM   2264  C   GLY A 151      -6.830  16.117  15.081
ATOM   2265  O   GLY A 151      -7.312  15.940  16.200
ATOM   2266  H   GLY A 151      -4.869  17.445  12.998
ATOM   2267  HA3 GLY A 151      -6.697  18.085  14.208
ATOM   2268  HA2 GLY A 151      -5.778  17.916  15.693
ATOM   2269  N   SER A 152      -6.910  15.208  14.098
ATOM   2270  CA  SER A 152      -7.598  13.928  14.195
ATOM   2271  C   SER A 152      -7.159  13.002  13.055
ATOM   2272  O   SER A 152      -7.006  13.453  11.920
ATOM   2273  CB  SER A 152      -9.123  14.151  14.259
ATOM   2274  OG  SER A 152      -9.583  15.009  13.231
ATOM   2275  H   SER A 152      -6.491  15.413  13.201
ATOM   2276  HA  SER A 152      -7.284  13.461  15.130
ATOM   2277  HB3 SER A 152      -9.399  14.565  15.228
ATOM   2278  HB2 SER A 152      -9.647  13.198  14.176
ATOM   2279  HG  SER A 152      -9.054  15.813  13.243
ATOM   2280  N   ASN A 153      -6.960  11.721  13.400
ATOM   2281  CA  ASN A 153      -6.576  10.665  12.471
ATOM   2282  C   ASN A 153      -7.548   9.489  12.614
ATOM   2283  O   ASN A 153      -7.768   9.016  13.728
ATOM   2284  CB  ASN A 153      -5.120  10.231  12.748
ATOM   2285  CG  ASN A 153      -4.646   9.132  11.791
ATOM   2286  OD1 ASN A 153      -4.832   9.231  10.581
ATOM   2287  ND2 ASN A 153      -4.054   8.072  12.335
ATOM   2288  H   ASN A 153      -7.104  11.430  14.359
ATOM   2289  HA  ASN A 153      -6.625  11.041  11.451
ATOM   2290  HB3 ASN A 153      -5.021   9.887  13.779
ATOM   2291  HB2 ASN A 153      -4.452  11.085  12.639
ATOM   2292 HD22 ASN A 153      -3.760   7.301  11.752
ATOM   2293 HD21 ASN A 153      -3.943   8.003  13.339
ATOM   2294  N   LYS A 154      -8.052   9.010  11.469
ATOM   2295  CA  LYS A 154      -8.911   7.838  11.366
ATOM   2296  C   LYS A 154      -8.655   7.118  10.026
ATOM   2297  O   LYS A 154      -9.604   6.718   9.352
ATOM   2298  CB  LYS A 154     -10.383   8.256  11.595
ATOM   2299  CG  LYS A 154     -11.305   7.071  11.914
ATOM   2300  CD  LYS A 154     -12.798   7.404  11.894
ATOM   2301  CE  LYS A 154     -13.600   6.133  12.188
ATOM   2302  NZ  LYS A 154     -15.050   6.360  12.240
ATOM   2303  H   LYS A 154      -7.838   9.480  10.598
ATOM   2304  HA  LYS A 154      -8.626   7.127  12.143
ATOM   2305  HB3 LYS A 154     -10.754   8.814  10.735
ATOM   2306  HB2 LYS A 154     -10.438   8.938  12.444
ATOM   2307  HG3 LYS A 154     -11.055   6.706  12.907
ATOM   2308  HG2 LYS A 154     -11.122   6.234  11.242
ATOM   2309  HD3 LYS A 154     -13.077   7.818  10.923
ATOM   2310  HD2 LYS A 154     -13.013   8.167  12.642
ATOM   2311  HE3 LYS A 154     -13.288   5.696  13.138
ATOM   2312  HE2 LYS A 154     -13.399   5.397  11.409
ATOM   2313  HZ1 LYS A 154     -15.370   6.705  11.343
ATOM   2314  HZ2 LYS A 154     -15.505   5.477  12.432
ATOM   2315  HZ3 LYS A 154     -15.276   7.032  12.958
ATOM   2316  N   GLY A 155      -7.376   6.970   9.643
ATOM   2317  CA  GLY A 155      -7.020   6.303   8.396
ATOM   2318  C   GLY A 155      -5.623   6.728   7.969
ATOM   2319  O   GLY A 155      -5.484   7.489   7.014
ATOM   2320  H   GLY A 155      -6.624   7.309  10.228
ATOM   2321  HA3 GLY A 155      -7.717   6.571   7.605
ATOM   2322  HA2 GLY A 155      -7.059   5.221   8.515
ATOM   2323  N   ALA A 156      -4.597   6.206   8.656
ATOM   2324  CA  ALA A 156      -3.196   6.351   8.279
ATOM   2325  C   ALA A 156      -2.544   4.970   8.258
ATOM   2326  O   ALA A 156      -2.469   4.317   9.298
ATOM   2327  CB  ALA A 156      -2.480   7.290   9.252
ATOM   2328  H   ALA A 156      -4.782   5.604   9.447
ATOM   2329  HA  ALA A 156      -3.106   6.787   7.286
ATOM   2330  HB1 ALA A 156      -1.420   7.337   9.011
ATOM   2331  HB2 ALA A 156      -2.872   8.303   9.177
ATOM   2332  HB3 ALA A 156      -2.578   6.959  10.285
ATOM   2333  N   ILE A 157      -2.094   4.553   7.068
ATOM   2334  CA  ILE A 157      -1.458   3.262   6.837
ATOM   2335  C   ILE A 157      -0.090   3.499   6.180
ATOM   2336  O   ILE A 157      -0.010   4.201   5.173
ATOM   2337  CB  ILE A 157      -2.340   2.337   5.948
ATOM   2338  CG1 ILE A 157      -3.661   2.010   6.689
ATOM   2339  CG2 ILE A 157      -1.621   1.037   5.516
ATOM   2340  CD1 ILE A 157      -4.670   1.192   5.883
ATOM   2341  H   ILE A 157      -2.207   5.144   6.253
ATOM   2342  HA  ILE A 157      -1.298   2.746   7.780
ATOM   2343  HB  ILE A 157      -2.599   2.887   5.042
ATOM   2344 HG13 ILE A 157      -4.161   2.928   6.997
ATOM   2345 HG12 ILE A 157      -3.432   1.472   7.608
ATOM   2346 HG21 ILE A 157      -2.273   0.390   4.930
ATOM   2347 HG22 ILE A 157      -0.753   1.230   4.886
ATOM   2348 HG23 ILE A 157      -1.283   0.476   6.387
ATOM   2349 HD11 ILE A 157      -5.667   1.259   6.317
ATOM   2350 HD12 ILE A 157      -4.730   1.536   4.852
ATOM   2351 HD13 ILE A 157      -4.384   0.143   5.879
ATOM   2352  N   ILE A 158       0.952   2.895   6.768
ATOM   2353  CA  ILE A 158       2.328   2.946   6.282
ATOM   2354  C   ILE A 158       2.943   1.539   6.284
ATOM   2355  O   ILE A 158       2.891   0.850   7.301
ATOM   2356  CB  ILE A 158       3.217   3.955   7.077
ATOM   2357  CG1 ILE A 158       4.719   3.904   6.689
ATOM   2358  CG2 ILE A 158       3.045   3.862   8.601
ATOM   2359  CD1 ILE A 158       5.509   5.176   7.031
ATOM   2360  H   ILE A 158       0.802   2.344   7.603
ATOM   2361  HA  ILE A 158       2.312   3.287   5.253
ATOM   2362  HB  ILE A 158       2.859   4.941   6.793
ATOM   2363 HG13 ILE A 158       4.815   3.734   5.616
ATOM   2364 HG12 ILE A 158       5.200   3.050   7.167
ATOM   2365 HG21 ILE A 158       3.611   4.635   9.119
ATOM   2366 HG22 ILE A 158       2.005   3.982   8.904
ATOM   2367 HG23 ILE A 158       3.391   2.901   8.966
ATOM   2368 HD11 ILE A 158       6.558   5.053   6.765
ATOM   2369 HD12 ILE A 158       5.129   6.038   6.483
ATOM   2370 HD13 ILE A 158       5.473   5.408   8.095
ATOM   2371  N   GLY A 159       3.525   1.141   5.144
ATOM   2372  CA  GLY A 159       4.198  -0.146   5.033
ATOM   2373  C   GLY A 159       4.857  -0.303   3.670
ATOM   2374  O   GLY A 159       4.608   0.484   2.766
ATOM   2375  H   GLY A 159       3.522   1.737   4.326
ATOM   2376  HA3 GLY A 159       3.474  -0.950   5.160
ATOM   2377  HA2 GLY A 159       4.972  -0.215   5.797
ATOM   2378  N   LEU A 160       5.702  -1.334   3.520
ATOM   2379  CA  LEU A 160       6.443  -1.607   2.285
ATOM   2380  C   LEU A 160       5.529  -2.277   1.242
ATOM   2381  O   LEU A 160       5.318  -1.705   0.172
ATOM   2382  CB  LEU A 160       7.718  -2.438   2.570
ATOM   2383  CG  LEU A 160       8.545  -2.023   3.809
ATOM   2384  CD1 LEU A 160       9.758  -2.948   3.992
ATOM   2385  CD2 LEU A 160       8.964  -0.543   3.822
ATOM   2386  H   LEU A 160       5.852  -1.980   4.283
ATOM   2387  HA  LEU A 160       6.765  -0.652   1.867
ATOM   2388  HB3 LEU A 160       8.357  -2.401   1.687
ATOM   2389  HB2 LEU A 160       7.452  -3.486   2.696
ATOM   2390  HG  LEU A 160       7.920  -2.176   4.684
ATOM   2391 HD11 LEU A 160      10.332  -2.689   4.882
ATOM   2392 HD12 LEU A 160       9.445  -3.987   4.101
ATOM   2393 HD13 LEU A 160      10.432  -2.889   3.139
ATOM   2394 HD21 LEU A 160      10.032  -0.439   4.009
ATOM   2395 HD22 LEU A 160       8.740  -0.037   2.885
ATOM   2396 HD23 LEU A 160       8.447  -0.002   4.615
ATOM   2397  N   MET A 161       4.957  -3.437   1.608
ATOM   2398  CA  MET A 161       3.850  -4.077   0.899
ATOM   2399  C   MET A 161       2.554  -3.648   1.587
ATOM   2400  O   MET A 161       2.383  -3.927   2.772
ATOM   2401  CB  MET A 161       3.980  -5.618   0.946
ATOM   2402  CG  MET A 161       4.442  -6.228  -0.381
ATOM   2403  SD  MET A 161       4.509  -8.037  -0.335
ATOM   2404  CE  MET A 161       4.894  -8.376  -2.068
ATOM   2405  H   MET A 161       5.176  -3.823   2.517
ATOM   2406  HA  MET A 161       3.819  -3.750  -0.143
ATOM   2407  HB3 MET A 161       3.020  -6.081   1.186
ATOM   2408  HB2 MET A 161       4.644  -5.926   1.754
ATOM   2409  HG3 MET A 161       5.426  -5.843  -0.651
ATOM   2410  HG2 MET A 161       3.758  -5.935  -1.179
ATOM   2411  HE1 MET A 161       5.003  -9.448  -2.226
ATOM   2412  HE2 MET A 161       4.102  -8.005  -2.716
ATOM   2413  HE3 MET A 161       5.824  -7.883  -2.347
ATOM   2414  N   VAL A 162       1.669  -3.001   0.822
ATOM   2415  CA  VAL A 162       0.340  -2.611   1.268
ATOM   2416  C   VAL A 162      -0.659  -3.228   0.284
ATOM   2417  O   VAL A 162      -0.535  -3.017  -0.921
ATOM   2418  CB  VAL A 162       0.155  -1.066   1.267
ATOM   2419  CG1 VAL A 162      -1.244  -0.637   1.748
ATOM   2420  CG2 VAL A 162       1.222  -0.359   2.124
ATOM   2421  H   VAL A 162       1.883  -2.809  -0.149
ATOM   2422  HA  VAL A 162       0.126  -2.990   2.266
ATOM   2423  HB  VAL A 162       0.276  -0.698   0.248
ATOM   2424 HG11 VAL A 162      -1.349   0.445   1.736
ATOM   2425 HG12 VAL A 162      -2.042  -1.038   1.126
ATOM   2426 HG13 VAL A 162      -1.415  -0.968   2.771
ATOM   2427 HG21 VAL A 162       1.059   0.719   2.152
ATOM   2428 HG22 VAL A 162       1.213  -0.723   3.152
ATOM   2429 HG23 VAL A 162       2.224  -0.517   1.725
ATOM   2430  N   GLY A 163      -1.640  -3.974   0.798
ATOM   2431  CA  GLY A 163      -2.690  -4.478  -0.067
ATOM   2432  C   GLY A 163      -3.840  -5.021   0.762
ATOM   2433  O   GLY A 163      -3.653  -5.480   1.887
ATOM   2434  H   GLY A 163      -1.699  -4.164   1.790
ATOM   2435  HA3 GLY A 163      -2.301  -5.249  -0.731
ATOM   2436  HA2 GLY A 163      -3.065  -3.648  -0.665
ATOM   2437  N   GLY A 164      -5.043  -4.981   0.171
ATOM   2438  CA  GLY A 164      -6.276  -5.442   0.805
ATOM   2439  C   GLY A 164      -6.716  -4.520   1.948
ATOM   2440  O   GLY A 164      -7.424  -4.982   2.841
ATOM   2441  H   GLY A 164      -5.131  -4.596  -0.760
ATOM   2442  HA3 GLY A 164      -6.132  -6.451   1.192
ATOM   2443  HA2 GLY A 164      -7.068  -5.489   0.058
ATOM   2444  N   VAL A 165      -6.265  -3.252   1.957
ATOM   2445  CA  VAL A 165      -6.511  -2.333   3.062
ATOM   2446  C   VAL A 165      -7.758  -1.480   2.776
ATOM   2447  O   VAL A 165      -7.911  -0.970   1.666
ATOM   2448  CB  VAL A 165      -5.283  -1.445   3.404
ATOM   2449  CG1 VAL A 165      -3.986  -2.272   3.455
ATOM   2450  CG2 VAL A 165      -5.055  -0.176   2.576
ATOM   2451  H   VAL A 165      -5.693  -2.910   1.199
ATOM   2452  HA  VAL A 165      -6.690  -2.926   3.953
ATOM   2453  HB  VAL A 165      -5.473  -1.098   4.417
ATOM   2454 HG11 VAL A 165      -3.205  -1.729   3.987
ATOM   2455 HG12 VAL A 165      -4.128  -3.228   3.959
ATOM   2456 HG13 VAL A 165      -3.615  -2.489   2.454
ATOM   2457 HG21 VAL A 165      -4.151   0.342   2.896
ATOM   2458 HG22 VAL A 165      -4.916  -0.444   1.539
ATOM   2459 HG23 VAL A 165      -5.877   0.535   2.651
ATOM   2460  N   VAL A 166      -8.627  -1.369   3.789
ATOM   2461  CA  VAL A 166      -9.895  -0.650   3.728
ATOM   2462  C   VAL A 166      -9.825   0.508   4.734
ATOM   2463  O   VAL A 166      -9.606   0.259   5.918
ATOM   2464  CB  VAL A 166     -11.091  -1.571   4.117
ATOM   2465  CG1 VAL A 166     -12.457  -0.851   4.119
ATOM   2466  CG2 VAL A 166     -11.168  -2.835   3.239
ATOM   2467  H   VAL A 166      -8.427  -1.834   4.666
ATOM   2468  HA  VAL A 166     -10.068  -0.252   2.731
ATOM   2469  HB  VAL A 166     -10.928  -1.925   5.134
ATOM   2470 HG11 VAL A 166     -13.266  -1.549   4.337
ATOM   2471 HG12 VAL A 166     -12.509  -0.068   4.876
ATOM   2472 HG13 VAL A 166     -12.670  -0.393   3.154
ATOM   2473 HG21 VAL A 166     -12.003  -3.471   3.538
ATOM   2474 HG22 VAL A 166     -11.306  -2.587   2.189
ATOM   2475 HG23 VAL A 166     -10.265  -3.441   3.323
ATOM   2476  N   ILE A 167     -10.015   1.745   4.251
ATOM   2477  CA  ILE A 167     -10.094   2.935   5.094
ATOM   2478  C   ILE A 167     -11.472   3.576   4.877
ATOM   2479  O   ILE A 167     -11.733   4.119   3.804
ATOM   2480  CB  ILE A 167      -8.972   3.973   4.790
ATOM   2481  CG1 ILE A 167      -7.571   3.374   5.063
ATOM   2482  CG2 ILE A 167      -9.159   5.277   5.598
ATOM   2483  CD1 ILE A 167      -6.399   4.298   4.691
ATOM   2484  H   ILE A 167     -10.167   1.884   3.261
ATOM   2485  HA  ILE A 167     -10.014   2.671   6.150
ATOM   2486  HB  ILE A 167      -9.013   4.228   3.731
ATOM   2487 HG13 ILE A 167      -7.449   2.439   4.515
ATOM   2488 HG12 ILE A 167      -7.495   3.112   6.118
ATOM   2489 HG21 ILE A 167      -8.327   5.961   5.455
ATOM   2490 HG22 ILE A 167     -10.054   5.826   5.303
ATOM   2491 HG23 ILE A 167      -9.238   5.067   6.665
ATOM   2492 HD11 ILE A 167      -5.509   3.719   4.452
ATOM   2493 HD12 ILE A 167      -6.630   4.917   3.824
ATOM   2494 HD13 ILE A 167      -6.140   4.961   5.516
ATOM   2495  N   ALA A 168     -12.319   3.490   5.914
ATOM   2496  CA  ALA A 168     -13.662   4.074   5.981
ATOM   2497  C   ALA A 168     -13.596   5.325   6.933
ATOM   2498  O   ALA A 168     -13.930   5.142   8.128
ATOM   2499  CB  ALA A 168     -14.657   2.965   6.402
ATOM   2500  OXT ALA A 168     -13.193   6.378   6.384
ATOM   2501  H   ALA A 168     -12.030   2.988   6.745
ATOM   2502  HA  ALA A 168     -13.977   4.422   4.996
ATOM   2503  HB1 ALA A 168     -15.677   3.347   6.451
ATOM   2504  HB2 ALA A 168     -14.650   2.144   5.685
ATOM   2505  HB3 ALA A 168     -14.413   2.541   7.377
ATOM   2506  N   ASP A 169      29.472  36.212   0.072
ATOM   2507  CA  ASP A 169      28.085  36.445   0.512
ATOM   2508  C   ASP A 169      27.668  35.197   1.329
ATOM   2509  O   ASP A 169      27.814  35.197   2.552
ATOM   2510  CB  ASP A 169      27.164  36.853  -0.679
ATOM   2511  CG  ASP A 169      25.657  36.939  -0.370
ATOM   2512  OD1 ASP A 169      25.276  37.896   0.340
ATOM   2513  OD2 ASP A 169      24.931  35.991  -0.746
ATOM   2514  H1  ASP A 169      30.020  35.758   0.790
ATOM   2515  H2  ASP A 169      29.512  35.640  -0.759
ATOM   2516  HA  ASP A 169      28.104  37.279   1.216
ATOM   2517  HB3 ASP A 169      27.310  36.165  -1.515
ATOM   2518  HB2 ASP A 169      27.484  37.826  -1.054
ATOM   2519  N   ALA A 170      27.192  34.150   0.632
ATOM   2520  CA  ALA A 170      26.776  32.879   1.214
ATOM   2521  C   ALA A 170      27.988  31.959   1.403
ATOM   2522  O   ALA A 170      28.634  31.598   0.418
ATOM   2523  CB  ALA A 170      25.731  32.233   0.292
ATOM   2524  H   ALA A 170      27.091  34.232  -0.369
ATOM   2525  HA  ALA A 170      26.304  33.063   2.181
ATOM   2526  HB1 ALA A 170      25.396  31.273   0.688
ATOM   2527  HB2 ALA A 170      24.851  32.870   0.194
ATOM   2528  HB3 ALA A 170      26.126  32.060  -0.710
ATOM   2529  N   GLU A 171      28.260  31.591   2.666
ATOM   2530  CA  GLU A 171      29.327  30.661   3.034
ATOM   2531  C   GLU A 171      28.991  29.226   2.590
ATOM   2532  O   GLU A 171      27.850  28.787   2.744
ATOM   2533  CB  GLU A 171      29.588  30.761   4.556
ATOM   2534  CG  GLU A 171      30.729  29.873   5.110
ATOM   2535  CD  GLU A 171      32.110  30.251   4.554
ATOM   2536  OE1 GLU A 171      32.530  29.619   3.559
ATOM   2537  OE2 GLU A 171      32.728  31.172   5.133
ATOM   2538  H   GLU A 171      27.688  31.936   3.423
ATOM   2539  HA  GLU A 171      30.228  30.984   2.508
ATOM   2540  HB3 GLU A 171      28.670  30.516   5.092
ATOM   2541  HB2 GLU A 171      29.800  31.801   4.811
ATOM   2542  HG3 GLU A 171      30.528  28.817   4.920
ATOM   2543  HG2 GLU A 171      30.755  29.966   6.197
ATOM   2544  N   PHE A 172      30.009  28.529   2.068
ATOM   2545  CA  PHE A 172      29.933  27.138   1.642
ATOM   2546  C   PHE A 172      30.404  26.230   2.779
ATOM   2547  O   PHE A 172      31.589  26.246   3.115
ATOM   2548  CB  PHE A 172      30.788  26.940   0.376
ATOM   2549  CG  PHE A 172      30.195  27.581  -0.863
ATOM   2550  CD1 PHE A 172      30.516  28.910  -1.210
ATOM   2551  CD2 PHE A 172      29.181  26.911  -1.578
ATOM   2552  CE1 PHE A 172      29.895  29.511  -2.296
ATOM   2553  CE2 PHE A 172      28.575  27.527  -2.665
ATOM   2554  CZ  PHE A 172      28.938  28.818  -3.027
ATOM   2555  H   PHE A 172      30.928  28.951   2.035
ATOM   2556  HA  PHE A 172      28.903  26.875   1.392
ATOM   2557  HB3 PHE A 172      30.904  25.873   0.175
ATOM   2558  HB2 PHE A 172      31.796  27.328   0.531
ATOM   2559  HD1 PHE A 172      31.246  29.462  -0.636
ATOM   2560  HD2 PHE A 172      28.880  25.917  -1.282
ATOM   2561  HE1 PHE A 172      30.152  30.523  -2.570
ATOM   2562  HE2 PHE A 172      27.816  27.003  -3.226
ATOM   2563  HZ  PHE A 172      28.465  29.291  -3.872
ATOM   2564  N   ARG A 173      29.463  25.458   3.341
ATOM   2565  CA  ARG A 173      29.732  24.521   4.424
ATOM   2566  C   ARG A 173      28.958  23.222   4.181
ATOM   2567  O   ARG A 173      27.741  23.268   4.000
ATOM   2568  CB  ARG A 173      29.408  25.189   5.777
ATOM   2569  CG  ARG A 173      29.928  24.367   6.963
ATOM   2570  CD  ARG A 173      29.897  25.118   8.301
ATOM   2571  NE  ARG A 173      30.619  24.360   9.337
ATOM   2572  CZ  ARG A 173      30.760  24.664  10.640
ATOM   2573  NH1 ARG A 173      30.216  25.765  11.179
ATOM   2574  NH2 ARG A 173      31.465  23.838  11.420
ATOM   2575  H   ARG A 173      28.508  25.496   3.014
ATOM   2576  HA  ARG A 173      30.796  24.272   4.416
ATOM   2577  HB3 ARG A 173      28.337  25.368   5.877
ATOM   2578  HB2 ARG A 173      29.886  26.169   5.805
ATOM   2579  HG3 ARG A 173      30.935  24.008   6.755
ATOM   2580  HG2 ARG A 173      29.294  23.483   7.047
ATOM   2581  HD3 ARG A 173      28.861  25.184   8.636
ATOM   2582  HD2 ARG A 173      30.263  26.141   8.204
ATOM   2583  HE  ARG A 173      31.082  23.520   9.006
ATOM   2584 HH12 ARG A 173      30.332  25.971  12.160
ATOM   2585 HH11 ARG A 173      29.685  26.398  10.598
ATOM   2586 HH22 ARG A 173      31.592  24.031  12.403
ATOM   2587 HH21 ARG A 173      31.856  22.989  11.024
ATOM   2588  N   HIS A 174      29.693  22.100   4.180
ATOM   2589  CA  HIS A 174      29.174  20.758   3.906
ATOM   2590  C   HIS A 174      29.512  19.748   5.019
ATOM   2591  O   HIS A 174      29.131  18.586   4.887
ATOM   2592  CB  HIS A 174      29.666  20.284   2.520
ATOM   2593  CG  HIS A 174      31.155  20.063   2.389
ATOM   2594  ND1 HIS A 174      32.071  21.115   2.282
ATOM   2595  CD2 HIS A 174      31.844  18.868   2.355
ATOM   2596  CE1 HIS A 174      33.256  20.526   2.189
ATOM   2597  NE2 HIS A 174      33.182  19.196   2.228
ATOM   2598  H   HIS A 174      30.694  22.162   4.305
ATOM   2599  HA  HIS A 174      28.084  20.795   3.868
ATOM   2600  HB3 HIS A 174      29.359  21.001   1.757
ATOM   2601  HB2 HIS A 174      29.166  19.351   2.261
ATOM   2602  HD2 HIS A 174      31.498  17.846   2.411
ATOM   2603  HE1 HIS A 174      34.185  21.069   2.092
ATOM   2604  HE2 HIS A 174      33.957  18.550   2.172
ATOM   2605  N   ASP A 175      30.184  20.190   6.098
ATOM   2606  CA  ASP A 175      30.382  19.409   7.327
ATOM   2607  C   ASP A 175      29.259  19.690   8.351
ATOM   2608  O   ASP A 175      29.108  18.911   9.291
ATOM   2609  CB  ASP A 175      31.786  19.623   7.953
ATOM   2610  CG  ASP A 175      32.095  21.043   8.453
ATOM   2611  OD1 ASP A 175      32.033  21.241   9.686
ATOM   2612  OD2 ASP A 175      32.270  21.939   7.599
ATOM   2613  H   ASP A 175      30.514  21.145   6.129
ATOM   2614  HA  ASP A 175      30.312  18.346   7.086
ATOM   2615  HB3 ASP A 175      32.535  19.385   7.196
ATOM   2616  HB2 ASP A 175      31.952  18.895   8.750
ATOM   2617  N   SER A 176      28.492  20.776   8.145
ATOM   2618  CA  SER A 176      27.339  21.169   8.947
ATOM   2619  C   SER A 176      26.270  21.692   7.986
ATOM   2620  O   SER A 176      26.508  22.684   7.295
ATOM   2621  CB  SER A 176      27.761  22.243   9.965
ATOM   2622  OG  SER A 176      26.738  22.521  10.900
ATOM   2623  H   SER A 176      28.672  21.354   7.338
ATOM   2624  HA  SER A 176      26.949  20.300   9.482
ATOM   2625  HB3 SER A 176      28.023  23.170   9.461
ATOM   2626  HB2 SER A 176      28.648  21.921  10.496
ATOM   2627  HG  SER A 176      27.083  23.133  11.555
ATOM   2628  N   GLY A 177      25.124  21.001   7.956
ATOM   2629  CA  GLY A 177      24.019  21.238   7.038
ATOM   2630  C   GLY A 177      24.405  20.683   5.666
ATOM   2631  O   GLY A 177      24.961  21.407   4.842
ATOM   2632  H   GLY A 177      25.015  20.208   8.578
ATOM   2633  HA3 GLY A 177      23.784  22.301   6.969
ATOM   2634  HA2 GLY A 177      23.135  20.731   7.419
ATOM   2635  N   TYR A 178      24.103  19.398   5.433
ATOM   2636  CA  TYR A 178      24.443  18.688   4.203
ATOM   2637  C   TYR A 178      23.430  17.571   3.926
ATOM   2638  O   TYR A 178      22.904  16.961   4.855
ATOM   2639  CB  TYR A 178      25.902  18.183   4.271
ATOM   2640  CG  TYR A 178      26.243  17.192   5.376
ATOM   2641  CD1 TYR A 178      26.552  17.656   6.672
ATOM   2642  CD2 TYR A 178      26.289  15.808   5.106
ATOM   2643  CE1 TYR A 178      26.895  16.747   7.691
ATOM   2644  CE2 TYR A 178      26.634  14.898   6.124
ATOM   2645  CZ  TYR A 178      26.931  15.365   7.418
ATOM   2646  OH  TYR A 178      27.254  14.480   8.403
ATOM   2647  H   TYR A 178      23.628  18.851   6.142
ATOM   2648  HA  TYR A 178      24.369  19.391   3.371
ATOM   2649  HB3 TYR A 178      26.563  19.042   4.377
ATOM   2650  HB2 TYR A 178      26.171  17.739   3.315
ATOM   2651  HD1 TYR A 178      26.534  18.713   6.888
ATOM   2652  HD2 TYR A 178      26.062  15.441   4.117
ATOM   2653  HE1 TYR A 178      27.122  17.114   8.681
ATOM   2654  HE2 TYR A 178      26.666  13.839   5.911
ATOM   2655  HH  TYR A 178      27.419  14.902   9.249
ATOM   2656  N   GLU A 179      23.194  17.327   2.629
ATOM   2657  CA  GLU A 179      22.283  16.305   2.114
ATOM   2658  C   GLU A 179      23.009  14.967   1.890
ATOM   2659  O   GLU A 179      24.139  14.792   2.338
ATOM   2660  CB  GLU A 179      21.603  16.859   0.834
ATOM   2661  CG  GLU A 179      20.766  18.145   1.023
ATOM   2662  CD  GLU A 179      19.449  17.920   1.779
ATOM   2663  OE1 GLU A 179      19.510  17.634   2.995
ATOM   2664  OE2 GLU A 179      18.385  18.053   1.135
ATOM   2665  H   GLU A 179      23.676  17.871   1.929
ATOM   2666  HA  GLU A 179      21.524  16.080   2.862
ATOM   2667  HB3 GLU A 179      20.968  16.100   0.374
ATOM   2668  HB2 GLU A 179      22.375  17.078   0.099
ATOM   2669  HG3 GLU A 179      20.546  18.563   0.039
ATOM   2670  HG2 GLU A 179      21.343  18.914   1.538
ATOM   2671  N   VAL A 180      22.340  14.026   1.217
ATOM   2672  CA  VAL A 180      22.873  12.702   0.904
ATOM   2673  C   VAL A 180      22.270  12.219  -0.424
ATOM   2674  O   VAL A 180      21.240  12.745  -0.845
ATOM   2675  CB  VAL A 180      22.563  11.701   2.059
ATOM   2676  CG1 VAL A 180      21.060  11.452   2.297
ATOM   2677  CG2 VAL A 180      23.323  10.368   1.948
ATOM   2678  H   VAL A 180      21.411  14.215   0.867
ATOM   2679  HA  VAL A 180      23.953  12.771   0.761
ATOM   2680  HB  VAL A 180      22.938  12.165   2.967
ATOM   2681 HG11 VAL A 180      20.905  10.751   3.118
ATOM   2682 HG12 VAL A 180      20.545  12.376   2.562
ATOM   2683 HG13 VAL A 180      20.566  11.045   1.418
ATOM   2684 HG21 VAL A 180      23.246   9.803   2.877
ATOM   2685 HG22 VAL A 180      22.926   9.734   1.156
ATOM   2686 HG23 VAL A 180      24.384  10.529   1.754
ATOM   2687  N   HIS A 181      22.925  11.233  -1.063
ATOM   2688  CA  HIS A 181      22.478  10.616  -2.316
ATOM   2689  C   HIS A 181      21.213   9.737  -2.186
ATOM   2690  O   HIS A 181      20.638   9.379  -3.214
ATOM   2691  CB  HIS A 181      23.653   9.877  -2.998
ATOM   2692  CG  HIS A 181      24.162   8.599  -2.363
ATOM   2693  ND1 HIS A 181      24.150   8.358  -0.984
ATOM   2694  CD2 HIS A 181      24.727   7.508  -2.992
ATOM   2695  CE1 HIS A 181      24.682   7.152  -0.840
ATOM   2696  NE2 HIS A 181      25.035   6.597  -1.999
ATOM   2697  H   HIS A 181      23.762  10.841  -0.655
ATOM   2698  HA  HIS A 181      22.208  11.443  -2.970
ATOM   2699  HB3 HIS A 181      24.498  10.558  -3.103
ATOM   2700  HB2 HIS A 181      23.356   9.626  -4.017
ATOM   2701  HD2 HIS A 181      24.926   7.310  -4.035
ATOM   2702  HE1 HIS A 181      24.818   6.672   0.118
ATOM   2703  HE2 HIS A 181      25.468   5.693  -2.124
ATOM   2704  N   HIS A 182      20.787   9.437  -0.944
ATOM   2705  CA  HIS A 182      19.514   8.787  -0.629
ATOM   2706  C   HIS A 182      18.329   9.745  -0.789
ATOM   2707  O   HIS A 182      18.474  10.950  -0.578
ATOM   2708  CB  HIS A 182      19.537   8.222   0.805
ATOM   2709  CG  HIS A 182      20.683   7.295   1.109
ATOM   2710  ND1 HIS A 182      21.071   6.284   0.249
ATOM   2711  CD2 HIS A 182      21.556   7.236   2.173
ATOM   2712  CE1 HIS A 182      22.123   5.684   0.805
ATOM   2713  NE2 HIS A 182      22.477   6.207   1.972
ATOM   2714  H   HIS A 182      21.324   9.761  -0.153
ATOM   2715  HA  HIS A 182      19.372   7.960  -1.323
ATOM   2716  HB3 HIS A 182      18.614   7.671   0.987
ATOM   2717  HB2 HIS A 182      19.549   9.028   1.538
ATOM   2718  HD1 HIS A 182      20.659   6.064  -0.649
ATOM   2719  HD2 HIS A 182      21.598   7.856   3.056
ATOM   2720  HE1 HIS A 182      22.649   4.867   0.343
ATOM   2721  N   GLN A 183      17.169   9.159  -1.122
ATOM   2722  CA  GLN A 183      15.879   9.832  -1.258
ATOM   2723  C   GLN A 183      15.446  10.528   0.048
ATOM   2724  O   GLN A 183      15.626   9.972   1.133
ATOM   2725  CB  GLN A 183      14.816   8.822  -1.770
ATOM   2726  CG  GLN A 183      14.240   7.799  -0.756
ATOM   2727  CD  GLN A 183      15.278   6.854  -0.143
ATOM   2728  OE1 GLN A 183      16.134   6.319  -0.842
ATOM   2729  NE2 GLN A 183      15.193   6.635   1.169
ATOM   2730  H   GLN A 183      17.145   8.155  -1.241
ATOM   2731  HA  GLN A 183      16.022  10.591  -2.028
ATOM   2732  HB3 GLN A 183      15.215   8.290  -2.636
ATOM   2733  HB2 GLN A 183      13.975   9.395  -2.163
ATOM   2734  HG3 GLN A 183      13.491   7.182  -1.247
ATOM   2735  HG2 GLN A 183      13.704   8.321   0.037
ATOM   2736 HE22 GLN A 183      15.882   6.051   1.628
ATOM   2737 HE21 GLN A 183      14.487   7.097   1.721
ATOM   2738  N   LYS A 184      14.870  11.728  -0.101
ATOM   2739  CA  LYS A 184      14.390  12.552   1.000
ATOM   2740  C   LYS A 184      12.890  12.793   0.789
ATOM   2741  O   LYS A 184      12.502  13.829   0.246
ATOM   2742  CB  LYS A 184      15.236  13.842   1.067
ATOM   2743  CG  LYS A 184      14.968  14.661   2.340
ATOM   2744  CD  LYS A 184      15.854  15.906   2.456
ATOM   2745  CE  LYS A 184      15.729  16.561   3.841
ATOM   2746  NZ  LYS A 184      16.491  17.814   3.929
ATOM   2747  H   LYS A 184      14.737  12.104  -1.032
ATOM   2748  HA  LYS A 184      14.500  12.031   1.954
ATOM   2749  HB3 LYS A 184      15.084  14.453   0.176
ATOM   2750  HB2 LYS A 184      16.291  13.566   1.061
ATOM   2751  HG3 LYS A 184      15.134  14.023   3.209
ATOM   2752  HG2 LYS A 184      13.922  14.965   2.380
ATOM   2753  HD3 LYS A 184      15.567  16.614   1.679
ATOM   2754  HD2 LYS A 184      16.895  15.641   2.261
ATOM   2755  HE3 LYS A 184      16.090  15.879   4.612
ATOM   2756  HE2 LYS A 184      14.684  16.780   4.067
ATOM   2757  HZ1 LYS A 184      16.101  18.496   3.291
ATOM   2758  HZ2 LYS A 184      16.444  18.189   4.867
ATOM   2759  HZ3 LYS A 184      17.460  17.652   3.679
ATOM   2760  N   LEU A 185      12.081  11.800   1.199
ATOM   2761  CA  LEU A 185      10.626  11.835   1.078
ATOM   2762  C   LEU A 185      10.001  12.349   2.383
ATOM   2763  O   LEU A 185      10.276  11.797   3.451
ATOM   2764  CB  LEU A 185      10.100  10.445   0.651
ATOM   2765  CG  LEU A 185       8.646  10.435   0.105
ATOM   2766  CD1 LEU A 185       8.437   9.281  -0.902
ATOM   2767  CD2 LEU A 185       7.565  10.450   1.207
ATOM   2768  H   LEU A 185      12.476  10.980   1.638
ATOM   2769  HA  LEU A 185      10.384  12.513   0.267
ATOM   2770  HB3 LEU A 185      10.221   9.710   1.447
ATOM   2771  HB2 LEU A 185      10.754  10.107  -0.154
ATOM   2772  HG  LEU A 185       8.498  11.355  -0.457
ATOM   2773 HD11 LEU A 185       7.502   8.743  -0.751
ATOM   2774 HD12 LEU A 185       8.417   9.663  -1.922
ATOM   2775 HD13 LEU A 185       9.237   8.541  -0.851
ATOM   2776 HD21 LEU A 185       6.834   9.651   1.097
ATOM   2777 HD22 LEU A 185       7.988  10.353   2.205
ATOM   2778 HD23 LEU A 185       7.008  11.387   1.183
ATOM   2779  N   VAL A 186       9.153  13.381   2.254
ATOM   2780  CA  VAL A 186       8.375  13.969   3.340
ATOM   2781  C   VAL A 186       6.896  13.935   2.920
ATOM   2782  O   VAL A 186       6.529  14.580   1.937
ATOM   2783  CB  VAL A 186       8.785  15.447   3.617
ATOM   2784  CG1 VAL A 186       7.924  16.130   4.705
ATOM   2785  CG2 VAL A 186      10.274  15.560   3.994
ATOM   2786  H   VAL A 186       8.984  13.768   1.333
ATOM   2787  HA  VAL A 186       8.496  13.393   4.259
ATOM   2788  HB  VAL A 186       8.655  16.023   2.699
ATOM   2789 HG11 VAL A 186       8.293  17.131   4.928
ATOM   2790 HG12 VAL A 186       6.883  16.244   4.399
ATOM   2791 HG13 VAL A 186       7.935  15.559   5.634
ATOM   2792 HG21 VAL A 186      10.550  16.593   4.207
ATOM   2793 HG22 VAL A 186      10.503  14.965   4.878
ATOM   2794 HG23 VAL A 186      10.920  15.218   3.185
ATOM   2795  N   PHE A 187       6.082  13.183   3.674
ATOM   2796  CA  PHE A 187       4.636  13.095   3.489
ATOM   2797  C   PHE A 187       3.959  13.795   4.671
ATOM   2798  O   PHE A 187       4.220  13.433   5.816
ATOM   2799  CB  PHE A 187       4.232  11.610   3.350
ATOM   2800  CG  PHE A 187       2.758  11.299   3.121
ATOM   2801  CD1 PHE A 187       1.913  12.172   2.400
ATOM   2802  CD2 PHE A 187       2.268  10.018   3.452
ATOM   2803  CE1 PHE A 187       0.614  11.792   2.092
ATOM   2804  CE2 PHE A 187       0.968   9.653   3.129
ATOM   2805  CZ  PHE A 187       0.143  10.538   2.450
ATOM   2806  H   PHE A 187       6.455  12.689   4.476
ATOM   2807  HA  PHE A 187       4.352  13.609   2.570
ATOM   2808  HB3 PHE A 187       4.566  11.061   4.232
ATOM   2809  HB2 PHE A 187       4.776  11.179   2.509
ATOM   2810  HD1 PHE A 187       2.255  13.143   2.077
ATOM   2811  HD2 PHE A 187       2.907   9.313   3.962
ATOM   2812  HE1 PHE A 187      -0.031  12.474   1.559
ATOM   2813  HE2 PHE A 187       0.599   8.674   3.399
ATOM   2814  HZ  PHE A 187      -0.866  10.247   2.199
ATOM   2815  N   PHE A 188       3.127  14.803   4.363
ATOM   2816  CA  PHE A 188       2.506  15.737   5.305
ATOM   2817  C   PHE A 188       3.555  16.556   6.065
ATOM   2818  O   PHE A 188       3.904  16.205   7.194
ATOM   2819  CB  PHE A 188       1.514  15.035   6.259
ATOM   2820  CG  PHE A 188       0.261  14.508   5.595
ATOM   2821  CD1 PHE A 188      -0.710  15.406   5.117
ATOM   2822  CD2 PHE A 188       0.087  13.127   5.382
ATOM   2823  CE1 PHE A 188      -1.863  14.925   4.511
ATOM   2824  CE2 PHE A 188      -1.077  12.665   4.784
ATOM   2825  CZ  PHE A 188      -2.046  13.559   4.350
ATOM   2826  H   PHE A 188       2.996  15.040   3.388
ATOM   2827  HA  PHE A 188       1.939  16.451   4.710
ATOM   2828  HB3 PHE A 188       1.192  15.739   7.029
ATOM   2829  HB2 PHE A 188       1.991  14.217   6.797
ATOM   2830  HD1 PHE A 188      -0.557  16.465   5.245
ATOM   2831  HD2 PHE A 188       0.846  12.432   5.705
ATOM   2832  HE1 PHE A 188      -2.617  15.610   4.158
ATOM   2833  HE2 PHE A 188      -1.220  11.607   4.643
ATOM   2834  HZ  PHE A 188      -2.938  13.192   3.869
ATOM   2835  N   ALA A 189       4.046  17.625   5.416
ATOM   2836  CA  ALA A 189       4.955  18.594   6.022
ATOM   2837  C   ALA A 189       4.235  19.388   7.121
ATOM   2838  O   ALA A 189       4.530  19.168   8.291
ATOM   2839  CB  ALA A 189       5.563  19.500   4.940
ATOM   2840  H   ALA A 189       3.715  17.849   4.487
ATOM   2841  HA  ALA A 189       5.776  18.042   6.485
ATOM   2842  HB1 ALA A 189       6.313  20.166   5.368
ATOM   2843  HB2 ALA A 189       6.052  18.912   4.163
ATOM   2844  HB3 ALA A 189       4.810  20.124   4.461
ATOM   2845  N   GLU A 190       3.270  20.239   6.735
ATOM   2846  CA  GLU A 190       2.473  21.056   7.657
ATOM   2847  C   GLU A 190       1.413  20.220   8.401
ATOM   2848  O   GLU A 190       1.262  19.025   8.133
ATOM   2849  CB  GLU A 190       1.824  22.236   6.893
ATOM   2850  CG  GLU A 190       2.726  22.977   5.877
ATOM   2851  CD  GLU A 190       4.134  23.344   6.366
ATOM   2852  OE1 GLU A 190       4.228  24.048   7.396
ATOM   2853  OE2 GLU A 190       5.100  22.919   5.692
ATOM   2854  H   GLU A 190       3.069  20.354   5.752
ATOM   2855  HA  GLU A 190       3.148  21.469   8.409
ATOM   2856  HB3 GLU A 190       1.464  22.968   7.618
ATOM   2857  HB2 GLU A 190       0.931  21.889   6.370
ATOM   2858  HG3 GLU A 190       2.233  23.903   5.588
ATOM   2859  HG2 GLU A 190       2.800  22.373   4.973
ATOM   2860  N   ASP A 191       0.698  20.872   9.336
ATOM   2861  CA  ASP A 191      -0.333  20.249  10.173
ATOM   2862  C   ASP A 191      -1.548  19.792   9.338
ATOM   2863  O   ASP A 191      -1.780  20.312   8.243
ATOM   2864  CB  ASP A 191      -0.751  21.151  11.366
ATOM   2865  CG  ASP A 191      -1.536  22.422  11.008
ATOM   2866  OD1 ASP A 191      -0.908  23.366  10.478
ATOM   2867  OD2 ASP A 191      -2.777  22.379  11.166
ATOM   2868  H   ASP A 191       0.847  21.860   9.489
ATOM   2869  HA  ASP A 191       0.120  19.348  10.586
ATOM   2870  HB3 ASP A 191       0.154  21.469  11.886
ATOM   2871  HB2 ASP A 191      -1.303  20.570  12.106
ATOM   2872  N   VAL A 192      -2.285  18.810   9.877
ATOM   2873  CA  VAL A 192      -3.400  18.167   9.183
ATOM   2874  C   VAL A 192      -4.635  18.185  10.097
ATOM   2875  O   VAL A 192      -4.540  17.750  11.239
ATOM   2876  CB  VAL A 192      -3.068  16.692   8.818
ATOM   2877  CG1 VAL A 192      -4.151  16.046   7.931
ATOM   2878  CG2 VAL A 192      -1.683  16.563   8.157
ATOM   2879  H   VAL A 192      -2.052  18.451  10.793
ATOM   2880  HA  VAL A 192      -3.641  18.706   8.270
ATOM   2881  HB  VAL A 192      -3.019  16.098   9.730
ATOM   2882 HG11 VAL A 192      -3.824  15.078   7.551
ATOM   2883 HG12 VAL A 192      -5.080  15.886   8.478
ATOM   2884 HG13 VAL A 192      -4.382  16.666   7.066
ATOM   2885 HG21 VAL A 192      -1.517  15.560   7.775
ATOM   2886 HG22 VAL A 192      -1.567  17.258   7.327
ATOM   2887 HG23 VAL A 192      -0.880  16.766   8.866
ATOM   2888  N   GLY A 193      -5.772  18.694   9.597
ATOM   2889  CA  GLY A 193      -6.976  18.898  10.408
ATOM   2890  C   GLY A 193      -7.689  17.573  10.721
ATOM   2891  O   GLY A 193      -7.935  17.267  11.888
ATOM   2892  H   GLY A 193      -5.794  19.021   8.640
ATOM   2893  HA3 GLY A 193      -7.659  19.551   9.864
ATOM   2894  HA2 GLY A 193      -6.723  19.415  11.336
ATOM   2895  N   SER A 194      -8.021  16.799   9.677
ATOM   2896  CA  SER A 194      -8.832  15.587   9.753
ATOM   2897  C   SER A 194      -8.413  14.606   8.648
ATOM   2898  O   SER A 194      -8.968  14.614   7.550
ATOM   2899  CB  SER A 194     -10.336  15.955   9.797
ATOM   2900  OG  SER A 194     -10.751  16.737   8.695
ATOM   2901  H   SER A 194      -7.784  17.113   8.743
ATOM   2902  HA  SER A 194      -8.614  15.085  10.695
ATOM   2903  HB3 SER A 194     -10.566  16.500  10.713
ATOM   2904  HB2 SER A 194     -10.941  15.048   9.820
ATOM   2905  HG  SER A 194     -10.308  17.588   8.746
ATOM   2906  N   ASN A 195      -7.415  13.773   8.979
ATOM   2907  CA  ASN A 195      -6.909  12.709   8.120
ATOM   2908  C   ASN A 195      -7.756  11.438   8.277
ATOM   2909  O   ASN A 195      -8.026  11.031   9.404
ATOM   2910  CB  ASN A 195      -5.442  12.413   8.493
ATOM   2911  CG  ASN A 195      -4.775  11.500   7.466
ATOM   2912  OD1 ASN A 195      -4.444  11.936   6.368
ATOM   2913  ND2 ASN A 195      -4.599  10.227   7.816
ATOM   2914  H   ASN A 195      -7.029  13.808   9.914
ATOM   2915  HA  ASN A 195      -6.959  13.017   7.076
ATOM   2916  HB3 ASN A 195      -5.366  11.986   9.495
ATOM   2917  HB2 ASN A 195      -4.871  13.339   8.523
ATOM   2918 HD22 ASN A 195      -4.190   9.570   7.168
ATOM   2919 HD21 ASN A 195      -4.864   9.903   8.740
ATOM   2920  N   LYS A 196      -8.099  10.804   7.148
ATOM   2921  CA  LYS A 196      -8.825   9.536   7.103
ATOM   2922  C   LYS A 196      -8.755   8.932   5.694
ATOM   2923  O   LYS A 196      -9.782   8.584   5.111
ATOM   2924  CB  LYS A 196     -10.263   9.696   7.642
ATOM   2925  CG  LYS A 196     -11.060  10.806   6.945
ATOM   2926  CD  LYS A 196     -12.513  10.802   7.392
ATOM   2927  CE  LYS A 196     -13.293  11.902   6.685
ATOM   2928  NZ  LYS A 196     -14.691  11.864   7.100
ATOM   2929  H   LYS A 196      -7.873  11.214   6.252
ATOM   2930  HA  LYS A 196      -8.296   8.843   7.753
ATOM   2931  HB3 LYS A 196     -10.240   9.901   8.711
ATOM   2932  HB2 LYS A 196     -10.789   8.744   7.547
ATOM   2933  HG3 LYS A 196     -11.020  10.696   5.862
ATOM   2934  HG2 LYS A 196     -10.619  11.778   7.170
ATOM   2935  HD3 LYS A 196     -12.564  10.933   8.474
ATOM   2936  HD2 LYS A 196     -12.955   9.827   7.173
ATOM   2937  HE3 LYS A 196     -13.254  11.763   5.606
ATOM   2938  HE2 LYS A 196     -12.879  12.886   6.910
ATOM   2939  HZ1 LYS A 196     -14.767  12.022   8.096
ATOM   2940  HZ2 LYS A 196     -15.198  12.598   6.624
ATOM   2941  HZ3 LYS A 196     -15.100  10.973   6.845
ATOM   2942  N   GLY A 197      -7.531   8.822   5.163
ATOM   2943  CA  GLY A 197      -7.337   8.335   3.806
ATOM   2944  C   GLY A 197      -5.878   8.440   3.373
ATOM   2945  O   GLY A 197      -5.639   8.582   2.180
ATOM   2946  H   GLY A 197      -6.718   9.106   5.690
ATOM   2947  HA3 GLY A 197      -7.954   8.916   3.118
ATOM   2948  HA2 GLY A 197      -7.643   7.293   3.733
ATOM   2949  N   ALA A 198      -4.906   8.387   4.299
ATOM   2950  CA  ALA A 198      -3.482   8.406   3.972
ATOM   2951  C   ALA A 198      -2.947   6.975   3.849
ATOM   2952  O   ALA A 198      -2.989   6.229   4.827
ATOM   2953  CB  ALA A 198      -2.720   9.189   5.046
ATOM   2954  H   ALA A 198      -5.138   8.211   5.268
ATOM   2955  HA  ALA A 198      -3.318   8.932   3.031
ATOM   2956  HB1 ALA A 198      -1.650   9.195   4.838
ATOM   2957  HB2 ALA A 198      -3.048  10.226   5.066
ATOM   2958  HB3 ALA A 198      -2.864   8.771   6.041
ATOM   2959  N   ILE A 199      -2.435   6.630   2.659
ATOM   2960  CA  ILE A 199      -1.720   5.383   2.405
ATOM   2961  C   ILE A 199      -0.357   5.743   1.801
ATOM   2962  O   ILE A 199      -0.313   6.373   0.746
ATOM   2963  CB  ILE A 199      -2.485   4.423   1.440
ATOM   2964  CG1 ILE A 199      -3.798   3.931   2.093
ATOM   2965  CG2 ILE A 199      -1.628   3.213   0.990
ATOM   2966  CD1 ILE A 199      -4.686   3.076   1.178
ATOM   2967  H   ILE A 199      -2.441   7.299   1.899
ATOM   2968  HA  ILE A 199      -1.554   4.844   3.336
ATOM   2969  HB  ILE A 199      -2.756   4.985   0.545
ATOM   2970 HG13 ILE A 199      -4.386   4.782   2.434
ATOM   2971 HG12 ILE A 199      -3.560   3.353   2.985
ATOM   2972 HG21 ILE A 199      -2.193   2.509   0.380
ATOM   2973 HG22 ILE A 199      -0.776   3.510   0.378
ATOM   2974 HG23 ILE A 199      -1.241   2.676   1.856
ATOM   2975 HD11 ILE A 199      -5.709   3.037   1.552
ATOM   2976 HD12 ILE A 199      -4.713   3.469   0.162
ATOM   2977 HD13 ILE A 199      -4.323   2.052   1.119
ATOM   2978  N   ILE A 200       0.722   5.312   2.468
ATOM   2979  CA  ILE A 200       2.090   5.425   1.970
ATOM   2980  C   ILE A 200       2.749   4.041   1.920
ATOM   2981  O   ILE A 200       2.644   3.276   2.877
ATOM   2982  CB  ILE A 200       2.960   6.430   2.783
ATOM   2983  CG1 ILE A 200       4.427   6.518   2.287
ATOM   2984  CG2 ILE A 200       2.917   6.199   4.301
ATOM   2985  CD1 ILE A 200       5.152   7.814   2.676
ATOM   2986  H   ILE A 200       0.607   4.807   3.338
ATOM   2987  HA  ILE A 200       2.051   5.803   0.959
ATOM   2988  HB  ILE A 200       2.512   7.403   2.603
ATOM   2989 HG13 ILE A 200       4.450   6.443   1.199
ATOM   2990 HG12 ILE A 200       5.001   5.665   2.652
ATOM   2991 HG21 ILE A 200       3.418   6.999   4.844
ATOM   2992 HG22 ILE A 200       1.897   6.155   4.678
ATOM   2993 HG23 ILE A 200       3.415   5.268   4.557
ATOM   2994 HD11 ILE A 200       6.205   7.756   2.404
ATOM   2995 HD12 ILE A 200       4.721   8.671   2.160
ATOM   2996 HD13 ILE A 200       5.107   8.008   3.747
ATOM   2997  N   GLY A 201       3.430   3.746   0.805
ATOM   2998  CA  GLY A 201       4.183   2.509   0.702
ATOM   2999  C   GLY A 201       4.999   2.453  -0.578
ATOM   3000  O   GLY A 201       5.215   3.467  -1.234
ATOM   3001  H   GLY A 201       3.476   4.398   0.033
ATOM   3002  HA3 GLY A 201       3.514   1.649   0.764
ATOM   3003  HA2 GLY A 201       4.900   2.490   1.522
ATOM   3004  N   LEU A 202       5.496   1.249  -0.891
ATOM   3005  CA  LEU A 202       6.320   0.983  -2.068
ATOM   3006  C   LEU A 202       5.507   0.223  -3.129
ATOM   3007  O   LEU A 202       5.615   0.554  -4.308
ATOM   3008  CB  LEU A 202       7.573   0.178  -1.660
ATOM   3009  CG  LEU A 202       8.445   0.779  -0.534
ATOM   3010  CD1 LEU A 202       9.593  -0.184  -0.176
ATOM   3011  CD2 LEU A 202       8.962   2.195  -0.849
ATOM   3012  H   LEU A 202       5.306   0.457  -0.292
ATOM   3013  HA  LEU A 202       6.652   1.916  -2.526
ATOM   3014  HB3 LEU A 202       8.198   0.049  -2.542
ATOM   3015  HB2 LEU A 202       7.268  -0.819  -1.348
ATOM   3016  HG  LEU A 202       7.824   0.855   0.359
ATOM   3017 HD11 LEU A 202       9.853  -0.108   0.878
ATOM   3018 HD12 LEU A 202       9.322  -1.224  -0.359
ATOM   3019 HD13 LEU A 202      10.494   0.020  -0.753
ATOM   3020 HD21 LEU A 202      10.020   2.308  -0.611
ATOM   3021 HD22 LEU A 202       8.839   2.452  -1.900
ATOM   3022 HD23 LEU A 202       8.422   2.942  -0.267
ATOM   3023  N   MET A 203       4.697  -0.756  -2.692
ATOM   3024  CA  MET A 203       3.854  -1.591  -3.542
ATOM   3025  C   MET A 203       2.444  -1.612  -2.942
ATOM   3026  O   MET A 203       2.210  -2.324  -1.967
ATOM   3027  CB  MET A 203       4.509  -2.982  -3.671
ATOM   3028  CG  MET A 203       3.757  -3.997  -4.538
ATOM   3029  SD  MET A 203       4.625  -5.584  -4.678
ATOM   3030  CE  MET A 203       4.248  -6.023  -6.394
ATOM   3031  H   MET A 203       4.666  -0.968  -1.704
ATOM   3032  HA  MET A 203       3.790  -1.168  -4.545
ATOM   3033  HB3 MET A 203       4.669  -3.409  -2.679
ATOM   3034  HB2 MET A 203       5.495  -2.847  -4.113
ATOM   3035  HG3 MET A 203       3.601  -3.581  -5.535
ATOM   3036  HG2 MET A 203       2.776  -4.197  -4.114
ATOM   3037  HE1 MET A 203       4.660  -7.003  -6.627
ATOM   3038  HE2 MET A 203       3.172  -6.048  -6.561
ATOM   3039  HE3 MET A 203       4.690  -5.299  -7.074
ATOM   3040  N   VAL A 204       1.552  -0.799  -3.528
ATOM   3041  CA  VAL A 204       0.169  -0.598  -3.105
ATOM   3042  C   VAL A 204      -0.750  -1.313  -4.118
ATOM   3043  O   VAL A 204      -0.792  -0.901  -5.276
ATOM   3044  CB  VAL A 204      -0.178   0.920  -3.051
ATOM   3045  CG1 VAL A 204      -1.639   1.199  -2.648
ATOM   3046  CG2 VAL A 204       0.763   1.688  -2.100
ATOM   3047  H   VAL A 204       1.833  -0.279  -4.350
ATOM   3048  HA  VAL A 204       0.013  -1.000  -2.109
ATOM   3049  HB  VAL A 204      -0.031   1.348  -4.042
ATOM   3050 HG11 VAL A 204      -1.839   2.269  -2.610
ATOM   3051 HG12 VAL A 204      -2.355   0.769  -3.348
ATOM   3052 HG13 VAL A 204      -1.846   0.792  -1.660
ATOM   3053 HG21 VAL A 204       0.505   2.748  -2.061
ATOM   3054 HG22 VAL A 204       0.706   1.299  -1.083
ATOM   3055 HG23 VAL A 204       1.803   1.627  -2.421
ATOM   3056  N   GLY A 205      -1.426  -2.391  -3.684
ATOM   3057  CA  GLY A 205      -2.182  -3.276  -4.572
ATOM   3058  C   GLY A 205      -3.536  -3.624  -3.961
ATOM   3059  O   GLY A 205      -3.575  -4.309  -2.943
ATOM   3060  H   GLY A 205      -1.340  -2.674  -2.716
ATOM   3061  HA3 GLY A 205      -1.636  -4.214  -4.659
ATOM   3062  HA2 GLY A 205      -2.286  -2.894  -5.583
ATOM   3063  N   GLY A 206      -4.643  -3.251  -4.627
ATOM   3064  CA  GLY A 206      -5.994  -3.675  -4.245
ATOM   3065  C   GLY A 206      -6.455  -3.049  -2.925
ATOM   3066  O   GLY A 206      -6.928  -3.769  -2.047
ATOM   3067  H   GLY A 206      -4.551  -2.702  -5.472
ATOM   3068  HA3 GLY A 206      -6.024  -4.754  -4.144
ATOM   3069  HA2 GLY A 206      -6.697  -3.420  -5.034
ATOM   3070  N   VAL A 207      -6.281  -1.728  -2.780
ATOM   3071  CA  VAL A 207      -6.690  -0.969  -1.600
ATOM   3072  C   VAL A 207      -7.954  -0.155  -1.922
ATOM   3073  O   VAL A 207      -8.188   0.162  -3.086
ATOM   3074  CB  VAL A 207      -5.563   0.004  -1.151
ATOM   3075  CG1 VAL A 207      -4.237  -0.753  -0.943
ATOM   3076  CG2 VAL A 207      -5.342   1.255  -2.020
ATOM   3077  H   VAL A 207      -5.885  -1.191  -3.538
ATOM   3078  HA  VAL A 207      -6.918  -1.638  -0.768
ATOM   3079  HB  VAL A 207      -5.868   0.389  -0.179
ATOM   3080 HG11 VAL A 207      -3.515  -0.124  -0.426
ATOM   3081 HG12 VAL A 207      -4.383  -1.650  -0.341
ATOM   3082 HG13 VAL A 207      -3.791  -1.061  -1.890
ATOM   3083 HG21 VAL A 207      -4.450   1.801  -1.714
ATOM   3084 HG22 VAL A 207      -5.221   0.975  -3.060
ATOM   3085 HG23 VAL A 207      -6.177   1.955  -1.958
ATOM   3086  N   VAL A 208      -8.729   0.190  -0.887
ATOM   3087  CA  VAL A 208      -9.890   1.066  -1.005
ATOM   3088  C   VAL A 208      -9.865   2.121   0.105
ATOM   3089  O   VAL A 208      -9.633   1.792   1.268
ATOM   3090  CB  VAL A 208     -11.242   0.293  -1.021
ATOM   3091  CG1 VAL A 208     -11.469  -0.606   0.203
ATOM   3092  CG2 VAL A 208     -12.463   1.220  -1.204
ATOM   3093  H   VAL A 208      -8.488  -0.106   0.051
ATOM   3094  HA  VAL A 208      -9.822   1.598  -1.949
ATOM   3095  HB  VAL A 208     -11.208  -0.366  -1.890
ATOM   3096 HG11 VAL A 208     -12.355  -1.228   0.069
ATOM   3097 HG12 VAL A 208     -10.624  -1.273   0.373
ATOM   3098 HG13 VAL A 208     -11.626  -0.015   1.103
ATOM   3099 HG21 VAL A 208     -13.357   0.638  -1.422
ATOM   3100 HG22 VAL A 208     -12.670   1.805  -0.307
ATOM   3101 HG23 VAL A 208     -12.322   1.925  -2.022
ATOM   3102  N   ILE A 209     -10.107   3.374  -0.296
ATOM   3103  CA  ILE A 209     -10.284   4.503   0.606
ATOM   3104  C   ILE A 209     -11.635   5.143   0.268
ATOM   3105  O   ILE A 209     -11.993   5.234  -0.907
ATOM   3106  CB  ILE A 209      -9.168   5.577   0.447
ATOM   3107  CG1 ILE A 209      -7.767   4.954   0.638
ATOM   3108  CG2 ILE A 209      -9.362   6.757   1.425
ATOM   3109  CD1 ILE A 209      -6.602   5.922   0.402
ATOM   3110  H   ILE A 209     -10.283   3.564  -1.274
ATOM   3111  HA  ILE A 209     -10.306   4.168   1.643
ATOM   3112  HB  ILE A 209      -9.213   5.978  -0.568
ATOM   3113 HG13 ILE A 209      -7.632   4.110  -0.039
ATOM   3114 HG12 ILE A 209      -7.693   4.540   1.644
ATOM   3115 HG21 ILE A 209      -8.553   7.479   1.356
ATOM   3116 HG22 ILE A 209     -10.276   7.312   1.227
ATOM   3117 HG23 ILE A 209      -9.408   6.409   2.457
ATOM   3118 HD11 ILE A 209      -5.813   5.433  -0.159
ATOM   3119 HD12 ILE A 209      -6.898   6.806  -0.161
ATOM   3120 HD13 ILE A 209      -6.173   6.238   1.350
ATOM   3121  N   ALA A 210     -12.348   5.584   1.315
ATOM   3122  CA  ALA A 210     -13.622   6.304   1.251
ATOM   3123  C   ALA A 210     -13.375   7.789   0.785
ATOM   3124  O   ALA A 210     -13.166   8.631   1.686
ATOM   3125  CB  ALA A 210     -14.318   6.149   2.622
ATOM   3126  OXT ALA A 210     -13.368   7.961  -0.454
ATOM   3127  H   ALA A 210     -11.996   5.421   2.250
ATOM   3128  HA  ALA A 210     -14.254   5.808   0.516
ATOM   3129  HB1 ALA A 210     -15.336   6.531   2.600
ATOM   3130  HB2 ALA A 210     -14.393   5.100   2.900
ATOM   3131  HB3 ALA A 210     -13.779   6.651   3.427
ATOM   3132  N   ASP A 211      11.608  24.091   2.381
ATOM   3133  CA  ASP A 211      12.188  23.390   1.224
ATOM   3134  C   ASP A 211      13.040  24.430   0.451
ATOM   3135  O   ASP A 211      12.479  25.324  -0.186
ATOM   3136  CB  ASP A 211      11.093  22.652   0.392
ATOM   3137  CG  ASP A 211      11.494  22.175  -1.016
ATOM   3138  OD1 ASP A 211      12.422  21.339  -1.094
ATOM   3139  OD2 ASP A 211      10.924  22.701  -1.997
ATOM   3140  H1  ASP A 211      12.267  24.732   2.801
ATOM   3141  H2  ASP A 211      10.788  24.620   2.117
ATOM   3142  HA  ASP A 211      12.865  22.620   1.601
ATOM   3143  HB3 ASP A 211      10.214  23.294   0.300
ATOM   3144  HB2 ASP A 211      10.749  21.780   0.950
ATOM   3145  N   ALA A 212      14.374  24.298   0.538
ATOM   3146  CA  ALA A 212      15.343  25.133  -0.170
ATOM   3147  C   ALA A 212      15.776  24.465  -1.481
ATOM   3148  O   ALA A 212      15.793  23.235  -1.570
ATOM   3149  CB  ALA A 212      16.562  25.352   0.739
ATOM   3150  H   ALA A 212      14.766  23.545   1.091
ATOM   3151  HA  ALA A 212      14.902  26.106  -0.395
ATOM   3152  HB1 ALA A 212      17.279  26.033   0.278
ATOM   3153  HB2 ALA A 212      16.266  25.788   1.694
ATOM   3154  HB3 ALA A 212      17.085  24.418   0.949
ATOM   3155  N   GLU A 213      16.148  25.291  -2.472
ATOM   3156  CA  GLU A 213      16.694  24.832  -3.750
ATOM   3157  C   GLU A 213      18.119  24.294  -3.591
ATOM   3158  O   GLU A 213      18.936  24.908  -2.903
ATOM   3159  CB  GLU A 213      16.649  25.963  -4.802
ATOM   3160  CG  GLU A 213      15.248  26.559  -5.066
ATOM   3161  CD  GLU A 213      14.165  25.515  -5.370
ATOM   3162  OE1 GLU A 213      13.112  25.579  -4.699
ATOM   3163  OE2 GLU A 213      14.405  24.644  -6.236
ATOM   3164  H   GLU A 213      16.111  26.291  -2.335
ATOM   3165  HA  GLU A 213      16.080  24.004  -4.102
ATOM   3166  HB3 GLU A 213      17.060  25.597  -5.745
ATOM   3167  HB2 GLU A 213      17.314  26.772  -4.494
ATOM   3168  HG3 GLU A 213      15.301  27.247  -5.910
ATOM   3169  HG2 GLU A 213      14.949  27.165  -4.209
ATOM   3170  N   PHE A 214      18.381  23.162  -4.259
ATOM   3171  CA  PHE A 214      19.699  22.542  -4.319
ATOM   3172  C   PHE A 214      20.562  23.333  -5.315
ATOM   3173  O   PHE A 214      20.099  23.612  -6.422
ATOM   3174  CB  PHE A 214      19.515  21.064  -4.725
ATOM   3175  CG  PHE A 214      20.729  20.182  -4.501
ATOM   3176  CD1 PHE A 214      21.132  19.868  -3.186
ATOM   3177  CD2 PHE A 214      21.520  19.746  -5.584
ATOM   3178  CE1 PHE A 214      22.277  19.113  -2.972
ATOM   3179  CE2 PHE A 214      22.659  18.987  -5.351
ATOM   3180  CZ  PHE A 214      23.036  18.676  -4.050
ATOM   3181  H   PHE A 214      17.661  22.731  -4.820
ATOM   3182  HA  PHE A 214      20.149  22.584  -3.325
ATOM   3183  HB3 PHE A 214      19.197  20.987  -5.767
ATOM   3184  HB2 PHE A 214      18.704  20.632  -4.137
ATOM   3185  HD1 PHE A 214      20.551  20.211  -2.342
ATOM   3186  HD2 PHE A 214      21.238  19.995  -6.593
ATOM   3187  HE1 PHE A 214      22.581  18.867  -1.965
ATOM   3188  HE2 PHE A 214      23.259  18.647  -6.183
ATOM   3189  HZ  PHE A 214      23.928  18.096  -3.874
ATOM   3190  N   ARG A 215      21.786  23.700  -4.902
ATOM   3191  CA  ARG A 215      22.736  24.391  -5.772
ATOM   3192  C   ARG A 215      23.400  23.419  -6.758
ATOM   3193  O   ARG A 215      23.625  22.254  -6.427
ATOM   3194  CB  ARG A 215      23.824  25.112  -4.960
ATOM   3195  CG  ARG A 215      23.341  26.334  -4.157
ATOM   3196  CD  ARG A 215      24.500  27.158  -3.556
ATOM   3197  NE  ARG A 215      25.303  27.862  -4.581
ATOM   3198  CZ  ARG A 215      25.544  29.180  -4.712
ATOM   3199  NH1 ARG A 215      25.040  30.090  -3.866
ATOM   3200  NH2 ARG A 215      26.315  29.600  -5.722
ATOM   3201  H   ARG A 215      22.113  23.444  -3.982
ATOM   3202  HA  ARG A 215      22.204  25.151  -6.338
ATOM   3203  HB3 ARG A 215      24.565  25.467  -5.674
ATOM   3204  HB2 ARG A 215      24.339  24.408  -4.304
ATOM   3205  HG3 ARG A 215      22.608  26.073  -3.393
ATOM   3206  HG2 ARG A 215      22.807  26.970  -4.864
ATOM   3207  HD3 ARG A 215      25.212  26.457  -3.120
ATOM   3208  HD2 ARG A 215      24.167  27.781  -2.726
ATOM   3209  HE  ARG A 215      25.738  27.251  -5.263
ATOM   3210 HH12 ARG A 215      25.245  31.072  -3.981
ATOM   3211 HH11 ARG A 215      24.463  29.792  -3.093
ATOM   3212 HH22 ARG A 215      26.526  30.579  -5.845
ATOM   3213 HH21 ARG A 215      26.702  28.927  -6.378
ATOM   3214  N   HIS A 216      23.748  23.956  -7.938
ATOM   3215  CA  HIS A 216      24.575  23.286  -8.942
ATOM   3216  C   HIS A 216      26.060  23.206  -8.523
ATOM   3217  O   HIS A 216      26.737  22.255  -8.912
ATOM   3218  CB  HIS A 216      24.376  24.022 -10.282
ATOM   3219  CG  HIS A 216      24.988  23.380 -11.503
ATOM   3220  ND1 HIS A 216      25.052  22.009 -11.691
ATOM   3221  CD2 HIS A 216      25.578  23.932 -12.619
ATOM   3222  CE1 HIS A 216      25.656  21.799 -12.862
ATOM   3223  NE2 HIS A 216      25.996  22.920 -13.486
ATOM   3224  H   HIS A 216      23.521  24.921  -8.129
ATOM   3225  HA  HIS A 216      24.209  22.266  -9.054
ATOM   3226  HB3 HIS A 216      24.760  25.041 -10.207
ATOM   3227  HB2 HIS A 216      23.311  24.118 -10.485
ATOM   3228  HD2 HIS A 216      25.727  24.972 -12.867
ATOM   3229  HE1 HIS A 216      25.847  20.813 -13.263
ATOM   3230  HD1 HIS A 216      24.725  21.296 -11.053
ATOM   3231  N   ASP A 217      26.513  24.184  -7.721
ATOM   3232  CA  ASP A 217      27.864  24.311  -7.175
ATOM   3233  C   ASP A 217      27.778  24.413  -5.641
ATOM   3234  O   ASP A 217      26.975  25.182  -5.117
ATOM   3235  CB  ASP A 217      28.648  25.526  -7.746
ATOM   3236  CG  ASP A 217      28.047  26.936  -7.548
ATOM   3237  OD1 ASP A 217      28.860  27.871  -7.384
ATOM   3238  OD2 ASP A 217      26.810  27.101  -7.661
ATOM   3239  H   ASP A 217      25.889  24.938  -7.469
ATOM   3240  HA  ASP A 217      28.435  23.413  -7.420
ATOM   3241  HB3 ASP A 217      28.744  25.388  -8.824
ATOM   3242  HB2 ASP A 217      29.670  25.501  -7.363
ATOM   3243  N   SER A 218      28.632  23.653  -4.944
ATOM   3244  CA  SER A 218      28.673  23.565  -3.483
ATOM   3245  C   SER A 218      29.957  22.894  -2.965
ATOM   3246  O   SER A 218      30.396  23.230  -1.865
ATOM   3247  CB  SER A 218      27.395  22.875  -2.942
ATOM   3248  OG  SER A 218      27.318  21.514  -3.325
ATOM   3249  H   SER A 218      29.245  23.024  -5.445
ATOM   3250  HA  SER A 218      28.688  24.587  -3.108
ATOM   3251  HB3 SER A 218      26.489  23.388  -3.266
ATOM   3252  HB2 SER A 218      27.388  22.915  -1.853
ATOM   3253  HG  SER A 218      27.283  21.469  -4.285
ATOM   3254  N   GLY A 219      30.528  21.964  -3.750
ATOM   3255  CA  GLY A 219      31.661  21.127  -3.358
ATOM   3256  C   GLY A 219      31.192  19.807  -2.720
ATOM   3257  O   GLY A 219      32.024  19.082  -2.176
ATOM   3258  H   GLY A 219      30.092  21.730  -4.635
ATOM   3259  HA3 GLY A 219      32.329  21.652  -2.674
ATOM   3260  HA2 GLY A 219      32.240  20.892  -4.252
ATOM   3261  N   TYR A 220      29.884  19.496  -2.774
ATOM   3262  CA  TYR A 220      29.289  18.289  -2.210
ATOM   3263  C   TYR A 220      27.992  17.959  -2.972
ATOM   3264  O   TYR A 220      26.905  17.966  -2.393
ATOM   3265  CB  TYR A 220      29.132  18.466  -0.681
ATOM   3266  CG  TYR A 220      28.724  17.217   0.074
ATOM   3267  CD1 TYR A 220      27.446  17.134   0.658
ATOM   3268  CD2 TYR A 220      29.625  16.139   0.204
ATOM   3269  CE1 TYR A 220      27.073  15.978   1.359
ATOM   3270  CE2 TYR A 220      29.245  14.978   0.906
ATOM   3271  CZ  TYR A 220      27.964  14.896   1.486
ATOM   3272  OH  TYR A 220      27.586  13.776   2.166
ATOM   3273  H   TYR A 220      29.244  20.131  -3.232
ATOM   3274  HA  TYR A 220      29.966  17.453  -2.391
ATOM   3275  HB3 TYR A 220      28.430  19.274  -0.467
ATOM   3276  HB2 TYR A 220      30.080  18.785  -0.248
ATOM   3277  HD1 TYR A 220      26.749  17.954   0.568
ATOM   3278  HD2 TYR A 220      30.609  16.200  -0.238
ATOM   3279  HE1 TYR A 220      26.096  15.942   1.802
ATOM   3280  HE2 TYR A 220      29.937  14.154   0.999
ATOM   3281  HH  TYR A 220      26.685  13.828   2.496
ATOM   3282  N   GLU A 221      28.145  17.713  -4.285
ATOM   3283  CA  GLU A 221      27.077  17.427  -5.247
ATOM   3284  C   GLU A 221      26.528  16.006  -5.063
ATOM   3285  O   GLU A 221      27.024  15.064  -5.683
ATOM   3286  CB  GLU A 221      27.577  17.647  -6.697
ATOM   3287  CG  GLU A 221      27.841  19.119  -7.082
ATOM   3288  CD  GLU A 221      29.070  19.778  -6.445
ATOM   3289  OE1 GLU A 221      28.948  20.977  -6.129
ATOM   3290  OE2 GLU A 221      30.106  19.099  -6.268
ATOM   3291  H   GLU A 221      29.072  17.773  -4.685
ATOM   3292  HA  GLU A 221      26.259  18.128  -5.070
ATOM   3293  HB3 GLU A 221      26.832  17.257  -7.393
ATOM   3294  HB2 GLU A 221      28.472  17.050  -6.880
ATOM   3295  HG3 GLU A 221      26.950  19.708  -6.858
ATOM   3296  HG2 GLU A 221      27.977  19.182  -8.162
ATOM   3297  N   VAL A 222      25.510  15.894  -4.203
ATOM   3298  CA  VAL A 222      24.803  14.661  -3.890
ATOM   3299  C   VAL A 222      23.410  14.698  -4.547
ATOM   3300  O   VAL A 222      22.475  15.293  -4.014
ATOM   3301  CB  VAL A 222      24.707  14.448  -2.351
ATOM   3302  CG1 VAL A 222      26.060  14.006  -1.769
ATOM   3303  CG2 VAL A 222      24.153  15.643  -1.546
ATOM   3304  H   VAL A 222      25.192  16.717  -3.711
ATOM   3305  HA  VAL A 222      25.338  13.803  -4.304
ATOM   3306  HB  VAL A 222      24.028  13.614  -2.182
ATOM   3307 HG11 VAL A 222      25.978  13.776  -0.706
ATOM   3308 HG12 VAL A 222      26.430  13.109  -2.266
ATOM   3309 HG13 VAL A 222      26.815  14.786  -1.880
ATOM   3310 HG21 VAL A 222      24.316  15.492  -0.482
ATOM   3311 HG22 VAL A 222      24.642  16.582  -1.803
ATOM   3312 HG23 VAL A 222      23.081  15.772  -1.684
ATOM   3313  N   HIS A 223      23.314  14.071  -5.732
ATOM   3314  CA  HIS A 223      22.066  13.897  -6.479
ATOM   3315  C   HIS A 223      21.116  12.951  -5.725
ATOM   3316  O   HIS A 223      21.525  11.850  -5.357
ATOM   3317  CB  HIS A 223      22.391  13.398  -7.906
ATOM   3318  CG  HIS A 223      21.227  12.891  -8.731
ATOM   3319  ND1 HIS A 223      19.981  13.527  -8.769
ATOM   3320  CD2 HIS A 223      21.174  11.785  -9.553
ATOM   3321  CE1 HIS A 223      19.236  12.788  -9.577
ATOM   3322  NE2 HIS A 223      19.893  11.739 -10.070
ATOM   3323  H   HIS A 223      24.133  13.634  -6.129
ATOM   3324  HA  HIS A 223      21.578  14.870  -6.567
ATOM   3325  HB3 HIS A 223      23.127  12.597  -7.849
ATOM   3326  HB2 HIS A 223      22.876  14.194  -8.469
ATOM   3327  HD2 HIS A 223      21.923  11.051  -9.809
ATOM   3328  HE1 HIS A 223      18.206  13.012  -9.810
ATOM   3329  HE2 HIS A 223      19.520  11.035 -10.692
ATOM   3330  N   HIS A 224      19.872  13.406  -5.520
ATOM   3331  CA  HIS A 224      18.845  12.674  -4.786
ATOM   3332  C   HIS A 224      17.441  13.039  -5.278
ATOM   3333  O   HIS A 224      17.247  14.098  -5.878
ATOM   3334  CB  HIS A 224      18.992  12.932  -3.271
ATOM   3335  CG  HIS A 224      18.795  14.356  -2.796
ATOM   3336  ND1 HIS A 224      19.803  15.305  -2.791
ATOM   3337  CD2 HIS A 224      17.690  14.993  -2.273
ATOM   3338  CE1 HIS A 224      19.284  16.433  -2.298
ATOM   3339  NE2 HIS A 224      18.000  16.323  -1.977
ATOM   3340  H   HIS A 224      19.594  14.305  -5.886
ATOM   3341  HA  HIS A 224      18.978  11.605  -4.971
ATOM   3342  HB3 HIS A 224      19.973  12.587  -2.955
ATOM   3343  HB2 HIS A 224      18.276  12.309  -2.737
ATOM   3344  HD1 HIS A 224      20.757  15.173  -3.106
ATOM   3345  HD2 HIS A 224      16.700  14.599  -2.096
ATOM   3346  HE1 HIS A 224      19.850  17.345  -2.180
ATOM   3347  N   GLN A 225      16.492  12.143  -4.967
ATOM   3348  CA  GLN A 225      15.060  12.310  -5.196
ATOM   3349  C   GLN A 225      14.419  12.948  -3.960
ATOM   3350  O   GLN A 225      14.323  12.294  -2.923
ATOM   3351  CB  GLN A 225      14.403  10.946  -5.514
ATOM   3352  CG  GLN A 225      14.519  10.503  -6.986
ATOM   3353  CD  GLN A 225      15.938  10.161  -7.445
ATOM   3354  OE1 GLN A 225      16.722   9.583  -6.694
ATOM   3355  NE2 GLN A 225      16.259  10.486  -8.698
ATOM   3356  H   GLN A 225      16.758  11.296  -4.487
ATOM   3357  HA  GLN A 225      14.899  12.965  -6.053
ATOM   3358  HB3 GLN A 225      13.336  11.003  -5.292
ATOM   3359  HB2 GLN A 225      14.790  10.170  -4.851
ATOM   3360  HG3 GLN A 225      14.096  11.273  -7.633
ATOM   3361  HG2 GLN A 225      13.907   9.613  -7.133
ATOM   3362 HE22 GLN A 225      17.169  10.242  -9.067
ATOM   3363 HE21 GLN A 225      15.590  10.947  -9.298
ATOM   3364  N   LYS A 226      13.994  14.210  -4.096
ATOM   3365  CA  LYS A 226      13.398  14.985  -3.017
ATOM   3366  C   LYS A 226      11.893  15.116  -3.284
ATOM   3367  O   LYS A 226      11.496  15.934  -4.114
ATOM   3368  CB  LYS A 226      14.115  16.344  -2.963
ATOM   3369  CG  LYS A 226      13.916  17.075  -1.632
ATOM   3370  CD  LYS A 226      14.579  18.451  -1.665
ATOM   3371  CE  LYS A 226      14.854  19.022  -0.273
ATOM   3372  NZ  LYS A 226      15.478  20.347  -0.373
ATOM   3373  H   LYS A 226      14.111  14.685  -4.983
ATOM   3374  HA  LYS A 226      13.544  14.490  -2.056
ATOM   3375  HB3 LYS A 226      13.829  16.975  -3.806
ATOM   3376  HB2 LYS A 226      15.186  16.180  -3.082
ATOM   3377  HG3 LYS A 226      14.344  16.477  -0.828
ATOM   3378  HG2 LYS A 226      12.854  17.184  -1.405
ATOM   3379  HD3 LYS A 226      13.906  19.122  -2.195
ATOM   3380  HD2 LYS A 226      15.504  18.410  -2.244
ATOM   3381  HE3 LYS A 226      15.530  18.371   0.279
ATOM   3382  HE2 LYS A 226      13.930  19.105   0.301
ATOM   3383  HZ1 LYS A 226      15.648  20.706   0.560
ATOM   3384  HZ2 LYS A 226      16.354  20.284  -0.870
ATOM   3385  HZ3 LYS A 226      14.850  20.980  -0.851
ATOM   3386  N   LEU A 227      11.086  14.282  -2.609
ATOM   3387  CA  LEU A 227       9.646  14.188  -2.848
ATOM   3388  C   LEU A 227       8.885  14.773  -1.648
ATOM   3389  O   LEU A 227       8.911  14.183  -0.572
ATOM   3390  CB  LEU A 227       9.284  12.724  -3.187
ATOM   3391  CG  LEU A 227       7.940  12.533  -3.934
ATOM   3392  CD1 LEU A 227       7.831  11.113  -4.530
ATOM   3393  CD2 LEU A 227       6.694  12.893  -3.100
ATOM   3394  H   LEU A 227      11.471  13.652  -1.919
ATOM   3395  HA  LEU A 227       9.397  14.760  -3.734
ATOM   3396  HB3 LEU A 227       9.338  12.092  -2.303
ATOM   3397  HB2 LEU A 227      10.068  12.348  -3.847
ATOM   3398  HG  LEU A 227       7.955  13.211  -4.786
ATOM   3399 HD11 LEU A 227       7.653  11.158  -5.605
ATOM   3400 HD12 LEU A 227       8.741  10.530  -4.380
ATOM   3401 HD13 LEU A 227       7.017  10.537  -4.091
ATOM   3402 HD21 LEU A 227       5.823  12.303  -3.385
ATOM   3403 HD22 LEU A 227       6.859  12.739  -2.033
ATOM   3404 HD23 LEU A 227       6.419  13.938  -3.248
ATOM   3405  N   VAL A 228       8.215  15.917  -1.850
ATOM   3406  CA  VAL A 228       7.451  16.605  -0.807
ATOM   3407  C   VAL A 228       5.959  16.559  -1.182
ATOM   3408  O   VAL A 228       5.575  17.137  -2.196
ATOM   3409  CB  VAL A 228       7.886  18.093  -0.658
ATOM   3410  CG1 VAL A 228       7.133  18.819   0.476
ATOM   3411  CG2 VAL A 228       9.405  18.229  -0.430
ATOM   3412  H   VAL A 228       8.208  16.342  -2.769
ATOM   3413  HA  VAL A 228       7.587  16.125   0.162
ATOM   3414  HB  VAL A 228       7.663  18.622  -1.587
ATOM   3415 HG11 VAL A 228       7.468  19.853   0.571
ATOM   3416 HG12 VAL A 228       6.057  18.847   0.305
ATOM   3417 HG13 VAL A 228       7.300  18.330   1.436
ATOM   3418 HG21 VAL A 228       9.692  19.272  -0.290
ATOM   3419 HG22 VAL A 228       9.722  17.675   0.454
ATOM   3420 HG23 VAL A 228       9.976  17.855  -1.280
ATOM   3421  N   PHE A 229       5.143  15.878  -0.363
ATOM   3422  CA  PHE A 229       3.699  15.750  -0.570
ATOM   3423  C   PHE A 229       2.976  16.448   0.593
ATOM   3424  O   PHE A 229       3.188  16.076   1.746
ATOM   3425  CB  PHE A 229       3.353  14.252  -0.738
ATOM   3426  CG  PHE A 229       1.921  13.860  -1.090
ATOM   3427  CD1 PHE A 229       1.536  12.511  -0.941
ATOM   3428  CD2 PHE A 229       1.030  14.738  -1.752
ATOM   3429  CE1 PHE A 229       0.286  12.076  -1.365
ATOM   3430  CE2 PHE A 229      -0.216  14.284  -2.165
ATOM   3431  CZ  PHE A 229      -0.589  12.962  -1.973
ATOM   3432  H   PHE A 229       5.518  15.433   0.466
ATOM   3433  HA  PHE A 229       3.417  16.251  -1.496
ATOM   3434  HB3 PHE A 229       3.652  13.705   0.157
ATOM   3435  HB2 PHE A 229       3.975  13.854  -1.541
ATOM   3436  HD1 PHE A 229       2.216  11.805  -0.490
ATOM   3437  HD2 PHE A 229       1.297  15.765  -1.946
ATOM   3438  HE1 PHE A 229      -0.002  11.044  -1.229
ATOM   3439  HE2 PHE A 229      -0.904  14.953  -2.654
ATOM   3440  HZ  PHE A 229      -1.559  12.619  -2.305
ATOM   3441  N   PHE A 230       2.164  17.464   0.246
ATOM   3442  CA  PHE A 230       1.479  18.422   1.123
ATOM   3443  C   PHE A 230       2.470  19.359   1.836
ATOM   3444  O   PHE A 230       2.866  19.084   2.969
ATOM   3445  CB  PHE A 230       0.499  17.745   2.111
ATOM   3446  CG  PHE A 230      -0.664  17.022   1.462
ATOM   3447  CD1 PHE A 230      -1.702  17.752   0.843
ATOM   3448  CD2 PHE A 230      -0.663  15.615   1.374
ATOM   3449  CE1 PHE A 230      -2.726  17.080   0.190
ATOM   3450  CE2 PHE A 230      -1.706  14.964   0.732
ATOM   3451  CZ  PHE A 230      -2.727  15.692   0.138
ATOM   3452  H   PHE A 230       2.080  17.679  -0.740
ATOM   3453  HA  PHE A 230       0.882  19.053   0.464
ATOM   3454  HB3 PHE A 230       0.079  18.502   2.776
ATOM   3455  HB2 PHE A 230       1.019  17.045   2.761
ATOM   3456  HD1 PHE A 230      -1.700  18.832   0.872
ATOM   3457  HD2 PHE A 230       0.140  15.040   1.812
ATOM   3458  HE1 PHE A 230      -3.518  17.636  -0.288
ATOM   3459  HE2 PHE A 230      -1.709  13.888   0.673
ATOM   3460  HZ  PHE A 230      -3.512  15.172  -0.386
ATOM   3461  N   ALA A 231       2.838  20.447   1.139
ATOM   3462  CA  ALA A 231       3.740  21.505   1.608
ATOM   3463  C   ALA A 231       2.989  22.760   2.104
ATOM   3464  O   ALA A 231       3.601  23.822   2.208
ATOM   3465  CB  ALA A 231       4.705  21.856   0.463
ATOM   3466  H   ALA A 231       2.452  20.591   0.214
ATOM   3467  HA  ALA A 231       4.337  21.137   2.442
ATOM   3468  HB1 ALA A 231       5.486  22.541   0.794
ATOM   3469  HB2 ALA A 231       5.199  20.968   0.073
ATOM   3470  HB3 ALA A 231       4.181  22.326  -0.370
ATOM   3471  N   GLU A 232       1.688  22.622   2.404
ATOM   3472  CA  GLU A 232       0.802  23.676   2.901
ATOM   3473  C   GLU A 232      -0.378  23.015   3.646
ATOM   3474  O   GLU A 232      -0.454  21.783   3.680
ATOM   3475  CB  GLU A 232       0.402  24.593   1.713
ATOM   3476  CG  GLU A 232      -0.442  25.853   2.014
ATOM   3477  CD  GLU A 232       0.184  26.793   3.050
ATOM   3478  OE1 GLU A 232      -0.299  26.777   4.203
ATOM   3479  OE2 GLU A 232       1.120  27.529   2.671
ATOM   3480  H   GLU A 232       1.258  21.712   2.317
ATOM   3481  HA  GLU A 232       1.353  24.272   3.626
ATOM   3482  HB3 GLU A 232      -0.124  23.990   0.975
ATOM   3483  HB2 GLU A 232       1.310  24.926   1.211
ATOM   3484  HG3 GLU A 232      -1.451  25.582   2.321
ATOM   3485  HG2 GLU A 232      -0.568  26.418   1.091
ATOM   3486  N   ASP A 233      -1.265  23.839   4.238
ATOM   3487  CA  ASP A 233      -2.504  23.451   4.927
ATOM   3488  C   ASP A 233      -3.317  22.398   4.151
ATOM   3489  O   ASP A 233      -3.599  22.580   2.967
ATOM   3490  CB  ASP A 233      -3.369  24.687   5.315
ATOM   3491  CG  ASP A 233      -4.827  24.386   5.732
ATOM   3492  OD1 ASP A 233      -5.011  23.745   6.789
ATOM   3493  OD2 ASP A 233      -5.734  24.675   4.923
ATOM   3494  H   ASP A 233      -1.095  24.836   4.192
ATOM   3495  HA  ASP A 233      -2.177  22.990   5.862
ATOM   3496  HB3 ASP A 233      -3.366  25.401   4.490
ATOM   3497  HB2 ASP A 233      -2.885  25.208   6.142
ATOM   3498  N   VAL A 234      -3.695  21.345   4.879
ATOM   3499  CA  VAL A 234      -4.549  20.275   4.408
ATOM   3500  C   VAL A 234      -5.583  19.992   5.506
ATOM   3501  O   VAL A 234      -5.276  19.328   6.494
ATOM   3502  CB  VAL A 234      -3.734  19.031   3.963
ATOM   3503  CG1 VAL A 234      -2.650  18.588   4.959
ATOM   3504  CG2 VAL A 234      -4.623  17.838   3.558
ATOM   3505  H   VAL A 234      -3.430  21.297   5.853
ATOM   3506  HA  VAL A 234      -5.084  20.611   3.525
ATOM   3507  HB  VAL A 234      -3.208  19.337   3.058
ATOM   3508 HG11 VAL A 234      -2.022  17.838   4.489
ATOM   3509 HG12 VAL A 234      -1.990  19.405   5.251
ATOM   3510 HG13 VAL A 234      -3.075  18.158   5.863
ATOM   3511 HG21 VAL A 234      -4.034  17.061   3.072
ATOM   3512 HG22 VAL A 234      -5.118  17.386   4.418
ATOM   3513 HG23 VAL A 234      -5.396  18.144   2.852
ATOM   3514  N   GLY A 235      -6.783  20.568   5.317
ATOM   3515  CA  GLY A 235      -7.919  20.513   6.236
ATOM   3516  C   GLY A 235      -8.400  19.070   6.392
ATOM   3517  O   GLY A 235      -7.929  18.357   7.274
ATOM   3518  H   GLY A 235      -6.918  21.113   4.476
ATOM   3519  HA3 GLY A 235      -8.727  21.129   5.843
ATOM   3520  HA2 GLY A 235      -7.637  20.925   7.206
ATOM   3521  N   SER A 236      -9.336  18.651   5.530
ATOM   3522  CA  SER A 236      -9.845  17.284   5.474
ATOM   3523  C   SER A 236      -9.186  16.517   4.317
ATOM   3524  O   SER A 236      -9.182  17.005   3.188
ATOM   3525  CB  SER A 236     -11.389  17.309   5.429
ATOM   3526  OG  SER A 236     -11.919  17.852   4.237
ATOM   3527  H   SER A 236      -9.678  19.284   4.819
ATOM   3528  HA  SER A 236      -9.580  16.769   6.394
ATOM   3529  HB3 SER A 236     -11.783  17.876   6.273
ATOM   3530  HB2 SER A 236     -11.774  16.294   5.535
ATOM   3531  HG  SER A 236     -11.716  18.791   4.211
ATOM   3532  N   ASN A 237      -8.648  15.328   4.636
ATOM   3533  CA  ASN A 237      -8.100  14.375   3.674
ATOM   3534  C   ASN A 237      -8.975  13.115   3.694
ATOM   3535  O   ASN A 237      -9.112  12.479   4.739
ATOM   3536  CB  ASN A 237      -6.620  14.061   4.007
ATOM   3537  CG  ASN A 237      -6.011  13.016   3.060
ATOM   3538  OD1 ASN A 237      -6.217  13.082   1.851
ATOM   3539  ND2 ASN A 237      -5.288  12.035   3.599
ATOM   3540  H   ASN A 237      -8.698  15.005   5.594
ATOM   3541  HA  ASN A 237      -8.125  14.813   2.676
ATOM   3542  HB3 ASN A 237      -6.528  13.711   5.033
ATOM   3543  HB2 ASN A 237      -6.024  14.971   3.937
ATOM   3544 HD22 ASN A 237      -4.894  11.316   3.009
ATOM   3545 HD21 ASN A 237      -5.111  12.009   4.597
ATOM   3546  N   LYS A 238      -9.501  12.775   2.510
ATOM   3547  CA  LYS A 238     -10.316  11.592   2.250
ATOM   3548  C   LYS A 238      -9.681  10.707   1.155
ATOM   3549  O   LYS A 238     -10.369   9.838   0.625
ATOM   3550  CB  LYS A 238     -11.730  12.032   1.824
ATOM   3551  CG  LYS A 238     -12.416  13.063   2.731
ATOM   3552  CD  LYS A 238     -13.869  13.275   2.295
ATOM   3553  CE  LYS A 238     -14.634  14.260   3.185
ATOM   3554  NZ  LYS A 238     -16.061  14.266   2.828
ATOM   3555  H   LYS A 238      -9.357  13.387   1.717
ATOM   3556  HA  LYS A 238     -10.398  10.973   3.146
ATOM   3557  HB3 LYS A 238     -12.366  11.151   1.754
ATOM   3558  HB2 LYS A 238     -11.685  12.440   0.821
ATOM   3559  HG3 LYS A 238     -11.885  14.015   2.691
ATOM   3560  HG2 LYS A 238     -12.377  12.725   3.765
ATOM   3561  HD3 LYS A 238     -14.376  12.310   2.278
ATOM   3562  HD2 LYS A 238     -13.878  13.635   1.264
ATOM   3563  HE3 LYS A 238     -14.227  15.267   3.081
ATOM   3564  HE2 LYS A 238     -14.542  13.981   4.235
ATOM   3565  HZ1 LYS A 238     -16.435  13.338   2.989
ATOM   3566  HZ2 LYS A 238     -16.555  14.927   3.409
ATOM   3567  HZ3 LYS A 238     -16.174  14.511   1.855
ATOM   3568  N   GLY A 239      -8.400  10.928   0.811
ATOM   3569  CA  GLY A 239      -7.709  10.113  -0.180
ATOM   3570  C   GLY A 239      -6.386  10.789  -0.531
ATOM   3571  O   GLY A 239      -6.378  11.836  -1.175
ATOM   3572  H   GLY A 239      -7.871  11.661   1.264
ATOM   3573  HA3 GLY A 239      -8.308  10.014  -1.087
ATOM   3574  HA2 GLY A 239      -7.538   9.111   0.210
ATOM   3575  N   ALA A 240      -5.281  10.148  -0.126
ATOM   3576  CA  ALA A 240      -3.896  10.536  -0.363
ATOM   3577  C   ALA A 240      -3.056   9.256  -0.441
ATOM   3578  O   ALA A 240      -2.582   8.777   0.589
ATOM   3579  CB  ALA A 240      -3.402  11.481   0.743
ATOM   3580  H   ALA A 240      -5.392   9.308   0.429
ATOM   3581  HA  ALA A 240      -3.810  11.068  -1.308
ATOM   3582  HB1 ALA A 240      -2.339  11.690   0.624
ATOM   3583  HB2 ALA A 240      -3.925  12.436   0.707
ATOM   3584  HB3 ALA A 240      -3.541  11.051   1.734
ATOM   3585  N   ILE A 241      -2.911   8.712  -1.658
ATOM   3586  CA  ILE A 241      -2.125   7.510  -1.928
ATOM   3587  C   ILE A 241      -0.773   7.932  -2.526
ATOM   3588  O   ILE A 241      -0.747   8.611  -3.550
ATOM   3589  CB  ILE A 241      -2.847   6.543  -2.914
ATOM   3590  CG1 ILE A 241      -4.206   6.086  -2.335
ATOM   3591  CG2 ILE A 241      -1.996   5.303  -3.284
ATOM   3592  CD1 ILE A 241      -5.103   5.321  -3.320
ATOM   3593  H   ILE A 241      -3.333   9.164  -2.460
ATOM   3594  HA  ILE A 241      -1.959   6.956  -1.006
ATOM   3595  HB  ILE A 241      -3.046   7.091  -3.834
ATOM   3596 HG13 ILE A 241      -4.773   6.940  -1.965
ATOM   3597 HG12 ILE A 241      -4.012   5.455  -1.469
ATOM   3598 HG21 ILE A 241      -2.541   4.622  -3.937
ATOM   3599 HG22 ILE A 241      -1.084   5.570  -3.818
ATOM   3600 HG23 ILE A 241      -1.708   4.746  -2.392
ATOM   3601 HD11 ILE A 241      -6.155   5.542  -3.141
ATOM   3602 HD12 ILE A 241      -4.883   5.580  -4.355
ATOM   3603 HD13 ILE A 241      -4.971   4.244  -3.213
ATOM   3604  N   ILE A 242       0.324   7.510  -1.885
ATOM   3605  CA  ILE A 242       1.687   7.739  -2.354
ATOM   3606  C   ILE A 242       2.467   6.419  -2.349
ATOM   3607  O   ILE A 242       2.688   5.845  -1.287
ATOM   3608  CB  ILE A 242       2.437   8.859  -1.567
ATOM   3609  CG1 ILE A 242       3.931   8.991  -1.965
ATOM   3610  CG2 ILE A 242       2.287   8.760  -0.038
ATOM   3611  CD1 ILE A 242       4.587  10.313  -1.543
ATOM   3612  H   ILE A 242       0.231   6.970  -1.033
ATOM   3613  HA  ILE A 242       1.648   8.078  -3.381
ATOM   3614  HB  ILE A 242       1.956   9.788  -1.865
ATOM   3615 HG13 ILE A 242       4.028   8.897  -3.047
ATOM   3616 HG12 ILE A 242       4.508   8.169  -1.540
ATOM   3617 HG21 ILE A 242       2.694   9.636   0.464
ATOM   3618 HG22 ILE A 242       1.244   8.685   0.269
ATOM   3619 HG23 ILE A 242       2.816   7.895   0.347
ATOM   3620 HD11 ILE A 242       5.619  10.353  -1.892
ATOM   3621 HD12 ILE A 242       4.061  11.168  -1.969
ATOM   3622 HD13 ILE A 242       4.610  10.432  -0.461
ATOM   3623  N   GLY A 243       2.894   5.957  -3.531
ATOM   3624  CA  GLY A 243       3.774   4.799  -3.582
ATOM   3625  C   GLY A 243       4.336   4.598  -4.977
ATOM   3626  O   GLY A 243       3.815   5.125  -5.954
ATOM   3627  H   GLY A 243       2.691   6.445  -4.394
ATOM   3628  HA3 GLY A 243       3.266   3.896  -3.238
ATOM   3629  HA2 GLY A 243       4.622   5.011  -2.935
ATOM   3630  N   LEU A 244       5.427   3.824  -5.053
ATOM   3631  CA  LEU A 244       6.194   3.608  -6.278
ATOM   3632  C   LEU A 244       5.437   2.772  -7.325
ATOM   3633  O   LEU A 244       5.514   3.101  -8.507
ATOM   3634  CB  LEU A 244       7.560   2.975  -5.937
ATOM   3635  CG  LEU A 244       8.416   3.713  -4.883
ATOM   3636  CD1 LEU A 244       9.697   2.923  -4.578
ATOM   3637  CD2 LEU A 244       8.741   5.170  -5.264
ATOM   3638  H   LEU A 244       5.800   3.404  -4.214
ATOM   3639  HA  LEU A 244       6.363   4.585  -6.733
ATOM   3640  HB3 LEU A 244       8.140   2.890  -6.855
ATOM   3641  HB2 LEU A 244       7.402   1.957  -5.583
ATOM   3642  HG  LEU A 244       7.847   3.741  -3.953
ATOM   3643 HD11 LEU A 244      10.235   3.366  -3.741
ATOM   3644 HD12 LEU A 244       9.474   1.888  -4.318
ATOM   3645 HD13 LEU A 244      10.372   2.913  -5.434
ATOM   3646 HD21 LEU A 244       8.383   5.862  -4.501
ATOM   3647 HD22 LEU A 244       9.811   5.330  -5.375
ATOM   3648 HD23 LEU A 244       8.290   5.468  -6.206
ATOM   3649  N   MET A 245       4.702   1.745  -6.870
ATOM   3650  CA  MET A 245       3.880   0.873  -7.702
ATOM   3651  C   MET A 245       2.467   0.818  -7.112
ATOM   3652  O   MET A 245       2.223   0.055  -6.182
ATOM   3653  CB  MET A 245       4.566  -0.502  -7.836
ATOM   3654  CG  MET A 245       3.828  -1.518  -8.717
ATOM   3655  SD  MET A 245       4.735  -3.074  -8.918
ATOM   3656  CE  MET A 245       4.137  -3.600 -10.544
ATOM   3657  H   MET A 245       4.706   1.534  -5.881
ATOM   3658  HA  MET A 245       3.800   1.286  -8.705
ATOM   3659  HB3 MET A 245       4.746  -0.934  -6.850
ATOM   3660  HB2 MET A 245       5.545  -0.346  -8.286
ATOM   3661  HG3 MET A 245       3.658  -1.082  -9.703
ATOM   3662  HG2 MET A 245       2.852  -1.755  -8.297
ATOM   3663  HE1 MET A 245       4.502  -4.599 -10.776
ATOM   3664  HE2 MET A 245       3.051  -3.611 -10.573
ATOM   3665  HE3 MET A 245       4.487  -2.919 -11.318
ATOM   3666  N   VAL A 246       1.575   1.653  -7.661
ATOM   3667  CA  VAL A 246       0.172   1.761  -7.267
ATOM   3668  C   VAL A 246      -0.677   1.046  -8.330
ATOM   3669  O   VAL A 246      -0.525   1.346  -9.510
ATOM   3670  CB  VAL A 246      -0.262   3.256  -7.200
ATOM   3671  CG1 VAL A 246      -1.755   3.468  -6.892
ATOM   3672  CG2 VAL A 246       0.570   4.034  -6.167
ATOM   3673  H   VAL A 246       1.853   2.224  -8.448
ATOM   3674  HA  VAL A 246       0.005   1.302  -6.295
ATOM   3675  HB  VAL A 246      -0.068   3.713  -8.171
ATOM   3676 HG11 VAL A 246      -1.993   4.528  -6.814
ATOM   3677 HG12 VAL A 246      -2.408   3.055  -7.661
ATOM   3678 HG13 VAL A 246      -2.005   3.008  -5.939
ATOM   3679 HG21 VAL A 246       0.284   5.086  -6.133
ATOM   3680 HG22 VAL A 246       0.450   3.623  -5.164
ATOM   3681 HG23 VAL A 246       1.627   3.998  -6.416
ATOM   3682  N   GLY A 247      -1.553   0.120  -7.922
ATOM   3683  CA  GLY A 247      -2.409  -0.572  -8.879
ATOM   3684  C   GLY A 247      -3.636  -1.145  -8.184
ATOM   3685  O   GLY A 247      -3.616  -1.439  -6.990
ATOM   3686  H   GLY A 247      -1.637  -0.128  -6.944
ATOM   3687  HA3 GLY A 247      -1.861  -1.374  -9.373
ATOM   3688  HA2 GLY A 247      -2.751   0.131  -9.639
ATOM   3689  N   GLY A 248      -4.712  -1.308  -8.970
ATOM   3690  CA  GLY A 248      -6.005  -1.852  -8.555
ATOM   3691  C   GLY A 248      -6.681  -1.088  -7.408
ATOM   3692  O   GLY A 248      -7.469  -1.688  -6.677
ATOM   3693  H   GLY A 248      -4.636  -1.039  -9.941
ATOM   3694  HA3 GLY A 248      -5.862  -2.882  -8.242
ATOM   3695  HA2 GLY A 248      -6.675  -1.857  -9.415
ATOM   3696  N   VAL A 249      -6.348   0.197  -7.214
ATOM   3697  CA  VAL A 249      -6.814   0.992  -6.081
ATOM   3698  C   VAL A 249      -8.214   1.567  -6.353
ATOM   3699  O   VAL A 249      -8.531   1.873  -7.499
ATOM   3700  CB  VAL A 249      -5.822   2.139  -5.753
ATOM   3701  CG1 VAL A 249      -4.403   1.589  -5.531
ATOM   3702  CG2 VAL A 249      -5.782   3.302  -6.760
ATOM   3703  H   VAL A 249      -5.713   0.654  -7.855
ATOM   3704  HA  VAL A 249      -6.865   0.340  -5.209
ATOM   3705  HB  VAL A 249      -6.138   2.557  -4.795
ATOM   3706 HG11 VAL A 249      -3.819   2.272  -4.915
ATOM   3707 HG12 VAL A 249      -4.407   0.619  -5.034
ATOM   3708 HG13 VAL A 249      -3.881   1.449  -6.477
ATOM   3709 HG21 VAL A 249      -4.955   3.972  -6.531
ATOM   3710 HG22 VAL A 249      -5.631   2.938  -7.774
ATOM   3711 HG23 VAL A 249      -6.698   3.894  -6.742
ATOM   3712  N   VAL A 250      -9.027   1.687  -5.296
ATOM   3713  CA  VAL A 250     -10.398   2.182  -5.362
ATOM   3714  C   VAL A 250     -10.498   3.458  -4.505
ATOM   3715  O   VAL A 250      -9.945   3.504  -3.407
ATOM   3716  CB  VAL A 250     -11.420   1.131  -4.835
ATOM   3717  CG1 VAL A 250     -12.890   1.594  -4.941
ATOM   3718  CG2 VAL A 250     -11.266  -0.245  -5.512
ATOM   3719  H   VAL A 250      -8.708   1.387  -4.383
ATOM   3720  HA  VAL A 250     -10.652   2.423  -6.388
ATOM   3721  HB  VAL A 250     -11.208   0.966  -3.782
ATOM   3722 HG11 VAL A 250     -13.572   0.818  -4.593
ATOM   3723 HG12 VAL A 250     -13.093   2.478  -4.337
ATOM   3724 HG13 VAL A 250     -13.158   1.828  -5.972
ATOM   3725 HG21 VAL A 250     -11.981  -0.961  -5.107
ATOM   3726 HG22 VAL A 250     -11.432  -0.190  -6.585
ATOM   3727 HG23 VAL A 250     -10.273  -0.666  -5.351
ATOM   3728  N   ILE A 251     -11.190   4.478  -5.027
ATOM   3729  CA  ILE A 251     -11.387   5.773  -4.369
ATOM   3730  C   ILE A 251     -12.759   6.352  -4.744
ATOM   3731  O   ILE A 251     -13.308   5.970  -5.775
ATOM   3732  CB  ILE A 251     -10.285   6.807  -4.765
ATOM   3733  CG1 ILE A 251     -10.067   6.941  -6.295
ATOM   3734  CG2 ILE A 251      -8.959   6.538  -4.026
ATOM   3735  CD1 ILE A 251      -9.381   8.248  -6.717
ATOM   3736  H   ILE A 251     -11.639   4.372  -5.927
ATOM   3737  HA  ILE A 251     -11.384   5.638  -3.289
ATOM   3738  HB  ILE A 251     -10.618   7.784  -4.411
ATOM   3739 HG13 ILE A 251     -11.021   6.899  -6.818
ATOM   3740 HG12 ILE A 251      -9.495   6.090  -6.668
ATOM   3741 HG21 ILE A 251      -8.249   7.354  -4.159
ATOM   3742 HG22 ILE A 251      -9.123   6.429  -2.954
ATOM   3743 HG23 ILE A 251      -8.478   5.627  -4.382
ATOM   3744 HD11 ILE A 251      -9.094   8.211  -7.768
ATOM   3745 HD12 ILE A 251     -10.054   9.097  -6.589
ATOM   3746 HD13 ILE A 251      -8.480   8.448  -6.140
ATOM   3747  N   ALA A 252     -13.279   7.290  -3.931
ATOM   3748  CA  ALA A 252     -14.453   8.108  -4.288
ATOM   3749  C   ALA A 252     -14.051   9.257  -5.280
ATOM   3750  O   ALA A 252     -13.170  10.053  -4.875
ATOM   3751  CB  ALA A 252     -15.096   8.691  -3.019
ATOM   3752  OXT ALA A 252     -14.678   9.276  -6.360
ATOM   3753  H   ALA A 252     -12.823   7.524  -3.059
ATOM   3754  HA  ALA A 252     -15.202   7.456  -4.741
ATOM   3755  HB1 ALA A 252     -16.031   9.205  -3.248
ATOM   3756  HB2 ALA A 252     -15.325   7.888  -2.331
ATOM   3757  HB3 ALA A 252     -14.445   9.398  -2.504
ATOM   3758  N   ASP A 253      11.371  19.758 -22.460
ATOM   3759  CA  ASP A 253      12.487  18.795 -22.373
ATOM   3760  C   ASP A 253      13.821  19.519 -22.717
ATOM   3761  O   ASP A 253      13.841  20.650 -23.212
ATOM   3762  CB  ASP A 253      12.198  17.508 -23.208
ATOM   3763  CG  ASP A 253      12.308  17.628 -24.742
ATOM   3764  OD1 ASP A 253      11.319  18.099 -25.346
ATOM   3765  OD2 ASP A 253      13.427  17.407 -25.259
ATOM   3766  H1  ASP A 253      11.695  20.699 -22.282
ATOM   3767  H2  ASP A 253      10.975  19.748 -23.391
ATOM   3768  HA  ASP A 253      12.571  18.502 -21.325
ATOM   3769  HB3 ASP A 253      11.203  17.131 -22.962
ATOM   3770  HB2 ASP A 253      12.877  16.716 -22.883
ATOM   3771  N   ALA A 254      14.926  18.803 -22.460
ATOM   3772  CA  ALA A 254      16.291  19.193 -22.801
ATOM   3773  C   ALA A 254      17.189  17.951 -22.766
ATOM   3774  O   ALA A 254      16.948  17.051 -21.961
ATOM   3775  CB  ALA A 254      16.801  20.266 -21.819
ATOM   3776  H   ALA A 254      14.833  17.875 -22.071
ATOM   3777  HA  ALA A 254      16.296  19.597 -23.816
ATOM   3778  HB1 ALA A 254      17.821  20.565 -22.060
ATOM   3779  HB2 ALA A 254      16.187  21.166 -21.855
ATOM   3780  HB3 ALA A 254      16.798  19.903 -20.791
ATOM   3781  N   GLU A 255      18.228  17.940 -23.616
ATOM   3782  CA  GLU A 255      19.271  16.907 -23.626
ATOM   3783  C   GLU A 255      20.290  17.074 -22.485
ATOM   3784  O   GLU A 255      20.850  16.078 -22.027
ATOM   3785  CB  GLU A 255      20.003  16.925 -24.988
ATOM   3786  CG  GLU A 255      19.162  16.471 -26.205
ATOM   3787  CD  GLU A 255      18.941  14.954 -26.354
ATOM   3788  OE1 GLU A 255      18.425  14.577 -27.429
ATOM   3789  OE2 GLU A 255      19.286  14.185 -25.428
ATOM   3790  H   GLU A 255      18.351  18.703 -24.267
ATOM   3791  HA  GLU A 255      18.796  15.936 -23.485
ATOM   3792  HB3 GLU A 255      20.920  16.335 -24.936
ATOM   3793  HB2 GLU A 255      20.336  17.945 -25.186
ATOM   3794  HG3 GLU A 255      19.663  16.818 -27.110
ATOM   3795  HG2 GLU A 255      18.190  16.966 -26.195
ATOM   3796  N   PHE A 256      20.517  18.326 -22.061
ATOM   3797  CA  PHE A 256      21.495  18.727 -21.053
ATOM   3798  C   PHE A 256      21.219  20.178 -20.632
ATOM   3799  O   PHE A 256      20.439  20.876 -21.284
ATOM   3800  CB  PHE A 256      22.934  18.548 -21.604
ATOM   3801  CG  PHE A 256      23.367  19.483 -22.729
ATOM   3802  CD1 PHE A 256      23.015  19.198 -24.065
ATOM   3803  CD2 PHE A 256      24.025  20.699 -22.442
ATOM   3804  CE1 PHE A 256      23.372  20.072 -25.083
ATOM   3805  CE2 PHE A 256      24.369  21.563 -23.473
ATOM   3806  CZ  PHE A 256      24.051  21.247 -24.788
ATOM   3807  H   PHE A 256      20.003  19.089 -22.480
ATOM   3808  HA  PHE A 256      21.362  18.088 -20.177
ATOM   3809  HB3 PHE A 256      23.077  17.521 -21.938
ATOM   3810  HB2 PHE A 256      23.642  18.668 -20.783
ATOM   3811  HD1 PHE A 256      22.481  18.292 -24.304
ATOM   3812  HD2 PHE A 256      24.271  20.958 -21.422
ATOM   3813  HE1 PHE A 256      23.115  19.839 -26.106
ATOM   3814  HE2 PHE A 256      24.883  22.487 -23.249
ATOM   3815  HZ  PHE A 256      24.323  21.925 -25.583
ATOM   3816  N   ARG A 257      21.901  20.612 -19.561
ATOM   3817  CA  ARG A 257      21.918  22.000 -19.102
ATOM   3818  C   ARG A 257      23.351  22.394 -18.722
ATOM   3819  O   ARG A 257      24.055  21.599 -18.097
ATOM   3820  CB  ARG A 257      20.951  22.196 -17.914
ATOM   3821  CG  ARG A 257      19.484  21.848 -18.233
ATOM   3822  CD  ARG A 257      18.467  22.414 -17.227
ATOM   3823  NE  ARG A 257      18.279  23.865 -17.403
ATOM   3824  CZ  ARG A 257      17.345  24.498 -18.135
ATOM   3825  NH1 ARG A 257      16.375  23.834 -18.779
ATOM   3826  NH2 ARG A 257      17.384  25.832 -18.227
ATOM   3827  H   ARG A 257      22.534  19.988 -19.080
ATOM   3828  HA  ARG A 257      21.604  22.661 -19.914
ATOM   3829  HB3 ARG A 257      21.019  23.232 -17.580
ATOM   3830  HB2 ARG A 257      21.273  21.584 -17.071
ATOM   3831  HG3 ARG A 257      19.332  20.781 -18.375
ATOM   3832  HG2 ARG A 257      19.272  22.297 -19.205
ATOM   3833  HD3 ARG A 257      18.899  22.332 -16.229
ATOM   3834  HD2 ARG A 257      17.542  21.839 -17.193
ATOM   3835  HE  ARG A 257      18.986  24.435 -16.954
ATOM   3836 HH12 ARG A 257      15.686  24.327 -19.327
ATOM   3837 HH11 ARG A 257      16.338  22.826 -18.728
ATOM   3838 HH22 ARG A 257      16.695  26.334 -18.767
ATOM   3839 HH21 ARG A 257      18.150  26.350 -17.807
ATOM   3840  N   HIS A 258      23.737  23.624 -19.100
ATOM   3841  CA  HIS A 258      25.043  24.228 -18.812
ATOM   3842  C   HIS A 258      24.911  25.467 -17.903
ATOM   3843  O   HIS A 258      25.870  25.810 -17.214
ATOM   3844  CB  HIS A 258      25.737  24.586 -20.147
ATOM   3845  CG  HIS A 258      25.157  25.767 -20.894
ATOM   3846  ND1 HIS A 258      23.941  25.708 -21.584
ATOM   3847  CD2 HIS A 258      25.665  27.046 -20.999
ATOM   3848  CE1 HIS A 258      23.762  26.932 -22.063
ATOM   3849  NE2 HIS A 258      24.752  27.767 -21.746
ATOM   3850  H   HIS A 258      23.100  24.197 -19.635
ATOM   3851  HA  HIS A 258      25.675  23.508 -18.289
ATOM   3852  HB3 HIS A 258      25.731  23.721 -20.811
ATOM   3853  HB2 HIS A 258      26.788  24.803 -19.954
ATOM   3854  HD2 HIS A 258      26.567  27.489 -20.601
ATOM   3855  HE1 HIS A 258      22.901  27.222 -22.648
ATOM   3856  HE2 HIS A 258      24.819  28.742 -22.003
ATOM   3857  N   ASP A 259      23.732  26.112 -17.925
ATOM   3858  CA  ASP A 259      23.346  27.268 -17.107
ATOM   3859  C   ASP A 259      23.022  26.866 -15.651
ATOM   3860  O   ASP A 259      23.047  27.716 -14.762
ATOM   3861  CB  ASP A 259      22.128  28.003 -17.733
ATOM   3862  CG  ASP A 259      20.821  27.186 -17.820
ATOM   3863  OD1 ASP A 259      19.874  27.541 -17.084
ATOM   3864  OD2 ASP A 259      20.804  26.162 -18.541
ATOM   3865  H   ASP A 259      22.998  25.768 -18.530
ATOM   3866  HA  ASP A 259      24.187  27.962 -17.079
ATOM   3867  HB3 ASP A 259      22.388  28.281 -18.756
ATOM   3868  HB2 ASP A 259      21.957  28.950 -17.218
ATOM   3869  N   SER A 260      22.687  25.584 -15.462
ATOM   3870  CA  SER A 260      22.159  24.969 -14.253
ATOM   3871  C   SER A 260      22.326  23.446 -14.372
ATOM   3872  O   SER A 260      22.803  22.958 -15.399
ATOM   3873  CB  SER A 260      20.699  25.432 -14.047
ATOM   3874  OG  SER A 260      19.862  25.111 -15.133
ATOM   3875  H   SER A 260      22.734  24.959 -16.255
ATOM   3876  HA  SER A 260      22.761  25.297 -13.403
ATOM   3877  HB3 SER A 260      20.664  26.510 -13.914
ATOM   3878  HB2 SER A 260      20.263  24.986 -13.159
ATOM   3879  HG  SER A 260      19.998  25.789 -15.804
ATOM   3880  N   GLY A 261      21.974  22.713 -13.306
ATOM   3881  CA  GLY A 261      22.126  21.261 -13.276
ATOM   3882  C   GLY A 261      20.958  20.580 -13.995
ATOM   3883  O   GLY A 261      19.823  21.061 -13.966
ATOM   3884  H   GLY A 261      21.594  23.161 -12.483
ATOM   3885  HA3 GLY A 261      22.173  20.926 -12.245
ATOM   3886  HA2 GLY A 261      23.071  20.963 -13.734
ATOM   3887  N   TYR A 262      21.259  19.429 -14.615
ATOM   3888  CA  TYR A 262      20.299  18.568 -15.304
ATOM   3889  C   TYR A 262      19.572  17.631 -14.312
ATOM   3890  O   TYR A 262      19.828  17.670 -13.108
ATOM   3891  CB  TYR A 262      21.056  17.822 -16.435
ATOM   3892  CG  TYR A 262      20.204  17.050 -17.434
ATOM   3893  CD1 TYR A 262      20.482  15.696 -17.720
ATOM   3894  CD2 TYR A 262      19.123  17.684 -18.084
ATOM   3895  CE1 TYR A 262      19.680  14.983 -18.632
ATOM   3896  CE2 TYR A 262      18.325  16.975 -18.998
ATOM   3897  CZ  TYR A 262      18.602  15.622 -19.274
ATOM   3898  OH  TYR A 262      17.835  14.934 -20.167
ATOM   3899  H   TYR A 262      22.211  19.091 -14.591
ATOM   3900  HA  TYR A 262      19.539  19.206 -15.757
ATOM   3901  HB3 TYR A 262      21.802  17.155 -16.001
ATOM   3902  HB2 TYR A 262      21.618  18.549 -17.023
ATOM   3903  HD1 TYR A 262      21.316  15.197 -17.252
ATOM   3904  HD2 TYR A 262      18.889  18.715 -17.876
ATOM   3905  HE1 TYR A 262      19.906  13.950 -18.850
ATOM   3906  HE2 TYR A 262      17.496  17.474 -19.477
ATOM   3907  HH  TYR A 262      17.273  15.512 -20.694
ATOM   3908  N   GLU A 263      18.663  16.803 -14.848
ATOM   3909  CA  GLU A 263      17.848  15.808 -14.143
ATOM   3910  C   GLU A 263      18.661  14.738 -13.386
ATOM   3911  O   GLU A 263      18.177  14.221 -12.379
ATOM   3912  CB  GLU A 263      16.915  15.142 -15.176
ATOM   3913  CG  GLU A 263      15.981  16.122 -15.924
ATOM   3914  CD  GLU A 263      14.823  16.625 -15.055
ATOM   3915  OE1 GLU A 263      13.878  15.832 -14.844
ATOM   3916  OE2 GLU A 263      14.894  17.795 -14.620
ATOM   3917  H   GLU A 263      18.511  16.842 -15.846
ATOM   3918  HA  GLU A 263      17.244  16.339 -13.406
ATOM   3919  HB3 GLU A 263      16.323  14.363 -14.692
ATOM   3920  HB2 GLU A 263      17.524  14.621 -15.917
ATOM   3921  HG3 GLU A 263      15.563  15.629 -16.801
ATOM   3922  HG2 GLU A 263      16.538  16.968 -16.330
ATOM   3923  N   VAL A 264      19.882  14.451 -13.869
ATOM   3924  CA  VAL A 264      20.843  13.529 -13.257
ATOM   3925  C   VAL A 264      21.739  14.207 -12.191
ATOM   3926  O   VAL A 264      22.595  13.529 -11.623
ATOM   3927  CB  VAL A 264      21.757  12.887 -14.340
ATOM   3928  CG1 VAL A 264      20.939  12.175 -15.435
ATOM   3929  CG2 VAL A 264      22.794  13.842 -14.962
ATOM   3930  H   VAL A 264      20.199  14.921 -14.704
ATOM   3931  HA  VAL A 264      20.296  12.728 -12.757
ATOM   3932  HB  VAL A 264      22.326  12.093 -13.853
ATOM   3933 HG11 VAL A 264      21.588  11.625 -16.117
ATOM   3934 HG12 VAL A 264      20.239  11.460 -15.001
ATOM   3935 HG13 VAL A 264      20.364  12.883 -16.034
ATOM   3936 HG21 VAL A 264      23.291  13.365 -15.804
ATOM   3937 HG22 VAL A 264      22.332  14.760 -15.320
ATOM   3938 HG23 VAL A 264      23.575  14.122 -14.255
ATOM   3939  N   HIS A 265      21.538  15.512 -11.940
ATOM   3940  CA  HIS A 265      22.255  16.299 -10.935
ATOM   3941  C   HIS A 265      21.357  16.616  -9.723
ATOM   3942  O   HIS A 265      21.876  16.710  -8.611
ATOM   3943  CB  HIS A 265      22.810  17.570 -11.610
ATOM   3944  CG  HIS A 265      23.999  18.179 -10.911
ATOM   3945  ND1 HIS A 265      23.899  18.907  -9.739
ATOM   3946  CD2 HIS A 265      25.340  18.167 -11.224
ATOM   3947  CE1 HIS A 265      25.131  19.290  -9.403
ATOM   3948  NE2 HIS A 265      26.058  18.878 -10.260
ATOM   3949  H   HIS A 265      20.825  16.009 -12.457
ATOM   3950  HA  HIS A 265      23.107  15.722 -10.570
ATOM   3951  HB3 HIS A 265      22.032  18.327 -11.708
ATOM   3952  HB2 HIS A 265      23.125  17.340 -12.629
ATOM   3953  HD1 HIS A 265      23.045  19.107  -9.236
ATOM   3954  HD2 HIS A 265      25.841  17.706 -12.062
ATOM   3955  HE1 HIS A 265      25.346  19.883  -8.527
ATOM   3956  N   HIS A 266      20.035  16.723  -9.943
ATOM   3957  CA  HIS A 266      19.015  16.792  -8.898
ATOM   3958  C   HIS A 266      17.637  16.476  -9.493
ATOM   3959  O   HIS A 266      17.395  16.754 -10.669
ATOM   3960  CB  HIS A 266      19.018  18.162  -8.184
ATOM   3961  CG  HIS A 266      18.258  18.165  -6.880
ATOM   3962  ND1 HIS A 266      17.162  19.002  -6.640
ATOM   3963  CD2 HIS A 266      18.466  17.374  -5.769
ATOM   3964  CE1 HIS A 266      16.757  18.684  -5.417
ATOM   3965  NE2 HIS A 266      17.488  17.721  -4.857
ATOM   3966  H   HIS A 266      19.679  16.653 -10.887
ATOM   3967  HA  HIS A 266      19.255  16.019  -8.166
ATOM   3968  HB3 HIS A 266      18.594  18.925  -8.835
ATOM   3969  HB2 HIS A 266      20.035  18.482  -7.960
ATOM   3970  HD2 HIS A 266      19.202  16.609  -5.565
ATOM   3971  HE1 HIS A 266      15.925  19.158  -4.920
ATOM   3972  HE2 HIS A 266      17.362  17.324  -3.935
ATOM   3973  N   GLN A 267      16.753  15.934  -8.643
ATOM   3974  CA  GLN A 267      15.361  15.662  -8.970
ATOM   3975  C   GLN A 267      14.506  16.066  -7.764
ATOM   3976  O   GLN A 267      14.651  15.468  -6.698
ATOM   3977  CB  GLN A 267      15.214  14.164  -9.335
ATOM   3978  CG  GLN A 267      13.804  13.721  -9.789
ATOM   3979  CD  GLN A 267      13.271  14.443 -11.032
ATOM   3980  OE1 GLN A 267      12.068  14.662 -11.146
ATOM   3981  NE2 GLN A 267      14.149  14.801 -11.973
ATOM   3982  H   GLN A 267      17.026  15.736  -7.690
ATOM   3983  HA  GLN A 267      15.059  16.280  -9.818
ATOM   3984  HB3 GLN A 267      15.510  13.553  -8.481
ATOM   3985  HB2 GLN A 267      15.931  13.916 -10.119
ATOM   3986  HG3 GLN A 267      13.091  13.855  -8.974
ATOM   3987  HG2 GLN A 267      13.814  12.651 -10.004
ATOM   3988 HE22 GLN A 267      13.837  15.267 -12.818
ATOM   3989 HE21 GLN A 267      15.134  14.615 -11.855
ATOM   3990  N   LYS A 268      13.625  17.058  -7.959
ATOM   3991  CA  LYS A 268      12.660  17.486  -6.951
ATOM   3992  C   LYS A 268      11.245  17.360  -7.523
ATOM   3993  O   LYS A 268      10.992  17.830  -8.632
ATOM   3994  CB  LYS A 268      12.963  18.925  -6.494
ATOM   3995  CG  LYS A 268      12.078  19.372  -5.313
ATOM   3996  CD  LYS A 268      12.242  20.834  -4.895
ATOM   3997  CE  LYS A 268      13.678  21.224  -4.523
ATOM   3998  NZ  LYS A 268      13.704  22.500  -3.801
ATOM   3999  H   LYS A 268      13.552  17.503  -8.863
ATOM   4000  HA  LYS A 268      12.730  16.843  -6.075
ATOM   4001  HB3 LYS A 268      12.849  19.608  -7.335
ATOM   4002  HB2 LYS A 268      14.009  18.987  -6.197
ATOM   4003  HG3 LYS A 268      12.278  18.733  -4.453
ATOM   4004  HG2 LYS A 268      11.027  19.220  -5.551
ATOM   4005  HD3 LYS A 268      11.573  21.006  -4.051
ATOM   4006  HD2 LYS A 268      11.879  21.479  -5.693
ATOM   4007  HE3 LYS A 268      14.308  21.298  -5.409
ATOM   4008  HE2 LYS A 268      14.122  20.470  -3.878
ATOM   4009  HZ1 LYS A 268      14.638  22.701  -3.473
ATOM   4010  HZ2 LYS A 268      13.396  23.251  -4.407
ATOM   4011  HZ3 LYS A 268      13.079  22.444  -3.004
ATOM   4012  N   LEU A 269      10.353  16.762  -6.721
ATOM   4013  CA  LEU A 269       8.943  16.583  -7.033
ATOM   4014  C   LEU A 269       8.131  17.085  -5.835
ATOM   4015  O   LEU A 269       8.128  16.439  -4.792
ATOM   4016  CB  LEU A 269       8.697  15.095  -7.379
ATOM   4017  CG  LEU A 269       7.310  14.793  -7.990
ATOM   4018  CD1 LEU A 269       7.376  13.547  -8.892
ATOM   4019  CD2 LEU A 269       6.176  14.674  -6.947
ATOM   4020  H   LEU A 269      10.647  16.424  -5.813
ATOM   4021  HA  LEU A 269       8.676  17.186  -7.901
ATOM   4022  HB3 LEU A 269       8.897  14.448  -6.525
ATOM   4023  HB2 LEU A 269       9.447  14.822  -8.124
ATOM   4024  HG  LEU A 269       7.062  15.635  -8.632
ATOM   4025 HD11 LEU A 269       6.396  13.094  -9.044
ATOM   4026 HD12 LEU A 269       7.760  13.805  -9.879
ATOM   4027 HD13 LEU A 269       8.032  12.783  -8.473
ATOM   4028 HD21 LEU A 269       5.602  13.754  -7.057
ATOM   4029 HD22 LEU A 269       6.548  14.681  -5.925
ATOM   4030 HD23 LEU A 269       5.474  15.503  -7.039
ATOM   4031  N   VAL A 270       7.455  18.229  -6.001
ATOM   4032  CA  VAL A 270       6.563  18.788  -4.987
ATOM   4033  C   VAL A 270       5.117  18.594  -5.472
ATOM   4034  O   VAL A 270       4.839  18.868  -6.638
ATOM   4035  CB  VAL A 270       6.827  20.303  -4.753
ATOM   4036  CG1 VAL A 270       5.887  20.932  -3.701
ATOM   4037  CG2 VAL A 270       8.293  20.564  -4.355
ATOM   4038  H   VAL A 270       7.465  18.698  -6.897
ATOM   4039  HA  VAL A 270       6.700  18.283  -4.035
ATOM   4040  HB  VAL A 270       6.658  20.836  -5.690
ATOM   4041 HG11 VAL A 270       6.156  21.970  -3.504
ATOM   4042 HG12 VAL A 270       4.847  20.938  -4.027
ATOM   4043 HG13 VAL A 270       5.937  20.393  -2.754
ATOM   4044 HG21 VAL A 270       8.466  21.621  -4.147
ATOM   4045 HG22 VAL A 270       8.572  20.001  -3.465
ATOM   4046 HG23 VAL A 270       8.976  20.285  -5.156
ATOM   4047  N   PHE A 271       4.227  18.133  -4.580
ATOM   4048  CA  PHE A 271       2.806  17.947  -4.870
ATOM   4049  C   PHE A 271       1.985  18.623  -3.765
ATOM   4050  O   PHE A 271       2.195  18.329  -2.588
ATOM   4051  CB  PHE A 271       2.506  16.441  -5.053
ATOM   4052  CG  PHE A 271       1.113  16.041  -5.532
ATOM   4053  CD1 PHE A 271       0.666  14.723  -5.302
ATOM   4054  CD2 PHE A 271       0.347  16.865  -6.390
ATOM   4055  CE1 PHE A 271      -0.529  14.273  -5.848
ATOM   4056  CE2 PHE A 271      -0.843  16.397  -6.930
ATOM   4057  CZ  PHE A 271      -1.281  15.109  -6.660
ATOM   4058  H   PHE A 271       4.525  17.916  -3.637
ATOM   4059  HA  PHE A 271       2.576  18.449  -5.806
ATOM   4060  HB3 PHE A 271       2.721  15.913  -4.122
ATOM   4061  HB2 PHE A 271       3.204  16.038  -5.788
ATOM   4062  HD1 PHE A 271       1.259  14.052  -4.698
ATOM   4063  HD2 PHE A 271       0.667  17.863  -6.643
ATOM   4064  HE1 PHE A 271      -0.867  13.266  -5.655
ATOM   4065  HE2 PHE A 271      -1.431  17.031  -7.573
ATOM   4066  HZ  PHE A 271      -2.204  14.751  -7.090
ATOM   4067  N   PHE A 272       1.088  19.533  -4.184
ATOM   4068  CA  PHE A 272       0.296  20.460  -3.366
ATOM   4069  C   PHE A 272       1.177  21.503  -2.661
ATOM   4070  O   PHE A 272       1.567  21.301  -1.510
ATOM   4071  CB  PHE A 272      -0.652  19.741  -2.375
ATOM   4072  CG  PHE A 272      -1.777  18.966  -3.030
ATOM   4073  CD1 PHE A 272      -2.932  19.633  -3.491
ATOM   4074  CD2 PHE A 272      -1.610  17.599  -3.325
ATOM   4075  CE1 PHE A 272      -3.913  18.927  -4.174
ATOM   4076  CE2 PHE A 272      -2.609  16.908  -3.995
ATOM   4077  CZ  PHE A 272      -3.751  17.570  -4.422
ATOM   4078  H   PHE A 272       1.017  19.696  -5.180
ATOM   4079  HA  PHE A 272      -0.334  21.011  -4.066
ATOM   4080  HB3 PHE A 272      -1.109  20.476  -1.711
ATOM   4081  HB2 PHE A 272      -0.103  19.064  -1.721
ATOM   4082  HD1 PHE A 272      -3.055  20.692  -3.316
ATOM   4083  HD2 PHE A 272      -0.703  17.095  -3.028
ATOM   4084  HE1 PHE A 272      -4.799  19.437  -4.523
ATOM   4085  HE2 PHE A 272      -2.486  15.858  -4.209
ATOM   4086  HZ  PHE A 272      -4.507  17.028  -4.968
ATOM   4087  N   ALA A 273       1.462  22.601  -3.380
ATOM   4088  CA  ALA A 273       2.168  23.771  -2.855
ATOM   4089  C   ALA A 273       1.222  24.782  -2.182
ATOM   4090  O   ALA A 273       1.667  25.501  -1.290
ATOM   4091  CB  ALA A 273       2.935  24.441  -4.003
ATOM   4092  H   ALA A 273       1.118  22.682  -4.328
ATOM   4093  HA  ALA A 273       2.897  23.448  -2.109
ATOM   4094  HB1 ALA A 273       3.505  25.301  -3.649
ATOM   4095  HB2 ALA A 273       3.641  23.747  -4.460
ATOM   4096  HB3 ALA A 273       2.259  24.792  -4.783
ATOM   4097  N   GLU A 274      -0.049  24.817  -2.617
ATOM   4098  CA  GLU A 274      -1.096  25.699  -2.094
ATOM   4099  C   GLU A 274      -1.988  24.949  -1.095
ATOM   4100  O   GLU A 274      -1.905  23.722  -0.993
ATOM   4101  CB  GLU A 274      -1.929  26.247  -3.277
ATOM   4102  CG  GLU A 274      -1.102  26.943  -4.380
ATOM   4103  CD  GLU A 274      -0.216  28.092  -3.882
ATOM   4104  OE1 GLU A 274       1.018  27.995  -4.064
ATOM   4105  OE2 GLU A 274      -0.784  29.056  -3.325
ATOM   4106  H   GLU A 274      -0.335  24.188  -3.353
ATOM   4107  HA  GLU A 274      -0.645  26.536  -1.558
ATOM   4108  HB3 GLU A 274      -2.677  26.948  -2.903
ATOM   4109  HB2 GLU A 274      -2.498  25.434  -3.732
ATOM   4110  HG3 GLU A 274      -1.777  27.352  -5.129
ATOM   4111  HG2 GLU A 274      -0.496  26.202  -4.904
ATOM   4112  N   ASP A 275      -2.827  25.711  -0.370
ATOM   4113  CA  ASP A 275      -3.768  25.181   0.623
ATOM   4114  C   ASP A 275      -4.858  24.327  -0.048
ATOM   4115  O   ASP A 275      -5.115  24.474  -1.243
ATOM   4116  CB  ASP A 275      -4.408  26.281   1.519
ATOM   4117  CG  ASP A 275      -5.511  27.146   0.877
ATOM   4118  OD1 ASP A 275      -5.276  27.691  -0.224
ATOM   4119  OD2 ASP A 275      -6.572  27.278   1.525
ATOM   4120  H   ASP A 275      -2.878  26.704  -0.539
ATOM   4121  HA  ASP A 275      -3.200  24.517   1.275
ATOM   4122  HB3 ASP A 275      -3.624  26.969   1.839
ATOM   4123  HB2 ASP A 275      -4.770  25.823   2.441
ATOM   4124  N   VAL A 276      -5.498  23.477   0.760
ATOM   4125  CA  VAL A 276      -6.618  22.654   0.337
ATOM   4126  C   VAL A 276      -7.458  22.302   1.572
ATOM   4127  O   VAL A 276      -7.000  21.582   2.456
ATOM   4128  CB  VAL A 276      -6.161  21.393  -0.461
ATOM   4129  CG1 VAL A 276      -5.179  20.461   0.280
ATOM   4130  CG2 VAL A 276      -7.348  20.587  -1.010
ATOM   4131  H   VAL A 276      -5.222  23.396   1.731
ATOM   4132  HA  VAL A 276      -7.246  23.257  -0.324
ATOM   4133  HB  VAL A 276      -5.622  21.762  -1.335
ATOM   4134 HG11 VAL A 276      -4.782  19.707  -0.401
ATOM   4135 HG12 VAL A 276      -4.326  21.009   0.682
ATOM   4136 HG13 VAL A 276      -5.653  19.926   1.102
ATOM   4137 HG21 VAL A 276      -7.006  19.764  -1.637
ATOM   4138 HG22 VAL A 276      -7.949  20.162  -0.208
ATOM   4139 HG23 VAL A 276      -7.996  21.216  -1.620
ATOM   4140  N   GLY A 277      -8.683  22.842   1.627
ATOM   4141  CA  GLY A 277      -9.602  22.612   2.736
ATOM   4142  C   GLY A 277     -10.245  21.224   2.647
ATOM   4143  O   GLY A 277     -10.475  20.597   3.680
ATOM   4144  H   GLY A 277      -9.005  23.443   0.878
ATOM   4145  HA3 GLY A 277     -10.390  23.363   2.688
ATOM   4146  HA2 GLY A 277      -9.085  22.727   3.690
ATOM   4147  N   SER A 278     -10.526  20.750   1.425
ATOM   4148  CA  SER A 278     -11.209  19.489   1.167
ATOM   4149  C   SER A 278     -10.459  18.744   0.065
ATOM   4150  O   SER A 278     -10.657  19.055  -1.105
ATOM   4151  CB  SER A 278     -12.670  19.781   0.772
ATOM   4152  OG  SER A 278     -13.409  20.201   1.897
ATOM   4153  H   SER A 278     -10.290  21.304   0.614
ATOM   4154  HA  SER A 278     -11.200  18.843   2.043
ATOM   4155  HB3 SER A 278     -13.149  18.887   0.372
ATOM   4156  HB2 SER A 278     -12.728  20.550   0.002
ATOM   4157  HG  SER A 278     -13.061  21.046   2.193
ATOM   4158  N   ASN A 279      -9.600  17.795   0.463
ATOM   4159  CA  ASN A 279      -8.831  16.938  -0.434
ATOM   4160  C   ASN A 279      -9.463  15.541  -0.463
ATOM   4161  O   ASN A 279      -9.729  14.976   0.598
ATOM   4162  CB  ASN A 279      -7.366  16.878   0.062
ATOM   4163  CG  ASN A 279      -6.449  16.096  -0.883
ATOM   4164  OD1 ASN A 279      -6.076  16.590  -1.943
ATOM   4165  ND2 ASN A 279      -6.102  14.862  -0.515
ATOM   4166  H   ASN A 279      -9.496  17.597   1.452
ATOM   4167  HA  ASN A 279      -8.845  17.336  -1.447
ATOM   4168  HB3 ASN A 279      -7.313  16.451   1.066
ATOM   4169  HB2 ASN A 279      -6.963  17.887   0.147
ATOM   4170 HD22 ASN A 279      -5.527  14.294  -1.119
ATOM   4171 HD21 ASN A 279      -6.413  14.471   0.366
ATOM   4172  N   LYS A 280      -9.631  14.988  -1.673
ATOM   4173  CA  LYS A 280     -10.078  13.615  -1.877
ATOM   4174  C   LYS A 280      -9.598  13.125  -3.249
ATOM   4175  O   LYS A 280      -9.678  13.874  -4.222
ATOM   4176  CB  LYS A 280     -11.609  13.513  -1.655
ATOM   4177  CG  LYS A 280     -12.545  14.167  -2.692
ATOM   4178  CD  LYS A 280     -13.281  13.133  -3.557
ATOM   4179  CE  LYS A 280     -14.444  13.729  -4.361
ATOM   4180  NZ  LYS A 280     -15.156  12.685  -5.115
ATOM   4181  H   LYS A 280      -9.407  15.507  -2.510
ATOM   4182  HA  LYS A 280      -9.589  12.989  -1.127
ATOM   4183  HB3 LYS A 280     -11.850  13.957  -0.690
ATOM   4184  HB2 LYS A 280     -11.867  12.458  -1.549
ATOM   4185  HG3 LYS A 280     -12.000  14.866  -3.327
ATOM   4186  HG2 LYS A 280     -13.282  14.771  -2.161
ATOM   4187  HD3 LYS A 280     -13.653  12.323  -2.926
ATOM   4188  HD2 LYS A 280     -12.558  12.684  -4.240
ATOM   4189  HE3 LYS A 280     -14.085  14.486  -5.057
ATOM   4190  HE2 LYS A 280     -15.158  14.216  -3.695
ATOM   4191  HZ1 LYS A 280     -15.927  13.085  -5.637
ATOM   4192  HZ2 LYS A 280     -14.520  12.221  -5.750
ATOM   4193  HZ3 LYS A 280     -15.529  11.997  -4.477
ATOM   4194  N   GLY A 281      -9.106  11.876  -3.297
ATOM   4195  CA  GLY A 281      -8.686  11.211  -4.531
ATOM   4196  C   GLY A 281      -7.309  11.666  -5.050
ATOM   4197  O   GLY A 281      -7.064  11.547  -6.250
ATOM   4198  H   GLY A 281      -9.074  11.327  -2.450
ATOM   4199  HA3 GLY A 281      -9.439  11.357  -5.309
ATOM   4200  HA2 GLY A 281      -8.642  10.139  -4.339
ATOM   4201  N   ALA A 282      -6.417  12.184  -4.183
ATOM   4202  CA  ALA A 282      -5.030  12.499  -4.537
ATOM   4203  C   ALA A 282      -4.196  11.211  -4.629
ATOM   4204  O   ALA A 282      -4.154  10.455  -3.660
ATOM   4205  CB  ALA A 282      -4.436  13.471  -3.504
ATOM   4206  H   ALA A 282      -6.656  12.257  -3.203
ATOM   4207  HA  ALA A 282      -5.023  13.007  -5.502
ATOM   4208  HB1 ALA A 282      -3.405  13.722  -3.755
ATOM   4209  HB2 ALA A 282      -5.000  14.403  -3.474
ATOM   4210  HB3 ALA A 282      -4.434  13.051  -2.498
ATOM   4211  N   ILE A 283      -3.565  10.972  -5.789
ATOM   4212  CA  ILE A 283      -2.715   9.806  -6.031
ATOM   4213  C   ILE A 283      -1.437  10.269  -6.754
ATOM   4214  O   ILE A 283      -1.521  10.980  -7.755
ATOM   4215  CB  ILE A 283      -3.415   8.688  -6.871
ATOM   4216  CG1 ILE A 283      -4.770   8.264  -6.247
ATOM   4217  CG2 ILE A 283      -2.500   7.455  -7.086
ATOM   4218  CD1 ILE A 283      -5.511   7.152  -7.002
ATOM   4219  H   ILE A 283      -3.643  11.631  -6.554
ATOM   4220  HA  ILE A 283      -2.432   9.369  -5.079
ATOM   4221  HB  ILE A 283      -3.639   9.098  -7.854
ATOM   4222 HG13 ILE A 283      -5.438   9.123  -6.192
ATOM   4223 HG12 ILE A 283      -4.615   7.946  -5.217
ATOM   4224 HG21 ILE A 283      -2.988   6.684  -7.681
ATOM   4225 HG22 ILE A 283      -1.584   7.703  -7.622
ATOM   4226 HG23 ILE A 283      -2.213   7.005  -6.135
ATOM   4227 HD11 ILE A 283      -6.588   7.236  -6.870
ATOM   4228 HD12 ILE A 283      -5.305   7.174  -8.071
ATOM   4229 HD13 ILE A 283      -5.213   6.175  -6.632
ATOM   4230  N   ILE A 284      -0.279   9.839  -6.236
ATOM   4231  CA  ILE A 284       1.041  10.087  -6.811
ATOM   4232  C   ILE A 284       1.861   8.791  -6.766
ATOM   4233  O   ILE A 284       1.942   8.148  -5.722
ATOM   4234  CB  ILE A 284       1.800  11.254  -6.099
ATOM   4235  CG1 ILE A 284       3.260  11.486  -6.572
ATOM   4236  CG2 ILE A 284       1.791  11.143  -4.559
ATOM   4237  CD1 ILE A 284       3.431  11.808  -8.065
ATOM   4238  H   ILE A 284      -0.290   9.268  -5.400
ATOM   4239  HA  ILE A 284       0.912  10.358  -7.858
ATOM   4240  HB  ILE A 284       1.255  12.161  -6.355
ATOM   4241 HG13 ILE A 284       3.891  10.637  -6.307
ATOM   4242 HG12 ILE A 284       3.672  12.327  -6.013
ATOM   4243 HG21 ILE A 284       2.252  12.016  -4.096
ATOM   4244 HG22 ILE A 284       0.780  11.071  -4.159
ATOM   4245 HG23 ILE A 284       2.349  10.273  -4.219
ATOM   4246 HD11 ILE A 284       4.470  11.671  -8.365
ATOM   4247 HD12 ILE A 284       2.828  11.171  -8.709
ATOM   4248 HD13 ILE A 284       3.168  12.843  -8.272
ATOM   4249  N   GLY A 285       2.463   8.426  -7.901
ATOM   4250  CA  GLY A 285       3.316   7.251  -7.957
ATOM   4251  C   GLY A 285       4.063   7.222  -9.278
ATOM   4252  O   GLY A 285       3.697   7.916 -10.221
ATOM   4253  H   GLY A 285       2.357   8.969  -8.747
ATOM   4254  HA3 GLY A 285       2.708   6.350  -7.868
ATOM   4255  HA2 GLY A 285       4.045   7.288  -7.146
ATOM   4256  N   LEU A 286       5.112   6.391  -9.354
ATOM   4257  CA  LEU A 286       5.883   6.205 -10.582
ATOM   4258  C   LEU A 286       5.101   5.328 -11.571
ATOM   4259  O   LEU A 286       4.846   5.766 -12.690
ATOM   4260  CB  LEU A 286       7.281   5.625 -10.267
ATOM   4261  CG  LEU A 286       8.109   6.413  -9.223
ATOM   4262  CD1 LEU A 286       9.474   5.741  -8.986
ATOM   4263  CD2 LEU A 286       8.262   7.913  -9.541
ATOM   4264  H   LEU A 286       5.374   5.826  -8.560
ATOM   4265  HA  LEU A 286       6.018   7.175 -11.061
ATOM   4266  HB3 LEU A 286       7.851   5.566 -11.196
ATOM   4267  HB2 LEU A 286       7.179   4.597  -9.918
ATOM   4268  HG  LEU A 286       7.570   6.343  -8.278
ATOM   4269 HD11 LEU A 286       9.798   5.871  -7.955
ATOM   4270 HD12 LEU A 286       9.433   4.668  -9.177
ATOM   4271 HD13 LEU A 286      10.252   6.156  -9.626
ATOM   4272 HD21 LEU A 286       9.296   8.242  -9.465
ATOM   4273 HD22 LEU A 286       7.921   8.166 -10.541
ATOM   4274 HD23 LEU A 286       7.684   8.516  -8.841
ATOM   4275  N   MET A 287       4.697   4.135 -11.113
ATOM   4276  CA  MET A 287       4.020   3.115 -11.900
ATOM   4277  C   MET A 287       2.576   2.977 -11.397
ATOM   4278  O   MET A 287       2.324   2.184 -10.492
ATOM   4279  CB  MET A 287       4.862   1.827 -11.773
ATOM   4280  CG  MET A 287       4.504   0.725 -12.769
ATOM   4281  SD  MET A 287       5.697  -0.636 -12.752
ATOM   4282  CE  MET A 287       5.311  -1.372 -14.355
ATOM   4283  H   MET A 287       4.924   3.870 -10.163
ATOM   4284  HA  MET A 287       3.991   3.400 -12.950
ATOM   4285  HB3 MET A 287       4.815   1.429 -10.759
ATOM   4286  HB2 MET A 287       5.909   2.080 -11.927
ATOM   4287  HG3 MET A 287       4.469   1.145 -13.774
ATOM   4288  HG2 MET A 287       3.518   0.320 -12.562
ATOM   4289  HE1 MET A 287       6.083  -2.085 -14.630
ATOM   4290  HE2 MET A 287       4.353  -1.888 -14.316
ATOM   4291  HE3 MET A 287       5.277  -0.607 -15.132
ATOM   4292  N   VAL A 288       1.659   3.776 -11.966
ATOM   4293  CA  VAL A 288       0.245   3.804 -11.586
ATOM   4294  C   VAL A 288      -0.568   3.022 -12.640
ATOM   4295  O   VAL A 288      -0.683   3.488 -13.771
ATOM   4296  CB  VAL A 288      -0.295   5.259 -11.470
ATOM   4297  CG1 VAL A 288      -1.799   5.330 -11.127
ATOM   4298  CG2 VAL A 288       0.507   6.086 -10.447
ATOM   4299  H   VAL A 288       1.927   4.404 -12.713
ATOM   4300  HA  VAL A 288       0.112   3.354 -10.608
ATOM   4301  HB  VAL A 288      -0.154   5.760 -12.424
ATOM   4302 HG11 VAL A 288      -2.116   6.362 -10.974
ATOM   4303 HG12 VAL A 288      -2.423   4.927 -11.925
ATOM   4304 HG13 VAL A 288      -2.023   4.778 -10.214
ATOM   4305 HG21 VAL A 288       0.126   7.105 -10.377
ATOM   4306 HG22 VAL A 288       0.460   5.647  -9.450
ATOM   4307 HG23 VAL A 288       1.557   6.159 -10.729
ATOM   4308  N   GLY A 289      -1.075   1.835 -12.273
ATOM   4309  CA  GLY A 289      -1.711   0.903 -13.202
ATOM   4310  C   GLY A 289      -2.940   0.284 -12.538
ATOM   4311  O   GLY A 289      -2.855  -0.822 -12.003
ATOM   4312  H   GLY A 289      -0.944   1.515 -11.321
ATOM   4313  HA3 GLY A 289      -1.001   0.116 -13.455
ATOM   4314  HA2 GLY A 289      -2.001   1.373 -14.142
ATOM   4315  N   GLY A 290      -4.083   0.981 -12.625
ATOM   4316  CA  GLY A 290      -5.381   0.535 -12.125
ATOM   4317  C   GLY A 290      -5.840   1.527 -11.058
ATOM   4318  O   GLY A 290      -5.294   1.537  -9.955
ATOM   4319  H   GLY A 290      -4.065   1.876 -13.096
ATOM   4320  HA3 GLY A 290      -5.340  -0.464 -11.691
ATOM   4321  HA2 GLY A 290      -6.098   0.487 -12.942
ATOM   4322  N   VAL A 291      -6.866   2.328 -11.388
ATOM   4323  CA  VAL A 291      -7.543   3.241 -10.468
ATOM   4324  C   VAL A 291      -9.049   3.188 -10.783
ATOM   4325  O   VAL A 291      -9.449   3.535 -11.891
ATOM   4326  CB  VAL A 291      -7.058   4.719 -10.580
ATOM   4327  CG1 VAL A 291      -7.762   5.637  -9.559
ATOM   4328  CG2 VAL A 291      -5.531   4.867 -10.440
ATOM   4329  H   VAL A 291      -7.275   2.261 -12.312
ATOM   4330  HA  VAL A 291      -7.386   2.906  -9.444
ATOM   4331  HB  VAL A 291      -7.311   5.100 -11.567
ATOM   4332 HG11 VAL A 291      -7.318   6.630  -9.543
ATOM   4333 HG12 VAL A 291      -8.821   5.765  -9.781
ATOM   4334 HG13 VAL A 291      -7.682   5.236  -8.549
ATOM   4335 HG21 VAL A 291      -5.232   5.914 -10.480
ATOM   4336 HG22 VAL A 291      -5.173   4.461  -9.495
ATOM   4337 HG23 VAL A 291      -5.002   4.358 -11.246
ATOM   4338  N   VAL A 292      -9.855   2.742  -9.813
ATOM   4339  CA  VAL A 292     -11.294   2.533  -9.958
ATOM   4340  C   VAL A 292     -12.025   3.618  -9.145
ATOM   4341  O   VAL A 292     -12.084   3.541  -7.920
ATOM   4342  CB  VAL A 292     -11.700   1.124  -9.442
ATOM   4343  CG1 VAL A 292     -13.214   0.848  -9.543
ATOM   4344  CG2 VAL A 292     -10.925   0.003 -10.159
ATOM   4345  H   VAL A 292      -9.458   2.471  -8.920
ATOM   4346  HA  VAL A 292     -11.598   2.609 -11.002
ATOM   4347  HB  VAL A 292     -11.427   1.059  -8.390
ATOM   4348 HG11 VAL A 292     -13.448  -0.172  -9.237
ATOM   4349 HG12 VAL A 292     -13.796   1.510  -8.902
ATOM   4350 HG13 VAL A 292     -13.568   0.972 -10.567
ATOM   4351 HG21 VAL A 292     -11.216  -0.977  -9.780
ATOM   4352 HG22 VAL A 292     -11.114   0.015 -11.233
ATOM   4353 HG23 VAL A 292      -9.849   0.091 -10.008
ATOM   4354  N   ILE A 293     -12.544   4.635  -9.844
ATOM   4355  CA  ILE A 293     -13.203   5.786  -9.230
ATOM   4356  C   ILE A 293     -14.711   5.485  -9.088
ATOM   4357  O   ILE A 293     -15.407   5.370 -10.096
ATOM   4358  CB  ILE A 293     -12.976   7.075 -10.069
ATOM   4359  CG1 ILE A 293     -11.462   7.352 -10.260
ATOM   4360  CG2 ILE A 293     -13.665   8.315  -9.462
ATOM   4361  CD1 ILE A 293     -11.139   8.561 -11.150
ATOM   4362  H   ILE A 293     -12.467   4.646 -10.854
ATOM   4363  HA  ILE A 293     -12.778   5.967  -8.243
ATOM   4364  HB  ILE A 293     -13.405   6.903 -11.054
ATOM   4365 HG13 ILE A 293     -10.969   6.483 -10.697
ATOM   4366 HG12 ILE A 293     -10.998   7.497  -9.284
ATOM   4367 HG21 ILE A 293     -13.558   9.189 -10.103
ATOM   4368 HG22 ILE A 293     -14.736   8.176  -9.311
ATOM   4369 HG23 ILE A 293     -13.221   8.561  -8.498
ATOM   4370 HD11 ILE A 293     -10.168   8.441 -11.629
ATOM   4371 HD12 ILE A 293     -11.880   8.691 -11.938
ATOM   4372 HD13 ILE A 293     -11.105   9.480 -10.564
ATOM   4373  N   ALA A 294     -15.172   5.319  -7.838
ATOM   4374  CA  ALA A 294     -16.540   4.912  -7.469
ATOM   4375  C   ALA A 294     -17.505   6.129  -7.213
ATOM   4376  O   ALA A 294     -17.040   7.092  -6.565
ATOM   4377  CB  ALA A 294     -16.450   4.005  -6.223
ATOM   4378  OXT ALA A 294     -18.672   5.965  -7.638
ATOM   4379  H   ALA A 294     -14.534   5.442  -7.060
ATOM   4380  HA  ALA A 294     -16.956   4.302  -8.272
ATOM   4381  HB1 ALA A 294     -17.431   3.633  -5.926
ATOM   4382  HB2 ALA A 294     -15.822   3.134  -6.415
ATOM   4383  HB3 ALA A 294     -16.024   4.533  -5.368
ATOM   4384  N   ASP A 295       1.581  37.415 -34.526
ATOM   4385  CA  ASP A 295       0.594  38.363 -35.073
ATOM   4386  C   ASP A 295       0.668  39.633 -34.185
ATOM   4387  O   ASP A 295       1.650  40.372 -34.275
ATOM   4388  CB  ASP A 295      -0.800  37.685 -35.257
ATOM   4389  CG  ASP A 295      -1.912  38.587 -35.828
ATOM   4390  OD1 ASP A 295      -1.804  38.944 -37.022
ATOM   4391  OD2 ASP A 295      -2.796  38.985 -35.037
ATOM   4392  H1  ASP A 295       2.415  37.890 -34.210
ATOM   4393  H2  ASP A 295       1.207  36.887 -33.751
ATOM   4394  HA  ASP A 295       0.946  38.673 -36.059
ATOM   4395  HB3 ASP A 295      -1.135  37.254 -34.312
ATOM   4396  HB2 ASP A 295      -0.692  36.835 -35.933
ATOM   4397  N   ALA A 296      -0.336  39.834 -33.315
ATOM   4398  CA  ALA A 296      -0.470  40.971 -32.408
ATOM   4399  C   ALA A 296      -0.125  40.578 -30.961
ATOM   4400  O   ALA A 296      -0.817  41.003 -30.035
ATOM   4401  CB  ALA A 296      -1.901  41.521 -32.543
ATOM   4402  H   ALA A 296      -1.115  39.190 -33.321
ATOM   4403  HA  ALA A 296       0.220  41.766 -32.695
ATOM   4404  HB1 ALA A 296      -2.046  42.417 -31.938
ATOM   4405  HB2 ALA A 296      -2.116  41.792 -33.578
ATOM   4406  HB3 ALA A 296      -2.645  40.784 -32.237
ATOM   4407  N   GLU A 297       0.939  39.774 -30.788
ATOM   4408  CA  GLU A 297       1.429  39.347 -29.480
ATOM   4409  C   GLU A 297       2.320  40.432 -28.844
ATOM   4410  O   GLU A 297       3.057  41.118 -29.552
ATOM   4411  CB  GLU A 297       2.157  37.989 -29.631
ATOM   4412  CG  GLU A 297       2.581  37.306 -28.310
ATOM   4413  CD  GLU A 297       1.387  37.019 -27.391
ATOM   4414  OE1 GLU A 297       1.138  37.854 -26.496
ATOM   4415  OE2 GLU A 297       0.714  35.988 -27.610
ATOM   4416  H   GLU A 297       1.472  39.473 -31.591
ATOM   4417  HA  GLU A 297       0.556  39.203 -28.842
ATOM   4418  HB3 GLU A 297       3.043  38.124 -30.252
ATOM   4419  HB2 GLU A 297       1.518  37.302 -30.189
ATOM   4420  HG3 GLU A 297       3.320  37.913 -27.784
ATOM   4421  HG2 GLU A 297       3.087  36.366 -28.535
ATOM   4422  N   PHE A 298       2.224  40.550 -27.513
ATOM   4423  CA  PHE A 298       2.916  41.545 -26.691
ATOM   4424  C   PHE A 298       3.420  40.983 -25.347
ATOM   4425  O   PHE A 298       4.169  41.680 -24.662
ATOM   4426  CB  PHE A 298       2.021  42.796 -26.520
ATOM   4427  CG  PHE A 298       0.619  42.545 -25.979
ATOM   4428  CD1 PHE A 298      -0.441  42.281 -26.872
ATOM   4429  CD2 PHE A 298       0.390  42.412 -24.592
ATOM   4430  CE1 PHE A 298      -1.698  41.946 -26.387
ATOM   4431  CE2 PHE A 298      -0.875  42.080 -24.126
ATOM   4432  CZ  PHE A 298      -1.915  41.851 -25.019
ATOM   4433  H   PHE A 298       1.596  39.929 -27.019
ATOM   4434  HA  PHE A 298       3.822  41.859 -27.214
ATOM   4435  HB3 PHE A 298       1.937  43.311 -27.478
ATOM   4436  HB2 PHE A 298       2.513  43.507 -25.854
ATOM   4437  HD1 PHE A 298      -0.274  42.339 -27.936
ATOM   4438  HD2 PHE A 298       1.197  42.565 -23.891
ATOM   4439  HE1 PHE A 298      -2.506  41.753 -27.078
ATOM   4440  HE2 PHE A 298      -1.049  41.988 -23.064
ATOM   4441  HZ  PHE A 298      -2.895  41.588 -24.647
ATOM   4442  N   ARG A 299       3.022  39.749 -24.995
ATOM   4443  CA  ARG A 299       3.399  39.065 -23.760
ATOM   4444  C   ARG A 299       4.647  38.213 -24.027
ATOM   4445  O   ARG A 299       4.549  37.175 -24.683
ATOM   4446  CB  ARG A 299       2.227  38.187 -23.264
ATOM   4447  CG  ARG A 299       0.896  38.943 -23.049
ATOM   4448  CD  ARG A 299      -0.311  38.013 -22.822
ATOM   4449  NE  ARG A 299      -0.663  37.270 -24.046
ATOM   4450  CZ  ARG A 299      -1.580  36.301 -24.209
ATOM   4451  NH1 ARG A 299      -2.371  35.895 -23.205
ATOM   4452  NH2 ARG A 299      -1.697  35.722 -25.410
ATOM   4453  H   ARG A 299       2.429  39.215 -25.617
ATOM   4454  HA  ARG A 299       3.618  39.799 -22.982
ATOM   4455  HB3 ARG A 299       2.511  37.709 -22.326
ATOM   4456  HB2 ARG A 299       2.070  37.370 -23.967
ATOM   4457  HG3 ARG A 299       0.691  39.514 -23.955
ATOM   4458  HG2 ARG A 299       0.970  39.687 -22.255
ATOM   4459  HD3 ARG A 299      -1.158  38.546 -22.390
ATOM   4460  HD2 ARG A 299      -0.020  37.250 -22.099
ATOM   4461  HE  ARG A 299      -0.102  37.507 -24.859
ATOM   4462 HH12 ARG A 299      -3.051  35.163 -23.347
ATOM   4463 HH11 ARG A 299      -2.287  36.326 -22.296
ATOM   4464 HH22 ARG A 299      -2.379  34.996 -25.571
ATOM   4465 HH21 ARG A 299      -1.065  35.980 -26.161
ATOM   4466  N   HIS A 300       5.795  38.678 -23.518
ATOM   4467  CA  HIS A 300       7.080  37.994 -23.628
ATOM   4468  C   HIS A 300       8.020  38.483 -22.520
ATOM   4469  O   HIS A 300       7.886  39.613 -22.045
ATOM   4470  CB  HIS A 300       7.690  38.175 -25.041
ATOM   4471  CG  HIS A 300       8.100  39.579 -25.426
ATOM   4472  ND1 HIS A 300       7.198  40.616 -25.592
ATOM   4473  CD2 HIS A 300       9.339  40.124 -25.681
ATOM   4474  CE1 HIS A 300       7.901  41.702 -25.924
ATOM   4475  NE2 HIS A 300       9.208  41.478 -25.998
ATOM   4476  H   HIS A 300       5.806  39.541 -22.992
ATOM   4477  HA  HIS A 300       6.908  36.929 -23.460
ATOM   4478  HB3 HIS A 300       6.995  37.809 -25.798
ATOM   4479  HB2 HIS A 300       8.571  37.539 -25.130
ATOM   4480  HD2 HIS A 300      10.310  39.650 -25.658
ATOM   4481  HE1 HIS A 300       7.451  42.666 -26.111
ATOM   4482  HD1 HIS A 300       6.196  40.568 -25.469
ATOM   4483  N   ASP A 301       8.965  37.611 -22.148
ATOM   4484  CA  ASP A 301       9.969  37.855 -21.114
ATOM   4485  C   ASP A 301      11.262  37.092 -21.464
ATOM   4486  O   ASP A 301      11.353  36.469 -22.524
ATOM   4487  CB  ASP A 301       9.467  37.541 -19.672
ATOM   4488  CG  ASP A 301       9.210  36.060 -19.323
ATOM   4489  OD1 ASP A 301       8.574  35.349 -20.133
ATOM   4490  OD2 ASP A 301       9.599  35.681 -18.197
ATOM   4491  H   ASP A 301       9.013  36.702 -22.585
ATOM   4492  HA  ASP A 301      10.242  38.912 -21.147
ATOM   4493  HB3 ASP A 301       8.514  38.051 -19.524
ATOM   4494  HB2 ASP A 301      10.139  37.997 -18.943
ATOM   4495  N   SER A 302      12.240  37.172 -20.551
ATOM   4496  CA  SER A 302      13.553  36.535 -20.652
ATOM   4497  C   SER A 302      13.802  35.483 -19.552
ATOM   4498  O   SER A 302      14.887  34.901 -19.536
ATOM   4499  CB  SER A 302      14.619  37.652 -20.652
ATOM   4500  OG  SER A 302      14.673  38.337 -19.414
ATOM   4501  H   SER A 302      12.092  37.723 -19.718
ATOM   4502  HA  SER A 302      13.637  36.003 -21.601
ATOM   4503  HB3 SER A 302      14.418  38.371 -21.447
ATOM   4504  HB2 SER A 302      15.606  37.234 -20.857
ATOM   4505  HG  SER A 302      15.031  37.744 -18.748
ATOM   4506  N   GLY A 303      12.823  35.255 -18.657
ATOM   4507  CA  GLY A 303      12.946  34.353 -17.513
ATOM   4508  C   GLY A 303      13.907  34.934 -16.465
ATOM   4509  O   GLY A 303      14.004  36.151 -16.300
ATOM   4510  H   GLY A 303      11.945  35.749 -18.744
ATOM   4511  HA3 GLY A 303      13.284  33.370 -17.846
ATOM   4512  HA2 GLY A 303      11.964  34.220 -17.059
ATOM   4513  N   TYR A 304      14.594  34.038 -15.742
ATOM   4514  CA  TYR A 304      15.553  34.365 -14.688
ATOM   4515  C   TYR A 304      16.470  33.162 -14.429
ATOM   4516  O   TYR A 304      16.088  32.019 -14.689
ATOM   4517  CB  TYR A 304      14.821  34.836 -13.405
ATOM   4518  CG  TYR A 304      13.799  33.869 -12.824
ATOM   4519  CD1 TYR A 304      12.467  33.886 -13.290
ATOM   4520  CD2 TYR A 304      14.172  32.952 -11.819
ATOM   4521  CE1 TYR A 304      11.521  32.982 -12.772
ATOM   4522  CE2 TYR A 304      13.224  32.051 -11.296
ATOM   4523  CZ  TYR A 304      11.900  32.061 -11.776
ATOM   4524  OH  TYR A 304      10.986  31.182 -11.273
ATOM   4525  H   TYR A 304      14.471  33.051 -15.918
ATOM   4526  HA  TYR A 304      16.184  35.181 -15.049
ATOM   4527  HB3 TYR A 304      14.313  35.780 -13.603
ATOM   4528  HB2 TYR A 304      15.556  35.069 -12.633
ATOM   4529  HD1 TYR A 304      12.167  34.589 -14.053
ATOM   4530  HD2 TYR A 304      15.186  32.933 -11.450
ATOM   4531  HE1 TYR A 304      10.506  32.999 -13.142
ATOM   4532  HE2 TYR A 304      13.516  31.349 -10.529
ATOM   4533  HH  TYR A 304      10.118  31.273 -11.673
ATOM   4534  N   GLU A 305      17.668  33.461 -13.903
ATOM   4535  CA  GLU A 305      18.699  32.499 -13.518
ATOM   4536  C   GLU A 305      18.233  31.618 -12.347
ATOM   4537  O   GLU A 305      17.676  32.133 -11.377
ATOM   4538  CB  GLU A 305      19.996  33.249 -13.138
ATOM   4539  CG  GLU A 305      20.536  34.221 -14.216
ATOM   4540  CD  GLU A 305      20.279  35.705 -13.900
ATOM   4541  OE1 GLU A 305      19.091  36.085 -13.794
ATOM   4542  OE2 GLU A 305      21.279  36.445 -13.776
ATOM   4543  H   GLU A 305      17.912  34.432 -13.748
ATOM   4544  HA  GLU A 305      18.903  31.866 -14.384
ATOM   4545  HB3 GLU A 305      20.771  32.508 -12.935
ATOM   4546  HB2 GLU A 305      19.858  33.774 -12.190
ATOM   4547  HG3 GLU A 305      20.112  33.987 -15.193
ATOM   4548  HG2 GLU A 305      21.610  34.060 -14.323
ATOM   4549  N   VAL A 306      18.488  30.310 -12.468
ATOM   4550  CA  VAL A 306      18.136  29.290 -11.482
ATOM   4551  C   VAL A 306      19.290  28.284 -11.330
ATOM   4552  O   VAL A 306      20.154  28.200 -12.203
ATOM   4553  CB  VAL A 306      16.843  28.521 -11.885
ATOM   4554  CG1 VAL A 306      15.590  29.402 -11.758
ATOM   4555  CG2 VAL A 306      16.904  27.853 -13.273
ATOM   4556  H   VAL A 306      18.972  29.969 -13.287
ATOM   4557  HA  VAL A 306      17.989  29.755 -10.505
ATOM   4558  HB  VAL A 306      16.700  27.715 -11.164
ATOM   4559 HG11 VAL A 306      14.682  28.823 -11.928
ATOM   4560 HG12 VAL A 306      15.517  29.841 -10.763
ATOM   4561 HG13 VAL A 306      15.598  30.218 -12.482
ATOM   4562 HG21 VAL A 306      15.956  27.366 -13.496
ATOM   4563 HG22 VAL A 306      17.090  28.580 -14.064
ATOM   4564 HG23 VAL A 306      17.681  27.090 -13.326
ATOM   4565  N   HIS A 307      19.284  27.553 -10.206
ATOM   4566  CA  HIS A 307      20.286  26.537  -9.873
ATOM   4567  C   HIS A 307      19.905  25.142 -10.387
ATOM   4568  O   HIS A 307      20.792  24.384 -10.777
ATOM   4569  CB  HIS A 307      20.464  26.480  -8.349
ATOM   4570  CG  HIS A 307      20.995  27.747  -7.729
ATOM   4571  ND1 HIS A 307      22.357  27.948  -7.486
ATOM   4572  CD2 HIS A 307      20.298  28.865  -7.316
ATOM   4573  CE1 HIS A 307      22.432  29.160  -6.953
ATOM   4574  NE2 HIS A 307      21.242  29.751  -6.830
ATOM   4575  H   HIS A 307      18.549  27.691  -9.529
ATOM   4576  HA  HIS A 307      21.247  26.805 -10.318
ATOM   4577  HB3 HIS A 307      21.152  25.670  -8.114
ATOM   4578  HB2 HIS A 307      19.522  26.229  -7.859
ATOM   4579  HD2 HIS A 307      19.243  29.095  -7.335
ATOM   4580  HE1 HIS A 307      23.360  29.621  -6.652
ATOM   4581  HE2 HIS A 307      21.066  30.672  -6.454
ATOM   4582  N   HIS A 308      18.600  24.837 -10.371
ATOM   4583  CA  HIS A 308      18.009  23.562 -10.764
ATOM   4584  C   HIS A 308      16.536  23.763 -11.136
ATOM   4585  O   HIS A 308      15.963  24.823 -10.875
ATOM   4586  CB  HIS A 308      18.152  22.520  -9.626
ATOM   4587  CG  HIS A 308      19.452  21.761  -9.634
ATOM   4588  ND1 HIS A 308      20.470  22.007  -8.733
ATOM   4589  CD2 HIS A 308      19.894  20.718 -10.417
ATOM   4590  CE1 HIS A 308      21.448  21.142  -8.995
ATOM   4591  NE2 HIS A 308      21.161  20.317  -9.991
ATOM   4592  H   HIS A 308      17.935  25.532 -10.062
ATOM   4593  HA  HIS A 308      18.507  23.195 -11.664
ATOM   4594  HB3 HIS A 308      17.366  21.765  -9.677
ATOM   4595  HB2 HIS A 308      18.026  23.001  -8.654
ATOM   4596  HD1 HIS A 308      20.463  22.702  -7.996
ATOM   4597  HD2 HIS A 308      19.395  20.211 -11.230
ATOM   4598  HE1 HIS A 308      22.364  21.087  -8.430
ATOM   4599  N   GLN A 309      15.955  22.709 -11.726
ATOM   4600  CA  GLN A 309      14.533  22.612 -12.043
ATOM   4601  C   GLN A 309      13.832  21.724 -11.001
ATOM   4602  O   GLN A 309      14.474  20.892 -10.357
ATOM   4603  CB  GLN A 309      14.381  22.023 -13.466
ATOM   4604  CG  GLN A 309      15.129  22.784 -14.587
ATOM   4605  CD  GLN A 309      14.838  24.288 -14.642
ATOM   4606  OE1 GLN A 309      13.713  24.725 -14.410
ATOM   4607  NE2 GLN A 309      15.853  25.085 -14.980
ATOM   4608  H   GLN A 309      16.496  21.873 -11.892
ATOM   4609  HA  GLN A 309      14.064  23.596 -12.005
ATOM   4610  HB3 GLN A 309      13.320  21.986 -13.720
ATOM   4611  HB2 GLN A 309      14.717  20.985 -13.473
ATOM   4612  HG3 GLN A 309      14.870  22.352 -15.554
ATOM   4613  HG2 GLN A 309      16.203  22.634 -14.470
ATOM   4614 HE22 GLN A 309      15.712  26.083 -15.039
ATOM   4615 HE21 GLN A 309      16.769  24.702 -15.167
ATOM   4616  N   LYS A 310      12.512  21.920 -10.871
ATOM   4617  CA  LYS A 310      11.653  21.175  -9.955
ATOM   4618  C   LYS A 310      10.253  21.012 -10.561
ATOM   4619  O   LYS A 310       9.738  21.941 -11.185
ATOM   4620  CB  LYS A 310      11.630  21.851  -8.563
ATOM   4621  CG  LYS A 310      11.203  23.333  -8.541
ATOM   4622  CD  LYS A 310      10.913  23.841  -7.123
ATOM   4623  CE  LYS A 310      10.517  25.326  -7.104
ATOM   4624  NZ  LYS A 310      10.168  25.782  -5.747
ATOM   4625  H   LYS A 310      12.046  22.608 -11.445
ATOM   4626  HA  LYS A 310      12.066  20.172  -9.833
ATOM   4627  HB3 LYS A 310      12.619  21.778  -8.111
ATOM   4628  HB2 LYS A 310      10.962  21.276  -7.919
ATOM   4629  HG3 LYS A 310      10.324  23.491  -9.163
ATOM   4630  HG2 LYS A 310      11.995  23.939  -8.983
ATOM   4631  HD3 LYS A 310      11.793  23.686  -6.500
ATOM   4632  HD2 LYS A 310      10.118  23.237  -6.682
ATOM   4633  HE3 LYS A 310       9.662  25.498  -7.758
ATOM   4634  HE2 LYS A 310      11.338  25.939  -7.479
ATOM   4635  HZ1 LYS A 310      10.983  25.680  -5.152
ATOM   4636  HZ2 LYS A 310       9.897  26.754  -5.773
ATOM   4637  HZ3 LYS A 310       9.410  25.226  -5.380
ATOM   4638  N   LEU A 311       9.664  19.827 -10.342
ATOM   4639  CA  LEU A 311       8.325  19.466 -10.797
ATOM   4640  C   LEU A 311       7.312  19.827  -9.702
ATOM   4641  O   LEU A 311       7.033  18.998  -8.836
ATOM   4642  CB  LEU A 311       8.285  17.955 -11.128
ATOM   4643  CG  LEU A 311       9.201  17.497 -12.283
ATOM   4644  CD1 LEU A 311       9.112  15.970 -12.469
ATOM   4645  CD2 LEU A 311       8.925  18.246 -13.603
ATOM   4646  H   LEU A 311      10.153  19.117  -9.811
ATOM   4647  HA  LEU A 311       8.067  20.031 -11.694
ATOM   4648  HB3 LEU A 311       7.261  17.687 -11.386
ATOM   4649  HB2 LEU A 311       8.535  17.378 -10.237
ATOM   4650  HG  LEU A 311      10.230  17.714 -11.991
ATOM   4651 HD11 LEU A 311      10.097  15.547 -12.665
ATOM   4652 HD12 LEU A 311       8.716  15.470 -11.585
ATOM   4653 HD13 LEU A 311       8.469  15.695 -13.305
ATOM   4654 HD21 LEU A 311       8.982  17.588 -14.470
ATOM   4655 HD22 LEU A 311       7.937  18.706 -13.613
ATOM   4656 HD23 LEU A 311       9.659  19.037 -13.756
ATOM   4657  N   VAL A 312       6.792  21.065  -9.751
ATOM   4658  CA  VAL A 312       5.786  21.549  -8.807
ATOM   4659  C   VAL A 312       4.385  21.278  -9.387
ATOM   4660  O   VAL A 312       3.868  22.071 -10.175
ATOM   4661  CB  VAL A 312       5.939  23.064  -8.484
ATOM   4662  CG1 VAL A 312       4.941  23.540  -7.406
ATOM   4663  CG2 VAL A 312       7.367  23.399  -8.024
ATOM   4664  H   VAL A 312       7.073  21.704 -10.481
ATOM   4665  HA  VAL A 312       5.877  21.012  -7.863
ATOM   4666  HB  VAL A 312       5.754  23.646  -9.389
ATOM   4667 HG11 VAL A 312       5.055  24.606  -7.208
ATOM   4668 HG12 VAL A 312       3.902  23.379  -7.693
ATOM   4669 HG13 VAL A 312       5.100  23.012  -6.466
ATOM   4670 HG21 VAL A 312       7.457  24.452  -7.757
ATOM   4671 HG22 VAL A 312       7.652  22.808  -7.153
ATOM   4672 HG23 VAL A 312       8.092  23.203  -8.812
ATOM   4673  N   PHE A 313       3.811  20.138  -8.981
ATOM   4674  CA  PHE A 313       2.435  19.748  -9.266
ATOM   4675  C   PHE A 313       1.492  20.460  -8.285
ATOM   4676  O   PHE A 313       1.766  20.463  -7.084
ATOM   4677  CB  PHE A 313       2.307  18.217  -9.141
ATOM   4678  CG  PHE A 313       3.114  17.424 -10.155
ATOM   4679  CD1 PHE A 313       2.683  17.352 -11.496
ATOM   4680  CD2 PHE A 313       4.357  16.853  -9.803
ATOM   4681  CE1 PHE A 313       3.448  16.677 -12.438
ATOM   4682  CE2 PHE A 313       5.097  16.169 -10.760
ATOM   4683  CZ  PHE A 313       4.646  16.082 -12.069
ATOM   4684  H   PHE A 313       4.307  19.544  -8.329
ATOM   4685  HA  PHE A 313       2.177  20.040 -10.286
ATOM   4686  HB3 PHE A 313       1.260  17.936  -9.263
ATOM   4687  HB2 PHE A 313       2.590  17.890  -8.140
ATOM   4688  HD1 PHE A 313       1.754  17.816 -11.793
ATOM   4689  HD2 PHE A 313       4.729  16.938  -8.792
ATOM   4690  HE1 PHE A 313       3.109  16.615 -13.461
ATOM   4691  HE2 PHE A 313       6.038  15.713 -10.504
ATOM   4692  HZ  PHE A 313       5.236  15.557 -12.806
ATOM   4693  N   PHE A 314       0.404  21.050  -8.811
ATOM   4694  CA  PHE A 314      -0.566  21.857  -8.059
ATOM   4695  C   PHE A 314       0.072  23.114  -7.428
ATOM   4696  O   PHE A 314       0.143  23.232  -6.203
ATOM   4697  CB  PHE A 314      -1.386  20.987  -7.065
ATOM   4698  CG  PHE A 314      -2.592  20.293  -7.673
ATOM   4699  CD1 PHE A 314      -3.890  20.723  -7.331
ATOM   4700  CD2 PHE A 314      -2.442  19.264  -8.627
ATOM   4701  CE1 PHE A 314      -5.001  20.108  -7.891
ATOM   4702  CE2 PHE A 314      -3.566  18.662  -9.180
ATOM   4703  CZ  PHE A 314      -4.839  19.080  -8.810
ATOM   4704  H   PHE A 314       0.249  21.005  -9.809
ATOM   4705  HA  PHE A 314      -1.271  22.248  -8.795
ATOM   4706  HB3 PHE A 314      -1.751  21.592  -6.234
ATOM   4707  HB2 PHE A 314      -0.765  20.222  -6.600
ATOM   4708  HD1 PHE A 314      -4.015  21.522  -6.617
ATOM   4709  HD2 PHE A 314      -1.457  18.937  -8.925
ATOM   4710  HE1 PHE A 314      -5.995  20.427  -7.613
ATOM   4711  HE2 PHE A 314      -3.449  17.866  -9.900
ATOM   4712  HZ  PHE A 314      -5.707  18.604  -9.241
ATOM   4713  N   ALA A 315       0.541  24.017  -8.305
ATOM   4714  CA  ALA A 315       1.069  25.340  -7.956
ATOM   4715  C   ALA A 315      -0.026  26.422  -7.931
ATOM   4716  O   ALA A 315       0.177  27.466  -7.313
ATOM   4717  CB  ALA A 315       2.146  25.721  -8.983
ATOM   4718  H   ALA A 315       0.451  23.834  -9.296
ATOM   4719  HA  ALA A 315       1.533  25.302  -6.969
ATOM   4720  HB1 ALA A 315       2.626  26.664  -8.720
ATOM   4721  HB2 ALA A 315       2.926  24.963  -9.042
ATOM   4722  HB3 ALA A 315       1.724  25.831  -9.983
ATOM   4723  N   GLU A 316      -1.150  26.157  -8.612
ATOM   4724  CA  GLU A 316      -2.327  27.015  -8.710
ATOM   4725  C   GLU A 316      -3.250  26.821  -7.498
ATOM   4726  O   GLU A 316      -3.365  25.711  -6.976
ATOM   4727  CB  GLU A 316      -3.073  26.800 -10.059
ATOM   4728  CG  GLU A 316      -2.921  25.413 -10.738
ATOM   4729  CD  GLU A 316      -1.599  25.213 -11.504
ATOM   4730  OE1 GLU A 316      -0.920  24.203 -11.210
ATOM   4731  OE2 GLU A 316      -1.276  26.071 -12.356
ATOM   4732  H   GLU A 316      -1.217  25.279  -9.108
ATOM   4733  HA  GLU A 316      -1.989  28.053  -8.693
ATOM   4734  HB3 GLU A 316      -2.780  27.592 -10.750
ATOM   4735  HB2 GLU A 316      -4.140  26.969  -9.908
ATOM   4736  HG3 GLU A 316      -3.728  25.289 -11.461
ATOM   4737  HG2 GLU A 316      -3.066  24.622 -10.000
ATOM   4738  N   ASP A 317      -3.881  27.930  -7.085
ATOM   4739  CA  ASP A 317      -4.804  28.044  -5.957
ATOM   4740  C   ASP A 317      -6.075  27.209  -6.188
ATOM   4741  O   ASP A 317      -6.790  27.443  -7.162
ATOM   4742  CB  ASP A 317      -5.191  29.511  -5.599
ATOM   4743  CG  ASP A 317      -5.551  30.469  -6.760
ATOM   4744  OD1 ASP A 317      -6.596  31.140  -6.629
ATOM   4745  OD2 ASP A 317      -4.760  30.594  -7.722
ATOM   4746  H   ASP A 317      -3.744  28.794  -7.596
ATOM   4747  HA  ASP A 317      -4.279  27.635  -5.091
ATOM   4748  HB3 ASP A 317      -4.353  29.965  -5.068
ATOM   4749  HB2 ASP A 317      -6.006  29.499  -4.872
ATOM   4750  N   VAL A 318      -6.331  26.266  -5.269
ATOM   4751  CA  VAL A 318      -7.515  25.414  -5.260
ATOM   4752  C   VAL A 318      -7.930  25.154  -3.804
ATOM   4753  O   VAL A 318      -7.282  24.382  -3.101
ATOM   4754  CB  VAL A 318      -7.312  24.062  -6.014
ATOM   4755  CG1 VAL A 318      -7.405  24.232  -7.540
ATOM   4756  CG2 VAL A 318      -6.027  23.287  -5.656
ATOM   4757  H   VAL A 318      -5.690  26.131  -4.499
ATOM   4758  HA  VAL A 318      -8.339  25.950  -5.737
ATOM   4759  HB  VAL A 318      -8.146  23.413  -5.741
ATOM   4760 HG11 VAL A 318      -7.376  23.267  -8.046
ATOM   4761 HG12 VAL A 318      -8.335  24.724  -7.828
ATOM   4762 HG13 VAL A 318      -6.578  24.827  -7.928
ATOM   4763 HG21 VAL A 318      -6.011  22.346  -6.200
ATOM   4764 HG22 VAL A 318      -5.130  23.843  -5.927
ATOM   4765 HG23 VAL A 318      -5.951  23.026  -4.603
ATOM   4766  N   GLY A 319      -9.023  25.806  -3.370
ATOM   4767  CA  GLY A 319      -9.559  25.685  -2.009
ATOM   4768  C   GLY A 319     -10.132  24.286  -1.708
ATOM   4769  O   GLY A 319     -10.320  23.951  -0.539
ATOM   4770  H   GLY A 319      -9.503  26.437  -3.995
ATOM   4771  HA3 GLY A 319     -10.350  26.424  -1.875
ATOM   4772  HA2 GLY A 319      -8.778  25.922  -1.283
ATOM   4773  N   SER A 320     -10.381  23.468  -2.743
ATOM   4774  CA  SER A 320     -10.852  22.092  -2.645
ATOM   4775  C   SER A 320     -10.386  21.294  -3.874
ATOM   4776  O   SER A 320     -10.499  21.782  -4.999
ATOM   4777  CB  SER A 320     -12.384  22.074  -2.439
ATOM   4778  OG  SER A 320     -13.086  22.655  -3.522
ATOM   4779  H   SER A 320     -10.204  23.797  -3.681
ATOM   4780  HA  SER A 320     -10.390  21.643  -1.764
ATOM   4781  HB3 SER A 320     -12.656  22.601  -1.523
ATOM   4782  HB2 SER A 320     -12.730  21.047  -2.324
ATOM   4783  HG  SER A 320     -12.897  22.149  -4.317
ATOM   4784  N   ASN A 321      -9.897  20.069  -3.621
ATOM   4785  CA  ASN A 321      -9.515  19.077  -4.623
ATOM   4786  C   ASN A 321     -10.577  17.963  -4.649
ATOM   4787  O   ASN A 321     -10.972  17.446  -3.604
ATOM   4788  CB  ASN A 321      -8.099  18.537  -4.300
ATOM   4789  CG  ASN A 321      -7.624  17.436  -5.260
ATOM   4790  OD1 ASN A 321      -7.786  17.556  -6.472
ATOM   4791  ND2 ASN A 321      -7.053  16.356  -4.728
ATOM   4792  H   ASN A 321      -9.890  19.736  -2.665
ATOM   4793  HA  ASN A 321      -9.473  19.561  -5.601
ATOM   4794  HB3 ASN A 321      -8.062  18.159  -3.282
ATOM   4795  HB2 ASN A 321      -7.377  19.354  -4.345
ATOM   4796 HD22 ASN A 321      -6.745  15.601  -5.322
ATOM   4797 HD21 ASN A 321      -6.893  16.299  -3.729
ATOM   4798  N   LYS A 322     -10.974  17.606  -5.875
ATOM   4799  CA  LYS A 322     -11.957  16.576  -6.199
ATOM   4800  C   LYS A 322     -11.318  15.270  -6.721
ATOM   4801  O   LYS A 322     -12.029  14.272  -6.831
ATOM   4802  CB  LYS A 322     -12.926  17.177  -7.236
ATOM   4803  CG  LYS A 322     -12.226  17.725  -8.498
ATOM   4804  CD  LYS A 322     -13.197  17.931  -9.656
ATOM   4805  CE  LYS A 322     -12.476  18.207 -10.982
ATOM   4806  NZ  LYS A 322     -13.377  18.025 -12.129
ATOM   4807  H   LYS A 322     -10.572  18.082  -6.670
ATOM   4808  HA  LYS A 322     -12.531  16.322  -5.307
ATOM   4809  HB3 LYS A 322     -13.509  17.977  -6.778
ATOM   4810  HB2 LYS A 322     -13.651  16.410  -7.516
ATOM   4811  HG3 LYS A 322     -11.441  17.041  -8.820
ATOM   4812  HG2 LYS A 322     -11.730  18.670  -8.272
ATOM   4813  HD3 LYS A 322     -13.882  18.748  -9.423
ATOM   4814  HD2 LYS A 322     -13.799  17.032  -9.738
ATOM   4815  HE3 LYS A 322     -11.647  17.511 -11.112
ATOM   4816  HE2 LYS A 322     -12.057  19.214 -10.992
ATOM   4817  HZ1 LYS A 322     -13.732  17.078 -12.125
ATOM   4818  HZ2 LYS A 322     -14.150  18.670 -12.057
ATOM   4819  HZ3 LYS A 322     -12.872  18.191 -12.988
ATOM   4820  N   GLY A 323     -10.012  15.293  -7.036
ATOM   4821  CA  GLY A 323      -9.275  14.150  -7.563
ATOM   4822  C   GLY A 323      -8.055  14.682  -8.318
ATOM   4823  O   GLY A 323      -8.153  15.676  -9.040
ATOM   4824  H   GLY A 323      -9.488  16.151  -6.922
ATOM   4825  HA3 GLY A 323      -9.889  13.565  -8.250
ATOM   4826  HA2 GLY A 323      -8.973  13.497  -6.745
ATOM   4827  N   ALA A 324      -6.910  13.998  -8.164
ATOM   4828  CA  ALA A 324      -5.630  14.392  -8.749
ATOM   4829  C   ALA A 324      -4.708  13.171  -8.825
ATOM   4830  O   ALA A 324      -3.983  12.903  -7.869
ATOM   4831  CB  ALA A 324      -5.010  15.537  -7.923
ATOM   4832  H   ALA A 324      -6.895  13.171  -7.581
ATOM   4833  HA  ALA A 324      -5.792  14.751  -9.768
ATOM   4834  HB1 ALA A 324      -4.039  15.831  -8.324
ATOM   4835  HB2 ALA A 324      -5.645  16.422  -7.933
ATOM   4836  HB3 ALA A 324      -4.866  15.253  -6.879
ATOM   4837  N   ILE A 325      -4.766  12.447  -9.954
ATOM   4838  CA  ILE A 325      -3.981  11.235 -10.193
ATOM   4839  C   ILE A 325      -2.873  11.581 -11.205
ATOM   4840  O   ILE A 325      -3.181  11.962 -12.335
ATOM   4841  CB  ILE A 325      -4.851  10.081 -10.777
ATOM   4842  CG1 ILE A 325      -6.104   9.786  -9.913
ATOM   4843  CG2 ILE A 325      -4.046   8.778 -11.001
ATOM   4844  CD1 ILE A 325      -7.247   9.140 -10.707
ATOM   4845  H   ILE A 325      -5.377  12.733 -10.704
ATOM   4846  HA  ILE A 325      -3.532  10.879  -9.268
ATOM   4847  HB  ILE A 325      -5.212  10.404 -11.754
ATOM   4848 HG13 ILE A 325      -6.509  10.698  -9.478
ATOM   4849 HG12 ILE A 325      -5.838   9.164  -9.061
ATOM   4850 HG21 ILE A 325      -4.651   8.019 -11.495
ATOM   4851 HG22 ILE A 325      -3.170   8.930 -11.628
ATOM   4852 HG23 ILE A 325      -3.697   8.356 -10.058
ATOM   4853 HD11 ILE A 325      -8.076   8.880 -10.049
ATOM   4854 HD12 ILE A 325      -7.633   9.825 -11.462
ATOM   4855 HD13 ILE A 325      -6.928   8.232 -11.217
ATOM   4856  N   ILE A 326      -1.611  11.457 -10.770
ATOM   4857  CA  ILE A 326      -0.423  11.803 -11.552
ATOM   4858  C   ILE A 326       0.697  10.769 -11.351
ATOM   4859  O   ILE A 326       0.680  10.009 -10.381
ATOM   4860  CB  ILE A 326       0.125  13.213 -11.180
ATOM   4861  CG1 ILE A 326       0.345  13.418  -9.661
ATOM   4862  CG2 ILE A 326      -0.750  14.330 -11.780
ATOM   4863  CD1 ILE A 326       1.208  14.640  -9.328
ATOM   4864  H   ILE A 326      -1.437  11.139  -9.825
ATOM   4865  HA  ILE A 326      -0.669  11.787 -12.616
ATOM   4866  HB  ILE A 326       1.101  13.325 -11.657
ATOM   4867 HG13 ILE A 326       0.816  12.542  -9.219
ATOM   4868 HG12 ILE A 326      -0.618  13.513  -9.159
ATOM   4869 HG21 ILE A 326      -0.290  15.310 -11.652
ATOM   4870 HG22 ILE A 326      -0.898  14.182 -12.850
ATOM   4871 HG23 ILE A 326      -1.733  14.362 -11.310
ATOM   4872 HD11 ILE A 326       1.516  14.624  -8.283
ATOM   4873 HD12 ILE A 326       2.112  14.666  -9.937
ATOM   4874 HD13 ILE A 326       0.660  15.567  -9.492
ATOM   4875  N   GLY A 327       1.653  10.763 -12.292
ATOM   4876  CA  GLY A 327       2.768   9.833 -12.255
ATOM   4877  C   GLY A 327       3.534   9.840 -13.574
ATOM   4878  O   GLY A 327       3.176  10.543 -14.521
ATOM   4879  H   GLY A 327       1.613  11.400 -13.075
ATOM   4880  HA3 GLY A 327       2.386   8.824 -12.095
ATOM   4881  HA2 GLY A 327       3.439  10.106 -11.440
ATOM   4882  N   LEU A 328       4.595   9.018 -13.618
ATOM   4883  CA  LEU A 328       5.412   8.776 -14.810
ATOM   4884  C   LEU A 328       4.669   7.947 -15.880
ATOM   4885  O   LEU A 328       4.942   8.123 -17.066
ATOM   4886  CB  LEU A 328       6.729   8.080 -14.396
ATOM   4887  CG  LEU A 328       7.727   8.919 -13.573
ATOM   4888  CD1 LEU A 328       8.967   8.069 -13.228
ATOM   4889  CD2 LEU A 328       8.138  10.227 -14.276
ATOM   4890  H   LEU A 328       4.829   8.467 -12.804
ATOM   4891  HA  LEU A 328       5.641   9.740 -15.266
ATOM   4892  HB3 LEU A 328       7.257   7.773 -15.286
ATOM   4893  HB2 LEU A 328       6.508   7.157 -13.867
ATOM   4894  HG  LEU A 328       7.241   9.181 -12.632
ATOM   4895 HD11 LEU A 328       9.411   8.383 -12.284
ATOM   4896 HD12 LEU A 328       8.724   7.010 -13.136
ATOM   4897 HD13 LEU A 328       9.740   8.154 -13.992
ATOM   4898 HD21 LEU A 328       9.205  10.427 -14.178
ATOM   4899 HD22 LEU A 328       7.914  10.208 -15.343
ATOM   4900 HD23 LEU A 328       7.612  11.079 -13.843
ATOM   4901  N   MET A 329       3.731   7.089 -15.450
ATOM   4902  CA  MET A 329       2.872   6.282 -16.310
ATOM   4903  C   MET A 329       1.577   6.017 -15.534
ATOM   4904  O   MET A 329       1.620   5.370 -14.489
ATOM   4905  CB  MET A 329       3.623   5.010 -16.779
ATOM   4906  CG  MET A 329       4.125   4.066 -15.669
ATOM   4907  SD  MET A 329       5.337   2.820 -16.176
ATOM   4908  CE  MET A 329       6.838   3.837 -16.191
ATOM   4909  H   MET A 329       3.573   6.990 -14.457
ATOM   4910  HA  MET A 329       2.617   6.866 -17.196
ATOM   4911  HB3 MET A 329       4.473   5.326 -17.380
ATOM   4912  HB2 MET A 329       2.981   4.447 -17.458
ATOM   4913  HG3 MET A 329       3.286   3.539 -15.220
ATOM   4914  HG2 MET A 329       4.589   4.643 -14.876
ATOM   4915  HE1 MET A 329       7.687   3.249 -16.541
ATOM   4916  HE2 MET A 329       6.721   4.694 -16.851
ATOM   4917  HE3 MET A 329       7.061   4.202 -15.188
ATOM   4918  N   VAL A 330       0.461   6.569 -16.039
ATOM   4919  CA  VAL A 330      -0.849   6.525 -15.390
ATOM   4920  C   VAL A 330      -1.841   5.832 -16.337
ATOM   4921  O   VAL A 330      -2.402   6.472 -17.225
ATOM   4922  CB  VAL A 330      -1.361   7.946 -15.011
ATOM   4923  CG1 VAL A 330      -2.761   7.937 -14.363
ATOM   4924  CG2 VAL A 330      -0.382   8.673 -14.073
ATOM   4925  H   VAL A 330       0.509   7.091 -16.902
ATOM   4926  HA  VAL A 330      -0.811   5.940 -14.476
ATOM   4927  HB  VAL A 330      -1.425   8.548 -15.918
ATOM   4928 HG11 VAL A 330      -3.047   8.936 -14.033
ATOM   4929 HG12 VAL A 330      -3.530   7.610 -15.061
ATOM   4930 HG13 VAL A 330      -2.793   7.276 -13.496
ATOM   4931 HG21 VAL A 330      -0.752   9.667 -13.822
ATOM   4932 HG22 VAL A 330      -0.243   8.126 -13.140
ATOM   4933 HG23 VAL A 330       0.598   8.805 -14.531
ATOM   4934  N   GLY A 331      -2.008   4.520 -16.130
ATOM   4935  CA  GLY A 331      -2.921   3.669 -16.882
ATOM   4936  C   GLY A 331      -3.971   3.087 -15.932
ATOM   4937  O   GLY A 331      -3.851   3.166 -14.707
ATOM   4938  H   GLY A 331      -1.520   4.083 -15.357
ATOM   4939  HA3 GLY A 331      -2.352   2.855 -17.332
ATOM   4940  HA2 GLY A 331      -3.417   4.205 -17.693
ATOM   4941  N   GLY A 332      -5.002   2.469 -16.528
ATOM   4942  CA  GLY A 332      -6.025   1.707 -15.816
ATOM   4943  C   GLY A 332      -7.058   2.569 -15.081
ATOM   4944  O   GLY A 332      -7.810   2.022 -14.275
ATOM   4945  H   GLY A 332      -5.045   2.451 -17.537
ATOM   4946  HA3 GLY A 332      -5.535   1.067 -15.087
ATOM   4947  HA2 GLY A 332      -6.544   1.062 -16.525
ATOM   4948  N   VAL A 333      -7.088   3.890 -15.329
ATOM   4949  CA  VAL A 333      -8.015   4.816 -14.687
ATOM   4950  C   VAL A 333      -9.408   4.687 -15.337
ATOM   4951  O   VAL A 333      -9.591   5.085 -16.487
ATOM   4952  CB  VAL A 333      -7.532   6.291 -14.753
ATOM   4953  CG1 VAL A 333      -8.471   7.252 -13.992
ATOM   4954  CG2 VAL A 333      -6.098   6.448 -14.213
ATOM   4955  H   VAL A 333      -6.446   4.289 -15.997
ATOM   4956  HA  VAL A 333      -8.078   4.550 -13.636
ATOM   4957  HB  VAL A 333      -7.512   6.611 -15.796
ATOM   4958 HG11 VAL A 333      -8.077   8.269 -13.992
ATOM   4959 HG12 VAL A 333      -9.465   7.298 -14.439
ATOM   4960 HG13 VAL A 333      -8.589   6.945 -12.952
ATOM   4961 HG21 VAL A 333      -5.789   7.493 -14.228
ATOM   4962 HG22 VAL A 333      -6.013   6.098 -13.186
ATOM   4963 HG23 VAL A 333      -5.376   5.892 -14.812
ATOM   4964  N   VAL A 334     -10.339   4.090 -14.583
ATOM   4965  CA  VAL A 334     -11.706   3.779 -14.994
ATOM   4966  C   VAL A 334     -12.697   4.253 -13.917
ATOM   4967  O   VAL A 334     -12.309   4.470 -12.769
ATOM   4968  CB  VAL A 334     -11.899   2.246 -15.187
ATOM   4969  CG1 VAL A 334     -11.083   1.709 -16.374
ATOM   4970  CG2 VAL A 334     -11.640   1.408 -13.919
ATOM   4971  H   VAL A 334     -10.098   3.805 -13.640
ATOM   4972  HA  VAL A 334     -11.951   4.297 -15.923
ATOM   4973  HB  VAL A 334     -12.943   2.077 -15.456
ATOM   4974 HG11 VAL A 334     -11.297   0.656 -16.551
ATOM   4975 HG12 VAL A 334     -11.315   2.252 -17.291
ATOM   4976 HG13 VAL A 334     -10.011   1.798 -16.196
ATOM   4977 HG21 VAL A 334     -11.768   0.352 -14.131
ATOM   4978 HG22 VAL A 334     -10.625   1.543 -13.543
ATOM   4979 HG23 VAL A 334     -12.333   1.647 -13.113
ATOM   4980  N   ILE A 335     -13.967   4.391 -14.322
ATOM   4981  CA  ILE A 335     -15.074   4.765 -13.447
ATOM   4982  C   ILE A 335     -15.961   3.520 -13.246
ATOM   4983  O   ILE A 335     -16.263   2.832 -14.223
ATOM   4984  CB  ILE A 335     -15.945   5.892 -14.084
ATOM   4985  CG1 ILE A 335     -15.115   7.090 -14.612
ATOM   4986  CG2 ILE A 335     -17.067   6.385 -13.146
ATOM   4987  CD1 ILE A 335     -14.219   7.786 -13.577
ATOM   4988  H   ILE A 335     -14.217   4.174 -15.276
ATOM   4989  HA  ILE A 335     -14.702   5.108 -12.482
ATOM   4990  HB  ILE A 335     -16.444   5.475 -14.961
ATOM   4991 HG13 ILE A 335     -15.787   7.828 -15.053
ATOM   4992 HG12 ILE A 335     -14.486   6.758 -15.438
ATOM   4993 HG21 ILE A 335     -17.629   7.203 -13.599
ATOM   4994 HG22 ILE A 335     -17.788   5.599 -12.924
ATOM   4995 HG23 ILE A 335     -16.672   6.743 -12.195
ATOM   4996 HD11 ILE A 335     -13.872   8.748 -13.955
ATOM   4997 HD12 ILE A 335     -14.747   7.976 -12.643
ATOM   4998 HD13 ILE A 335     -13.336   7.187 -13.358
ATOM   4999  N   ALA A 336     -16.364   3.252 -11.991
ATOM   5000  CA  ALA A 336     -17.269   2.147 -11.624
ATOM   5001  C   ALA A 336     -18.783   2.524 -11.835
ATOM   5002  O   ALA A 336     -19.150   3.642 -11.399
ATOM   5003  CB  ALA A 336     -17.001   1.734 -10.164
ATOM   5004  OXT ALA A 336     -19.466   1.631 -12.388
ATOM   5005  H   ALA A 336     -16.078   3.861 -11.234
ATOM   5006  HA  ALA A 336     -17.022   1.275 -12.238
ATOM   5007  HB1 ALA A 336     -17.578   0.849  -9.893
ATOM   5008  HB2 ALA A 336     -15.951   1.490 -10.008
ATOM   5009  HB3 ALA A 336     -17.266   2.520  -9.462
ATOM   5010  N   ASP A 337     -29.986  -8.790 -10.354
ATOM   5011  CA  ASP A 337     -29.643  -8.475 -11.752
ATOM   5012  C   ASP A 337     -28.145  -8.816 -11.927
ATOM   5013  O   ASP A 337     -27.836  -9.893 -12.432
ATOM   5014  CB  ASP A 337     -30.100  -7.044 -12.173
ATOM   5015  CG  ASP A 337     -29.476  -6.474 -13.463
ATOM   5016  OD1 ASP A 337     -29.815  -7.007 -14.542
ATOM   5017  OD2 ASP A 337     -28.582  -5.606 -13.340
ATOM   5018  H1  ASP A 337     -29.499  -9.613 -10.026
ATOM   5019  H2  ASP A 337     -29.763  -8.027  -9.731
ATOM   5020  HA  ASP A 337     -30.190  -9.181 -12.381
ATOM   5021  HB3 ASP A 337     -29.909  -6.341 -11.359
ATOM   5022  HB2 ASP A 337     -31.184  -7.042 -12.297
ATOM   5023  N   ALA A 338     -27.255  -7.902 -11.497
ATOM   5024  CA  ALA A 338     -25.800  -8.023 -11.585
ATOM   5025  C   ALA A 338     -25.254  -9.190 -10.752
ATOM   5026  O   ALA A 338     -25.793  -9.488  -9.685
ATOM   5027  CB  ALA A 338     -25.162  -6.700 -11.141
ATOM   5028  H   ALA A 338     -27.599  -7.034 -11.111
ATOM   5029  HA  ALA A 338     -25.543  -8.179 -12.631
ATOM   5030  HB1 ALA A 338     -24.075  -6.737 -11.227
ATOM   5031  HB2 ALA A 338     -25.509  -5.871 -11.759
ATOM   5032  HB3 ALA A 338     -25.406  -6.466 -10.103
ATOM   5033  N   GLU A 339     -24.179  -9.813 -11.258
ATOM   5034  CA  GLU A 339     -23.490 -10.911 -10.591
ATOM   5035  C   GLU A 339     -22.563 -10.351  -9.502
ATOM   5036  O   GLU A 339     -21.480  -9.852  -9.809
ATOM   5037  CB  GLU A 339     -22.756 -11.775 -11.649
ATOM   5038  CG  GLU A 339     -23.409 -13.147 -11.895
ATOM   5039  CD  GLU A 339     -23.435 -14.085 -10.679
ATOM   5040  OE1 GLU A 339     -24.303 -14.983 -10.692
ATOM   5041  OE2 GLU A 339     -22.611 -13.907  -9.753
ATOM   5042  H   GLU A 339     -23.764  -9.486 -12.119
ATOM   5043  HA  GLU A 339     -24.245 -11.528 -10.099
ATOM   5044  HB3 GLU A 339     -21.704 -11.920 -11.397
ATOM   5045  HB2 GLU A 339     -22.766 -11.261 -12.610
ATOM   5046  HG3 GLU A 339     -22.875 -13.656 -12.699
ATOM   5047  HG2 GLU A 339     -24.427 -12.995 -12.256
ATOM   5048  N   PHE A 340     -23.042 -10.421  -8.251
ATOM   5049  CA  PHE A 340     -22.359  -9.901  -7.074
ATOM   5050  C   PHE A 340     -22.467 -10.967  -5.979
ATOM   5051  O   PHE A 340     -23.543 -11.154  -5.409
ATOM   5052  CB  PHE A 340     -22.994  -8.548  -6.683
ATOM   5053  CG  PHE A 340     -22.200  -7.750  -5.665
ATOM   5054  CD1 PHE A 340     -22.474  -7.853  -4.284
ATOM   5055  CD2 PHE A 340     -21.073  -7.013  -6.086
ATOM   5056  CE1 PHE A 340     -21.681  -7.173  -3.368
ATOM   5057  CE2 PHE A 340     -20.291  -6.343  -5.154
ATOM   5058  CZ  PHE A 340     -20.600  -6.416  -3.802
ATOM   5059  H   PHE A 340     -23.948 -10.837  -8.087
ATOM   5060  HA  PHE A 340     -21.302  -9.737  -7.297
ATOM   5061  HB3 PHE A 340     -24.013  -8.686  -6.319
ATOM   5062  HB2 PHE A 340     -23.086  -7.928  -7.577
ATOM   5063  HD1 PHE A 340     -23.302  -8.455  -3.937
ATOM   5064  HD2 PHE A 340     -20.817  -6.964  -7.134
ATOM   5065  HE1 PHE A 340     -21.902  -7.240  -2.312
ATOM   5066  HE2 PHE A 340     -19.438  -5.768  -5.482
ATOM   5067  HZ  PHE A 340     -19.987  -5.893  -3.082
ATOM   5068  N   ARG A 341     -21.345 -11.656  -5.734
ATOM   5069  CA  ARG A 341     -21.222 -12.719  -4.740
ATOM   5070  C   ARG A 341     -19.855 -12.621  -4.045
ATOM   5071  O   ARG A 341     -18.877 -12.186  -4.656
ATOM   5072  CB  ARG A 341     -21.459 -14.098  -5.405
ATOM   5073  CG  ARG A 341     -20.445 -14.508  -6.500
ATOM   5074  CD  ARG A 341     -20.593 -15.970  -6.967
ATOM   5075  NE  ARG A 341     -21.799 -16.200  -7.783
ATOM   5076  CZ  ARG A 341     -22.468 -17.355  -7.971
ATOM   5077  NH1 ARG A 341     -22.117 -18.501  -7.367
ATOM   5078  NH2 ARG A 341     -23.522 -17.365  -8.794
ATOM   5079  H   ARG A 341     -20.500 -11.439  -6.244
ATOM   5080  HA  ARG A 341     -21.983 -12.576  -3.971
ATOM   5081  HB3 ARG A 341     -22.467 -14.122  -5.821
ATOM   5082  HB2 ARG A 341     -21.451 -14.855  -4.620
ATOM   5083  HG3 ARG A 341     -19.410 -14.332  -6.209
ATOM   5084  HG2 ARG A 341     -20.623 -13.849  -7.351
ATOM   5085  HD3 ARG A 341     -20.715 -16.581  -6.072
ATOM   5086  HD2 ARG A 341     -19.688 -16.332  -7.455
ATOM   5087  HE  ARG A 341     -22.114 -15.394  -8.315
ATOM   5088 HH12 ARG A 341     -22.639 -19.350  -7.524
ATOM   5089 HH11 ARG A 341     -21.328 -18.529  -6.732
ATOM   5090 HH22 ARG A 341     -24.047 -18.212  -8.951
ATOM   5091 HH21 ARG A 341     -23.787 -16.521  -9.294
ATOM   5092  N   HIS A 342     -19.825 -13.054  -2.777
ATOM   5093  CA  HIS A 342     -18.637 -13.084  -1.929
ATOM   5094  C   HIS A 342     -18.862 -14.122  -0.822
ATOM   5095  O   HIS A 342     -19.921 -14.096  -0.191
ATOM   5096  CB  HIS A 342     -18.358 -11.671  -1.362
ATOM   5097  CG  HIS A 342     -17.222 -11.579  -0.370
ATOM   5098  ND1 HIS A 342     -15.881 -11.586  -0.764
ATOM   5099  CD2 HIS A 342     -17.278 -11.492   1.007
ATOM   5100  CE1 HIS A 342     -15.189 -11.512   0.366
ATOM   5101  NE2 HIS A 342     -15.967 -11.454   1.447
ATOM   5102  H   HIS A 342     -20.669 -13.404  -2.346
ATOM   5103  HA  HIS A 342     -17.785 -13.408  -2.528
ATOM   5104  HB3 HIS A 342     -19.255 -11.283  -0.878
ATOM   5105  HB2 HIS A 342     -18.137 -10.982  -2.179
ATOM   5106  HD2 HIS A 342     -18.117 -11.472   1.686
ATOM   5107  HE1 HIS A 342     -14.110 -11.508   0.407
ATOM   5108  HE2 HIS A 342     -15.651 -11.419   2.408
ATOM   5109  N   ASP A 343     -17.860 -14.989  -0.593
ATOM   5110  CA  ASP A 343     -17.865 -15.973   0.494
ATOM   5111  C   ASP A 343     -17.061 -15.412   1.682
ATOM   5112  O   ASP A 343     -16.154 -14.596   1.505
ATOM   5113  CB  ASP A 343     -17.417 -17.391   0.013
ATOM   5114  CG  ASP A 343     -16.035 -17.915   0.456
ATOM   5115  OD1 ASP A 343     -15.042 -17.556  -0.213
ATOM   5116  OD2 ASP A 343     -15.979 -18.540   1.541
ATOM   5117  H   ASP A 343     -17.014 -14.944  -1.141
ATOM   5118  HA  ASP A 343     -18.887 -16.094   0.859
ATOM   5119  HB3 ASP A 343     -17.443 -17.429  -1.077
ATOM   5120  HB2 ASP A 343     -18.169 -18.116   0.330
ATOM   5121  N   SER A 344     -17.411 -15.908   2.875
ATOM   5122  CA  SER A 344     -16.832 -15.496   4.148
ATOM   5123  C   SER A 344     -16.862 -16.645   5.177
ATOM   5124  O   SER A 344     -17.008 -16.377   6.370
ATOM   5125  CB  SER A 344     -17.534 -14.196   4.602
ATOM   5126  OG  SER A 344     -18.878 -14.411   4.988
ATOM   5127  H   SER A 344     -18.153 -16.590   2.929
ATOM   5128  HA  SER A 344     -15.775 -15.270   3.992
ATOM   5129  HB3 SER A 344     -17.505 -13.438   3.818
ATOM   5130  HB2 SER A 344     -17.009 -13.772   5.448
ATOM   5131  HG  SER A 344     -18.876 -14.927   5.799
ATOM   5132  N   GLY A 345     -16.734 -17.901   4.708
ATOM   5133  CA  GLY A 345     -16.811 -19.092   5.560
ATOM   5134  C   GLY A 345     -15.454 -19.487   6.165
ATOM   5135  O   GLY A 345     -15.417 -20.385   7.006
ATOM   5136  H   GLY A 345     -16.591 -18.051   3.717
ATOM   5137  HA3 GLY A 345     -17.202 -19.922   4.980
ATOM   5138  HA2 GLY A 345     -17.525 -18.937   6.371
ATOM   5139  N   TYR A 346     -14.359 -18.819   5.773
ATOM   5140  CA  TYR A 346     -13.032 -18.964   6.366
ATOM   5141  C   TYR A 346     -12.253 -17.654   6.219
ATOM   5142  O   TYR A 346     -12.674 -16.754   5.491
ATOM   5143  CB  TYR A 346     -12.287 -20.192   5.790
ATOM   5144  CG  TYR A 346     -11.864 -20.149   4.331
ATOM   5145  CD1 TYR A 346     -10.505 -19.985   3.986
ATOM   5146  CD2 TYR A 346     -12.825 -20.321   3.315
ATOM   5147  CE1 TYR A 346     -10.112 -20.016   2.634
ATOM   5148  CE2 TYR A 346     -12.434 -20.354   1.964
ATOM   5149  CZ  TYR A 346     -11.076 -20.204   1.623
ATOM   5150  OH  TYR A 346     -10.696 -20.231   0.313
ATOM   5151  H   TYR A 346     -14.446 -18.087   5.081
ATOM   5152  HA  TYR A 346     -13.159 -19.120   7.440
ATOM   5153  HB3 TYR A 346     -12.889 -21.083   5.950
ATOM   5154  HB2 TYR A 346     -11.386 -20.358   6.376
ATOM   5155  HD1 TYR A 346      -9.758 -19.848   4.754
ATOM   5156  HD2 TYR A 346     -13.868 -20.430   3.568
ATOM   5157  HE1 TYR A 346      -9.069 -19.895   2.378
ATOM   5158  HE2 TYR A 346     -13.178 -20.488   1.192
ATOM   5159  HH  TYR A 346      -9.758 -20.069   0.194
ATOM   5160  N   GLU A 347     -11.128 -17.584   6.941
ATOM   5161  CA  GLU A 347     -10.232 -16.438   6.960
ATOM   5162  C   GLU A 347      -8.777 -16.926   6.983
ATOM   5163  O   GLU A 347      -8.483 -18.022   7.467
ATOM   5164  CB  GLU A 347     -10.618 -15.512   8.137
ATOM   5165  CG  GLU A 347      -9.738 -14.261   8.340
ATOM   5166  CD  GLU A 347      -9.687 -13.303   7.143
ATOM   5167  OE1 GLU A 347      -8.581 -13.095   6.600
ATOM   5168  OE2 GLU A 347     -10.760 -12.774   6.797
ATOM   5169  H   GLU A 347     -10.841 -18.370   7.504
ATOM   5170  HA  GLU A 347     -10.358 -15.880   6.029
ATOM   5171  HB3 GLU A 347     -10.609 -16.090   9.062
ATOM   5172  HB2 GLU A 347     -11.654 -15.191   8.010
ATOM   5173  HG3 GLU A 347      -8.735 -14.568   8.624
ATOM   5174  HG2 GLU A 347     -10.139 -13.701   9.183
ATOM   5175  N   VAL A 348      -7.910 -16.081   6.417
ATOM   5176  CA  VAL A 348      -6.512 -16.337   6.096
ATOM   5177  C   VAL A 348      -5.572 -15.309   6.779
ATOM   5178  O   VAL A 348      -4.428 -15.155   6.350
ATOM   5179  CB  VAL A 348      -6.347 -16.285   4.549
ATOM   5180  CG1 VAL A 348      -7.123 -17.421   3.862
ATOM   5181  CG2 VAL A 348      -6.761 -14.939   3.923
ATOM   5182  H   VAL A 348      -8.255 -15.185   6.095
ATOM   5183  HA  VAL A 348      -6.213 -17.325   6.452
ATOM   5184  HB  VAL A 348      -5.299 -16.445   4.310
ATOM   5185 HG11 VAL A 348      -6.969 -17.392   2.785
ATOM   5186 HG12 VAL A 348      -6.822 -18.401   4.224
ATOM   5187 HG13 VAL A 348      -8.196 -17.337   4.031
ATOM   5188 HG21 VAL A 348      -6.419 -14.863   2.890
ATOM   5189 HG22 VAL A 348      -7.844 -14.835   3.914
ATOM   5190 HG23 VAL A 348      -6.375 -14.083   4.472
ATOM   5191  N   HIS A 349      -6.066 -14.631   7.836
ATOM   5192  CA  HIS A 349      -5.373 -13.579   8.594
ATOM   5193  C   HIS A 349      -4.115 -14.031   9.350
ATOM   5194  O   HIS A 349      -3.278 -13.190   9.677
ATOM   5195  CB  HIS A 349      -6.359 -12.875   9.555
ATOM   5196  CG  HIS A 349      -7.103 -13.678  10.604
ATOM   5197  ND1 HIS A 349      -6.622 -14.827  11.208
ATOM   5198  CD2 HIS A 349      -8.340 -13.465  11.175
ATOM   5199  CE1 HIS A 349      -7.551 -15.248  12.069
ATOM   5200  NE2 HIS A 349      -8.624 -14.469  12.101
ATOM   5201  H   HIS A 349      -7.025 -14.798   8.106
ATOM   5202  HA  HIS A 349      -5.041 -12.835   7.868
ATOM   5203  HB3 HIS A 349      -7.117 -12.375   8.953
ATOM   5204  HB2 HIS A 349      -5.828 -12.087  10.089
ATOM   5205  HD2 HIS A 349      -9.042 -12.665  10.993
ATOM   5206  HE1 HIS A 349      -7.439 -16.129  12.682
ATOM   5207  HD1 HIS A 349      -5.727 -15.264  11.036
ATOM   5208  N   HIS A 350      -4.018 -15.342   9.621
ATOM   5209  CA  HIS A 350      -2.890 -15.972  10.292
ATOM   5210  C   HIS A 350      -1.658 -16.013   9.371
ATOM   5211  O   HIS A 350      -1.796 -15.940   8.149
ATOM   5212  CB  HIS A 350      -3.344 -17.366  10.764
ATOM   5213  CG  HIS A 350      -2.493 -17.955  11.859
ATOM   5214  ND1 HIS A 350      -1.384 -18.750  11.622
ATOM   5215  CD2 HIS A 350      -2.597 -17.861  13.230
ATOM   5216  CE1 HIS A 350      -0.873 -19.074  12.813
ATOM   5217  NE2 HIS A 350      -1.558 -18.571  13.834
ATOM   5218  H   HIS A 350      -4.735 -15.964   9.279
ATOM   5219  HA  HIS A 350      -2.652 -15.366  11.169
ATOM   5220  HB3 HIS A 350      -3.394 -18.060   9.927
ATOM   5221  HB2 HIS A 350      -4.360 -17.309  11.158
ATOM   5222  HD2 HIS A 350      -3.328 -17.333  13.823
ATOM   5223  HE1 HIS A 350       0.010 -19.684  12.932
ATOM   5224  HD1 HIS A 350      -1.020 -19.022  10.719
ATOM   5225  N   GLN A 351      -0.474 -16.104   9.985
ATOM   5226  CA  GLN A 351       0.809 -16.048   9.295
ATOM   5227  C   GLN A 351       1.878 -16.822  10.074
ATOM   5228  O   GLN A 351       1.701 -17.129  11.254
ATOM   5229  CB  GLN A 351       1.211 -14.578   9.011
ATOM   5230  CG  GLN A 351       1.597 -13.695  10.219
ATOM   5231  CD  GLN A 351       0.404 -13.196  11.032
ATOM   5232  OE1 GLN A 351       0.000 -13.827  12.006
ATOM   5233  NE2 GLN A 351      -0.158 -12.053  10.638
ATOM   5234  H   GLN A 351      -0.428 -16.158  10.994
ATOM   5235  HA  GLN A 351       0.704 -16.552   8.333
ATOM   5236  HB3 GLN A 351       0.422 -14.090   8.438
ATOM   5237  HB2 GLN A 351       2.069 -14.597   8.339
ATOM   5238  HG3 GLN A 351       2.126 -12.819   9.852
ATOM   5239  HG2 GLN A 351       2.301 -14.207  10.875
ATOM   5240 HE22 GLN A 351      -0.945 -11.673  11.143
ATOM   5241 HE21 GLN A 351       0.196 -11.559   9.827
ATOM   5242  N   LYS A 352       2.978 -17.107   9.366
ATOM   5243  CA  LYS A 352       4.155 -17.832   9.838
ATOM   5244  C   LYS A 352       5.259 -17.754   8.769
ATOM   5245  O   LYS A 352       5.013 -17.294   7.652
ATOM   5246  CB  LYS A 352       3.796 -19.299  10.200
ATOM   5247  CG  LYS A 352       3.194 -20.114   9.039
ATOM   5248  CD  LYS A 352       2.918 -21.585   9.374
ATOM   5249  CE  LYS A 352       4.199 -22.410   9.585
ATOM   5250  NZ  LYS A 352       3.912 -23.851   9.687
ATOM   5251  H   LYS A 352       3.037 -16.796   8.406
ATOM   5252  HA  LYS A 352       4.525 -17.327  10.731
ATOM   5253  HB3 LYS A 352       3.104 -19.317  11.041
ATOM   5254  HB2 LYS A 352       4.696 -19.794  10.564
ATOM   5255  HG3 LYS A 352       3.842 -20.069   8.163
ATOM   5256  HG2 LYS A 352       2.253 -19.656   8.739
ATOM   5257  HD3 LYS A 352       2.334 -22.006   8.557
ATOM   5258  HD2 LYS A 352       2.284 -21.643  10.260
ATOM   5259  HE3 LYS A 352       4.720 -22.095  10.488
ATOM   5260  HE2 LYS A 352       4.884 -22.254   8.756
ATOM   5261  HZ1 LYS A 352       3.404 -24.157   8.867
ATOM   5262  HZ2 LYS A 352       4.773 -24.372   9.768
ATOM   5263  HZ3 LYS A 352       3.334 -24.024  10.498
ATOM   5264  N   LEU A 353       6.454 -18.235   9.139
ATOM   5265  CA  LEU A 353       7.589 -18.431   8.238
ATOM   5266  C   LEU A 353       7.668 -19.926   7.880
ATOM   5267  O   LEU A 353       7.491 -20.767   8.764
ATOM   5268  CB  LEU A 353       8.892 -17.955   8.928
ATOM   5269  CG  LEU A 353       9.101 -16.420   8.938
ATOM   5270  CD1 LEU A 353       8.120 -15.656   9.852
ATOM   5271  CD2 LEU A 353      10.559 -16.064   9.278
ATOM   5272  H   LEU A 353       6.575 -18.592  10.075
ATOM   5273  HA  LEU A 353       7.450 -17.858   7.322
ATOM   5274  HB3 LEU A 353       9.734 -18.387   8.383
ATOM   5275  HB2 LEU A 353       8.965 -18.356   9.940
ATOM   5276  HG  LEU A 353       8.940 -16.067   7.924
ATOM   5277 HD11 LEU A 353       8.618 -14.879  10.432
ATOM   5278 HD12 LEU A 353       7.341 -15.168   9.265
ATOM   5279 HD13 LEU A 353       7.631 -16.312  10.570
ATOM   5280 HD21 LEU A 353      10.696 -14.986   9.373
ATOM   5281 HD22 LEU A 353      10.874 -16.524  10.215
ATOM   5282 HD23 LEU A 353      11.237 -16.405   8.496
ATOM   5283  N   VAL A 354       7.946 -20.228   6.600
ATOM   5284  CA  VAL A 354       8.123 -21.593   6.094
ATOM   5285  C   VAL A 354       9.451 -21.665   5.322
ATOM   5286  O   VAL A 354       9.497 -21.367   4.128
ATOM   5287  CB  VAL A 354       6.935 -22.057   5.192
ATOM   5288  CG1 VAL A 354       7.164 -23.401   4.460
ATOM   5289  CG2 VAL A 354       5.635 -22.167   6.004
ATOM   5290  H   VAL A 354       8.077 -19.483   5.928
ATOM   5291  HA  VAL A 354       8.199 -22.299   6.924
ATOM   5292  HB  VAL A 354       6.766 -21.297   4.431
ATOM   5293 HG11 VAL A 354       6.263 -23.717   3.934
ATOM   5294 HG12 VAL A 354       7.952 -23.351   3.710
ATOM   5295 HG13 VAL A 354       7.424 -24.191   5.165
ATOM   5296 HG21 VAL A 354       4.799 -22.484   5.380
ATOM   5297 HG22 VAL A 354       5.745 -22.907   6.796
ATOM   5298 HG23 VAL A 354       5.358 -21.216   6.458
ATOM   5299  N   PHE A 355      10.514 -22.063   6.037
ATOM   5300  CA  PHE A 355      11.823 -22.365   5.458
ATOM   5301  C   PHE A 355      11.916 -23.858   5.102
ATOM   5302  O   PHE A 355      12.330 -24.180   3.991
ATOM   5303  CB  PHE A 355      12.926 -21.921   6.438
ATOM   5304  CG  PHE A 355      14.355 -22.121   5.961
ATOM   5305  CD1 PHE A 355      15.047 -23.317   6.243
ATOM   5306  CD2 PHE A 355      14.959 -21.173   5.111
ATOM   5307  CE1 PHE A 355      16.341 -23.500   5.780
ATOM   5308  CE2 PHE A 355      16.263 -21.363   4.675
ATOM   5309  CZ  PHE A 355      16.954 -22.513   5.021
ATOM   5310  H   PHE A 355      10.405 -22.257   7.022
ATOM   5311  HA  PHE A 355      11.958 -21.794   4.537
ATOM   5312  HB3 PHE A 355      12.805 -22.433   7.393
ATOM   5313  HB2 PHE A 355      12.799 -20.860   6.657
ATOM   5314  HD1 PHE A 355      14.574 -24.088   6.828
ATOM   5315  HD2 PHE A 355      14.423 -20.283   4.823
ATOM   5316  HE1 PHE A 355      16.876 -24.409   6.018
ATOM   5317  HE2 PHE A 355      16.747 -20.621   4.060
ATOM   5318  HZ  PHE A 355      17.969 -22.643   4.681
ATOM   5319  N   PHE A 356      11.503 -24.723   6.044
ATOM   5320  CA  PHE A 356      11.445 -26.173   5.881
ATOM   5321  C   PHE A 356      10.038 -26.611   5.459
ATOM   5322  O   PHE A 356       9.064 -26.212   6.100
ATOM   5323  CB  PHE A 356      11.806 -26.861   7.215
ATOM   5324  CG  PHE A 356      13.249 -26.722   7.657
ATOM   5325  CD1 PHE A 356      14.270 -27.426   6.984
ATOM   5326  CD2 PHE A 356      13.598 -25.814   8.679
ATOM   5327  CE1 PHE A 356      15.598 -27.222   7.331
ATOM   5328  CE2 PHE A 356      14.930 -25.647   9.029
ATOM   5329  CZ  PHE A 356      15.924 -26.332   8.345
ATOM   5330  H   PHE A 356      11.162 -24.371   6.926
ATOM   5331  HA  PHE A 356      12.157 -26.495   5.120
ATOM   5332  HB3 PHE A 356      11.603 -27.926   7.128
ATOM   5333  HB2 PHE A 356      11.153 -26.506   8.014
ATOM   5334  HD1 PHE A 356      14.022 -28.115   6.189
ATOM   5335  HD2 PHE A 356      12.834 -25.252   9.196
ATOM   5336  HE1 PHE A 356      16.383 -27.755   6.816
ATOM   5337  HE2 PHE A 356      15.194 -24.970   9.826
ATOM   5338  HZ  PHE A 356      16.957 -26.176   8.603
ATOM   5339  N   ALA A 357       9.969 -27.482   4.438
ATOM   5340  CA  ALA A 357       8.756 -28.221   4.079
ATOM   5341  C   ALA A 357       8.458 -29.344   5.090
ATOM   5342  O   ALA A 357       7.297 -29.532   5.451
ATOM   5343  CB  ALA A 357       8.906 -28.786   2.658
ATOM   5344  H   ALA A 357      10.811 -27.743   3.945
ATOM   5345  HA  ALA A 357       7.911 -27.529   4.080
ATOM   5346  HB1 ALA A 357       8.014 -29.334   2.353
ATOM   5347  HB2 ALA A 357       9.061 -27.985   1.933
ATOM   5348  HB3 ALA A 357       9.756 -29.466   2.582
ATOM   5349  N   GLU A 358       9.522 -30.025   5.549
ATOM   5350  CA  GLU A 358       9.498 -31.041   6.599
ATOM   5351  C   GLU A 358      10.635 -30.780   7.593
ATOM   5352  O   GLU A 358      11.739 -30.418   7.180
ATOM   5353  CB  GLU A 358       9.666 -32.451   5.984
ATOM   5354  CG  GLU A 358       8.463 -32.990   5.176
ATOM   5355  CD  GLU A 358       7.280 -33.526   6.005
ATOM   5356  OE1 GLU A 358       7.160 -33.182   7.203
ATOM   5357  OE2 GLU A 358       6.495 -34.299   5.413
ATOM   5358  H   GLU A 358      10.441 -29.795   5.201
ATOM   5359  HA  GLU A 358       8.561 -30.972   7.152
ATOM   5360  HB3 GLU A 358       9.925 -33.172   6.762
ATOM   5361  HB2 GLU A 358      10.532 -32.438   5.320
ATOM   5362  HG3 GLU A 358       8.822 -33.804   4.543
ATOM   5363  HG2 GLU A 358       8.093 -32.228   4.490
ATOM   5364  N   ASP A 359      10.348 -31.018   8.883
ATOM   5365  CA  ASP A 359      11.311 -30.949   9.984
ATOM   5366  C   ASP A 359      12.358 -32.080   9.885
ATOM   5367  O   ASP A 359      12.004 -33.216   9.566
ATOM   5368  CB  ASP A 359      10.581 -30.934  11.353
ATOM   5369  CG  ASP A 359      11.493 -30.983  12.593
ATOM   5370  OD1 ASP A 359      12.283 -30.028  12.767
ATOM   5371  OD2 ASP A 359      11.451 -32.016  13.298
ATOM   5372  H   ASP A 359       9.422 -31.336   9.130
ATOM   5373  HA  ASP A 359      11.837 -29.997   9.882
ATOM   5374  HB3 ASP A 359       9.858 -31.751  11.391
ATOM   5375  HB2 ASP A 359       9.978 -30.028  11.419
ATOM   5376  N   VAL A 360      13.615 -31.732  10.194
ATOM   5377  CA  VAL A 360      14.756 -32.647  10.254
ATOM   5378  C   VAL A 360      15.565 -32.487  11.565
ATOM   5379  O   VAL A 360      16.633 -33.089  11.686
ATOM   5380  CB  VAL A 360      15.692 -32.462   9.022
ATOM   5381  CG1 VAL A 360      15.004 -32.894   7.715
ATOM   5382  CG2 VAL A 360      16.284 -31.045   8.889
ATOM   5383  H   VAL A 360      13.808 -30.773  10.444
ATOM   5384  HA  VAL A 360      14.399 -33.679  10.261
ATOM   5385  HB  VAL A 360      16.536 -33.143   9.136
ATOM   5386 HG11 VAL A 360      15.699 -32.861   6.876
ATOM   5387 HG12 VAL A 360      14.625 -33.914   7.786
ATOM   5388 HG13 VAL A 360      14.163 -32.244   7.470
ATOM   5389 HG21 VAL A 360      16.935 -30.974   8.018
ATOM   5390 HG22 VAL A 360      15.505 -30.290   8.778
ATOM   5391 HG23 VAL A 360      16.884 -30.778   9.758
ATOM   5392  N   GLY A 361      15.046 -31.704  12.531
ATOM   5393  CA  GLY A 361      15.638 -31.492  13.857
ATOM   5394  C   GLY A 361      16.941 -30.672  13.827
ATOM   5395  O   GLY A 361      17.683 -30.691  14.808
ATOM   5396  H   GLY A 361      14.145 -31.267  12.378
ATOM   5397  HA3 GLY A 361      15.827 -32.456  14.332
ATOM   5398  HA2 GLY A 361      14.912 -30.970  14.479
ATOM   5399  N   SER A 362      17.236 -29.984  12.711
ATOM   5400  CA  SER A 362      18.489 -29.275  12.466
ATOM   5401  C   SER A 362      18.308 -28.207  11.372
ATOM   5402  O   SER A 362      17.369 -28.277  10.578
ATOM   5403  CB  SER A 362      19.610 -30.302  12.162
ATOM   5404  OG  SER A 362      19.371 -31.036  10.977
ATOM   5405  H   SER A 362      16.580 -29.982  11.943
ATOM   5406  HA  SER A 362      18.754 -28.740  13.380
ATOM   5407  HB3 SER A 362      19.734 -31.001  12.989
ATOM   5408  HB2 SER A 362      20.567 -29.796  12.050
ATOM   5409  HG  SER A 362      18.634 -31.633  11.136
ATOM   5410  N   ASN A 363      19.222 -27.227  11.378
ATOM   5411  CA  ASN A 363      19.252 -26.060  10.496
ATOM   5412  C   ASN A 363      20.708 -25.628  10.246
ATOM   5413  O   ASN A 363      21.048 -24.455  10.394
ATOM   5414  CB  ASN A 363      18.308 -24.938  11.016
ATOM   5415  CG  ASN A 363      18.612 -24.422  12.431
ATOM   5416  OD1 ASN A 363      18.315 -25.089  13.419
ATOM   5417  ND2 ASN A 363      19.193 -23.225  12.537
ATOM   5418  H   ASN A 363      19.968 -27.262  12.063
ATOM   5419  HA  ASN A 363      18.890 -26.380   9.520
ATOM   5420  HB3 ASN A 363      17.285 -25.315  11.031
ATOM   5421  HB2 ASN A 363      18.295 -24.101  10.317
ATOM   5422 HD22 ASN A 363      19.388 -22.834  13.446
ATOM   5423 HD21 ASN A 363      19.438 -22.701  11.704
ATOM   5424  N   LYS A 364      21.550 -26.604   9.868
ATOM   5425  CA  LYS A 364      22.978 -26.428   9.599
ATOM   5426  C   LYS A 364      23.203 -25.534   8.371
ATOM   5427  O   LYS A 364      22.744 -25.886   7.286
ATOM   5428  CB  LYS A 364      23.638 -27.811   9.416
ATOM   5429  CG  LYS A 364      23.444 -28.708  10.649
ATOM   5430  CD  LYS A 364      24.378 -29.921  10.728
ATOM   5431  CE  LYS A 364      24.090 -30.987   9.661
ATOM   5432  NZ  LYS A 364      24.966 -32.159   9.828
ATOM   5433  H   LYS A 364      21.195 -27.544   9.765
ATOM   5434  HA  LYS A 364      23.425 -25.949  10.473
ATOM   5435  HB3 LYS A 364      24.705 -27.668   9.240
ATOM   5436  HB2 LYS A 364      23.243 -28.315   8.533
ATOM   5437  HG3 LYS A 364      22.411 -29.052  10.698
ATOM   5438  HG2 LYS A 364      23.592 -28.093  11.532
ATOM   5439  HD3 LYS A 364      24.292 -30.360  11.723
ATOM   5440  HD2 LYS A 364      25.408 -29.574  10.643
ATOM   5441  HE3 LYS A 364      24.240 -30.578   8.661
ATOM   5442  HE2 LYS A 364      23.051 -31.315   9.724
ATOM   5443  HZ1 LYS A 364      24.803 -32.575  10.734
ATOM   5444  HZ2 LYS A 364      24.771 -32.838   9.106
ATOM   5445  HZ3 LYS A 364      25.932 -31.866   9.767
ATOM   5446  N   GLY A 365      23.867 -24.385   8.584
ATOM   5447  CA  GLY A 365      24.113 -23.353   7.573
ATOM   5448  C   GLY A 365      22.856 -22.543   7.202
ATOM   5449  O   GLY A 365      22.907 -21.781   6.237
ATOM   5450  H   GLY A 365      24.202 -24.183   9.515
ATOM   5451  HA3 GLY A 365      24.549 -23.797   6.680
ATOM   5452  HA2 GLY A 365      24.858 -22.662   7.968
ATOM   5453  N   ALA A 366      21.749 -22.698   7.950
ATOM   5454  CA  ALA A 366      20.491 -21.980   7.777
ATOM   5455  C   ALA A 366      20.205 -21.171   9.047
ATOM   5456  O   ALA A 366      19.791 -21.739  10.057
ATOM   5457  CB  ALA A 366      19.369 -22.990   7.496
ATOM   5458  H   ALA A 366      21.772 -23.343   8.729
ATOM   5459  HA  ALA A 366      20.541 -21.293   6.932
ATOM   5460  HB1 ALA A 366      18.392 -22.507   7.522
ATOM   5461  HB2 ALA A 366      19.491 -23.440   6.513
ATOM   5462  HB3 ALA A 366      19.357 -23.800   8.224
ATOM   5463  N   ILE A 367      20.440 -19.855   8.968
ATOM   5464  CA  ILE A 367      20.216 -18.904  10.052
ATOM   5465  C   ILE A 367      18.787 -18.351   9.905
ATOM   5466  O   ILE A 367      18.539 -17.501   9.049
ATOM   5467  CB  ILE A 367      21.251 -17.737  10.025
ATOM   5468  CG1 ILE A 367      22.700 -18.245  10.227
ATOM   5469  CG2 ILE A 367      20.958 -16.651  11.088
ATOM   5470  CD1 ILE A 367      23.347 -18.940   9.015
ATOM   5471  H   ILE A 367      20.765 -19.458   8.095
ATOM   5472  HA  ILE A 367      20.306 -19.410  11.016
ATOM   5473  HB  ILE A 367      21.199 -17.252   9.050
ATOM   5474 HG13 ILE A 367      22.732 -18.915  11.086
ATOM   5475 HG12 ILE A 367      23.336 -17.400  10.490
ATOM   5476 HG21 ILE A 367      21.714 -15.865  11.066
ATOM   5477 HG22 ILE A 367      20.001 -16.154  10.932
ATOM   5478 HG23 ILE A 367      20.954 -17.075  12.093
ATOM   5479 HD11 ILE A 367      23.399 -20.019   9.167
ATOM   5480 HD12 ILE A 367      22.801 -18.761   8.092
ATOM   5481 HD13 ILE A 367      24.364 -18.585   8.854
ATOM   5482  N   ILE A 368      17.877 -18.885  10.731
ATOM   5483  CA  ILE A 368      16.456 -18.551  10.723
ATOM   5484  C   ILE A 368      16.158 -17.748  12.000
ATOM   5485  O   ILE A 368      16.361 -18.263  13.100
ATOM   5486  CB  ILE A 368      15.567 -19.833  10.701
ATOM   5487  CG1 ILE A 368      15.904 -20.763   9.507
ATOM   5488  CG2 ILE A 368      14.052 -19.522  10.714
ATOM   5489  CD1 ILE A 368      15.422 -22.206   9.687
ATOM   5490  H   ILE A 368      18.162 -19.578  11.408
ATOM   5491  HA  ILE A 368      16.211 -17.944   9.854
ATOM   5492  HB  ILE A 368      15.785 -20.396  11.610
ATOM   5493 HG13 ILE A 368      16.978 -20.805   9.329
ATOM   5494 HG12 ILE A 368      15.475 -20.363   8.591
ATOM   5495 HG21 ILE A 368      13.461 -20.438  10.697
ATOM   5496 HG22 ILE A 368      13.749 -18.976  11.607
ATOM   5497 HG23 ILE A 368      13.758 -18.927   9.850
ATOM   5498 HD11 ILE A 368      16.011 -22.878   9.063
ATOM   5499 HD12 ILE A 368      15.524 -22.544  10.719
ATOM   5500 HD13 ILE A 368      14.377 -22.315   9.396
ATOM   5501  N   GLY A 369      15.697 -16.502  11.824
ATOM   5502  CA  GLY A 369      15.344 -15.598  12.917
ATOM   5503  C   GLY A 369      14.110 -14.782  12.522
ATOM   5504  O   GLY A 369      13.500 -15.016  11.479
ATOM   5505  H   GLY A 369      15.560 -16.151  10.884
ATOM   5506  HA3 GLY A 369      16.181 -14.930  13.119
ATOM   5507  HA2 GLY A 369      15.124 -16.140  13.839
ATOM   5508  N   LEU A 370      13.746 -13.817  13.380
ATOM   5509  CA  LEU A 370      12.662 -12.857  13.146
ATOM   5510  C   LEU A 370      13.237 -11.447  12.965
ATOM   5511  O   LEU A 370      12.839 -10.758  12.027
ATOM   5512  CB  LEU A 370      11.660 -12.893  14.324
ATOM   5513  CG  LEU A 370      10.830 -14.194  14.412
ATOM   5514  CD1 LEU A 370      10.034 -14.262  15.731
ATOM   5515  CD2 LEU A 370       9.928 -14.406  13.178
ATOM   5516  H   LEU A 370      14.272 -13.695  14.233
ATOM   5517  HA  LEU A 370      12.129 -13.093  12.224
ATOM   5518  HB3 LEU A 370      10.970 -12.050  14.248
ATOM   5519  HB2 LEU A 370      12.208 -12.744  15.256
ATOM   5520  HG  LEU A 370      11.536 -15.026  14.444
ATOM   5521 HD11 LEU A 370      10.107 -15.256  16.174
ATOM   5522 HD12 LEU A 370      10.412 -13.558  16.471
ATOM   5523 HD13 LEU A 370       8.976 -14.043  15.589
ATOM   5524 HD21 LEU A 370       8.910 -14.691  13.443
ATOM   5525 HD22 LEU A 370       9.858 -13.507  12.566
ATOM   5526 HD23 LEU A 370      10.325 -15.198  12.543
ATOM   5527  N   MET A 371      14.176 -11.065  13.845
ATOM   5528  CA  MET A 371      14.876  -9.787  13.814
ATOM   5529  C   MET A 371      16.380 -10.075  13.896
ATOM   5530  O   MET A 371      16.978  -9.963  14.963
ATOM   5531  CB  MET A 371      14.322  -8.878  14.932
ATOM   5532  CG  MET A 371      14.864  -7.440  14.889
ATOM   5533  SD  MET A 371      14.137  -6.321  16.116
ATOM   5534  CE  MET A 371      12.487  -6.075  15.404
ATOM   5535  H   MET A 371      14.454 -11.693  14.585
ATOM   5536  HA  MET A 371      14.693  -9.281  12.866
ATOM   5537  HB3 MET A 371      14.531  -9.315  15.910
ATOM   5538  HB2 MET A 371      13.235  -8.847  14.849
ATOM   5539  HG3 MET A 371      14.708  -7.009  13.899
ATOM   5540  HG2 MET A 371      15.939  -7.447  15.050
ATOM   5541  HE1 MET A 371      11.932  -5.345  15.993
ATOM   5542  HE2 MET A 371      12.560  -5.706  14.382
ATOM   5543  HE3 MET A 371      11.923  -7.007  15.398
ATOM   5544  N   VAL A 372      16.947 -10.492  12.753
ATOM   5545  CA  VAL A 372      18.361 -10.817  12.584
ATOM   5546  C   VAL A 372      19.191  -9.517  12.513
ATOM   5547  O   VAL A 372      18.773  -8.569  11.849
ATOM   5548  CB  VAL A 372      18.585 -11.642  11.280
ATOM   5549  CG1 VAL A 372      20.060 -12.002  11.014
ATOM   5550  CG2 VAL A 372      17.734 -12.926  11.257
ATOM   5551  H   VAL A 372      16.383 -10.533  11.915
ATOM   5552  HA  VAL A 372      18.690 -11.409  13.440
ATOM   5553  HB  VAL A 372      18.251 -11.047  10.433
ATOM   5554 HG11 VAL A 372      20.159 -12.638  10.134
ATOM   5555 HG12 VAL A 372      20.675 -11.121  10.833
ATOM   5556 HG13 VAL A 372      20.483 -12.541  11.861
ATOM   5557 HG21 VAL A 372      17.901 -13.497  10.343
ATOM   5558 HG22 VAL A 372      17.979 -13.574  12.099
ATOM   5559 HG23 VAL A 372      16.667 -12.710  11.302
ATOM   5560  N   GLY A 373      20.334  -9.500  13.213
ATOM   5561  CA  GLY A 373      21.202  -8.335  13.370
ATOM   5562  C   GLY A 373      22.438  -8.471  12.485
ATOM   5563  O   GLY A 373      22.353  -8.931  11.348
ATOM   5564  H   GLY A 373      20.583 -10.317  13.753
ATOM   5565  HA3 GLY A 373      21.524  -8.277  14.408
ATOM   5566  HA2 GLY A 373      20.677  -7.410  13.137
ATOM   5567  N   GLY A 374      23.588  -8.035  13.025
ATOM   5568  CA  GLY A 374      24.894  -8.168  12.390
ATOM   5569  C   GLY A 374      25.477  -9.526  12.786
ATOM   5570  O   GLY A 374      26.122  -9.638  13.829
ATOM   5571  H   GLY A 374      23.578  -7.645  13.956
ATOM   5572  HA3 GLY A 374      25.548  -7.367  12.736
ATOM   5573  HA2 GLY A 374      24.820  -8.081  11.308
ATOM   5574  N   VAL A 375      25.248 -10.542  11.940
ATOM   5575  CA  VAL A 375      25.734 -11.908  12.126
ATOM   5576  C   VAL A 375      26.854 -12.159  11.100
ATOM   5577  O   VAL A 375      26.636 -11.955   9.906
ATOM   5578  CB  VAL A 375      24.620 -12.970  11.878
ATOM   5579  CG1 VAL A 375      25.076 -14.396  12.249
ATOM   5580  CG2 VAL A 375      23.328 -12.658  12.651
ATOM   5581  H   VAL A 375      24.708 -10.376  11.102
ATOM   5582  HA  VAL A 375      26.123 -12.044  13.135
ATOM   5583  HB  VAL A 375      24.362 -12.977  10.817
ATOM   5584 HG11 VAL A 375      24.312 -15.131  11.994
ATOM   5585 HG12 VAL A 375      25.991 -14.691  11.741
ATOM   5586 HG13 VAL A 375      25.263 -14.479  13.320
ATOM   5587 HG21 VAL A 375      22.579 -13.432  12.485
ATOM   5588 HG22 VAL A 375      23.518 -12.616  13.721
ATOM   5589 HG23 VAL A 375      22.886 -11.709  12.348
ATOM   5590  N   VAL A 376      28.024 -12.603  11.581
ATOM   5591  CA  VAL A 376      29.183 -12.918  10.749
ATOM   5592  C   VAL A 376      29.171 -14.424  10.432
ATOM   5593  O   VAL A 376      29.239 -15.243  11.349
ATOM   5594  CB  VAL A 376      30.520 -12.547  11.448
ATOM   5595  CG1 VAL A 376      31.762 -12.886  10.596
ATOM   5596  CG2 VAL A 376      30.557 -11.056  11.832
ATOM   5597  H   VAL A 376      28.135 -12.764  12.575
ATOM   5598  HA  VAL A 376      29.130 -12.355   9.817
ATOM   5599  HB  VAL A 376      30.598 -13.114  12.378
ATOM   5600 HG11 VAL A 376      32.676 -12.542  11.079
ATOM   5601 HG12 VAL A 376      31.875 -13.959  10.439
ATOM   5602 HG13 VAL A 376      31.708 -12.411   9.615
ATOM   5603 HG21 VAL A 376      31.500 -10.796  12.314
ATOM   5604 HG22 VAL A 376      30.447 -10.418  10.954
ATOM   5605 HG23 VAL A 376      29.761 -10.798  12.531
ATOM   5606  N   ILE A 377      29.050 -14.736   9.136
ATOM   5607  CA  ILE A 377      28.883 -16.075   8.575
ATOM   5608  C   ILE A 377      29.920 -16.288   7.453
ATOM   5609  O   ILE A 377      30.296 -15.333   6.775
ATOM   5610  CB  ILE A 377      27.434 -16.227   8.005
ATOM   5611  CG1 ILE A 377      26.352 -16.089   9.101
ATOM   5612  CG2 ILE A 377      27.169 -17.497   7.172
ATOM   5613  CD1 ILE A 377      26.439 -17.126  10.233
ATOM   5614  H   ILE A 377      29.015 -13.987   8.454
ATOM   5615  HA  ILE A 377      29.064 -16.832   9.339
ATOM   5616  HB  ILE A 377      27.272 -15.388   7.330
ATOM   5617 HG13 ILE A 377      25.362 -16.144   8.650
ATOM   5618 HG12 ILE A 377      26.404 -15.090   9.531
ATOM   5619 HG21 ILE A 377      26.107 -17.615   6.955
ATOM   5620 HG22 ILE A 377      27.666 -17.434   6.207
ATOM   5621 HG23 ILE A 377      27.509 -18.400   7.679
ATOM   5622 HD11 ILE A 377      25.550 -17.091  10.860
ATOM   5623 HD12 ILE A 377      26.528 -18.142   9.851
ATOM   5624 HD13 ILE A 377      27.290 -16.942  10.886
ATOM   5625  N   ALA A 378      30.376 -17.542   7.293
ATOM   5626  CA  ALA A 378      31.346 -17.980   6.270
ATOM   5627  C   ALA A 378      30.696 -18.443   4.905
ATOM   5628  O   ALA A 378      29.475 -18.726   4.906
ATOM   5629  CB  ALA A 378      32.211 -19.102   6.884
ATOM   5630  OXT ALA A 378      31.508 -18.553   3.958
ATOM   5631  H   ALA A 378      30.041 -18.268   7.908
ATOM   5632  HA  ALA A 378      32.030 -17.160   6.044
ATOM   5633  HB1 ALA A 378      33.004 -19.417   6.204
ATOM   5634  HB2 ALA A 378      32.696 -18.767   7.802
ATOM   5635  HB3 ALA A 378      31.615 -19.983   7.128
ATOM   5636  N   ASP A 379     -17.896 -20.741  -0.791
ATOM   5637  CA  ASP A 379     -19.007 -21.141  -1.671
ATOM   5638  C   ASP A 379     -18.835 -22.659  -1.925
ATOM   5639  O   ASP A 379     -19.473 -23.462  -1.242
ATOM   5640  CB  ASP A 379     -19.079 -20.228  -2.934
ATOM   5641  CG  ASP A 379     -20.178 -20.520  -3.979
ATOM   5642  OD1 ASP A 379     -21.185 -21.179  -3.634
ATOM   5643  OD2 ASP A 379     -20.047 -19.965  -5.093
ATOM   5644  H1  ASP A 379     -17.702 -21.424  -0.070
ATOM   5645  H2  ASP A 379     -17.039 -20.560  -1.294
ATOM   5646  HA  ASP A 379     -19.931 -21.016  -1.104
ATOM   5647  HB3 ASP A 379     -18.114 -20.236  -3.445
ATOM   5648  HB2 ASP A 379     -19.224 -19.198  -2.605
ATOM   5649  N   ALA A 380     -17.939 -23.017  -2.863
ATOM   5650  CA  ALA A 380     -17.578 -24.398  -3.192
ATOM   5651  C   ALA A 380     -16.650 -25.069  -2.159
ATOM   5652  O   ALA A 380     -16.531 -26.294  -2.186
ATOM   5653  CB  ALA A 380     -16.932 -24.414  -4.586
ATOM   5654  H   ALA A 380     -17.456 -22.297  -3.379
ATOM   5655  HA  ALA A 380     -18.494 -24.989  -3.239
ATOM   5656  HB1 ALA A 380     -16.680 -25.429  -4.895
ATOM   5657  HB2 ALA A 380     -17.611 -24.007  -5.336
ATOM   5658  HB3 ALA A 380     -16.017 -23.822  -4.610
ATOM   5659  N   GLU A 381     -16.020 -24.274  -1.277
ATOM   5660  CA  GLU A 381     -15.132 -24.745  -0.216
ATOM   5661  C   GLU A 381     -15.109 -23.727   0.937
ATOM   5662  O   GLU A 381     -15.249 -22.526   0.698
ATOM   5663  CB  GLU A 381     -13.727 -25.040  -0.806
ATOM   5664  CG  GLU A 381     -12.637 -25.548   0.169
ATOM   5665  CD  GLU A 381     -12.923 -26.941   0.753
ATOM   5666  OE1 GLU A 381     -12.239 -27.896   0.323
ATOM   5667  OE2 GLU A 381     -13.787 -27.032   1.653
ATOM   5668  H   GLU A 381     -16.175 -23.277  -1.304
ATOM   5669  HA  GLU A 381     -15.562 -25.667   0.178
ATOM   5670  HB3 GLU A 381     -13.355 -24.135  -1.288
ATOM   5671  HB2 GLU A 381     -13.824 -25.770  -1.611
ATOM   5672  HG3 GLU A 381     -12.476 -24.836   0.978
ATOM   5673  HG2 GLU A 381     -11.685 -25.578  -0.365
ATOM   5674  N   PHE A 382     -14.926 -24.244   2.163
ATOM   5675  CA  PHE A 382     -14.868 -23.479   3.413
ATOM   5676  C   PHE A 382     -13.677 -23.882   4.305
ATOM   5677  O   PHE A 382     -13.612 -23.445   5.453
ATOM   5678  CB  PHE A 382     -16.208 -23.617   4.167
ATOM   5679  CG  PHE A 382     -17.420 -23.115   3.404
ATOM   5680  CD1 PHE A 382     -17.502 -21.763   3.016
ATOM   5681  CD2 PHE A 382     -18.455 -24.001   3.034
ATOM   5682  CE1 PHE A 382     -18.611 -21.304   2.322
ATOM   5683  CE2 PHE A 382     -19.548 -23.526   2.323
ATOM   5684  CZ  PHE A 382     -19.630 -22.183   1.977
ATOM   5685  H   PHE A 382     -14.807 -25.246   2.252
ATOM   5686  HA  PHE A 382     -14.713 -22.428   3.180
ATOM   5687  HB3 PHE A 382     -16.168 -23.058   5.103
ATOM   5688  HB2 PHE A 382     -16.368 -24.660   4.446
ATOM   5689  HD1 PHE A 382     -16.693 -21.084   3.238
ATOM   5690  HD2 PHE A 382     -18.402 -25.046   3.300
ATOM   5691  HE1 PHE A 382     -18.669 -20.266   2.028
ATOM   5692  HE2 PHE A 382     -20.339 -24.203   2.035
ATOM   5693  HZ  PHE A 382     -20.482 -21.823   1.419
ATOM   5694  N   ARG A 383     -12.760 -24.710   3.780
ATOM   5695  CA  ARG A 383     -11.570 -25.201   4.471
ATOM   5696  C   ARG A 383     -10.460 -24.135   4.494
ATOM   5697  O   ARG A 383     -10.257 -23.435   3.501
ATOM   5698  CB  ARG A 383     -11.142 -26.498   3.761
ATOM   5699  CG  ARG A 383     -10.012 -27.311   4.404
ATOM   5700  CD  ARG A 383      -9.764 -28.596   3.592
ATOM   5701  NE  ARG A 383      -8.520 -29.284   3.972
ATOM   5702  CZ  ARG A 383      -8.017 -30.406   3.426
ATOM   5703  NH1 ARG A 383      -8.666 -31.087   2.469
ATOM   5704  NH2 ARG A 383      -6.828 -30.854   3.845
ATOM   5705  H   ARG A 383     -12.879 -25.034   2.830
ATOM   5706  HA  ARG A 383     -11.847 -25.448   5.498
ATOM   5707  HB3 ARG A 383     -10.858 -26.259   2.735
ATOM   5708  HB2 ARG A 383     -12.010 -27.155   3.694
ATOM   5709  HG3 ARG A 383     -10.370 -27.597   5.395
ATOM   5710  HG2 ARG A 383      -9.101 -26.740   4.570
ATOM   5711  HD3 ARG A 383      -9.843 -28.429   2.517
ATOM   5712  HD2 ARG A 383     -10.550 -29.306   3.853
ATOM   5713  HE  ARG A 383      -7.977 -28.827   4.697
ATOM   5714 HH12 ARG A 383      -8.270 -31.924   2.069
ATOM   5715 HH11 ARG A 383      -9.559 -30.750   2.137
ATOM   5716 HH22 ARG A 383      -6.428 -31.700   3.467
ATOM   5717 HH21 ARG A 383      -6.299 -30.312   4.520
ATOM   5718  N   HIS A 384      -9.759 -24.051   5.635
ATOM   5719  CA  HIS A 384      -8.682 -23.090   5.900
ATOM   5720  C   HIS A 384      -7.315 -23.516   5.331
ATOM   5721  O   HIS A 384      -6.372 -22.730   5.412
ATOM   5722  CB  HIS A 384      -8.572 -22.874   7.424
ATOM   5723  CG  HIS A 384      -9.834 -22.383   8.093
ATOM   5724  ND1 HIS A 384      -9.977 -21.091   8.572
ATOM   5725  CD2 HIS A 384     -11.013 -23.026   8.405
ATOM   5726  CE1 HIS A 384     -11.193 -21.008   9.120
ATOM   5727  NE2 HIS A 384     -11.879 -22.142   9.050
ATOM   5728  H   HIS A 384      -9.987 -24.671   6.398
ATOM   5729  HA  HIS A 384      -8.942 -22.136   5.438
ATOM   5730  HB3 HIS A 384      -7.777 -22.161   7.644
ATOM   5731  HB2 HIS A 384      -8.281 -23.806   7.911
ATOM   5732  HD2 HIS A 384     -11.306 -24.047   8.213
ATOM   5733  HE1 HIS A 384     -11.580 -20.106   9.569
ATOM   5734  HD1 HIS A 384      -9.292 -20.350   8.515
ATOM   5735  N   ASP A 385      -7.220 -24.743   4.792
ATOM   5736  CA  ASP A 385      -5.982 -25.336   4.295
ATOM   5737  C   ASP A 385      -6.272 -26.106   2.988
ATOM   5738  O   ASP A 385      -7.427 -26.373   2.654
ATOM   5739  CB  ASP A 385      -5.268 -26.170   5.401
ATOM   5740  CG  ASP A 385      -5.704 -27.628   5.587
ATOM   5741  OD1 ASP A 385      -5.023 -28.499   5.001
ATOM   5742  OD2 ASP A 385      -6.787 -27.838   6.175
ATOM   5743  H   ASP A 385      -8.040 -25.329   4.736
ATOM   5744  HA  ASP A 385      -5.300 -24.535   4.017
ATOM   5745  HB3 ASP A 385      -5.422 -25.674   6.361
ATOM   5746  HB2 ASP A 385      -4.192 -26.143   5.266
ATOM   5747  N   SER A 386      -5.191 -26.448   2.276
ATOM   5748  CA  SER A 386      -5.208 -27.205   1.025
ATOM   5749  C   SER A 386      -3.958 -28.103   0.939
ATOM   5750  O   SER A 386      -3.237 -28.068  -0.059
ATOM   5751  CB  SER A 386      -5.413 -26.231  -0.161
ATOM   5752  OG  SER A 386      -4.327 -25.337  -0.319
ATOM   5753  H   SER A 386      -4.280 -26.148   2.599
ATOM   5754  HA  SER A 386      -6.058 -27.889   1.042
ATOM   5755  HB3 SER A 386      -6.327 -25.650  -0.027
ATOM   5756  HB2 SER A 386      -5.537 -26.789  -1.089
ATOM   5757  HG  SER A 386      -3.550 -25.846  -0.565
ATOM   5758  N   GLY A 387      -3.714 -28.871   2.017
ATOM   5759  CA  GLY A 387      -2.492 -29.655   2.238
ATOM   5760  C   GLY A 387      -1.424 -28.833   2.988
ATOM   5761  O   GLY A 387      -0.375 -29.366   3.343
ATOM   5762  H   GLY A 387      -4.362 -28.834   2.794
ATOM   5763  HA3 GLY A 387      -2.078 -30.021   1.296
ATOM   5764  HA2 GLY A 387      -2.744 -30.530   2.837
ATOM   5765  N   TYR A 388      -1.707 -27.547   3.231
ATOM   5766  CA  TYR A 388      -0.905 -26.544   3.922
ATOM   5767  C   TYR A 388      -1.841 -25.364   4.195
ATOM   5768  O   TYR A 388      -2.757 -25.123   3.403
ATOM   5769  CB  TYR A 388       0.324 -26.126   3.077
ATOM   5770  CG  TYR A 388       0.025 -25.630   1.668
ATOM   5771  CD1 TYR A 388       0.078 -26.531   0.583
ATOM   5772  CD2 TYR A 388      -0.323 -24.282   1.435
ATOM   5773  CE1 TYR A 388      -0.230 -26.094  -0.719
ATOM   5774  CE2 TYR A 388      -0.638 -23.847   0.134
ATOM   5775  CZ  TYR A 388      -0.593 -24.752  -0.944
ATOM   5776  OH  TYR A 388      -0.902 -24.327  -2.202
ATOM   5777  H   TYR A 388      -2.594 -27.197   2.901
ATOM   5778  HA  TYR A 388      -0.572 -26.962   4.874
ATOM   5779  HB3 TYR A 388       1.013 -26.968   3.002
ATOM   5780  HB2 TYR A 388       0.880 -25.349   3.604
ATOM   5781  HD1 TYR A 388       0.341 -27.566   0.748
ATOM   5782  HD2 TYR A 388      -0.367 -23.580   2.256
ATOM   5783  HE1 TYR A 388      -0.196 -26.795  -1.540
ATOM   5784  HE2 TYR A 388      -0.913 -22.818  -0.036
ATOM   5785  HH  TYR A 388      -0.843 -25.021  -2.863
ATOM   5786  N   GLU A 389      -1.601 -24.651   5.306
ATOM   5787  CA  GLU A 389      -2.403 -23.514   5.766
ATOM   5788  C   GLU A 389      -2.447 -22.412   4.697
ATOM   5789  O   GLU A 389      -1.397 -21.870   4.350
ATOM   5790  CB  GLU A 389      -1.858 -22.931   7.098
ATOM   5791  CG  GLU A 389      -1.126 -23.897   8.061
ATOM   5792  CD  GLU A 389       0.383 -24.088   7.807
ATOM   5793  OE1 GLU A 389       0.909 -23.587   6.789
ATOM   5794  OE2 GLU A 389       1.009 -24.754   8.657
ATOM   5795  H   GLU A 389      -0.810 -24.886   5.889
ATOM   5796  HA  GLU A 389      -3.413 -23.886   5.945
ATOM   5797  HB3 GLU A 389      -2.718 -22.538   7.642
ATOM   5798  HB2 GLU A 389      -1.233 -22.055   6.922
ATOM   5799  HG3 GLU A 389      -1.621 -24.869   8.068
ATOM   5800  HG2 GLU A 389      -1.231 -23.504   9.074
ATOM   5801  N   VAL A 390      -3.650 -22.108   4.189
ATOM   5802  CA  VAL A 390      -3.848 -21.007   3.254
ATOM   5803  C   VAL A 390      -3.810 -19.697   4.060
ATOM   5804  O   VAL A 390      -4.661 -19.485   4.924
ATOM   5805  CB  VAL A 390      -5.188 -21.118   2.476
ATOM   5806  CG1 VAL A 390      -5.457 -19.901   1.572
ATOM   5807  CG2 VAL A 390      -5.235 -22.394   1.616
ATOM   5808  H   VAL A 390      -4.485 -22.573   4.521
ATOM   5809  HA  VAL A 390      -3.036 -21.008   2.522
ATOM   5810  HB  VAL A 390      -6.008 -21.182   3.194
ATOM   5811 HG11 VAL A 390      -6.348 -20.043   0.961
ATOM   5812 HG12 VAL A 390      -5.601 -18.988   2.142
ATOM   5813 HG13 VAL A 390      -4.613 -19.726   0.908
ATOM   5814 HG21 VAL A 390      -6.200 -22.500   1.119
ATOM   5815 HG22 VAL A 390      -4.466 -22.383   0.844
ATOM   5816 HG23 VAL A 390      -5.080 -23.293   2.208
ATOM   5817  N   HIS A 391      -2.776 -18.888   3.799
ATOM   5818  CA  HIS A 391      -2.545 -17.606   4.453
ATOM   5819  C   HIS A 391      -2.446 -16.515   3.387
ATOM   5820  O   HIS A 391      -2.020 -16.783   2.265
ATOM   5821  CB  HIS A 391      -1.255 -17.669   5.296
ATOM   5822  CG  HIS A 391      -1.298 -18.537   6.533
ATOM   5823  ND1 HIS A 391      -2.467 -19.022   7.098
ATOM   5824  CD2 HIS A 391      -0.287 -18.991   7.350
ATOM   5825  CE1 HIS A 391      -2.125 -19.713   8.187
ATOM   5826  NE2 HIS A 391      -0.816 -19.730   8.410
ATOM   5827  H   HIS A 391      -2.110 -19.143   3.083
ATOM   5828  HA  HIS A 391      -3.374 -17.345   5.112
ATOM   5829  HB3 HIS A 391      -0.986 -16.666   5.629
ATOM   5830  HB2 HIS A 391      -0.425 -18.009   4.678
ATOM   5831  HD2 HIS A 391       0.774 -18.818   7.267
ATOM   5832  HE1 HIS A 391      -2.842 -20.208   8.825
ATOM   5833  HD1 HIS A 391      -3.404 -18.886   6.743
ATOM   5834  N   HIS A 392      -2.824 -15.290   3.774
ATOM   5835  CA  HIS A 392      -2.694 -14.098   2.944
ATOM   5836  C   HIS A 392      -1.228 -13.658   2.791
ATOM   5837  O   HIS A 392      -0.821 -13.285   1.690
ATOM   5838  CB  HIS A 392      -3.559 -12.985   3.557
ATOM   5839  CG  HIS A 392      -3.517 -11.681   2.815
ATOM   5840  ND1 HIS A 392      -3.895 -11.577   1.477
ATOM   5841  CD2 HIS A 392      -3.106 -10.449   3.267
ATOM   5842  CE1 HIS A 392      -3.669 -10.312   1.165
ATOM   5843  NE2 HIS A 392      -3.209  -9.590   2.187
ATOM   5844  H   HIS A 392      -3.192 -15.151   4.707
ATOM   5845  HA  HIS A 392      -3.082 -14.325   1.948
ATOM   5846  HB3 HIS A 392      -3.281 -12.810   4.598
ATOM   5847  HB2 HIS A 392      -4.596 -13.300   3.564
ATOM   5848  HD2 HIS A 392      -2.746 -10.149   4.238
ATOM   5849  HE1 HIS A 392      -3.833  -9.930   0.173
ATOM   5850  HE2 HIS A 392      -2.965  -8.610   2.171
ATOM   5851  N   GLN A 393      -0.482 -13.731   3.905
ATOM   5852  CA  GLN A 393       0.915 -13.335   4.007
ATOM   5853  C   GLN A 393       1.705 -14.489   4.636
ATOM   5854  O   GLN A 393       1.276 -15.063   5.639
ATOM   5855  CB  GLN A 393       0.996 -12.003   4.788
ATOM   5856  CG  GLN A 393       0.723 -12.065   6.309
ATOM   5857  CD  GLN A 393       0.705 -10.709   7.027
ATOM   5858  OE1 GLN A 393       0.804 -10.673   8.250
ATOM   5859  NE2 GLN A 393       0.575  -9.589   6.313
ATOM   5860  H   GLN A 393      -0.898 -14.082   4.756
ATOM   5861  HA  GLN A 393       1.319 -13.159   3.010
ATOM   5862  HB3 GLN A 393       0.278 -11.328   4.330
ATOM   5863  HB2 GLN A 393       1.977 -11.559   4.624
ATOM   5864  HG3 GLN A 393       1.491 -12.667   6.793
ATOM   5865  HG2 GLN A 393      -0.232 -12.556   6.498
ATOM   5866 HE22 GLN A 393       0.568  -8.691   6.777
ATOM   5867 HE21 GLN A 393       0.490  -9.618   5.305
ATOM   5868  N   LYS A 394       2.849 -14.805   4.016
ATOM   5869  CA  LYS A 394       3.754 -15.869   4.432
ATOM   5870  C   LYS A 394       5.104 -15.640   3.752
ATOM   5871  O   LYS A 394       5.156 -15.531   2.526
ATOM   5872  CB  LYS A 394       3.158 -17.251   4.086
ATOM   5873  CG  LYS A 394       4.051 -18.451   4.460
ATOM   5874  CD  LYS A 394       3.411 -19.803   4.131
ATOM   5875  CE  LYS A 394       2.230 -20.158   5.049
ATOM   5876  NZ  LYS A 394       1.596 -21.417   4.638
ATOM   5877  H   LYS A 394       3.128 -14.292   3.191
ATOM   5878  HA  LYS A 394       3.886 -15.805   5.514
ATOM   5879  HB3 LYS A 394       2.953 -17.291   3.015
ATOM   5880  HB2 LYS A 394       2.194 -17.350   4.583
ATOM   5881  HG3 LYS A 394       4.296 -18.421   5.520
ATOM   5882  HG2 LYS A 394       5.002 -18.390   3.931
ATOM   5883  HD3 LYS A 394       4.178 -20.575   4.190
ATOM   5884  HD2 LYS A 394       3.094 -19.794   3.088
ATOM   5885  HE3 LYS A 394       1.464 -19.386   5.020
ATOM   5886  HE2 LYS A 394       2.563 -20.251   6.082
ATOM   5887  HZ1 LYS A 394       2.267 -22.170   4.662
ATOM   5888  HZ2 LYS A 394       0.835 -21.642   5.266
ATOM   5889  HZ3 LYS A 394       1.225 -21.314   3.703
ATOM   5890  N   LEU A 395       6.167 -15.607   4.567
ATOM   5891  CA  LEU A 395       7.544 -15.508   4.101
ATOM   5892  C   LEU A 395       8.098 -16.928   3.917
ATOM   5893  O   LEU A 395       8.070 -17.719   4.860
ATOM   5894  CB  LEU A 395       8.358 -14.678   5.117
ATOM   5895  CG  LEU A 395       9.813 -14.371   4.691
ATOM   5896  CD1 LEU A 395       9.870 -13.475   3.437
ATOM   5897  CD2 LEU A 395      10.625 -13.771   5.855
ATOM   5898  H   LEU A 395       6.041 -15.733   5.562
ATOM   5899  HA  LEU A 395       7.564 -14.988   3.142
ATOM   5900  HB3 LEU A 395       8.355 -15.204   6.067
ATOM   5901  HB2 LEU A 395       7.845 -13.733   5.309
ATOM   5902  HG  LEU A 395      10.301 -15.314   4.446
ATOM   5903 HD11 LEU A 395      10.625 -12.692   3.521
ATOM   5904 HD12 LEU A 395      10.115 -14.067   2.555
ATOM   5905 HD13 LEU A 395       8.918 -12.980   3.241
ATOM   5906 HD21 LEU A 395      11.671 -14.070   5.792
ATOM   5907 HD22 LEU A 395      10.595 -12.682   5.853
ATOM   5908 HD23 LEU A 395      10.259 -14.104   6.825
ATOM   5909  N   VAL A 396       8.587 -17.211   2.702
ATOM   5910  CA  VAL A 396       9.190 -18.490   2.336
ATOM   5911  C   VAL A 396      10.627 -18.274   1.826
ATOM   5912  O   VAL A 396      11.121 -17.145   1.833
ATOM   5913  CB  VAL A 396       8.351 -19.240   1.253
ATOM   5914  CG1 VAL A 396       6.895 -19.452   1.704
ATOM   5915  CG2 VAL A 396       8.407 -18.627  -0.163
ATOM   5916  H   VAL A 396       8.589 -16.502   1.983
ATOM   5917  HA  VAL A 396       9.276 -19.122   3.215
ATOM   5918  HB  VAL A 396       8.768 -20.245   1.169
ATOM   5919 HG11 VAL A 396       6.365 -20.121   1.026
ATOM   5920 HG12 VAL A 396       6.855 -19.893   2.698
ATOM   5921 HG13 VAL A 396       6.344 -18.512   1.739
ATOM   5922 HG21 VAL A 396       7.837 -19.232  -0.865
ATOM   5923 HG22 VAL A 396       7.999 -17.616  -0.174
ATOM   5924 HG23 VAL A 396       9.419 -18.578  -0.567
ATOM   5925  N   PHE A 397      11.265 -19.373   1.394
ATOM   5926  CA  PHE A 397      12.589 -19.365   0.785
ATOM   5927  C   PHE A 397      12.489 -20.182  -0.513
ATOM   5928  O   PHE A 397      12.442 -19.589  -1.587
ATOM   5929  CB  PHE A 397      13.602 -19.918   1.811
ATOM   5930  CG  PHE A 397      15.029 -19.433   1.638
ATOM   5931  CD1 PHE A 397      15.795 -19.758   0.500
ATOM   5932  CD2 PHE A 397      15.611 -18.642   2.645
ATOM   5933  CE1 PHE A 397      17.119 -19.345   0.419
ATOM   5934  CE2 PHE A 397      16.928 -18.227   2.542
ATOM   5935  CZ  PHE A 397      17.682 -18.587   1.438
ATOM   5936  H   PHE A 397      10.795 -20.266   1.424
ATOM   5937  HA  PHE A 397      12.878 -18.346   0.518
ATOM   5938  HB3 PHE A 397      13.611 -21.006   1.837
ATOM   5939  HB2 PHE A 397      13.277 -19.632   2.812
ATOM   5940  HD1 PHE A 397      15.371 -20.356  -0.293
ATOM   5941  HD2 PHE A 397      15.033 -18.386   3.514
ATOM   5942  HE1 PHE A 397      17.724 -19.631  -0.427
ATOM   5943  HE2 PHE A 397      17.376 -17.647   3.332
ATOM   5944  HZ  PHE A 397      18.714 -18.285   1.382
ATOM   5945  N   PHE A 398      12.437 -21.517  -0.397
ATOM   5946  CA  PHE A 398      12.394 -22.452  -1.525
ATOM   5947  C   PHE A 398      10.937 -22.765  -1.904
ATOM   5948  O   PHE A 398      10.018 -22.481  -1.132
ATOM   5949  CB  PHE A 398      13.114 -23.761  -1.120
ATOM   5950  CG  PHE A 398      14.424 -23.567  -0.380
ATOM   5951  CD1 PHE A 398      14.433 -23.599   1.029
ATOM   5952  CD2 PHE A 398      15.591 -23.175  -1.067
ATOM   5953  CE1 PHE A 398      15.594 -23.302   1.724
ATOM   5954  CE2 PHE A 398      16.743 -22.875  -0.353
ATOM   5955  CZ  PHE A 398      16.743 -22.936   1.036
ATOM   5956  H   PHE A 398      12.460 -21.941   0.519
ATOM   5957  HA  PHE A 398      12.909 -22.016  -2.383
ATOM   5958  HB3 PHE A 398      13.319 -24.349  -2.017
ATOM   5959  HB2 PHE A 398      12.463 -24.385  -0.503
ATOM   5960  HD1 PHE A 398      13.535 -23.855   1.573
ATOM   5961  HD2 PHE A 398      15.589 -23.094  -2.145
ATOM   5962  HE1 PHE A 398      15.593 -23.345   2.801
ATOM   5963  HE2 PHE A 398      17.634 -22.569  -0.880
ATOM   5964  HZ  PHE A 398      17.636 -22.674   1.581
ATOM   5965  N   ALA A 399      10.768 -23.393  -3.078
ATOM   5966  CA  ALA A 399       9.498 -23.971  -3.522
ATOM   5967  C   ALA A 399       9.345 -25.440  -3.088
ATOM   5968  O   ALA A 399       8.226 -25.859  -2.795
ATOM   5969  CB  ALA A 399       9.409 -23.859  -5.047
ATOM   5970  H   ALA A 399      11.566 -23.566  -3.673
ATOM   5971  HA  ALA A 399       8.665 -23.407  -3.098
ATOM   5972  HB1 ALA A 399       8.493 -24.311  -5.429
ATOM   5973  HB2 ALA A 399       9.411 -22.816  -5.363
ATOM   5974  HB3 ALA A 399      10.251 -24.355  -5.534
ATOM   5975  N   GLU A 400      10.466 -26.181  -3.049
ATOM   5976  CA  GLU A 400      10.528 -27.592  -2.675
ATOM   5977  C   GLU A 400      11.873 -27.871  -1.993
ATOM   5978  O   GLU A 400      12.893 -27.314  -2.405
ATOM   5979  CB  GLU A 400      10.300 -28.473  -3.930
ATOM   5980  CG  GLU A 400      10.369 -30.004  -3.710
ATOM   5981  CD  GLU A 400       9.285 -30.531  -2.758
ATOM   5982  OE1 GLU A 400       8.119 -30.607  -3.203
ATOM   5983  OE2 GLU A 400       9.634 -30.847  -1.599
ATOM   5984  H   GLU A 400      11.352 -25.762  -3.290
ATOM   5985  HA  GLU A 400       9.740 -27.793  -1.947
ATOM   5986  HB3 GLU A 400      11.032 -28.203  -4.691
ATOM   5987  HB2 GLU A 400       9.331 -28.227  -4.367
ATOM   5988  HG3 GLU A 400      11.359 -30.298  -3.357
ATOM   5989  HG2 GLU A 400      10.251 -30.504  -4.672
ATOM   5990  N   ASP A 401      11.833 -28.743  -0.969
ATOM   5991  CA  ASP A 401      12.964 -29.195  -0.154
ATOM   5992  C   ASP A 401      13.630 -27.997   0.571
ATOM   5993  O   ASP A 401      12.959 -27.002   0.854
ATOM   5994  CB  ASP A 401      13.944 -30.080  -0.987
ATOM   5995  CG  ASP A 401      14.734 -31.122  -0.176
ATOM   5996  OD1 ASP A 401      14.104 -32.111   0.258
ATOM   5997  OD2 ASP A 401      15.927 -30.862   0.099
ATOM   5998  H   ASP A 401      10.948 -29.184  -0.752
ATOM   5999  HA  ASP A 401      12.523 -29.808   0.633
ATOM   6000  HB3 ASP A 401      14.628 -29.454  -1.564
ATOM   6001  HB2 ASP A 401      13.377 -30.620  -1.747
ATOM   6002  N   VAL A 402      14.931 -28.116   0.858
ATOM   6003  CA  VAL A 402      15.786 -27.059   1.388
ATOM   6004  C   VAL A 402      17.213 -27.132   0.826
ATOM   6005  O   VAL A 402      17.883 -26.101   0.807
ATOM   6006  CB  VAL A 402      15.877 -27.070   2.939
ATOM   6007  CG1 VAL A 402      14.583 -26.562   3.584
ATOM   6008  CG2 VAL A 402      16.300 -28.427   3.536
ATOM   6009  H   VAL A 402      15.394 -28.985   0.624
ATOM   6010  HA  VAL A 402      15.389 -26.101   1.056
ATOM   6011  HB  VAL A 402      16.642 -26.347   3.228
ATOM   6012 HG11 VAL A 402      14.746 -26.299   4.627
ATOM   6013 HG12 VAL A 402      14.231 -25.661   3.086
ATOM   6014 HG13 VAL A 402      13.788 -27.305   3.535
ATOM   6015 HG21 VAL A 402      16.359 -28.372   4.621
ATOM   6016 HG22 VAL A 402      15.587 -29.214   3.289
ATOM   6017 HG23 VAL A 402      17.279 -28.743   3.181
ATOM   6018  N   GLY A 403      17.658 -28.321   0.382
ATOM   6019  CA  GLY A 403      19.008 -28.567  -0.115
ATOM   6020  C   GLY A 403      20.053 -28.481   1.005
ATOM   6021  O   GLY A 403      19.733 -28.460   2.195
ATOM   6022  H   GLY A 403      17.050 -29.129   0.424
ATOM   6023  HA3 GLY A 403      19.256 -27.836  -0.882
ATOM   6024  HA2 GLY A 403      19.045 -29.554  -0.576
ATOM   6025  N   SER A 404      21.325 -28.431   0.593
ATOM   6026  CA  SER A 404      22.473 -28.274   1.479
ATOM   6027  C   SER A 404      22.702 -26.780   1.755
ATOM   6028  O   SER A 404      23.404 -26.114   0.991
ATOM   6029  CB  SER A 404      23.697 -28.933   0.821
ATOM   6030  OG  SER A 404      23.540 -30.336   0.763
ATOM   6031  H   SER A 404      21.530 -28.479  -0.396
ATOM   6032  HA  SER A 404      22.288 -28.777   2.432
ATOM   6033  HB3 SER A 404      24.587 -28.725   1.410
ATOM   6034  HB2 SER A 404      23.875 -28.548  -0.181
ATOM   6035  HG  SER A 404      22.840 -30.537   0.136
ATOM   6036  N   ASN A 405      22.079 -26.278   2.834
ATOM   6037  CA  ASN A 405      22.195 -24.888   3.287
ATOM   6038  C   ASN A 405      23.610 -24.633   3.831
ATOM   6039  O   ASN A 405      24.055 -25.365   4.713
ATOM   6040  CB  ASN A 405      21.136 -24.552   4.365
ATOM   6041  CG  ASN A 405      19.716 -25.003   4.013
ATOM   6042  OD1 ASN A 405      19.181 -25.921   4.630
ATOM   6043  ND2 ASN A 405      19.102 -24.367   3.019
ATOM   6044  H   ASN A 405      21.495 -26.881   3.397
ATOM   6045  HA  ASN A 405      22.049 -24.213   2.443
ATOM   6046  HB3 ASN A 405      21.132 -23.480   4.568
ATOM   6047  HB2 ASN A 405      21.394 -25.036   5.306
ATOM   6048 HD22 ASN A 405      18.176 -24.653   2.734
ATOM   6049 HD21 ASN A 405      19.569 -23.624   2.513
ATOM   6050  N   LYS A 406      24.306 -23.641   3.259
ATOM   6051  CA  LYS A 406      25.713 -23.343   3.533
ATOM   6052  C   LYS A 406      25.954 -21.821   3.538
ATOM   6053  O   LYS A 406      26.985 -21.369   3.041
ATOM   6054  CB  LYS A 406      26.622 -24.106   2.532
ATOM   6055  CG  LYS A 406      26.614 -25.638   2.696
ATOM   6056  CD  LYS A 406      27.596 -26.340   1.753
ATOM   6057  CE  LYS A 406      27.659 -27.856   1.995
ATOM   6058  NZ  LYS A 406      28.702 -28.505   1.182
ATOM   6059  H   LYS A 406      23.886 -23.108   2.507
ATOM   6060  HA  LYS A 406      25.966 -23.674   4.542
ATOM   6061  HB3 LYS A 406      27.655 -23.781   2.666
ATOM   6062  HB2 LYS A 406      26.348 -23.844   1.509
ATOM   6063  HG3 LYS A 406      25.619 -26.035   2.508
ATOM   6064  HG2 LYS A 406      26.857 -25.890   3.729
ATOM   6065  HD3 LYS A 406      28.578 -25.896   1.889
ATOM   6066  HD2 LYS A 406      27.310 -26.139   0.719
ATOM   6067  HE3 LYS A 406      26.703 -28.315   1.761
ATOM   6068  HE2 LYS A 406      27.860 -28.062   3.044
ATOM   6069  HZ1 LYS A 406      29.607 -28.122   1.432
ATOM   6070  HZ2 LYS A 406      28.706 -29.498   1.366
ATOM   6071  HZ3 LYS A 406      28.528 -28.340   0.201
ATOM   6072  N   GLY A 407      25.006 -21.059   4.109
ATOM   6073  CA  GLY A 407      25.068 -19.599   4.186
ATOM   6074  C   GLY A 407      23.728 -18.983   3.766
ATOM   6075  O   GLY A 407      23.725 -17.993   3.035
ATOM   6076  H   GLY A 407      24.199 -21.505   4.523
ATOM   6077  HA3 GLY A 407      25.863 -19.182   3.563
ATOM   6078  HA2 GLY A 407      25.284 -19.309   5.214
ATOM   6079  N   ALA A 408      22.600 -19.565   4.212
ATOM   6080  CA  ALA A 408      21.250 -19.045   3.990
ATOM   6081  C   ALA A 408      20.791 -18.227   5.206
ATOM   6082  O   ALA A 408      20.886 -18.726   6.326
ATOM   6083  CB  ALA A 408      20.300 -20.226   3.745
ATOM   6084  H   ALA A 408      22.663 -20.364   4.829
ATOM   6085  HA  ALA A 408      21.234 -18.419   3.099
ATOM   6086  HB1 ALA A 408      19.271 -19.890   3.614
ATOM   6087  HB2 ALA A 408      20.586 -20.762   2.843
ATOM   6088  HB3 ALA A 408      20.314 -20.939   4.570
ATOM   6089  N   ILE A 409      20.285 -17.007   4.967
ATOM   6090  CA  ILE A 409      19.746 -16.122   6.005
ATOM   6091  C   ILE A 409      18.261 -15.864   5.688
ATOM   6092  O   ILE A 409      17.933 -15.514   4.555
ATOM   6093  CB  ILE A 409      20.462 -14.735   6.033
ATOM   6094  CG1 ILE A 409      22.007 -14.830   6.054
ATOM   6095  CG2 ILE A 409      19.950 -13.798   7.152
ATOM   6096  CD1 ILE A 409      22.620 -15.489   7.296
ATOM   6097  H   ILE A 409      20.229 -16.664   4.016
ATOM   6098  HA  ILE A 409      19.828 -16.576   6.992
ATOM   6099  HB  ILE A 409      20.217 -14.230   5.101
ATOM   6100 HG13 ILE A 409      22.429 -13.833   5.941
ATOM   6101 HG12 ILE A 409      22.352 -15.372   5.172
ATOM   6102 HG21 ILE A 409      20.523 -12.871   7.179
ATOM   6103 HG22 ILE A 409      18.908 -13.516   7.006
ATOM   6104 HG23 ILE A 409      20.026 -14.264   8.135
ATOM   6105 HD11 ILE A 409      23.670 -15.214   7.386
ATOM   6106 HD12 ILE A 409      22.126 -15.186   8.218
ATOM   6107 HD13 ILE A 409      22.571 -16.574   7.222
ATOM   6108  N   ILE A 410      17.390 -16.007   6.694
ATOM   6109  CA  ILE A 410      15.966 -15.705   6.569
ATOM   6110  C   ILE A 410      15.422 -15.098   7.867
ATOM   6111  O   ILE A 410      15.753 -15.559   8.959
ATOM   6112  CB  ILE A 410      15.112 -16.941   6.150
ATOM   6113  CG1 ILE A 410      13.602 -16.614   5.988
ATOM   6114  CG2 ILE A 410      15.304 -18.149   7.081
ATOM   6115  CD1 ILE A 410      12.778 -17.624   5.172
ATOM   6116  H   ILE A 410      17.707 -16.309   7.608
ATOM   6117  HA  ILE A 410      15.850 -14.947   5.797
ATOM   6118  HB  ILE A 410      15.491 -17.222   5.173
ATOM   6119 HG13 ILE A 410      13.500 -15.642   5.507
ATOM   6120 HG12 ILE A 410      13.136 -16.505   6.967
ATOM   6121 HG21 ILE A 410      14.791 -19.028   6.707
ATOM   6122 HG22 ILE A 410      16.355 -18.417   7.197
ATOM   6123 HG23 ILE A 410      14.892 -17.948   8.067
ATOM   6124 HD11 ILE A 410      11.714 -17.406   5.262
ATOM   6125 HD12 ILE A 410      13.024 -17.571   4.113
ATOM   6126 HD13 ILE A 410      12.924 -18.649   5.507
ATOM   6127  N   GLY A 411      14.564 -14.087   7.701
ATOM   6128  CA  GLY A 411      13.811 -13.490   8.788
ATOM   6129  C   GLY A 411      13.033 -12.301   8.239
ATOM   6130  O   GLY A 411      13.319 -11.810   7.149
ATOM   6131  H   GLY A 411      14.370 -13.738   6.771
ATOM   6132  HA3 GLY A 411      14.469 -13.167   9.597
ATOM   6133  HA2 GLY A 411      13.104 -14.224   9.169
ATOM   6134  N   LEU A 412      12.045 -11.833   9.017
ATOM   6135  CA  LEU A 412      11.189 -10.691   8.677
ATOM   6136  C   LEU A 412      11.983  -9.383   8.524
ATOM   6137  O   LEU A 412      11.728  -8.630   7.588
ATOM   6138  CB  LEU A 412      10.084 -10.525   9.746
ATOM   6139  CG  LEU A 412       9.124 -11.725   9.901
ATOM   6140  CD1 LEU A 412       8.143 -11.500  11.071
ATOM   6141  CD2 LEU A 412       8.382 -12.081   8.598
ATOM   6142  H   LEU A 412      11.866 -12.269   9.909
ATOM   6143  HA  LEU A 412      10.732 -10.901   7.710
ATOM   6144  HB3 LEU A 412       9.492  -9.637   9.517
ATOM   6145  HB2 LEU A 412      10.554 -10.325  10.709
ATOM   6146  HG  LEU A 412       9.730 -12.589  10.176
ATOM   6147 HD11 LEU A 412       7.953 -12.431  11.605
ATOM   6148 HD12 LEU A 412       8.527 -10.785  11.797
ATOM   6149 HD13 LEU A 412       7.179 -11.118  10.732
ATOM   6150 HD21 LEU A 412       7.312 -12.184   8.755
ATOM   6151 HD22 LEU A 412       8.516 -11.334   7.818
ATOM   6152 HD23 LEU A 412       8.731 -13.035   8.204
ATOM   6153  N   MET A 413      12.955  -9.171   9.422
ATOM   6154  CA  MET A 413      13.858  -8.033   9.410
ATOM   6155  C   MET A 413      15.288  -8.575   9.514
ATOM   6156  O   MET A 413      15.594  -9.286  10.470
ATOM   6157  CB  MET A 413      13.471  -7.100  10.574
ATOM   6158  CG  MET A 413      14.013  -5.676  10.432
ATOM   6159  SD  MET A 413      13.502  -4.597  11.791
ATOM   6160  CE  MET A 413      13.723  -2.988  10.999
ATOM   6161  H   MET A 413      13.106  -9.846  10.161
ATOM   6162  HA  MET A 413      13.754  -7.482   8.474
ATOM   6163  HB3 MET A 413      13.786  -7.523  11.529
ATOM   6164  HB2 MET A 413      12.384  -7.031  10.632
ATOM   6165  HG3 MET A 413      13.648  -5.245   9.501
ATOM   6166  HG2 MET A 413      15.101  -5.679  10.374
ATOM   6167  HE1 MET A 413      13.676  -2.191  11.741
ATOM   6168  HE2 MET A 413      14.683  -2.932  10.485
ATOM   6169  HE3 MET A 413      12.929  -2.832  10.272
ATOM   6170  N   VAL A 414      16.124  -8.251   8.519
ATOM   6171  CA  VAL A 414      17.527  -8.653   8.450
ATOM   6172  C   VAL A 414      18.397  -7.388   8.506
ATOM   6173  O   VAL A 414      18.047  -6.369   7.913
ATOM   6174  CB  VAL A 414      17.841  -9.462   7.155
ATOM   6175  CG1 VAL A 414      19.327  -9.854   7.009
ATOM   6176  CG2 VAL A 414      16.971 -10.731   7.056
ATOM   6177  H   VAL A 414      15.803  -7.648   7.771
ATOM   6178  HA  VAL A 414      17.784  -9.269   9.308
ATOM   6179  HB  VAL A 414      17.587  -8.848   6.292
ATOM   6180 HG11 VAL A 414      19.479 -10.517   6.159
ATOM   6181 HG12 VAL A 414      19.965  -8.987   6.841
ATOM   6182 HG13 VAL A 414      19.690 -10.372   7.898
ATOM   6183 HG21 VAL A 414      17.196 -11.298   6.153
ATOM   6184 HG22 VAL A 414      17.133 -11.390   7.910
ATOM   6185 HG23 VAL A 414      15.908 -10.489   7.021
ATOM   6186  N   GLY A 415      19.500  -7.480   9.259
ATOM   6187  CA  GLY A 415      20.401  -6.378   9.555
ATOM   6188  C   GLY A 415      21.606  -6.417   8.615
ATOM   6189  O   GLY A 415      21.526  -6.910   7.487
ATOM   6190  H   GLY A 415      19.701  -8.355   9.723
ATOM   6191  HA3 GLY A 415      20.729  -6.506  10.585
ATOM   6192  HA2 GLY A 415      19.906  -5.408   9.489
ATOM   6193  N   GLY A 416      22.727  -5.862   9.095
ATOM   6194  CA  GLY A 416      23.988  -5.790   8.364
ATOM   6195  C   GLY A 416      24.818  -7.055   8.608
ATOM   6196  O   GLY A 416      25.887  -6.966   9.212
ATOM   6197  H   GLY A 416      22.719  -5.474  10.028
ATOM   6198  HA3 GLY A 416      24.541  -4.909   8.694
ATOM   6199  HA2 GLY A 416      23.807  -5.672   7.297
ATOM   6200  N   VAL A 417      24.333  -8.225   8.148
ATOM   6201  CA  VAL A 417      25.053  -9.503   8.219
ATOM   6202  C   VAL A 417      26.243  -9.535   7.237
ATOM   6203  O   VAL A 417      26.159  -8.964   6.152
ATOM   6204  CB  VAL A 417      24.131 -10.725   7.922
ATOM   6205  CG1 VAL A 417      22.982 -10.847   8.931
ATOM   6206  CG2 VAL A 417      23.580 -10.813   6.490
ATOM   6207  H   VAL A 417      23.442  -8.238   7.673
ATOM   6208  HA  VAL A 417      25.444  -9.606   9.233
ATOM   6209  HB  VAL A 417      24.735 -11.624   8.062
ATOM   6210 HG11 VAL A 417      22.400 -11.754   8.762
ATOM   6211 HG12 VAL A 417      23.360 -10.896   9.950
ATOM   6212 HG13 VAL A 417      22.297 -10.002   8.863
ATOM   6213 HG21 VAL A 417      22.888 -11.647   6.399
ATOM   6214 HG22 VAL A 417      23.035  -9.910   6.229
ATOM   6215 HG23 VAL A 417      24.366 -10.973   5.753
ATOM   6216  N   VAL A 418      27.331 -10.205   7.639
ATOM   6217  CA  VAL A 418      28.553 -10.321   6.848
ATOM   6218  C   VAL A 418      28.692 -11.780   6.391
ATOM   6219  O   VAL A 418      28.745 -12.673   7.231
ATOM   6220  CB  VAL A 418      29.807  -9.920   7.679
ATOM   6221  CG1 VAL A 418      31.145 -10.125   6.935
ATOM   6222  CG2 VAL A 418      29.710  -8.466   8.178
ATOM   6223  H   VAL A 418      27.322 -10.692   8.526
ATOM   6224  HA  VAL A 418      28.510  -9.682   5.966
ATOM   6225  HB  VAL A 418      29.845 -10.546   8.569
ATOM   6226 HG11 VAL A 418      31.983  -9.746   7.520
ATOM   6227 HG12 VAL A 418      31.348 -11.180   6.748
ATOM   6228 HG13 VAL A 418      31.153  -9.610   5.975
ATOM   6229 HG21 VAL A 418      30.587  -8.192   8.765
ATOM   6230 HG22 VAL A 418      29.637  -7.766   7.346
ATOM   6231 HG23 VAL A 418      28.839  -8.314   8.816
ATOM   6232  N   ILE A 419      28.743 -11.983   5.068
ATOM   6233  CA  ILE A 419      28.943 -13.274   4.418
ATOM   6234  C   ILE A 419      30.344 -13.216   3.778
ATOM   6235  O   ILE A 419      30.529 -12.519   2.780
ATOM   6236  CB  ILE A 419      27.871 -13.532   3.315
ATOM   6237  CG1 ILE A 419      26.415 -13.334   3.810
ATOM   6238  CG2 ILE A 419      28.044 -14.912   2.642
ATOM   6239  CD1 ILE A 419      26.004 -14.167   5.034
ATOM   6240  H   ILE A 419      28.682 -11.190   4.440
ATOM   6241  HA  ILE A 419      28.897 -14.090   5.136
ATOM   6242  HB  ILE A 419      28.006 -12.785   2.532
ATOM   6243 HG13 ILE A 419      25.720 -13.539   2.995
ATOM   6244 HG12 ILE A 419      26.262 -12.281   4.049
ATOM   6245 HG21 ILE A 419      27.276 -15.080   1.890
ATOM   6246 HG22 ILE A 419      29.003 -14.998   2.132
ATOM   6247 HG23 ILE A 419      27.985 -15.726   3.365
ATOM   6248 HD11 ILE A 419      24.923 -14.304   5.060
ATOM   6249 HD12 ILE A 419      26.459 -15.157   5.030
ATOM   6250 HD13 ILE A 419      26.291 -13.668   5.960
ATOM   6251  N   ALA A 420      31.324 -13.897   4.396
ATOM   6252  CA  ALA A 420      32.754 -13.759   4.072
ATOM   6253  C   ALA A 420      33.446 -15.159   4.243
ATOM   6254  O   ALA A 420      33.301 -15.922   3.260
ATOM   6255  CB  ALA A 420      33.358 -12.624   4.939
ATOM   6256  OXT ALA A 420      34.068 -15.364   5.312
ATOM   6257  H   ALA A 420      31.100 -14.504   5.176
ATOM   6258  HA  ALA A 420      32.872 -13.481   3.020
ATOM   6259  HB1 ALA A 420      34.411 -12.463   4.705
ATOM   6260  HB2 ALA A 420      32.838 -11.681   4.768
ATOM   6261  HB3 ALA A 420      33.282 -12.839   6.006
ATOM   6262  N   ASP A 421       2.497 -15.323 -20.608
ATOM   6263  CA  ASP A 421       2.741 -15.284 -19.156
ATOM   6264  C   ASP A 421       1.580 -16.062 -18.489
ATOM   6265  O   ASP A 421       0.447 -15.575 -18.472
ATOM   6266  CB  ASP A 421       2.942 -13.822 -18.657
ATOM   6267  CG  ASP A 421       3.357 -13.602 -17.187
ATOM   6268  OD1 ASP A 421       3.266 -14.540 -16.365
ATOM   6269  OD2 ASP A 421       3.721 -12.445 -16.883
ATOM   6270  H1  ASP A 421       2.200 -16.239 -20.915
ATOM   6271  H2  ASP A 421       1.782 -14.663 -20.880
ATOM   6272  HA  ASP A 421       3.671 -15.823 -18.960
ATOM   6273  HB3 ASP A 421       2.027 -13.251 -18.827
ATOM   6274  HB2 ASP A 421       3.703 -13.346 -19.280
ATOM   6275  N   ALA A 422       1.894 -17.264 -17.975
ATOM   6276  CA  ALA A 422       0.961 -18.148 -17.283
ATOM   6277  C   ALA A 422       1.347 -18.238 -15.804
ATOM   6278  O   ALA A 422       2.473 -18.628 -15.491
ATOM   6279  CB  ALA A 422       1.007 -19.538 -17.938
ATOM   6280  H   ALA A 422       2.851 -17.583 -18.015
ATOM   6281  HA  ALA A 422      -0.061 -17.773 -17.363
ATOM   6282  HB1 ALA A 422       0.335 -20.233 -17.435
ATOM   6283  HB2 ALA A 422       0.700 -19.488 -18.983
ATOM   6284  HB3 ALA A 422       2.010 -19.968 -17.908
ATOM   6285  N   GLU A 423       0.381 -17.919 -14.927
ATOM   6286  CA  GLU A 423       0.501 -18.023 -13.468
ATOM   6287  C   GLU A 423       0.081 -19.394 -12.910
ATOM   6288  O   GLU A 423      -0.225 -19.510 -11.723
ATOM   6289  CB  GLU A 423      -0.276 -16.857 -12.811
ATOM   6290  CG  GLU A 423       0.335 -15.460 -13.037
ATOM   6291  CD  GLU A 423       1.622 -15.170 -12.251
ATOM   6292  OE1 GLU A 423       1.985 -13.980 -12.214
ATOM   6293  OE2 GLU A 423       2.235 -16.098 -11.682
ATOM   6294  H   GLU A 423      -0.511 -17.598 -15.272
ATOM   6295  HA  GLU A 423       1.556 -17.953 -13.214
ATOM   6296  HB3 GLU A 423      -0.411 -17.015 -11.740
ATOM   6297  HB2 GLU A 423      -1.280 -16.838 -13.227
ATOM   6298  HG3 GLU A 423      -0.408 -14.712 -12.755
ATOM   6299  HG2 GLU A 423       0.532 -15.301 -14.097
ATOM   6300  N   PHE A 424       0.096 -20.411 -13.778
ATOM   6301  CA  PHE A 424      -0.284 -21.785 -13.493
ATOM   6302  C   PHE A 424       0.506 -22.697 -14.444
ATOM   6303  O   PHE A 424       1.087 -22.235 -15.429
ATOM   6304  CB  PHE A 424      -1.821 -21.919 -13.638
ATOM   6305  CG  PHE A 424      -2.361 -21.939 -15.061
ATOM   6306  CD1 PHE A 424      -2.350 -20.766 -15.848
ATOM   6307  CD2 PHE A 424      -2.753 -23.156 -15.656
ATOM   6308  CE1 PHE A 424      -2.742 -20.817 -17.178
ATOM   6309  CE2 PHE A 424      -3.145 -23.187 -16.987
ATOM   6310  CZ  PHE A 424      -3.139 -22.022 -17.744
ATOM   6311  H   PHE A 424       0.406 -20.243 -14.725
ATOM   6312  HA  PHE A 424       0.011 -22.026 -12.471
ATOM   6313  HB3 PHE A 424      -2.310 -21.107 -13.100
ATOM   6314  HB2 PHE A 424      -2.147 -22.829 -13.130
ATOM   6315  HD1 PHE A 424      -2.032 -19.827 -15.421
ATOM   6316  HD2 PHE A 424      -2.748 -24.069 -15.079
ATOM   6317  HE1 PHE A 424      -2.733 -19.918 -17.776
ATOM   6318  HE2 PHE A 424      -3.446 -24.121 -17.437
ATOM   6319  HZ  PHE A 424      -3.440 -22.054 -18.781
ATOM   6320  N   ARG A 425       0.504 -23.989 -14.105
ATOM   6321  CA  ARG A 425       1.196 -25.060 -14.814
ATOM   6322  C   ARG A 425       0.191 -26.084 -15.356
ATOM   6323  O   ARG A 425      -1.016 -25.959 -15.146
ATOM   6324  CB  ARG A 425       2.180 -25.748 -13.838
ATOM   6325  CG  ARG A 425       3.111 -24.807 -13.059
ATOM   6326  CD  ARG A 425       4.043 -23.988 -13.956
ATOM   6327  NE  ARG A 425       4.844 -23.042 -13.167
ATOM   6328  CZ  ARG A 425       5.975 -22.435 -13.561
ATOM   6329  NH1 ARG A 425       6.471 -22.599 -14.796
ATOM   6330  NH2 ARG A 425       6.625 -21.657 -12.690
ATOM   6331  H   ARG A 425      -0.016 -24.288 -13.288
ATOM   6332  HA  ARG A 425       1.748 -24.663 -15.668
ATOM   6333  HB3 ARG A 425       2.793 -26.472 -14.379
ATOM   6334  HB2 ARG A 425       1.618 -26.330 -13.110
ATOM   6335  HG3 ARG A 425       3.732 -25.459 -12.443
ATOM   6336  HG2 ARG A 425       2.566 -24.174 -12.357
ATOM   6337  HD3 ARG A 425       3.532 -23.501 -14.785
ATOM   6338  HD2 ARG A 425       4.755 -24.689 -14.394
ATOM   6339  HE  ARG A 425       4.515 -22.870 -12.228
ATOM   6340 HH12 ARG A 425       7.369 -22.199 -15.049
ATOM   6341 HH11 ARG A 425       5.984 -23.174 -15.467
ATOM   6342 HH22 ARG A 425       7.521 -21.254 -12.947
ATOM   6343 HH21 ARG A 425       6.276 -21.523 -11.753
ATOM   6344  N   HIS A 426       0.735 -27.116 -16.014
ATOM   6345  CA  HIS A 426       0.031 -28.329 -16.431
ATOM   6346  C   HIS A 426      -0.535 -29.150 -15.252
ATOM   6347  O   HIS A 426      -1.570 -29.792 -15.425
ATOM   6348  CB  HIS A 426       0.992 -29.188 -17.282
ATOM   6349  CG  HIS A 426       2.308 -29.525 -16.616
ATOM   6350  ND1 HIS A 426       3.373 -28.618 -16.551
ATOM   6351  CD2 HIS A 426       2.672 -30.684 -15.963
ATOM   6352  CE1 HIS A 426       4.314 -29.247 -15.859
ATOM   6353  NE2 HIS A 426       3.954 -30.475 -15.487
ATOM   6354  H   HIS A 426       1.737 -27.137 -16.153
ATOM   6355  HA  HIS A 426      -0.812 -28.032 -17.057
ATOM   6356  HB3 HIS A 426       1.212 -28.668 -18.215
ATOM   6357  HB2 HIS A 426       0.504 -30.120 -17.573
ATOM   6358  HD2 HIS A 426       2.130 -31.601 -15.783
ATOM   6359  HE1 HIS A 426       5.269 -28.806 -15.615
ATOM   6360  HE2 HIS A 426       4.503 -31.118 -14.934
ATOM   6361  N   ASP A 427       0.149 -29.110 -14.094
ATOM   6362  CA  ASP A 427      -0.192 -29.842 -12.872
ATOM   6363  C   ASP A 427      -0.571 -28.864 -11.747
ATOM   6364  O   ASP A 427      -1.671 -28.957 -11.204
ATOM   6365  CB  ASP A 427       0.917 -30.831 -12.400
ATOM   6366  CG  ASP A 427       2.355 -30.314 -12.139
ATOM   6367  OD1 ASP A 427       2.746 -29.249 -12.671
ATOM   6368  OD2 ASP A 427       3.089 -31.062 -11.459
ATOM   6369  H   ASP A 427       1.008 -28.579 -14.049
ATOM   6370  HA  ASP A 427      -1.081 -30.448 -13.058
ATOM   6371  HB3 ASP A 427       1.016 -31.599 -13.168
ATOM   6372  HB2 ASP A 427       0.563 -31.361 -11.513
ATOM   6373  N   SER A 428       0.362 -27.962 -11.410
ATOM   6374  CA  SER A 428       0.275 -27.019 -10.306
ATOM   6375  C   SER A 428      -0.629 -25.837 -10.695
ATOM   6376  O   SER A 428      -0.554 -25.355 -11.825
ATOM   6377  CB  SER A 428       1.713 -26.596  -9.941
ATOM   6378  OG  SER A 428       1.783 -26.045  -8.645
ATOM   6379  H   SER A 428       1.246 -27.984 -11.903
ATOM   6380  HA  SER A 428      -0.161 -27.545  -9.454
ATOM   6381  HB3 SER A 428       2.106 -25.874 -10.656
ATOM   6382  HB2 SER A 428       2.383 -27.457  -9.964
ATOM   6383  HG  SER A 428       1.768 -26.761  -8.005
ATOM   6384  N   GLY A 429      -1.486 -25.410  -9.758
ATOM   6385  CA  GLY A 429      -2.488 -24.371  -9.983
ATOM   6386  C   GLY A 429      -1.891 -22.974  -9.774
ATOM   6387  O   GLY A 429      -0.708 -22.731 -10.018
ATOM   6388  H   GLY A 429      -1.475 -25.844  -8.846
ATOM   6389  HA3 GLY A 429      -3.308 -24.534  -9.282
ATOM   6390  HA2 GLY A 429      -2.910 -24.442 -10.987
ATOM   6391  N   TYR A 430      -2.754 -22.050  -9.332
ATOM   6392  CA  TYR A 430      -2.402 -20.682  -8.957
ATOM   6393  C   TYR A 430      -1.942 -20.602  -7.494
ATOM   6394  O   TYR A 430      -2.234 -21.494  -6.694
ATOM   6395  CB  TYR A 430      -3.626 -19.776  -9.185
ATOM   6396  CG  TYR A 430      -3.973 -19.571 -10.647
ATOM   6397  CD1 TYR A 430      -3.422 -18.481 -11.354
ATOM   6398  CD2 TYR A 430      -4.843 -20.464 -11.306
ATOM   6399  CE1 TYR A 430      -3.752 -18.280 -12.707
ATOM   6400  CE2 TYR A 430      -5.159 -20.270 -12.665
ATOM   6401  CZ  TYR A 430      -4.615 -19.176 -13.365
ATOM   6402  OH  TYR A 430      -4.928 -18.982 -14.678
ATOM   6403  H   TYR A 430      -3.713 -22.314  -9.161
ATOM   6404  HA  TYR A 430      -1.586 -20.332  -9.591
ATOM   6405  HB3 TYR A 430      -3.444 -18.788  -8.757
ATOM   6406  HB2 TYR A 430      -4.496 -20.168  -8.657
ATOM   6407  HD1 TYR A 430      -2.753 -17.792 -10.859
ATOM   6408  HD2 TYR A 430      -5.268 -21.302 -10.774
ATOM   6409  HE1 TYR A 430      -3.354 -17.433 -13.242
ATOM   6410  HE2 TYR A 430      -5.822 -20.959 -13.168
ATOM   6411  HH  TYR A 430      -4.523 -18.197 -15.053
ATOM   6412  N   GLU A 431      -1.245 -19.500  -7.180
ATOM   6413  CA  GLU A 431      -0.784 -19.170  -5.837
ATOM   6414  C   GLU A 431      -1.936 -18.627  -4.971
ATOM   6415  O   GLU A 431      -2.676 -17.754  -5.428
ATOM   6416  CB  GLU A 431       0.376 -18.155  -5.961
ATOM   6417  CG  GLU A 431       1.048 -17.757  -4.632
ATOM   6418  CD  GLU A 431       1.690 -18.962  -3.939
ATOM   6419  OE1 GLU A 431       2.789 -19.357  -4.383
ATOM   6420  OE2 GLU A 431       1.070 -19.485  -2.989
ATOM   6421  H   GLU A 431      -1.054 -18.814  -7.895
ATOM   6422  HA  GLU A 431      -0.405 -20.090  -5.386
ATOM   6423  HB3 GLU A 431       0.013 -17.252  -6.454
ATOM   6424  HB2 GLU A 431       1.134 -18.559  -6.633
ATOM   6425  HG3 GLU A 431       0.331 -17.275  -3.968
ATOM   6426  HG2 GLU A 431       1.817 -17.007  -4.820
ATOM   6427  N   VAL A 432      -2.036 -19.136  -3.733
ATOM   6428  CA  VAL A 432      -3.042 -18.731  -2.748
ATOM   6429  C   VAL A 432      -2.548 -17.612  -1.804
ATOM   6430  O   VAL A 432      -3.385 -16.913  -1.233
ATOM   6431  CB  VAL A 432      -3.500 -19.937  -1.883
ATOM   6432  CG1 VAL A 432      -4.153 -21.038  -2.736
ATOM   6433  CG2 VAL A 432      -2.415 -20.529  -0.958
ATOM   6434  H   VAL A 432      -1.372 -19.835  -3.430
ATOM   6435  HA  VAL A 432      -3.920 -18.343  -3.269
ATOM   6436  HB  VAL A 432      -4.301 -19.570  -1.243
ATOM   6437 HG11 VAL A 432      -4.565 -21.829  -2.109
ATOM   6438 HG12 VAL A 432      -4.970 -20.638  -3.337
ATOM   6439 HG13 VAL A 432      -3.435 -21.499  -3.416
ATOM   6440 HG21 VAL A 432      -2.788 -21.411  -0.440
ATOM   6441 HG22 VAL A 432      -1.530 -20.830  -1.520
ATOM   6442 HG23 VAL A 432      -2.101 -19.823  -0.189
ATOM   6443  N   HIS A 433      -1.219 -17.445  -1.671
ATOM   6444  CA  HIS A 433      -0.587 -16.374  -0.898
ATOM   6445  C   HIS A 433      -0.508 -15.109  -1.762
ATOM   6446  O   HIS A 433       0.399 -14.982  -2.586
ATOM   6447  CB  HIS A 433       0.795 -16.831  -0.382
ATOM   6448  CG  HIS A 433       0.759 -18.082   0.462
ATOM   6449  ND1 HIS A 433       0.875 -19.351  -0.074
ATOM   6450  CD2 HIS A 433       0.617 -18.272   1.817
ATOM   6451  CE1 HIS A 433       0.762 -20.222   0.928
ATOM   6452  NE2 HIS A 433       0.591 -19.638   2.106
ATOM   6453  H   HIS A 433      -0.591 -18.059  -2.171
ATOM   6454  HA  HIS A 433      -1.203 -16.150  -0.028
ATOM   6455  HB3 HIS A 433       1.245 -16.036   0.216
ATOM   6456  HB2 HIS A 433       1.472 -17.008  -1.217
ATOM   6457  HD1 HIS A 433       0.988 -19.574  -1.058
ATOM   6458  HD2 HIS A 433       0.508 -17.533   2.596
ATOM   6459  HE1 HIS A 433       0.801 -21.293   0.794
ATOM   6460  N   HIS A 434      -1.501 -14.224  -1.578
ATOM   6461  CA  HIS A 434      -1.703 -12.999  -2.356
ATOM   6462  C   HIS A 434      -0.552 -11.990  -2.254
ATOM   6463  O   HIS A 434      -0.230 -11.370  -3.265
ATOM   6464  CB  HIS A 434      -3.037 -12.353  -1.953
ATOM   6465  CG  HIS A 434      -4.243 -13.212  -2.237
ATOM   6466  ND1 HIS A 434      -4.856 -13.249  -3.476
ATOM   6467  CD2 HIS A 434      -4.968 -14.071  -1.441
ATOM   6468  CE1 HIS A 434      -5.878 -14.101  -3.389
ATOM   6469  NE2 HIS A 434      -6.011 -14.636  -2.181
ATOM   6470  H   HIS A 434      -2.212 -14.426  -0.890
ATOM   6471  HA  HIS A 434      -1.774 -13.292  -3.403
ATOM   6472  HB3 HIS A 434      -3.168 -11.396  -2.459
ATOM   6473  HB2 HIS A 434      -3.019 -12.134  -0.890
ATOM   6474  HD1 HIS A 434      -4.597 -12.701  -4.286
ATOM   6475  HD2 HIS A 434      -4.821 -14.325  -0.401
ATOM   6476  HE1 HIS A 434      -6.540 -14.323  -4.213
ATOM   6477  N   GLN A 435       0.067 -11.881  -1.067
ATOM   6478  CA  GLN A 435       1.301 -11.132  -0.855
ATOM   6479  C   GLN A 435       2.403 -12.099  -0.403
ATOM   6480  O   GLN A 435       2.330 -12.644   0.698
ATOM   6481  CB  GLN A 435       1.069  -9.898   0.041
ATOM   6482  CG  GLN A 435       0.401 -10.144   1.407
ATOM   6483  CD  GLN A 435       0.293  -8.886   2.277
ATOM   6484  OE1 GLN A 435       0.263  -8.994   3.496
ATOM   6485  NE2 GLN A 435       0.216  -7.688   1.696
ATOM   6486  H   GLN A 435      -0.253 -12.435  -0.283
ATOM   6487  HA  GLN A 435       1.634 -10.718  -1.797
ATOM   6488  HB3 GLN A 435       0.456  -9.196  -0.523
ATOM   6489  HB2 GLN A 435       2.025  -9.399   0.197
ATOM   6490  HG3 GLN A 435       0.960 -10.889   1.971
ATOM   6491  HG2 GLN A 435      -0.601 -10.549   1.269
ATOM   6492 HE22 GLN A 435       0.131  -6.857   2.268
ATOM   6493 HE21 GLN A 435       0.269  -7.583   0.691
ATOM   6494  N   LYS A 436       3.378 -12.335  -1.296
ATOM   6495  CA  LYS A 436       4.415 -13.351  -1.128
ATOM   6496  C   LYS A 436       5.651 -12.954  -1.949
ATOM   6497  O   LYS A 436       5.501 -12.447  -3.058
ATOM   6498  CB  LYS A 436       3.860 -14.714  -1.608
ATOM   6499  CG  LYS A 436       4.666 -15.936  -1.135
ATOM   6500  CD  LYS A 436       4.513 -17.147  -2.067
ATOM   6501  CE  LYS A 436       4.877 -18.463  -1.365
ATOM   6502  NZ  LYS A 436       5.115 -19.562  -2.317
ATOM   6503  H   LYS A 436       3.376 -11.851  -2.184
ATOM   6504  HA  LYS A 436       4.701 -13.414  -0.075
ATOM   6505  HB3 LYS A 436       3.783 -14.707  -2.697
ATOM   6506  HB2 LYS A 436       2.839 -14.847  -1.250
ATOM   6507  HG3 LYS A 436       4.331 -16.200  -0.131
ATOM   6508  HG2 LYS A 436       5.726 -15.700  -1.039
ATOM   6509  HD3 LYS A 436       5.153 -16.992  -2.938
ATOM   6510  HD2 LYS A 436       3.492 -17.197  -2.445
ATOM   6511  HE3 LYS A 436       4.081 -18.750  -0.675
ATOM   6512  HE2 LYS A 436       5.773 -18.325  -0.768
ATOM   6513  HZ1 LYS A 436       4.287 -19.692  -2.889
ATOM   6514  HZ2 LYS A 436       5.893 -19.330  -2.917
ATOM   6515  HZ3 LYS A 436       5.316 -20.416  -1.817
ATOM   6516  N   LEU A 437       6.848 -13.239  -1.415
ATOM   6517  CA  LEU A 437       8.117 -13.103  -2.130
ATOM   6518  C   LEU A 437       8.521 -14.489  -2.657
ATOM   6519  O   LEU A 437       8.520 -15.453  -1.889
ATOM   6520  CB  LEU A 437       9.203 -12.523  -1.193
ATOM   6521  CG  LEU A 437       9.032 -11.019  -0.857
ATOM   6522  CD1 LEU A 437       7.888 -10.754   0.150
ATOM   6523  CD2 LEU A 437      10.366 -10.403  -0.379
ATOM   6524  H   LEU A 437       6.900 -13.668  -0.502
ATOM   6525  HA  LEU A 437       8.010 -12.428  -2.983
ATOM   6526  HB3 LEU A 437      10.162 -12.639  -1.702
ATOM   6527  HB2 LEU A 437       9.286 -13.111  -0.278
ATOM   6528  HG  LEU A 437       8.773 -10.499  -1.781
ATOM   6529 HD11 LEU A 437       8.143 -10.010   0.904
ATOM   6530 HD12 LEU A 437       7.002 -10.382  -0.366
ATOM   6531 HD13 LEU A 437       7.598 -11.657   0.687
ATOM   6532 HD21 LEU A 437      10.258  -9.794   0.518
ATOM   6533 HD22 LEU A 437      11.110 -11.166  -0.148
ATOM   6534 HD23 LEU A 437      10.788  -9.756  -1.148
ATOM   6535  N   VAL A 438       8.858 -14.557  -3.953
ATOM   6536  CA  VAL A 438       9.272 -15.776  -4.644
ATOM   6537  C   VAL A 438      10.780 -15.671  -4.925
ATOM   6538  O   VAL A 438      11.189 -14.928  -5.818
ATOM   6539  CB  VAL A 438       8.497 -15.961  -5.984
ATOM   6540  CG1 VAL A 438       8.987 -17.154  -6.835
ATOM   6541  CG2 VAL A 438       6.980 -16.078  -5.746
ATOM   6542  H   VAL A 438       8.851 -13.717  -4.520
ATOM   6543  HA  VAL A 438       9.089 -16.656  -4.024
ATOM   6544  HB  VAL A 438       8.627 -15.064  -6.586
ATOM   6545 HG11 VAL A 438       8.355 -17.297  -7.712
ATOM   6546 HG12 VAL A 438      10.003 -17.010  -7.205
ATOM   6547 HG13 VAL A 438       8.971 -18.082  -6.263
ATOM   6548 HG21 VAL A 438       6.441 -16.205  -6.686
ATOM   6549 HG22 VAL A 438       6.745 -16.931  -5.110
ATOM   6550 HG23 VAL A 438       6.578 -15.185  -5.266
ATOM   6551  N   PHE A 439      11.578 -16.408  -4.134
ATOM   6552  CA  PHE A 439      13.034 -16.455  -4.271
ATOM   6553  C   PHE A 439      13.398 -17.467  -5.374
ATOM   6554  O   PHE A 439      14.026 -17.079  -6.354
ATOM   6555  CB  PHE A 439      13.668 -16.833  -2.913
ATOM   6556  CG  PHE A 439      15.090 -16.372  -2.642
ATOM   6557  CD1 PHE A 439      15.999 -16.077  -3.681
ATOM   6558  CD2 PHE A 439      15.568 -16.385  -1.315
ATOM   6559  CE1 PHE A 439      17.302 -15.723  -3.381
ATOM   6560  CE2 PHE A 439      16.876 -16.014  -1.036
ATOM   6561  CZ  PHE A 439      17.737 -15.670  -2.067
ATOM   6562  H   PHE A 439      11.176 -16.983  -3.408
ATOM   6563  HA  PHE A 439      13.382 -15.458  -4.547
ATOM   6564  HB3 PHE A 439      13.686 -17.912  -2.797
ATOM   6565  HB2 PHE A 439      13.043 -16.461  -2.103
ATOM   6566  HD1 PHE A 439      15.702 -16.099  -4.715
ATOM   6567  HD2 PHE A 439      14.912 -16.673  -0.506
ATOM   6568  HE1 PHE A 439      17.975 -15.482  -4.180
ATOM   6569  HE2 PHE A 439      17.224 -15.999  -0.014
ATOM   6570  HZ  PHE A 439      18.752 -15.377  -1.851
ATOM   6571  N   PHE A 440      12.988 -18.733  -5.203
ATOM   6572  CA  PHE A 440      13.246 -19.817  -6.149
ATOM   6573  C   PHE A 440      11.911 -20.455  -6.541
ATOM   6574  O   PHE A 440      11.090 -20.723  -5.661
ATOM   6575  CB  PHE A 440      14.168 -20.872  -5.501
ATOM   6576  CG  PHE A 440      15.548 -20.382  -5.102
ATOM   6577  CD1 PHE A 440      16.554 -20.230  -6.078
ATOM   6578  CD2 PHE A 440      15.793 -19.931  -3.788
ATOM   6579  CE1 PHE A 440      17.791 -19.705  -5.727
ATOM   6580  CE2 PHE A 440      17.032 -19.401  -3.460
ATOM   6581  CZ  PHE A 440      18.028 -19.297  -4.421
ATOM   6582  H   PHE A 440      12.457 -18.985  -4.381
ATOM   6583  HA  PHE A 440      13.725 -19.445  -7.056
ATOM   6584  HB3 PHE A 440      14.317 -21.685  -6.211
ATOM   6585  HB2 PHE A 440      13.687 -21.319  -4.629
ATOM   6586  HD1 PHE A 440      16.363 -20.529  -7.098
ATOM   6587  HD2 PHE A 440      15.019 -19.991  -3.036
ATOM   6588  HE1 PHE A 440      18.563 -19.599  -6.473
ATOM   6589  HE2 PHE A 440      17.215 -19.043  -2.460
ATOM   6590  HZ  PHE A 440      18.981 -18.877  -4.147
ATOM   6591  N   ALA A 441      11.736 -20.716  -7.847
ATOM   6592  CA  ALA A 441      10.577 -21.433  -8.386
ATOM   6593  C   ALA A 441      10.721 -22.962  -8.290
ATOM   6594  O   ALA A 441       9.700 -23.645  -8.225
ATOM   6595  CB  ALA A 441      10.353 -21.017  -9.845
ATOM   6596  H   ALA A 441      12.443 -20.443  -8.516
ATOM   6597  HA  ALA A 441       9.689 -21.144  -7.819
ATOM   6598  HB1 ALA A 441       9.430 -21.444 -10.239
ATOM   6599  HB2 ALA A 441      10.278 -19.934  -9.940
ATOM   6600  HB3 ALA A 441      11.165 -21.362 -10.483
ATOM   6601  N   GLU A 442      11.969 -23.460  -8.273
ATOM   6602  CA  GLU A 442      12.323 -24.877  -8.151
ATOM   6603  C   GLU A 442      13.271 -25.086  -6.960
ATOM   6604  O   GLU A 442      13.567 -24.136  -6.231
ATOM   6605  CB  GLU A 442      12.947 -25.364  -9.485
ATOM   6606  CG  GLU A 442      11.980 -25.325 -10.692
ATOM   6607  CD  GLU A 442      10.774 -26.281 -10.627
ATOM   6608  OE1 GLU A 442       9.795 -25.993 -11.351
ATOM   6609  OE2 GLU A 442      10.835 -27.284  -9.880
ATOM   6610  H   GLU A 442      12.750 -22.822  -8.315
ATOM   6611  HA  GLU A 442      11.435 -25.467  -7.924
ATOM   6612  HB3 GLU A 442      13.350 -26.373  -9.384
ATOM   6613  HB2 GLU A 442      13.809 -24.739  -9.721
ATOM   6614  HG3 GLU A 442      12.536 -25.559 -11.600
ATOM   6615  HG2 GLU A 442      11.617 -24.306 -10.814
ATOM   6616  N   ASP A 443      13.722 -26.337  -6.767
ATOM   6617  CA  ASP A 443      14.699 -26.700  -5.738
ATOM   6618  C   ASP A 443      16.124 -26.274  -6.160
ATOM   6619  O   ASP A 443      16.370 -25.902  -7.309
ATOM   6620  CB  ASP A 443      14.621 -28.207  -5.352
ATOM   6621  CG  ASP A 443      15.357 -29.202  -6.270
ATOM   6622  OD1 ASP A 443      14.922 -29.355  -7.433
ATOM   6623  OD2 ASP A 443      16.405 -29.720  -5.821
ATOM   6624  H   ASP A 443      13.447 -27.078  -7.398
ATOM   6625  HA  ASP A 443      14.459 -26.135  -4.834
ATOM   6626  HB3 ASP A 443      13.572 -28.507  -5.349
ATOM   6627  HB2 ASP A 443      14.943 -28.337  -4.317
ATOM   6628  N   VAL A 444      17.040 -26.384  -5.193
ATOM   6629  CA  VAL A 444      18.477 -26.229  -5.364
ATOM   6630  C   VAL A 444      19.167 -27.252  -4.450
ATOM   6631  O   VAL A 444      18.786 -27.381  -3.287
ATOM   6632  CB  VAL A 444      18.966 -24.790  -5.016
ATOM   6633  CG1 VAL A 444      18.739 -23.809  -6.179
ATOM   6634  CG2 VAL A 444      18.384 -24.215  -3.706
ATOM   6635  H   VAL A 444      16.753 -26.714  -4.282
ATOM   6636  HA  VAL A 444      18.746 -26.465  -6.396
ATOM   6637  HB  VAL A 444      20.047 -24.834  -4.880
ATOM   6638 HG11 VAL A 444      19.175 -22.833  -5.964
ATOM   6639 HG12 VAL A 444      19.195 -24.173  -7.100
ATOM   6640 HG13 VAL A 444      17.677 -23.656  -6.371
ATOM   6641 HG21 VAL A 444      18.746 -23.202  -3.533
ATOM   6642 HG22 VAL A 444      17.295 -24.159  -3.737
ATOM   6643 HG23 VAL A 444      18.662 -24.811  -2.838
ATOM   6644  N   GLY A 445      20.162 -27.972  -4.997
ATOM   6645  CA  GLY A 445      20.892 -29.029  -4.285
ATOM   6646  C   GLY A 445      21.810 -28.466  -3.187
ATOM   6647  O   GLY A 445      22.097 -29.165  -2.216
ATOM   6648  H   GLY A 445      20.401 -27.825  -5.967
ATOM   6649  HA3 GLY A 445      21.497 -29.584  -5.001
ATOM   6650  HA2 GLY A 445      20.185 -29.737  -3.847
ATOM   6651  N   SER A 446      22.232 -27.200  -3.326
ATOM   6652  CA  SER A 446      22.994 -26.440  -2.344
ATOM   6653  C   SER A 446      22.736 -24.942  -2.553
ATOM   6654  O   SER A 446      22.436 -24.519  -3.671
ATOM   6655  CB  SER A 446      24.489 -26.833  -2.403
ATOM   6656  OG  SER A 446      25.119 -26.399  -3.592
ATOM   6657  H   SER A 446      21.945 -26.674  -4.140
ATOM   6658  HA  SER A 446      22.599 -26.701  -1.362
ATOM   6659  HB3 SER A 446      24.615 -27.912  -2.316
ATOM   6660  HB2 SER A 446      25.019 -26.391  -1.559
ATOM   6661  HG  SER A 446      24.739 -26.882  -4.331
ATOM   6662  N   ASN A 447      22.849 -24.169  -1.463
ATOM   6663  CA  ASN A 447      22.579 -22.731  -1.451
ATOM   6664  C   ASN A 447      23.461 -22.037  -0.414
ATOM   6665  O   ASN A 447      23.632 -22.537   0.696
ATOM   6666  CB  ASN A 447      21.070 -22.437  -1.254
ATOM   6667  CG  ASN A 447      20.430 -23.129  -0.046
ATOM   6668  OD1 ASN A 447      20.407 -22.578   1.052
ATOM   6669  ND2 ASN A 447      19.898 -24.334  -0.254
ATOM   6670  H   ASN A 447      23.107 -24.580  -0.575
ATOM   6671  HA  ASN A 447      22.859 -22.350  -2.436
ATOM   6672  HB3 ASN A 447      20.533 -22.752  -2.147
ATOM   6673  HB2 ASN A 447      20.902 -21.362  -1.177
ATOM   6674 HD22 ASN A 447      19.425 -24.832   0.489
ATOM   6675 HD21 ASN A 447      19.930 -24.753  -1.172
ATOM   6676  N   LYS A 448      23.989 -20.877  -0.817
ATOM   6677  CA  LYS A 448      24.852 -20.017  -0.021
ATOM   6678  C   LYS A 448      24.777 -18.594  -0.580
ATOM   6679  O   LYS A 448      24.460 -18.415  -1.756
ATOM   6680  CB  LYS A 448      26.286 -20.589   0.027
ATOM   6681  CG  LYS A 448      26.990 -20.811  -1.328
ATOM   6682  CD  LYS A 448      28.464 -21.239  -1.183
ATOM   6683  CE  LYS A 448      28.677 -22.524  -0.356
ATOM   6684  NZ  LYS A 448      30.102 -22.888  -0.253
ATOM   6685  H   LYS A 448      23.789 -20.533  -1.746
ATOM   6686  HA  LYS A 448      24.456 -19.990   0.996
ATOM   6687  HB3 LYS A 448      26.240 -21.542   0.550
ATOM   6688  HB2 LYS A 448      26.902 -19.935   0.646
ATOM   6689  HG3 LYS A 448      26.950 -19.898  -1.923
ATOM   6690  HG2 LYS A 448      26.452 -21.566  -1.901
ATOM   6691  HD3 LYS A 448      29.023 -20.416  -0.735
ATOM   6692  HD2 LYS A 448      28.882 -21.374  -2.182
ATOM   6693  HE3 LYS A 448      28.127 -23.358  -0.794
ATOM   6694  HE2 LYS A 448      28.309 -22.393   0.661
ATOM   6695  HZ1 LYS A 448      30.205 -23.724   0.310
ATOM   6696  HZ2 LYS A 448      30.480 -23.058  -1.173
ATOM   6697  HZ3 LYS A 448      30.611 -22.134   0.187
ATOM   6698  N   GLY A 449      25.023 -17.603   0.293
ATOM   6699  CA  GLY A 449      24.916 -16.177  -0.027
ATOM   6700  C   GLY A 449      23.480 -15.733  -0.360
ATOM   6701  O   GLY A 449      23.308 -14.703  -1.009
ATOM   6702  H   GLY A 449      25.250 -17.834   1.251
ATOM   6703  HA3 GLY A 449      25.571 -15.948  -0.866
ATOM   6704  HA2 GLY A 449      25.265 -15.598   0.827
ATOM   6705  N   ALA A 450      22.471 -16.521   0.048
ATOM   6706  CA  ALA A 450      21.061 -16.324  -0.259
ATOM   6707  C   ALA A 450      20.355 -15.719   0.961
ATOM   6708  O   ALA A 450      20.381 -16.325   2.031
ATOM   6709  CB  ALA A 450      20.469 -17.686  -0.655
ATOM   6710  H   ALA A 450      22.688 -17.337   0.602
ATOM   6711  HA  ALA A 450      20.953 -15.664  -1.117
ATOM   6712  HB1 ALA A 450      19.397 -17.620  -0.839
ATOM   6713  HB2 ALA A 450      20.931 -18.055  -1.571
ATOM   6714  HB3 ALA A 450      20.633 -18.439   0.117
ATOM   6715  N   ILE A 451      19.758 -14.529   0.787
ATOM   6716  CA  ILE A 451      19.119 -13.772   1.864
ATOM   6717  C   ILE A 451      17.718 -13.326   1.419
ATOM   6718  O   ILE A 451      17.589 -12.752   0.338
ATOM   6719  CB  ILE A 451      19.949 -12.518   2.276
ATOM   6720  CG1 ILE A 451      21.399 -12.935   2.633
ATOM   6721  CG2 ILE A 451      19.282 -11.709   3.420
ATOM   6722  CD1 ILE A 451      22.268 -11.810   3.186
ATOM   6723  H   ILE A 451      19.790 -14.075  -0.118
ATOM   6724  HA  ILE A 451      19.014 -14.399   2.743
ATOM   6725  HB  ILE A 451      20.013 -11.854   1.412
ATOM   6726 HG13 ILE A 451      21.898 -13.327   1.746
ATOM   6727 HG12 ILE A 451      21.393 -13.757   3.345
ATOM   6728 HG21 ILE A 451      19.862 -10.826   3.686
ATOM   6729 HG22 ILE A 451      18.296 -11.334   3.147
ATOM   6730 HG23 ILE A 451      19.165 -12.312   4.320
ATOM   6731 HD11 ILE A 451      23.328 -12.055   3.106
ATOM   6732 HD12 ILE A 451      22.083 -10.895   2.629
ATOM   6733 HD13 ILE A 451      22.046 -11.620   4.234
ATOM   6734  N   ILE A 452      16.712 -13.574   2.276
ATOM   6735  CA  ILE A 452      15.330 -13.141   2.061
ATOM   6736  C   ILE A 452      14.707 -12.575   3.347
ATOM   6737  O   ILE A 452      14.891 -13.136   4.426
ATOM   6738  CB  ILE A 452      14.427 -14.262   1.469
ATOM   6739  CG1 ILE A 452      13.016 -13.756   1.074
ATOM   6740  CG2 ILE A 452      14.324 -15.510   2.365
ATOM   6741  CD1 ILE A 452      12.309 -14.611   0.012
ATOM   6742  H   ILE A 452      16.898 -14.050   3.148
ATOM   6743  HA  ILE A 452      15.350 -12.335   1.342
ATOM   6744  HB  ILE A 452      14.919 -14.567   0.549
ATOM   6745 HG13 ILE A 452      13.085 -12.739   0.687
ATOM   6746 HG12 ILE A 452      12.386 -13.684   1.960
ATOM   6747 HG21 ILE A 452      13.877 -16.349   1.833
ATOM   6748 HG22 ILE A 452      15.304 -15.832   2.713
ATOM   6749 HG23 ILE A 452      13.708 -15.319   3.241
ATOM   6750 HD11 ILE A 452      11.230 -14.611   0.169
ATOM   6751 HD12 ILE A 452      12.496 -14.223  -0.990
ATOM   6752 HD13 ILE A 452      12.640 -15.648   0.034
ATOM   6753  N   GLY A 453      13.961 -11.474   3.191
ATOM   6754  CA  GLY A 453      13.218 -10.856   4.279
ATOM   6755  C   GLY A 453      12.303  -9.771   3.720
ATOM   6756  O   GLY A 453      12.171  -9.621   2.509
ATOM   6757  H   GLY A 453      13.862 -11.054   2.276
ATOM   6758  HA3 GLY A 453      13.908 -10.424   5.006
ATOM   6759  HA2 GLY A 453      12.598 -11.605   4.770
ATOM   6760  N   LEU A 454      11.655  -9.017   4.619
ATOM   6761  CA  LEU A 454      10.823  -7.865   4.264
ATOM   6762  C   LEU A 454      11.673  -6.588   4.208
ATOM   6763  O   LEU A 454      11.475  -5.778   3.308
ATOM   6764  CB  LEU A 454       9.650  -7.705   5.258
ATOM   6765  CG  LEU A 454       8.809  -8.979   5.498
ATOM   6766  CD1 LEU A 454       7.765  -8.756   6.604
ATOM   6767  CD2 LEU A 454       8.142  -9.492   4.211
ATOM   6768  H   LEU A 454      11.779  -9.187   5.609
ATOM   6769  HA  LEU A 454      10.396  -8.014   3.271
ATOM   6770  HB3 LEU A 454       8.996  -6.905   4.910
ATOM   6771  HB2 LEU A 454      10.032  -7.366   6.219
ATOM   6772  HG  LEU A 454       9.467  -9.773   5.853
ATOM   6773 HD11 LEU A 454       6.930  -9.451   6.514
ATOM   6774 HD12 LEU A 454       8.203  -8.895   7.592
ATOM   6775 HD13 LEU A 454       7.351  -7.752   6.564
ATOM   6776 HD21 LEU A 454       7.567 -10.397   4.404
ATOM   6777 HD22 LEU A 454       7.464  -8.749   3.793
ATOM   6778 HD23 LEU A 454       8.877  -9.746   3.447
ATOM   6779  N   MET A 455      12.624  -6.447   5.143
ATOM   6780  CA  MET A 455      13.531  -5.311   5.216
ATOM   6781  C   MET A 455      14.940  -5.855   5.465
ATOM   6782  O   MET A 455      15.176  -6.446   6.516
ATOM   6783  CB  MET A 455      13.035  -4.353   6.316
ATOM   6784  CG  MET A 455      13.599  -2.932   6.213
ATOM   6785  SD  MET A 455      13.046  -1.881   7.579
ATOM   6786  CE  MET A 455      12.360  -0.469   6.683
ATOM   6787  H   MET A 455      12.743  -7.160   5.850
ATOM   6788  HA  MET A 455      13.524  -4.772   4.269
ATOM   6789  HB3 MET A 455      13.238  -4.766   7.304
ATOM   6790  HB2 MET A 455      11.949  -4.272   6.253
ATOM   6791  HG3 MET A 455      13.288  -2.485   5.270
ATOM   6792  HG2 MET A 455      14.689  -2.947   6.207
ATOM   6793  HE1 MET A 455      11.880   0.206   7.387
ATOM   6794  HE2 MET A 455      13.145   0.071   6.159
ATOM   6795  HE3 MET A 455      11.612  -0.796   5.961
ATOM   6796  N   VAL A 456      15.832  -5.674   4.481
ATOM   6797  CA  VAL A 456      17.215  -6.144   4.527
ATOM   6798  C   VAL A 456      18.150  -4.935   4.703
ATOM   6799  O   VAL A 456      17.895  -3.873   4.137
ATOM   6800  CB  VAL A 456      17.604  -6.917   3.234
ATOM   6801  CG1 VAL A 456      19.070  -7.394   3.235
ATOM   6802  CG2 VAL A 456      16.676  -8.124   2.992
ATOM   6803  H   VAL A 456      15.570  -5.145   3.658
ATOM   6804  HA  VAL A 456      17.358  -6.812   5.374
ATOM   6805  HB  VAL A 456      17.480  -6.253   2.378
ATOM   6806 HG11 VAL A 456      19.264  -8.096   2.429
ATOM   6807 HG12 VAL A 456      19.762  -6.564   3.097
ATOM   6808 HG13 VAL A 456      19.324  -7.899   4.168
ATOM   6809 HG21 VAL A 456      16.948  -8.657   2.080
ATOM   6810 HG22 VAL A 456      16.727  -8.835   3.818
ATOM   6811 HG23 VAL A 456      15.635  -7.820   2.882
ATOM   6812  N   GLY A 457      19.206  -5.124   5.504
ATOM   6813  CA  GLY A 457      20.145  -4.082   5.896
ATOM   6814  C   GLY A 457      21.325  -3.992   4.922
ATOM   6815  O   GLY A 457      21.224  -4.373   3.756
ATOM   6816  H   GLY A 457      19.335  -6.027   5.940
ATOM   6817  HA3 GLY A 457      20.507  -4.345   6.887
ATOM   6818  HA2 GLY A 457      19.653  -3.111   5.976
ATOM   6819  N   GLY A 458      22.445  -3.450   5.425
ATOM   6820  CA  GLY A 458      23.700  -3.265   4.704
ATOM   6821  C   GLY A 458      24.543  -4.538   4.813
ATOM   6822  O   GLY A 458      25.519  -4.576   5.562
ATOM   6823  H   GLY A 458      22.429  -3.136   6.387
ATOM   6824  HA3 GLY A 458      24.242  -2.421   5.130
ATOM   6825  HA2 GLY A 458      23.508  -3.034   3.659
ATOM   6826  N   VAL A 459      24.141  -5.576   4.064
ATOM   6827  CA  VAL A 459      24.791  -6.882   3.974
ATOM   6828  C   VAL A 459      26.151  -6.776   3.263
ATOM   6829  O   VAL A 459      26.218  -6.131   2.222
ATOM   6830  CB  VAL A 459      23.923  -7.865   3.136
ATOM   6831  CG1 VAL A 459      24.567  -9.246   2.873
ATOM   6832  CG2 VAL A 459      22.517  -8.026   3.740
ATOM   6833  H   VAL A 459      23.314  -5.464   3.495
ATOM   6834  HA  VAL A 459      24.910  -7.258   4.987
ATOM   6835  HB  VAL A 459      23.788  -7.417   2.152
ATOM   6836 HG11 VAL A 459      23.940  -9.840   2.213
ATOM   6837 HG12 VAL A 459      25.526  -9.186   2.362
ATOM   6838 HG13 VAL A 459      24.718  -9.801   3.798
ATOM   6839 HG21 VAL A 459      21.904  -8.707   3.152
ATOM   6840 HG22 VAL A 459      22.559  -8.399   4.759
ATOM   6841 HG23 VAL A 459      21.985  -7.076   3.770
ATOM   6842  N   VAL A 460      27.183  -7.452   3.787
ATOM   6843  CA  VAL A 460      28.506  -7.502   3.162
ATOM   6844  C   VAL A 460      28.718  -8.894   2.543
ATOM   6845  O   VAL A 460      28.479  -9.893   3.218
ATOM   6846  CB  VAL A 460      29.635  -7.230   4.190
ATOM   6847  CG1 VAL A 460      31.017  -7.089   3.524
ATOM   6848  CG2 VAL A 460      29.330  -5.980   5.031
ATOM   6849  H   VAL A 460      27.055  -7.999   4.629
ATOM   6850  HA  VAL A 460      28.589  -6.757   2.372
ATOM   6851  HB  VAL A 460      29.704  -8.068   4.883
ATOM   6852 HG11 VAL A 460      31.780  -6.828   4.256
ATOM   6853 HG12 VAL A 460      31.339  -8.015   3.048
ATOM   6854 HG13 VAL A 460      31.015  -6.307   2.764
ATOM   6855 HG21 VAL A 460      30.187  -5.682   5.637
ATOM   6856 HG22 VAL A 460      29.055  -5.150   4.382
ATOM   6857 HG23 VAL A 460      28.498  -6.149   5.715
ATOM   6858  N   ILE A 461      29.135  -8.933   1.268
ATOM   6859  CA  ILE A 461      29.281 -10.150   0.466
ATOM   6860  C   ILE A 461      30.141  -9.865  -0.787
ATOM   6861  O   ILE A 461      30.418  -8.705  -1.088
ATOM   6862  CB  ILE A 461      27.881 -10.728   0.063
ATOM   6863  CG1 ILE A 461      27.936 -12.209  -0.374
ATOM   6864  CG2 ILE A 461      27.123  -9.872  -0.974
ATOM   6865  CD1 ILE A 461      26.591 -12.933  -0.256
ATOM   6866  H   ILE A 461      29.293  -8.069   0.764
ATOM   6867  HA  ILE A 461      29.825 -10.879   1.062
ATOM   6868  HB  ILE A 461      27.267 -10.712   0.964
ATOM   6869 HG13 ILE A 461      28.665 -12.747   0.231
ATOM   6870 HG12 ILE A 461      28.281 -12.295  -1.402
ATOM   6871 HG21 ILE A 461      26.095 -10.211  -1.099
ATOM   6872 HG22 ILE A 461      27.073  -8.830  -0.659
ATOM   6873 HG23 ILE A 461      27.594  -9.902  -1.957
ATOM   6874 HD11 ILE A 461      26.704 -13.977  -0.541
ATOM   6875 HD12 ILE A 461      26.208 -12.903   0.762
ATOM   6876 HD13 ILE A 461      25.837 -12.492  -0.906
ATOM   6877  N   ALA A 462      30.570 -10.935  -1.478
ATOM   6878  CA  ALA A 462      31.286 -10.907  -2.771
ATOM   6879  C   ALA A 462      30.335 -11.081  -4.021
ATOM   6880  O   ALA A 462      29.245 -11.674  -3.836
ATOM   6881  CB  ALA A 462      32.355 -12.020  -2.757
ATOM   6882  OXT ALA A 462      30.822 -10.669  -5.100
ATOM   6883  H   ALA A 462      30.335 -11.857  -1.141
ATOM   6884  HA  ALA A 462      31.822  -9.960  -2.879
ATOM   6885  HB1 ALA A 462      32.970 -11.995  -3.658
ATOM   6886  HB2 ALA A 462      33.032 -11.913  -1.909
ATOM   6887  HB3 ALA A 462      31.905 -13.012  -2.690
ATOM   6888  N   ASP A 463     -23.803  -9.208  15.455
ATOM   6889  CA  ASP A 463     -22.708  -9.317  16.442
ATOM   6890  C   ASP A 463     -21.538  -8.380  16.038
ATOM   6891  O   ASP A 463     -20.953  -7.752  16.922
ATOM   6892  CB  ASP A 463     -22.280 -10.785  16.746
ATOM   6893  CG  ASP A 463     -21.502 -11.521  15.639
ATOM   6894  OD1 ASP A 463     -20.289 -11.760  15.834
ATOM   6895  OD2 ASP A 463     -22.111 -11.754  14.571
ATOM   6896  H1  ASP A 463     -23.867  -8.285  15.046
ATOM   6897  H2  ASP A 463     -23.692  -9.880  14.707
ATOM   6898  HA  ASP A 463     -23.084  -8.921  17.388
ATOM   6899  HB3 ASP A 463     -23.167 -11.376  16.979
ATOM   6900  HB2 ASP A 463     -21.686 -10.799  17.663
ATOM   6901  N   ALA A 464     -21.182  -8.339  14.741
ATOM   6902  CA  ALA A 464     -20.094  -7.532  14.203
ATOM   6903  C   ALA A 464     -20.505  -7.030  12.819
ATOM   6904  O   ALA A 464     -20.401  -7.769  11.840
ATOM   6905  CB  ALA A 464     -18.791  -8.351  14.172
ATOM   6906  H   ALA A 464     -21.695  -8.895  14.073
ATOM   6907  HA  ALA A 464     -19.926  -6.660  14.839
ATOM   6908  HB1 ALA A 464     -17.972  -7.770  13.745
ATOM   6909  HB2 ALA A 464     -18.491  -8.646  15.178
ATOM   6910  HB3 ALA A 464     -18.897  -9.260  13.581
ATOM   6911  N   GLU A 465     -20.967  -5.770  12.777
ATOM   6912  CA  GLU A 465     -21.362  -5.053  11.560
ATOM   6913  C   GLU A 465     -20.161  -4.747  10.643
ATOM   6914  O   GLU A 465     -20.328  -4.667   9.428
ATOM   6915  CB  GLU A 465     -22.088  -3.743  11.953
ATOM   6916  CG  GLU A 465     -23.231  -3.887  12.986
ATOM   6917  CD  GLU A 465     -24.352  -4.835  12.537
ATOM   6918  OE1 GLU A 465     -25.225  -4.365  11.775
ATOM   6919  OE2 GLU A 465     -24.322  -6.009  12.969
ATOM   6920  H   GLU A 465     -21.059  -5.251  13.639
ATOM   6921  HA  GLU A 465     -22.052  -5.688  11.001
ATOM   6922  HB3 GLU A 465     -22.492  -3.279  11.051
ATOM   6923  HB2 GLU A 465     -21.362  -3.028  12.345
ATOM   6924  HG3 GLU A 465     -23.662  -2.903  13.179
ATOM   6925  HG2 GLU A 465     -22.835  -4.217  13.947
ATOM   6926  N   PHE A 466     -18.974  -4.616  11.257
ATOM   6927  CA  PHE A 466     -17.671  -4.404  10.633
ATOM   6928  C   PHE A 466     -16.946  -5.713  10.246
ATOM   6929  O   PHE A 466     -15.736  -5.674  10.022
ATOM   6930  CB  PHE A 466     -16.830  -3.484  11.553
ATOM   6931  CG  PHE A 466     -16.667  -3.959  12.990
ATOM   6932  CD1 PHE A 466     -15.663  -4.891  13.327
ATOM   6933  CD2 PHE A 466     -17.623  -3.603  13.966
ATOM   6934  CE1 PHE A 466     -15.591  -5.395  14.617
ATOM   6935  CE2 PHE A 466     -17.532  -4.121  15.251
ATOM   6936  CZ  PHE A 466     -16.516  -5.008  15.577
ATOM   6937  H   PHE A 466     -18.949  -4.706  12.263
ATOM   6938  HA  PHE A 466     -17.821  -3.867   9.695
ATOM   6939  HB3 PHE A 466     -17.278  -2.489  11.567
ATOM   6940  HB2 PHE A 466     -15.835  -3.338  11.130
ATOM   6941  HD1 PHE A 466     -14.955  -5.221  12.584
ATOM   6942  HD2 PHE A 466     -18.427  -2.926  13.719
ATOM   6943  HE1 PHE A 466     -14.822  -6.104  14.870
ATOM   6944  HE2 PHE A 466     -18.258  -3.836  15.999
ATOM   6945  HZ  PHE A 466     -16.452  -5.410  16.578
ATOM   6946  N   ARG A 467     -17.679  -6.841  10.152
ATOM   6947  CA  ARG A 467     -17.168  -8.120   9.654
ATOM   6948  C   ARG A 467     -16.765  -8.020   8.172
ATOM   6949  O   ARG A 467     -17.637  -7.888   7.313
ATOM   6950  CB  ARG A 467     -18.189  -9.252   9.924
ATOM   6951  CG  ARG A 467     -17.868 -10.574   9.183
ATOM   6952  CD  ARG A 467     -18.524 -11.851   9.727
ATOM   6953  NE  ARG A 467     -18.095 -12.160  11.104
ATOM   6954  CZ  ARG A 467     -18.807 -12.016  12.236
ATOM   6955  NH1 ARG A 467     -20.070 -11.570  12.226
ATOM   6956  NH2 ARG A 467     -18.241 -12.332  13.407
ATOM   6957  H   ARG A 467     -18.668  -6.808  10.358
ATOM   6958  HA  ARG A 467     -16.270  -8.364  10.228
ATOM   6959  HB3 ARG A 467     -19.185  -8.931   9.614
ATOM   6960  HB2 ARG A 467     -18.248  -9.408  11.001
ATOM   6961  HG3 ARG A 467     -16.794 -10.724   9.095
ATOM   6962  HG2 ARG A 467     -18.219 -10.458   8.157
ATOM   6963  HD3 ARG A 467     -18.180 -12.691   9.123
ATOM   6964  HD2 ARG A 467     -19.606 -11.830   9.596
ATOM   6965  HE  ARG A 467     -17.148 -12.510  11.175
ATOM   6966 HH12 ARG A 467     -20.609 -11.529  13.087
ATOM   6967 HH11 ARG A 467     -20.508 -11.303  11.358
ATOM   6968 HH22 ARG A 467     -18.771 -12.228  14.267
ATOM   6969 HH21 ARG A 467     -17.293 -12.677  13.445
ATOM   6970  N   HIS A 468     -15.452  -8.124   7.923
ATOM   6971  CA  HIS A 468     -14.857  -8.170   6.591
ATOM   6972  C   HIS A 468     -14.045  -9.467   6.462
ATOM   6973  O   HIS A 468     -12.846  -9.433   6.183
ATOM   6974  CB  HIS A 468     -14.040  -6.885   6.352
ATOM   6975  CG  HIS A 468     -13.614  -6.693   4.917
ATOM   6976  ND1 HIS A 468     -12.328  -6.947   4.467
ATOM   6977  CD2 HIS A 468     -14.317  -6.274   3.809
ATOM   6978  CE1 HIS A 468     -12.315  -6.701   3.154
ATOM   6979  NE2 HIS A 468     -13.487  -6.287   2.686
ATOM   6980  H   HIS A 468     -14.808  -8.228   8.694
ATOM   6981  HA  HIS A 468     -15.642  -8.215   5.833
ATOM   6982  HB3 HIS A 468     -13.162  -6.885   6.998
ATOM   6983  HB2 HIS A 468     -14.628  -6.012   6.639
ATOM   6984  HD2 HIS A 468     -15.353  -5.979   3.731
ATOM   6985  HE1 HIS A 468     -11.438  -6.828   2.535
ATOM   6986  HD1 HIS A 468     -11.556  -7.290   5.021
ATOM   6987  N   ASP A 469     -14.734 -10.599   6.684
ATOM   6988  CA  ASP A 469     -14.172 -11.942   6.554
ATOM   6989  C   ASP A 469     -14.019 -12.302   5.066
ATOM   6990  O   ASP A 469     -14.963 -12.140   4.291
ATOM   6991  CB  ASP A 469     -14.966 -13.017   7.336
ATOM   6992  CG  ASP A 469     -14.953 -12.925   8.875
ATOM   6993  OD1 ASP A 469     -14.440 -11.932   9.438
ATOM   6994  OD2 ASP A 469     -15.536 -13.849   9.483
ATOM   6995  H   ASP A 469     -15.713 -10.548   6.923
ATOM   6996  HA  ASP A 469     -13.178 -11.906   6.997
ATOM   6997  HB3 ASP A 469     -14.659 -14.020   7.033
ATOM   6998  HB2 ASP A 469     -16.016 -12.910   7.075
ATOM   6999  N   SER A 470     -12.800 -12.720   4.704
ATOM   7000  CA  SER A 470     -12.321 -12.866   3.337
ATOM   7001  C   SER A 470     -11.331 -14.038   3.308
ATOM   7002  O   SER A 470     -10.156 -13.845   3.615
ATOM   7003  CB  SER A 470     -11.634 -11.545   2.910
ATOM   7004  OG  SER A 470     -12.567 -10.493   2.767
ATOM   7005  H   SER A 470     -12.087 -12.820   5.421
ATOM   7006  HA  SER A 470     -13.144 -13.091   2.656
ATOM   7007  HB3 SER A 470     -11.122 -11.667   1.956
ATOM   7008  HB2 SER A 470     -10.878 -11.242   3.637
ATOM   7009  HG  SER A 470     -12.873 -10.244   3.643
ATOM   7010  N   GLY A 471     -11.813 -15.234   2.924
ATOM   7011  CA  GLY A 471     -10.980 -16.433   2.752
ATOM   7012  C   GLY A 471     -10.104 -16.364   1.484
ATOM   7013  O   GLY A 471      -9.213 -17.193   1.304
ATOM   7014  H   GLY A 471     -12.796 -15.328   2.710
ATOM   7015  HA3 GLY A 471     -11.635 -17.301   2.679
ATOM   7016  HA2 GLY A 471     -10.351 -16.584   3.630
ATOM   7017  N   TYR A 472     -10.360 -15.372   0.623
ATOM   7018  CA  TYR A 472      -9.671 -15.076  -0.624
ATOM   7019  C   TYR A 472      -9.654 -13.546  -0.792
ATOM   7020  O   TYR A 472     -10.559 -12.866  -0.301
ATOM   7021  CB  TYR A 472     -10.413 -15.789  -1.784
ATOM   7022  CG  TYR A 472     -11.728 -15.151  -2.219
ATOM   7023  CD1 TYR A 472     -11.798 -14.439  -3.435
ATOM   7024  CD2 TYR A 472     -12.865 -15.213  -1.384
ATOM   7025  CE1 TYR A 472     -12.986 -13.781  -3.803
ATOM   7026  CE2 TYR A 472     -14.048 -14.540  -1.742
ATOM   7027  CZ  TYR A 472     -14.107 -13.820  -2.951
ATOM   7028  OH  TYR A 472     -15.239 -13.144  -3.298
ATOM   7029  H   TYR A 472     -11.097 -14.719   0.852
ATOM   7030  HA  TYR A 472      -8.640 -15.432  -0.568
ATOM   7031  HB3 TYR A 472     -10.587 -16.837  -1.537
ATOM   7032  HB2 TYR A 472      -9.749 -15.804  -2.649
ATOM   7033  HD1 TYR A 472     -10.934 -14.374  -4.081
ATOM   7034  HD2 TYR A 472     -12.828 -15.756  -0.451
ATOM   7035  HE1 TYR A 472     -13.029 -13.226  -4.728
ATOM   7036  HE2 TYR A 472     -14.903 -14.575  -1.083
ATOM   7037  HH  TYR A 472     -15.819 -12.989  -2.548
ATOM   7038  N   GLU A 473      -8.652 -13.044  -1.524
ATOM   7039  CA  GLU A 473      -8.525 -11.635  -1.899
ATOM   7040  C   GLU A 473      -8.663 -11.461  -3.419
ATOM   7041  O   GLU A 473      -8.578 -12.425  -4.181
ATOM   7042  CB  GLU A 473      -7.180 -11.075  -1.367
ATOM   7043  CG  GLU A 473      -7.342 -10.150  -0.140
ATOM   7044  CD  GLU A 473      -7.917  -8.748  -0.411
ATOM   7045  OE1 GLU A 473      -8.226  -8.074   0.593
ATOM   7046  OE2 GLU A 473      -8.015  -8.338  -1.590
ATOM   7047  H   GLU A 473      -7.945 -13.665  -1.896
ATOM   7048  HA  GLU A 473      -9.344 -11.058  -1.463
ATOM   7049  HB3 GLU A 473      -6.608 -10.570  -2.148
ATOM   7050  HB2 GLU A 473      -6.539 -11.898  -1.055
ATOM   7051  HG3 GLU A 473      -6.365 -10.013   0.323
ATOM   7052  HG2 GLU A 473      -7.958 -10.650   0.609
ATOM   7053  N   VAL A 474      -8.877 -10.198  -3.808
ATOM   7054  CA  VAL A 474      -9.060  -9.733  -5.180
ATOM   7055  C   VAL A 474      -7.802  -9.021  -5.729
ATOM   7056  O   VAL A 474      -7.908  -8.338  -6.745
ATOM   7057  CB  VAL A 474     -10.279  -8.766  -5.277
ATOM   7058  CG1 VAL A 474     -11.591  -9.476  -4.899
ATOM   7059  CG2 VAL A 474     -10.125  -7.447  -4.488
ATOM   7060  H   VAL A 474      -8.898  -9.473  -3.100
ATOM   7061  HA  VAL A 474      -9.246 -10.584  -5.838
ATOM   7062  HB  VAL A 474     -10.401  -8.489  -6.325
ATOM   7063 HG11 VAL A 474     -12.451  -8.826  -5.058
ATOM   7064 HG12 VAL A 474     -11.742 -10.372  -5.503
ATOM   7065 HG13 VAL A 474     -11.597  -9.779  -3.851
ATOM   7066 HG21 VAL A 474     -10.999  -6.811  -4.625
ATOM   7067 HG22 VAL A 474     -10.025  -7.633  -3.419
ATOM   7068 HG23 VAL A 474      -9.259  -6.867  -4.806
ATOM   7069  N   HIS A 475      -6.637  -9.197  -5.081
ATOM   7070  CA  HIS A 475      -5.353  -8.664  -5.545
ATOM   7071  C   HIS A 475      -4.254  -9.724  -5.456
ATOM   7072  O   HIS A 475      -4.403 -10.705  -4.731
ATOM   7073  CB  HIS A 475      -5.002  -7.378  -4.766
ATOM   7074  CG  HIS A 475      -4.378  -7.556  -3.398
ATOM   7075  ND1 HIS A 475      -5.135  -7.609  -2.243
ATOM   7076  CD2 HIS A 475      -3.053  -7.679  -3.020
ATOM   7077  CE1 HIS A 475      -4.288  -7.780  -1.232
ATOM   7078  NE2 HIS A 475      -3.023  -7.834  -1.644
ATOM   7079  H   HIS A 475      -6.606  -9.786  -4.261
ATOM   7080  HA  HIS A 475      -5.445  -8.407  -6.601
ATOM   7081  HB3 HIS A 475      -5.904  -6.779  -4.678
ATOM   7082  HB2 HIS A 475      -4.305  -6.782  -5.357
ATOM   7083  HD1 HIS A 475      -6.146  -7.552  -2.175
ATOM   7084  HD2 HIS A 475      -2.143  -7.679  -3.603
ATOM   7085  HE1 HIS A 475      -4.602  -7.853  -0.202
ATOM   7086  HE2 HIS A 475      -2.201  -7.946  -1.067
ATOM   7087  N   HIS A 476      -3.154  -9.474  -6.175
ATOM   7088  CA  HIS A 476      -1.947 -10.288  -6.131
ATOM   7089  C   HIS A 476      -0.744  -9.358  -6.292
ATOM   7090  O   HIS A 476      -0.698  -8.594  -7.253
ATOM   7091  CB  HIS A 476      -2.007 -11.382  -7.218
ATOM   7092  CG  HIS A 476      -1.401 -12.686  -6.776
ATOM   7093  ND1 HIS A 476      -0.057 -13.011  -6.991
ATOM   7094  CD2 HIS A 476      -2.009 -13.724  -6.100
ATOM   7095  CE1 HIS A 476       0.092 -14.205  -6.432
ATOM   7096  NE2 HIS A 476      -1.029 -14.674  -5.885
ATOM   7097  H   HIS A 476      -3.107  -8.646  -6.757
ATOM   7098  HA  HIS A 476      -1.897 -10.761  -5.149
ATOM   7099  HB3 HIS A 476      -1.518 -11.056  -8.135
ATOM   7100  HB2 HIS A 476      -3.040 -11.592  -7.496
ATOM   7101  HD2 HIS A 476      -3.023 -13.852  -5.753
ATOM   7102  HE1 HIS A 476       1.024 -14.746  -6.410
ATOM   7103  HE2 HIS A 476      -1.143 -15.556  -5.405
ATOM   7104  N   GLN A 477       0.198  -9.435  -5.344
ATOM   7105  CA  GLN A 477       1.394  -8.603  -5.301
ATOM   7106  C   GLN A 477       2.595  -9.470  -4.913
ATOM   7107  O   GLN A 477       2.574 -10.088  -3.854
ATOM   7108  CB  GLN A 477       1.148  -7.360  -4.418
ATOM   7109  CG  GLN A 477       0.878  -7.609  -2.920
ATOM   7110  CD  GLN A 477       0.582  -6.343  -2.105
ATOM   7111  OE1 GLN A 477       0.410  -6.435  -0.895
ATOM   7112  NE2 GLN A 477       0.513  -5.164  -2.726
ATOM   7113  H   GLN A 477       0.105 -10.113  -4.596
ATOM   7114  HA  GLN A 477       1.597  -8.222  -6.290
ATOM   7115  HB3 GLN A 477       0.303  -6.818  -4.845
ATOM   7116  HB2 GLN A 477       2.004  -6.695  -4.513
ATOM   7117  HG3 GLN A 477       1.737  -8.091  -2.456
ATOM   7118  HG2 GLN A 477       0.039  -8.294  -2.801
ATOM   7119 HE22 GLN A 477       0.324  -4.326  -2.190
ATOM   7120 HE21 GLN A 477       0.657  -5.085  -3.725
ATOM   7121  N   LYS A 478       3.615  -9.536  -5.783
ATOM   7122  CA  LYS A 478       4.772 -10.405  -5.559
ATOM   7123  C   LYS A 478       6.017  -9.969  -6.333
ATOM   7124  O   LYS A 478       5.914  -9.358  -7.393
ATOM   7125  CB  LYS A 478       4.410 -11.880  -5.846
ATOM   7126  CG  LYS A 478       3.934 -12.203  -7.271
ATOM   7127  CD  LYS A 478       3.748 -13.716  -7.419
ATOM   7128  CE  LYS A 478       3.082 -14.126  -8.734
ATOM   7129  NZ  LYS A 478       2.825 -15.574  -8.748
ATOM   7130  H   LYS A 478       3.590  -9.024  -6.654
ATOM   7131  HA  LYS A 478       5.040 -10.319  -4.505
ATOM   7132  HB3 LYS A 478       3.649 -12.210  -5.137
ATOM   7133  HB2 LYS A 478       5.285 -12.497  -5.637
ATOM   7134  HG3 LYS A 478       4.650 -11.849  -8.012
ATOM   7135  HG2 LYS A 478       2.992 -11.690  -7.473
ATOM   7136  HD3 LYS A 478       3.173 -14.088  -6.570
ATOM   7137  HD2 LYS A 478       4.726 -14.194  -7.348
ATOM   7138  HE3 LYS A 478       3.713 -13.861  -9.582
ATOM   7139  HE2 LYS A 478       2.132 -13.608  -8.861
ATOM   7140  HZ1 LYS A 478       2.436 -15.825  -9.651
ATOM   7141  HZ2 LYS A 478       3.691 -16.075  -8.616
ATOM   7142  HZ3 LYS A 478       2.173 -15.819  -8.018
ATOM   7143  N   LEU A 479       7.178 -10.341  -5.777
ATOM   7144  CA  LEU A 479       8.494 -10.164  -6.380
ATOM   7145  C   LEU A 479       8.999 -11.557  -6.771
ATOM   7146  O   LEU A 479       9.094 -12.425  -5.904
ATOM   7147  CB  LEU A 479       9.463  -9.502  -5.368
ATOM   7148  CG  LEU A 479       9.243  -7.989  -5.120
ATOM   7149  CD1 LEU A 479       7.935  -7.677  -4.364
ATOM   7150  CD2 LEU A 479      10.466  -7.363  -4.413
ATOM   7151  H   LEU A 479       7.163 -10.854  -4.907
ATOM   7152  HA  LEU A 479       8.438  -9.541  -7.274
ATOM   7153  HB3 LEU A 479      10.473  -9.623  -5.766
ATOM   7154  HB2 LEU A 479       9.458 -10.042  -4.420
ATOM   7155  HG  LEU A 479       9.171  -7.506  -6.093
ATOM   7156 HD11 LEU A 479       8.041  -6.855  -3.656
ATOM   7157 HD12 LEU A 479       7.148  -7.389  -5.060
ATOM   7158 HD13 LEU A 479       7.581  -8.539  -3.799
ATOM   7159 HD21 LEU A 479      10.228  -6.962  -3.428
ATOM   7160 HD22 LEU A 479      11.271  -8.084  -4.262
ATOM   7161 HD23 LEU A 479      10.878  -6.543  -5.001
ATOM   7162  N   VAL A 480       9.314 -11.737  -8.061
ATOM   7163  CA  VAL A 480       9.857 -12.968  -8.627
ATOM   7164  C   VAL A 480      11.346 -12.742  -8.917
ATOM   7165  O   VAL A 480      11.687 -11.904  -9.751
ATOM   7166  CB  VAL A 480       9.129 -13.372  -9.942
ATOM   7167  CG1 VAL A 480       9.737 -14.615 -10.628
ATOM   7168  CG2 VAL A 480       7.623 -13.594  -9.702
ATOM   7169  H   VAL A 480       9.197 -10.972  -8.715
ATOM   7170  HA  VAL A 480       9.764 -13.791  -7.921
ATOM   7171  HB  VAL A 480       9.204 -12.548 -10.650
ATOM   7172 HG11 VAL A 480       9.145 -14.915 -11.493
ATOM   7173 HG12 VAL A 480      10.749 -14.433 -10.992
ATOM   7174 HG13 VAL A 480       9.776 -15.465  -9.945
ATOM   7175 HG21 VAL A 480       7.114 -13.883 -10.622
ATOM   7176 HG22 VAL A 480       7.452 -14.381  -8.966
ATOM   7177 HG23 VAL A 480       7.136 -12.688  -9.339
ATOM   7178  N   PHE A 481      12.196 -13.496  -8.208
ATOM   7179  CA  PHE A 481      13.647 -13.441  -8.327
ATOM   7180  C   PHE A 481      14.068 -14.480  -9.384
ATOM   7181  O   PHE A 481      14.032 -14.155 -10.570
ATOM   7182  CB  PHE A 481      14.247 -13.645  -6.921
ATOM   7183  CG  PHE A 481      15.689 -13.232  -6.691
ATOM   7184  CD1 PHE A 481      16.144 -13.121  -5.365
ATOM   7185  CD2 PHE A 481      16.604 -13.007  -7.742
ATOM   7186  CE1 PHE A 481      17.429 -12.678  -5.096
ATOM   7187  CE2 PHE A 481      17.891 -12.586  -7.450
ATOM   7188  CZ  PHE A 481      18.295 -12.391  -6.139
ATOM   7189  H   PHE A 481      11.832 -14.147  -7.523
ATOM   7190  HA  PHE A 481      13.940 -12.448  -8.668
ATOM   7191  HB3 PHE A 481      14.128 -14.669  -6.588
ATOM   7192  HB2 PHE A 481      13.655 -13.061  -6.217
ATOM   7193  HD1 PHE A 481      15.475 -13.360  -4.554
ATOM   7194  HD2 PHE A 481      16.321 -13.115  -8.776
ATOM   7195  HE1 PHE A 481      17.754 -12.563  -4.073
ATOM   7196  HE2 PHE A 481      18.571 -12.386  -8.256
ATOM   7197  HZ  PHE A 481      19.292 -12.038  -5.928
ATOM   7198  N   PHE A 482      14.455 -15.693  -8.957
ATOM   7199  CA  PHE A 482      14.803 -16.794  -9.851
ATOM   7200  C   PHE A 482      13.549 -17.564 -10.285
ATOM   7201  O   PHE A 482      12.677 -17.837  -9.458
ATOM   7202  CB  PHE A 482      15.782 -17.761  -9.160
ATOM   7203  CG  PHE A 482      17.117 -17.159  -8.769
ATOM   7204  CD1 PHE A 482      18.081 -16.866  -9.755
ATOM   7205  CD2 PHE A 482      17.366 -16.784  -7.434
ATOM   7206  CE1 PHE A 482      19.280 -16.265  -9.396
ATOM   7207  CE2 PHE A 482      18.577 -16.201  -7.097
ATOM   7208  CZ  PHE A 482      19.527 -15.943  -8.071
ATOM   7209  H   PHE A 482      14.442 -15.914  -7.970
ATOM   7210  HA  PHE A 482      15.298 -16.396 -10.738
ATOM   7211  HB3 PHE A 482      15.987 -18.591  -9.838
ATOM   7212  HB2 PHE A 482      15.327 -18.214  -8.281
ATOM   7213  HD1 PHE A 482      17.888 -17.113 -10.786
ATOM   7214  HD2 PHE A 482      16.631 -16.973  -6.666
ATOM   7215  HE1 PHE A 482      20.023 -16.037 -10.144
ATOM   7216  HE2 PHE A 482      18.786 -15.947  -6.073
ATOM   7217  HZ  PHE A 482      20.460 -15.486  -7.789
ATOM   7218  N   ALA A 483      13.539 -17.956 -11.567
ATOM   7219  CA  ALA A 483      12.585 -18.900 -12.143
ATOM   7220  C   ALA A 483      13.174 -20.326 -12.104
ATOM   7221  O   ALA A 483      13.979 -20.634 -11.222
ATOM   7222  CB  ALA A 483      12.235 -18.431 -13.563
ATOM   7223  H   ALA A 483      14.301 -17.687 -12.173
ATOM   7224  HA  ALA A 483      11.665 -18.900 -11.557
ATOM   7225  HB1 ALA A 483      11.373 -18.964 -13.965
ATOM   7226  HB2 ALA A 483      11.997 -17.366 -13.587
ATOM   7227  HB3 ALA A 483      13.073 -18.605 -14.232
ATOM   7228  N   GLU A 484      12.731 -21.188 -13.034
ATOM   7229  CA  GLU A 484      13.153 -22.584 -13.156
ATOM   7230  C   GLU A 484      14.607 -22.704 -13.634
ATOM   7231  O   GLU A 484      15.025 -21.937 -14.502
ATOM   7232  CB  GLU A 484      12.211 -23.353 -14.108
ATOM   7233  CG  GLU A 484      10.733 -23.383 -13.664
ATOM   7234  CD  GLU A 484       9.912 -22.210 -14.201
ATOM   7235  OE1 GLU A 484       9.669 -21.263 -13.421
ATOM   7236  OE2 GLU A 484       9.515 -22.284 -15.383
ATOM   7237  H   GLU A 484      12.033 -20.882 -13.698
ATOM   7238  HA  GLU A 484      13.083 -23.033 -12.164
ATOM   7239  HB3 GLU A 484      12.560 -24.384 -14.187
ATOM   7240  HB2 GLU A 484      12.294 -22.948 -15.118
ATOM   7241  HG3 GLU A 484      10.654 -23.416 -12.578
ATOM   7242  HG2 GLU A 484      10.274 -24.309 -14.016
ATOM   7243  N   ASP A 485      15.325 -23.682 -13.054
ATOM   7244  CA  ASP A 485      16.745 -23.986 -13.264
ATOM   7245  C   ASP A 485      17.680 -22.849 -12.822
ATOM   7246  O   ASP A 485      17.769 -21.820 -13.491
ATOM   7247  CB  ASP A 485      17.107 -24.483 -14.689
ATOM   7248  CG  ASP A 485      16.713 -25.946 -14.929
ATOM   7249  OD1 ASP A 485      15.518 -26.196 -15.201
ATOM   7250  OD2 ASP A 485      17.580 -26.804 -14.648
ATOM   7251  H   ASP A 485      14.863 -24.272 -12.376
ATOM   7252  HA  ASP A 485      16.932 -24.820 -12.583
ATOM   7253  HB3 ASP A 485      18.174 -24.361 -14.886
ATOM   7254  HB2 ASP A 485      16.608 -23.871 -15.441
ATOM   7255  N   VAL A 486      18.393 -23.100 -11.714
ATOM   7256  CA  VAL A 486      19.464 -22.254 -11.200
ATOM   7257  C   VAL A 486      20.715 -23.140 -11.081
ATOM   7258  O   VAL A 486      20.758 -24.024 -10.224
ATOM   7259  CB  VAL A 486      19.113 -21.643  -9.814
ATOM   7260  CG1 VAL A 486      20.269 -20.826  -9.195
ATOM   7261  CG2 VAL A 486      17.856 -20.760  -9.906
ATOM   7262  H   VAL A 486      18.261 -23.976 -11.229
ATOM   7263  HA  VAL A 486      19.675 -21.435 -11.887
ATOM   7264  HB  VAL A 486      18.880 -22.450  -9.119
ATOM   7265 HG11 VAL A 486      19.959 -20.345  -8.268
ATOM   7266 HG12 VAL A 486      21.131 -21.447  -8.952
ATOM   7267 HG13 VAL A 486      20.606 -20.042  -9.874
ATOM   7268 HG21 VAL A 486      17.650 -20.270  -8.956
ATOM   7269 HG22 VAL A 486      17.979 -19.979 -10.658
ATOM   7270 HG23 VAL A 486      16.971 -21.339 -10.171
ATOM   7271  N   GLY A 487      21.691 -22.904 -11.973
ATOM   7272  CA  GLY A 487      22.910 -23.702 -12.083
[truncated: 225,067 more chars]
