# Supplementary material for: Identification of potential aggregation hotspots on Aβ42 fibrils blocked by the anti-amyloid chaperone-like BRICHOS domain
Source: Nat Commun. 2024 Feb 1;15:965. doi: 10.1038/s41467-024-45192-4 (PMC10834949; doi:10.1038/s41467-024-45192-4)
Supplement: Supplementary file 4 — Supplementary Data 1 [file 41467_2024_45192_MOESM4_ESM.zip › supporting_data_pdb/ab42/ab42_1.pdb]

ATOM      1  N   ASP A   1      34.836  12.184   9.672  1.00110.00           N  
ATOM      2  CA  ASP A   1      34.443  12.850  10.930  1.00110.00           C  
ATOM      3  C   ASP A   1      34.968  11.973  12.089  1.00110.00           C  
ATOM      4  O   ASP A   1      34.788  10.751  12.081  1.00110.00           O  
ATOM      5  CB  ASP A   1      32.906  13.043  11.064  1.00110.00           C  
ATOM      6  CG  ASP A   1      32.337  14.197  10.221  1.00110.00           C  
ATOM      7  OD1 ASP A   1      32.366  15.341  10.724  1.00110.00           O  
ATOM      8  OD2 ASP A   1      32.009  13.948   9.040  1.00110.00           O1-
ATOM      9  H1  ASP A   1      34.480  11.239   9.668  1.00110.00           H  
ATOM     10  H2  ASP A   1      35.842  12.114   9.605  1.00110.00           H  
ATOM     11  HA  ASP A   1      34.932  13.826  10.977  1.00110.00           H  
ATOM     12  HB3 ASP A   1      32.637  13.241  12.105  1.00110.00           H  
ATOM     13  HB2 ASP A   1      32.383  12.120  10.806  1.00110.00           H  
ATOM     14  N   ALA A   2      35.582  12.631  13.089  1.00110.00           N  
ATOM     15  CA  ALA A   2      36.005  12.017  14.346  1.00110.00           C  
ATOM     16  C   ALA A   2      34.790  11.594  15.191  1.00110.00           C  
ATOM     17  O   ALA A   2      33.922  12.423  15.466  1.00110.00           O  
ATOM     18  CB  ALA A   2      36.893  13.009  15.113  1.00110.00           C  
ATOM     19  H   ALA A   2      35.682  13.634  13.032  1.00110.00           H  
ATOM     20  HA  ALA A   2      36.605  11.135  14.111  1.00110.00           H  
ATOM     21  HB1 ALA A   2      37.242  12.580  16.053  1.00110.00           H  
ATOM     22  HB2 ALA A   2      37.774  13.277  14.529  1.00110.00           H  
ATOM     23  HB3 ALA A   2      36.358  13.931  15.347  1.00110.00           H  
ATOM     24  N   GLU A   3      34.764  10.311  15.579  1.00110.00           N  
ATOM     25  CA  GLU A   3      33.702   9.688  16.367  1.00110.00           C  
ATOM     26  C   GLU A   3      34.289   8.484  17.123  1.00110.00           C  
ATOM     27  O   GLU A   3      35.193   7.826  16.603  1.00110.00           O  
ATOM     28  CB  GLU A   3      32.508   9.331  15.440  1.00110.00           C  
ATOM     29  CG  GLU A   3      31.341   8.531  16.068  1.00110.00           C  
ATOM     30  CD  GLU A   3      30.535   9.335  17.096  1.00110.00           C  
ATOM     31  OE1 GLU A   3      30.893   9.270  18.294  1.00110.00           O  
ATOM     32  OE2 GLU A   3      29.564   9.997  16.672  1.00110.00           O1-
ATOM     33  H   GLU A   3      35.524   9.699  15.322  1.00110.00           H  
ATOM     34  HA  GLU A   3      33.364  10.407  17.116  1.00110.00           H  
ATOM     35  HB3 GLU A   3      32.884   8.789  14.574  1.00110.00           H  
ATOM     36  HB2 GLU A   3      32.099  10.255  15.028  1.00110.00           H  
ATOM     37  HG3 GLU A   3      31.695   7.607  16.525  1.00110.00           H  
ATOM     38  HG2 GLU A   3      30.666   8.209  15.273  1.00110.00           H  
ATOM     39  N   PHE A   4      33.759   8.226  18.330  1.00110.00           N  
ATOM     40  CA  PHE A   4      34.241   7.195  19.251  1.00110.00           C  
ATOM     41  C   PHE A   4      33.145   6.243  19.766  1.00110.00           C  
ATOM     42  O   PHE A   4      33.501   5.189  20.292  1.00110.00           O  
ATOM     43  CB  PHE A   4      35.098   7.840  20.368  1.00110.00           C  
ATOM     44  CG  PHE A   4      34.438   8.833  21.320  1.00110.00           C  
ATOM     45  CD1 PHE A   4      34.055   8.433  22.618  1.00110.00           C  
ATOM     46  CD2 PHE A   4      34.159  10.153  20.903  1.00110.00           C  
ATOM     47  CE1 PHE A   4      33.479   9.351  23.488  1.00110.00           C  
ATOM     48  CE2 PHE A   4      33.574  11.053  21.785  1.00110.00           C  
ATOM     49  CZ  PHE A   4      33.246  10.657  23.076  1.00110.00           C  
ATOM     50  H   PHE A   4      32.987   8.792  18.659  1.00110.00           H  
ATOM     51  HA  PHE A   4      34.915   6.534  18.704  1.00110.00           H  
ATOM     52  HB3 PHE A   4      35.955   8.336  19.910  1.00110.00           H  
ATOM     53  HB2 PHE A   4      35.531   7.044  20.976  1.00110.00           H  
ATOM     54  HD1 PHE A   4      34.229   7.419  22.950  1.00110.00           H  
ATOM     55  HD2 PHE A   4      34.420  10.476  19.906  1.00110.00           H  
ATOM     56  HE1 PHE A   4      33.206   9.046  24.488  1.00110.00           H  
ATOM     57  HE2 PHE A   4      33.376  12.067  21.467  1.00110.00           H  
ATOM     58  HZ  PHE A   4      32.795  11.364  23.757  1.00110.00           H  
ATOM     59  N   ARG A   5      31.854   6.567  19.561  1.00110.00           N  
ATOM     60  CA  ARG A   5      30.737   5.643  19.780  1.00110.00           C  
ATOM     61  C   ARG A   5      30.569   4.733  18.548  1.00110.00           C  
ATOM     62  O   ARG A   5      30.553   5.239  17.426  1.00110.00           O  
ATOM     63  CB  ARG A   5      29.458   6.448  20.091  1.00110.00           C  
ATOM     64  CG  ARG A   5      28.247   5.578  20.478  1.00110.00           C  
ATOM     65  CD  ARG A   5      27.014   6.414  20.856  1.00110.00           C  
ATOM     66  NE  ARG A   5      25.841   5.562  21.105  1.00110.00           N  
ATOM     67  CZ  ARG A   5      24.597   5.947  21.441  1.00110.00           C  
ATOM     68  NH1 ARG A   5      24.260   7.237  21.584  1.00110.00           N  
ATOM     69  NH2 ARG A   5      23.669   5.005  21.635  1.00110.00           N1+
ATOM     70  H   ARG A   5      31.618   7.447  19.120  1.00110.00           H  
ATOM     71  HA  ARG A   5      30.960   5.023  20.652  1.00110.00           H  
ATOM     72  HB3 ARG A   5      29.195   7.066  19.231  1.00110.00           H  
ATOM     73  HB2 ARG A   5      29.664   7.141  20.907  1.00110.00           H  
ATOM     74  HG3 ARG A   5      28.550   5.006  21.357  1.00110.00           H  
ATOM     75  HG2 ARG A   5      28.001   4.842  19.713  1.00110.00           H  
ATOM     76  HD3 ARG A   5      26.817   7.199  20.125  1.00110.00           H  
ATOM     77  HD2 ARG A   5      27.215   6.907  21.807  1.00110.00           H  
ATOM     78  HE  ARG A   5      26.014   4.565  21.023  1.00110.00           H  
ATOM     79 HH12 ARG A   5      23.317   7.497  21.837  1.00110.00           H  
ATOM     80 HH11 ARG A   5      24.953   7.956  21.437  1.00110.00           H  
ATOM     81 HH22 ARG A   5      22.708   5.252  21.821  1.00110.00           H  
ATOM     82 HH21 ARG A   5      23.905   4.027  21.500  1.00110.00           H  
ATOM     83  N   HIS A   6      30.461   3.416  18.783  1.00110.00           N  
ATOM     84  CA  HIS A   6      30.439   2.389  17.734  1.00110.00           C  
ATOM     85  C   HIS A   6      29.036   1.869  17.375  1.00110.00           C  
ATOM     86  O   HIS A   6      28.934   1.077  16.442  1.00110.00           O  
ATOM     87  CB  HIS A   6      31.397   1.249  18.131  1.00110.00           C  
ATOM     88  CG  HIS A   6      32.858   1.635  18.102  1.00110.00           C  
ATOM     89  ND1 HIS A   6      33.835   0.902  18.753  1.00110.00           N  
ATOM     90  CD2 HIS A   6      33.525   2.679  17.495  1.00110.00           C  
ATOM     91  CE1 HIS A   6      35.003   1.507  18.520  1.00110.00           C  
ATOM     92  NE2 HIS A   6      34.893   2.590  17.760  1.00110.00           N  
ATOM     93  H   HIS A   6      30.475   3.076  19.734  1.00110.00           H  
ATOM     94  HA  HIS A   6      30.813   2.813  16.801  1.00110.00           H  
ATOM     95  HB3 HIS A   6      31.281   0.399  17.457  1.00110.00           H  
ATOM     96  HB2 HIS A   6      31.149   0.882  19.128  1.00110.00           H  
ATOM     97  HD1 HIS A   6      33.693   0.065  19.301  1.00110.00           H  
ATOM     98  HD2 HIS A   6      33.131   3.484  16.892  1.00110.00           H  
ATOM     99  HE1 HIS A   6      35.945   1.149  18.909  1.00110.00           H  
ATOM    100  N   ASP A   7      27.993   2.344  18.070  1.00110.00           N  
ATOM    101  CA  ASP A   7      26.580   2.151  17.728  1.00110.00           C  
ATOM    102  C   ASP A   7      25.950   3.531  17.437  1.00110.00           C  
ATOM    103  O   ASP A   7      26.655   4.542  17.419  1.00110.00           O  
ATOM    104  CB  ASP A   7      25.793   1.358  18.810  1.00110.00           C  
ATOM    105  CG  ASP A   7      25.632   2.025  20.190  1.00110.00           C  
ATOM    106  OD1 ASP A   7      26.648   2.478  20.763  1.00110.00           O  
ATOM    107  OD2 ASP A   7      24.480   2.044  20.676  1.00110.00           O1-
ATOM    108  H   ASP A   7      28.163   2.978  18.838  1.00110.00           H  
ATOM    109  HA  ASP A   7      26.502   1.587  16.798  1.00110.00           H  
ATOM    110  HB3 ASP A   7      26.322   0.422  18.991  1.00110.00           H  
ATOM    111  HB2 ASP A   7      24.823   1.052  18.412  1.00110.00           H  
ATOM    112  N   SER A   8      24.628   3.552  17.202  1.00110.00           N  
ATOM    113  CA  SER A   8      23.850   4.769  16.955  1.00110.00           C  
ATOM    114  C   SER A   8      22.346   4.513  17.155  1.00110.00           C  
ATOM    115  O   SER A   8      21.887   3.379  17.008  1.00110.00           O  
ATOM    116  CB  SER A   8      24.191   5.347  15.564  1.00110.00           C  
ATOM    117  OG  SER A   8      23.858   4.438  14.540  1.00110.00           O  
ATOM    118  H   SER A   8      24.097   2.694  17.233  1.00110.00           H  
ATOM    119  HA  SER A   8      24.146   5.502  17.709  1.00110.00           H  
ATOM    120  HB3 SER A   8      25.246   5.605  15.483  1.00110.00           H  
ATOM    121  HB2 SER A   8      23.637   6.271  15.392  1.00110.00           H  
ATOM    122  HG  SER A   8      24.414   3.657  14.626  1.00110.00           H  
ATOM    123  N   GLY A   9      21.614   5.589  17.501  1.00110.00           N  
ATOM    124  CA  GLY A   9      20.201   5.548  17.889  1.00110.00           C  
ATOM    125  C   GLY A   9      20.052   5.040  19.335  1.00110.00           C  
ATOM    126  O   GLY A   9      21.021   5.002  20.093  1.00110.00           O  
ATOM    127  H   GLY A   9      22.075   6.482  17.591  1.00110.00           H  
ATOM    128  HA3 GLY A   9      19.632   4.914  17.206  1.00110.00           H  
ATOM    129  HA2 GLY A   9      19.785   6.553  17.818  1.00110.00           H  
ATOM    130  N   TYR A  10      18.824   4.662  19.721  1.00110.00           N  
ATOM    131  CA  TYR A  10      18.511   4.045  21.015  1.00110.00           C  
ATOM    132  C   TYR A  10      17.206   3.233  20.937  1.00110.00           C  
ATOM    133  O   TYR A  10      16.404   3.438  20.027  1.00110.00           O  
ATOM    134  CB  TYR A  10      18.556   5.073  22.177  1.00110.00           C  
ATOM    135  CG  TYR A  10      17.771   6.369  22.026  1.00110.00           C  
ATOM    136  CD1 TYR A  10      18.393   7.516  21.485  1.00110.00           C  
ATOM    137  CD2 TYR A  10      16.443   6.455  22.490  1.00110.00           C  
ATOM    138  CE1 TYR A  10      17.696   8.738  21.418  1.00110.00           C  
ATOM    139  CE2 TYR A  10      15.744   7.677  22.423  1.00110.00           C  
ATOM    140  CZ  TYR A  10      16.373   8.822  21.893  1.00110.00           C  
ATOM    141  OH  TYR A  10      15.707  10.011  21.839  1.00110.00           O  
ATOM    142  H   TYR A  10      18.050   4.722  19.075  1.00110.00           H  
ATOM    143  HA  TYR A  10      19.294   3.309  21.207  1.00110.00           H  
ATOM    144  HB3 TYR A  10      19.595   5.350  22.354  1.00110.00           H  
ATOM    145  HB2 TYR A  10      18.243   4.589  23.103  1.00110.00           H  
ATOM    146  HD1 TYR A  10      19.413   7.466  21.133  1.00110.00           H  
ATOM    147  HD2 TYR A  10      15.967   5.586  22.916  1.00110.00           H  
ATOM    148  HE1 TYR A  10      18.183   9.612  21.009  1.00110.00           H  
ATOM    149  HE2 TYR A  10      14.728   7.732  22.787  1.00110.00           H  
ATOM    150  HH  TYR A  10      14.815   9.959  22.191  1.00110.00           H  
ATOM    151  N   GLU A  11      17.047   2.278  21.869  1.00110.00           N  
ATOM    152  CA  GLU A  11      15.958   1.298  21.877  1.00110.00           C  
ATOM    153  C   GLU A  11      14.627   1.915  22.346  1.00110.00           C  
ATOM    154  O   GLU A  11      14.465   2.177  23.538  1.00110.00           O  
ATOM    155  CB  GLU A  11      16.392   0.077  22.723  1.00110.00           C  
ATOM    156  CG  GLU A  11      15.360  -1.069  22.847  1.00110.00           C  
ATOM    157  CD  GLU A  11      15.022  -1.728  21.502  1.00110.00           C  
ATOM    158  OE1 GLU A  11      13.954  -1.389  20.945  1.00110.00           O  
ATOM    159  OE2 GLU A  11      15.838  -2.562  21.053  1.00110.00           O1-
ATOM    160  H   GLU A  11      17.745   2.163  22.590  1.00110.00           H  
ATOM    161  HA  GLU A  11      15.828   0.951  20.850  1.00110.00           H  
ATOM    162  HB3 GLU A  11      16.658   0.411  23.727  1.00110.00           H  
ATOM    163  HB2 GLU A  11      17.313  -0.331  22.305  1.00110.00           H  
ATOM    164  HG3 GLU A  11      14.447  -0.715  23.329  1.00110.00           H  
ATOM    165  HG2 GLU A  11      15.758  -1.834  23.516  1.00110.00           H  
ATOM    166  N   VAL A  12      13.710   2.116  21.387  1.00 30.00           N  
ATOM    167  CA  VAL A  12      12.360   2.651  21.569  1.00 30.00           C  
ATOM    168  C   VAL A  12      11.443   2.156  20.431  1.00 30.00           C  
ATOM    169  O   VAL A  12      11.934   1.719  19.389  1.00 30.00           O  
ATOM    170  CB  VAL A  12      12.322   4.215  21.572  1.00 30.00           C  
ATOM    171  CG1 VAL A  12      12.850   4.826  22.880  1.00 30.00           C  
ATOM    172  CG2 VAL A  12      13.002   4.872  20.354  1.00 30.00           C  
ATOM    173  H   VAL A  12      13.930   1.842  20.440  1.00 30.00           H  
ATOM    174  HA  VAL A  12      11.955   2.269  22.508  1.00 30.00           H  
ATOM    175  HB  VAL A  12      11.275   4.519  21.531  1.00 30.00           H  
ATOM    176 HG11 VAL A  12      12.353   4.393  23.747  1.00 30.00           H  
ATOM    177 HG12 VAL A  12      13.920   4.668  22.993  1.00 30.00           H  
ATOM    178 HG13 VAL A  12      12.677   5.903  22.905  1.00 30.00           H  
ATOM    179 HG21 VAL A  12      12.894   5.956  20.387  1.00 30.00           H  
ATOM    180 HG22 VAL A  12      14.069   4.657  20.332  1.00 30.00           H  
ATOM    181 HG23 VAL A  12      12.579   4.536  19.409  1.00 30.00           H  
ATOM    182  N   HIS A  13      10.124   2.271  20.649  1.00 30.00           N  
ATOM    183  CA  HIS A  13       9.077   2.038  19.652  1.00 30.00           C  
ATOM    184  C   HIS A  13       7.783   2.755  20.063  1.00 30.00           C  
ATOM    185  O   HIS A  13       7.584   3.058  21.240  1.00 30.00           O  
ATOM    186  CB  HIS A  13       8.885   0.530  19.353  1.00 30.00           C  
ATOM    187  CG  HIS A  13       8.749  -0.396  20.539  1.00 30.00           C  
ATOM    188  ND1 HIS A  13       9.471  -1.573  20.636  1.00 30.00           N  
ATOM    189  CD2 HIS A  13       7.973  -0.345  21.677  1.00 30.00           C  
ATOM    190  CE1 HIS A  13       9.122  -2.157  21.784  1.00 30.00           C  
ATOM    191  NE2 HIS A  13       8.216  -1.470  22.469  1.00 30.00           N  
ATOM    192  H   HIS A  13       9.795   2.628  21.535  1.00 30.00           H  
ATOM    193  HA  HIS A  13       9.384   2.505  18.719  1.00 30.00           H  
ATOM    194  HB3 HIS A  13       9.723   0.183  18.747  1.00 30.00           H  
ATOM    195  HB2 HIS A  13       8.005   0.385  18.724  1.00 30.00           H  
ATOM    196  HD1 HIS A  13      10.149  -1.916  19.970  1.00 30.00           H  
ATOM    197  HD2 HIS A  13       7.261   0.406  21.986  1.00 30.00           H  
ATOM    198  HE1 HIS A  13       9.538  -3.095  22.123  1.00 30.00           H  
ATOM    199  N   HIS A  14       6.928   3.007  19.063  1.00 30.00           N  
ATOM    200  CA  HIS A  14       5.604   3.614  19.216  1.00 30.00           C  
ATOM    201  C   HIS A  14       4.589   3.022  18.220  1.00 30.00           C  
ATOM    202  O   HIS A  14       3.544   3.622  17.990  1.00 30.00           O  
ATOM    203  CB  HIS A  14       5.681   5.166  19.240  1.00 30.00           C  
ATOM    204  CG  HIS A  14       6.423   5.885  18.129  1.00 30.00           C  
ATOM    205  ND1 HIS A  14       6.447   7.270  18.048  1.00 30.00           N  
ATOM    206  CD2 HIS A  14       7.178   5.451  17.059  1.00 30.00           C  
ATOM    207  CE1 HIS A  14       7.181   7.598  16.983  1.00 30.00           C  
ATOM    208  NE2 HIS A  14       7.662   6.544  16.337  1.00 30.00           N  
ATOM    209  H   HIS A  14       7.177   2.728  18.123  1.00 30.00           H  
ATOM    210  HA  HIS A  14       5.206   3.309  20.186  1.00 30.00           H  
ATOM    211  HB3 HIS A  14       6.153   5.469  20.175  1.00 30.00           H  
ATOM    212  HB2 HIS A  14       4.674   5.584  19.288  1.00 30.00           H  
ATOM    213  HD1 HIS A  14       5.977   7.917  18.667  1.00 30.00           H  
ATOM    214  HD2 HIS A  14       7.419   4.445  16.755  1.00 30.00           H  
ATOM    215  HE1 HIS A  14       7.359   8.618  16.675  1.00 30.00           H  
ATOM    216  N   GLN A  15       4.896   1.837  17.672  1.00 30.00           N  
ATOM    217  CA  GLN A  15       4.066   1.086  16.732  1.00 30.00           C  
ATOM    218  C   GLN A  15       3.535  -0.175  17.431  1.00 30.00           C  
ATOM    219  O   GLN A  15       4.188  -0.673  18.351  1.00 30.00           O  
ATOM    220  CB  GLN A  15       4.926   0.675  15.515  1.00 30.00           C  
ATOM    221  CG  GLN A  15       5.632   1.839  14.780  1.00 30.00           C  
ATOM    222  CD  GLN A  15       7.098   2.059  15.184  1.00 30.00           C  
ATOM    223  OE1 GLN A  15       7.522   1.733  16.292  1.00 30.00           O  
ATOM    224  NE2 GLN A  15       7.884   2.644  14.280  1.00 30.00           N  
ATOM    225  H   GLN A  15       5.762   1.387  17.932  1.00 30.00           H  
ATOM    226  HA  GLN A  15       3.225   1.689  16.390  1.00 30.00           H  
ATOM    227  HB3 GLN A  15       4.256   0.197  14.800  1.00 30.00           H  
ATOM    228  HB2 GLN A  15       5.648  -0.098  15.786  1.00 30.00           H  
ATOM    229  HG3 GLN A  15       5.075   2.769  14.900  1.00 30.00           H  
ATOM    230  HG2 GLN A  15       5.622   1.621  13.711  1.00 30.00           H  
ATOM    231 HE22 GLN A  15       8.869   2.773  14.476  1.00 30.00           H  
ATOM    232 HE21 GLN A  15       7.520   2.919  13.380  1.00 30.00           H  
ATOM    233  N   LYS A  16       2.389  -0.703  16.962  1.00 30.00           N  
ATOM    234  CA  LYS A  16       1.847  -1.961  17.477  1.00 30.00           C  
ATOM    235  C   LYS A  16       1.038  -2.727  16.422  1.00 30.00           C  
ATOM    236  O   LYS A  16       0.188  -2.152  15.739  1.00 30.00           O  
ATOM    237  CB  LYS A  16       1.030  -1.718  18.766  1.00 30.00           C  
ATOM    238  CG  LYS A  16       0.588  -3.008  19.484  1.00 30.00           C  
ATOM    239  CD  LYS A  16      -0.037  -2.741  20.863  1.00 30.00           C  
ATOM    240  CE  LYS A  16      -0.557  -4.006  21.572  1.00 30.00           C  
ATOM    241  NZ  LYS A  16       0.531  -4.909  21.991  1.00 30.00           N1+
ATOM    242  H   LYS A  16       1.883  -0.259  16.207  1.00 30.00           H  
ATOM    243  HA  LYS A  16       2.693  -2.601  17.740  1.00 30.00           H  
ATOM    244  HB3 LYS A  16       0.152  -1.113  18.539  1.00 30.00           H  
ATOM    245  HB2 LYS A  16       1.635  -1.137  19.464  1.00 30.00           H  
ATOM    246  HG3 LYS A  16       1.446  -3.673  19.585  1.00 30.00           H  
ATOM    247  HG2 LYS A  16      -0.141  -3.537  18.872  1.00 30.00           H  
ATOM    248  HD3 LYS A  16      -0.865  -2.041  20.748  1.00 30.00           H  
ATOM    249  HD2 LYS A  16       0.687  -2.229  21.499  1.00 30.00           H  
ATOM    250  HE3 LYS A  16      -1.246  -4.551  20.926  1.00 30.00           H  
ATOM    251  HE2 LYS A  16      -1.117  -3.719  22.462  1.00 30.00           H  
ATOM    252  HZ1 LYS A  16       1.045  -5.219  21.179  1.00 30.00           H  
ATOM    253  HZ2 LYS A  16       1.155  -4.420  22.617  1.00 30.00           H  
ATOM    254  HZ3 LYS A  16       0.140  -5.710  22.466  1.00 30.00           H  
ATOM    255  N   LEU A  17       1.289  -4.045  16.409  1.00 30.00           N  
ATOM    256  CA  LEU A  17       0.486  -5.083  15.776  1.00 30.00           C  
ATOM    257  C   LEU A  17      -0.482  -5.621  16.849  1.00 30.00           C  
ATOM    258  O   LEU A  17      -0.119  -6.522  17.606  1.00 30.00           O  
ATOM    259  CB  LEU A  17       1.438  -6.195  15.265  1.00 30.00           C  
ATOM    260  CG  LEU A  17       2.429  -5.776  14.153  1.00 30.00           C  
ATOM    261  CD1 LEU A  17       3.440  -6.904  13.863  1.00 30.00           C  
ATOM    262  CD2 LEU A  17       1.723  -5.296  12.869  1.00 30.00           C  
ATOM    263  H   LEU A  17       2.026  -4.394  17.004  1.00 30.00           H  
ATOM    264  HA  LEU A  17      -0.093  -4.672  14.948  1.00 30.00           H  
ATOM    265  HB3 LEU A  17       0.847  -7.037  14.902  1.00 30.00           H  
ATOM    266  HB2 LEU A  17       2.012  -6.584  16.108  1.00 30.00           H  
ATOM    267  HG  LEU A  17       3.013  -4.938  14.536  1.00 30.00           H  
ATOM    268 HD11 LEU A  17       3.591  -7.553  14.727  1.00 30.00           H  
ATOM    269 HD12 LEU A  17       3.113  -7.542  13.042  1.00 30.00           H  
ATOM    270 HD13 LEU A  17       4.415  -6.495  13.596  1.00 30.00           H  
ATOM    271 HD21 LEU A  17       2.095  -5.800  11.977  1.00 30.00           H  
ATOM    272 HD22 LEU A  17       0.649  -5.476  12.899  1.00 30.00           H  
ATOM    273 HD23 LEU A  17       1.875  -4.226  12.722  1.00 30.00           H  
ATOM    274  N   VAL A  18      -1.677  -5.017  16.933  1.00 30.00           N  
ATOM    275  CA  VAL A  18      -2.750  -5.389  17.859  1.00 30.00           C  
ATOM    276  C   VAL A  18      -3.521  -6.594  17.276  1.00 30.00           C  
ATOM    277  O   VAL A  18      -3.825  -6.592  16.082  1.00 30.00           O  
ATOM    278  CB  VAL A  18      -3.751  -4.211  18.068  1.00 30.00           C  
ATOM    279  CG1 VAL A  18      -4.896  -4.542  19.048  1.00 30.00           C  
ATOM    280  CG2 VAL A  18      -3.053  -2.915  18.516  1.00 30.00           C  
ATOM    281  H   VAL A  18      -1.917  -4.305  16.254  1.00 30.00           H  
ATOM    282  HA  VAL A  18      -2.316  -5.663  18.822  1.00 30.00           H  
ATOM    283  HB  VAL A  18      -4.211  -3.977  17.111  1.00 30.00           H  
ATOM    284 HG11 VAL A  18      -5.549  -5.329  18.669  1.00 30.00           H  
ATOM    285 HG12 VAL A  18      -4.508  -4.867  20.014  1.00 30.00           H  
ATOM    286 HG13 VAL A  18      -5.528  -3.671  19.222  1.00 30.00           H  
ATOM    287 HG21 VAL A  18      -2.569  -3.049  19.481  1.00 30.00           H  
ATOM    288 HG22 VAL A  18      -2.299  -2.585  17.801  1.00 30.00           H  
ATOM    289 HG23 VAL A  18      -3.769  -2.099  18.620  1.00 30.00           H  
ATOM    290  N   PHE A  19      -3.801  -7.605  18.116  1.00 30.00           N  
ATOM    291  CA  PHE A  19      -4.342  -8.893  17.677  1.00 30.00           C  
ATOM    292  C   PHE A  19      -5.319  -9.433  18.733  1.00 30.00           C  
ATOM    293  O   PHE A  19      -4.914  -9.636  19.877  1.00 30.00           O  
ATOM    294  CB  PHE A  19      -3.148  -9.833  17.377  1.00 30.00           C  
ATOM    295  CG  PHE A  19      -3.418 -11.215  16.796  1.00 30.00           C  
ATOM    296  CD1 PHE A  19      -4.485 -11.446  15.899  1.00 30.00           C  
ATOM    297  CD2 PHE A  19      -2.445 -12.226  16.963  1.00 30.00           C  
ATOM    298  CE1 PHE A  19      -4.592 -12.665  15.243  1.00 30.00           C  
ATOM    299  CE2 PHE A  19      -2.562 -13.432  16.285  1.00 30.00           C  
ATOM    300  CZ  PHE A  19      -3.631 -13.650  15.427  1.00 30.00           C  
ATOM    301  H   PHE A  19      -3.557  -7.539  19.094  1.00 30.00           H  
ATOM    302  HA  PHE A  19      -4.901  -8.739  16.754  1.00 30.00           H  
ATOM    303  HB3 PHE A  19      -2.559  -9.957  18.288  1.00 30.00           H  
ATOM    304  HB2 PHE A  19      -2.485  -9.338  16.667  1.00 30.00           H  
ATOM    305  HD1 PHE A  19      -5.219 -10.681  15.698  1.00 30.00           H  
ATOM    306  HD2 PHE A  19      -1.590 -12.058  17.600  1.00 30.00           H  
ATOM    307  HE1 PHE A  19      -5.416 -12.838  14.566  1.00 30.00           H  
ATOM    308  HE2 PHE A  19      -1.810 -14.198  16.414  1.00 30.00           H  
ATOM    309  HZ  PHE A  19      -3.712 -14.586  14.895  1.00 30.00           H  
ATOM    310  N   PHE A  20      -6.581  -9.636  18.309  1.00 30.00           N  
ATOM    311  CA  PHE A  20      -7.773 -10.014  19.087  1.00 30.00           C  
ATOM    312  C   PHE A  20      -8.328  -8.879  19.971  1.00 30.00           C  
ATOM    313  O   PHE A  20      -7.575  -8.028  20.445  1.00 30.00           O  
ATOM    314  CB  PHE A  20      -7.578 -11.317  19.900  1.00 30.00           C  
ATOM    315  CG  PHE A  20      -7.375 -12.577  19.078  1.00 30.00           C  
ATOM    316  CD1 PHE A  20      -8.476 -13.214  18.466  1.00 30.00           C  
ATOM    317  CD2 PHE A  20      -6.073 -13.055  18.819  1.00 30.00           C  
ATOM    318  CE1 PHE A  20      -8.275 -14.340  17.680  1.00 30.00           C  
ATOM    319  CE2 PHE A  20      -5.896 -14.188  18.039  1.00 30.00           C  
ATOM    320  CZ  PHE A  20      -6.991 -14.829  17.475  1.00 30.00           C  
ATOM    321  H   PHE A  20      -6.782  -9.430  17.338  1.00 30.00           H  
ATOM    322  HA  PHE A  20      -8.541 -10.216  18.341  1.00 30.00           H  
ATOM    323  HB3 PHE A  20      -8.456 -11.485  20.525  1.00 30.00           H  
ATOM    324  HB2 PHE A  20      -6.749 -11.221  20.600  1.00 30.00           H  
ATOM    325  HD1 PHE A  20      -9.476 -12.834  18.615  1.00 30.00           H  
ATOM    326  HD2 PHE A  20      -5.214 -12.556  19.242  1.00 30.00           H  
ATOM    327  HE1 PHE A  20      -9.119 -14.834  17.222  1.00 30.00           H  
ATOM    328  HE2 PHE A  20      -4.900 -14.567  17.867  1.00 30.00           H  
ATOM    329  HZ  PHE A  20      -6.836 -15.706  16.869  1.00 30.00           H  
ATOM    330  N   ALA A  21      -9.658  -8.910  20.184  1.00 30.00           N  
ATOM    331  CA  ALA A  21     -10.422  -7.965  21.010  1.00 30.00           C  
ATOM    332  C   ALA A  21     -10.082  -8.030  22.512  1.00 30.00           C  
ATOM    333  O   ALA A  21     -10.208  -7.024  23.208  1.00 30.00           O  
ATOM    334  CB  ALA A  21     -11.916  -8.250  20.804  1.00 30.00           C  
ATOM    335  H   ALA A  21     -10.205  -9.630  19.735  1.00 30.00           H  
ATOM    336  HA  ALA A  21     -10.206  -6.957  20.653  1.00 30.00           H  
ATOM    337  HB1 ALA A  21     -12.204  -9.220  21.210  1.00 30.00           H  
ATOM    338  HB2 ALA A  21     -12.537  -7.489  21.279  1.00 30.00           H  
ATOM    339  HB3 ALA A  21     -12.159  -8.258  19.744  1.00 30.00           H  
ATOM    340  N   GLU A  22      -9.646  -9.217  22.954  1.00 30.00           N  
ATOM    341  CA  GLU A  22      -9.126  -9.537  24.277  1.00 30.00           C  
ATOM    342  C   GLU A  22      -7.788 -10.253  24.049  1.00 30.00           C  
ATOM    343  O   GLU A  22      -7.712 -11.087  23.142  1.00 30.00           O  
ATOM    344  CB  GLU A  22     -10.157 -10.457  24.976  1.00 30.00           C  
ATOM    345  CG  GLU A  22      -9.783 -10.968  26.387  1.00 30.00           C  
ATOM    346  CD  GLU A  22      -9.955  -9.912  27.484  1.00 30.00           C  
ATOM    347  OE1 GLU A  22     -11.124  -9.590  27.793  1.00 30.00           O  
ATOM    348  OE2 GLU A  22      -8.917  -9.455  28.011  1.00 30.00           O1-
ATOM    349  H   GLU A  22      -9.575  -9.973  22.289  1.00 30.00           H  
ATOM    350  HA  GLU A  22      -8.964  -8.630  24.864  1.00 30.00           H  
ATOM    351  HB3 GLU A  22     -10.333 -11.330  24.345  1.00 30.00           H  
ATOM    352  HB2 GLU A  22     -11.120  -9.945  25.017  1.00 30.00           H  
ATOM    353  HG3 GLU A  22      -8.772 -11.376  26.405  1.00 30.00           H  
ATOM    354  HG2 GLU A  22     -10.431 -11.810  26.636  1.00 30.00           H  
ATOM    355  N   ASP A  23      -6.766  -9.958  24.874  1.00 30.00           N  
ATOM    356  CA  ASP A  23      -5.489 -10.677  24.814  1.00 30.00           C  
ATOM    357  C   ASP A  23      -5.683 -12.044  25.508  1.00 30.00           C  
ATOM    358  O   ASP A  23      -6.085 -12.100  26.670  1.00 30.00           O  
ATOM    359  CB  ASP A  23      -4.274  -9.835  25.308  1.00 30.00           C  
ATOM    360  CG  ASP A  23      -3.873  -9.920  26.790  1.00 30.00           C  
ATOM    361  OD1 ASP A  23      -2.879 -10.630  27.064  1.00 30.00           O  
ATOM    362  OD2 ASP A  23      -4.622  -9.373  27.629  1.00 30.00           O1-
ATOM    363  H   ASP A  23      -6.885  -9.302  25.634  1.00 30.00           H  
ATOM    364  HA  ASP A  23      -5.273 -10.878  23.762  1.00 30.00           H  
ATOM    365  HB3 ASP A  23      -4.483  -8.783  25.106  1.00 30.00           H  
ATOM    366  HB2 ASP A  23      -3.407 -10.062  24.685  1.00 30.00           H  
ATOM    367  N   VAL A  24      -5.458 -13.116  24.739  1.00 30.00           N  
ATOM    368  CA  VAL A  24      -5.653 -14.506  25.161  1.00 30.00           C  
ATOM    369  C   VAL A  24      -4.465 -15.403  24.754  1.00 30.00           C  
ATOM    370  O   VAL A  24      -4.438 -16.572  25.142  1.00 30.00           O  
ATOM    371  CB  VAL A  24      -6.963 -15.102  24.563  1.00 30.00           C  
ATOM    372  CG1 VAL A  24      -8.216 -14.408  25.126  1.00 30.00           C  
ATOM    373  CG2 VAL A  24      -7.004 -15.135  23.020  1.00 30.00           C  
ATOM    374  H   VAL A  24      -5.198 -12.981  23.773  1.00 30.00           H  
ATOM    375  HA  VAL A  24      -5.708 -14.561  26.250  1.00 30.00           H  
ATOM    376  HB  VAL A  24      -7.034 -16.138  24.897  1.00 30.00           H  
ATOM    377 HG11 VAL A  24      -8.281 -13.370  24.800  1.00 30.00           H  
ATOM    378 HG12 VAL A  24      -9.125 -14.910  24.795  1.00 30.00           H  
ATOM    379 HG13 VAL A  24      -8.215 -14.414  26.216  1.00 30.00           H  
ATOM    380 HG21 VAL A  24      -6.211 -15.754  22.602  1.00 30.00           H  
ATOM    381 HG22 VAL A  24      -7.948 -15.549  22.666  1.00 30.00           H  
ATOM    382 HG23 VAL A  24      -6.908 -14.136  22.594  1.00 30.00           H  
ATOM    383  N   GLY A  25      -3.503 -14.840  24.003  1.00 30.00           N  
ATOM    384  CA  GLY A  25      -2.324 -15.533  23.500  1.00 30.00           C  
ATOM    385  C   GLY A  25      -2.562 -16.050  22.074  1.00 30.00           C  
ATOM    386  O   GLY A  25      -3.693 -16.201  21.608  1.00 30.00           O  
ATOM    387  H   GLY A  25      -3.591 -13.867  23.752  1.00 30.00           H  
ATOM    388  HA3 GLY A  25      -2.039 -16.364  24.147  1.00 30.00           H  
ATOM    389  HA2 GLY A  25      -1.491 -14.829  23.499  1.00 30.00           H  
ATOM    390  N   SER A  26      -1.441 -16.339  21.403  1.00 30.00           N  
ATOM    391  CA  SER A  26      -1.339 -16.959  20.084  1.00 30.00           C  
ATOM    392  C   SER A  26      -1.511 -18.490  20.154  1.00 30.00           C  
ATOM    393  O   SER A  26      -1.429 -19.069  21.239  1.00 30.00           O  
ATOM    394  CB  SER A  26       0.034 -16.540  19.515  1.00 30.00           C  
ATOM    395  OG  SER A  26       1.111 -17.030  20.290  1.00 30.00           O  
ATOM    396  H   SER A  26      -0.552 -16.191  21.859  1.00 30.00           H  
ATOM    397  HA  SER A  26      -2.123 -16.554  19.439  1.00 30.00           H  
ATOM    398  HB3 SER A  26       0.100 -15.453  19.467  1.00 30.00           H  
ATOM    399  HB2 SER A  26       0.174 -16.908  18.502  1.00 30.00           H  
ATOM    400  HG  SER A  26       1.156 -17.984  20.188  1.00 30.00           H  
ATOM    401  N   ASN A  27      -1.719 -19.124  18.989  1.00 30.00           N  
ATOM    402  CA  ASN A  27      -1.836 -20.581  18.868  1.00 30.00           C  
ATOM    403  C   ASN A  27      -1.381 -21.077  17.482  1.00 30.00           C  
ATOM    404  O   ASN A  27      -0.946 -20.288  16.644  1.00 30.00           O  
ATOM    405  CB  ASN A  27      -3.248 -21.074  19.305  1.00 30.00           C  
ATOM    406  CG  ASN A  27      -4.415 -20.645  18.404  1.00 30.00           C  
ATOM    407  OD1 ASN A  27      -4.582 -21.165  17.303  1.00 30.00           O  
ATOM    408  ND2 ASN A  27      -5.247 -19.717  18.881  1.00 30.00           N  
ATOM    409  H   ASN A  27      -1.741 -18.601  18.123  1.00 30.00           H  
ATOM    410  HA  ASN A  27      -1.115 -21.032  19.553  1.00 30.00           H  
ATOM    411  HB3 ASN A  27      -3.451 -20.746  20.326  1.00 30.00           H  
ATOM    412  HB2 ASN A  27      -3.259 -22.163  19.355  1.00 30.00           H  
ATOM    413 HD22 ASN A  27      -6.039 -19.419  18.332  1.00 30.00           H  
ATOM    414 HD21 ASN A  27      -5.093 -19.309  19.792  1.00 30.00           H  
ATOM    415  N   LYS A  28      -1.503 -22.399  17.287  1.00 30.00           N  
ATOM    416  CA  LYS A  28      -1.200 -23.181  16.080  1.00 30.00           C  
ATOM    417  C   LYS A  28      -1.980 -22.793  14.801  1.00 30.00           C  
ATOM    418  O   LYS A  28      -1.675 -23.341  13.744  1.00 30.00           O  
ATOM    419  CB  LYS A  28      -1.436 -24.666  16.442  1.00 30.00           C  
ATOM    420  CG  LYS A  28      -2.917 -25.015  16.709  1.00 30.00           C  
ATOM    421  CD  LYS A  28      -3.109 -26.335  17.463  1.00 30.00           C  
ATOM    422  CE  LYS A  28      -4.594 -26.605  17.756  1.00 30.00           C  
ATOM    423  NZ  LYS A  28      -4.784 -27.822  18.566  1.00 30.00           N1+
ATOM    424  H   LYS A  28      -1.863 -22.950  18.052  1.00 30.00           H  
ATOM    425  HA  LYS A  28      -0.140 -23.042  15.861  1.00 30.00           H  
ATOM    426  HB3 LYS A  28      -0.834 -24.909  17.319  1.00 30.00           H  
ATOM    427  HB2 LYS A  28      -1.061 -25.309  15.644  1.00 30.00           H  
ATOM    428  HG3 LYS A  28      -3.454 -25.065  15.761  1.00 30.00           H  
ATOM    429  HG2 LYS A  28      -3.395 -24.218  17.279  1.00 30.00           H  
ATOM    430  HD3 LYS A  28      -2.543 -26.302  18.396  1.00 30.00           H  
ATOM    431  HD2 LYS A  28      -2.688 -27.152  16.875  1.00 30.00           H  
ATOM    432  HE3 LYS A  28      -5.150 -26.710  16.824  1.00 30.00           H  
ATOM    433  HE2 LYS A  28      -5.031 -25.765  18.297  1.00 30.00           H  
ATOM    434  HZ1 LYS A  28      -5.769 -27.966  18.735  1.00 30.00           H  
ATOM    435  HZ2 LYS A  28      -4.408 -28.619  18.072  1.00 30.00           H  
ATOM    436  HZ3 LYS A  28      -4.305 -27.718  19.449  1.00 30.00           H  
ATOM    437  N   GLY A  29      -2.972 -21.898  14.917  1.00 30.00           N  
ATOM    438  CA  GLY A  29      -3.756 -21.343  13.818  1.00 30.00           C  
ATOM    439  C   GLY A  29      -3.892 -19.818  13.971  1.00 30.00           C  
ATOM    440  O   GLY A  29      -4.764 -19.235  13.330  1.00 30.00           O  
ATOM    441  H   GLY A  29      -3.194 -21.544  15.838  1.00 30.00           H  
ATOM    442  HA3 GLY A  29      -4.744 -21.802  13.829  1.00 30.00           H  
ATOM    443  HA2 GLY A  29      -3.307 -21.562  12.849  1.00 30.00           H  
ATOM    444  N   ALA A  30      -3.075 -19.177  14.824  1.00 30.00           N  
ATOM    445  CA  ALA A  30      -3.111 -17.747  15.126  1.00 30.00           C  
ATOM    446  C   ALA A  30      -1.679 -17.276  15.403  1.00 30.00           C  
ATOM    447  O   ALA A  30      -1.308 -17.102  16.562  1.00 30.00           O  
ATOM    448  CB  ALA A  30      -4.065 -17.497  16.308  1.00 30.00           C  
ATOM    449  H   ALA A  30      -2.364 -19.703  15.316  1.00 30.00           H  
ATOM    450  HA  ALA A  30      -3.481 -17.192  14.267  1.00 30.00           H  
ATOM    451  HB1 ALA A  30      -4.182 -16.431  16.499  1.00 30.00           H  
ATOM    452  HB2 ALA A  30      -5.054 -17.908  16.112  1.00 30.00           H  
ATOM    453  HB3 ALA A  30      -3.703 -17.959  17.226  1.00 30.00           H  
ATOM    454  N   ILE A  31      -0.888 -17.137  14.330  1.00 30.00           N  
ATOM    455  CA  ILE A  31       0.557 -16.904  14.376  1.00 30.00           C  
ATOM    456  C   ILE A  31       0.864 -15.393  14.420  1.00 30.00           C  
ATOM    457  O   ILE A  31       0.223 -14.632  13.696  1.00 30.00           O  
ATOM    458  CB  ILE A  31       1.243 -17.493  13.102  1.00 30.00           C  
ATOM    459  CG1 ILE A  31       0.807 -18.948  12.788  1.00 30.00           C  
ATOM    460  CG2 ILE A  31       2.785 -17.391  13.121  1.00 30.00           C  
ATOM    461  CD1 ILE A  31       1.152 -19.992  13.864  1.00 30.00           C  
ATOM    462  H   ILE A  31      -1.285 -17.262  13.408  1.00 30.00           H  
ATOM    463  HA  ILE A  31       0.974 -17.375  15.268  1.00 30.00           H  
ATOM    464  HB  ILE A  31       0.911 -16.902  12.246  1.00 30.00           H  
ATOM    465 HG13 ILE A  31       1.259 -19.254  11.843  1.00 30.00           H  
ATOM    466 HG12 ILE A  31      -0.266 -18.980  12.599  1.00 30.00           H  
ATOM    467 HG21 ILE A  31       3.215 -17.852  12.232  1.00 30.00           H  
ATOM    468 HG22 ILE A  31       3.131 -16.357  13.131  1.00 30.00           H  
ATOM    469 HG23 ILE A  31       3.208 -17.893  13.990  1.00 30.00           H  
ATOM    470 HD11 ILE A  31       1.923 -20.675  13.507  1.00 30.00           H  
ATOM    471 HD12 ILE A  31       1.516 -19.544  14.788  1.00 30.00           H  
ATOM    472 HD13 ILE A  31       0.277 -20.591  14.116  1.00 30.00           H  
ATOM    473  N   ILE A  32       1.863 -15.000  15.231  1.00 30.00           N  
ATOM    474  CA  ILE A  32       2.340 -13.619  15.330  1.00 30.00           C  
ATOM    475  C   ILE A  32       3.865 -13.564  15.550  1.00 30.00           C  
ATOM    476  O   ILE A  32       4.380 -14.182  16.482  1.00 30.00           O  
ATOM    477  CB  ILE A  32       1.581 -12.792  16.415  1.00 30.00           C  
ATOM    478  CG1 ILE A  32       2.003 -11.300  16.435  1.00 30.00           C  
ATOM    479  CG2 ILE A  32       1.640 -13.401  17.830  1.00 30.00           C  
ATOM    480  CD1 ILE A  32       0.959 -10.357  17.052  1.00 30.00           C  
ATOM    481  H   ILE A  32       2.359 -15.678  15.791  1.00 30.00           H  
ATOM    482  HA  ILE A  32       2.148 -13.143  14.372  1.00 30.00           H  
ATOM    483  HB  ILE A  32       0.530 -12.819  16.124  1.00 30.00           H  
ATOM    484 HG13 ILE A  32       2.195 -10.959  15.416  1.00 30.00           H  
ATOM    485 HG12 ILE A  32       2.949 -11.184  16.965  1.00 30.00           H  
ATOM    486 HG21 ILE A  32       2.633 -13.314  18.271  1.00 30.00           H  
ATOM    487 HG22 ILE A  32       0.940 -12.907  18.503  1.00 30.00           H  
ATOM    488 HG23 ILE A  32       1.377 -14.458  17.815  1.00 30.00           H  
ATOM    489 HD11 ILE A  32      -0.003 -10.448  16.549  1.00 30.00           H  
ATOM    490 HD12 ILE A  32       0.807 -10.563  18.112  1.00 30.00           H  
ATOM    491 HD13 ILE A  32       1.276  -9.318  16.961  1.00 30.00           H  
ATOM    492  N   GLY A  33       4.544 -12.808  14.674  1.00 30.00           N  
ATOM    493  CA  GLY A  33       5.972 -12.498  14.743  1.00 30.00           C  
ATOM    494  C   GLY A  33       6.190 -11.121  14.097  1.00 30.00           C  
ATOM    495  O   GLY A  33       5.241 -10.357  13.919  1.00 30.00           O  
ATOM    496  H   GLY A  33       4.030 -12.337  13.940  1.00 30.00           H  
ATOM    497  HA3 GLY A  33       6.538 -13.262  14.209  1.00 30.00           H  
ATOM    498  HA2 GLY A  33       6.324 -12.472  15.776  1.00 30.00           H  
ATOM    499  N   LEU A  34       7.449 -10.805  13.746  1.00 30.00           N  
ATOM    500  CA  LEU A  34       7.813  -9.656  12.898  1.00 30.00           C  
ATOM    501  C   LEU A  34       8.182 -10.138  11.484  1.00 30.00           C  
ATOM    502  O   LEU A  34       7.844  -9.470  10.508  1.00 30.00           O  
ATOM    503  CB  LEU A  34       8.997  -8.872  13.513  1.00 30.00           C  
ATOM    504  CG  LEU A  34       8.722  -8.242  14.897  1.00 30.00           C  
ATOM    505  CD1 LEU A  34       9.984  -7.540  15.441  1.00 30.00           C  
ATOM    506  CD2 LEU A  34       7.505  -7.296  14.895  1.00 30.00           C  
ATOM    507  H   LEU A  34       8.197 -11.446  13.967  1.00 30.00           H  
ATOM    508  HA  LEU A  34       6.966  -8.976  12.786  1.00 30.00           H  
ATOM    509  HB3 LEU A  34       9.290  -8.076  12.824  1.00 30.00           H  
ATOM    510  HB2 LEU A  34       9.863  -9.532  13.589  1.00 30.00           H  
ATOM    511  HG  LEU A  34       8.497  -9.054  15.589  1.00 30.00           H  
ATOM    512 HD11 LEU A  34      10.847  -7.708  14.799  1.00 30.00           H  
ATOM    513 HD12 LEU A  34       9.863  -6.459  15.523  1.00 30.00           H  
ATOM    514 HD13 LEU A  34      10.242  -7.915  16.431  1.00 30.00           H  
ATOM    515 HD21 LEU A  34       6.602  -7.831  15.192  1.00 30.00           H  
ATOM    516 HD22 LEU A  34       7.628  -6.474  15.598  1.00 30.00           H  
ATOM    517 HD23 LEU A  34       7.323  -6.866  13.911  1.00 30.00           H  
ATOM    518  N   MET A  35       8.835 -11.309  11.413  1.00 30.00           N  
ATOM    519  CA  MET A  35       9.099 -12.086  10.208  1.00 30.00           C  
ATOM    520  C   MET A  35       8.406 -13.445  10.394  1.00 30.00           C  
ATOM    521  O   MET A  35       8.555 -14.049  11.458  1.00 30.00           O  
ATOM    522  CB  MET A  35      10.623 -12.271  10.042  1.00 30.00           C  
ATOM    523  CG  MET A  35      11.373 -10.988   9.649  1.00 30.00           C  
ATOM    524  SD  MET A  35      13.172 -11.201   9.549  1.00 30.00           S  
ATOM    525  CE  MET A  35      13.627  -9.684   8.671  1.00 30.00           C  
ATOM    526  H   MET A  35       9.070 -11.784  12.272  1.00 30.00           H  
ATOM    527  HA  MET A  35       8.704 -11.591   9.322  1.00 30.00           H  
ATOM    528  HB3 MET A  35      10.813 -13.023   9.276  1.00 30.00           H  
ATOM    529  HB2 MET A  35      11.052 -12.673  10.961  1.00 30.00           H  
ATOM    530  HG3 MET A  35      11.167 -10.189  10.361  1.00 30.00           H  
ATOM    531  HG2 MET A  35      11.018 -10.644   8.679  1.00 30.00           H  
ATOM    532  HE1 MET A  35      13.270  -8.806   9.209  1.00 30.00           H  
ATOM    533  HE2 MET A  35      14.711  -9.616   8.576  1.00 30.00           H  
ATOM    534  HE3 MET A  35      13.195  -9.680   7.671  1.00 30.00           H  
ATOM    535  N   VAL A  36       7.665 -13.902   9.370  1.00 30.00           N  
ATOM    536  CA  VAL A  36       6.967 -15.190   9.381  1.00 30.00           C  
ATOM    537  C   VAL A  36       7.230 -15.874   8.023  1.00 30.00           C  
ATOM    538  O   VAL A  36       6.573 -15.547   7.036  1.00 30.00           O  
ATOM    539  CB  VAL A  36       5.427 -15.037   9.610  1.00 30.00           C  
ATOM    540  CG1 VAL A  36       4.735 -16.403   9.784  1.00 30.00           C  
ATOM    541  CG2 VAL A  36       5.076 -14.146  10.819  1.00 30.00           C  
ATOM    542  H   VAL A  36       7.560 -13.341   8.536  1.00 30.00           H  
ATOM    543  HA  VAL A  36       7.369 -15.839  10.162  1.00 30.00           H  
ATOM    544  HB  VAL A  36       4.983 -14.555   8.737  1.00 30.00           H  
ATOM    545 HG11 VAL A  36       5.068 -16.892  10.699  1.00 30.00           H  
ATOM    546 HG12 VAL A  36       3.653 -16.294   9.849  1.00 30.00           H  
ATOM    547 HG13 VAL A  36       4.943 -17.083   8.960  1.00 30.00           H  
ATOM    548 HG21 VAL A  36       5.405 -13.118  10.671  1.00 30.00           H  
ATOM    549 HG22 VAL A  36       3.998 -14.110  10.982  1.00 30.00           H  
ATOM    550 HG23 VAL A  36       5.536 -14.518  11.735  1.00 30.00           H  
ATOM    551  N   GLY A  37       8.234 -16.766   7.982  1.00 30.00           N  
ATOM    552  CA  GLY A  37       8.713 -17.382   6.744  1.00 30.00           C  
ATOM    553  C   GLY A  37       8.319 -18.860   6.706  1.00 30.00           C  
ATOM    554  O   GLY A  37       8.784 -19.642   7.533  1.00 30.00           O  
ATOM    555  H   GLY A  37       8.744 -16.986   8.825  1.00 30.00           H  
ATOM    556  HA3 GLY A  37       9.802 -17.321   6.727  1.00 30.00           H  
ATOM    557  HA2 GLY A  37       8.369 -16.860   5.850  1.00 30.00           H  
ATOM    558  N   GLY A  38       7.519 -19.238   5.694  1.00 30.00           N  
ATOM    559  CA  GLY A  38       7.200 -20.615   5.308  1.00 30.00           C  
ATOM    560  C   GLY A  38       6.316 -21.396   6.295  1.00 30.00           C  
ATOM    561  O   GLY A  38       6.115 -22.590   6.080  1.00 30.00           O  
ATOM    562  H   GLY A  38       7.180 -18.519   5.065  1.00 30.00           H  
ATOM    563  HA3 GLY A  38       8.130 -21.165   5.163  1.00 30.00           H  
ATOM    564  HA2 GLY A  38       6.695 -20.586   4.343  1.00 30.00           H  
ATOM    565  N   VAL A  39       5.811 -20.755   7.364  1.00 30.00           N  
ATOM    566  CA  VAL A  39       5.031 -21.366   8.443  1.00 30.00           C  
ATOM    567  C   VAL A  39       3.679 -21.914   7.937  1.00 30.00           C  
ATOM    568  O   VAL A  39       2.941 -21.188   7.272  1.00 30.00           O  
ATOM    569  CB  VAL A  39       4.769 -20.343   9.588  1.00 30.00           C  
ATOM    570  CG1 VAL A  39       3.918 -20.899  10.751  1.00 30.00           C  
ATOM    571  CG2 VAL A  39       6.091 -19.778  10.145  1.00 30.00           C  
ATOM    572  H   VAL A  39       6.022 -19.775   7.480  1.00 30.00           H  
ATOM    573  HA  VAL A  39       5.619 -22.194   8.845  1.00 30.00           H  
ATOM    574  HB  VAL A  39       4.216 -19.498   9.173  1.00 30.00           H  
ATOM    575 HG11 VAL A  39       4.356 -21.810  11.160  1.00 30.00           H  
ATOM    576 HG12 VAL A  39       3.841 -20.177  11.563  1.00 30.00           H  
ATOM    577 HG13 VAL A  39       2.898 -21.128  10.442  1.00 30.00           H  
ATOM    578 HG21 VAL A  39       6.631 -19.200   9.395  1.00 30.00           H  
ATOM    579 HG22 VAL A  39       5.914 -19.113  10.990  1.00 30.00           H  
ATOM    580 HG23 VAL A  39       6.749 -20.577  10.487  1.00 30.00           H  
ATOM    581  N   VAL A  40       3.401 -23.188   8.256  1.00 30.00           N  
ATOM    582  CA  VAL A  40       2.224 -23.919   7.787  1.00 30.00           C  
ATOM    583  C   VAL A  40       1.228 -24.097   8.947  1.00 30.00           C  
ATOM    584  O   VAL A  40       1.633 -24.499  10.039  1.00 30.00           O  
ATOM    585  CB  VAL A  40       2.615 -25.331   7.259  1.00 30.00           C  
ATOM    586  CG1 VAL A  40       1.413 -26.174   6.776  1.00 30.00           C  
ATOM    587  CG2 VAL A  40       3.675 -25.248   6.143  1.00 30.00           C  
ATOM    588  H   VAL A  40       4.048 -23.714   8.824  1.00 30.00           H  
ATOM    589  HA  VAL A  40       1.744 -23.377   6.974  1.00 30.00           H  
ATOM    590  HB  VAL A  40       3.077 -25.888   8.076  1.00 30.00           H  
ATOM    591 HG11 VAL A  40       0.742 -26.441   7.592  1.00 30.00           H  
ATOM    592 HG12 VAL A  40       0.826 -25.642   6.027  1.00 30.00           H  
ATOM    593 HG13 VAL A  40       1.745 -27.111   6.328  1.00 30.00           H  
ATOM    594 HG21 VAL A  40       3.345 -24.619   5.317  1.00 30.00           H  
ATOM    595 HG22 VAL A  40       4.613 -24.837   6.514  1.00 30.00           H  
ATOM    596 HG23 VAL A  40       3.902 -26.234   5.738  1.00 30.00           H  
ATOM    597  N   ILE A  41      -0.054 -23.815   8.672  1.00 30.00           N  
ATOM    598  CA  ILE A  41      -1.176 -23.966   9.601  1.00 30.00           C  
ATOM    599  C   ILE A  41      -2.413 -24.511   8.853  1.00 30.00           C  
ATOM    600  O   ILE A  41      -2.452 -24.477   7.622  1.00 30.00           O  
ATOM    601  CB  ILE A  41      -1.517 -22.623  10.320  1.00 30.00           C  
ATOM    602  CG1 ILE A  41      -1.966 -21.479   9.377  1.00 30.00           C  
ATOM    603  CG2 ILE A  41      -0.346 -22.174  11.218  1.00 30.00           C  
ATOM    604  CD1 ILE A  41      -2.206 -20.136  10.086  1.00 30.00           C  
ATOM    605  H   ILE A  41      -0.300 -23.482   7.747  1.00 30.00           H  
ATOM    606  HA  ILE A  41      -0.918 -24.714  10.354  1.00 30.00           H  
ATOM    607  HB  ILE A  41      -2.353 -22.826  10.992  1.00 30.00           H  
ATOM    608 HG13 ILE A  41      -2.873 -21.761   8.842  1.00 30.00           H  
ATOM    609 HG12 ILE A  41      -1.203 -21.323   8.614  1.00 30.00           H  
ATOM    610 HG21 ILE A  41       0.474 -21.762  10.630  1.00 30.00           H  
ATOM    611 HG22 ILE A  41      -0.661 -21.411  11.928  1.00 30.00           H  
ATOM    612 HG23 ILE A  41       0.052 -23.004  11.801  1.00 30.00           H  
ATOM    613 HD11 ILE A  41      -2.718 -19.435   9.428  1.00 30.00           H  
ATOM    614 HD12 ILE A  41      -2.814 -20.253  10.981  1.00 30.00           H  
ATOM    615 HD13 ILE A  41      -1.266 -19.668  10.377  1.00 30.00           H  
ATOM    616  N   ALA A  42      -3.382 -25.049   9.613  1.00 30.00           N  
ATOM    617  CA  ALA A  42      -4.592 -25.681   9.082  1.00 30.00           C  
ATOM    618  C   ALA A  42      -5.693 -24.637   8.802  1.00 30.00           C  
ATOM    619  O   ALA A  42      -6.499 -24.477   9.889  1.00 30.00           O  
ATOM    620  OXT ALA A  42      -5.795 -24.035   7.753  1.00 30.00           O  
ATOM    621  CB  ALA A  42      -5.023 -26.821  10.028  1.00 30.00           C  
ATOM    622  HXT ALA A  42      -3.285 -25.046  10.617  1.00 30.00           H  
ATOM    623  HA  ALA A  42      -4.358 -26.154   8.130  1.00 30.00           H  
ATOM    624  H   ALA A  42      -7.098 -23.732   9.770  1.00 30.00           H  
ATOM    625  HB1 ALA A  42      -5.175 -26.467  11.048  1.00 30.00           H  
ATOM    626  HB2 ALA A  42      -5.951 -27.284   9.691  1.00 30.00           H  
ATOM    627  HB3 ALA A  42      -4.263 -27.603  10.061  1.00 30.00           H  
TER     628      ALA A  42
ATOM    629  N   ASP B  43     -20.263   9.056   9.012  1.00110.00           N  
ATOM    630  CA  ASP B  43     -18.974   8.393   9.306  1.00110.00           C  
ATOM    631  C   ASP B  43     -17.873   9.431   9.690  1.00110.00           C  
ATOM    632  O   ASP B  43     -16.730   9.009   9.877  1.00110.00           O  
ATOM    633  CB  ASP B  43     -18.538   7.408   8.176  1.00110.00           C  
ATOM    634  CG  ASP B  43     -18.031   8.015   6.853  1.00110.00           C  
ATOM    635  OD1 ASP B  43     -17.180   7.359   6.213  1.00110.00           O  
ATOM    636  OD2 ASP B  43     -18.579   9.055   6.427  1.00110.00           O1-
ATOM    637  H1  ASP B  43     -20.259   9.457   8.083  1.00110.00           H  
ATOM    638  H2  ASP B  43     -20.495   9.780   9.676  1.00110.00           H  
ATOM    639  HA  ASP B  43     -19.130   7.804  10.211  1.00110.00           H  
ATOM    640  HB3 ASP B  43     -19.369   6.743   7.937  1.00110.00           H  
ATOM    641  HB2 ASP B  43     -17.757   6.755   8.573  1.00110.00           H  
ATOM    642  N   ALA B  44     -18.199  10.728   9.865  1.00110.00           N  
ATOM    643  CA  ALA B  44     -17.291  11.786  10.321  1.00110.00           C  
ATOM    644  C   ALA B  44     -17.089  11.752  11.854  1.00110.00           C  
ATOM    645  O   ALA B  44     -17.344  12.746  12.531  1.00110.00           O  
ATOM    646  CB  ALA B  44     -17.849  13.132   9.822  1.00110.00           C  
ATOM    647  H   ALA B  44     -19.149  11.018   9.687  1.00110.00           H  
ATOM    648  HA  ALA B  44     -16.313  11.640   9.857  1.00110.00           H  
ATOM    649  HB1 ALA B  44     -17.181  13.955  10.067  1.00110.00           H  
ATOM    650  HB2 ALA B  44     -17.966  13.128   8.738  1.00110.00           H  
ATOM    651  HB3 ALA B  44     -18.823  13.352  10.259  1.00110.00           H  
ATOM    652  N   GLU B  45     -16.667  10.584  12.369  1.00110.00           N  
ATOM    653  CA  GLU B  45     -16.583  10.228  13.785  1.00110.00           C  
ATOM    654  C   GLU B  45     -15.369  10.874  14.477  1.00110.00           C  
ATOM    655  O   GLU B  45     -14.322  10.238  14.611  1.00110.00           O  
ATOM    656  CB  GLU B  45     -16.563   8.683  13.914  1.00110.00           C  
ATOM    657  CG  GLU B  45     -17.789   7.935  13.338  1.00110.00           C  
ATOM    658  CD  GLU B  45     -19.014   7.929  14.264  1.00110.00           C  
ATOM    659  OE1 GLU B  45     -19.343   6.832  14.767  1.00110.00           O  
ATOM    660  OE2 GLU B  45     -19.617   9.011  14.442  1.00110.00           O1-
ATOM    661  H   GLU B  45     -16.482   9.825  11.726  1.00110.00           H  
ATOM    662  HA  GLU B  45     -17.476  10.606  14.286  1.00110.00           H  
ATOM    663  HB3 GLU B  45     -16.435   8.405  14.962  1.00110.00           H  
ATOM    664  HB2 GLU B  45     -15.678   8.298  13.405  1.00110.00           H  
ATOM    665  HG3 GLU B  45     -17.498   6.904  13.129  1.00110.00           H  
ATOM    666  HG2 GLU B  45     -18.084   8.348  12.375  1.00110.00           H  
ATOM    667  N   PHE B  46     -15.548  12.129  14.917  1.00110.00           N  
ATOM    668  CA  PHE B  46     -14.581  12.868  15.724  1.00110.00           C  
ATOM    669  C   PHE B  46     -15.349  13.988  16.436  1.00110.00           C  
ATOM    670  O   PHE B  46     -16.132  14.687  15.796  1.00110.00           O  
ATOM    671  CB  PHE B  46     -13.440  13.419  14.837  1.00110.00           C  
ATOM    672  CG  PHE B  46     -12.087  13.356  15.517  1.00110.00           C  
ATOM    673  CD1 PHE B  46     -11.293  12.198  15.384  1.00110.00           C  
ATOM    674  CD2 PHE B  46     -11.696  14.354  16.435  1.00110.00           C  
ATOM    675  CE1 PHE B  46     -10.102  12.090  16.084  1.00110.00           C  
ATOM    676  CE2 PHE B  46     -10.504  14.222  17.135  1.00110.00           C  
ATOM    677  CZ  PHE B  46      -9.705  13.099  16.953  1.00110.00           C  
ATOM    678  H   PHE B  46     -16.422  12.602  14.731  1.00110.00           H  
ATOM    679  HA  PHE B  46     -14.176  12.180  16.470  1.00110.00           H  
ATOM    680  HB3 PHE B  46     -13.636  14.450  14.536  1.00110.00           H  
ATOM    681  HB2 PHE B  46     -13.367  12.860  13.903  1.00110.00           H  
ATOM    682  HD1 PHE B  46     -11.603  11.396  14.729  1.00110.00           H  
ATOM    683  HD2 PHE B  46     -12.321  15.220  16.595  1.00110.00           H  
ATOM    684  HE1 PHE B  46      -9.489  11.211  15.959  1.00110.00           H  
ATOM    685  HE2 PHE B  46     -10.200  14.992  17.829  1.00110.00           H  
ATOM    686  HZ  PHE B  46      -8.780  13.001  17.502  1.00110.00           H  
ATOM    687  N   ARG B  47     -15.113  14.127  17.748  1.00110.00           N  
ATOM    688  CA  ARG B  47     -15.853  15.029  18.634  1.00110.00           C  
ATOM    689  C   ARG B  47     -14.994  16.250  19.022  1.00110.00           C  
ATOM    690  O   ARG B  47     -13.787  16.250  18.771  1.00110.00           O  
ATOM    691  CB  ARG B  47     -16.310  14.179  19.842  1.00110.00           C  
ATOM    692  CG  ARG B  47     -17.471  14.783  20.655  1.00110.00           C  
ATOM    693  CD  ARG B  47     -18.095  13.789  21.652  1.00110.00           C  
ATOM    694  NE  ARG B  47     -17.209  13.524  22.793  1.00110.00           N  
ATOM    695  CZ  ARG B  47     -17.381  12.629  23.777  1.00110.00           C  
ATOM    696  NH1 ARG B  47     -18.413  11.775  23.795  1.00110.00           N  
ATOM    697  NH2 ARG B  47     -16.502  12.614  24.781  1.00110.00           N1+
ATOM    698  H   ARG B  47     -14.415  13.549  18.193  1.00110.00           H  
ATOM    699  HA  ARG B  47     -16.742  15.396  18.119  1.00110.00           H  
ATOM    700  HB3 ARG B  47     -15.461  13.951  20.489  1.00110.00           H  
ATOM    701  HB2 ARG B  47     -16.657  13.216  19.464  1.00110.00           H  
ATOM    702  HG3 ARG B  47     -18.247  15.205  20.016  1.00110.00           H  
ATOM    703  HG2 ARG B  47     -17.064  15.625  21.217  1.00110.00           H  
ATOM    704  HD3 ARG B  47     -18.214  12.828  21.151  1.00110.00           H  
ATOM    705  HD2 ARG B  47     -19.092  14.104  21.961  1.00110.00           H  
ATOM    706  HE  ARG B  47     -16.453  14.189  22.915  1.00110.00           H  
ATOM    707 HH12 ARG B  47     -18.535  11.154  24.589  1.00110.00           H  
ATOM    708 HH11 ARG B  47     -19.089  11.770  23.047  1.00110.00           H  
ATOM    709 HH22 ARG B  47     -16.648  12.009  25.583  1.00110.00           H  
ATOM    710 HH21 ARG B  47     -15.758  13.301  24.823  1.00110.00           H  
ATOM    711  N   HIS B  48     -15.625  17.272  19.633  1.00110.00           N  
ATOM    712  CA  HIS B  48     -14.980  18.501  20.133  1.00110.00           C  
ATOM    713  C   HIS B  48     -13.980  18.313  21.294  1.00110.00           C  
ATOM    714  O   HIS B  48     -13.319  19.281  21.670  1.00110.00           O  
ATOM    715  CB  HIS B  48     -16.031  19.586  20.469  1.00110.00           C  
ATOM    716  CG  HIS B  48     -17.180  19.182  21.365  1.00110.00           C  
ATOM    717  ND1 HIS B  48     -18.285  18.478  20.913  1.00110.00           N  
ATOM    718  CD2 HIS B  48     -17.429  19.439  22.696  1.00110.00           C  
ATOM    719  CE1 HIS B  48     -19.117  18.340  21.948  1.00110.00           C  
ATOM    720  NE2 HIS B  48     -18.670  18.911  23.060  1.00110.00           N  
ATOM    721  H   HIS B  48     -16.619  17.207  19.796  1.00110.00           H  
ATOM    722  HA  HIS B  48     -14.373  18.893  19.316  1.00110.00           H  
ATOM    723  HB3 HIS B  48     -16.432  19.996  19.548  1.00110.00           H  
ATOM    724  HB2 HIS B  48     -15.543  20.442  20.939  1.00110.00           H  
ATOM    725  HD1 HIS B  48     -18.444  18.144  19.971  1.00110.00           H  
ATOM    726  HD2 HIS B  48     -16.821  19.974  23.412  1.00110.00           H  
ATOM    727  HE1 HIS B  48     -20.067  17.830  21.883  1.00110.00           H  
ATOM    728  N   ASP B  49     -13.855  17.083  21.807  1.00110.00           N  
ATOM    729  CA  ASP B  49     -12.826  16.657  22.748  1.00110.00           C  
ATOM    730  C   ASP B  49     -12.282  15.294  22.289  1.00110.00           C  
ATOM    731  O   ASP B  49     -12.943  14.567  21.543  1.00110.00           O  
ATOM    732  CB  ASP B  49     -13.293  16.622  24.229  1.00110.00           C  
ATOM    733  CG  ASP B  49     -14.487  15.710  24.558  1.00110.00           C  
ATOM    734  OD1 ASP B  49     -14.315  14.848  25.446  1.00110.00           O  
ATOM    735  OD2 ASP B  49     -15.558  15.885  23.936  1.00110.00           O1-
ATOM    736  H   ASP B  49     -14.443  16.342  21.453  1.00110.00           H  
ATOM    737  HA  ASP B  49     -11.988  17.356  22.686  1.00110.00           H  
ATOM    738  HB3 ASP B  49     -13.595  17.631  24.513  1.00110.00           H  
ATOM    739  HB2 ASP B  49     -12.446  16.389  24.877  1.00110.00           H  
ATOM    740  N   SER B  50     -11.069  14.993  22.766  1.00110.00           N  
ATOM    741  CA  SER B  50     -10.325  13.769  22.494  1.00110.00           C  
ATOM    742  C   SER B  50      -9.686  13.288  23.815  1.00110.00           C  
ATOM    743  O   SER B  50     -10.167  13.662  24.887  1.00110.00           O  
ATOM    744  CB  SER B  50      -9.349  14.052  21.327  1.00110.00           C  
ATOM    745  OG  SER B  50      -8.737  12.882  20.830  1.00110.00           O  
ATOM    746  H   SER B  50     -10.622  15.635  23.404  1.00110.00           H  
ATOM    747  HA  SER B  50     -11.017  12.986  22.182  1.00110.00           H  
ATOM    748  HB3 SER B  50      -8.572  14.753  21.633  1.00110.00           H  
ATOM    749  HB2 SER B  50      -9.881  14.515  20.495  1.00110.00           H  
ATOM    750  HG  SER B  50      -9.394  12.380  20.335  1.00110.00           H  
ATOM    751  N   GLY B  51      -8.648  12.445  23.741  1.00110.00           N  
ATOM    752  CA  GLY B  51      -7.975  11.915  24.925  1.00110.00           C  
ATOM    753  C   GLY B  51      -6.517  11.595  24.603  1.00110.00           C  
ATOM    754  O   GLY B  51      -6.057  11.756  23.470  1.00110.00           O  
ATOM    755  H   GLY B  51      -8.277  12.180  22.837  1.00110.00           H  
ATOM    756  HA3 GLY B  51      -8.477  11.010  25.263  1.00110.00           H  
ATOM    757  HA2 GLY B  51      -7.996  12.631  25.749  1.00110.00           H  
ATOM    758  N   TYR B  52      -5.793  11.132  25.636  1.00110.00           N  
ATOM    759  CA  TYR B  52      -4.400  10.705  25.534  1.00110.00           C  
ATOM    760  C   TYR B  52      -4.269   9.410  24.718  1.00110.00           C  
ATOM    761  O   TYR B  52      -4.932   8.417  25.019  1.00110.00           O  
ATOM    762  CB  TYR B  52      -3.782  10.559  26.943  1.00110.00           C  
ATOM    763  CG  TYR B  52      -2.325  10.111  26.951  1.00110.00           C  
ATOM    764  CD1 TYR B  52      -1.292  11.060  26.798  1.00110.00           C  
ATOM    765  CD2 TYR B  52      -2.001   8.743  27.071  1.00110.00           C  
ATOM    766  CE1 TYR B  52       0.053  10.643  26.756  1.00110.00           C  
ATOM    767  CE2 TYR B  52      -0.657   8.325  27.021  1.00110.00           C  
ATOM    768  CZ  TYR B  52       0.371   9.274  26.863  1.00110.00           C  
ATOM    769  OH  TYR B  52       1.671   8.866  26.810  1.00110.00           O  
ATOM    770  H   TYR B  52      -6.229  11.015  26.539  1.00110.00           H  
ATOM    771  HA  TYR B  52      -3.854  11.501  25.021  1.00110.00           H  
ATOM    772  HB3 TYR B  52      -4.365   9.849  27.532  1.00110.00           H  
ATOM    773  HB2 TYR B  52      -3.849  11.511  27.472  1.00110.00           H  
ATOM    774  HD1 TYR B  52      -1.529  12.109  26.699  1.00110.00           H  
ATOM    775  HD2 TYR B  52      -2.784   8.006  27.180  1.00110.00           H  
ATOM    776  HE1 TYR B  52       0.836  11.376  26.631  1.00110.00           H  
ATOM    777  HE2 TYR B  52      -0.417   7.275  27.101  1.00110.00           H  
ATOM    778  HH  TYR B  52       2.286   9.588  26.656  1.00110.00           H  
ATOM    779  N   GLU B  53      -3.354   9.459  23.746  1.00 30.00           N  
ATOM    780  CA  GLU B  53      -2.875   8.325  22.972  1.00 30.00           C  
ATOM    781  C   GLU B  53      -1.393   8.576  22.653  1.00 30.00           C  
ATOM    782  O   GLU B  53      -0.963   9.727  22.638  1.00 30.00           O  
ATOM    783  CB  GLU B  53      -3.770   8.146  21.720  1.00 30.00           C  
ATOM    784  CG  GLU B  53      -3.415   6.969  20.784  1.00 30.00           C  
ATOM    785  CD  GLU B  53      -3.511   5.614  21.493  1.00 30.00           C  
ATOM    786  OE1 GLU B  53      -2.478   5.172  22.038  1.00 30.00           O  
ATOM    787  OE2 GLU B  53      -4.619   5.037  21.493  1.00 30.00           O1-
ATOM    788  H   GLU B  53      -2.855  10.321  23.580  1.00 30.00           H  
ATOM    789  HA  GLU B  53      -2.931   7.435  23.602  1.00 30.00           H  
ATOM    790  HB3 GLU B  53      -3.760   9.069  21.141  1.00 30.00           H  
ATOM    791  HB2 GLU B  53      -4.805   8.028  22.045  1.00 30.00           H  
ATOM    792  HG3 GLU B  53      -2.420   7.100  20.355  1.00 30.00           H  
ATOM    793  HG2 GLU B  53      -4.092   6.972  19.929  1.00 30.00           H  
ATOM    794  N   VAL B  54      -0.638   7.496  22.426  1.00 30.00           N  
ATOM    795  CA  VAL B  54       0.808   7.508  22.211  1.00 30.00           C  
ATOM    796  C   VAL B  54       1.235   6.664  20.987  1.00 30.00           C  
ATOM    797  O   VAL B  54       2.332   6.890  20.474  1.00 30.00           O  
ATOM    798  CB  VAL B  54       1.539   7.045  23.507  1.00 30.00           C  
ATOM    799  CG1 VAL B  54       1.134   5.635  23.980  1.00 30.00           C  
ATOM    800  CG2 VAL B  54       3.074   7.160  23.442  1.00 30.00           C  
ATOM    801  H   VAL B  54      -1.079   6.584  22.452  1.00 30.00           H  
ATOM    802  HA  VAL B  54       1.133   8.526  21.987  1.00 30.00           H  
ATOM    803  HB  VAL B  54       1.225   7.736  24.291  1.00 30.00           H  
ATOM    804 HG11 VAL B  54       1.399   4.872  23.249  1.00 30.00           H  
ATOM    805 HG12 VAL B  54       1.633   5.380  24.915  1.00 30.00           H  
ATOM    806 HG13 VAL B  54       0.061   5.563  24.162  1.00 30.00           H  
ATOM    807 HG21 VAL B  54       3.380   8.152  23.110  1.00 30.00           H  
ATOM    808 HG22 VAL B  54       3.517   6.995  24.424  1.00 30.00           H  
ATOM    809 HG23 VAL B  54       3.513   6.427  22.765  1.00 30.00           H  
ATOM    810  N   HIS B  55       0.358   5.762  20.499  1.00 30.00           N  
ATOM    811  CA  HIS B  55       0.564   4.979  19.276  1.00 30.00           C  
ATOM    812  C   HIS B  55       0.694   5.868  18.027  1.00 30.00           C  
ATOM    813  O   HIS B  55      -0.196   6.670  17.762  1.00 30.00           O  
ATOM    814  CB  HIS B  55      -0.582   3.966  19.072  1.00 30.00           C  
ATOM    815  CG  HIS B  55      -0.552   2.764  19.983  1.00 30.00           C  
ATOM    816  ND1 HIS B  55      -1.131   2.747  21.237  1.00 30.00           N  
ATOM    817  CD2 HIS B  55      -0.036   1.502  19.803  1.00 30.00           C  
ATOM    818  CE1 HIS B  55      -0.958   1.527  21.745  1.00 30.00           C  
ATOM    819  NE2 HIS B  55      -0.304   0.713  20.926  1.00 30.00           N  
ATOM    820  H   HIS B  55      -0.533   5.633  20.959  1.00 30.00           H  
ATOM    821  HA  HIS B  55       1.492   4.419  19.398  1.00 30.00           H  
ATOM    822  HB3 HIS B  55      -0.561   3.580  18.050  1.00 30.00           H  
ATOM    823  HB2 HIS B  55      -1.548   4.463  19.178  1.00 30.00           H  
ATOM    824  HD1 HIS B  55      -1.612   3.523  21.682  1.00 30.00           H  
ATOM    825  HD2 HIS B  55       0.497   1.108  18.951  1.00 30.00           H  
ATOM    826  HE1 HIS B  55      -1.315   1.231  22.720  1.00 30.00           H  
ATOM    827  N   HIS B  56       1.793   5.677  17.289  1.00 30.00           N  
ATOM    828  CA  HIS B  56       2.142   6.363  16.047  1.00 30.00           C  
ATOM    829  C   HIS B  56       1.562   5.657  14.808  1.00 30.00           C  
ATOM    830  O   HIS B  56       1.321   6.316  13.797  1.00 30.00           O  
ATOM    831  CB  HIS B  56       3.678   6.412  15.985  1.00 30.00           C  
ATOM    832  CG  HIS B  56       4.273   7.285  14.913  1.00 30.00           C  
ATOM    833  ND1 HIS B  56       4.231   8.664  14.977  1.00 30.00           N  
ATOM    834  CD2 HIS B  56       4.965   6.991  13.761  1.00 30.00           C  
ATOM    835  CE1 HIS B  56       4.863   9.138  13.907  1.00 30.00           C  
ATOM    836  NE2 HIS B  56       5.333   8.177  13.125  1.00 30.00           N  
ATOM    837  H   HIS B  56       2.468   4.989  17.603  1.00 30.00           H  
ATOM    838  HA  HIS B  56       1.758   7.384  16.088  1.00 30.00           H  
ATOM    839  HB3 HIS B  56       4.092   5.408  15.880  1.00 30.00           H  
ATOM    840  HB2 HIS B  56       4.045   6.792  16.937  1.00 30.00           H  
ATOM    841  HD1 HIS B  56       3.787   9.224  15.700  1.00 30.00           H  
ATOM    842  HD2 HIS B  56       5.229   6.029  13.347  1.00 30.00           H  
ATOM    843  HE1 HIS B  56       4.979  10.192  13.700  1.00 30.00           H  
ATOM    844  N   GLN B  57       1.341   4.337  14.912  1.00 30.00           N  
ATOM    845  CA  GLN B  57       0.722   3.510  13.883  1.00 30.00           C  
ATOM    846  C   GLN B  57       0.115   2.294  14.593  1.00 30.00           C  
ATOM    847  O   GLN B  57       0.747   1.728  15.489  1.00 30.00           O  
ATOM    848  CB  GLN B  57       1.779   3.098  12.827  1.00 30.00           C  
ATOM    849  CG  GLN B  57       1.186   2.694  11.458  1.00 30.00           C  
ATOM    850  CD  GLN B  57       0.670   3.846  10.581  1.00 30.00           C  
ATOM    851  OE1 GLN B  57       0.113   3.594   9.515  1.00 30.00           O  
ATOM    852  NE2 GLN B  57       0.844   5.107  10.987  1.00 30.00           N  
ATOM    853  H   GLN B  57       1.565   3.863  15.775  1.00 30.00           H  
ATOM    854  HA  GLN B  57      -0.084   4.082  13.418  1.00 30.00           H  
ATOM    855  HB3 GLN B  57       2.367   2.263  13.213  1.00 30.00           H  
ATOM    856  HB2 GLN B  57       2.510   3.895  12.678  1.00 30.00           H  
ATOM    857  HG3 GLN B  57       0.378   1.976  11.596  1.00 30.00           H  
ATOM    858  HG2 GLN B  57       1.955   2.178  10.884  1.00 30.00           H  
ATOM    859 HE22 GLN B  57       0.537   5.871  10.403  1.00 30.00           H  
ATOM    860 HE21 GLN B  57       1.294   5.312  11.870  1.00 30.00           H  
ATOM    861  N   LYS B  58      -1.107   1.927  14.186  1.00 30.00           N  
ATOM    862  CA  LYS B  58      -1.915   0.911  14.846  1.00 30.00           C  
ATOM    863  C   LYS B  58      -2.538  -0.003  13.787  1.00 30.00           C  
ATOM    864  O   LYS B  58      -3.418   0.435  13.053  1.00 30.00           O  
ATOM    865  CB  LYS B  58      -2.947   1.632  15.742  1.00 30.00           C  
ATOM    866  CG  LYS B  58      -3.923   0.695  16.472  1.00 30.00           C  
ATOM    867  CD  LYS B  58      -4.834   1.413  17.480  1.00 30.00           C  
ATOM    868  CE  LYS B  58      -4.082   1.933  18.718  1.00 30.00           C  
ATOM    869  NZ  LYS B  58      -5.010   2.508  19.704  1.00 30.00           N1+
ATOM    870  H   LYS B  58      -1.568   2.444  13.448  1.00 30.00           H  
ATOM    871  HA  LYS B  58      -1.291   0.289  15.493  1.00 30.00           H  
ATOM    872  HB3 LYS B  58      -3.521   2.348  15.152  1.00 30.00           H  
ATOM    873  HB2 LYS B  58      -2.396   2.224  16.471  1.00 30.00           H  
ATOM    874  HG3 LYS B  58      -3.367  -0.095  16.979  1.00 30.00           H  
ATOM    875  HG2 LYS B  58      -4.552   0.195  15.739  1.00 30.00           H  
ATOM    876  HD3 LYS B  58      -5.623   0.723  17.783  1.00 30.00           H  
ATOM    877  HD2 LYS B  58      -5.334   2.244  16.980  1.00 30.00           H  
ATOM    878  HE3 LYS B  58      -3.360   2.702  18.445  1.00 30.00           H  
ATOM    879  HE2 LYS B  58      -3.527   1.125  19.196  1.00 30.00           H  
ATOM    880  HZ1 LYS B  58      -5.505   3.282  19.283  1.00 30.00           H  
ATOM    881  HZ2 LYS B  58      -5.666   1.810  20.019  1.00 30.00           H  
ATOM    882  HZ3 LYS B  58      -4.491   2.866  20.496  1.00 30.00           H  
ATOM    883  N   LEU B  59      -2.074  -1.259  13.739  1.00 30.00           N  
ATOM    884  CA  LEU B  59      -2.621  -2.306  12.880  1.00 30.00           C  
ATOM    885  C   LEU B  59      -3.441  -3.232  13.783  1.00 30.00           C  
ATOM    886  O   LEU B  59      -2.860  -3.863  14.662  1.00 30.00           O  
ATOM    887  CB  LEU B  59      -1.477  -3.075  12.176  1.00 30.00           C  
ATOM    888  CG  LEU B  59      -0.755  -2.283  11.058  1.00 30.00           C  
ATOM    889  CD1 LEU B  59       0.166  -1.168  11.591  1.00 30.00           C  
ATOM    890  CD2 LEU B  59       0.022  -3.222  10.118  1.00 30.00           C  
ATOM    891  H   LEU B  59      -1.341  -1.548  14.374  1.00 30.00           H  
ATOM    892  HA  LEU B  59      -3.274  -1.889  12.114  1.00 30.00           H  
ATOM    893  HB3 LEU B  59      -1.918  -3.967  11.726  1.00 30.00           H  
ATOM    894  HB2 LEU B  59      -0.751  -3.442  12.902  1.00 30.00           H  
ATOM    895  HG  LEU B  59      -1.524  -1.813  10.444  1.00 30.00           H  
ATOM    896 HD11 LEU B  59      -0.331  -0.202  11.520  1.00 30.00           H  
ATOM    897 HD12 LEU B  59       0.444  -1.324  12.633  1.00 30.00           H  
ATOM    898 HD13 LEU B  59       1.088  -1.094  11.015  1.00 30.00           H  
ATOM    899 HD21 LEU B  59       1.007  -3.466  10.516  1.00 30.00           H  
ATOM    900 HD22 LEU B  59      -0.504  -4.162   9.948  1.00 30.00           H  
ATOM    901 HD23 LEU B  59       0.168  -2.755   9.143  1.00 30.00           H  
ATOM    902  N   VAL B  60      -4.765  -3.274  13.574  1.00 30.00           N  
ATOM    903  CA  VAL B  60      -5.704  -4.063  14.372  1.00 30.00           C  
ATOM    904  C   VAL B  60      -6.197  -5.252  13.535  1.00 30.00           C  
ATOM    905  O   VAL B  60      -6.480  -5.081  12.350  1.00 30.00           O  
ATOM    906  CB  VAL B  60      -6.945  -3.227  14.805  1.00 30.00           C  
ATOM    907  CG1 VAL B  60      -7.909  -3.997  15.734  1.00 30.00           C  
ATOM    908  CG2 VAL B  60      -6.539  -1.899  15.464  1.00 30.00           C  
ATOM    909  H   VAL B  60      -5.170  -2.728  12.823  1.00 30.00           H  
ATOM    910  HA  VAL B  60      -5.221  -4.453  15.265  1.00 30.00           H  
ATOM    911  HB  VAL B  60      -7.518  -2.964  13.919  1.00 30.00           H  
ATOM    912 HG11 VAL B  60      -8.721  -3.355  16.077  1.00 30.00           H  
ATOM    913 HG12 VAL B  60      -8.377  -4.845  15.232  1.00 30.00           H  
ATOM    914 HG13 VAL B  60      -7.391  -4.375  16.616  1.00 30.00           H  
ATOM    915 HG21 VAL B  60      -7.411  -1.359  15.832  1.00 30.00           H  
ATOM    916 HG22 VAL B  60      -5.865  -2.061  16.307  1.00 30.00           H  
ATOM    917 HG23 VAL B  60      -6.040  -1.243  14.750  1.00 30.00           H  
ATOM    918  N   PHE B  61      -6.292  -6.424  14.180  1.00 30.00           N  
ATOM    919  CA  PHE B  61      -6.706  -7.677  13.563  1.00 30.00           C  
ATOM    920  C   PHE B  61      -7.678  -8.385  14.517  1.00 30.00           C  
ATOM    921  O   PHE B  61      -7.243  -8.886  15.552  1.00 30.00           O  
ATOM    922  CB  PHE B  61      -5.441  -8.486  13.198  1.00 30.00           C  
ATOM    923  CG  PHE B  61      -5.618  -9.830  12.507  1.00 30.00           C  
ATOM    924  CD1 PHE B  61      -4.543 -10.743  12.523  1.00 30.00           C  
ATOM    925  CD2 PHE B  61      -6.732 -10.109  11.685  1.00 30.00           C  
ATOM    926  CE1 PHE B  61      -4.613 -11.923  11.797  1.00 30.00           C  
ATOM    927  CE2 PHE B  61      -6.788 -11.299  10.973  1.00 30.00           C  
ATOM    928  CZ  PHE B  61      -5.736 -12.204  11.033  1.00 30.00           C  
ATOM    929  H   PHE B  61      -6.024  -6.481  15.153  1.00 30.00           H  
ATOM    930  HA  PHE B  61      -7.231  -7.466  12.635  1.00 30.00           H  
ATOM    931  HB3 PHE B  61      -4.838  -8.639  14.095  1.00 30.00           H  
ATOM    932  HB2 PHE B  61      -4.826  -7.879  12.531  1.00 30.00           H  
ATOM    933  HD1 PHE B  61      -3.659 -10.530  13.105  1.00 30.00           H  
ATOM    934  HD2 PHE B  61      -7.551  -9.412  11.596  1.00 30.00           H  
ATOM    935  HE1 PHE B  61      -3.789 -12.620  11.825  1.00 30.00           H  
ATOM    936  HE2 PHE B  61      -7.654 -11.514  10.365  1.00 30.00           H  
ATOM    937  HZ  PHE B  61      -5.781 -13.126  10.474  1.00 30.00           H  
ATOM    938  N   PHE B  62      -8.974  -8.377  14.151  1.00 30.00           N  
ATOM    939  CA  PHE B  62     -10.131  -8.866  14.916  1.00 30.00           C  
ATOM    940  C   PHE B  62     -10.449  -7.933  16.098  1.00 30.00           C  
ATOM    941  O   PHE B  62     -10.075  -8.229  17.231  1.00 30.00           O  
ATOM    942  CB  PHE B  62      -9.966 -10.344  15.363  1.00 30.00           C  
ATOM    943  CG  PHE B  62      -9.652 -11.351  14.270  1.00 30.00           C  
ATOM    944  CD1 PHE B  62     -10.454 -11.445  13.113  1.00 30.00           C  
ATOM    945  CD2 PHE B  62      -8.599 -12.274  14.452  1.00 30.00           C  
ATOM    946  CE1 PHE B  62     -10.173 -12.407  12.152  1.00 30.00           C  
ATOM    947  CE2 PHE B  62      -8.343 -13.234  13.485  1.00 30.00           C  
ATOM    948  CZ  PHE B  62      -9.122 -13.294  12.337  1.00 30.00           C  
ATOM    949  H   PHE B  62      -9.211  -7.915  13.282  1.00 30.00           H  
ATOM    950  HA  PHE B  62     -10.994  -8.821  14.254  1.00 30.00           H  
ATOM    951  HB3 PHE B  62     -10.876 -10.676  15.863  1.00 30.00           H  
ATOM    952  HB2 PHE B  62      -9.186 -10.420  16.119  1.00 30.00           H  
ATOM    953  HD1 PHE B  62     -11.293 -10.780  12.973  1.00 30.00           H  
ATOM    954  HD2 PHE B  62      -7.988 -12.238  15.342  1.00 30.00           H  
ATOM    955  HE1 PHE B  62     -10.778 -12.472  11.260  1.00 30.00           H  
ATOM    956  HE2 PHE B  62      -7.532 -13.932  13.627  1.00 30.00           H  
ATOM    957  HZ  PHE B  62      -8.906 -14.031  11.583  1.00 30.00           H  
ATOM    958  N   ALA B  63     -11.143  -6.819  15.807  1.00 30.00           N  
ATOM    959  CA  ALA B  63     -11.633  -5.850  16.795  1.00 30.00           C  
ATOM    960  C   ALA B  63     -12.801  -6.373  17.656  1.00 30.00           C  
ATOM    961  O   ALA B  63     -13.012  -5.845  18.747  1.00 30.00           O  
ATOM    962  CB  ALA B  63     -12.048  -4.563  16.069  1.00 30.00           C  
ATOM    963  H   ALA B  63     -11.410  -6.636  14.847  1.00 30.00           H  
ATOM    964  HA  ALA B  63     -10.807  -5.610  17.467  1.00 30.00           H  
ATOM    965  HB1 ALA B  63     -12.303  -3.774  16.778  1.00 30.00           H  
ATOM    966  HB2 ALA B  63     -11.244  -4.188  15.435  1.00 30.00           H  
ATOM    967  HB3 ALA B  63     -12.920  -4.731  15.438  1.00 30.00           H  
ATOM    968  N   GLU B  64     -13.502  -7.407  17.164  1.00 30.00           N  
ATOM    969  CA  GLU B  64     -14.491  -8.195  17.898  1.00 30.00           C  
ATOM    970  C   GLU B  64     -14.019  -9.652  17.977  1.00 30.00           C  
ATOM    971  O   GLU B  64     -13.202 -10.083  17.159  1.00 30.00           O  
ATOM    972  CB  GLU B  64     -15.855  -8.121  17.177  1.00 30.00           C  
ATOM    973  CG  GLU B  64     -16.478  -6.708  17.106  1.00 30.00           C  
ATOM    974  CD  GLU B  64     -16.833  -6.071  18.462  1.00 30.00           C  
ATOM    975  OE1 GLU B  64     -17.092  -6.821  19.431  1.00 30.00           O  
ATOM    976  OE2 GLU B  64     -16.850  -4.821  18.507  1.00 30.00           O1-
ATOM    977  H   GLU B  64     -13.256  -7.772  16.255  1.00 30.00           H  
ATOM    978  HA  GLU B  64     -14.587  -7.829  18.921  1.00 30.00           H  
ATOM    979  HB3 GLU B  64     -16.566  -8.808  17.641  1.00 30.00           H  
ATOM    980  HB2 GLU B  64     -15.730  -8.495  16.163  1.00 30.00           H  
ATOM    981  HG3 GLU B  64     -17.402  -6.764  16.529  1.00 30.00           H  
ATOM    982  HG2 GLU B  64     -15.818  -6.042  16.548  1.00 30.00           H  
ATOM    983  N   ASP B  65     -14.562 -10.385  18.964  1.00 30.00           N  
ATOM    984  CA  ASP B  65     -14.302 -11.810  19.172  1.00 30.00           C  
ATOM    985  C   ASP B  65     -14.835 -12.631  17.981  1.00 30.00           C  
ATOM    986  O   ASP B  65     -16.005 -12.503  17.617  1.00 30.00           O  
ATOM    987  CB  ASP B  65     -14.899 -12.309  20.513  1.00 30.00           C  
ATOM    988  CG  ASP B  65     -14.538 -13.749  20.933  1.00 30.00           C  
ATOM    989  OD1 ASP B  65     -13.419 -14.204  20.601  1.00 30.00           O  
ATOM    990  OD2 ASP B  65     -15.326 -14.313  21.723  1.00 30.00           O1-
ATOM    991  H   ASP B  65     -15.235  -9.961  19.586  1.00 30.00           H  
ATOM    992  HA  ASP B  65     -13.216 -11.917  19.217  1.00 30.00           H  
ATOM    993  HB3 ASP B  65     -15.985 -12.196  20.487  1.00 30.00           H  
ATOM    994  HB2 ASP B  65     -14.569 -11.643  21.312  1.00 30.00           H  
ATOM    995  N   VAL B  66     -13.948 -13.455  17.409  1.00 30.00           N  
ATOM    996  CA  VAL B  66     -14.246 -14.385  16.324  1.00 30.00           C  
ATOM    997  C   VAL B  66     -15.053 -15.593  16.846  1.00 30.00           C  
ATOM    998  O   VAL B  66     -14.827 -16.042  17.971  1.00 30.00           O  
ATOM    999  CB  VAL B  66     -12.927 -14.892  15.674  1.00 30.00           C  
ATOM   1000  CG1 VAL B  66     -12.108 -13.728  15.093  1.00 30.00           C  
ATOM   1001  CG2 VAL B  66     -12.037 -15.752  16.597  1.00 30.00           C  
ATOM   1002  H   VAL B  66     -13.016 -13.513  17.793  1.00 30.00           H  
ATOM   1003  HA  VAL B  66     -14.838 -13.863  15.569  1.00 30.00           H  
ATOM   1004  HB  VAL B  66     -13.204 -15.517  14.823  1.00 30.00           H  
ATOM   1005 HG11 VAL B  66     -12.722 -13.074  14.477  1.00 30.00           H  
ATOM   1006 HG12 VAL B  66     -11.671 -13.114  15.881  1.00 30.00           H  
ATOM   1007 HG13 VAL B  66     -11.291 -14.098  14.474  1.00 30.00           H  
ATOM   1008 HG21 VAL B  66     -11.883 -15.275  17.566  1.00 30.00           H  
ATOM   1009 HG22 VAL B  66     -12.467 -16.738  16.774  1.00 30.00           H  
ATOM   1010 HG23 VAL B  66     -11.053 -15.906  16.162  1.00 30.00           H  
ATOM   1011  N   GLY B  67     -15.973 -16.104  16.012  1.00 30.00           N  
ATOM   1012  CA  GLY B  67     -16.801 -17.274  16.318  1.00 30.00           C  
ATOM   1013  C   GLY B  67     -15.969 -18.567  16.279  1.00 30.00           C  
ATOM   1014  O   GLY B  67     -16.215 -19.474  17.072  1.00 30.00           O  
ATOM   1015  H   GLY B  67     -16.098 -15.685  15.098  1.00 30.00           H  
ATOM   1016  HA3 GLY B  67     -17.600 -17.346  15.580  1.00 30.00           H  
ATOM   1017  HA2 GLY B  67     -17.272 -17.159  17.295  1.00 30.00           H  
ATOM   1018  N   SER B  68     -14.961 -18.618  15.393  1.00 30.00           N  
ATOM   1019  CA  SER B  68     -13.923 -19.643  15.320  1.00 30.00           C  
ATOM   1020  C   SER B  68     -12.769 -19.120  14.449  1.00 30.00           C  
ATOM   1021  O   SER B  68     -12.991 -18.282  13.572  1.00 30.00           O  
ATOM   1022  CB  SER B  68     -14.500 -21.005  14.855  1.00 30.00           C  
ATOM   1023  OG  SER B  68     -14.999 -20.981  13.533  1.00 30.00           O  
ATOM   1024  H   SER B  68     -14.826 -17.835  14.768  1.00 30.00           H  
ATOM   1025  HA  SER B  68     -13.530 -19.769  16.330  1.00 30.00           H  
ATOM   1026  HB3 SER B  68     -15.292 -21.349  15.519  1.00 30.00           H  
ATOM   1027  HB2 SER B  68     -13.720 -21.765  14.901  1.00 30.00           H  
ATOM   1028  HG  SER B  68     -15.784 -20.424  13.520  1.00 30.00           H  
ATOM   1029  N   ASN B  69     -11.552 -19.619  14.718  1.00 30.00           N  
ATOM   1030  CA  ASN B  69     -10.338 -19.246  13.996  1.00 30.00           C  
ATOM   1031  C   ASN B  69      -9.348 -20.419  13.993  1.00 30.00           C  
ATOM   1032  O   ASN B  69      -8.985 -20.927  15.054  1.00 30.00           O  
ATOM   1033  CB  ASN B  69      -9.747 -17.940  14.586  1.00 30.00           C  
ATOM   1034  CG  ASN B  69      -8.368 -17.573  14.023  1.00 30.00           C  
ATOM   1035  OD1 ASN B  69      -8.190 -17.499  12.811  1.00 30.00           O  
ATOM   1036  ND2 ASN B  69      -7.382 -17.367  14.894  1.00 30.00           N  
ATOM   1037  H   ASN B  69     -11.434 -20.301  15.454  1.00 30.00           H  
ATOM   1038  HA  ASN B  69     -10.643 -19.033  12.972  1.00 30.00           H  
ATOM   1039  HB3 ASN B  69      -9.675 -18.026  15.672  1.00 30.00           H  
ATOM   1040  HB2 ASN B  69     -10.423 -17.111  14.378  1.00 30.00           H  
ATOM   1041 HD22 ASN B  69      -6.454 -17.147  14.563  1.00 30.00           H  
ATOM   1042 HD21 ASN B  69      -7.551 -17.448  15.886  1.00 30.00           H  
ATOM   1043  N   LYS B  70      -8.880 -20.742  12.781  1.00 30.00           N  
ATOM   1044  CA  LYS B  70      -7.751 -21.617  12.504  1.00 30.00           C  
ATOM   1045  C   LYS B  70      -7.193 -21.244  11.122  1.00 30.00           C  
ATOM   1046  O   LYS B  70      -7.421 -21.955  10.147  1.00 30.00           O  
ATOM   1047  CB  LYS B  70      -8.118 -23.111  12.705  1.00 30.00           C  
ATOM   1048  CG  LYS B  70      -9.324 -23.654  11.902  1.00 30.00           C  
ATOM   1049  CD  LYS B  70      -9.705 -25.098  12.275  1.00 30.00           C  
ATOM   1050  CE  LYS B  70      -8.638 -26.146  11.901  1.00 30.00           C  
ATOM   1051  NZ  LYS B  70      -9.047 -27.507  12.292  1.00 30.00           N1+
ATOM   1052  H   LYS B  70      -9.270 -20.275  11.972  1.00 30.00           H  
ATOM   1053  HA  LYS B  70      -6.970 -21.378  13.226  1.00 30.00           H  
ATOM   1054  HB3 LYS B  70      -8.319 -23.272  13.765  1.00 30.00           H  
ATOM   1055  HB2 LYS B  70      -7.233 -23.708  12.486  1.00 30.00           H  
ATOM   1056  HG3 LYS B  70      -9.134 -23.613  10.831  1.00 30.00           H  
ATOM   1057  HG2 LYS B  70     -10.190 -23.014  12.073  1.00 30.00           H  
ATOM   1058  HD3 LYS B  70     -10.647 -25.344  11.783  1.00 30.00           H  
ATOM   1059  HD2 LYS B  70      -9.908 -25.142  13.346  1.00 30.00           H  
ATOM   1060  HE3 LYS B  70      -7.688 -25.929  12.390  1.00 30.00           H  
ATOM   1061  HE2 LYS B  70      -8.458 -26.133  10.826  1.00 30.00           H  
ATOM   1062  HZ1 LYS B  70      -9.187 -27.544  13.292  1.00 30.00           H  
ATOM   1063  HZ2 LYS B  70      -9.908 -27.749  11.823  1.00 30.00           H  
ATOM   1064  HZ3 LYS B  70      -8.326 -28.164  12.030  1.00 30.00           H  
ATOM   1065  N   GLY B  71      -6.482 -20.109  11.060  1.00 30.00           N  
ATOM   1066  CA  GLY B  71      -5.866 -19.626   9.829  1.00 30.00           C  
ATOM   1067  C   GLY B  71      -5.723 -18.105   9.885  1.00 30.00           C  
ATOM   1068  O   GLY B  71      -6.169 -17.429   8.962  1.00 30.00           O  
ATOM   1069  H   GLY B  71      -6.337 -19.560  11.897  1.00 30.00           H  
ATOM   1070  HA3 GLY B  71      -6.436 -19.900   8.943  1.00 30.00           H  
ATOM   1071  HA2 GLY B  71      -4.889 -20.087   9.717  1.00 30.00           H  
ATOM   1072  N   ALA B  72      -5.112 -17.575  10.955  1.00 30.00           N  
ATOM   1073  CA  ALA B  72      -4.761 -16.165  11.116  1.00 30.00           C  
ATOM   1074  C   ALA B  72      -3.235 -16.034  11.202  1.00 30.00           C  
ATOM   1075  O   ALA B  72      -2.602 -16.806  11.922  1.00 30.00           O  
ATOM   1076  CB  ALA B  72      -5.437 -15.615  12.379  1.00 30.00           C  
ATOM   1077  H   ALA B  72      -4.783 -18.187  11.691  1.00 30.00           H  
ATOM   1078  HA  ALA B  72      -5.117 -15.575  10.273  1.00 30.00           H  
ATOM   1079  HB1 ALA B  72      -6.510 -15.517  12.222  1.00 30.00           H  
ATOM   1080  HB2 ALA B  72      -5.285 -16.267  13.238  1.00 30.00           H  
ATOM   1081  HB3 ALA B  72      -5.058 -14.629  12.642  1.00 30.00           H  
ATOM   1082  N   ILE B  73      -2.673 -15.073  10.453  1.00 30.00           N  
ATOM   1083  CA  ILE B  73      -1.234 -14.805  10.390  1.00 30.00           C  
ATOM   1084  C   ILE B  73      -1.020 -13.281  10.373  1.00 30.00           C  
ATOM   1085  O   ILE B  73      -1.736 -12.575   9.663  1.00 30.00           O  
ATOM   1086  CB  ILE B  73      -0.565 -15.451   9.132  1.00 30.00           C  
ATOM   1087  CG1 ILE B  73      -0.723 -16.993   9.158  1.00 30.00           C  
ATOM   1088  CG2 ILE B  73       0.925 -15.064   8.964  1.00 30.00           C  
ATOM   1089  CD1 ILE B  73      -0.203 -17.731   7.921  1.00 30.00           C  
ATOM   1090  H   ILE B  73      -3.252 -14.491   9.863  1.00 30.00           H  
ATOM   1091  HA  ILE B  73      -0.747 -15.200  11.284  1.00 30.00           H  
ATOM   1092  HB  ILE B  73      -1.094 -15.086   8.251  1.00 30.00           H  
ATOM   1093 HG13 ILE B  73      -1.773 -17.258   9.251  1.00 30.00           H  
ATOM   1094 HG12 ILE B  73      -0.228 -17.393  10.044  1.00 30.00           H  
ATOM   1095 HG21 ILE B  73       1.383 -15.565   8.112  1.00 30.00           H  
ATOM   1096 HG22 ILE B  73       1.060 -13.998   8.787  1.00 30.00           H  
ATOM   1097 HG23 ILE B  73       1.498 -15.330   9.852  1.00 30.00           H  
ATOM   1098 HD11 ILE B  73      -0.622 -18.736   7.862  1.00 30.00           H  
ATOM   1099 HD12 ILE B  73      -0.476 -17.207   7.005  1.00 30.00           H  
ATOM   1100 HD13 ILE B  73       0.880 -17.835   7.959  1.00 30.00           H  
ATOM   1101  N   ILE B  74      -0.035 -12.808  11.151  1.00 30.00           N  
ATOM   1102  CA  ILE B  74       0.290 -11.390  11.296  1.00 30.00           C  
ATOM   1103  C   ILE B  74       1.804 -11.182  11.484  1.00 30.00           C  
ATOM   1104  O   ILE B  74       2.434 -11.893  12.267  1.00 30.00           O  
ATOM   1105  CB  ILE B  74      -0.555 -10.693  12.413  1.00 30.00           C  
ATOM   1106  CG1 ILE B  74      -0.127  -9.236  12.729  1.00 30.00           C  
ATOM   1107  CG2 ILE B  74      -0.673 -11.510  13.709  1.00 30.00           C  
ATOM   1108  CD1 ILE B  74      -1.215  -8.408  13.435  1.00 30.00           C  
ATOM   1109  H   ILE B  74       0.505 -13.443  11.724  1.00 30.00           H  
ATOM   1110  HA  ILE B  74       0.033 -10.905  10.357  1.00 30.00           H  
ATOM   1111  HB  ILE B  74      -1.566 -10.636  12.013  1.00 30.00           H  
ATOM   1112 HG13 ILE B  74       0.146  -8.719  11.809  1.00 30.00           H  
ATOM   1113 HG12 ILE B  74       0.773  -9.238  13.346  1.00 30.00           H  
ATOM   1114 HG21 ILE B  74      -1.263 -10.989  14.462  1.00 30.00           H  
ATOM   1115 HG22 ILE B  74      -1.172 -12.463  13.537  1.00 30.00           H  
ATOM   1116 HG23 ILE B  74       0.308 -11.707  14.129  1.00 30.00           H  
ATOM   1117 HD11 ILE B  74      -1.055  -7.342  13.274  1.00 30.00           H  
ATOM   1118 HD12 ILE B  74      -2.212  -8.643  13.063  1.00 30.00           H  
ATOM   1119 HD13 ILE B  74      -1.209  -8.581  14.512  1.00 30.00           H  
ATOM   1120  N   GLY B  75       2.357 -10.209  10.745  1.00 30.00           N  
ATOM   1121  CA  GLY B  75       3.766  -9.841  10.814  1.00 30.00           C  
ATOM   1122  C   GLY B  75       3.970  -8.477  10.149  1.00 30.00           C  
ATOM   1123  O   GLY B  75       3.019  -7.722   9.944  1.00 30.00           O  
ATOM   1124  H   GLY B  75       1.780  -9.672  10.110  1.00 30.00           H  
ATOM   1125  HA3 GLY B  75       4.377 -10.601  10.326  1.00 30.00           H  
ATOM   1126  HA2 GLY B  75       4.081  -9.759  11.850  1.00 30.00           H  
ATOM   1127  N   LEU B  76       5.237  -8.173   9.830  1.00 30.00           N  
ATOM   1128  CA  LEU B  76       5.655  -7.042   8.993  1.00 30.00           C  
ATOM   1129  C   LEU B  76       6.146  -7.587   7.644  1.00 30.00           C  
ATOM   1130  O   LEU B  76       5.728  -7.092   6.600  1.00 30.00           O  
ATOM   1131  CB  LEU B  76       6.768  -6.226   9.690  1.00 30.00           C  
ATOM   1132  CG  LEU B  76       6.399  -5.687  11.089  1.00 30.00           C  
ATOM   1133  CD1 LEU B  76       7.575  -4.921  11.715  1.00 30.00           C  
ATOM   1134  CD2 LEU B  76       5.131  -4.818  11.065  1.00 30.00           C  
ATOM   1135  H   LEU B  76       5.974  -8.819  10.081  1.00 30.00           H  
ATOM   1136  HA  LEU B  76       4.808  -6.384   8.793  1.00 30.00           H  
ATOM   1137  HB3 LEU B  76       7.047  -5.389   9.047  1.00 30.00           H  
ATOM   1138  HB2 LEU B  76       7.663  -6.840   9.782  1.00 30.00           H  
ATOM   1139  HG  LEU B  76       6.198  -6.536  11.743  1.00 30.00           H  
ATOM   1140 HD11 LEU B  76       7.299  -4.473  12.670  1.00 30.00           H  
ATOM   1141 HD12 LEU B  76       8.421  -5.583  11.902  1.00 30.00           H  
ATOM   1142 HD13 LEU B  76       7.913  -4.117  11.062  1.00 30.00           H  
ATOM   1143 HD21 LEU B  76       4.237  -5.439  11.096  1.00 30.00           H  
ATOM   1144 HD22 LEU B  76       5.083  -4.151  11.924  1.00 30.00           H  
ATOM   1145 HD23 LEU B  76       5.078  -4.207  10.164  1.00 30.00           H  
ATOM   1146  N   MET B  77       6.968  -8.646   7.700  1.00 30.00           N  
ATOM   1147  CA  MET B  77       7.263  -9.528   6.580  1.00 30.00           C  
ATOM   1148  C   MET B  77       6.530 -10.853   6.818  1.00 30.00           C  
ATOM   1149  O   MET B  77       6.631 -11.419   7.906  1.00 30.00           O  
ATOM   1150  CB  MET B  77       8.783  -9.759   6.481  1.00 30.00           C  
ATOM   1151  CG  MET B  77       9.486  -8.769   5.545  1.00 30.00           C  
ATOM   1152  SD  MET B  77      11.275  -9.029   5.420  1.00 30.00           S  
ATOM   1153  CE  MET B  77      11.644  -8.032   3.956  1.00 30.00           C  
ATOM   1154  H   MET B  77       7.277  -8.981   8.603  1.00 30.00           H  
ATOM   1155  HA  MET B  77       6.912  -9.101   5.640  1.00 30.00           H  
ATOM   1156  HB3 MET B  77       8.974 -10.761   6.101  1.00 30.00           H  
ATOM   1157  HB2 MET B  77       9.239  -9.727   7.471  1.00 30.00           H  
ATOM   1158  HG3 MET B  77       9.305  -7.747   5.876  1.00 30.00           H  
ATOM   1159  HG2 MET B  77       9.062  -8.856   4.544  1.00 30.00           H  
ATOM   1160  HE1 MET B  77      11.324  -7.000   4.102  1.00 30.00           H  
ATOM   1161  HE2 MET B  77      12.716  -8.042   3.762  1.00 30.00           H  
ATOM   1162  HE3 MET B  77      11.135  -8.440   3.083  1.00 30.00           H  
ATOM   1163  N   VAL B  78       5.828 -11.329   5.782  1.00 30.00           N  
ATOM   1164  CA  VAL B  78       5.216 -12.654   5.746  1.00 30.00           C  
ATOM   1165  C   VAL B  78       5.527 -13.248   4.360  1.00 30.00           C  
ATOM   1166  O   VAL B  78       5.194 -12.626   3.352  1.00 30.00           O  
ATOM   1167  CB  VAL B  78       3.676 -12.614   5.975  1.00 30.00           C  
ATOM   1168  CG1 VAL B  78       3.033 -14.013   5.918  1.00 30.00           C  
ATOM   1169  CG2 VAL B  78       3.301 -11.949   7.315  1.00 30.00           C  
ATOM   1170  H   VAL B  78       5.768 -10.792   4.927  1.00 30.00           H  
ATOM   1171  HA  VAL B  78       5.664 -13.288   6.509  1.00 30.00           H  
ATOM   1172  HB  VAL B  78       3.222 -12.015   5.182  1.00 30.00           H  
ATOM   1173 HG11 VAL B  78       3.195 -14.508   4.963  1.00 30.00           H  
ATOM   1174 HG12 VAL B  78       3.441 -14.660   6.694  1.00 30.00           H  
ATOM   1175 HG13 VAL B  78       1.955 -13.958   6.069  1.00 30.00           H  
ATOM   1176 HG21 VAL B  78       2.224 -11.979   7.484  1.00 30.00           H  
ATOM   1177 HG22 VAL B  78       3.781 -12.447   8.158  1.00 30.00           H  
ATOM   1178 HG23 VAL B  78       3.592 -10.898   7.339  1.00 30.00           H  
ATOM   1179  N   GLY B  79       6.199 -14.409   4.336  1.00 30.00           N  
ATOM   1180  CA  GLY B  79       6.720 -15.007   3.111  1.00 30.00           C  
ATOM   1181  C   GLY B  79       6.273 -16.467   3.030  1.00 30.00           C  
ATOM   1182  O   GLY B  79       6.546 -17.232   3.949  1.00 30.00           O  
ATOM   1183  H   GLY B  79       6.412 -14.881   5.205  1.00 30.00           H  
ATOM   1184  HA3 GLY B  79       7.810 -14.980   3.153  1.00 30.00           H  
ATOM   1185  HA2 GLY B  79       6.436 -14.455   2.218  1.00 30.00           H  
ATOM   1186  N   GLY B  80       5.650 -16.847   1.900  1.00 30.00           N  
ATOM   1187  CA  GLY B  80       5.313 -18.205   1.447  1.00 30.00           C  
ATOM   1188  C   GLY B  80       4.584 -19.125   2.442  1.00 30.00           C  
ATOM   1189  O   GLY B  80       4.603 -20.340   2.244  1.00 30.00           O  
ATOM   1190  H   GLY B  80       5.479 -16.123   1.211  1.00 30.00           H  
ATOM   1191  HA3 GLY B  80       6.217 -18.695   1.099  1.00 30.00           H  
ATOM   1192  HA2 GLY B  80       4.683 -18.111   0.565  1.00 30.00           H  
ATOM   1193  N   VAL B  81       3.953 -18.571   3.492  1.00 30.00           N  
ATOM   1194  CA  VAL B  81       3.179 -19.292   4.506  1.00 30.00           C  
ATOM   1195  C   VAL B  81       1.954 -20.004   3.901  1.00 30.00           C  
ATOM   1196  O   VAL B  81       1.400 -19.512   2.919  1.00 30.00           O  
ATOM   1197  CB  VAL B  81       2.673 -18.319   5.606  1.00 30.00           C  
ATOM   1198  CG1 VAL B  81       3.834 -17.691   6.390  1.00 30.00           C  
ATOM   1199  CG2 VAL B  81       1.709 -17.224   5.108  1.00 30.00           C  
ATOM   1200  H   VAL B  81       3.991 -17.569   3.605  1.00 30.00           H  
ATOM   1201  HA  VAL B  81       3.833 -20.041   4.956  1.00 30.00           H  
ATOM   1202  HB  VAL B  81       2.114 -18.912   6.330  1.00 30.00           H  
ATOM   1203 HG11 VAL B  81       4.486 -18.452   6.814  1.00 30.00           H  
ATOM   1204 HG12 VAL B  81       4.443 -17.043   5.760  1.00 30.00           H  
ATOM   1205 HG13 VAL B  81       3.455 -17.086   7.212  1.00 30.00           H  
ATOM   1206 HG21 VAL B  81       0.763 -17.633   4.751  1.00 30.00           H  
ATOM   1207 HG22 VAL B  81       1.470 -16.516   5.899  1.00 30.00           H  
ATOM   1208 HG23 VAL B  81       2.155 -16.654   4.299  1.00 30.00           H  
ATOM   1209  N   VAL B  82       1.565 -21.144   4.490  1.00 30.00           N  
ATOM   1210  CA  VAL B  82       0.480 -21.981   3.979  1.00 30.00           C  
ATOM   1211  C   VAL B  82      -0.658 -22.037   5.011  1.00 30.00           C  
ATOM   1212  O   VAL B  82      -0.404 -22.308   6.183  1.00 30.00           O  
ATOM   1213  CB  VAL B  82       0.964 -23.430   3.687  1.00 30.00           C  
ATOM   1214  CG1 VAL B  82      -0.150 -24.352   3.147  1.00 30.00           C  
ATOM   1215  CG2 VAL B  82       2.159 -23.450   2.714  1.00 30.00           C  
ATOM   1216  H   VAL B  82       2.040 -21.474   5.320  1.00 30.00           H  
ATOM   1217  HA  VAL B  82       0.087 -21.584   3.046  1.00 30.00           H  
ATOM   1218  HB  VAL B  82       1.313 -23.865   4.621  1.00 30.00           H  
ATOM   1219 HG11 VAL B  82      -0.620 -23.927   2.259  1.00 30.00           H  
ATOM   1220 HG12 VAL B  82       0.246 -25.331   2.876  1.00 30.00           H  
ATOM   1221 HG13 VAL B  82      -0.929 -24.524   3.889  1.00 30.00           H  
ATOM   1222 HG21 VAL B  82       3.021 -22.921   3.122  1.00 30.00           H  
ATOM   1223 HG22 VAL B  82       2.483 -24.470   2.508  1.00 30.00           H  
ATOM   1224 HG23 VAL B  82       1.904 -22.984   1.762  1.00 30.00           H  
ATOM   1225  N   ILE B  83      -1.893 -21.810   4.543  1.00 30.00           N  
ATOM   1226  CA  ILE B  83      -3.117 -22.004   5.315  1.00 30.00           C  
ATOM   1227  C   ILE B  83      -3.953 -23.032   4.534  1.00 30.00           C  
ATOM   1228  O   ILE B  83      -4.587 -22.674   3.545  1.00 30.00           O  
ATOM   1229  CB  ILE B  83      -3.921 -20.682   5.516  1.00 30.00           C  
ATOM   1230  CG1 ILE B  83      -3.038 -19.600   6.187  1.00 30.00           C  
ATOM   1231  CG2 ILE B  83      -5.203 -20.931   6.340  1.00 30.00           C  
ATOM   1232  CD1 ILE B  83      -3.716 -18.243   6.418  1.00 30.00           C  
ATOM   1233  H   ILE B  83      -2.017 -21.546   3.575  1.00 30.00           H  
ATOM   1234  HA  ILE B  83      -2.898 -22.408   6.301  1.00 30.00           H  
ATOM   1235  HB  ILE B  83      -4.221 -20.290   4.544  1.00 30.00           H  
ATOM   1236 HG13 ILE B  83      -2.146 -19.420   5.587  1.00 30.00           H  
ATOM   1237 HG12 ILE B  83      -2.677 -19.977   7.141  1.00 30.00           H  
ATOM   1238 HG21 ILE B  83      -5.759 -20.011   6.504  1.00 30.00           H  
ATOM   1239 HG22 ILE B  83      -5.888 -21.620   5.847  1.00 30.00           H  
ATOM   1240 HG23 ILE B  83      -4.966 -21.345   7.320  1.00 30.00           H  
ATOM   1241 HD11 ILE B  83      -4.403 -18.285   7.259  1.00 30.00           H  
ATOM   1242 HD12 ILE B  83      -2.977 -17.476   6.646  1.00 30.00           H  
ATOM   1243 HD13 ILE B  83      -4.270 -17.913   5.542  1.00 30.00           H  
ATOM   1244  N   ALA B  84      -3.878 -24.304   4.955  1.00 30.00           N  
ATOM   1245  CA  ALA B  84      -4.467 -25.439   4.244  1.00 30.00           C  
ATOM   1246  C   ALA B  84      -4.903 -26.515   5.252  1.00 30.00           C  
ATOM   1247  O   ALA B  84      -6.252 -26.458   5.447  1.00 30.00           O  
ATOM   1248  OXT ALA B  84      -4.143 -27.302   5.777  1.00 30.00           O  
ATOM   1249  CB  ALA B  84      -3.448 -25.983   3.225  1.00 30.00           C  
ATOM   1250  HXT ALA B  84      -3.343 -24.525   5.785  1.00 30.00           H  
ATOM   1251  HA  ALA B  84      -5.346 -25.107   3.685  1.00 30.00           H  
ATOM   1252  H   ALA B  84      -6.546 -27.129   6.066  1.00 30.00           H  
ATOM   1253  HB1 ALA B  84      -3.154 -25.214   2.510  1.00 30.00           H  
ATOM   1254  HB2 ALA B  84      -2.542 -26.343   3.715  1.00 30.00           H  
ATOM   1255  HB3 ALA B  84      -3.868 -26.813   2.655  1.00 30.00           H  
TER    1256      ALA B  84
ATOM   1257  N   ASP C  85      16.938  22.672   4.363  1.00110.00           N  
ATOM   1258  CA  ASP C  85      18.103  23.084   5.178  1.00110.00           C  
ATOM   1259  C   ASP C  85      18.063  24.614   5.447  1.00110.00           C  
ATOM   1260  O   ASP C  85      18.622  25.046   6.456  1.00110.00           O  
ATOM   1261  CB  ASP C  85      19.464  22.520   4.658  1.00110.00           C  
ATOM   1262  CG  ASP C  85      20.211  23.219   3.498  1.00110.00           C  
ATOM   1263  OD1 ASP C  85      19.591  23.980   2.725  1.00110.00           O  
ATOM   1264  OD2 ASP C  85      21.402  22.884   3.326  1.00110.00           O1-
ATOM   1265  H1  ASP C  85      16.076  22.949   4.815  1.00110.00           H  
ATOM   1266  H2  ASP C  85      16.892  21.664   4.284  1.00110.00           H  
ATOM   1267  HA  ASP C  85      17.965  22.645   6.167  1.00110.00           H  
ATOM   1268  HB3 ASP C  85      19.327  21.476   4.372  1.00110.00           H  
ATOM   1269  HB2 ASP C  85      20.154  22.490   5.504  1.00110.00           H  
ATOM   1270  N   ALA C  86      17.417  25.396   4.562  1.00110.00           N  
ATOM   1271  CA  ALA C  86      17.049  26.791   4.777  1.00110.00           C  
ATOM   1272  C   ALA C  86      15.746  26.855   5.587  1.00110.00           C  
ATOM   1273  O   ALA C  86      15.722  27.497   6.637  1.00110.00           O  
ATOM   1274  CB  ALA C  86      16.907  27.493   3.418  1.00110.00           C  
ATOM   1275  H   ALA C  86      17.028  24.955   3.743  1.00110.00           H  
ATOM   1276  HA  ALA C  86      17.838  27.293   5.342  1.00110.00           H  
ATOM   1277  HB1 ALA C  86      17.850  27.477   2.872  1.00110.00           H  
ATOM   1278  HB2 ALA C  86      16.153  27.015   2.791  1.00110.00           H  
ATOM   1279  HB3 ALA C  86      16.619  28.538   3.544  1.00110.00           H  
ATOM   1280  N   GLU C  87      14.714  26.136   5.110  1.00110.00           N  
ATOM   1281  CA  GLU C  87      13.483  25.870   5.849  1.00110.00           C  
ATOM   1282  C   GLU C  87      13.666  24.563   6.636  1.00110.00           C  
ATOM   1283  O   GLU C  87      14.049  23.549   6.048  1.00110.00           O  
ATOM   1284  CB  GLU C  87      12.275  25.762   4.890  1.00110.00           C  
ATOM   1285  CG  GLU C  87      12.098  26.951   3.910  1.00110.00           C  
ATOM   1286  CD  GLU C  87      12.770  26.812   2.530  1.00110.00           C  
ATOM   1287  OE1 GLU C  87      13.067  25.674   2.102  1.00110.00           O  
ATOM   1288  OE2 GLU C  87      12.972  27.870   1.895  1.00110.00           O1-
ATOM   1289  H   GLU C  87      14.809  25.646   4.233  1.00110.00           H  
ATOM   1290  HA  GLU C  87      13.288  26.690   6.543  1.00110.00           H  
ATOM   1291  HB3 GLU C  87      11.377  25.721   5.507  1.00110.00           H  
ATOM   1292  HB2 GLU C  87      12.292  24.807   4.364  1.00110.00           H  
ATOM   1293  HG3 GLU C  87      12.426  27.874   4.391  1.00110.00           H  
ATOM   1294  HG2 GLU C  87      11.032  27.082   3.720  1.00110.00           H  
ATOM   1295  N   PHE C  88      13.383  24.619   7.946  1.00110.00           N  
ATOM   1296  CA  PHE C  88      13.507  23.504   8.883  1.00110.00           C  
ATOM   1297  C   PHE C  88      12.823  23.854  10.211  1.00110.00           C  
ATOM   1298  O   PHE C  88      13.058  24.937  10.748  1.00110.00           O  
ATOM   1299  CB  PHE C  88      14.992  23.090   9.061  1.00110.00           C  
ATOM   1300  CG  PHE C  88      15.302  22.104  10.180  1.00110.00           C  
ATOM   1301  CD1 PHE C  88      14.944  20.747  10.048  1.00110.00           C  
ATOM   1302  CD2 PHE C  88      15.841  22.551  11.407  1.00110.00           C  
ATOM   1303  CE1 PHE C  88      15.201  19.853  11.079  1.00110.00           C  
ATOM   1304  CE2 PHE C  88      16.085  21.643  12.429  1.00110.00           C  
ATOM   1305  CZ  PHE C  88      15.781  20.298  12.260  1.00110.00           C  
ATOM   1306  H   PHE C  88      13.080  25.493   8.353  1.00110.00           H  
ATOM   1307  HA  PHE C  88      12.973  22.652   8.455  1.00110.00           H  
ATOM   1308  HB3 PHE C  88      15.609  23.979   9.203  1.00110.00           H  
ATOM   1309  HB2 PHE C  88      15.350  22.631   8.139  1.00110.00           H  
ATOM   1310  HD1 PHE C  88      14.471  20.400   9.143  1.00110.00           H  
ATOM   1311  HD2 PHE C  88      16.076  23.596  11.549  1.00110.00           H  
ATOM   1312  HE1 PHE C  88      14.940  18.811  10.967  1.00110.00           H  
ATOM   1313  HE2 PHE C  88      16.513  21.983  13.361  1.00110.00           H  
ATOM   1314  HZ  PHE C  88      15.977  19.597  13.058  1.00110.00           H  
ATOM   1315  N   ARG C  89      12.031  22.902  10.725  1.00110.00           N  
ATOM   1316  CA  ARG C  89      11.453  22.908  12.065  1.00110.00           C  
ATOM   1317  C   ARG C  89      12.009  21.681  12.801  1.00110.00           C  
ATOM   1318  O   ARG C  89      11.998  20.582  12.245  1.00110.00           O  
ATOM   1319  CB  ARG C  89       9.912  22.887  11.956  1.00110.00           C  
ATOM   1320  CG  ARG C  89       9.163  22.835  13.303  1.00110.00           C  
ATOM   1321  CD  ARG C  89       7.639  22.740  13.117  1.00110.00           C  
ATOM   1322  NE  ARG C  89       6.943  22.447  14.382  1.00110.00           N  
ATOM   1323  CZ  ARG C  89       5.660  22.073  14.541  1.00110.00           C  
ATOM   1324  NH1 ARG C  89       4.820  21.936  13.504  1.00110.00           N  
ATOM   1325  NH2 ARG C  89       5.206  21.823  15.774  1.00110.00           N1+
ATOM   1326  H   ARG C  89      11.913  22.038  10.217  1.00110.00           H  
ATOM   1327  HA  ARG C  89      11.751  23.809  12.606  1.00110.00           H  
ATOM   1328  HB3 ARG C  89       9.614  22.025  11.359  1.00110.00           H  
ATOM   1329  HB2 ARG C  89       9.581  23.764  11.398  1.00110.00           H  
ATOM   1330  HG3 ARG C  89       9.388  23.775  13.809  1.00110.00           H  
ATOM   1331  HG2 ARG C  89       9.523  22.047  13.963  1.00110.00           H  
ATOM   1332  HD3 ARG C  89       7.373  22.057  12.309  1.00110.00           H  
ATOM   1333  HD2 ARG C  89       7.272  23.726  12.829  1.00110.00           H  
ATOM   1334  HE  ARG C  89       7.519  22.509  15.215  1.00110.00           H  
ATOM   1335 HH12 ARG C  89       3.864  21.646  13.648  1.00110.00           H  
ATOM   1336 HH11 ARG C  89       5.148  22.118  12.567  1.00110.00           H  
ATOM   1337 HH22 ARG C  89       4.247  21.547  15.927  1.00110.00           H  
ATOM   1338 HH21 ARG C  89       5.840  21.861  16.565  1.00110.00           H  
ATOM   1339  N   HIS C  90      12.487  21.906  14.034  1.00110.00           N  
ATOM   1340  CA  HIS C  90      13.183  20.921  14.866  1.00110.00           C  
ATOM   1341  C   HIS C  90      12.240  20.003  15.678  1.00110.00           C  
ATOM   1342  O   HIS C  90      12.739  19.145  16.405  1.00110.00           O  
ATOM   1343  CB  HIS C  90      14.165  21.705  15.768  1.00110.00           C  
ATOM   1344  CG  HIS C  90      15.325  20.941  16.367  1.00110.00           C  
ATOM   1345  ND1 HIS C  90      16.152  21.507  17.323  1.00110.00           N  
ATOM   1346  CD2 HIS C  90      15.823  19.671  16.159  1.00110.00           C  
ATOM   1347  CE1 HIS C  90      17.072  20.594  17.644  1.00110.00           C  
ATOM   1348  NE2 HIS C  90      16.934  19.455  16.978  1.00110.00           N  
ATOM   1349  H   HIS C  90      12.439  22.840  14.415  1.00110.00           H  
ATOM   1350  HA  HIS C  90      13.763  20.279  14.202  1.00110.00           H  
ATOM   1351  HB3 HIS C  90      13.616  22.184  16.580  1.00110.00           H  
ATOM   1352  HB2 HIS C  90      14.611  22.518  15.193  1.00110.00           H  
ATOM   1353  HD1 HIS C  90      16.073  22.437  17.709  1.00110.00           H  
ATOM   1354  HD2 HIS C  90      15.470  18.899  15.490  1.00110.00           H  
ATOM   1355  HE1 HIS C  90      17.851  20.766  18.373  1.00110.00           H  
ATOM   1356  N   ASP C  91      10.913  20.172  15.542  1.00110.00           N  
ATOM   1357  CA  ASP C  91       9.905  19.367  16.237  1.00110.00           C  
ATOM   1358  C   ASP C  91       8.729  19.043  15.290  1.00110.00           C  
ATOM   1359  O   ASP C  91       8.756  19.396  14.110  1.00110.00           O  
ATOM   1360  CB  ASP C  91       9.469  19.990  17.597  1.00110.00           C  
ATOM   1361  CG  ASP C  91       8.483  21.170  17.540  1.00110.00           C  
ATOM   1362  OD1 ASP C  91       8.843  22.218  16.960  1.00110.00           O  
ATOM   1363  OD2 ASP C  91       7.344  20.975  18.021  1.00110.00           O1-
ATOM   1364  H   ASP C  91      10.560  20.881  14.917  1.00110.00           H  
ATOM   1365  HA  ASP C  91      10.338  18.390  16.460  1.00110.00           H  
ATOM   1366  HB3 ASP C  91      10.360  20.367  18.100  1.00110.00           H  
ATOM   1367  HB2 ASP C  91       9.095  19.206  18.259  1.00110.00           H  
ATOM   1368  N   SER C  92       7.730  18.335  15.842  1.00110.00           N  
ATOM   1369  CA  SER C  92       6.581  17.787  15.119  1.00110.00           C  
ATOM   1370  C   SER C  92       5.255  17.889  15.900  1.00110.00           C  
ATOM   1371  O   SER C  92       4.257  17.343  15.430  1.00110.00           O  
ATOM   1372  CB  SER C  92       6.915  16.343  14.684  1.00110.00           C  
ATOM   1373  OG  SER C  92       7.117  15.486  15.794  1.00110.00           O  
ATOM   1374  H   SER C  92       7.784  18.092  16.821  1.00110.00           H  
ATOM   1375  HA  SER C  92       6.420  18.377  14.215  1.00110.00           H  
ATOM   1376  HB3 SER C  92       7.804  16.331  14.058  1.00110.00           H  
ATOM   1377  HB2 SER C  92       6.110  15.930  14.074  1.00110.00           H  
ATOM   1378  HG  SER C  92       7.969  15.689  16.186  1.00110.00           H  
ATOM   1379  N   GLY C  93       5.241  18.588  17.051  1.00110.00           N  
ATOM   1380  CA  GLY C  93       4.063  18.704  17.913  1.00110.00           C  
ATOM   1381  C   GLY C  93       3.838  17.376  18.648  1.00110.00           C  
ATOM   1382  O   GLY C  93       4.776  16.830  19.229  1.00110.00           O  
ATOM   1383  H   GLY C  93       6.085  19.044  17.371  1.00110.00           H  
ATOM   1384  HA3 GLY C  93       3.186  18.989  17.329  1.00110.00           H  
ATOM   1385  HA2 GLY C  93       4.236  19.494  18.645  1.00110.00           H  
ATOM   1386  N   TYR C  94       2.591  16.876  18.622  1.00110.00           N  
ATOM   1387  CA  TYR C  94       2.219  15.575  19.181  1.00110.00           C  
ATOM   1388  C   TYR C  94       1.344  14.783  18.192  1.00110.00           C  
ATOM   1389  O   TYR C  94       0.907  15.323  17.174  1.00110.00           O  
ATOM   1390  CB  TYR C  94       1.549  15.773  20.562  1.00110.00           C  
ATOM   1391  CG  TYR C  94       1.478  14.509  21.404  1.00110.00           C  
ATOM   1392  CD1 TYR C  94       0.240  13.898  21.693  1.00110.00           C  
ATOM   1393  CD2 TYR C  94       2.673  13.920  21.869  1.00110.00           C  
ATOM   1394  CE1 TYR C  94       0.203  12.698  22.430  1.00110.00           C  
ATOM   1395  CE2 TYR C  94       2.635  12.719  22.600  1.00110.00           C  
ATOM   1396  CZ  TYR C  94       1.401  12.104  22.879  1.00110.00           C  
ATOM   1397  OH  TYR C  94       1.378  10.934  23.579  1.00110.00           O  
ATOM   1398  H   TYR C  94       1.864  17.357  18.112  1.00110.00           H  
ATOM   1399  HA  TYR C  94       3.120  14.972  19.311  1.00110.00           H  
ATOM   1400  HB3 TYR C  94       0.556  16.211  20.448  1.00110.00           H  
ATOM   1401  HB2 TYR C  94       2.128  16.493  21.143  1.00110.00           H  
ATOM   1402  HD1 TYR C  94      -0.681  14.335  21.336  1.00110.00           H  
ATOM   1403  HD2 TYR C  94       3.626  14.380  21.651  1.00110.00           H  
ATOM   1404  HE1 TYR C  94      -0.751  12.242  22.643  1.00110.00           H  
ATOM   1405  HE2 TYR C  94       3.556  12.267  22.941  1.00110.00           H  
ATOM   1406  HH  TYR C  94       0.513  10.513  23.556  1.00110.00           H  
ATOM   1407  N   GLU C  95       1.147  13.494  18.514  1.00 30.00           N  
ATOM   1408  CA  GLU C  95       0.463  12.477  17.719  1.00 30.00           C  
ATOM   1409  C   GLU C  95      -1.007  12.818  17.423  1.00 30.00           C  
ATOM   1410  O   GLU C  95      -1.830  12.807  18.338  1.00 30.00           O  
ATOM   1411  CB  GLU C  95       0.578  11.112  18.447  1.00 30.00           C  
ATOM   1412  CG  GLU C  95       2.002  10.668  18.871  1.00 30.00           C  
ATOM   1413  CD  GLU C  95       3.003  10.409  17.732  1.00 30.00           C  
ATOM   1414  OE1 GLU C  95       2.597  10.454  16.550  1.00 30.00           O  
ATOM   1415  OE2 GLU C  95       4.181  10.148  18.063  1.00 30.00           O1-
ATOM   1416  H   GLU C  95       1.540  13.155  19.381  1.00 30.00           H  
ATOM   1417  HA  GLU C  95       0.985  12.430  16.764  1.00 30.00           H  
ATOM   1418  HB3 GLU C  95       0.151  10.338  17.812  1.00 30.00           H  
ATOM   1419  HB2 GLU C  95      -0.044  11.124  19.344  1.00 30.00           H  
ATOM   1420  HG3 GLU C  95       1.915   9.742  19.441  1.00 30.00           H  
ATOM   1421  HG2 GLU C  95       2.432  11.396  19.560  1.00 30.00           H  
ATOM   1422  N   VAL C  96      -1.292  13.102  16.141  1.00 30.00           N  
ATOM   1423  CA  VAL C  96      -2.629  13.391  15.610  1.00 30.00           C  
ATOM   1424  C   VAL C  96      -2.824  12.845  14.177  1.00 30.00           C  
ATOM   1425  O   VAL C  96      -3.968  12.595  13.796  1.00 30.00           O  
ATOM   1426  CB  VAL C  96      -2.965  14.913  15.607  1.00 30.00           C  
ATOM   1427  CG1 VAL C  96      -3.106  15.488  17.026  1.00 30.00           C  
ATOM   1428  CG2 VAL C  96      -2.008  15.776  14.758  1.00 30.00           C  
ATOM   1429  H   VAL C  96      -0.536  13.119  15.474  1.00 30.00           H  
ATOM   1430  HA  VAL C  96      -3.366  12.877  16.230  1.00 30.00           H  
ATOM   1431  HB  VAL C  96      -3.954  15.021  15.157  1.00 30.00           H  
ATOM   1432 HG11 VAL C  96      -3.804  14.900  17.623  1.00 30.00           H  
ATOM   1433 HG12 VAL C  96      -2.150  15.505  17.550  1.00 30.00           H  
ATOM   1434 HG13 VAL C  96      -3.480  16.512  16.999  1.00 30.00           H  
ATOM   1435 HG21 VAL C  96      -2.284  16.829  14.812  1.00 30.00           H  
ATOM   1436 HG22 VAL C  96      -0.979  15.690  15.107  1.00 30.00           H  
ATOM   1437 HG23 VAL C  96      -2.027  15.496  13.705  1.00 30.00           H  
ATOM   1438  N   HIS C  97      -1.727  12.631  13.424  1.00 30.00           N  
ATOM   1439  CA  HIS C  97      -1.733  11.999  12.099  1.00 30.00           C  
ATOM   1440  C   HIS C  97      -1.986  10.481  12.174  1.00 30.00           C  
ATOM   1441  O   HIS C  97      -2.639   9.949  11.277  1.00 30.00           O  
ATOM   1442  CB  HIS C  97      -0.394  12.313  11.393  1.00 30.00           C  
ATOM   1443  CG  HIS C  97      -0.247  11.809   9.973  1.00 30.00           C  
ATOM   1444  ND1 HIS C  97       0.181  10.510   9.665  1.00 30.00           N  
ATOM   1445  CD2 HIS C  97      -0.462  12.492   8.794  1.00 30.00           C  
ATOM   1446  CE1 HIS C  97       0.204  10.461   8.340  1.00 30.00           C  
ATOM   1447  NE2 HIS C  97      -0.168  11.607   7.772  1.00 30.00           N  
ATOM   1448  H   HIS C  97      -0.818  12.880  13.785  1.00 30.00           H  
ATOM   1449  HA  HIS C  97      -2.538  12.446  11.511  1.00 30.00           H  
ATOM   1450  HB3 HIS C  97       0.437  11.914  11.978  1.00 30.00           H  
ATOM   1451  HB2 HIS C  97      -0.247  13.394  11.369  1.00 30.00           H  
ATOM   1452  HD2 HIS C  97      -0.786  13.505   8.607  1.00 30.00           H  
ATOM   1453  HE1 HIS C  97       0.501   9.587   7.780  1.00 30.00           H  
ATOM   1454  HE2 HIS C  97      -0.197  11.798   6.779  1.00 30.00           H  
ATOM   1455  N   HIS C  98      -1.463   9.848  13.243  1.00 30.00           N  
ATOM   1456  CA  HIS C  98      -1.438   8.415  13.562  1.00 30.00           C  
ATOM   1457  C   HIS C  98      -2.644   7.593  13.064  1.00 30.00           C  
ATOM   1458  O   HIS C  98      -3.779   7.873  13.451  1.00 30.00           O  
ATOM   1459  CB  HIS C  98      -1.203   8.245  15.082  1.00 30.00           C  
ATOM   1460  CG  HIS C  98      -2.144   8.952  16.042  1.00 30.00           C  
ATOM   1461  ND1 HIS C  98      -1.999   8.846  17.414  1.00 30.00           N  
ATOM   1462  CD2 HIS C  98      -3.244   9.766  15.864  1.00 30.00           C  
ATOM   1463  CE1 HIS C  98      -2.962   9.571  17.983  1.00 30.00           C  
ATOM   1464  NE2 HIS C  98      -3.759  10.156  17.101  1.00 30.00           N  
ATOM   1465  H   HIS C  98      -0.974  10.420  13.915  1.00 30.00           H  
ATOM   1466  HA  HIS C  98      -0.556   8.023  13.055  1.00 30.00           H  
ATOM   1467  HB3 HIS C  98      -0.194   8.587  15.318  1.00 30.00           H  
ATOM   1468  HB2 HIS C  98      -1.215   7.183  15.327  1.00 30.00           H  
ATOM   1469  HD2 HIS C  98      -3.710  10.098  14.949  1.00 30.00           H  
ATOM   1470  HE1 HIS C  98      -3.079   9.675  19.051  1.00 30.00           H  
ATOM   1471  HD1 HIS C  98      -1.289   8.306  17.892  1.00 30.00           H  
ATOM   1472  N   GLN C  99      -2.368   6.624  12.175  1.00 30.00           N  
ATOM   1473  CA  GLN C  99      -3.393   5.857  11.469  1.00 30.00           C  
ATOM   1474  C   GLN C  99      -3.768   4.584  12.237  1.00 30.00           C  
ATOM   1475  O   GLN C  99      -2.892   3.926  12.801  1.00 30.00           O  
ATOM   1476  CB  GLN C  99      -2.882   5.526  10.051  1.00 30.00           C  
ATOM   1477  CG  GLN C  99      -3.935   4.865   9.131  1.00 30.00           C  
ATOM   1478  CD  GLN C  99      -3.456   4.639   7.694  1.00 30.00           C  
ATOM   1479  OE1 GLN C  99      -4.232   4.800   6.755  1.00 30.00           O  
ATOM   1480  NE2 GLN C  99      -2.194   4.245   7.507  1.00 30.00           N  
ATOM   1481  H   GLN C  99      -1.410   6.437  11.917  1.00 30.00           H  
ATOM   1482  HA  GLN C  99      -4.281   6.479  11.367  1.00 30.00           H  
ATOM   1483  HB3 GLN C  99      -2.013   4.879  10.137  1.00 30.00           H  
ATOM   1484  HB2 GLN C  99      -2.529   6.443   9.580  1.00 30.00           H  
ATOM   1485  HG3 GLN C  99      -4.829   5.485   9.101  1.00 30.00           H  
ATOM   1486  HG2 GLN C  99      -4.256   3.902   9.526  1.00 30.00           H  
ATOM   1487 HE22 GLN C  99      -1.851   4.079   6.572  1.00 30.00           H  
ATOM   1488 HE21 GLN C  99      -1.571   4.103   8.291  1.00 30.00           H  
ATOM   1489  N   LYS C 100      -5.064   4.243  12.169  1.00 30.00           N  
ATOM   1490  CA  LYS C 100      -5.626   3.001  12.681  1.00 30.00           C  
ATOM   1491  C   LYS C 100      -6.136   2.167  11.493  1.00 30.00           C  
ATOM   1492  O   LYS C 100      -7.265   2.370  11.043  1.00 30.00           O  
ATOM   1493  CB  LYS C 100      -6.717   3.336  13.719  1.00 30.00           C  
ATOM   1494  CG  LYS C 100      -7.277   2.104  14.449  1.00 30.00           C  
ATOM   1495  CD  LYS C 100      -8.357   2.465  15.478  1.00 30.00           C  
ATOM   1496  CE  LYS C 100      -8.862   1.239  16.257  1.00 30.00           C  
ATOM   1497  NZ  LYS C 100      -9.921   1.595  17.218  1.00 30.00           N1+
ATOM   1498  H   LYS C 100      -5.709   4.848  11.676  1.00 30.00           H  
ATOM   1499  HA  LYS C 100      -4.863   2.427  13.201  1.00 30.00           H  
ATOM   1500  HB3 LYS C 100      -7.528   3.896  13.250  1.00 30.00           H  
ATOM   1501  HB2 LYS C 100      -6.286   4.002  14.467  1.00 30.00           H  
ATOM   1502  HG3 LYS C 100      -6.461   1.578  14.943  1.00 30.00           H  
ATOM   1503  HG2 LYS C 100      -7.689   1.401  13.729  1.00 30.00           H  
ATOM   1504  HD3 LYS C 100      -9.189   2.947  14.962  1.00 30.00           H  
ATOM   1505  HD2 LYS C 100      -7.958   3.205  16.172  1.00 30.00           H  
ATOM   1506  HE3 LYS C 100      -8.039   0.777  16.802  1.00 30.00           H  
ATOM   1507  HE2 LYS C 100      -9.256   0.490  15.570  1.00 30.00           H  
ATOM   1508  HZ1 LYS C 100     -10.707   1.996  16.725  1.00 30.00           H  
ATOM   1509  HZ2 LYS C 100     -10.226   0.768  17.710  1.00 30.00           H  
ATOM   1510  HZ3 LYS C 100      -9.569   2.269  17.883  1.00 30.00           H  
ATOM   1511  N   LEU C 101      -5.287   1.244  11.008  1.00 30.00           N  
ATOM   1512  CA  LEU C 101      -5.635   0.238  10.004  1.00 30.00           C  
ATOM   1513  C   LEU C 101      -6.406  -0.895  10.697  1.00 30.00           C  
ATOM   1514  O   LEU C 101      -5.810  -1.624  11.488  1.00 30.00           O  
ATOM   1515  CB  LEU C 101      -4.371  -0.336   9.313  1.00 30.00           C  
ATOM   1516  CG  LEU C 101      -3.442   0.693   8.630  1.00 30.00           C  
ATOM   1517  CD1 LEU C 101      -2.426   1.307   9.619  1.00 30.00           C  
ATOM   1518  CD2 LEU C 101      -2.708   0.051   7.440  1.00 30.00           C  
ATOM   1519  H   LEU C 101      -4.382   1.130  11.446  1.00 30.00           H  
ATOM   1520  HA  LEU C 101      -6.267   0.696   9.242  1.00 30.00           H  
ATOM   1521  HB3 LEU C 101      -4.727  -1.031   8.550  1.00 30.00           H  
ATOM   1522  HB2 LEU C 101      -3.785  -0.948   9.998  1.00 30.00           H  
ATOM   1523  HG  LEU C 101      -4.057   1.498   8.226  1.00 30.00           H  
ATOM   1524 HD11 LEU C 101      -2.494   0.865  10.611  1.00 30.00           H  
ATOM   1525 HD12 LEU C 101      -1.396   1.169   9.289  1.00 30.00           H  
ATOM   1526 HD13 LEU C 101      -2.581   2.377   9.738  1.00 30.00           H  
ATOM   1527 HD21 LEU C 101      -2.196  -0.866   7.735  1.00 30.00           H  
ATOM   1528 HD22 LEU C 101      -3.406  -0.198   6.639  1.00 30.00           H  
ATOM   1529 HD23 LEU C 101      -1.965   0.729   7.020  1.00 30.00           H  
ATOM   1530  N   VAL C 102      -7.709  -1.011  10.411  1.00 30.00           N  
ATOM   1531  CA  VAL C 102      -8.584  -1.998  11.034  1.00 30.00           C  
ATOM   1532  C   VAL C 102      -8.910  -3.106  10.023  1.00 30.00           C  
ATOM   1533  O   VAL C 102      -9.612  -2.858   9.044  1.00 30.00           O  
ATOM   1534  CB  VAL C 102      -9.909  -1.363  11.547  1.00 30.00           C  
ATOM   1535  CG1 VAL C 102     -10.861  -2.390  12.193  1.00 30.00           C  
ATOM   1536  CG2 VAL C 102      -9.634  -0.232  12.550  1.00 30.00           C  
ATOM   1537  H   VAL C 102      -8.147  -0.376   9.753  1.00 30.00           H  
ATOM   1538  HA  VAL C 102      -8.093  -2.457  11.890  1.00 30.00           H  
ATOM   1539  HB  VAL C 102     -10.437  -0.915  10.704  1.00 30.00           H  
ATOM   1540 HG11 VAL C 102     -11.730  -1.896  12.628  1.00 30.00           H  
ATOM   1541 HG12 VAL C 102     -11.235  -3.113  11.469  1.00 30.00           H  
ATOM   1542 HG13 VAL C 102     -10.366  -2.945  12.991  1.00 30.00           H  
ATOM   1543 HG21 VAL C 102      -9.030  -0.587  13.385  1.00 30.00           H  
ATOM   1544 HG22 VAL C 102      -9.107   0.595  12.075  1.00 30.00           H  
ATOM   1545 HG23 VAL C 102     -10.561   0.175  12.956  1.00 30.00           H  
ATOM   1546  N   PHE C 103      -8.409  -4.314  10.312  1.00 30.00           N  
ATOM   1547  CA  PHE C 103      -8.765  -5.554   9.635  1.00 30.00           C  
ATOM   1548  C   PHE C 103      -9.722  -6.298  10.578  1.00 30.00           C  
ATOM   1549  O   PHE C 103      -9.329  -6.618  11.698  1.00 30.00           O  
ATOM   1550  CB  PHE C 103      -7.463  -6.329   9.327  1.00 30.00           C  
ATOM   1551  CG  PHE C 103      -7.559  -7.626   8.538  1.00 30.00           C  
ATOM   1552  CD1 PHE C 103      -8.555  -7.827   7.556  1.00 30.00           C  
ATOM   1553  CD2 PHE C 103      -6.505  -8.560   8.632  1.00 30.00           C  
ATOM   1554  CE1 PHE C 103      -8.515  -8.955   6.747  1.00 30.00           C  
ATOM   1555  CE2 PHE C 103      -6.479  -9.676   7.808  1.00 30.00           C  
ATOM   1556  CZ  PHE C 103      -7.478  -9.871   6.865  1.00 30.00           C  
ATOM   1557  H   PHE C 103      -7.819  -4.426  11.127  1.00 30.00           H  
ATOM   1558  HA  PHE C 103      -9.269  -5.328   8.696  1.00 30.00           H  
ATOM   1559  HB3 PHE C 103      -6.945  -6.554  10.260  1.00 30.00           H  
ATOM   1560  HB2 PHE C 103      -6.792  -5.675   8.769  1.00 30.00           H  
ATOM   1561  HD1 PHE C 103      -9.353  -7.115   7.413  1.00 30.00           H  
ATOM   1562  HD2 PHE C 103      -5.705  -8.406   9.342  1.00 30.00           H  
ATOM   1563  HE1 PHE C 103      -9.290  -9.106   6.013  1.00 30.00           H  
ATOM   1564  HE2 PHE C 103      -5.671 -10.389   7.894  1.00 30.00           H  
ATOM   1565  HZ  PHE C 103      -7.442 -10.738   6.224  1.00 30.00           H  
ATOM   1566  N   PHE C 104     -10.971  -6.503  10.127  1.00 30.00           N  
ATOM   1567  CA  PHE C 104     -12.115  -7.002  10.902  1.00 30.00           C  
ATOM   1568  C   PHE C 104     -12.527  -6.016  12.012  1.00 30.00           C  
ATOM   1569  O   PHE C 104     -12.094  -6.166  13.153  1.00 30.00           O  
ATOM   1570  CB  PHE C 104     -11.878  -8.430  11.448  1.00 30.00           C  
ATOM   1571  CG  PHE C 104     -11.754  -9.527  10.408  1.00 30.00           C  
ATOM   1572  CD1 PHE C 104     -12.908 -10.164   9.908  1.00 30.00           C  
ATOM   1573  CD2 PHE C 104     -10.496  -9.840   9.849  1.00 30.00           C  
ATOM   1574  CE1 PHE C 104     -12.788 -11.143   8.930  1.00 30.00           C  
ATOM   1575  CE2 PHE C 104     -10.398 -10.826   8.878  1.00 30.00           C  
ATOM   1576  CZ  PHE C 104     -11.538 -11.476   8.426  1.00 30.00           C  
ATOM   1577  H   PHE C 104     -11.201  -6.181   9.195  1.00 30.00           H  
ATOM   1578  HA  PHE C 104     -12.962  -7.060  10.220  1.00 30.00           H  
ATOM   1579  HB3 PHE C 104     -12.693  -8.703  12.120  1.00 30.00           H  
ATOM   1580  HB2 PHE C 104     -10.978  -8.464  12.057  1.00 30.00           H  
ATOM   1581  HD1 PHE C 104     -13.885  -9.906  10.292  1.00 30.00           H  
ATOM   1582  HD2 PHE C 104      -9.605  -9.334  10.191  1.00 30.00           H  
ATOM   1583  HE1 PHE C 104     -13.670 -11.642   8.557  1.00 30.00           H  
ATOM   1584  HE2 PHE C 104      -9.433 -11.090   8.473  1.00 30.00           H  
ATOM   1585  HZ  PHE C 104     -11.455 -12.234   7.664  1.00 30.00           H  
ATOM   1586  N   ALA C 105     -13.360  -5.027  11.647  1.00 30.00           N  
ATOM   1587  CA  ALA C 105     -13.991  -4.076  12.569  1.00 30.00           C  
ATOM   1588  C   ALA C 105     -15.221  -4.660  13.291  1.00 30.00           C  
ATOM   1589  O   ALA C 105     -15.667  -4.072  14.275  1.00 30.00           O  
ATOM   1590  CB  ALA C 105     -14.405  -2.825  11.784  1.00 30.00           C  
ATOM   1591  H   ALA C 105     -13.671  -4.971  10.684  1.00 30.00           H  
ATOM   1592  HA  ALA C 105     -13.260  -3.780  13.322  1.00 30.00           H  
ATOM   1593  HB1 ALA C 105     -15.272  -3.031  11.159  1.00 30.00           H  
ATOM   1594  HB2 ALA C 105     -14.674  -2.009  12.456  1.00 30.00           H  
ATOM   1595  HB3 ALA C 105     -13.605  -2.469  11.136  1.00 30.00           H  
ATOM   1596  N   GLU C 106     -15.731  -5.792  12.781  1.00 30.00           N  
ATOM   1597  CA  GLU C 106     -16.868  -6.548  13.298  1.00 30.00           C  
ATOM   1598  C   GLU C 106     -16.416  -8.016  13.476  1.00 30.00           C  
ATOM   1599  O   GLU C 106     -15.224  -8.313  13.355  1.00 30.00           O  
ATOM   1600  CB  GLU C 106     -18.026  -6.382  12.283  1.00 30.00           C  
ATOM   1601  CG  GLU C 106     -19.457  -6.523  12.857  1.00 30.00           C  
ATOM   1602  CD  GLU C 106     -19.936  -5.379  13.772  1.00 30.00           C  
ATOM   1603  OE1 GLU C 106     -20.945  -5.613  14.472  1.00 30.00           O  
ATOM   1604  OE2 GLU C 106     -19.308  -4.295  13.774  1.00 30.00           O1-
ATOM   1605  H   GLU C 106     -15.284  -6.199  11.973  1.00 30.00           H  
ATOM   1606  HA  GLU C 106     -17.162  -6.159  14.273  1.00 30.00           H  
ATOM   1607  HB3 GLU C 106     -17.907  -7.134  11.505  1.00 30.00           H  
ATOM   1608  HB2 GLU C 106     -17.938  -5.430  11.761  1.00 30.00           H  
ATOM   1609  HG3 GLU C 106     -19.558  -7.467  13.389  1.00 30.00           H  
ATOM   1610  HG2 GLU C 106     -20.161  -6.580  12.026  1.00 30.00           H  
ATOM   1611  N   ASP C 107     -17.362  -8.914  13.798  1.00 30.00           N  
ATOM   1612  CA  ASP C 107     -17.111 -10.342  14.040  1.00 30.00           C  
ATOM   1613  C   ASP C 107     -16.844 -11.131  12.736  1.00 30.00           C  
ATOM   1614  O   ASP C 107     -16.912 -10.583  11.636  1.00 30.00           O  
ATOM   1615  CB  ASP C 107     -18.234 -10.994  14.897  1.00 30.00           C  
ATOM   1616  CG  ASP C 107     -19.646 -10.989  14.285  1.00 30.00           C  
ATOM   1617  OD1 ASP C 107     -20.320  -9.941  14.389  1.00 30.00           O  
ATOM   1618  OD2 ASP C 107     -19.980 -11.992  13.614  1.00 30.00           O1-
ATOM   1619  H   ASP C 107     -18.326  -8.618  13.885  1.00 30.00           H  
ATOM   1620  HA  ASP C 107     -16.194 -10.415  14.629  1.00 30.00           H  
ATOM   1621  HB3 ASP C 107     -18.293 -10.448  15.840  1.00 30.00           H  
ATOM   1622  HB2 ASP C 107     -17.956 -12.008  15.190  1.00 30.00           H  
ATOM   1623  N   VAL C 108     -16.556 -12.431  12.895  1.00 30.00           N  
ATOM   1624  CA  VAL C 108     -16.466 -13.401  11.808  1.00 30.00           C  
ATOM   1625  C   VAL C 108     -16.743 -14.805  12.367  1.00 30.00           C  
ATOM   1626  O   VAL C 108     -16.100 -15.204  13.336  1.00 30.00           O  
ATOM   1627  CB  VAL C 108     -15.120 -13.332  11.018  1.00 30.00           C  
ATOM   1628  CG1 VAL C 108     -13.870 -13.286  11.913  1.00 30.00           C  
ATOM   1629  CG2 VAL C 108     -14.938 -14.456   9.979  1.00 30.00           C  
ATOM   1630  H   VAL C 108     -16.511 -12.816  13.828  1.00 30.00           H  
ATOM   1631  HA  VAL C 108     -17.274 -13.152  11.123  1.00 30.00           H  
ATOM   1632  HB  VAL C 108     -15.143 -12.399  10.454  1.00 30.00           H  
ATOM   1633 HG11 VAL C 108     -13.872 -12.403  12.552  1.00 30.00           H  
ATOM   1634 HG12 VAL C 108     -13.789 -14.168  12.548  1.00 30.00           H  
ATOM   1635 HG13 VAL C 108     -12.965 -13.238  11.308  1.00 30.00           H  
ATOM   1636 HG21 VAL C 108     -14.077 -14.258   9.340  1.00 30.00           H  
ATOM   1637 HG22 VAL C 108     -14.762 -15.413  10.466  1.00 30.00           H  
ATOM   1638 HG23 VAL C 108     -15.806 -14.566   9.334  1.00 30.00           H  
ATOM   1639  N   GLY C 109     -17.718 -15.512  11.767  1.00 30.00           N  
ATOM   1640  CA  GLY C 109     -18.251 -16.782  12.274  1.00 30.00           C  
ATOM   1641  C   GLY C 109     -17.259 -17.949  12.145  1.00 30.00           C  
ATOM   1642  O   GLY C 109     -17.283 -18.864  12.969  1.00 30.00           O  
ATOM   1643  H   GLY C 109     -18.192 -15.105  10.970  1.00 30.00           H  
ATOM   1644  HA3 GLY C 109     -19.152 -17.029  11.712  1.00 30.00           H  
ATOM   1645  HA2 GLY C 109     -18.551 -16.665  13.317  1.00 30.00           H  
ATOM   1646  N   SER C 110     -16.378 -17.900  11.136  1.00 30.00           N  
ATOM   1647  CA  SER C 110     -15.325 -18.878  10.901  1.00 30.00           C  
ATOM   1648  C   SER C 110     -14.226 -18.213  10.075  1.00 30.00           C  
ATOM   1649  O   SER C 110     -14.528 -17.659   9.022  1.00 30.00           O  
ATOM   1650  CB  SER C 110     -15.906 -20.138  10.215  1.00 30.00           C  
ATOM   1651  OG  SER C 110     -14.909 -21.104   9.940  1.00 30.00           O  
ATOM   1652  H   SER C 110     -16.400 -17.118  10.498  1.00 30.00           H  
ATOM   1653  HA  SER C 110     -14.890 -19.147  11.860  1.00 30.00           H  
ATOM   1654  HB3 SER C 110     -16.399 -19.873   9.279  1.00 30.00           H  
ATOM   1655  HB2 SER C 110     -16.663 -20.602  10.848  1.00 30.00           H  
ATOM   1656  HG  SER C 110     -14.609 -21.470  10.777  1.00 30.00           H  
ATOM   1657  N   ASN C 111     -12.980 -18.297  10.558  1.00 30.00           N  
ATOM   1658  CA  ASN C 111     -11.799 -17.879   9.818  1.00 30.00           C  
ATOM   1659  C   ASN C 111     -10.882 -19.091   9.627  1.00 30.00           C  
ATOM   1660  O   ASN C 111     -10.594 -19.814  10.579  1.00 30.00           O  
ATOM   1661  CB  ASN C 111     -11.071 -16.731  10.553  1.00 30.00           C  
ATOM   1662  CG  ASN C 111      -9.881 -16.210   9.737  1.00 30.00           C  
ATOM   1663  OD1 ASN C 111     -10.042 -15.818   8.586  1.00 30.00           O  
ATOM   1664  ND2 ASN C 111      -8.677 -16.255  10.302  1.00 30.00           N  
ATOM   1665  H   ASN C 111     -12.814 -18.739  11.453  1.00 30.00           H  
ATOM   1666  HA  ASN C 111     -12.080 -17.520   8.828  1.00 30.00           H  
ATOM   1667  HB3 ASN C 111     -10.740 -17.052  11.542  1.00 30.00           H  
ATOM   1668  HB2 ASN C 111     -11.759 -15.899  10.712  1.00 30.00           H  
ATOM   1669 HD22 ASN C 111      -7.860 -15.971   9.781  1.00 30.00           H  
ATOM   1670 HD21 ASN C 111      -8.560 -16.618  11.241  1.00 30.00           H  
ATOM   1671  N   LYS C 112     -10.399 -19.232   8.390  1.00 30.00           N  
ATOM   1672  CA  LYS C 112      -9.353 -20.164   8.002  1.00 30.00           C  
ATOM   1673  C   LYS C 112      -8.660 -19.662   6.728  1.00 30.00           C  
ATOM   1674  O   LYS C 112      -8.437 -20.435   5.798  1.00 30.00           O  
ATOM   1675  CB  LYS C 112      -9.853 -21.631   7.995  1.00 30.00           C  
ATOM   1676  CG  LYS C 112     -11.205 -21.869   7.300  1.00 30.00           C  
ATOM   1677  CD  LYS C 112     -11.621 -23.345   7.341  1.00 30.00           C  
ATOM   1678  CE  LYS C 112     -13.062 -23.556   6.851  1.00 30.00           C  
ATOM   1679  NZ  LYS C 112     -13.439 -24.980   6.861  1.00 30.00           N1+
ATOM   1680  H   LYS C 112     -10.725 -18.612   7.661  1.00 30.00           H  
ATOM   1681  HA  LYS C 112      -8.594 -20.093   8.775  1.00 30.00           H  
ATOM   1682  HB3 LYS C 112      -9.958 -21.957   9.031  1.00 30.00           H  
ATOM   1683  HB2 LYS C 112      -9.088 -22.281   7.568  1.00 30.00           H  
ATOM   1684  HG3 LYS C 112     -11.163 -21.523   6.269  1.00 30.00           H  
ATOM   1685  HG2 LYS C 112     -11.979 -21.275   7.788  1.00 30.00           H  
ATOM   1686  HD3 LYS C 112     -11.516 -23.724   8.359  1.00 30.00           H  
ATOM   1687  HD2 LYS C 112     -10.930 -23.923   6.724  1.00 30.00           H  
ATOM   1688  HE3 LYS C 112     -13.180 -23.169   5.839  1.00 30.00           H  
ATOM   1689  HE2 LYS C 112     -13.759 -23.006   7.486  1.00 30.00           H  
ATOM   1690  HZ1 LYS C 112     -14.390 -25.080   6.536  1.00 30.00           H  
ATOM   1691  HZ2 LYS C 112     -12.820 -25.500   6.255  1.00 30.00           H  
ATOM   1692  HZ3 LYS C 112     -13.369 -25.340   7.802  1.00 30.00           H  
ATOM   1693  N   GLY C 113      -8.317 -18.363   6.726  1.00 30.00           N  
ATOM   1694  CA  GLY C 113      -7.618 -17.722   5.623  1.00 30.00           C  
ATOM   1695  C   GLY C 113      -7.665 -16.210   5.832  1.00 30.00           C  
ATOM   1696  O   GLY C 113      -8.382 -15.527   5.109  1.00 30.00           O  
ATOM   1697  H   GLY C 113      -8.525 -17.789   7.531  1.00 30.00           H  
ATOM   1698  HA3 GLY C 113      -8.084 -17.976   4.671  1.00 30.00           H  
ATOM   1699  HA2 GLY C 113      -6.583 -18.057   5.580  1.00 30.00           H  
ATOM   1700  N   ALA C 114      -6.887 -15.690   6.794  1.00 30.00           N  
ATOM   1701  CA  ALA C 114      -6.648 -14.262   7.002  1.00 30.00           C  
ATOM   1702  C   ALA C 114      -5.146 -14.027   7.191  1.00 30.00           C  
ATOM   1703  O   ALA C 114      -4.523 -14.722   7.993  1.00 30.00           O  
ATOM   1704  CB  ALA C 114      -7.445 -13.745   8.205  1.00 30.00           C  
ATOM   1705  H   ALA C 114      -6.342 -16.310   7.381  1.00 30.00           H  
ATOM   1706  HA  ALA C 114      -6.981 -13.695   6.137  1.00 30.00           H  
ATOM   1707  HB1 ALA C 114      -7.219 -14.305   9.110  1.00 30.00           H  
ATOM   1708  HB2 ALA C 114      -7.218 -12.696   8.392  1.00 30.00           H  
ATOM   1709  HB3 ALA C 114      -8.516 -13.807   8.020  1.00 30.00           H  
ATOM   1710  N   ILE C 115      -4.592 -13.058   6.445  1.00 30.00           N  
ATOM   1711  CA  ILE C 115      -3.180 -12.680   6.510  1.00 30.00           C  
ATOM   1712  C   ILE C 115      -3.078 -11.143   6.497  1.00 30.00           C  
ATOM   1713  O   ILE C 115      -3.798 -10.490   5.741  1.00 30.00           O  
ATOM   1714  CB  ILE C 115      -2.342 -13.266   5.324  1.00 30.00           C  
ATOM   1715  CG1 ILE C 115      -2.449 -14.813   5.257  1.00 30.00           C  
ATOM   1716  CG2 ILE C 115      -0.852 -12.841   5.369  1.00 30.00           C  
ATOM   1717  CD1 ILE C 115      -1.801 -15.460   4.028  1.00 30.00           C  
ATOM   1718  H   ILE C 115      -5.160 -12.540   5.789  1.00 30.00           H  
ATOM   1719  HA  ILE C 115      -2.746 -13.041   7.440  1.00 30.00           H  
ATOM   1720  HB  ILE C 115      -2.760 -12.871   4.398  1.00 30.00           H  
ATOM   1721 HG13 ILE C 115      -3.493 -15.123   5.252  1.00 30.00           H  
ATOM   1722 HG12 ILE C 115      -2.015 -15.247   6.157  1.00 30.00           H  
ATOM   1723 HG21 ILE C 115      -0.279 -13.278   4.552  1.00 30.00           H  
ATOM   1724 HG22 ILE C 115      -0.723 -11.763   5.272  1.00 30.00           H  
ATOM   1725 HG23 ILE C 115      -0.384 -13.150   6.304  1.00 30.00           H  
ATOM   1726 HD11 ILE C 115      -2.069 -14.926   3.116  1.00 30.00           H  
ATOM   1727 HD12 ILE C 115      -0.715 -15.483   4.111  1.00 30.00           H  
ATOM   1728 HD13 ILE C 115      -2.136 -16.491   3.914  1.00 30.00           H  
ATOM   1729  N   ILE C 116      -2.163 -10.606   7.317  1.00 30.00           N  
ATOM   1730  CA  ILE C 116      -1.795  -9.191   7.357  1.00 30.00           C  
ATOM   1731  C   ILE C 116      -0.264  -9.046   7.445  1.00 30.00           C  
ATOM   1732  O   ILE C 116       0.385  -9.792   8.177  1.00 30.00           O  
ATOM   1733  CB  ILE C 116      -2.528  -8.399   8.487  1.00 30.00           C  
ATOM   1734  CG1 ILE C 116      -2.050  -6.930   8.642  1.00 30.00           C  
ATOM   1735  CG2 ILE C 116      -2.512  -9.104   9.852  1.00 30.00           C  
ATOM   1736  CD1 ILE C 116      -3.037  -6.026   9.398  1.00 30.00           C  
ATOM   1737  H   ILE C 116      -1.628 -11.209   7.927  1.00 30.00           H  
ATOM   1738  HA  ILE C 116      -2.096  -8.745   6.414  1.00 30.00           H  
ATOM   1739  HB  ILE C 116      -3.573  -8.359   8.179  1.00 30.00           H  
ATOM   1740 HG13 ILE C 116      -1.867  -6.488   7.662  1.00 30.00           H  
ATOM   1741 HG12 ILE C 116      -1.089  -6.905   9.157  1.00 30.00           H  
ATOM   1742 HG21 ILE C 116      -1.495  -9.171  10.224  1.00 30.00           H  
ATOM   1743 HG22 ILE C 116      -3.101  -8.562  10.591  1.00 30.00           H  
ATOM   1744 HG23 ILE C 116      -2.925 -10.110   9.799  1.00 30.00           H  
ATOM   1745 HD11 ILE C 116      -4.073  -6.284   9.178  1.00 30.00           H  
ATOM   1746 HD12 ILE C 116      -2.895  -6.104  10.477  1.00 30.00           H  
ATOM   1747 HD13 ILE C 116      -2.894  -4.981   9.123  1.00 30.00           H  
ATOM   1748  N   GLY C 117       0.280  -8.091   6.677  1.00 30.00           N  
ATOM   1749  CA  GLY C 117       1.705  -7.782   6.654  1.00 30.00           C  
ATOM   1750  C   GLY C 117       1.908  -6.383   6.065  1.00 30.00           C  
ATOM   1751  O   GLY C 117       0.960  -5.611   5.915  1.00 30.00           O  
ATOM   1752  H   GLY C 117      -0.314  -7.523   6.088  1.00 30.00           H  
ATOM   1753  HA3 GLY C 117       2.236  -8.524   6.056  1.00 30.00           H  
ATOM   1754  HA2 GLY C 117       2.122  -7.806   7.657  1.00 30.00           H  
ATOM   1755  N   LEU C 118       3.170  -6.075   5.727  1.00 30.00           N  
ATOM   1756  CA  LEU C 118       3.568  -4.914   4.929  1.00 30.00           C  
ATOM   1757  C   LEU C 118       4.099  -5.440   3.584  1.00 30.00           C  
ATOM   1758  O   LEU C 118       3.450  -5.208   2.568  1.00 30.00           O  
ATOM   1759  CB  LEU C 118       4.598  -4.030   5.674  1.00 30.00           C  
ATOM   1760  CG  LEU C 118       4.186  -3.559   7.090  1.00 30.00           C  
ATOM   1761  CD1 LEU C 118       5.287  -2.675   7.702  1.00 30.00           C  
ATOM   1762  CD2 LEU C 118       2.818  -2.850   7.133  1.00 30.00           C  
ATOM   1763  H   LEU C 118       3.912  -6.732   5.931  1.00 30.00           H  
ATOM   1764  HA  LEU C 118       2.697  -4.300   4.702  1.00 30.00           H  
ATOM   1765  HB3 LEU C 118       4.809  -3.157   5.056  1.00 30.00           H  
ATOM   1766  HB2 LEU C 118       5.545  -4.562   5.759  1.00 30.00           H  
ATOM   1767  HG  LEU C 118       4.104  -4.439   7.729  1.00 30.00           H  
ATOM   1768 HD11 LEU C 118       6.159  -3.269   7.975  1.00 30.00           H  
ATOM   1769 HD12 LEU C 118       5.611  -1.907   7.000  1.00 30.00           H  
ATOM   1770 HD13 LEU C 118       4.949  -2.167   8.605  1.00 30.00           H  
ATOM   1771 HD21 LEU C 118       2.045  -3.526   7.499  1.00 30.00           H  
ATOM   1772 HD22 LEU C 118       2.821  -1.985   7.794  1.00 30.00           H  
ATOM   1773 HD23 LEU C 118       2.509  -2.500   6.152  1.00 30.00           H  
ATOM   1774  N   MET C 119       5.197  -6.220   3.607  1.00 30.00           N  
ATOM   1775  CA  MET C 119       5.573  -7.110   2.504  1.00 30.00           C  
ATOM   1776  C   MET C 119       4.920  -8.479   2.748  1.00 30.00           C  
ATOM   1777  O   MET C 119       5.298  -9.170   3.694  1.00 30.00           O  
ATOM   1778  CB  MET C 119       7.109  -7.268   2.405  1.00 30.00           C  
ATOM   1779  CG  MET C 119       7.804  -6.230   1.515  1.00 30.00           C  
ATOM   1780  SD  MET C 119       9.560  -6.603   1.236  1.00 30.00           S  
ATOM   1781  CE  MET C 119       9.987  -5.367  -0.016  1.00 30.00           C  
ATOM   1782  H   MET C 119       5.673  -6.380   4.484  1.00 30.00           H  
ATOM   1783  HA  MET C 119       5.208  -6.723   1.551  1.00 30.00           H  
ATOM   1784  HB3 MET C 119       7.353  -8.245   1.987  1.00 30.00           H  
ATOM   1785  HB2 MET C 119       7.553  -7.265   3.400  1.00 30.00           H  
ATOM   1786  HG3 MET C 119       7.722  -5.244   1.968  1.00 30.00           H  
ATOM   1787  HG2 MET C 119       7.312  -6.182   0.543  1.00 30.00           H  
ATOM   1788  HE1 MET C 119      11.066  -5.353  -0.174  1.00 30.00           H  
ATOM   1789  HE2 MET C 119       9.513  -5.616  -0.964  1.00 30.00           H  
ATOM   1790  HE3 MET C 119       9.666  -4.372   0.294  1.00 30.00           H  
ATOM   1791  N   VAL C 120       3.977  -8.851   1.872  1.00 30.00           N  
ATOM   1792  CA  VAL C 120       3.363 -10.176   1.823  1.00 30.00           C  
ATOM   1793  C   VAL C 120       3.753 -10.793   0.466  1.00 30.00           C  
ATOM   1794  O   VAL C 120       3.391 -10.232  -0.568  1.00 30.00           O  
ATOM   1795  CB  VAL C 120       1.813 -10.099   1.945  1.00 30.00           C  
ATOM   1796  CG1 VAL C 120       1.134 -11.480   1.857  1.00 30.00           C  
ATOM   1797  CG2 VAL C 120       1.381  -9.411   3.254  1.00 30.00           C  
ATOM   1798  H   VAL C 120       3.701  -8.215   1.133  1.00 30.00           H  
ATOM   1799  HA  VAL C 120       3.729 -10.804   2.631  1.00 30.00           H  
ATOM   1800  HB  VAL C 120       1.426  -9.491   1.125  1.00 30.00           H  
ATOM   1801 HG11 VAL C 120       0.054 -11.394   1.969  1.00 30.00           H  
ATOM   1802 HG12 VAL C 120       1.314 -11.971   0.902  1.00 30.00           H  
ATOM   1803 HG13 VAL C 120       1.493 -12.140   2.647  1.00 30.00           H  
ATOM   1804 HG21 VAL C 120       0.295  -9.380   3.341  1.00 30.00           H  
ATOM   1805 HG22 VAL C 120       1.766  -9.945   4.124  1.00 30.00           H  
ATOM   1806 HG23 VAL C 120       1.736  -8.381   3.309  1.00 30.00           H  
ATOM   1807  N   GLY C 121       4.539 -11.884   0.489  1.00 30.00           N  
ATOM   1808  CA  GLY C 121       5.161 -12.442  -0.714  1.00 30.00           C  
ATOM   1809  C   GLY C 121       4.875 -13.941  -0.820  1.00 30.00           C  
ATOM   1810  O   GLY C 121       5.286 -14.704   0.048  1.00 30.00           O  
ATOM   1811  H   GLY C 121       4.799 -12.296   1.376  1.00 30.00           H  
ATOM   1812  HA3 GLY C 121       6.240 -12.310  -0.628  1.00 30.00           H  
ATOM   1813  HA2 GLY C 121       4.869 -11.925  -1.627  1.00 30.00           H  
ATOM   1814  N   GLY C 122       4.254 -14.366  -1.932  1.00 30.00           N  
ATOM   1815  CA  GLY C 122       4.146 -15.755  -2.395  1.00 30.00           C  
ATOM   1816  C   GLY C 122       3.233 -16.653  -1.545  1.00 30.00           C  
ATOM   1817  O   GLY C 122       3.233 -17.865  -1.758  1.00 30.00           O  
ATOM   1818  H   GLY C 122       3.919 -13.664  -2.583  1.00 30.00           H  
ATOM   1819  HA3 GLY C 122       5.143 -16.197  -2.432  1.00 30.00           H  
ATOM   1820  HA2 GLY C 122       3.774 -15.749  -3.419  1.00 30.00           H  
ATOM   1821  N   VAL C 123       2.498 -16.086  -0.573  1.00 30.00           N  
ATOM   1822  CA  VAL C 123       1.727 -16.808   0.441  1.00 30.00           C  
ATOM   1823  C   VAL C 123       0.553 -17.607  -0.157  1.00 30.00           C  
ATOM   1824  O   VAL C 123      -0.049 -17.172  -1.136  1.00 30.00           O  
ATOM   1825  CB  VAL C 123       1.186 -15.838   1.529  1.00 30.00           C  
ATOM   1826  CG1 VAL C 123       2.320 -15.009   2.157  1.00 30.00           C  
ATOM   1827  CG2 VAL C 123       0.044 -14.909   1.082  1.00 30.00           C  
ATOM   1828  H   VAL C 123       2.540 -15.084  -0.458  1.00 30.00           H  
ATOM   1829  HA  VAL C 123       2.402 -17.516   0.924  1.00 30.00           H  
ATOM   1830  HB  VAL C 123       0.784 -16.460   2.331  1.00 30.00           H  
ATOM   1831 HG11 VAL C 123       2.727 -14.280   1.456  1.00 30.00           H  
ATOM   1832 HG12 VAL C 123       1.958 -14.457   3.023  1.00 30.00           H  
ATOM   1833 HG13 VAL C 123       3.144 -15.641   2.487  1.00 30.00           H  
ATOM   1834 HG21 VAL C 123      -0.869 -15.456   0.847  1.00 30.00           H  
ATOM   1835 HG22 VAL C 123      -0.207 -14.190   1.861  1.00 30.00           H  
ATOM   1836 HG23 VAL C 123       0.336 -14.342   0.205  1.00 30.00           H  
ATOM   1837  N   VAL C 124       0.267 -18.766   0.448  1.00 30.00           N  
ATOM   1838  CA  VAL C 124      -0.738 -19.715  -0.010  1.00 30.00           C  
ATOM   1839  C   VAL C 124      -1.878 -19.790   1.015  1.00 30.00           C  
ATOM   1840  O   VAL C 124      -1.635 -20.028   2.196  1.00 30.00           O  
ATOM   1841  CB  VAL C 124      -0.120 -21.133  -0.201  1.00 30.00           C  
ATOM   1842  CG1 VAL C 124      -1.146 -22.239  -0.533  1.00 30.00           C  
ATOM   1843  CG2 VAL C 124       0.983 -21.118  -1.276  1.00 30.00           C  
ATOM   1844  H   VAL C 124       0.785 -19.042   1.275  1.00 30.00           H  
ATOM   1845  HA  VAL C 124      -1.157 -19.397  -0.962  1.00 30.00           H  
ATOM   1846  HB  VAL C 124       0.364 -21.420   0.733  1.00 30.00           H  
ATOM   1847 HG11 VAL C 124      -0.648 -23.186  -0.741  1.00 30.00           H  
ATOM   1848 HG12 VAL C 124      -1.836 -22.425   0.291  1.00 30.00           H  
ATOM   1849 HG13 VAL C 124      -1.736 -21.976  -1.412  1.00 30.00           H  
ATOM   1850 HG21 VAL C 124       1.421 -22.108  -1.408  1.00 30.00           H  
ATOM   1851 HG22 VAL C 124       0.591 -20.797  -2.242  1.00 30.00           H  
ATOM   1852 HG23 VAL C 124       1.798 -20.444  -1.009  1.00 30.00           H  
ATOM   1853  N   ILE C 125      -3.109 -19.619   0.521  1.00 30.00           N  
ATOM   1854  CA  ILE C 125      -4.342 -19.935   1.229  1.00 30.00           C  
ATOM   1855  C   ILE C 125      -5.103 -20.948   0.359  1.00 30.00           C  
ATOM   1856  O   ILE C 125      -5.210 -20.771  -0.854  1.00 30.00           O  
ATOM   1857  CB  ILE C 125      -5.245 -18.686   1.478  1.00 30.00           C  
ATOM   1858  CG1 ILE C 125      -4.495 -17.616   2.307  1.00 30.00           C  
ATOM   1859  CG2 ILE C 125      -6.585 -19.053   2.163  1.00 30.00           C  
ATOM   1860  CD1 ILE C 125      -5.270 -16.306   2.523  1.00 30.00           C  
ATOM   1861  H   ILE C 125      -3.222 -19.366  -0.453  1.00 30.00           H  
ATOM   1862  HA  ILE C 125      -4.118 -20.400   2.189  1.00 30.00           H  
ATOM   1863  HB  ILE C 125      -5.483 -18.236   0.513  1.00 30.00           H  
ATOM   1864 HG13 ILE C 125      -3.550 -17.363   1.825  1.00 30.00           H  
ATOM   1865 HG12 ILE C 125      -4.227 -18.037   3.275  1.00 30.00           H  
ATOM   1866 HG21 ILE C 125      -7.203 -19.709   1.550  1.00 30.00           H  
ATOM   1867 HG22 ILE C 125      -6.416 -19.552   3.118  1.00 30.00           H  
ATOM   1868 HG23 ILE C 125      -7.194 -18.174   2.359  1.00 30.00           H  
ATOM   1869 HD11 ILE C 125      -4.596 -15.506   2.827  1.00 30.00           H  
ATOM   1870 HD12 ILE C 125      -5.774 -15.984   1.612  1.00 30.00           H  
ATOM   1871 HD13 ILE C 125      -6.018 -16.407   3.308  1.00 30.00           H  
ATOM   1872  N   ALA C 126      -5.615 -21.992   1.019  1.00 30.00           N  
ATOM   1873  CA  ALA C 126      -6.446 -23.048   0.456  1.00 30.00           C  
ATOM   1874  C   ALA C 126      -7.633 -23.336   1.402  1.00 30.00           C  
ATOM   1875  O   ALA C 126      -8.321 -24.436   0.977  1.00 30.00           O  
ATOM   1876  OXT ALA C 126      -7.924 -22.654   2.367  1.00 30.00           O  
ATOM   1877  CB  ALA C 126      -5.557 -24.278   0.185  1.00 30.00           C  
ATOM   1878  HXT ALA C 126      -5.447 -22.068   2.015  1.00 30.00           H  
ATOM   1879  HA  ALA C 126      -6.875 -22.701  -0.486  1.00 30.00           H  
ATOM   1880  H   ALA C 126      -7.931 -24.835   0.196  1.00 30.00           H  
ATOM   1881  HB1 ALA C 126      -4.702 -24.010  -0.438  1.00 30.00           H  
ATOM   1882  HB2 ALA C 126      -5.170 -24.700   1.113  1.00 30.00           H  
ATOM   1883  HB3 ALA C 126      -6.101 -25.063  -0.341  1.00 30.00           H  
TER    1884      ALA C 126
ATOM   1885  N   ASP D 127     -16.458  10.326  43.605  1.00110.00           N  
ATOM   1886  CA  ASP D 127     -17.233  10.690  42.399  1.00110.00           C  
ATOM   1887  C   ASP D 127     -16.305  10.809  41.152  1.00110.00           C  
ATOM   1888  O   ASP D 127     -16.836  10.890  40.043  1.00110.00           O  
ATOM   1889  CB  ASP D 127     -18.163  11.916  42.648  1.00110.00           C  
ATOM   1890  CG  ASP D 127     -17.494  13.302  42.652  1.00110.00           C  
ATOM   1891  OD1 ASP D 127     -16.852  13.628  43.675  1.00110.00           O  
ATOM   1892  OD2 ASP D 127     -17.505  13.953  41.584  1.00110.00           O1-
ATOM   1893  H1  ASP D 127     -16.254  11.167  44.130  1.00110.00           H  
ATOM   1894  H2  ASP D 127     -17.023   9.763  44.224  1.00110.00           H  
ATOM   1895  HA  ASP D 127     -17.873   9.837  42.177  1.00110.00           H  
ATOM   1896  HB3 ASP D 127     -18.698  11.786  43.590  1.00110.00           H  
ATOM   1897  HB2 ASP D 127     -18.944  11.925  41.886  1.00110.00           H  
ATOM   1898  N   ALA D 128     -14.967  10.817  41.334  1.00110.00           N  
ATOM   1899  CA  ALA D 128     -13.929  10.946  40.304  1.00110.00           C  
ATOM   1900  C   ALA D 128     -13.969   9.895  39.180  1.00110.00           C  
ATOM   1901  O   ALA D 128     -13.466  10.171  38.091  1.00110.00           O  
ATOM   1902  CB  ALA D 128     -12.557  10.952  40.994  1.00110.00           C  
ATOM   1903  H   ALA D 128     -14.633  10.729  42.283  1.00110.00           H  
ATOM   1904  HA  ALA D 128     -14.057  11.912  39.826  1.00110.00           H  
ATOM   1905  HB1 ALA D 128     -12.486  11.764  41.718  1.00110.00           H  
ATOM   1906  HB2 ALA D 128     -12.373  10.016  41.523  1.00110.00           H  
ATOM   1907  HB3 ALA D 128     -11.750  11.089  40.272  1.00110.00           H  
ATOM   1908  N   GLU D 129     -14.593   8.741  39.459  1.00110.00           N  
ATOM   1909  CA  GLU D 129     -14.789   7.611  38.551  1.00110.00           C  
ATOM   1910  C   GLU D 129     -15.952   7.783  37.550  1.00110.00           C  
ATOM   1911  O   GLU D 129     -16.183   6.869  36.759  1.00110.00           O  
ATOM   1912  CB  GLU D 129     -14.948   6.331  39.403  1.00110.00           C  
ATOM   1913  CG  GLU D 129     -13.694   5.958  40.226  1.00110.00           C  
ATOM   1914  CD  GLU D 129     -12.526   5.484  39.351  1.00110.00           C  
ATOM   1915  OE1 GLU D 129     -11.541   6.247  39.235  1.00110.00           O  
ATOM   1916  OE2 GLU D 129     -12.635   4.359  38.814  1.00110.00           O1-
ATOM   1917  H   GLU D 129     -14.981   8.619  40.384  1.00110.00           H  
ATOM   1918  HA  GLU D 129     -13.890   7.509  37.941  1.00110.00           H  
ATOM   1919  HB3 GLU D 129     -15.231   5.485  38.773  1.00110.00           H  
ATOM   1920  HB2 GLU D 129     -15.784   6.466  40.092  1.00110.00           H  
ATOM   1921  HG3 GLU D 129     -13.949   5.153  40.917  1.00110.00           H  
ATOM   1922  HG2 GLU D 129     -13.381   6.793  40.855  1.00110.00           H  
ATOM   1923  N   PHE D 130     -16.639   8.939  37.563  1.00110.00           N  
ATOM   1924  CA  PHE D 130     -17.647   9.311  36.567  1.00110.00           C  
ATOM   1925  C   PHE D 130     -17.595  10.799  36.173  1.00110.00           C  
ATOM   1926  O   PHE D 130     -18.576  11.314  35.638  1.00110.00           O  
ATOM   1927  CB  PHE D 130     -19.048   8.753  36.919  1.00110.00           C  
ATOM   1928  CG  PHE D 130     -19.641   9.154  38.261  1.00110.00           C  
ATOM   1929  CD1 PHE D 130     -19.398   8.362  39.403  1.00110.00           C  
ATOM   1930  CD2 PHE D 130     -20.339  10.372  38.409  1.00110.00           C  
ATOM   1931  CE1 PHE D 130     -19.913   8.743  40.635  1.00110.00           C  
ATOM   1932  CE2 PHE D 130     -20.838  10.739  39.652  1.00110.00           C  
ATOM   1933  CZ  PHE D 130     -20.637   9.922  40.757  1.00110.00           C  
ATOM   1934  H   PHE D 130     -16.429   9.635  38.267  1.00110.00           H  
ATOM   1935  HA  PHE D 130     -17.366   8.824  35.630  1.00110.00           H  
ATOM   1936  HB3 PHE D 130     -19.023   7.664  36.863  1.00110.00           H  
ATOM   1937  HB2 PHE D 130     -19.760   9.054  36.150  1.00110.00           H  
ATOM   1938  HD1 PHE D 130     -18.824   7.450  39.320  1.00110.00           H  
ATOM   1939  HD2 PHE D 130     -20.498  11.017  37.557  1.00110.00           H  
ATOM   1940  HE1 PHE D 130     -19.742   8.124  41.503  1.00110.00           H  
ATOM   1941  HE2 PHE D 130     -21.384  11.665  39.760  1.00110.00           H  
ATOM   1942  HZ  PHE D 130     -21.028  10.214  41.720  1.00110.00           H  
ATOM   1943  N   ARG D 131     -16.422  11.438  36.348  1.00110.00           N  
ATOM   1944  CA  ARG D 131     -16.096  12.761  35.794  1.00110.00           C  
ATOM   1945  C   ARG D 131     -15.531  12.658  34.355  1.00110.00           C  
ATOM   1946  O   ARG D 131     -14.669  13.457  33.985  1.00110.00           O  
ATOM   1947  CB  ARG D 131     -15.090  13.492  36.716  1.00110.00           C  
ATOM   1948  CG  ARG D 131     -15.534  13.733  38.167  1.00110.00           C  
ATOM   1949  CD  ARG D 131     -14.465  14.554  38.915  1.00110.00           C  
ATOM   1950  NE  ARG D 131     -14.638  14.542  40.377  1.00110.00           N  
ATOM   1951  CZ  ARG D 131     -13.674  14.674  41.311  1.00110.00           C  
ATOM   1952  NH1 ARG D 131     -12.389  14.898  40.994  1.00110.00           N  
ATOM   1953  NH2 ARG D 131     -14.003  14.573  42.604  1.00110.00           N1+
ATOM   1954  H   ARG D 131     -15.652  10.941  36.774  1.00110.00           H  
ATOM   1955  HA  ARG D 131     -17.002  13.367  35.742  1.00110.00           H  
ATOM   1956  HB3 ARG D 131     -14.849  14.466  36.287  1.00110.00           H  
ATOM   1957  HB2 ARG D 131     -14.155  12.928  36.730  1.00110.00           H  
ATOM   1958  HG3 ARG D 131     -15.803  12.817  38.687  1.00110.00           H  
ATOM   1959  HG2 ARG D 131     -16.448  14.327  38.112  1.00110.00           H  
ATOM   1960  HD3 ARG D 131     -14.608  15.602  38.651  1.00110.00           H  
ATOM   1961  HD2 ARG D 131     -13.458  14.293  38.587  1.00110.00           H  
ATOM   1962  HE  ARG D 131     -15.589  14.392  40.702  1.00110.00           H  
ATOM   1963 HH12 ARG D 131     -11.688  14.991  41.715  1.00110.00           H  
ATOM   1964 HH11 ARG D 131     -12.118  14.978  40.025  1.00110.00           H  
ATOM   1965 HH22 ARG D 131     -13.306  14.672  43.326  1.00110.00           H  
ATOM   1966 HH21 ARG D 131     -14.965  14.385  42.871  1.00110.00           H  
ATOM   1967  N   HIS D 132     -15.986  11.665  33.573  1.00110.00           N  
ATOM   1968  CA  HIS D 132     -15.417  11.300  32.275  1.00110.00           C  
ATOM   1969  C   HIS D 132     -16.335  10.327  31.518  1.00110.00           C  
ATOM   1970  O   HIS D 132     -17.318   9.832  32.073  1.00110.00           O  
ATOM   1971  CB  HIS D 132     -13.994  10.708  32.470  1.00110.00           C  
ATOM   1972  CG  HIS D 132     -13.871   9.603  33.496  1.00110.00           C  
ATOM   1973  ND1 HIS D 132     -14.450   8.353  33.342  1.00110.00           N  
ATOM   1974  CD2 HIS D 132     -13.225   9.561  34.713  1.00110.00           C  
ATOM   1975  CE1 HIS D 132     -14.132   7.635  34.421  1.00110.00           C  
ATOM   1976  NE2 HIS D 132     -13.390   8.304  35.294  1.00110.00           N  
ATOM   1977  H   HIS D 132     -16.719  11.057  33.912  1.00110.00           H  
ATOM   1978  HA  HIS D 132     -15.346  12.201  31.662  1.00110.00           H  
ATOM   1979  HB3 HIS D 132     -13.307  11.503  32.760  1.00110.00           H  
ATOM   1980  HB2 HIS D 132     -13.600  10.333  31.525  1.00110.00           H  
ATOM   1981  HD1 HIS D 132     -15.006   8.041  32.559  1.00110.00           H  
ATOM   1982  HD2 HIS D 132     -12.656  10.333  35.211  1.00110.00           H  
ATOM   1983  HE1 HIS D 132     -14.448   6.613  34.570  1.00110.00           H  
ATOM   1984  N   ASP D 133     -15.947  10.040  30.267  1.00110.00           N  
ATOM   1985  CA  ASP D 133     -16.535   9.010  29.411  1.00110.00           C  
ATOM   1986  C   ASP D 133     -15.447   8.464  28.455  1.00110.00           C  
ATOM   1987  O   ASP D 133     -14.256   8.680  28.686  1.00110.00           O  
ATOM   1988  CB  ASP D 133     -17.830   9.468  28.679  1.00110.00           C  
ATOM   1989  CG  ASP D 133     -17.645  10.440  27.502  1.00110.00           C  
ATOM   1990  OD1 ASP D 133     -18.379  10.248  26.508  1.00110.00           O  
ATOM   1991  OD2 ASP D 133     -16.828  11.379  27.615  1.00110.00           O1-
ATOM   1992  H   ASP D 133     -15.134  10.500  29.881  1.00110.00           H  
ATOM   1993  HA  ASP D 133     -16.802   8.163  30.047  1.00110.00           H  
ATOM   1994  HB3 ASP D 133     -18.471   9.984  29.395  1.00110.00           H  
ATOM   1995  HB2 ASP D 133     -18.404   8.592  28.373  1.00110.00           H  
ATOM   1996  N   SER D 134     -15.886   7.752  27.403  1.00110.00           N  
ATOM   1997  CA  SER D 134     -15.034   7.104  26.405  1.00110.00           C  
ATOM   1998  C   SER D 134     -15.607   7.188  24.973  1.00110.00           C  
ATOM   1999  O   SER D 134     -15.191   6.399  24.125  1.00110.00           O  
ATOM   2000  CB  SER D 134     -14.752   5.657  26.874  1.00110.00           C  
ATOM   2001  OG  SER D 134     -15.910   4.844  26.810  1.00110.00           O  
ATOM   2002  H   SER D 134     -16.879   7.605  27.290  1.00110.00           H  
ATOM   2003  HA  SER D 134     -14.080   7.632  26.361  1.00110.00           H  
ATOM   2004  HB3 SER D 134     -14.365   5.648  27.894  1.00110.00           H  
ATOM   2005  HB2 SER D 134     -13.981   5.203  26.250  1.00110.00           H  
ATOM   2006  HG  SER D 134     -16.104   4.668  25.885  1.00110.00           H  
ATOM   2007  N   GLY D 135     -16.549   8.116  24.720  1.00110.00           N  
ATOM   2008  CA  GLY D 135     -17.289   8.215  23.455  1.00110.00           C  
ATOM   2009  C   GLY D 135     -16.552   8.999  22.352  1.00110.00           C  
ATOM   2010  O   GLY D 135     -17.050   9.046  21.228  1.00110.00           O  
ATOM   2011  H   GLY D 135     -16.837   8.743  25.459  1.00110.00           H  
ATOM   2012  HA3 GLY D 135     -18.238   8.711  23.656  1.00110.00           H  
ATOM   2013  HA2 GLY D 135     -17.534   7.220  23.082  1.00110.00           H  
ATOM   2014  N   TYR D 136     -15.397   9.614  22.655  1.00110.00           N  
ATOM   2015  CA  TYR D 136     -14.539  10.322  21.698  1.00110.00           C  
ATOM   2016  C   TYR D 136     -13.645   9.350  20.899  1.00110.00           C  
ATOM   2017  O   TYR D 136     -13.454   8.205  21.313  1.00110.00           O  
ATOM   2018  CB  TYR D 136     -13.682  11.347  22.476  1.00110.00           C  
ATOM   2019  CG  TYR D 136     -12.740  10.754  23.514  1.00110.00           C  
ATOM   2020  CD1 TYR D 136     -11.470  10.276  23.128  1.00110.00           C  
ATOM   2021  CD2 TYR D 136     -13.143  10.646  24.862  1.00110.00           C  
ATOM   2022  CE1 TYR D 136     -10.624   9.666  24.071  1.00110.00           C  
ATOM   2023  CE2 TYR D 136     -12.289  10.052  25.811  1.00110.00           C  
ATOM   2024  CZ  TYR D 136     -11.032   9.557  25.414  1.00110.00           C  
ATOM   2025  OH  TYR D 136     -10.203   8.975  26.328  1.00110.00           O  
ATOM   2026  H   TYR D 136     -15.030   9.532  23.591  1.00110.00           H  
ATOM   2027  HA  TYR D 136     -15.169  10.868  20.993  1.00110.00           H  
ATOM   2028  HB3 TYR D 136     -14.326  12.080  22.961  1.00110.00           H  
ATOM   2029  HB2 TYR D 136     -13.084  11.921  21.768  1.00110.00           H  
ATOM   2030  HD1 TYR D 136     -11.144  10.357  22.101  1.00110.00           H  
ATOM   2031  HD2 TYR D 136     -14.111  11.008  25.173  1.00110.00           H  
ATOM   2032  HE1 TYR D 136      -9.659   9.291  23.765  1.00110.00           H  
ATOM   2033  HE2 TYR D 136     -12.608   9.972  26.839  1.00110.00           H  
ATOM   2034  HH  TYR D 136     -10.580   8.949  27.210  1.00110.00           H  
ATOM   2035  N   GLU D 137     -13.057   9.866  19.808  1.00 30.00           N  
ATOM   2036  CA  GLU D 137     -11.997   9.211  19.035  1.00 30.00           C  
ATOM   2037  C   GLU D 137     -10.694  10.022  19.107  1.00 30.00           C  
ATOM   2038  O   GLU D 137     -10.724  11.211  19.430  1.00 30.00           O  
ATOM   2039  CB  GLU D 137     -12.470   9.025  17.574  1.00 30.00           C  
ATOM   2040  CG  GLU D 137     -13.577   7.956  17.417  1.00 30.00           C  
ATOM   2041  CD  GLU D 137     -13.144   6.512  17.740  1.00 30.00           C  
ATOM   2042  OE1 GLU D 137     -11.959   6.176  17.509  1.00 30.00           O  
ATOM   2043  OE2 GLU D 137     -14.024   5.743  18.180  1.00 30.00           O1-
ATOM   2044  H   GLU D 137     -13.252  10.822  19.549  1.00 30.00           H  
ATOM   2045  HA  GLU D 137     -11.766   8.237  19.467  1.00 30.00           H  
ATOM   2046  HB3 GLU D 137     -11.628   8.794  16.919  1.00 30.00           H  
ATOM   2047  HB2 GLU D 137     -12.860   9.975  17.204  1.00 30.00           H  
ATOM   2048  HG3 GLU D 137     -13.940   7.971  16.389  1.00 30.00           H  
ATOM   2049  HG2 GLU D 137     -14.435   8.226  18.034  1.00 30.00           H  
ATOM   2050  N   VAL D 138      -9.573   9.341  18.809  1.00 30.00           N  
ATOM   2051  CA  VAL D 138      -8.217   9.903  18.813  1.00 30.00           C  
ATOM   2052  C   VAL D 138      -7.543   9.767  17.432  1.00 30.00           C  
ATOM   2053  O   VAL D 138      -6.871  10.706  17.009  1.00 30.00           O  
ATOM   2054  CB  VAL D 138      -7.310   9.236  19.891  1.00 30.00           C  
ATOM   2055  CG1 VAL D 138      -7.861   9.436  21.314  1.00 30.00           C  
ATOM   2056  CG2 VAL D 138      -6.983   7.747  19.651  1.00 30.00           C  
ATOM   2057  H   VAL D 138      -9.647   8.363  18.571  1.00 30.00           H  
ATOM   2058  HA  VAL D 138      -8.258  10.972  19.026  1.00 30.00           H  
ATOM   2059  HB  VAL D 138      -6.353   9.762  19.876  1.00 30.00           H  
ATOM   2060 HG11 VAL D 138      -8.821   8.937  21.447  1.00 30.00           H  
ATOM   2061 HG12 VAL D 138      -7.176   9.039  22.064  1.00 30.00           H  
ATOM   2062 HG13 VAL D 138      -8.002  10.491  21.541  1.00 30.00           H  
ATOM   2063 HG21 VAL D 138      -7.883   7.162  19.459  1.00 30.00           H  
ATOM   2064 HG22 VAL D 138      -6.304   7.617  18.809  1.00 30.00           H  
ATOM   2065 HG23 VAL D 138      -6.491   7.305  20.516  1.00 30.00           H  
ATOM   2066  N   HIS D 139      -7.777   8.639  16.736  1.00 30.00           N  
ATOM   2067  CA  HIS D 139      -7.311   8.385  15.374  1.00 30.00           C  
ATOM   2068  C   HIS D 139      -8.393   8.844  14.388  1.00 30.00           C  
ATOM   2069  O   HIS D 139      -9.515   8.340  14.449  1.00 30.00           O  
ATOM   2070  CB  HIS D 139      -7.022   6.880  15.191  1.00 30.00           C  
ATOM   2071  CG  HIS D 139      -5.950   6.310  16.088  1.00 30.00           C  
ATOM   2072  ND1 HIS D 139      -4.621   6.681  15.998  1.00 30.00           N  
ATOM   2073  CD2 HIS D 139      -5.998   5.369  17.092  1.00 30.00           C  
ATOM   2074  CE1 HIS D 139      -3.946   5.974  16.907  1.00 30.00           C  
ATOM   2075  NE2 HIS D 139      -4.718   5.154  17.608  1.00 30.00           N  
ATOM   2076  H   HIS D 139      -8.351   7.916  17.143  1.00 30.00           H  
ATOM   2077  HA  HIS D 139      -6.387   8.938  15.185  1.00 30.00           H  
ATOM   2078  HB3 HIS D 139      -6.720   6.689  14.160  1.00 30.00           H  
ATOM   2079  HB2 HIS D 139      -7.932   6.297  15.349  1.00 30.00           H  
ATOM   2080  HD1 HIS D 139      -4.230   7.347  15.344  1.00 30.00           H  
ATOM   2081  HD2 HIS D 139      -6.850   4.832  17.481  1.00 30.00           H  
ATOM   2082  HE1 HIS D 139      -2.878   6.056  17.053  1.00 30.00           H  
ATOM   2083  N   HIS D 140      -8.035   9.787  13.506  1.00 30.00           N  
ATOM   2084  CA  HIS D 140      -8.927  10.318  12.472  1.00 30.00           C  
ATOM   2085  C   HIS D 140      -8.713   9.599  11.131  1.00 30.00           C  
ATOM   2086  O   HIS D 140      -9.692   9.338  10.431  1.00 30.00           O  
ATOM   2087  CB  HIS D 140      -8.690  11.838  12.350  1.00 30.00           C  
ATOM   2088  CG  HIS D 140      -9.879  12.669  11.928  1.00 30.00           C  
ATOM   2089  ND1 HIS D 140      -9.748  14.033  11.650  1.00 30.00           N  
ATOM   2090  CD2 HIS D 140     -11.207  12.315  11.780  1.00 30.00           C  
ATOM   2091  CE1 HIS D 140     -10.972  14.442  11.356  1.00 30.00           C  
ATOM   2092  NE2 HIS D 140     -11.877  13.468  11.417  1.00 30.00           N  
ATOM   2093  H   HIS D 140      -7.101  10.172  13.536  1.00 30.00           H  
ATOM   2094  HA  HIS D 140      -9.955  10.152  12.796  1.00 30.00           H  
ATOM   2095  HB3 HIS D 140      -7.861  12.050  11.672  1.00 30.00           H  
ATOM   2096  HB2 HIS D 140      -8.384  12.238  13.318  1.00 30.00           H  
ATOM   2097  HD2 HIS D 140     -11.720  11.373  11.906  1.00 30.00           H  
ATOM   2098  HE1 HIS D 140     -11.209  15.460  11.088  1.00 30.00           H  
ATOM   2099  HE2 HIS D 140     -12.868  13.563  11.229  1.00 30.00           H  
ATOM   2100  N   GLN D 141      -7.446   9.267  10.816  1.00 30.00           N  
ATOM   2101  CA  GLN D 141      -7.056   8.514   9.627  1.00 30.00           C  
ATOM   2102  C   GLN D 141      -7.347   7.025   9.874  1.00 30.00           C  
ATOM   2103  O   GLN D 141      -6.767   6.435  10.787  1.00 30.00           O  
ATOM   2104  CB  GLN D 141      -5.563   8.772   9.331  1.00 30.00           C  
ATOM   2105  CG  GLN D 141      -5.140   8.307   7.918  1.00 30.00           C  
ATOM   2106  CD  GLN D 141      -3.649   8.458   7.591  1.00 30.00           C  
ATOM   2107  OE1 GLN D 141      -3.227   8.084   6.499  1.00 30.00           O  
ATOM   2108  NE2 GLN D 141      -2.836   8.992   8.505  1.00 30.00           N  
ATOM   2109  H   GLN D 141      -6.699   9.506  11.451  1.00 30.00           H  
ATOM   2110  HA  GLN D 141      -7.644   8.871   8.778  1.00 30.00           H  
ATOM   2111  HB3 GLN D 141      -4.946   8.288  10.090  1.00 30.00           H  
ATOM   2112  HB2 GLN D 141      -5.359   9.838   9.426  1.00 30.00           H  
ATOM   2113  HG3 GLN D 141      -5.703   8.867   7.171  1.00 30.00           H  
ATOM   2114  HG2 GLN D 141      -5.404   7.261   7.768  1.00 30.00           H  
ATOM   2115 HE22 GLN D 141      -1.854   9.106   8.302  1.00 30.00           H  
ATOM   2116 HE21 GLN D 141      -3.184   9.298   9.404  1.00 30.00           H  
ATOM   2117  N   LYS D 142      -8.269   6.467   9.078  1.00 30.00           N  
ATOM   2118  CA  LYS D 142      -8.763   5.104   9.230  1.00 30.00           C  
ATOM   2119  C   LYS D 142      -8.891   4.428   7.866  1.00 30.00           C  
ATOM   2120  O   LYS D 142      -9.586   4.935   6.985  1.00 30.00           O  
ATOM   2121  CB  LYS D 142     -10.113   5.115   9.977  1.00 30.00           C  
ATOM   2122  CG  LYS D 142      -9.969   5.230  11.503  1.00 30.00           C  
ATOM   2123  CD  LYS D 142     -11.288   5.607  12.183  1.00 30.00           C  
ATOM   2124  CE  LYS D 142     -11.189   5.567  13.714  1.00 30.00           C  
ATOM   2125  NZ  LYS D 142     -12.252   6.372  14.337  1.00 30.00           N1+
ATOM   2126  H   LYS D 142      -8.703   7.014   8.348  1.00 30.00           H  
ATOM   2127  HA  LYS D 142      -8.051   4.525   9.821  1.00 30.00           H  
ATOM   2128  HB3 LYS D 142     -10.657   4.189   9.779  1.00 30.00           H  
ATOM   2129  HB2 LYS D 142     -10.740   5.918   9.584  1.00 30.00           H  
ATOM   2130  HG3 LYS D 142      -9.222   5.980  11.762  1.00 30.00           H  
ATOM   2131  HG2 LYS D 142      -9.602   4.283  11.901  1.00 30.00           H  
ATOM   2132  HD3 LYS D 142     -12.082   4.938  11.848  1.00 30.00           H  
ATOM   2133  HD2 LYS D 142     -11.569   6.607  11.845  1.00 30.00           H  
ATOM   2134  HE3 LYS D 142     -10.228   5.958  14.045  1.00 30.00           H  
ATOM   2135  HE2 LYS D 142     -11.246   4.540  14.073  1.00 30.00           H  
ATOM   2136  HZ1 LYS D 142     -12.166   7.334  14.042  1.00 30.00           H  
ATOM   2137  HZ2 LYS D 142     -13.158   6.013  14.072  1.00 30.00           H  
ATOM   2138  HZ3 LYS D 142     -12.158   6.327  15.346  1.00 30.00           H  
ATOM   2139  N   LEU D 143      -8.264   3.248   7.779  1.00 30.00           N  
ATOM   2140  CA  LEU D 143      -8.523   2.233   6.769  1.00 30.00           C  
ATOM   2141  C   LEU D 143      -9.353   1.141   7.455  1.00 30.00           C  
ATOM   2142  O   LEU D 143      -9.037   0.763   8.584  1.00 30.00           O  
ATOM   2143  CB  LEU D 143      -7.171   1.737   6.203  1.00 30.00           C  
ATOM   2144  CG  LEU D 143      -7.240   0.506   5.264  1.00 30.00           C  
ATOM   2145  CD1 LEU D 143      -6.140   0.557   4.181  1.00 30.00           C  
ATOM   2146  CD2 LEU D 143      -7.216  -0.829   6.048  1.00 30.00           C  
ATOM   2147  H   LEU D 143      -7.721   2.929   8.568  1.00 30.00           H  
ATOM   2148  HA  LEU D 143      -9.104   2.652   5.946  1.00 30.00           H  
ATOM   2149  HB3 LEU D 143      -6.457   1.545   7.006  1.00 30.00           H  
ATOM   2150  HB2 LEU D 143      -6.752   2.579   5.651  1.00 30.00           H  
ATOM   2151  HG  LEU D 143      -8.190   0.553   4.728  1.00 30.00           H  
ATOM   2152 HD11 LEU D 143      -6.561   0.859   3.221  1.00 30.00           H  
ATOM   2153 HD12 LEU D 143      -5.352   1.270   4.426  1.00 30.00           H  
ATOM   2154 HD13 LEU D 143      -5.655  -0.406   4.019  1.00 30.00           H  
ATOM   2155 HD21 LEU D 143      -7.171  -0.679   7.126  1.00 30.00           H  
ATOM   2156 HD22 LEU D 143      -8.111  -1.416   5.842  1.00 30.00           H  
ATOM   2157 HD23 LEU D 143      -6.359  -1.450   5.798  1.00 30.00           H  
ATOM   2158  N   VAL D 144     -10.401   0.667   6.768  1.00 30.00           N  
ATOM   2159  CA  VAL D 144     -11.314  -0.343   7.291  1.00 30.00           C  
ATOM   2160  C   VAL D 144     -11.508  -1.425   6.218  1.00 30.00           C  
ATOM   2161  O   VAL D 144     -12.052  -1.139   5.153  1.00 30.00           O  
ATOM   2162  CB  VAL D 144     -12.693   0.263   7.680  1.00 30.00           C  
ATOM   2163  CG1 VAL D 144     -13.674  -0.793   8.221  1.00 30.00           C  
ATOM   2164  CG2 VAL D 144     -12.553   1.399   8.713  1.00 30.00           C  
ATOM   2165  H   VAL D 144     -10.613   1.029   5.847  1.00 30.00           H  
ATOM   2166  HA  VAL D 144     -10.897  -0.816   8.180  1.00 30.00           H  
ATOM   2167  HB  VAL D 144     -13.148   0.703   6.791  1.00 30.00           H  
ATOM   2168 HG11 VAL D 144     -13.950  -1.521   7.458  1.00 30.00           H  
ATOM   2169 HG12 VAL D 144     -13.243  -1.340   9.060  1.00 30.00           H  
ATOM   2170 HG13 VAL D 144     -14.597  -0.329   8.568  1.00 30.00           H  
ATOM   2171 HG21 VAL D 144     -13.528   1.783   9.013  1.00 30.00           H  
ATOM   2172 HG22 VAL D 144     -12.040   1.054   9.611  1.00 30.00           H  
ATOM   2173 HG23 VAL D 144     -11.991   2.242   8.311  1.00 30.00           H  
ATOM   2174  N   PHE D 145     -11.066  -2.647   6.539  1.00 30.00           N  
ATOM   2175  CA  PHE D 145     -11.266  -3.857   5.750  1.00 30.00           C  
ATOM   2176  C   PHE D 145     -12.117  -4.807   6.600  1.00 30.00           C  
ATOM   2177  O   PHE D 145     -11.666  -5.236   7.659  1.00 30.00           O  
ATOM   2178  CB  PHE D 145      -9.888  -4.418   5.332  1.00 30.00           C  
ATOM   2179  CG  PHE D 145      -9.822  -5.752   4.596  1.00 30.00           C  
ATOM   2180  CD1 PHE D 145      -8.578  -6.411   4.517  1.00 30.00           C  
ATOM   2181  CD2 PHE D 145     -10.906  -6.268   3.850  1.00 30.00           C  
ATOM   2182  CE1 PHE D 145      -8.442  -7.574   3.771  1.00 30.00           C  
ATOM   2183  CE2 PHE D 145     -10.757  -7.446   3.130  1.00 30.00           C  
ATOM   2184  CZ  PHE D 145      -9.531  -8.097   3.089  1.00 30.00           C  
ATOM   2185  H   PHE D 145     -10.619  -2.786   7.438  1.00 30.00           H  
ATOM   2186  HA  PHE D 145     -11.814  -3.623   4.838  1.00 30.00           H  
ATOM   2187  HB3 PHE D 145      -9.250  -4.496   6.214  1.00 30.00           H  
ATOM   2188  HB2 PHE D 145      -9.405  -3.682   4.686  1.00 30.00           H  
ATOM   2189  HD1 PHE D 145      -7.729  -6.013   5.050  1.00 30.00           H  
ATOM   2190  HD2 PHE D 145     -11.861  -5.764   3.832  1.00 30.00           H  
ATOM   2191  HE1 PHE D 145      -7.489  -8.079   3.733  1.00 30.00           H  
ATOM   2192  HE2 PHE D 145     -11.598  -7.848   2.588  1.00 30.00           H  
ATOM   2193  HZ  PHE D 145      -9.418  -9.007   2.518  1.00 30.00           H  
ATOM   2194  N   PHE D 146     -13.350  -5.054   6.128  1.00 30.00           N  
ATOM   2195  CA  PHE D 146     -14.478  -5.667   6.831  1.00 30.00           C  
ATOM   2196  C   PHE D 146     -15.001  -4.733   7.932  1.00 30.00           C  
ATOM   2197  O   PHE D 146     -14.711  -4.947   9.108  1.00 30.00           O  
ATOM   2198  CB  PHE D 146     -14.165  -7.095   7.342  1.00 30.00           C  
ATOM   2199  CG  PHE D 146     -13.805  -8.107   6.271  1.00 30.00           C  
ATOM   2200  CD1 PHE D 146     -12.569  -8.783   6.328  1.00 30.00           C  
ATOM   2201  CD2 PHE D 146     -14.707  -8.409   5.229  1.00 30.00           C  
ATOM   2202  CE1 PHE D 146     -12.257  -9.736   5.370  1.00 30.00           C  
ATOM   2203  CE2 PHE D 146     -14.370  -9.359   4.275  1.00 30.00           C  
ATOM   2204  CZ  PHE D 146     -13.150 -10.019   4.346  1.00 30.00           C  
ATOM   2205  H   PHE D 146     -13.602  -4.636   5.240  1.00 30.00           H  
ATOM   2206  HA  PHE D 146     -15.288  -5.752   6.109  1.00 30.00           H  
ATOM   2207  HB3 PHE D 146     -15.023  -7.488   7.888  1.00 30.00           H  
ATOM   2208  HB2 PHE D 146     -13.354  -7.068   8.065  1.00 30.00           H  
ATOM   2209  HD1 PHE D 146     -11.864  -8.573   7.120  1.00 30.00           H  
ATOM   2210  HD2 PHE D 146     -15.668  -7.917   5.178  1.00 30.00           H  
ATOM   2211  HE1 PHE D 146     -11.315 -10.256   5.425  1.00 30.00           H  
ATOM   2212  HE2 PHE D 146     -15.061  -9.593   3.478  1.00 30.00           H  
ATOM   2213  HZ  PHE D 146     -12.896 -10.756   3.602  1.00 30.00           H  
ATOM   2214  N   ALA D 147     -15.772  -3.711   7.515  1.00 30.00           N  
ATOM   2215  CA  ALA D 147     -16.535  -2.824   8.400  1.00 30.00           C  
ATOM   2216  C   ALA D 147     -17.675  -3.560   9.126  1.00 30.00           C  
ATOM   2217  O   ALA D 147     -17.990  -3.211  10.262  1.00 30.00           O  
ATOM   2218  CB  ALA D 147     -17.109  -1.659   7.583  1.00 30.00           C  
ATOM   2219  H   ALA D 147     -15.961  -3.606   6.526  1.00 30.00           H  
ATOM   2220  HA  ALA D 147     -15.852  -2.413   9.140  1.00 30.00           H  
ATOM   2221  HB1 ALA D 147     -16.350  -1.187   6.958  1.00 30.00           H  
ATOM   2222  HB2 ALA D 147     -17.911  -1.999   6.930  1.00 30.00           H  
ATOM   2223  HB3 ALA D 147     -17.525  -0.890   8.235  1.00 30.00           H  
ATOM   2224  N   GLU D 148     -18.238  -4.568   8.442  1.00 30.00           N  
ATOM   2225  CA  GLU D 148     -19.264  -5.487   8.923  1.00 30.00           C  
ATOM   2226  C   GLU D 148     -18.772  -6.938   8.789  1.00 30.00           C  
ATOM   2227  O   GLU D 148     -17.686  -7.183   8.257  1.00 30.00           O  
ATOM   2228  CB  GLU D 148     -20.568  -5.230   8.140  1.00 30.00           C  
ATOM   2229  CG  GLU D 148     -21.236  -3.873   8.465  1.00 30.00           C  
ATOM   2230  CD  GLU D 148     -21.777  -3.747   9.897  1.00 30.00           C  
ATOM   2231  OE1 GLU D 148     -22.389  -4.726  10.381  1.00 30.00           O  
ATOM   2232  OE2 GLU D 148     -21.589  -2.658  10.482  1.00 30.00           O1-
ATOM   2233  H   GLU D 148     -17.895  -4.769   7.514  1.00 30.00           H  
ATOM   2234  HA  GLU D 148     -19.448  -5.320   9.985  1.00 30.00           H  
ATOM   2235  HB3 GLU D 148     -21.282  -6.042   8.285  1.00 30.00           H  
ATOM   2236  HB2 GLU D 148     -20.328  -5.241   7.079  1.00 30.00           H  
ATOM   2237  HG3 GLU D 148     -22.085  -3.724   7.799  1.00 30.00           H  
ATOM   2238  HG2 GLU D 148     -20.544  -3.057   8.255  1.00 30.00           H  
ATOM   2239  N   ASP D 149     -19.555  -7.867   9.360  1.00 30.00           N  
ATOM   2240  CA  ASP D 149     -19.153  -9.253   9.616  1.00 30.00           C  
ATOM   2241  C   ASP D 149     -19.094 -10.131   8.351  1.00 30.00           C  
ATOM   2242  O   ASP D 149     -19.716  -9.808   7.338  1.00 30.00           O  
ATOM   2243  CB  ASP D 149     -20.020  -9.916  10.717  1.00 30.00           C  
ATOM   2244  CG  ASP D 149     -21.526 -10.015  10.420  1.00 30.00           C  
ATOM   2245  OD1 ASP D 149     -22.226  -8.997  10.613  1.00 30.00           O  
ATOM   2246  OD2 ASP D 149     -21.927 -11.064   9.867  1.00 30.00           O1-
ATOM   2247  H   ASP D 149     -20.442  -7.594   9.764  1.00 30.00           H  
ATOM   2248  HA  ASP D 149     -18.135  -9.195   9.996  1.00 30.00           H  
ATOM   2249  HB3 ASP D 149     -19.907  -9.331  11.630  1.00 30.00           H  
ATOM   2250  HB2 ASP D 149     -19.626 -10.902  10.968  1.00 30.00           H  
ATOM   2251  N   VAL D 150     -18.354 -11.246   8.473  1.00 30.00           N  
ATOM   2252  CA  VAL D 150     -18.209 -12.273   7.442  1.00 30.00           C  
ATOM   2253  C   VAL D 150     -18.710 -13.615   8.013  1.00 30.00           C  
ATOM   2254  O   VAL D 150     -18.293 -13.996   9.105  1.00 30.00           O  
ATOM   2255  CB  VAL D 150     -16.727 -12.448   6.999  1.00 30.00           C  
ATOM   2256  CG1 VAL D 150     -16.570 -13.430   5.819  1.00 30.00           C  
ATOM   2257  CG2 VAL D 150     -16.068 -11.109   6.632  1.00 30.00           C  
ATOM   2258  H   VAL D 150     -17.897 -11.437   9.354  1.00 30.00           H  
ATOM   2259  HA  VAL D 150     -18.800 -12.019   6.568  1.00 30.00           H  
ATOM   2260  HB  VAL D 150     -16.152 -12.847   7.834  1.00 30.00           H  
ATOM   2261 HG11 VAL D 150     -16.856 -14.443   6.095  1.00 30.00           H  
ATOM   2262 HG12 VAL D 150     -17.186 -13.131   4.970  1.00 30.00           H  
ATOM   2263 HG13 VAL D 150     -15.538 -13.473   5.473  1.00 30.00           H  
ATOM   2264 HG21 VAL D 150     -16.028 -10.426   7.481  1.00 30.00           H  
ATOM   2265 HG22 VAL D 150     -15.040 -11.262   6.304  1.00 30.00           H  
ATOM   2266 HG23 VAL D 150     -16.609 -10.610   5.828  1.00 30.00           H  
ATOM   2267  N   GLY D 151     -19.594 -14.317   7.283  1.00 30.00           N  
ATOM   2268  CA  GLY D 151     -20.215 -15.557   7.767  1.00 30.00           C  
ATOM   2269  C   GLY D 151     -19.239 -16.747   7.765  1.00 30.00           C  
ATOM   2270  O   GLY D 151     -19.306 -17.580   8.669  1.00 30.00           O  
ATOM   2271  H   GLY D 151     -19.935 -13.935   6.411  1.00 30.00           H  
ATOM   2272  HA3 GLY D 151     -21.076 -15.797   7.146  1.00 30.00           H  
ATOM   2273  HA2 GLY D 151     -20.602 -15.404   8.776  1.00 30.00           H  
ATOM   2274  N   SER D 152     -18.316 -16.804   6.790  1.00 30.00           N  
ATOM   2275  CA  SER D 152     -17.226 -17.778   6.717  1.00 30.00           C  
ATOM   2276  C   SER D 152     -16.126 -17.250   5.780  1.00 30.00           C  
ATOM   2277  O   SER D 152     -16.350 -17.121   4.577  1.00 30.00           O  
ATOM   2278  CB  SER D 152     -17.744 -19.197   6.368  1.00 30.00           C  
ATOM   2279  OG  SER D 152     -18.331 -19.282   5.085  1.00 30.00           O  
ATOM   2280  H   SER D 152     -18.311 -16.088   6.079  1.00 30.00           H  
ATOM   2281  HA  SER D 152     -16.797 -17.841   7.718  1.00 30.00           H  
ATOM   2282  HB3 SER D 152     -18.468 -19.544   7.105  1.00 30.00           H  
ATOM   2283  HB2 SER D 152     -16.916 -19.905   6.404  1.00 30.00           H  
ATOM   2284  HG  SER D 152     -19.160 -18.796   5.102  1.00 30.00           H  
ATOM   2285  N   ASN D 153     -14.962 -16.928   6.363  1.00 30.00           N  
ATOM   2286  CA  ASN D 153     -13.788 -16.393   5.680  1.00 30.00           C  
ATOM   2287  C   ASN D 153     -12.762 -17.514   5.432  1.00 30.00           C  
ATOM   2288  O   ASN D 153     -12.479 -18.299   6.337  1.00 30.00           O  
ATOM   2289  CB  ASN D 153     -13.169 -15.272   6.548  1.00 30.00           C  
ATOM   2290  CG  ASN D 153     -12.133 -14.439   5.787  1.00 30.00           C  
ATOM   2291  OD1 ASN D 153     -12.444 -13.829   4.770  1.00 30.00           O  
ATOM   2292  ND2 ASN D 153     -10.893 -14.413   6.268  1.00 30.00           N  
ATOM   2293  H   ASN D 153     -14.849 -17.088   7.358  1.00 30.00           H  
ATOM   2294  HA  ASN D 153     -14.069 -15.972   4.714  1.00 30.00           H  
ATOM   2295  HB3 ASN D 153     -12.744 -15.674   7.468  1.00 30.00           H  
ATOM   2296  HB2 ASN D 153     -13.951 -14.580   6.860  1.00 30.00           H  
ATOM   2297 HD22 ASN D 153     -10.171 -13.897   5.788  1.00 30.00           H  
ATOM   2298 HD21 ASN D 153     -10.653 -14.926   7.110  1.00 30.00           H  
ATOM   2299  N   LYS D 154     -12.200 -17.533   4.214  1.00 30.00           N  
ATOM   2300  CA  LYS D 154     -11.173 -18.475   3.773  1.00 30.00           C  
ATOM   2301  C   LYS D 154     -10.355 -17.858   2.618  1.00 30.00           C  
ATOM   2302  O   LYS D 154     -10.029 -18.558   1.659  1.00 30.00           O  
ATOM   2303  CB  LYS D 154     -11.824 -19.845   3.432  1.00 30.00           C  
ATOM   2304  CG  LYS D 154     -10.828 -21.019   3.309  1.00 30.00           C  
ATOM   2305  CD  LYS D 154     -11.480 -22.379   3.026  1.00 30.00           C  
ATOM   2306  CE  LYS D 154     -12.043 -22.499   1.601  1.00 30.00           C  
ATOM   2307  NZ  LYS D 154     -12.525 -23.864   1.327  1.00 30.00           N1+
ATOM   2308  H   LYS D 154     -12.524 -16.878   3.514  1.00 30.00           H  
ATOM   2309  HA  LYS D 154     -10.471 -18.620   4.595  1.00 30.00           H  
ATOM   2310  HB3 LYS D 154     -12.424 -19.750   2.527  1.00 30.00           H  
ATOM   2311  HB2 LYS D 154     -12.524 -20.112   4.224  1.00 30.00           H  
ATOM   2312  HG3 LYS D 154     -10.269 -21.100   4.237  1.00 30.00           H  
ATOM   2313  HG2 LYS D 154     -10.078 -20.832   2.543  1.00 30.00           H  
ATOM   2314  HD3 LYS D 154     -12.274 -22.552   3.752  1.00 30.00           H  
ATOM   2315  HD2 LYS D 154     -10.736 -23.158   3.201  1.00 30.00           H  
ATOM   2316  HE3 LYS D 154     -11.269 -22.257   0.872  1.00 30.00           H  
ATOM   2317  HE2 LYS D 154     -12.862 -21.797   1.446  1.00 30.00           H  
ATOM   2318  HZ1 LYS D 154     -13.266 -24.098   1.972  1.00 30.00           H  
ATOM   2319  HZ2 LYS D 154     -12.872 -23.919   0.381  1.00 30.00           H  
ATOM   2320  HZ3 LYS D 154     -11.761 -24.516   1.441  1.00 30.00           H  
ATOM   2321  N   GLY D 155     -10.036 -16.554   2.701  1.00 30.00           N  
ATOM   2322  CA  GLY D 155      -9.271 -15.902   1.641  1.00 30.00           C  
ATOM   2323  C   GLY D 155      -9.315 -14.384   1.770  1.00 30.00           C  
ATOM   2324  O   GLY D 155      -9.701 -13.716   0.817  1.00 30.00           O  
ATOM   2325  H   GLY D 155     -10.306 -16.005   3.504  1.00 30.00           H  
ATOM   2326  HA3 GLY D 155      -9.656 -16.182   0.660  1.00 30.00           H  
ATOM   2327  HA2 GLY D 155      -8.232 -16.226   1.683  1.00 30.00           H  
ATOM   2328  N   ALA D 156      -8.889 -13.842   2.919  1.00 30.00           N  
ATOM   2329  CA  ALA D 156      -8.608 -12.422   3.111  1.00 30.00           C  
ATOM   2330  C   ALA D 156      -7.088 -12.218   3.197  1.00 30.00           C  
ATOM   2331  O   ALA D 156      -6.413 -12.964   3.905  1.00 30.00           O  
ATOM   2332  CB  ALA D 156      -9.300 -11.944   4.392  1.00 30.00           C  
ATOM   2333  H   ALA D 156      -8.587 -14.451   3.671  1.00 30.00           H  
ATOM   2334  HA  ALA D 156      -9.004 -11.834   2.285  1.00 30.00           H  
ATOM   2335  HB1 ALA D 156      -8.921 -12.453   5.279  1.00 30.00           H  
ATOM   2336  HB2 ALA D 156      -9.153 -10.873   4.525  1.00 30.00           H  
ATOM   2337  HB3 ALA D 156     -10.373 -12.119   4.337  1.00 30.00           H  
ATOM   2338  N   ILE D 157      -6.574 -11.208   2.480  1.00 30.00           N  
ATOM   2339  CA  ILE D 157      -5.175 -10.785   2.528  1.00 30.00           C  
ATOM   2340  C   ILE D 157      -5.133  -9.252   2.459  1.00 30.00           C  
ATOM   2341  O   ILE D 157      -5.701  -8.673   1.532  1.00 30.00           O  
ATOM   2342  CB  ILE D 157      -4.301 -11.374   1.367  1.00 30.00           C  
ATOM   2343  CG1 ILE D 157      -4.223 -12.919   1.457  1.00 30.00           C  
ATOM   2344  CG2 ILE D 157      -2.872 -10.771   1.311  1.00 30.00           C  
ATOM   2345  CD1 ILE D 157      -3.445 -13.602   0.327  1.00 30.00           C  
ATOM   2346  H   ILE D 157      -7.178 -10.662   1.878  1.00 30.00           H  
ATOM   2347  HA  ILE D 157      -4.737 -11.097   3.475  1.00 30.00           H  
ATOM   2348  HB  ILE D 157      -4.793 -11.132   0.423  1.00 30.00           H  
ATOM   2349 HG13 ILE D 157      -5.226 -13.342   1.450  1.00 30.00           H  
ATOM   2350 HG12 ILE D 157      -3.783 -13.206   2.410  1.00 30.00           H  
ATOM   2351 HG21 ILE D 157      -2.337 -10.945   2.245  1.00 30.00           H  
ATOM   2352 HG22 ILE D 157      -2.279 -11.201   0.504  1.00 30.00           H  
ATOM   2353 HG23 ILE D 157      -2.872  -9.697   1.123  1.00 30.00           H  
ATOM   2354 HD11 ILE D 157      -2.370 -13.482   0.450  1.00 30.00           H  
ATOM   2355 HD12 ILE D 157      -3.652 -14.672   0.303  1.00 30.00           H  
ATOM   2356 HD13 ILE D 157      -3.726 -13.192  -0.641  1.00 30.00           H  
ATOM   2357  N   ILE D 158      -4.405  -8.641   3.405  1.00 30.00           N  
ATOM   2358  CA  ILE D 158      -3.985  -7.242   3.354  1.00 30.00           C  
ATOM   2359  C   ILE D 158      -2.451  -7.151   3.424  1.00 30.00           C  
ATOM   2360  O   ILE D 158      -1.815  -7.908   4.156  1.00 30.00           O  
ATOM   2361  CB  ILE D 158      -4.650  -6.355   4.454  1.00 30.00           C  
ATOM   2362  CG1 ILE D 158      -4.148  -4.887   4.447  1.00 30.00           C  
ATOM   2363  CG2 ILE D 158      -4.569  -6.943   5.872  1.00 30.00           C  
ATOM   2364  CD1 ILE D 158      -5.060  -3.898   5.182  1.00 30.00           C  
ATOM   2365  H   ILE D 158      -3.985  -9.193   4.142  1.00 30.00           H  
ATOM   2366  HA  ILE D 158      -4.277  -6.836   2.391  1.00 30.00           H  
ATOM   2367  HB  ILE D 158      -5.705  -6.328   4.196  1.00 30.00           H  
ATOM   2368 HG13 ILE D 158      -4.038  -4.539   3.419  1.00 30.00           H  
ATOM   2369 HG12 ILE D 158      -3.152  -4.830   4.888  1.00 30.00           H  
ATOM   2370 HG21 ILE D 158      -5.143  -6.353   6.585  1.00 30.00           H  
ATOM   2371 HG22 ILE D 158      -4.960  -7.958   5.915  1.00 30.00           H  
ATOM   2372 HG23 ILE D 158      -3.539  -6.963   6.214  1.00 30.00           H  
ATOM   2373 HD11 ILE D 158      -4.931  -3.963   6.263  1.00 30.00           H  
ATOM   2374 HD12 ILE D 158      -4.821  -2.879   4.881  1.00 30.00           H  
ATOM   2375 HD13 ILE D 158      -6.112  -4.073   4.953  1.00 30.00           H  
ATOM   2376  N   GLY D 159      -1.893  -6.212   2.651  1.00 30.00           N  
ATOM   2377  CA  GLY D 159      -0.483  -5.852   2.679  1.00 30.00           C  
ATOM   2378  C   GLY D 159      -0.349  -4.392   2.234  1.00 30.00           C  
ATOM   2379  O   GLY D 159      -1.338  -3.669   2.095  1.00 30.00           O  
ATOM   2380  H   GLY D 159      -2.485  -5.649   2.054  1.00 30.00           H  
ATOM   2381  HA3 GLY D 159       0.079  -6.502   2.008  1.00 30.00           H  
ATOM   2382  HA2 GLY D 159      -0.067  -5.967   3.676  1.00 30.00           H  
ATOM   2383  N   LEU D 160       0.902  -3.979   1.986  1.00 30.00           N  
ATOM   2384  CA  LEU D 160       1.252  -2.770   1.237  1.00 30.00           C  
ATOM   2385  C   LEU D 160       1.843  -3.200  -0.118  1.00 30.00           C  
ATOM   2386  O   LEU D 160       1.359  -2.749  -1.154  1.00 30.00           O  
ATOM   2387  CB  LEU D 160       2.250  -1.887   2.020  1.00 30.00           C  
ATOM   2388  CG  LEU D 160       1.811  -1.436   3.430  1.00 30.00           C  
ATOM   2389  CD1 LEU D 160       2.913  -0.580   4.072  1.00 30.00           C  
ATOM   2390  CD2 LEU D 160       0.449  -0.715   3.478  1.00 30.00           C  
ATOM   2391  H   LEU D 160       1.672  -4.608   2.175  1.00 30.00           H  
ATOM   2392  HA  LEU D 160       0.358  -2.187   1.019  1.00 30.00           H  
ATOM   2393  HB3 LEU D 160       2.463  -0.999   1.424  1.00 30.00           H  
ATOM   2394  HB2 LEU D 160       3.200  -2.413   2.117  1.00 30.00           H  
ATOM   2395  HG  LEU D 160       1.709  -2.335   4.036  1.00 30.00           H  
ATOM   2396 HD11 LEU D 160       3.093   0.331   3.500  1.00 30.00           H  
ATOM   2397 HD12 LEU D 160       2.640  -0.291   5.085  1.00 30.00           H  
ATOM   2398 HD13 LEU D 160       3.855  -1.124   4.135  1.00 30.00           H  
ATOM   2399 HD21 LEU D 160       0.023  -0.556   2.490  1.00 30.00           H  
ATOM   2400 HD22 LEU D 160      -0.274  -1.297   4.051  1.00 30.00           H  
ATOM   2401 HD23 LEU D 160       0.522   0.265   3.952  1.00 30.00           H  
ATOM   2402  N   MET D 161       2.823  -4.119  -0.084  1.00 30.00           N  
ATOM   2403  CA  MET D 161       3.247  -4.933  -1.220  1.00 30.00           C  
ATOM   2404  C   MET D 161       2.596  -6.311  -1.065  1.00 30.00           C  
ATOM   2405  O   MET D 161       2.743  -6.937  -0.015  1.00 30.00           O  
ATOM   2406  CB  MET D 161       4.784  -5.081  -1.238  1.00 30.00           C  
ATOM   2407  CG  MET D 161       5.485  -4.133  -2.216  1.00 30.00           C  
ATOM   2408  SD  MET D 161       7.268  -4.442  -2.299  1.00 30.00           S  
ATOM   2409  CE  MET D 161       7.734  -3.364  -3.671  1.00 30.00           C  
ATOM   2410  H   MET D 161       3.162  -4.435   0.816  1.00 30.00           H  
ATOM   2411  HA  MET D 161       2.915  -4.494  -2.163  1.00 30.00           H  
ATOM   2412  HB3 MET D 161       5.064  -6.096  -1.523  1.00 30.00           H  
ATOM   2413  HB2 MET D 161       5.193  -4.951  -0.235  1.00 30.00           H  
ATOM   2414  HG3 MET D 161       5.310  -3.097  -1.928  1.00 30.00           H  
ATOM   2415  HG2 MET D 161       5.071  -4.257  -3.217  1.00 30.00           H  
ATOM   2416  HE1 MET D 161       8.817  -3.249  -3.709  1.00 30.00           H  
ATOM   2417  HE2 MET D 161       7.402  -3.792  -4.615  1.00 30.00           H  
ATOM   2418  HE3 MET D 161       7.278  -2.382  -3.549  1.00 30.00           H  
ATOM   2419  N   VAL D 162       1.907  -6.754  -2.124  1.00 30.00           N  
ATOM   2420  CA  VAL D 162       1.241  -8.050  -2.188  1.00 30.00           C  
ATOM   2421  C   VAL D 162       1.683  -8.716  -3.502  1.00 30.00           C  
ATOM   2422  O   VAL D 162       1.136  -8.416  -4.562  1.00 30.00           O  
ATOM   2423  CB  VAL D 162      -0.307  -7.903  -2.124  1.00 30.00           C  
ATOM   2424  CG1 VAL D 162      -1.054  -9.238  -2.301  1.00 30.00           C  
ATOM   2425  CG2 VAL D 162      -0.757  -7.259  -0.799  1.00 30.00           C  
ATOM   2426  H   VAL D 162       1.842  -6.183  -2.957  1.00 30.00           H  
ATOM   2427  HA  VAL D 162       1.548  -8.689  -1.361  1.00 30.00           H  
ATOM   2428  HB  VAL D 162      -0.628  -7.238  -2.928  1.00 30.00           H  
ATOM   2429 HG11 VAL D 162      -2.128  -9.094  -2.223  1.00 30.00           H  
ATOM   2430 HG12 VAL D 162      -0.869  -9.704  -3.268  1.00 30.00           H  
ATOM   2431 HG13 VAL D 162      -0.767  -9.943  -1.523  1.00 30.00           H  
ATOM   2432 HG21 VAL D 162      -0.426  -7.848   0.057  1.00 30.00           H  
ATOM   2433 HG22 VAL D 162      -0.364  -6.249  -0.683  1.00 30.00           H  
ATOM   2434 HG23 VAL D 162      -1.843  -7.185  -0.747  1.00 30.00           H  
ATOM   2435  N   GLY D 163       2.719  -9.561  -3.409  1.00 30.00           N  
ATOM   2436  CA  GLY D 163       3.341 -10.200  -4.561  1.00 30.00           C  
ATOM   2437  C   GLY D 163       3.014 -11.693  -4.542  1.00 30.00           C  
ATOM   2438  O   GLY D 163       3.193 -12.342  -3.517  1.00 30.00           O  
ATOM   2439  H   GLY D 163       3.100  -9.781  -2.498  1.00 30.00           H  
ATOM   2440  HA3 GLY D 163       4.421 -10.081  -4.475  1.00 30.00           H  
ATOM   2441  HA2 GLY D 163       3.054  -9.742  -5.509  1.00 30.00           H  
ATOM   2442  N   GLY D 164       2.611 -12.237  -5.701  1.00 30.00           N  
ATOM   2443  CA  GLY D 164       2.572 -13.664  -6.034  1.00 30.00           C  
ATOM   2444  C   GLY D 164       1.602 -14.528  -5.217  1.00 30.00           C  
ATOM   2445  O   GLY D 164       1.723 -15.751  -5.275  1.00 30.00           O  
ATOM   2446  H   GLY D 164       2.430 -11.609  -6.475  1.00 30.00           H  
ATOM   2447  HA3 GLY D 164       3.572 -14.073  -5.906  1.00 30.00           H  
ATOM   2448  HA2 GLY D 164       2.325 -13.766  -7.091  1.00 30.00           H  
ATOM   2449  N   VAL D 165       0.686 -13.929  -4.438  1.00 30.00           N  
ATOM   2450  CA  VAL D 165      -0.151 -14.645  -3.473  1.00 30.00           C  
ATOM   2451  C   VAL D 165      -1.207 -15.537  -4.159  1.00 30.00           C  
ATOM   2452  O   VAL D 165      -1.713 -15.194  -5.228  1.00 30.00           O  
ATOM   2453  CB  VAL D 165      -0.850 -13.680  -2.471  1.00 30.00           C  
ATOM   2454  CG1 VAL D 165       0.142 -12.655  -1.889  1.00 30.00           C  
ATOM   2455  CG2 VAL D 165      -2.129 -12.981  -2.971  1.00 30.00           C  
ATOM   2456  H   VAL D 165       0.622 -12.921  -4.428  1.00 30.00           H  
ATOM   2457  HA  VAL D 165       0.515 -15.291  -2.898  1.00 30.00           H  
ATOM   2458  HB  VAL D 165      -1.161 -14.298  -1.628  1.00 30.00           H  
ATOM   2459 HG11 VAL D 165       0.400 -11.886  -2.618  1.00 30.00           H  
ATOM   2460 HG12 VAL D 165      -0.281 -12.158  -1.016  1.00 30.00           H  
ATOM   2461 HG13 VAL D 165       1.073 -13.130  -1.577  1.00 30.00           H  
ATOM   2462 HG21 VAL D 165      -2.966 -13.675  -3.064  1.00 30.00           H  
ATOM   2463 HG22 VAL D 165      -2.442 -12.189  -2.290  1.00 30.00           H  
ATOM   2464 HG23 VAL D 165      -1.969 -12.526  -3.941  1.00 30.00           H  
ATOM   2465  N   VAL D 166      -1.499 -16.673  -3.517  1.00 30.00           N  
ATOM   2466  CA  VAL D 166      -2.396 -17.709  -4.011  1.00 30.00           C  
ATOM   2467  C   VAL D 166      -3.561 -17.848  -3.022  1.00 30.00           C  
ATOM   2468  O   VAL D 166      -3.323 -18.023  -1.828  1.00 30.00           O  
ATOM   2469  CB  VAL D 166      -1.654 -19.076  -4.112  1.00 30.00           C  
ATOM   2470  CG1 VAL D 166      -2.553 -20.252  -4.550  1.00 30.00           C  
ATOM   2471  CG2 VAL D 166      -0.415 -18.996  -5.023  1.00 30.00           C  
ATOM   2472  H   VAL D 166      -1.040 -16.875  -2.636  1.00 30.00           H  
ATOM   2473  HA  VAL D 166      -2.795 -17.441  -4.987  1.00 30.00           H  
ATOM   2474  HB  VAL D 166      -1.273 -19.332  -3.126  1.00 30.00           H  
ATOM   2475 HG11 VAL D 166      -3.040 -20.044  -5.502  1.00 30.00           H  
ATOM   2476 HG12 VAL D 166      -1.971 -21.166  -4.670  1.00 30.00           H  
ATOM   2477 HG13 VAL D 166      -3.329 -20.470  -3.817  1.00 30.00           H  
ATOM   2478 HG21 VAL D 166      -0.684 -18.693  -6.035  1.00 30.00           H  
ATOM   2479 HG22 VAL D 166       0.318 -18.282  -4.648  1.00 30.00           H  
ATOM   2480 HG23 VAL D 166       0.089 -19.960  -5.090  1.00 30.00           H  
ATOM   2481  N   ILE D 167      -4.796 -17.774  -3.540  1.00 30.00           N  
ATOM   2482  CA  ILE D 167      -6.026 -18.001  -2.784  1.00 30.00           C  
ATOM   2483  C   ILE D 167      -6.842 -19.037  -3.582  1.00 30.00           C  
ATOM   2484  O   ILE D 167      -7.829 -18.711  -4.243  1.00 30.00           O  
ATOM   2485  CB  ILE D 167      -6.829 -16.688  -2.520  1.00 30.00           C  
ATOM   2486  CG1 ILE D 167      -5.940 -15.609  -1.850  1.00 30.00           C  
ATOM   2487  CG2 ILE D 167      -8.077 -16.952  -1.646  1.00 30.00           C  
ATOM   2488  CD1 ILE D 167      -6.648 -14.274  -1.576  1.00 30.00           C  
ATOM   2489  H   ILE D 167      -4.912 -17.576  -4.526  1.00 30.00           H  
ATOM   2490  HA  ILE D 167      -5.801 -18.449  -1.817  1.00 30.00           H  
ATOM   2491  HB  ILE D 167      -7.164 -16.285  -3.477  1.00 30.00           H  
ATOM   2492 HG13 ILE D 167      -5.070 -15.395  -2.471  1.00 30.00           H  
ATOM   2493 HG12 ILE D 167      -5.547 -15.999  -0.910  1.00 30.00           H  
ATOM   2494 HG21 ILE D 167      -8.660 -16.045  -1.499  1.00 30.00           H  
ATOM   2495 HG22 ILE D 167      -8.757 -17.679  -2.086  1.00 30.00           H  
ATOM   2496 HG23 ILE D 167      -7.793 -17.326  -0.662  1.00 30.00           H  
ATOM   2497 HD11 ILE D 167      -7.341 -14.014  -2.377  1.00 30.00           H  
ATOM   2498 HD12 ILE D 167      -7.206 -14.305  -0.641  1.00 30.00           H  
ATOM   2499 HD13 ILE D 167      -5.924 -13.465  -1.493  1.00 30.00           H  
ATOM   2500  N   ALA D 168      -6.338 -20.280  -3.551  1.00 30.00           N  
ATOM   2501  CA  ALA D 168      -6.810 -21.411  -4.342  1.00 30.00           C  
ATOM   2502  C   ALA D 168      -6.349 -22.728  -3.691  1.00 30.00           C  
ATOM   2503  O   ALA D 168      -4.989 -22.846  -3.736  1.00 30.00           O  
ATOM   2504  OXT ALA D 168      -7.113 -23.528  -3.192  1.00 30.00           O  
ATOM   2505  CB  ALA D 168      -6.330 -21.265  -5.802  1.00 30.00           C  
ATOM   2506  HXT ALA D 168      -5.539 -20.467  -2.960  1.00 30.00           H  
ATOM   2507  HA  ALA D 168      -7.901 -21.409  -4.335  1.00 30.00           H  
ATOM   2508  H   ALA D 168      -4.687 -23.661  -3.329  1.00 30.00           H  
ATOM   2509  HB1 ALA D 168      -6.635 -22.122  -6.403  1.00 30.00           H  
ATOM   2510  HB2 ALA D 168      -6.748 -20.374  -6.271  1.00 30.00           H  
ATOM   2511  HB3 ALA D 168      -5.244 -21.186  -5.864  1.00 30.00           H  
TER    2512      ALA D 168
ATOM   2513  N   ASP E 169     -29.689  21.112  17.240  1.00110.00           N  
ATOM   2514  CA  ASP E 169     -29.341  20.281  16.066  1.00110.00           C  
ATOM   2515  C   ASP E 169     -30.150  20.724  14.808  1.00110.00           C  
ATOM   2516  O   ASP E 169     -30.305  19.917  13.889  1.00110.00           O  
ATOM   2517  CB  ASP E 169     -29.409  18.755  16.386  1.00110.00           C  
ATOM   2518  CG  ASP E 169     -30.795  18.108  16.606  1.00110.00           C  
ATOM   2519  OD1 ASP E 169     -31.696  18.783  17.153  1.00110.00           O  
ATOM   2520  OD2 ASP E 169     -30.888  16.888  16.346  1.00110.00           O1-
ATOM   2521  H1  ASP E 169     -30.512  20.740  17.700  1.00110.00           H  
ATOM   2522  H2  ASP E 169     -29.866  22.078  17.012  1.00110.00           H  
ATOM   2523  HA  ASP E 169     -28.305  20.510  15.811  1.00110.00           H  
ATOM   2524  HB3 ASP E 169     -28.809  18.550  17.274  1.00110.00           H  
ATOM   2525  HB2 ASP E 169     -28.909  18.216  15.579  1.00110.00           H  
ATOM   2526  N   ALA E 170     -30.558  22.006  14.715  1.00110.00           N  
ATOM   2527  CA  ALA E 170     -31.066  22.627  13.487  1.00110.00           C  
ATOM   2528  C   ALA E 170     -29.941  22.963  12.487  1.00110.00           C  
ATOM   2529  O   ALA E 170     -30.219  23.095  11.295  1.00110.00           O  
ATOM   2530  CB  ALA E 170     -31.854  23.892  13.857  1.00110.00           C  
ATOM   2531  H   ALA E 170     -30.409  22.631  15.492  1.00110.00           H  
ATOM   2532  HA  ALA E 170     -31.751  21.932  12.998  1.00110.00           H  
ATOM   2533  HB1 ALA E 170     -32.269  24.373  12.970  1.00110.00           H  
ATOM   2534  HB2 ALA E 170     -32.689  23.653  14.517  1.00110.00           H  
ATOM   2535  HB3 ALA E 170     -31.225  24.622  14.367  1.00110.00           H  
ATOM   2536  N   GLU E 171     -28.700  23.069  12.991  1.00110.00           N  
ATOM   2537  CA  GLU E 171     -27.477  23.245  12.219  1.00110.00           C  
ATOM   2538  C   GLU E 171     -26.293  22.687  13.024  1.00110.00           C  
ATOM   2539  O   GLU E 171     -26.302  22.756  14.255  1.00110.00           O  
ATOM   2540  CB  GLU E 171     -27.324  24.730  11.799  1.00110.00           C  
ATOM   2541  CG  GLU E 171     -26.043  25.135  11.026  1.00110.00           C  
ATOM   2542  CD  GLU E 171     -25.889  24.581   9.599  1.00110.00           C  
ATOM   2543  OE1 GLU E 171     -25.008  25.114   8.891  1.00110.00           O  
ATOM   2544  OE2 GLU E 171     -26.621  23.642   9.214  1.00110.00           O1-
ATOM   2545  H   GLU E 171     -28.560  22.936  13.982  1.00110.00           H  
ATOM   2546  HA  GLU E 171     -27.581  22.613  11.337  1.00110.00           H  
ATOM   2547  HB3 GLU E 171     -27.386  25.349  12.695  1.00110.00           H  
ATOM   2548  HB2 GLU E 171     -28.187  25.019  11.196  1.00110.00           H  
ATOM   2549  HG3 GLU E 171     -25.155  24.867  11.599  1.00110.00           H  
ATOM   2550  HG2 GLU E 171     -26.026  26.224  10.958  1.00110.00           H  
ATOM   2551  N   PHE E 172     -25.320  22.111  12.304  1.00110.00           N  
ATOM   2552  CA  PHE E 172     -24.229  21.311  12.862  1.00110.00           C  
ATOM   2553  C   PHE E 172     -22.880  22.046  12.807  1.00110.00           C  
ATOM   2554  O   PHE E 172     -22.669  22.907  11.953  1.00110.00           O  
ATOM   2555  CB  PHE E 172     -24.181  19.955  12.121  1.00110.00           C  
ATOM   2556  CG  PHE E 172     -25.288  18.980  12.507  1.00110.00           C  
ATOM   2557  CD1 PHE E 172     -26.621  19.201  12.096  1.00110.00           C  
ATOM   2558  CD2 PHE E 172     -25.018  17.907  13.384  1.00110.00           C  
ATOM   2559  CE1 PHE E 172     -27.634  18.352  12.521  1.00110.00           C  
ATOM   2560  CE2 PHE E 172     -26.043  17.059  13.785  1.00110.00           C  
ATOM   2561  CZ  PHE E 172     -27.345  17.280  13.355  1.00110.00           C  
ATOM   2562  H   PHE E 172     -25.367  22.147  11.296  1.00110.00           H  
ATOM   2563  HA  PHE E 172     -24.427  21.099  13.915  1.00110.00           H  
ATOM   2564  HB3 PHE E 172     -23.220  19.464  12.285  1.00110.00           H  
ATOM   2565  HB2 PHE E 172     -24.241  20.125  11.045  1.00110.00           H  
ATOM   2566  HD1 PHE E 172     -26.864  20.030  11.447  1.00110.00           H  
ATOM   2567  HD2 PHE E 172     -24.013  17.737  13.744  1.00110.00           H  
ATOM   2568  HE1 PHE E 172     -28.651  18.524  12.200  1.00110.00           H  
ATOM   2569  HE2 PHE E 172     -25.830  16.232  14.447  1.00110.00           H  
ATOM   2570  HZ  PHE E 172     -28.139  16.624  13.681  1.00110.00           H  
ATOM   2571  N   ARG E 173     -21.996  21.667  13.743  1.00110.00           N  
ATOM   2572  CA  ARG E 173     -20.646  22.200  13.944  1.00110.00           C  
ATOM   2573  C   ARG E 173     -19.638  21.636  12.923  1.00110.00           C  
ATOM   2574  O   ARG E 173     -19.895  20.592  12.324  1.00110.00           O  
ATOM   2575  CB  ARG E 173     -20.221  21.820  15.383  1.00110.00           C  
ATOM   2576  CG  ARG E 173     -21.090  22.476  16.478  1.00110.00           C  
ATOM   2577  CD  ARG E 173     -20.895  21.915  17.902  1.00110.00           C  
ATOM   2578  NE  ARG E 173     -19.625  22.319  18.534  1.00110.00           N  
ATOM   2579  CZ  ARG E 173     -19.288  22.184  19.833  1.00110.00           C  
ATOM   2580  NH1 ARG E 173     -20.106  21.607  20.728  1.00110.00           N  
ATOM   2581  NH2 ARG E 173     -18.103  22.642  20.251  1.00110.00           N1+
ATOM   2582  H   ARG E 173     -22.261  20.931  14.380  1.00110.00           H  
ATOM   2583  HA  ARG E 173     -20.667  23.287  13.846  1.00110.00           H  
ATOM   2584  HB3 ARG E 173     -19.179  22.083  15.544  1.00110.00           H  
ATOM   2585  HB2 ARG E 173     -20.267  20.736  15.491  1.00110.00           H  
ATOM   2586  HG3 ARG E 173     -22.153  22.465  16.236  1.00110.00           H  
ATOM   2587  HG2 ARG E 173     -20.814  23.532  16.483  1.00110.00           H  
ATOM   2588  HD3 ARG E 173     -20.828  20.830  17.833  1.00110.00           H  
ATOM   2589  HD2 ARG E 173     -21.766  22.124  18.524  1.00110.00           H  
ATOM   2590  HE  ARG E 173     -18.944  22.747  17.915  1.00110.00           H  
ATOM   2591 HH12 ARG E 173     -19.823  21.503  21.692  1.00110.00           H  
ATOM   2592 HH11 ARG E 173     -21.009  21.264  20.436  1.00110.00           H  
ATOM   2593 HH22 ARG E 173     -17.826  22.556  21.217  1.00110.00           H  
ATOM   2594 HH21 ARG E 173     -17.461  23.075  19.593  1.00110.00           H  
ATOM   2595  N   HIS E 174     -18.485  22.318  12.791  1.00110.00           N  
ATOM   2596  CA  HIS E 174     -17.305  21.812  12.076  1.00110.00           C  
ATOM   2597  C   HIS E 174     -16.109  21.560  13.013  1.00110.00           C  
ATOM   2598  O   HIS E 174     -15.144  20.939  12.570  1.00110.00           O  
ATOM   2599  CB  HIS E 174     -16.942  22.731  10.892  1.00110.00           C  
ATOM   2600  CG  HIS E 174     -16.670  24.185  11.198  1.00110.00           C  
ATOM   2601  ND1 HIS E 174     -15.448  24.643  11.662  1.00110.00           N  
ATOM   2602  CD2 HIS E 174     -17.458  25.307  11.061  1.00110.00           C  
ATOM   2603  CE1 HIS E 174     -15.546  25.970  11.784  1.00110.00           C  
ATOM   2604  NE2 HIS E 174     -16.737  26.442  11.437  1.00110.00           N  
ATOM   2605  H   HIS E 174     -18.363  23.190  13.284  1.00110.00           H  
ATOM   2606  HA  HIS E 174     -17.527  20.833  11.648  1.00110.00           H  
ATOM   2607  HB3 HIS E 174     -17.745  22.680  10.160  1.00110.00           H  
ATOM   2608  HB2 HIS E 174     -16.069  22.331  10.379  1.00110.00           H  
ATOM   2609  HD1 HIS E 174     -14.632  24.082  11.860  1.00110.00           H  
ATOM   2610  HD2 HIS E 174     -18.478  25.384  10.715  1.00110.00           H  
ATOM   2611  HE1 HIS E 174     -14.735  26.596  12.125  1.00110.00           H  
ATOM   2612  N   ASP E 175     -16.198  21.989  14.285  1.00110.00           N  
ATOM   2613  CA  ASP E 175     -15.275  21.603  15.363  1.00110.00           C  
ATOM   2614  C   ASP E 175     -15.748  20.324  16.096  1.00110.00           C  
ATOM   2615  O   ASP E 175     -15.029  19.844  16.970  1.00110.00           O  
ATOM   2616  CB  ASP E 175     -14.967  22.746  16.371  1.00110.00           C  
ATOM   2617  CG  ASP E 175     -16.128  23.324  17.201  1.00110.00           C  
ATOM   2618  OD1 ASP E 175     -15.830  23.806  18.315  1.00110.00           O  
ATOM   2619  OD2 ASP E 175     -17.268  23.399  16.693  1.00110.00           O1-
ATOM   2620  H   ASP E 175     -17.004  22.522  14.582  1.00110.00           H  
ATOM   2621  HA  ASP E 175     -14.317  21.339  14.913  1.00110.00           H  
ATOM   2622  HB3 ASP E 175     -14.563  23.586  15.806  1.00110.00           H  
ATOM   2623  HB2 ASP E 175     -14.155  22.434  17.032  1.00110.00           H  
ATOM   2624  N   SER E 176     -16.916  19.779  15.713  1.00110.00           N  
ATOM   2625  CA  SER E 176     -17.435  18.492  16.163  1.00110.00           C  
ATOM   2626  C   SER E 176     -18.212  17.881  14.991  1.00110.00           C  
ATOM   2627  O   SER E 176     -19.099  18.542  14.452  1.00110.00           O  
ATOM   2628  CB  SER E 176     -18.327  18.688  17.404  1.00110.00           C  
ATOM   2629  OG  SER E 176     -18.629  17.455  18.028  1.00110.00           O  
ATOM   2630  H   SER E 176     -17.451  20.229  14.984  1.00110.00           H  
ATOM   2631  HA  SER E 176     -16.597  17.837  16.417  1.00110.00           H  
ATOM   2632  HB3 SER E 176     -19.259  19.186  17.138  1.00110.00           H  
ATOM   2633  HB2 SER E 176     -17.840  19.331  18.129  1.00110.00           H  
ATOM   2634  HG  SER E 176     -19.205  16.953  17.444  1.00110.00           H  
ATOM   2635  N   GLY E 177     -17.860  16.642  14.616  1.00110.00           N  
ATOM   2636  CA  GLY E 177     -18.384  15.945  13.444  1.00110.00           C  
ATOM   2637  C   GLY E 177     -17.719  16.522  12.188  1.00110.00           C  
ATOM   2638  O   GLY E 177     -18.284  17.416  11.559  1.00110.00           O  
ATOM   2639  H   GLY E 177     -17.134  16.158  15.129  1.00110.00           H  
ATOM   2640  HA3 GLY E 177     -19.468  16.052  13.380  1.00110.00           H  
ATOM   2641  HA2 GLY E 177     -18.171  14.883  13.542  1.00110.00           H  
ATOM   2642  N   TYR E 178     -16.516  16.030  11.842  1.00110.00           N  
ATOM   2643  CA  TYR E 178     -15.706  16.569  10.744  1.00110.00           C  
ATOM   2644  C   TYR E 178     -14.710  15.537  10.185  1.00110.00           C  
ATOM   2645  O   TYR E 178     -14.557  14.451  10.747  1.00110.00           O  
ATOM   2646  CB  TYR E 178     -15.032  17.893  11.183  1.00110.00           C  
ATOM   2647  CG  TYR E 178     -13.998  17.792  12.294  1.00110.00           C  
ATOM   2648  CD1 TYR E 178     -14.402  17.824  13.644  1.00110.00           C  
ATOM   2649  CD2 TYR E 178     -12.627  17.692  11.982  1.00110.00           C  
ATOM   2650  CE1 TYR E 178     -13.446  17.749  14.675  1.00110.00           C  
ATOM   2651  CE2 TYR E 178     -11.669  17.620  13.011  1.00110.00           C  
ATOM   2652  CZ  TYR E 178     -12.077  17.652  14.358  1.00110.00           C  
ATOM   2653  OH  TYR E 178     -11.147  17.595  15.354  1.00110.00           O  
ATOM   2654  H   TYR E 178     -16.103  15.273  12.369  1.00110.00           H  
ATOM   2655  HA  TYR E 178     -16.379  16.796   9.915  1.00110.00           H  
ATOM   2656  HB3 TYR E 178     -15.796  18.607  11.488  1.00110.00           H  
ATOM   2657  HB2 TYR E 178     -14.552  18.356  10.320  1.00110.00           H  
ATOM   2658  HD1 TYR E 178     -15.448  17.911  13.892  1.00110.00           H  
ATOM   2659  HD2 TYR E 178     -12.306  17.673  10.952  1.00110.00           H  
ATOM   2660  HE1 TYR E 178     -13.768  17.770  15.707  1.00110.00           H  
ATOM   2661  HE2 TYR E 178     -10.620  17.543  12.764  1.00110.00           H  
ATOM   2662  HH  TYR E 178     -11.532  17.637  16.233  1.00110.00           H  
ATOM   2663  N   GLU E 179     -14.081  15.914   9.058  1.00 30.00           N  
ATOM   2664  CA  GLU E 179     -13.198  15.085   8.231  1.00 30.00           C  
ATOM   2665  C   GLU E 179     -11.770  15.649   8.150  1.00 30.00           C  
ATOM   2666  O   GLU E 179     -11.515  16.765   8.602  1.00 30.00           O  
ATOM   2667  CB  GLU E 179     -13.811  14.994   6.808  1.00 30.00           C  
ATOM   2668  CG  GLU E 179     -15.152  14.229   6.707  1.00 30.00           C  
ATOM   2669  CD  GLU E 179     -15.075  12.702   6.875  1.00 30.00           C  
ATOM   2670  OE1 GLU E 179     -13.977  12.167   7.153  1.00 30.00           O  
ATOM   2671  OE2 GLU E 179     -16.141  12.071   6.707  1.00 30.00           O1-
ATOM   2672  H   GLU E 179     -14.258  16.837   8.690  1.00 30.00           H  
ATOM   2673  HA  GLU E 179     -13.109  14.092   8.672  1.00 30.00           H  
ATOM   2674  HB3 GLU E 179     -13.102  14.557   6.103  1.00 30.00           H  
ATOM   2675  HB2 GLU E 179     -13.977  16.006   6.437  1.00 30.00           H  
ATOM   2676  HG3 GLU E 179     -15.579  14.420   5.722  1.00 30.00           H  
ATOM   2677  HG2 GLU E 179     -15.869  14.626   7.425  1.00 30.00           H  
ATOM   2678  N   VAL E 180     -10.871  14.851   7.551  1.00 30.00           N  
ATOM   2679  CA  VAL E 180      -9.471  15.180   7.269  1.00 30.00           C  
ATOM   2680  C   VAL E 180      -9.176  14.955   5.768  1.00 30.00           C  
ATOM   2681  O   VAL E 180      -9.867  14.161   5.128  1.00 30.00           O  
ATOM   2682  CB  VAL E 180      -8.528  14.303   8.148  1.00 30.00           C  
ATOM   2683  CG1 VAL E 180      -8.612  12.787   7.872  1.00 30.00           C  
ATOM   2684  CG2 VAL E 180      -7.061  14.765   8.119  1.00 30.00           C  
ATOM   2685  H   VAL E 180     -11.178  13.956   7.194  1.00 30.00           H  
ATOM   2686  HA  VAL E 180      -9.285  16.232   7.491  1.00 30.00           H  
ATOM   2687  HB  VAL E 180      -8.859  14.450   9.175  1.00 30.00           H  
ATOM   2688 HG11 VAL E 180      -8.275  12.533   6.868  1.00 30.00           H  
ATOM   2689 HG12 VAL E 180      -7.991  12.229   8.575  1.00 30.00           H  
ATOM   2690 HG13 VAL E 180      -9.631  12.418   7.985  1.00 30.00           H  
ATOM   2691 HG21 VAL E 180      -6.589  14.549   7.162  1.00 30.00           H  
ATOM   2692 HG22 VAL E 180      -6.976  15.835   8.307  1.00 30.00           H  
ATOM   2693 HG23 VAL E 180      -6.479  14.253   8.886  1.00 30.00           H  
ATOM   2694  N   HIS E 181      -8.161  15.662   5.232  1.00 30.00           N  
ATOM   2695  CA  HIS E 181      -7.763  15.627   3.815  1.00 30.00           C  
ATOM   2696  C   HIS E 181      -7.138  14.300   3.319  1.00 30.00           C  
ATOM   2697  O   HIS E 181      -6.858  14.194   2.124  1.00 30.00           O  
ATOM   2698  CB  HIS E 181      -6.879  16.854   3.478  1.00 30.00           C  
ATOM   2699  CG  HIS E 181      -5.481  16.914   4.061  1.00 30.00           C  
ATOM   2700  ND1 HIS E 181      -4.558  17.864   3.657  1.00 30.00           N  
ATOM   2701  CD2 HIS E 181      -4.820  16.151   5.000  1.00 30.00           C  
ATOM   2702  CE1 HIS E 181      -3.428  17.640   4.330  1.00 30.00           C  
ATOM   2703  NE2 HIS E 181      -3.511  16.612   5.163  1.00 30.00           N  
ATOM   2704  H   HIS E 181      -7.636  16.293   5.819  1.00 30.00           H  
ATOM   2705  HA  HIS E 181      -8.687  15.748   3.247  1.00 30.00           H  
ATOM   2706  HB3 HIS E 181      -7.400  17.763   3.779  1.00 30.00           H  
ATOM   2707  HB2 HIS E 181      -6.777  16.929   2.394  1.00 30.00           H  
ATOM   2708  HD1 HIS E 181      -4.699  18.576   2.953  1.00 30.00           H  
ATOM   2709  HD2 HIS E 181      -5.178  15.301   5.560  1.00 30.00           H  
ATOM   2710  HE1 HIS E 181      -2.534  18.233   4.206  1.00 30.00           H  
ATOM   2711  N   HIS E 182      -6.935  13.320   4.220  1.00 30.00           N  
ATOM   2712  CA  HIS E 182      -6.426  11.984   3.904  1.00 30.00           C  
ATOM   2713  C   HIS E 182      -7.462  11.107   3.196  1.00 30.00           C  
ATOM   2714  O   HIS E 182      -8.662  11.241   3.436  1.00 30.00           O  
ATOM   2715  CB  HIS E 182      -5.953  11.263   5.183  1.00 30.00           C  
ATOM   2716  CG  HIS E 182      -4.954  12.009   6.027  1.00 30.00           C  
ATOM   2717  ND1 HIS E 182      -3.930  12.771   5.492  1.00 30.00           N  
ATOM   2718  CD2 HIS E 182      -4.841  12.142   7.392  1.00 30.00           C  
ATOM   2719  CE1 HIS E 182      -3.279  13.322   6.517  1.00 30.00           C  
ATOM   2720  NE2 HIS E 182      -3.770  12.981   7.701  1.00 30.00           N  
ATOM   2721  H   HIS E 182      -7.204  13.474   5.180  1.00 30.00           H  
ATOM   2722  HA  HIS E 182      -5.570  12.098   3.241  1.00 30.00           H  
ATOM   2723  HB3 HIS E 182      -5.499  10.306   4.921  1.00 30.00           H  
ATOM   2724  HB2 HIS E 182      -6.808  11.022   5.815  1.00 30.00           H  
ATOM   2725  HD1 HIS E 182      -3.736  12.920   4.509  1.00 30.00           H  
ATOM   2726  HD2 HIS E 182      -5.459  11.722   8.171  1.00 30.00           H  
ATOM   2727  HE1 HIS E 182      -2.456  14.004   6.395  1.00 30.00           H  
ATOM   2728  N   GLN E 183      -6.935  10.169   2.395  1.00 30.00           N  
ATOM   2729  CA  GLN E 183      -7.644   9.072   1.742  1.00 30.00           C  
ATOM   2730  C   GLN E 183      -8.381   8.175   2.758  1.00 30.00           C  
ATOM   2731  O   GLN E 183      -7.839   7.903   3.832  1.00 30.00           O  
ATOM   2732  CB  GLN E 183      -6.620   8.285   0.885  1.00 30.00           C  
ATOM   2733  CG  GLN E 183      -5.656   7.296   1.595  1.00 30.00           C  
ATOM   2734  CD  GLN E 183      -4.748   7.866   2.691  1.00 30.00           C  
ATOM   2735  OE1 GLN E 183      -4.199   8.954   2.553  1.00 30.00           O  
ATOM   2736  NE2 GLN E 183      -4.558   7.116   3.779  1.00 30.00           N  
ATOM   2737  H   GLN E 183      -5.929  10.131   2.303  1.00 30.00           H  
ATOM   2738  HA  GLN E 183      -8.376   9.526   1.072  1.00 30.00           H  
ATOM   2739  HB3 GLN E 183      -6.035   8.989   0.292  1.00 30.00           H  
ATOM   2740  HB2 GLN E 183      -7.186   7.710   0.152  1.00 30.00           H  
ATOM   2741  HG3 GLN E 183      -5.004   6.871   0.838  1.00 30.00           H  
ATOM   2742  HG2 GLN E 183      -6.220   6.462   2.010  1.00 30.00           H  
ATOM   2743 HE22 GLN E 183      -3.972   7.452   4.532  1.00 30.00           H  
ATOM   2744 HE21 GLN E 183      -5.022   6.225   3.878  1.00 30.00           H  
ATOM   2745  N   LYS E 184      -9.601   7.743   2.404  1.00 30.00           N  
ATOM   2746  CA  LYS E 184     -10.494   7.035   3.317  1.00 30.00           C  
ATOM   2747  C   LYS E 184     -11.044   5.780   2.625  1.00 30.00           C  
ATOM   2748  O   LYS E 184     -12.062   5.846   1.935  1.00 30.00           O  
ATOM   2749  CB  LYS E 184     -11.581   8.018   3.801  1.00 30.00           C  
ATOM   2750  CG  LYS E 184     -12.262   7.555   5.097  1.00 30.00           C  
ATOM   2751  CD  LYS E 184     -13.288   8.565   5.623  1.00 30.00           C  
ATOM   2752  CE  LYS E 184     -13.653   8.296   7.089  1.00 30.00           C  
ATOM   2753  NZ  LYS E 184     -14.746   9.165   7.542  1.00 30.00           N1+
ATOM   2754  H   LYS E 184      -9.995   8.019   1.514  1.00 30.00           H  
ATOM   2755  HA  LYS E 184      -9.945   6.688   4.196  1.00 30.00           H  
ATOM   2756  HB3 LYS E 184     -12.312   8.222   3.017  1.00 30.00           H  
ATOM   2757  HB2 LYS E 184     -11.108   8.978   4.017  1.00 30.00           H  
ATOM   2758  HG3 LYS E 184     -11.496   7.392   5.856  1.00 30.00           H  
ATOM   2759  HG2 LYS E 184     -12.747   6.590   4.941  1.00 30.00           H  
ATOM   2760  HD3 LYS E 184     -14.182   8.503   5.004  1.00 30.00           H  
ATOM   2761  HD2 LYS E 184     -12.907   9.582   5.513  1.00 30.00           H  
ATOM   2762  HE3 LYS E 184     -12.785   8.453   7.731  1.00 30.00           H  
ATOM   2763  HE2 LYS E 184     -13.968   7.259   7.217  1.00 30.00           H  
ATOM   2764  HZ1 LYS E 184     -14.488  10.140   7.426  1.00 30.00           H  
ATOM   2765  HZ2 LYS E 184     -15.573   8.980   6.989  1.00 30.00           H  
ATOM   2766  HZ3 LYS E 184     -14.959   8.989   8.514  1.00 30.00           H  
ATOM   2767  N   LEU E 185     -10.323   4.661   2.804  1.00 30.00           N  
ATOM   2768  CA  LEU E 185     -10.622   3.376   2.179  1.00 30.00           C  
ATOM   2769  C   LEU E 185     -11.517   2.532   3.098  1.00 30.00           C  
ATOM   2770  O   LEU E 185     -11.100   2.172   4.200  1.00 30.00           O  
ATOM   2771  CB  LEU E 185      -9.312   2.616   1.852  1.00 30.00           C  
ATOM   2772  CG  LEU E 185      -8.522   3.162   0.636  1.00 30.00           C  
ATOM   2773  CD1 LEU E 185      -7.865   4.531   0.897  1.00 30.00           C  
ATOM   2774  CD2 LEU E 185      -7.489   2.133   0.133  1.00 30.00           C  
ATOM   2775  H   LEU E 185      -9.503   4.688   3.392  1.00 30.00           H  
ATOM   2776  HA  LEU E 185     -11.154   3.542   1.241  1.00 30.00           H  
ATOM   2777  HB3 LEU E 185      -9.586   1.584   1.627  1.00 30.00           H  
ATOM   2778  HB2 LEU E 185      -8.667   2.561   2.731  1.00 30.00           H  
ATOM   2779  HG  LEU E 185      -9.235   3.294  -0.178  1.00 30.00           H  
ATOM   2780 HD11 LEU E 185      -8.450   5.334   0.447  1.00 30.00           H  
ATOM   2781 HD12 LEU E 185      -7.780   4.742   1.963  1.00 30.00           H  
ATOM   2782 HD13 LEU E 185      -6.861   4.596   0.479  1.00 30.00           H  
ATOM   2783 HD21 LEU E 185      -7.691   1.128   0.504  1.00 30.00           H  
ATOM   2784 HD22 LEU E 185      -7.498   2.078  -0.956  1.00 30.00           H  
ATOM   2785 HD23 LEU E 185      -6.472   2.382   0.440  1.00 30.00           H  
ATOM   2786  N   VAL E 186     -12.710   2.202   2.586  1.00 30.00           N  
ATOM   2787  CA  VAL E 186     -13.646   1.240   3.153  1.00 30.00           C  
ATOM   2788  C   VAL E 186     -13.762   0.075   2.152  1.00 30.00           C  
ATOM   2789  O   VAL E 186     -14.036   0.301   0.972  1.00 30.00           O  
ATOM   2790  CB  VAL E 186     -15.059   1.859   3.363  1.00 30.00           C  
ATOM   2791  CG1 VAL E 186     -16.104   0.844   3.873  1.00 30.00           C  
ATOM   2792  CG2 VAL E 186     -15.010   3.066   4.317  1.00 30.00           C  
ATOM   2793  H   VAL E 186     -12.975   2.563   1.678  1.00 30.00           H  
ATOM   2794  HA  VAL E 186     -13.284   0.868   4.112  1.00 30.00           H  
ATOM   2795  HB  VAL E 186     -15.420   2.239   2.407  1.00 30.00           H  
ATOM   2796 HG11 VAL E 186     -15.774   0.369   4.797  1.00 30.00           H  
ATOM   2797 HG12 VAL E 186     -17.057   1.332   4.076  1.00 30.00           H  
ATOM   2798 HG13 VAL E 186     -16.301   0.055   3.147  1.00 30.00           H  
ATOM   2799 HG21 VAL E 186     -14.615   2.781   5.293  1.00 30.00           H  
ATOM   2800 HG22 VAL E 186     -14.380   3.864   3.923  1.00 30.00           H  
ATOM   2801 HG23 VAL E 186     -16.003   3.489   4.471  1.00 30.00           H  
ATOM   2802  N   PHE E 187     -13.553  -1.149   2.653  1.00 30.00           N  
ATOM   2803  CA  PHE E 187     -13.636  -2.389   1.890  1.00 30.00           C  
ATOM   2804  C   PHE E 187     -14.521  -3.353   2.684  1.00 30.00           C  
ATOM   2805  O   PHE E 187     -14.201  -3.663   3.828  1.00 30.00           O  
ATOM   2806  CB  PHE E 187     -12.202  -2.898   1.605  1.00 30.00           C  
ATOM   2807  CG  PHE E 187     -12.016  -4.166   0.780  1.00 30.00           C  
ATOM   2808  CD1 PHE E 187     -12.993  -4.613  -0.138  1.00 30.00           C  
ATOM   2809  CD2 PHE E 187     -10.757  -4.806   0.786  1.00 30.00           C  
ATOM   2810  CE1 PHE E 187     -12.731  -5.697  -0.963  1.00 30.00           C  
ATOM   2811  CE2 PHE E 187     -10.513  -5.887  -0.052  1.00 30.00           C  
ATOM   2812  CZ  PHE E 187     -11.497  -6.333  -0.922  1.00 30.00           C  
ATOM   2813  H   PHE E 187     -13.312  -1.250   3.631  1.00 30.00           H  
ATOM   2814  HA  PHE E 187     -14.128  -2.191   0.940  1.00 30.00           H  
ATOM   2815  HB3 PHE E 187     -11.668  -3.028   2.547  1.00 30.00           H  
ATOM   2816  HB2 PHE E 187     -11.665  -2.111   1.074  1.00 30.00           H  
ATOM   2817  HD1 PHE E 187     -13.954  -4.130  -0.213  1.00 30.00           H  
ATOM   2818  HD2 PHE E 187      -9.974  -4.456   1.442  1.00 30.00           H  
ATOM   2819  HE1 PHE E 187     -13.496  -6.037  -1.643  1.00 30.00           H  
ATOM   2820  HE2 PHE E 187      -9.551  -6.379  -0.031  1.00 30.00           H  
ATOM   2821  HZ  PHE E 187     -11.301  -7.173  -1.572  1.00 30.00           H  
ATOM   2822  N   PHE E 188     -15.649  -3.745   2.070  1.00 30.00           N  
ATOM   2823  CA  PHE E 188     -16.801  -4.423   2.670  1.00 30.00           C  
ATOM   2824  C   PHE E 188     -17.463  -3.541   3.741  1.00 30.00           C  
ATOM   2825  O   PHE E 188     -17.298  -3.794   4.935  1.00 30.00           O  
ATOM   2826  CB  PHE E 188     -16.455  -5.842   3.168  1.00 30.00           C  
ATOM   2827  CG  PHE E 188     -15.988  -6.806   2.092  1.00 30.00           C  
ATOM   2828  CD1 PHE E 188     -16.904  -7.366   1.177  1.00 30.00           C  
ATOM   2829  CD2 PHE E 188     -14.612  -7.070   1.932  1.00 30.00           C  
ATOM   2830  CE1 PHE E 188     -16.458  -8.243   0.197  1.00 30.00           C  
ATOM   2831  CE2 PHE E 188     -14.188  -7.947   0.946  1.00 30.00           C  
ATOM   2832  CZ  PHE E 188     -15.105  -8.537   0.088  1.00 30.00           C  
ATOM   2833  H   PHE E 188     -15.822  -3.404   1.133  1.00 30.00           H  
ATOM   2834  HA  PHE E 188     -17.541  -4.536   1.882  1.00 30.00           H  
ATOM   2835  HB3 PHE E 188     -17.331  -6.279   3.649  1.00 30.00           H  
ATOM   2836  HB2 PHE E 188     -15.687  -5.799   3.936  1.00 30.00           H  
ATOM   2837  HD1 PHE E 188     -17.955  -7.127   1.248  1.00 30.00           H  
ATOM   2838  HD2 PHE E 188     -13.888  -6.611   2.590  1.00 30.00           H  
ATOM   2839  HE1 PHE E 188     -17.160  -8.688  -0.493  1.00 30.00           H  
ATOM   2840  HE2 PHE E 188     -13.137  -8.156   0.835  1.00 30.00           H  
ATOM   2841  HZ  PHE E 188     -14.759  -9.208  -0.682  1.00 30.00           H  
ATOM   2842  N   ALA E 189     -18.177  -2.502   3.270  1.00 30.00           N  
ATOM   2843  CA  ALA E 189     -18.935  -1.557   4.096  1.00 30.00           C  
ATOM   2844  C   ALA E 189     -20.141  -2.203   4.799  1.00 30.00           C  
ATOM   2845  O   ALA E 189     -20.462  -1.804   5.917  1.00 30.00           O  
ATOM   2846  CB  ALA E 189     -19.409  -0.386   3.222  1.00 30.00           C  
ATOM   2847  H   ALA E 189     -18.253  -2.368   2.272  1.00 30.00           H  
ATOM   2848  HA  ALA E 189     -18.257  -1.159   4.852  1.00 30.00           H  
ATOM   2849  HB1 ALA E 189     -19.774   0.438   3.837  1.00 30.00           H  
ATOM   2850  HB2 ALA E 189     -18.607   0.001   2.595  1.00 30.00           H  
ATOM   2851  HB3 ALA E 189     -20.223  -0.681   2.562  1.00 30.00           H  
ATOM   2852  N   GLU E 190     -20.766  -3.180   4.121  1.00 30.00           N  
ATOM   2853  CA  GLU E 190     -21.927  -3.943   4.579  1.00 30.00           C  
ATOM   2854  C   GLU E 190     -21.578  -5.441   4.635  1.00 30.00           C  
ATOM   2855  O   GLU E 190     -20.501  -5.834   4.175  1.00 30.00           O  
ATOM   2856  CB  GLU E 190     -23.119  -3.660   3.637  1.00 30.00           C  
ATOM   2857  CG  GLU E 190     -23.449  -2.165   3.386  1.00 30.00           C  
ATOM   2858  CD  GLU E 190     -23.850  -1.302   4.597  1.00 30.00           C  
ATOM   2859  OE1 GLU E 190     -24.141  -1.860   5.678  1.00 30.00           O  
ATOM   2860  OE2 GLU E 190     -23.882  -0.066   4.406  1.00 30.00           O1-
ATOM   2861  H   GLU E 190     -20.420  -3.435   3.208  1.00 30.00           H  
ATOM   2862  HA  GLU E 190     -22.190  -3.645   5.591  1.00 30.00           H  
ATOM   2863  HB3 GLU E 190     -24.012  -4.161   4.017  1.00 30.00           H  
ATOM   2864  HB2 GLU E 190     -22.915  -4.127   2.674  1.00 30.00           H  
ATOM   2865  HG3 GLU E 190     -24.288  -2.117   2.696  1.00 30.00           H  
ATOM   2866  HG2 GLU E 190     -22.616  -1.687   2.869  1.00 30.00           H  
ATOM   2867  N   ASP E 191     -22.463  -6.240   5.266  1.00 30.00           N  
ATOM   2868  CA  ASP E 191     -22.190  -7.633   5.654  1.00 30.00           C  
ATOM   2869  C   ASP E 191     -21.921  -8.563   4.455  1.00 30.00           C  
ATOM   2870  O   ASP E 191     -22.417  -8.333   3.350  1.00 30.00           O  
ATOM   2871  CB  ASP E 191     -23.249  -8.229   6.622  1.00 30.00           C  
ATOM   2872  CG  ASP E 191     -24.647  -8.499   6.038  1.00 30.00           C  
ATOM   2873  OD1 ASP E 191     -25.443  -7.535   5.971  1.00 30.00           O  
ATOM   2874  OD2 ASP E 191     -24.855  -9.634   5.553  1.00 30.00           O1-
ATOM   2875  H   ASP E 191     -23.338  -5.858   5.597  1.00 30.00           H  
ATOM   2876  HA  ASP E 191     -21.258  -7.593   6.222  1.00 30.00           H  
ATOM   2877  HB3 ASP E 191     -23.376  -7.535   7.455  1.00 30.00           H  
ATOM   2878  HB2 ASP E 191     -22.858  -9.138   7.083  1.00 30.00           H  
ATOM   2879  N   VAL E 192     -21.111  -9.593   4.729  1.00 30.00           N  
ATOM   2880  CA  VAL E 192     -20.611 -10.551   3.753  1.00 30.00           C  
ATOM   2881  C   VAL E 192     -21.070 -11.957   4.183  1.00 30.00           C  
ATOM   2882  O   VAL E 192     -20.884 -12.328   5.341  1.00 30.00           O  
ATOM   2883  CB  VAL E 192     -19.056 -10.520   3.692  1.00 30.00           C  
ATOM   2884  CG1 VAL E 192     -18.487 -11.372   2.542  1.00 30.00           C  
ATOM   2885  CG2 VAL E 192     -18.504  -9.086   3.604  1.00 30.00           C  
ATOM   2886  H   VAL E 192     -20.769  -9.715   5.675  1.00 30.00           H  
ATOM   2887  HA  VAL E 192     -21.003 -10.330   2.764  1.00 30.00           H  
ATOM   2888  HB  VAL E 192     -18.657 -10.937   4.615  1.00 30.00           H  
ATOM   2889 HG11 VAL E 192     -17.402 -11.288   2.491  1.00 30.00           H  
ATOM   2890 HG12 VAL E 192     -18.720 -12.427   2.676  1.00 30.00           H  
ATOM   2891 HG13 VAL E 192     -18.888 -11.063   1.577  1.00 30.00           H  
ATOM   2892 HG21 VAL E 192     -18.965  -8.540   2.782  1.00 30.00           H  
ATOM   2893 HG22 VAL E 192     -18.691  -8.524   4.519  1.00 30.00           H  
ATOM   2894 HG23 VAL E 192     -17.425  -9.086   3.452  1.00 30.00           H  
ATOM   2895  N   GLY E 193     -21.674 -12.715   3.253  1.00 30.00           N  
ATOM   2896  CA  GLY E 193     -22.216 -14.051   3.522  1.00 30.00           C  
ATOM   2897  C   GLY E 193     -21.091 -15.085   3.664  1.00 30.00           C  
ATOM   2898  O   GLY E 193     -21.107 -15.889   4.593  1.00 30.00           O  
ATOM   2899  H   GLY E 193     -21.829 -12.331   2.329  1.00 30.00           H  
ATOM   2900  HA3 GLY E 193     -22.864 -14.341   2.695  1.00 30.00           H  
ATOM   2901  HA2 GLY E 193     -22.832 -14.035   4.423  1.00 30.00           H  
ATOM   2902  N   SER E 194     -20.098 -15.027   2.767  1.00 30.00           N  
ATOM   2903  CA  SER E 194     -18.856 -15.794   2.822  1.00 30.00           C  
ATOM   2904  C   SER E 194     -17.826 -15.149   1.886  1.00 30.00           C  
ATOM   2905  O   SER E 194     -18.203 -14.511   0.904  1.00 30.00           O  
ATOM   2906  CB  SER E 194     -19.101 -17.296   2.530  1.00 30.00           C  
ATOM   2907  OG  SER E 194     -19.530 -17.542   1.206  1.00 30.00           O  
ATOM   2908  H   SER E 194     -20.148 -14.344   2.022  1.00 30.00           H  
ATOM   2909  HA  SER E 194     -18.473 -15.700   3.839  1.00 30.00           H  
ATOM   2910  HB3 SER E 194     -19.830 -17.722   3.219  1.00 30.00           H  
ATOM   2911  HB2 SER E 194     -18.177 -17.854   2.682  1.00 30.00           H  
ATOM   2912  HG  SER E 194     -20.429 -17.216   1.119  1.00 30.00           H  
ATOM   2913  N   ASN E 195     -16.541 -15.323   2.220  1.00 30.00           N  
ATOM   2914  CA  ASN E 195     -15.420 -14.780   1.461  1.00 30.00           C  
ATOM   2915  C   ASN E 195     -14.372 -15.880   1.247  1.00 30.00           C  
ATOM   2916  O   ASN E 195     -14.014 -16.569   2.199  1.00 30.00           O  
ATOM   2917  CB  ASN E 195     -14.833 -13.568   2.221  1.00 30.00           C  
ATOM   2918  CG  ASN E 195     -13.680 -12.897   1.467  1.00 30.00           C  
ATOM   2919  OD1 ASN E 195     -13.852 -12.453   0.337  1.00 30.00           O  
ATOM   2920  ND2 ASN E 195     -12.494 -12.851   2.073  1.00 30.00           N  
ATOM   2921  H   ASN E 195     -16.301 -15.880   3.031  1.00 30.00           H  
ATOM   2922  HA  ASN E 195     -15.757 -14.438   0.482  1.00 30.00           H  
ATOM   2923  HB3 ASN E 195     -14.507 -13.872   3.216  1.00 30.00           H  
ATOM   2924  HB2 ASN E 195     -15.608 -12.817   2.374  1.00 30.00           H  
ATOM   2925 HD22 ASN E 195     -11.695 -12.448   1.604  1.00 30.00           H  
ATOM   2926 HD21 ASN E 195     -12.387 -13.221   3.011  1.00 30.00           H  
ATOM   2927  N   LYS E 196     -13.844 -15.961   0.017  1.00 30.00           N  
ATOM   2928  CA  LYS E 196     -12.625 -16.698  -0.306  1.00 30.00           C  
ATOM   2929  C   LYS E 196     -11.879 -16.045  -1.483  1.00 30.00           C  
ATOM   2930  O   LYS E 196     -11.399 -16.746  -2.374  1.00 30.00           O  
ATOM   2931  CB  LYS E 196     -12.866 -18.227  -0.408  1.00 30.00           C  
ATOM   2932  CG  LYS E 196     -13.756 -18.727  -1.562  1.00 30.00           C  
ATOM   2933  CD  LYS E 196     -13.801 -20.265  -1.601  1.00 30.00           C  
ATOM   2934  CE  LYS E 196     -14.585 -20.817  -2.802  1.00 30.00           C  
ATOM   2935  NZ  LYS E 196     -14.564 -22.291  -2.836  1.00 30.00           N1+
ATOM   2936  H   LYS E 196     -14.232 -15.395  -0.726  1.00 30.00           H  
ATOM   2937  HA  LYS E 196     -11.950 -16.555   0.537  1.00 30.00           H  
ATOM   2938  HB3 LYS E 196     -13.273 -18.591   0.536  1.00 30.00           H  
ATOM   2939  HB2 LYS E 196     -11.891 -18.708  -0.501  1.00 30.00           H  
ATOM   2940  HG3 LYS E 196     -13.382 -18.359  -2.516  1.00 30.00           H  
ATOM   2941  HG2 LYS E 196     -14.764 -18.327  -1.450  1.00 30.00           H  
ATOM   2942  HD3 LYS E 196     -14.245 -20.629  -0.673  1.00 30.00           H  
ATOM   2943  HD2 LYS E 196     -12.779 -20.650  -1.622  1.00 30.00           H  
ATOM   2944  HE3 LYS E 196     -14.158 -20.442  -3.733  1.00 30.00           H  
ATOM   2945  HE2 LYS E 196     -15.621 -20.477  -2.765  1.00 30.00           H  
ATOM   2946  HZ1 LYS E 196     -15.083 -22.618  -3.638  1.00 30.00           H  
ATOM   2947  HZ2 LYS E 196     -13.609 -22.615  -2.902  1.00 30.00           H  
ATOM   2948  HZ3 LYS E 196     -14.988 -22.654  -1.995  1.00 30.00           H  
ATOM   2949  N   GLY E 197     -11.767 -14.705  -1.450  1.00 30.00           N  
ATOM   2950  CA  GLY E 197     -11.008 -13.961  -2.447  1.00 30.00           C  
ATOM   2951  C   GLY E 197     -11.189 -12.463  -2.203  1.00 30.00           C  
ATOM   2952  O   GLY E 197     -11.913 -11.816  -2.952  1.00 30.00           O  
ATOM   2953  H   GLY E 197     -12.177 -14.180  -0.690  1.00 30.00           H  
ATOM   2954  HA3 GLY E 197     -11.360 -14.210  -3.448  1.00 30.00           H  
ATOM   2955  HA2 GLY E 197      -9.949 -14.219  -2.393  1.00 30.00           H  
ATOM   2956  N   ALA E 198     -10.509 -11.918  -1.183  1.00 30.00           N  
ATOM   2957  CA  ALA E 198     -10.427 -10.491  -0.879  1.00 30.00           C  
ATOM   2958  C   ALA E 198      -8.953 -10.103  -0.736  1.00 30.00           C  
ATOM   2959  O   ALA E 198      -8.312 -10.523   0.225  1.00 30.00           O  
ATOM   2960  CB  ALA E 198     -11.208 -10.170   0.401  1.00 30.00           C  
ATOM   2961  H   ALA E 198      -9.953 -12.519  -0.587  1.00 30.00           H  
ATOM   2962  HA  ALA E 198     -10.877  -9.905  -1.675  1.00 30.00           H  
ATOM   2963  HB1 ALA E 198     -12.273 -10.351   0.264  1.00 30.00           H  
ATOM   2964  HB2 ALA E 198     -10.868 -10.762   1.250  1.00 30.00           H  
ATOM   2965  HB3 ALA E 198     -11.089  -9.120   0.662  1.00 30.00           H  
ATOM   2966  N   ILE E 199      -8.443  -9.320  -1.698  1.00 30.00           N  
ATOM   2967  CA  ILE E 199      -7.054  -8.863  -1.736  1.00 30.00           C  
ATOM   2968  C   ILE E 199      -7.031  -7.327  -1.707  1.00 30.00           C  
ATOM   2969  O   ILE E 199      -7.767  -6.699  -2.468  1.00 30.00           O  
ATOM   2970  CB  ILE E 199      -6.316  -9.375  -3.015  1.00 30.00           C  
ATOM   2971  CG1 ILE E 199      -6.217 -10.920  -2.987  1.00 30.00           C  
ATOM   2972  CG2 ILE E 199      -4.909  -8.755  -3.197  1.00 30.00           C  
ATOM   2973  CD1 ILE E 199      -5.581 -11.549  -4.235  1.00 30.00           C  
ATOM   2974  H   ILE E 199      -9.037  -9.004  -2.454  1.00 30.00           H  
ATOM   2975  HA  ILE E 199      -6.505  -9.228  -0.867  1.00 30.00           H  
ATOM   2976  HB  ILE E 199      -6.912  -9.101  -3.887  1.00 30.00           H  
ATOM   2977 HG13 ILE E 199      -7.205 -11.361  -2.855  1.00 30.00           H  
ATOM   2978 HG12 ILE E 199      -5.637 -11.217  -2.113  1.00 30.00           H  
ATOM   2979 HG21 ILE E 199      -4.372  -9.184  -4.043  1.00 30.00           H  
ATOM   2980 HG22 ILE E 199      -4.948  -7.682  -3.384  1.00 30.00           H  
ATOM   2981 HG23 ILE E 199      -4.311  -8.915  -2.302  1.00 30.00           H  
ATOM   2982 HD11 ILE E 199      -5.901 -12.584  -4.354  1.00 30.00           H  
ATOM   2983 HD12 ILE E 199      -5.851 -11.008  -5.142  1.00 30.00           H  
ATOM   2984 HD13 ILE E 199      -4.494 -11.556  -4.159  1.00 30.00           H  
ATOM   2985  N   ILE E 200      -6.157  -6.763  -0.858  1.00 30.00           N  
ATOM   2986  CA  ILE E 200      -5.891  -5.329  -0.773  1.00 30.00           C  
ATOM   2987  C   ILE E 200      -4.390  -5.064  -0.581  1.00 30.00           C  
ATOM   2988  O   ILE E 200      -3.781  -5.578   0.354  1.00 30.00           O  
ATOM   2989  CB  ILE E 200      -6.752  -4.588   0.300  1.00 30.00           C  
ATOM   2990  CG1 ILE E 200      -6.357  -3.101   0.503  1.00 30.00           C  
ATOM   2991  CG2 ILE E 200      -6.815  -5.304   1.657  1.00 30.00           C  
ATOM   2992  CD1 ILE E 200      -7.450  -2.250   1.166  1.00 30.00           C  
ATOM   2993  H   ILE E 200      -5.605  -7.349  -0.246  1.00 30.00           H  
ATOM   2994  HA  ILE E 200      -6.160  -4.898  -1.733  1.00 30.00           H  
ATOM   2995  HB  ILE E 200      -7.770  -4.596  -0.087  1.00 30.00           H  
ATOM   2996 HG13 ILE E 200      -6.106  -2.645  -0.454  1.00 30.00           H  
ATOM   2997 HG12 ILE E 200      -5.450  -3.035   1.105  1.00 30.00           H  
ATOM   2998 HG21 ILE E 200      -5.846  -5.278   2.144  1.00 30.00           H  
ATOM   2999 HG22 ILE E 200      -7.529  -4.825   2.326  1.00 30.00           H  
ATOM   3000 HG23 ILE E 200      -7.123  -6.343   1.557  1.00 30.00           H  
ATOM   3001 HD11 ILE E 200      -7.243  -1.188   1.033  1.00 30.00           H  
ATOM   3002 HD12 ILE E 200      -8.432  -2.451   0.739  1.00 30.00           H  
ATOM   3003 HD13 ILE E 200      -7.504  -2.438   2.239  1.00 30.00           H  
ATOM   3004  N   GLY E 201      -3.834  -4.248  -1.483  1.00 30.00           N  
ATOM   3005  CA  GLY E 201      -2.463  -3.764  -1.416  1.00 30.00           C  
ATOM   3006  C   GLY E 201      -2.421  -2.360  -2.022  1.00 30.00           C  
ATOM   3007  O   GLY E 201      -3.445  -1.781  -2.387  1.00 30.00           O  
ATOM   3008  H   GLY E 201      -4.406  -3.870  -2.227  1.00 30.00           H  
ATOM   3009  HA3 GLY E 201      -1.811  -4.434  -1.978  1.00 30.00           H  
ATOM   3010  HA2 GLY E 201      -2.099  -3.720  -0.391  1.00 30.00           H  
ATOM   3011  N   LEU E 202      -1.200  -1.828  -2.136  1.00 30.00           N  
ATOM   3012  CA  LEU E 202      -0.875  -0.618  -2.891  1.00 30.00           C  
ATOM   3013  C   LEU E 202      -0.220  -1.012  -4.228  1.00 30.00           C  
ATOM   3014  O   LEU E 202      -0.463  -0.352  -5.238  1.00 30.00           O  
ATOM   3015  CB  LEU E 202       0.081   0.273  -2.067  1.00 30.00           C  
ATOM   3016  CG  LEU E 202      -0.382   0.612  -0.633  1.00 30.00           C  
ATOM   3017  CD1 LEU E 202       0.727   1.340   0.145  1.00 30.00           C  
ATOM   3018  CD2 LEU E 202      -1.704   1.397  -0.602  1.00 30.00           C  
ATOM   3019  H   LEU E 202      -0.406  -2.329  -1.759  1.00 30.00           H  
ATOM   3020  HA  LEU E 202      -1.780  -0.052  -3.116  1.00 30.00           H  
ATOM   3021  HB3 LEU E 202       0.239   1.205  -2.609  1.00 30.00           H  
ATOM   3022  HB2 LEU E 202       1.053  -0.213  -2.002  1.00 30.00           H  
ATOM   3023  HG  LEU E 202      -0.549  -0.324  -0.100  1.00 30.00           H  
ATOM   3024 HD11 LEU E 202       0.838   2.371  -0.189  1.00 30.00           H  
ATOM   3025 HD12 LEU E 202       0.512   1.362   1.213  1.00 30.00           H  
ATOM   3026 HD13 LEU E 202       1.691   0.847   0.021  1.00 30.00           H  
ATOM   3027 HD21 LEU E 202      -1.636   2.270   0.044  1.00 30.00           H  
ATOM   3028 HD22 LEU E 202      -1.999   1.748  -1.590  1.00 30.00           H  
ATOM   3029 HD23 LEU E 202      -2.515   0.776  -0.221  1.00 30.00           H  
ATOM   3030  N   MET E 203       0.570  -2.101  -4.195  1.00 30.00           N  
ATOM   3031  CA  MET E 203       1.261  -2.712  -5.322  1.00 30.00           C  
ATOM   3032  C   MET E 203       0.937  -4.215  -5.309  1.00 30.00           C  
ATOM   3033  O   MET E 203       1.618  -4.987  -4.631  1.00 30.00           O  
ATOM   3034  CB  MET E 203       2.763  -2.370  -5.217  1.00 30.00           C  
ATOM   3035  CG  MET E 203       3.657  -2.984  -6.303  1.00 30.00           C  
ATOM   3036  SD  MET E 203       5.383  -2.433  -6.195  1.00 30.00           S  
ATOM   3037  CE  MET E 203       5.427  -1.183  -7.502  1.00 30.00           C  
ATOM   3038  H   MET E 203       0.708  -2.568  -3.309  1.00 30.00           H  
ATOM   3039  HA  MET E 203       0.901  -2.293  -6.260  1.00 30.00           H  
ATOM   3040  HB3 MET E 203       3.141  -2.674  -4.240  1.00 30.00           H  
ATOM   3041  HB2 MET E 203       2.873  -1.286  -5.257  1.00 30.00           H  
ATOM   3042  HG3 MET E 203       3.267  -2.752  -7.295  1.00 30.00           H  
ATOM   3043  HG2 MET E 203       3.655  -4.068  -6.215  1.00 30.00           H  
ATOM   3044  HE1 MET E 203       6.365  -0.631  -7.465  1.00 30.00           H  
ATOM   3045  HE2 MET E 203       5.344  -1.655  -8.481  1.00 30.00           H  
ATOM   3046  HE3 MET E 203       4.606  -0.476  -7.385  1.00 30.00           H  
ATOM   3047  N   VAL E 204      -0.134  -4.582  -6.032  1.00 30.00           N  
ATOM   3048  CA  VAL E 204      -0.619  -5.956  -6.182  1.00 30.00           C  
ATOM   3049  C   VAL E 204      -0.047  -6.538  -7.491  1.00 30.00           C  
ATOM   3050  O   VAL E 204      -0.269  -5.948  -8.547  1.00 30.00           O  
ATOM   3051  CB  VAL E 204      -2.176  -5.993  -6.232  1.00 30.00           C  
ATOM   3052  CG1 VAL E 204      -2.772  -7.380  -6.555  1.00 30.00           C  
ATOM   3053  CG2 VAL E 204      -2.793  -5.475  -4.919  1.00 30.00           C  
ATOM   3054  H   VAL E 204      -0.635  -3.879  -6.559  1.00 30.00           H  
ATOM   3055  HA  VAL E 204      -0.295  -6.557  -5.334  1.00 30.00           H  
ATOM   3056  HB  VAL E 204      -2.503  -5.308  -7.015  1.00 30.00           H  
ATOM   3057 HG11 VAL E 204      -3.861  -7.357  -6.518  1.00 30.00           H  
ATOM   3058 HG12 VAL E 204      -2.502  -7.731  -7.552  1.00 30.00           H  
ATOM   3059 HG13 VAL E 204      -2.435  -8.123  -5.833  1.00 30.00           H  
ATOM   3060 HG21 VAL E 204      -2.492  -4.449  -4.705  1.00 30.00           H  
ATOM   3061 HG22 VAL E 204      -3.882  -5.486  -4.966  1.00 30.00           H  
ATOM   3062 HG23 VAL E 204      -2.495  -6.091  -4.070  1.00 30.00           H  
ATOM   3063  N   GLY E 205       0.688  -7.659  -7.406  1.00 30.00           N  
ATOM   3064  CA  GLY E 205       1.368  -8.259  -8.556  1.00 30.00           C  
ATOM   3065  C   GLY E 205       1.210  -9.780  -8.529  1.00 30.00           C  
ATOM   3066  O   GLY E 205       1.416 -10.395  -7.486  1.00 30.00           O  
ATOM   3067  H   GLY E 205       0.823  -8.104  -6.506  1.00 30.00           H  
ATOM   3068  HA3 GLY E 205       2.433  -8.039  -8.481  1.00 30.00           H  
ATOM   3069  HA2 GLY E 205       1.035  -7.853  -9.510  1.00 30.00           H  
ATOM   3070  N   GLY E 206       0.937 -10.382  -9.701  1.00 30.00           N  
ATOM   3071  CA  GLY E 206       1.040 -11.823  -9.972  1.00 30.00           C  
ATOM   3072  C   GLY E 206       0.051 -12.725  -9.211  1.00 30.00           C  
ATOM   3073  O   GLY E 206       0.288 -13.930  -9.141  1.00 30.00           O  
ATOM   3074  H   GLY E 206       0.747  -9.796 -10.501  1.00 30.00           H  
ATOM   3075  HA3 GLY E 206       2.051 -12.154  -9.735  1.00 30.00           H  
ATOM   3076  HA2 GLY E 206       0.903 -11.987 -11.041  1.00 30.00           H  
ATOM   3077  N   VAL E 207      -1.014 -12.164  -8.616  1.00 30.00           N  
ATOM   3078  CA  VAL E 207      -1.917 -12.869  -7.702  1.00 30.00           C  
ATOM   3079  C   VAL E 207      -2.943 -13.763  -8.435  1.00 30.00           C  
ATOM   3080  O   VAL E 207      -3.303 -13.463  -9.572  1.00 30.00           O  
ATOM   3081  CB  VAL E 207      -2.669 -11.854  -6.797  1.00 30.00           C  
ATOM   3082  CG1 VAL E 207      -1.679 -10.953  -6.034  1.00 30.00           C  
ATOM   3083  CG2 VAL E 207      -3.723 -10.985  -7.513  1.00 30.00           C  
ATOM   3084  H   VAL E 207      -1.174 -11.173  -8.721  1.00 30.00           H  
ATOM   3085  HA  VAL E 207      -1.303 -13.507  -7.065  1.00 30.00           H  
ATOM   3086  HB  VAL E 207      -3.197 -12.439  -6.042  1.00 30.00           H  
ATOM   3087 HG11 VAL E 207      -1.245 -10.195  -6.685  1.00 30.00           H  
ATOM   3088 HG12 VAL E 207      -2.179 -10.431  -5.217  1.00 30.00           H  
ATOM   3089 HG13 VAL E 207      -0.853 -11.525  -5.610  1.00 30.00           H  
ATOM   3090 HG21 VAL E 207      -3.278 -10.444  -8.348  1.00 30.00           H  
ATOM   3091 HG22 VAL E 207      -4.556 -11.574  -7.898  1.00 30.00           H  
ATOM   3092 HG23 VAL E 207      -4.147 -10.245  -6.833  1.00 30.00           H  
ATOM   3093  N   VAL E 208      -3.405 -14.831  -7.762  1.00 30.00           N  
ATOM   3094  CA  VAL E 208      -4.391 -15.780  -8.290  1.00 30.00           C  
ATOM   3095  C   VAL E 208      -5.473 -16.097  -7.243  1.00 30.00           C  
ATOM   3096  O   VAL E 208      -5.157 -16.285  -6.068  1.00 30.00           O  
ATOM   3097  CB  VAL E 208      -3.723 -17.091  -8.811  1.00 30.00           C  
ATOM   3098  CG1 VAL E 208      -2.903 -17.851  -7.753  1.00 30.00           C  
ATOM   3099  CG2 VAL E 208      -4.724 -18.064  -9.467  1.00 30.00           C  
ATOM   3100  H   VAL E 208      -3.062 -15.021  -6.829  1.00 30.00           H  
ATOM   3101  HA  VAL E 208      -4.901 -15.312  -9.130  1.00 30.00           H  
ATOM   3102  HB  VAL E 208      -3.024 -16.787  -9.592  1.00 30.00           H  
ATOM   3103 HG11 VAL E 208      -2.159 -17.206  -7.287  1.00 30.00           H  
ATOM   3104 HG12 VAL E 208      -3.543 -18.261  -6.973  1.00 30.00           H  
ATOM   3105 HG13 VAL E 208      -2.367 -18.687  -8.203  1.00 30.00           H  
ATOM   3106 HG21 VAL E 208      -4.203 -18.869  -9.985  1.00 30.00           H  
ATOM   3107 HG22 VAL E 208      -5.386 -18.525  -8.733  1.00 30.00           H  
ATOM   3108 HG23 VAL E 208      -5.351 -17.555 -10.198  1.00 30.00           H  
ATOM   3109  N   ILE E 209      -6.735 -16.135  -7.708  1.00 30.00           N  
ATOM   3110  CA  ILE E 209      -7.924 -16.428  -6.909  1.00 30.00           C  
ATOM   3111  C   ILE E 209      -8.786 -17.451  -7.676  1.00 30.00           C  
ATOM   3112  O   ILE E 209      -9.052 -17.253  -8.863  1.00 30.00           O  
ATOM   3113  CB  ILE E 209      -8.791 -15.154  -6.651  1.00 30.00           C  
ATOM   3114  CG1 ILE E 209      -8.013 -14.037  -5.913  1.00 30.00           C  
ATOM   3115  CG2 ILE E 209     -10.103 -15.451  -5.886  1.00 30.00           C  
ATOM   3116  CD1 ILE E 209      -8.604 -12.637  -6.125  1.00 30.00           C  
ATOM   3117  H   ILE E 209      -6.905 -15.957  -8.689  1.00 30.00           H  
ATOM   3118  HA  ILE E 209      -7.632 -16.855  -5.950  1.00 30.00           H  
ATOM   3119  HB  ILE E 209      -9.073 -14.751  -7.626  1.00 30.00           H  
ATOM   3120 HG13 ILE E 209      -6.981 -13.987  -6.252  1.00 30.00           H  
ATOM   3121 HG12 ILE E 209      -7.958 -14.261  -4.847  1.00 30.00           H  
ATOM   3122 HG21 ILE E 209     -10.668 -14.542  -5.695  1.00 30.00           H  
ATOM   3123 HG22 ILE E 209     -10.771 -16.105  -6.444  1.00 30.00           H  
ATOM   3124 HG23 ILE E 209      -9.901 -15.922  -4.922  1.00 30.00           H  
ATOM   3125 HD11 ILE E 209      -8.014 -11.886  -5.604  1.00 30.00           H  
ATOM   3126 HD12 ILE E 209      -8.615 -12.371  -7.182  1.00 30.00           H  
ATOM   3127 HD13 ILE E 209      -9.619 -12.557  -5.742  1.00 30.00           H  
ATOM   3128  N   ALA E 210      -9.227 -18.509  -6.973  1.00 30.00           N  
ATOM   3129  CA  ALA E 210     -10.132 -19.540  -7.494  1.00 30.00           C  
ATOM   3130  C   ALA E 210     -11.589 -19.053  -7.655  1.00 30.00           C  
ATOM   3131  O   ALA E 210     -12.057 -18.536  -6.479  1.00 30.00           O  
ATOM   3132  OXT ALA E 210     -12.215 -19.148  -8.690  1.00 30.00           O  
ATOM   3133  CB  ALA E 210     -10.057 -20.776  -6.581  1.00 30.00           C  
ATOM   3134  HXT ALA E 210      -8.935 -18.612  -6.009  1.00 30.00           H  
ATOM   3135  HA  ALA E 210      -9.773 -19.835  -8.482  1.00 30.00           H  
ATOM   3136  H   ALA E 210     -11.384 -18.515  -5.795  1.00 30.00           H  
ATOM   3137  HB1 ALA E 210     -10.775 -21.539  -6.885  1.00 30.00           H  
ATOM   3138  HB2 ALA E 210      -9.069 -21.232  -6.626  1.00 30.00           H  
ATOM   3139  HB3 ALA E 210     -10.259 -20.524  -5.539  1.00 30.00           H  
TER    3140      ALA E 210
ATOM   3141  N   ASP F 211     -20.819   4.696   6.265  1.00110.00           N  
ATOM   3142  CA  ASP F 211     -20.618   5.591   5.112  1.00110.00           C  
ATOM   3143  C   ASP F 211     -21.762   6.639   5.128  1.00110.00           C  
ATOM   3144  O   ASP F 211     -22.933   6.265   5.043  1.00110.00           O  
ATOM   3145  CB  ASP F 211     -20.541   4.792   3.777  1.00110.00           C  
ATOM   3146  CG  ASP F 211     -20.384   5.635   2.498  1.00110.00           C  
ATOM   3147  OD1 ASP F 211     -19.532   6.552   2.508  1.00110.00           O  
ATOM   3148  OD2 ASP F 211     -21.053   5.305   1.494  1.00110.00           O1-
ATOM   3149  H1  ASP F 211     -21.079   5.206   7.097  1.00110.00           H  
ATOM   3150  H2  ASP F 211     -21.544   4.016   6.082  1.00110.00           H  
ATOM   3151  HA  ASP F 211     -19.668   6.109   5.253  1.00110.00           H  
ATOM   3152  HB3 ASP F 211     -21.429   4.163   3.680  1.00110.00           H  
ATOM   3153  HB2 ASP F 211     -19.697   4.101   3.815  1.00110.00           H  
ATOM   3154  N   ALA F 212     -21.392   7.929   5.194  1.00110.00           N  
ATOM   3155  CA  ALA F 212     -22.296   9.068   5.023  1.00110.00           C  
ATOM   3156  C   ALA F 212     -21.980   9.812   3.716  1.00110.00           C  
ATOM   3157  O   ALA F 212     -20.879   9.684   3.179  1.00110.00           O  
ATOM   3158  CB  ALA F 212     -22.127  10.014   6.222  1.00110.00           C  
ATOM   3159  H   ALA F 212     -20.412   8.158   5.289  1.00110.00           H  
ATOM   3160  HA  ALA F 212     -23.336   8.739   4.984  1.00110.00           H  
ATOM   3161  HB1 ALA F 212     -22.790  10.877   6.145  1.00110.00           H  
ATOM   3162  HB2 ALA F 212     -22.370   9.503   7.154  1.00110.00           H  
ATOM   3163  HB3 ALA F 212     -21.106  10.388   6.300  1.00110.00           H  
ATOM   3164  N   GLU F 213     -22.944  10.618   3.245  1.00110.00           N  
ATOM   3165  CA  GLU F 213     -22.745  11.570   2.151  1.00110.00           C  
ATOM   3166  C   GLU F 213     -22.099  12.850   2.695  1.00110.00           C  
ATOM   3167  O   GLU F 213     -22.626  13.429   3.646  1.00110.00           O  
ATOM   3168  CB  GLU F 213     -24.100  11.889   1.481  1.00110.00           C  
ATOM   3169  CG  GLU F 213     -24.804  10.676   0.836  1.00110.00           C  
ATOM   3170  CD  GLU F 213     -23.997   9.997  -0.279  1.00110.00           C  
ATOM   3171  OE1 GLU F 213     -23.913   8.750  -0.244  1.00110.00           O  
ATOM   3172  OE2 GLU F 213     -23.477  10.715  -1.161  1.00110.00           O1-
ATOM   3173  H   GLU F 213     -23.828  10.679   3.730  1.00110.00           H  
ATOM   3174  HA  GLU F 213     -22.075  11.135   1.407  1.00110.00           H  
ATOM   3175  HB3 GLU F 213     -23.964  12.672   0.732  1.00110.00           H  
ATOM   3176  HB2 GLU F 213     -24.774  12.315   2.224  1.00110.00           H  
ATOM   3177  HG3 GLU F 213     -25.753  11.001   0.408  1.00110.00           H  
ATOM   3178  HG2 GLU F 213     -25.061   9.948   1.609  1.00110.00           H  
ATOM   3179  N   PHE F 214     -20.980  13.271   2.080  1.00110.00           N  
ATOM   3180  CA  PHE F 214     -20.273  14.496   2.454  1.00110.00           C  
ATOM   3181  C   PHE F 214     -21.065  15.719   1.967  1.00110.00           C  
ATOM   3182  O   PHE F 214     -21.437  15.773   0.795  1.00110.00           O  
ATOM   3183  CB  PHE F 214     -18.839  14.465   1.885  1.00110.00           C  
ATOM   3184  CG  PHE F 214     -17.915  15.561   2.395  1.00110.00           C  
ATOM   3185  CD1 PHE F 214     -17.630  15.661   3.774  1.00110.00           C  
ATOM   3186  CD2 PHE F 214     -17.313  16.475   1.503  1.00110.00           C  
ATOM   3187  CE1 PHE F 214     -16.765  16.645   4.237  1.00110.00           C  
ATOM   3188  CE2 PHE F 214     -16.444  17.446   1.985  1.00110.00           C  
ATOM   3189  CZ  PHE F 214     -16.168  17.525   3.345  1.00110.00           C  
ATOM   3190  H   PHE F 214     -20.608  12.757   1.296  1.00110.00           H  
ATOM   3191  HA  PHE F 214     -20.210  14.520   3.544  1.00110.00           H  
ATOM   3192  HB3 PHE F 214     -18.874  14.500   0.796  1.00110.00           H  
ATOM   3193  HB2 PHE F 214     -18.370  13.512   2.136  1.00110.00           H  
ATOM   3194  HD1 PHE F 214     -18.070  14.967   4.476  1.00110.00           H  
ATOM   3195  HD2 PHE F 214     -17.510  16.413   0.443  1.00110.00           H  
ATOM   3196  HE1 PHE F 214     -16.543  16.715   5.291  1.00110.00           H  
ATOM   3197  HE2 PHE F 214     -15.973  18.136   1.300  1.00110.00           H  
ATOM   3198  HZ  PHE F 214     -15.477  18.268   3.711  1.00110.00           H  
ATOM   3199  N   ARG F 215     -21.332  16.654   2.892  1.00110.00           N  
ATOM   3200  CA  ARG F 215     -22.151  17.840   2.649  1.00110.00           C  
ATOM   3201  C   ARG F 215     -21.362  18.895   1.852  1.00110.00           C  
ATOM   3202  O   ARG F 215     -20.167  19.063   2.103  1.00110.00           O  
ATOM   3203  CB  ARG F 215     -22.666  18.362   4.010  1.00110.00           C  
ATOM   3204  CG  ARG F 215     -24.035  19.060   3.911  1.00110.00           C  
ATOM   3205  CD  ARG F 215     -24.616  19.522   5.265  1.00110.00           C  
ATOM   3206  NE  ARG F 215     -24.413  20.957   5.511  1.00110.00           N  
ATOM   3207  CZ  ARG F 215     -24.842  21.681   6.559  1.00110.00           C  
ATOM   3208  NH1 ARG F 215     -25.448  21.126   7.619  1.00110.00           N  
ATOM   3209  NH2 ARG F 215     -24.666  23.005   6.531  1.00110.00           N1+
ATOM   3210  H   ARG F 215     -20.978  16.542   3.830  1.00110.00           H  
ATOM   3211  HA  ARG F 215     -23.011  17.515   2.061  1.00110.00           H  
ATOM   3212  HB3 ARG F 215     -21.922  18.990   4.499  1.00110.00           H  
ATOM   3213  HB2 ARG F 215     -22.809  17.510   4.677  1.00110.00           H  
ATOM   3214  HG3 ARG F 215     -24.755  18.402   3.424  1.00110.00           H  
ATOM   3215  HG2 ARG F 215     -23.921  19.914   3.239  1.00110.00           H  
ATOM   3216  HD3 ARG F 215     -24.095  19.009   6.074  1.00110.00           H  
ATOM   3217  HD2 ARG F 215     -25.670  19.252   5.350  1.00110.00           H  
ATOM   3218  HE  ARG F 215     -23.923  21.457   4.778  1.00110.00           H  
ATOM   3219 HH12 ARG F 215     -25.805  21.726   8.354  1.00110.00           H  
ATOM   3220 HH11 ARG F 215     -25.585  20.129   7.669  1.00110.00           H  
ATOM   3221 HH22 ARG F 215     -24.967  23.581   7.311  1.00110.00           H  
ATOM   3222 HH21 ARG F 215     -24.267  23.463   5.720  1.00110.00           H  
ATOM   3223  N   HIS F 216     -22.038  19.574   0.905  1.00110.00           N  
ATOM   3224  CA  HIS F 216     -21.454  20.593   0.015  1.00110.00           C  
ATOM   3225  C   HIS F 216     -20.825  21.782   0.772  1.00110.00           C  
ATOM   3226  O   HIS F 216     -19.775  22.268   0.356  1.00110.00           O  
ATOM   3227  CB  HIS F 216     -22.522  21.052  -1.004  1.00110.00           C  
ATOM   3228  CG  HIS F 216     -22.026  21.821  -2.212  1.00110.00           C  
ATOM   3229  ND1 HIS F 216     -22.896  22.405  -3.119  1.00110.00           N  
ATOM   3230  CD2 HIS F 216     -20.762  22.105  -2.689  1.00110.00           C  
ATOM   3231  CE1 HIS F 216     -22.156  22.997  -4.060  1.00110.00           C  
ATOM   3232  NE2 HIS F 216     -20.851  22.858  -3.863  1.00110.00           N  
ATOM   3233  H   HIS F 216     -23.017  19.377   0.760  1.00110.00           H  
ATOM   3234  HA  HIS F 216     -20.658  20.100  -0.541  1.00110.00           H  
ATOM   3235  HB3 HIS F 216     -23.277  21.657  -0.501  1.00110.00           H  
ATOM   3236  HB2 HIS F 216     -23.050  20.179  -1.388  1.00110.00           H  
ATOM   3237  HD1 HIS F 216     -23.905  22.392  -3.075  1.00110.00           H  
ATOM   3238  HD2 HIS F 216     -19.799  21.825  -2.287  1.00110.00           H  
ATOM   3239  HE1 HIS F 216     -22.577  23.530  -4.899  1.00110.00           H  
ATOM   3240  N   ASP F 217     -21.451  22.167   1.895  1.00110.00           N  
ATOM   3241  CA  ASP F 217     -20.953  23.145   2.859  1.00110.00           C  
ATOM   3242  C   ASP F 217     -20.882  22.481   4.249  1.00110.00           C  
ATOM   3243  O   ASP F 217     -21.647  21.558   4.520  1.00110.00           O  
ATOM   3244  CB  ASP F 217     -21.824  24.431   2.915  1.00110.00           C  
ATOM   3245  CG  ASP F 217     -23.272  24.284   3.426  1.00110.00           C  
ATOM   3246  OD1 ASP F 217     -23.658  25.132   4.258  1.00110.00           O  
ATOM   3247  OD2 ASP F 217     -23.992  23.366   2.968  1.00110.00           O1-
ATOM   3248  H   ASP F 217     -22.316  21.716   2.157  1.00110.00           H  
ATOM   3249  HA  ASP F 217     -19.942  23.439   2.583  1.00110.00           H  
ATOM   3250  HB3 ASP F 217     -21.899  24.834   1.904  1.00110.00           H  
ATOM   3251  HB2 ASP F 217     -21.294  25.196   3.486  1.00110.00           H  
ATOM   3252  N   SER F 218     -20.011  23.009   5.121  1.00110.00           N  
ATOM   3253  CA  SER F 218     -19.958  22.698   6.557  1.00110.00           C  
ATOM   3254  C   SER F 218     -19.106  23.707   7.352  1.00110.00           C  
ATOM   3255  O   SER F 218     -19.294  23.801   8.563  1.00110.00           O  
ATOM   3256  CB  SER F 218     -19.534  21.231   6.830  1.00110.00           C  
ATOM   3257  OG  SER F 218     -18.171  20.995   6.536  1.00110.00           O  
ATOM   3258  H   SER F 218     -19.422  23.769   4.807  1.00110.00           H  
ATOM   3259  HA  SER F 218     -20.979  22.815   6.929  1.00110.00           H  
ATOM   3260  HB3 SER F 218     -20.144  20.516   6.281  1.00110.00           H  
ATOM   3261  HB2 SER F 218     -19.685  21.001   7.886  1.00110.00           H  
ATOM   3262  HG  SER F 218     -18.067  20.968   5.582  1.00110.00           H  
ATOM   3263  N   GLY F 219     -18.207  24.444   6.676  1.00110.00           N  
ATOM   3264  CA  GLY F 219     -17.281  25.406   7.274  1.00110.00           C  
ATOM   3265  C   GLY F 219     -15.856  24.835   7.395  1.00110.00           C  
ATOM   3266  O   GLY F 219     -14.967  25.553   7.849  1.00110.00           O  
ATOM   3267  H   GLY F 219     -18.134  24.341   5.672  1.00110.00           H  
ATOM   3268  HA3 GLY F 219     -17.623  25.747   8.251  1.00110.00           H  
ATOM   3269  HA2 GLY F 219     -17.246  26.286   6.631  1.00110.00           H  
ATOM   3270  N   TYR F 220     -15.629  23.574   6.985  1.00110.00           N  
ATOM   3271  CA  TYR F 220     -14.323  22.914   6.953  1.00110.00           C  
ATOM   3272  C   TYR F 220     -14.379  21.801   5.893  1.00110.00           C  
ATOM   3273  O   TYR F 220     -14.268  20.619   6.223  1.00110.00           O  
ATOM   3274  CB  TYR F 220     -13.941  22.433   8.375  1.00110.00           C  
ATOM   3275  CG  TYR F 220     -12.535  21.881   8.564  1.00110.00           C  
ATOM   3276  CD1 TYR F 220     -12.346  20.557   9.014  1.00110.00           C  
ATOM   3277  CD2 TYR F 220     -11.411  22.707   8.348  1.00110.00           C  
ATOM   3278  CE1 TYR F 220     -11.048  20.071   9.264  1.00110.00           C  
ATOM   3279  CE2 TYR F 220     -10.113  22.219   8.592  1.00110.00           C  
ATOM   3280  CZ  TYR F 220      -9.931  20.902   9.059  1.00110.00           C  
ATOM   3281  OH  TYR F 220      -8.677  20.430   9.317  1.00110.00           O  
ATOM   3282  H   TYR F 220     -16.404  23.028   6.636  1.00110.00           H  
ATOM   3283  HA  TYR F 220     -13.577  23.635   6.612  1.00110.00           H  
ATOM   3284  HB3 TYR F 220     -14.662  21.685   8.707  1.00110.00           H  
ATOM   3285  HB2 TYR F 220     -14.035  23.262   9.078  1.00110.00           H  
ATOM   3286  HD1 TYR F 220     -13.196  19.913   9.186  1.00110.00           H  
ATOM   3287  HD2 TYR F 220     -11.544  23.725   8.011  1.00110.00           H  
ATOM   3288  HE1 TYR F 220     -10.908  19.063   9.623  1.00110.00           H  
ATOM   3289  HE2 TYR F 220      -9.260  22.862   8.431  1.00110.00           H  
ATOM   3290  HH  TYR F 220      -7.989  21.081   9.158  1.00110.00           H  
ATOM   3291  N   GLU F 221     -14.613  22.212   4.634  1.00 30.00           N  
ATOM   3292  CA  GLU F 221     -14.872  21.352   3.478  1.00 30.00           C  
ATOM   3293  C   GLU F 221     -13.568  20.805   2.858  1.00 30.00           C  
ATOM   3294  O   GLU F 221     -13.289  21.058   1.685  1.00 30.00           O  
ATOM   3295  CB  GLU F 221     -15.731  22.108   2.432  1.00 30.00           C  
ATOM   3296  CG  GLU F 221     -17.019  22.787   2.956  1.00 30.00           C  
ATOM   3297  CD  GLU F 221     -16.893  24.255   3.415  1.00 30.00           C  
ATOM   3298  OE1 GLU F 221     -15.762  24.777   3.524  1.00 30.00           O  
ATOM   3299  OE2 GLU F 221     -17.962  24.845   3.681  1.00 30.00           O1-
ATOM   3300  H   GLU F 221     -14.714  23.204   4.453  1.00 30.00           H  
ATOM   3301  HA  GLU F 221     -15.458  20.500   3.821  1.00 30.00           H  
ATOM   3302  HB3 GLU F 221     -16.040  21.374   1.688  1.00 30.00           H  
ATOM   3303  HB2 GLU F 221     -15.128  22.827   1.874  1.00 30.00           H  
ATOM   3304  HG3 GLU F 221     -17.452  22.195   3.763  1.00 30.00           H  
ATOM   3305  HG2 GLU F 221     -17.750  22.769   2.148  1.00 30.00           H  
ATOM   3306  N   VAL F 222     -12.781  20.070   3.661  1.00 30.00           N  
ATOM   3307  CA  VAL F 222     -11.495  19.499   3.259  1.00 30.00           C  
ATOM   3308  C   VAL F 222     -11.643  18.385   2.202  1.00 30.00           C  
ATOM   3309  O   VAL F 222     -12.539  17.543   2.298  1.00 30.00           O  
ATOM   3310  CB  VAL F 222     -10.695  18.956   4.473  1.00 30.00           C  
ATOM   3311  CG1 VAL F 222     -10.243  20.098   5.399  1.00 30.00           C  
ATOM   3312  CG2 VAL F 222     -11.409  17.855   5.278  1.00 30.00           C  
ATOM   3313  H   VAL F 222     -13.066  19.907   4.617  1.00 30.00           H  
ATOM   3314  HA  VAL F 222     -10.915  20.310   2.813  1.00 30.00           H  
ATOM   3315  HB  VAL F 222      -9.777  18.507   4.087  1.00 30.00           H  
ATOM   3316 HG11 VAL F 222     -11.095  20.605   5.854  1.00 30.00           H  
ATOM   3317 HG12 VAL F 222      -9.614  19.724   6.207  1.00 30.00           H  
ATOM   3318 HG13 VAL F 222      -9.663  20.844   4.854  1.00 30.00           H  
ATOM   3319 HG21 VAL F 222     -12.375  18.190   5.657  1.00 30.00           H  
ATOM   3320 HG22 VAL F 222     -11.569  16.950   4.693  1.00 30.00           H  
ATOM   3321 HG23 VAL F 222     -10.804  17.574   6.137  1.00 30.00           H  
ATOM   3322  N   HIS F 223     -10.760  18.445   1.194  1.00 30.00           N  
ATOM   3323  CA  HIS F 223     -10.766  17.583   0.017  1.00 30.00           C  
ATOM   3324  C   HIS F 223     -10.081  16.247   0.334  1.00 30.00           C  
ATOM   3325  O   HIS F 223      -8.891  16.232   0.647  1.00 30.00           O  
ATOM   3326  CB  HIS F 223     -10.074  18.348  -1.131  1.00 30.00           C  
ATOM   3327  CG  HIS F 223     -10.175  17.753  -2.517  1.00 30.00           C  
ATOM   3328  ND1 HIS F 223      -9.742  18.443  -3.637  1.00 30.00           N  
ATOM   3329  CD2 HIS F 223     -10.673  16.558  -2.997  1.00 30.00           C  
ATOM   3330  CE1 HIS F 223      -9.993  17.675  -4.699  1.00 30.00           C  
ATOM   3331  NE2 HIS F 223     -10.561  16.517  -4.387  1.00 30.00           N  
ATOM   3332  H   HIS F 223     -10.058  19.170   1.199  1.00 30.00           H  
ATOM   3333  HA  HIS F 223     -11.804  17.403  -0.271  1.00 30.00           H  
ATOM   3334  HB3 HIS F 223      -9.018  18.494  -0.905  1.00 30.00           H  
ATOM   3335  HB2 HIS F 223     -10.503  19.349  -1.194  1.00 30.00           H  
ATOM   3336  HD1 HIS F 223      -9.327  19.364  -3.652  1.00 30.00           H  
ATOM   3337  HD2 HIS F 223     -11.116  15.733  -2.460  1.00 30.00           H  
ATOM   3338  HE1 HIS F 223      -9.763  17.969  -5.713  1.00 30.00           H  
ATOM   3339  N   HIS F 224     -10.856  15.159   0.219  1.00 30.00           N  
ATOM   3340  CA  HIS F 224     -10.387  13.792   0.411  1.00 30.00           C  
ATOM   3341  C   HIS F 224     -10.982  12.861  -0.649  1.00 30.00           C  
ATOM   3342  O   HIS F 224     -12.121  13.050  -1.085  1.00 30.00           O  
ATOM   3343  CB  HIS F 224     -10.713  13.298   1.838  1.00 30.00           C  
ATOM   3344  CG  HIS F 224     -12.162  13.308   2.273  1.00 30.00           C  
ATOM   3345  ND1 HIS F 224     -12.840  14.465   2.621  1.00 30.00           N  
ATOM   3346  CD2 HIS F 224     -13.062  12.281   2.464  1.00 30.00           C  
ATOM   3347  CE1 HIS F 224     -14.073  14.104   2.983  1.00 30.00           C  
ATOM   3348  NE2 HIS F 224     -14.282  12.795   2.911  1.00 30.00           N  
ATOM   3349  H   HIS F 224     -11.824  15.256  -0.051  1.00 30.00           H  
ATOM   3350  HA  HIS F 224      -9.302  13.762   0.287  1.00 30.00           H  
ATOM   3351  HB3 HIS F 224     -10.138  13.880   2.556  1.00 30.00           H  
ATOM   3352  HB2 HIS F 224     -10.362  12.273   1.938  1.00 30.00           H  
ATOM   3353  HD1 HIS F 224     -12.474  15.408   2.606  1.00 30.00           H  
ATOM   3354  HD2 HIS F 224     -12.925  11.220   2.316  1.00 30.00           H  
ATOM   3355  HE1 HIS F 224     -14.825  14.808   3.303  1.00 30.00           H  
ATOM   3356  N   GLN F 225     -10.188  11.834  -0.986  1.00 30.00           N  
ATOM   3357  CA  GLN F 225     -10.612  10.666  -1.747  1.00 30.00           C  
ATOM   3358  C   GLN F 225     -11.320   9.678  -0.812  1.00 30.00           C  
ATOM   3359  O   GLN F 225     -10.891   9.510   0.331  1.00 30.00           O  
ATOM   3360  CB  GLN F 225      -9.393  10.001  -2.430  1.00 30.00           C  
ATOM   3361  CG  GLN F 225      -8.923  10.683  -3.733  1.00 30.00           C  
ATOM   3362  CD  GLN F 225      -8.338  12.087  -3.548  1.00 30.00           C  
ATOM   3363  OE1 GLN F 225      -7.519  12.313  -2.660  1.00 30.00           O  
ATOM   3364  NE2 GLN F 225      -8.733  13.029  -4.406  1.00 30.00           N  
ATOM   3365  H   GLN F 225      -9.261  11.779  -0.589  1.00 30.00           H  
ATOM   3366  HA  GLN F 225     -11.310  10.985  -2.520  1.00 30.00           H  
ATOM   3367  HB3 GLN F 225      -9.650   8.973  -2.690  1.00 30.00           H  
ATOM   3368  HB2 GLN F 225      -8.564   9.919  -1.725  1.00 30.00           H  
ATOM   3369  HG3 GLN F 225      -9.750  10.716  -4.444  1.00 30.00           H  
ATOM   3370  HG2 GLN F 225      -8.152  10.067  -4.195  1.00 30.00           H  
ATOM   3371 HE22 GLN F 225      -8.355  13.965  -4.338  1.00 30.00           H  
ATOM   3372 HE21 GLN F 225      -9.400  12.819  -5.134  1.00 30.00           H  
ATOM   3373  N   LYS F 226     -12.379   9.034  -1.318  1.00 30.00           N  
ATOM   3374  CA  LYS F 226     -13.154   8.059  -0.561  1.00 30.00           C  
ATOM   3375  C   LYS F 226     -13.466   6.873  -1.472  1.00 30.00           C  
ATOM   3376  O   LYS F 226     -13.955   7.080  -2.578  1.00 30.00           O  
ATOM   3377  CB  LYS F 226     -14.424   8.736  -0.020  1.00 30.00           C  
ATOM   3378  CG  LYS F 226     -15.151   7.909   1.048  1.00 30.00           C  
ATOM   3379  CD  LYS F 226     -16.438   8.605   1.506  1.00 30.00           C  
ATOM   3380  CE  LYS F 226     -16.705   8.419   3.001  1.00 30.00           C  
ATOM   3381  NZ  LYS F 226     -17.890   9.176   3.419  1.00 30.00           N1+
ATOM   3382  H   LYS F 226     -12.682   9.216  -2.266  1.00 30.00           H  
ATOM   3383  HA  LYS F 226     -12.570   7.692   0.282  1.00 30.00           H  
ATOM   3384  HB3 LYS F 226     -15.102   8.982  -0.838  1.00 30.00           H  
ATOM   3385  HB2 LYS F 226     -14.146   9.689   0.435  1.00 30.00           H  
ATOM   3386  HG3 LYS F 226     -14.478   7.760   1.893  1.00 30.00           H  
ATOM   3387  HG2 LYS F 226     -15.389   6.914   0.674  1.00 30.00           H  
ATOM   3388  HD3 LYS F 226     -17.274   8.198   0.936  1.00 30.00           H  
ATOM   3389  HD2 LYS F 226     -16.399   9.669   1.263  1.00 30.00           H  
ATOM   3390  HE3 LYS F 226     -15.859   8.789   3.577  1.00 30.00           H  
ATOM   3391  HE2 LYS F 226     -16.836   7.365   3.249  1.00 30.00           H  
ATOM   3392  HZ1 LYS F 226     -18.711   8.801   2.964  1.00 30.00           H  
ATOM   3393  HZ2 LYS F 226     -18.007   9.080   4.423  1.00 30.00           H  
ATOM   3394  HZ3 LYS F 226     -17.781  10.153   3.191  1.00 30.00           H  
ATOM   3395  N   LEU F 227     -13.156   5.660  -0.998  1.00 30.00           N  
ATOM   3396  CA  LEU F 227     -13.326   4.414  -1.738  1.00 30.00           C  
ATOM   3397  C   LEU F 227     -14.237   3.519  -0.895  1.00 30.00           C  
ATOM   3398  O   LEU F 227     -13.887   3.239   0.249  1.00 30.00           O  
ATOM   3399  CB  LEU F 227     -11.946   3.754  -1.986  1.00 30.00           C  
ATOM   3400  CG  LEU F 227     -11.035   4.473  -3.016  1.00 30.00           C  
ATOM   3401  CD1 LEU F 227     -10.412   5.783  -2.482  1.00 30.00           C  
ATOM   3402  CD2 LEU F 227      -9.940   3.516  -3.524  1.00 30.00           C  
ATOM   3403  H   LEU F 227     -12.772   5.571  -0.066  1.00 30.00           H  
ATOM   3404  HA  LEU F 227     -13.814   4.581  -2.698  1.00 30.00           H  
ATOM   3405  HB3 LEU F 227     -12.134   2.747  -2.364  1.00 30.00           H  
ATOM   3406  HB2 LEU F 227     -11.411   3.615  -1.048  1.00 30.00           H  
ATOM   3407  HG  LEU F 227     -11.646   4.734  -3.882  1.00 30.00           H  
ATOM   3408 HD11 LEU F 227     -10.885   6.651  -2.943  1.00 30.00           H  
ATOM   3409 HD12 LEU F 227     -10.520   5.882  -1.402  1.00 30.00           H  
ATOM   3410 HD13 LEU F 227      -9.347   5.863  -2.692  1.00 30.00           H  
ATOM   3411 HD21 LEU F 227      -9.055   4.040  -3.884  1.00 30.00           H  
ATOM   3412 HD22 LEU F 227      -9.616   2.831  -2.740  1.00 30.00           H  
ATOM   3413 HD23 LEU F 227     -10.311   2.916  -4.356  1.00 30.00           H  
ATOM   3414  N   VAL F 228     -15.394   3.121  -1.451  1.00 30.00           N  
ATOM   3415  CA  VAL F 228     -16.419   2.352  -0.742  1.00 30.00           C  
ATOM   3416  C   VAL F 228     -16.791   1.124  -1.595  1.00 30.00           C  
ATOM   3417  O   VAL F 228     -17.686   1.186  -2.438  1.00 30.00           O  
ATOM   3418  CB  VAL F 228     -17.689   3.203  -0.440  1.00 30.00           C  
ATOM   3419  CG1 VAL F 228     -18.732   2.432   0.396  1.00 30.00           C  
ATOM   3420  CG2 VAL F 228     -17.343   4.520   0.280  1.00 30.00           C  
ATOM   3421  H   VAL F 228     -15.634   3.425  -2.385  1.00 30.00           H  
ATOM   3422  HA  VAL F 228     -16.037   1.979   0.208  1.00 30.00           H  
ATOM   3423  HB  VAL F 228     -18.163   3.481  -1.383  1.00 30.00           H  
ATOM   3424 HG11 VAL F 228     -19.031   1.491  -0.063  1.00 30.00           H  
ATOM   3425 HG12 VAL F 228     -18.342   2.198   1.387  1.00 30.00           H  
ATOM   3426 HG13 VAL F 228     -19.639   3.021   0.533  1.00 30.00           H  
ATOM   3427 HG21 VAL F 228     -16.821   4.339   1.220  1.00 30.00           H  
ATOM   3428 HG22 VAL F 228     -16.716   5.162  -0.337  1.00 30.00           H  
ATOM   3429 HG23 VAL F 228     -18.245   5.088   0.501  1.00 30.00           H  
ATOM   3430  N   PHE F 229     -16.051   0.031  -1.367  1.00 30.00           N  
ATOM   3431  CA  PHE F 229     -16.187  -1.237  -2.081  1.00 30.00           C  
ATOM   3432  C   PHE F 229     -17.157  -2.126  -1.272  1.00 30.00           C  
ATOM   3433  O   PHE F 229     -16.892  -2.407  -0.106  1.00 30.00           O  
ATOM   3434  CB  PHE F 229     -14.753  -1.802  -2.232  1.00 30.00           C  
ATOM   3435  CG  PHE F 229     -14.463  -2.941  -3.202  1.00 30.00           C  
ATOM   3436  CD1 PHE F 229     -13.130  -3.393  -3.314  1.00 30.00           C  
ATOM   3437  CD2 PHE F 229     -15.447  -3.516  -4.036  1.00 30.00           C  
ATOM   3438  CE1 PHE F 229     -12.801  -4.400  -4.211  1.00 30.00           C  
ATOM   3439  CE2 PHE F 229     -15.095  -4.519  -4.932  1.00 30.00           C  
ATOM   3440  CZ  PHE F 229     -13.781  -4.960  -5.018  1.00 30.00           C  
ATOM   3441  H   PHE F 229     -15.339   0.059  -0.649  1.00 30.00           H  
ATOM   3442  HA  PHE F 229     -16.592  -1.048  -3.076  1.00 30.00           H  
ATOM   3443  HB3 PHE F 229     -14.365  -2.091  -1.258  1.00 30.00           H  
ATOM   3444  HB2 PHE F 229     -14.106  -0.986  -2.557  1.00 30.00           H  
ATOM   3445  HD1 PHE F 229     -12.355  -2.958  -2.699  1.00 30.00           H  
ATOM   3446  HD2 PHE F 229     -16.475  -3.188  -4.000  1.00 30.00           H  
ATOM   3447  HE1 PHE F 229     -11.780  -4.745  -4.281  1.00 30.00           H  
ATOM   3448  HE2 PHE F 229     -15.849  -4.954  -5.571  1.00 30.00           H  
ATOM   3449  HZ  PHE F 229     -13.519  -5.737  -5.721  1.00 30.00           H  
ATOM   3450  N   PHE F 230     -18.279  -2.502  -1.909  1.00 30.00           N  
ATOM   3451  CA  PHE F 230     -19.454  -3.205  -1.374  1.00 30.00           C  
ATOM   3452  C   PHE F 230     -20.272  -2.356  -0.383  1.00 30.00           C  
ATOM   3453  O   PHE F 230     -20.303  -2.646   0.813  1.00 30.00           O  
ATOM   3454  CB  PHE F 230     -19.131  -4.630  -0.870  1.00 30.00           C  
ATOM   3455  CG  PHE F 230     -18.675  -5.567  -1.971  1.00 30.00           C  
ATOM   3456  CD1 PHE F 230     -19.596  -6.013  -2.942  1.00 30.00           C  
ATOM   3457  CD2 PHE F 230     -17.307  -5.870  -2.126  1.00 30.00           C  
ATOM   3458  CE1 PHE F 230     -19.149  -6.752  -4.029  1.00 30.00           C  
ATOM   3459  CE2 PHE F 230     -16.889  -6.635  -3.204  1.00 30.00           C  
ATOM   3460  CZ  PHE F 230     -17.803  -7.061  -4.158  1.00 30.00           C  
ATOM   3461  H   PHE F 230     -18.396  -2.194  -2.867  1.00 30.00           H  
ATOM   3462  HA  PHE F 230     -20.116  -3.330  -2.232  1.00 30.00           H  
ATOM   3463  HB3 PHE F 230     -20.017  -5.067  -0.405  1.00 30.00           H  
ATOM   3464  HB2 PHE F 230     -18.367  -4.606  -0.098  1.00 30.00           H  
ATOM   3465  HD1 PHE F 230     -20.643  -5.760  -2.858  1.00 30.00           H  
ATOM   3466  HD2 PHE F 230     -16.581  -5.506  -1.413  1.00 30.00           H  
ATOM   3467  HE1 PHE F 230     -19.846  -7.075  -4.785  1.00 30.00           H  
ATOM   3468  HE2 PHE F 230     -15.842  -6.869  -3.318  1.00 30.00           H  
ATOM   3469  HZ  PHE F 230     -17.461  -7.621  -5.012  1.00 30.00           H  
ATOM   3470  N   ALA F 231     -20.928  -1.326  -0.946  1.00 30.00           N  
ATOM   3471  CA  ALA F 231     -21.860  -0.396  -0.299  1.00 30.00           C  
ATOM   3472  C   ALA F 231     -23.279  -0.955  -0.054  1.00 30.00           C  
ATOM   3473  O   ALA F 231     -24.104  -0.246   0.520  1.00 30.00           O  
ATOM   3474  CB  ALA F 231     -21.928   0.872  -1.162  1.00 30.00           C  
ATOM   3475  H   ALA F 231     -20.846  -1.205  -1.946  1.00 30.00           H  
ATOM   3476  HA  ALA F 231     -21.450  -0.122   0.674  1.00 30.00           H  
ATOM   3477  HB1 ALA F 231     -20.936   1.297  -1.294  1.00 30.00           H  
ATOM   3478  HB2 ALA F 231     -22.330   0.664  -2.154  1.00 30.00           H  
ATOM   3479  HB3 ALA F 231     -22.551   1.640  -0.702  1.00 30.00           H  
ATOM   3480  N   GLU F 232     -23.531  -2.204  -0.472  1.00 30.00           N  
ATOM   3481  CA  GLU F 232     -24.710  -3.008  -0.149  1.00 30.00           C  
ATOM   3482  C   GLU F 232     -24.222  -4.440   0.150  1.00 30.00           C  
ATOM   3483  O   GLU F 232     -23.099  -4.782  -0.236  1.00 30.00           O  
ATOM   3484  CB  GLU F 232     -25.726  -2.918  -1.313  1.00 30.00           C  
ATOM   3485  CG  GLU F 232     -27.071  -3.656  -1.105  1.00 30.00           C  
ATOM   3486  CD  GLU F 232     -27.842  -3.190   0.140  1.00 30.00           C  
ATOM   3487  OE1 GLU F 232     -27.964  -4.005   1.080  1.00 30.00           O  
ATOM   3488  OE2 GLU F 232     -28.288  -2.021   0.139  1.00 30.00           O1-
ATOM   3489  H   GLU F 232     -22.799  -2.709  -0.951  1.00 30.00           H  
ATOM   3490  HA  GLU F 232     -25.174  -2.620   0.757  1.00 30.00           H  
ATOM   3491  HB3 GLU F 232     -25.255  -3.307  -2.216  1.00 30.00           H  
ATOM   3492  HB2 GLU F 232     -25.931  -1.868  -1.529  1.00 30.00           H  
ATOM   3493  HG3 GLU F 232     -26.908  -4.734  -1.070  1.00 30.00           H  
ATOM   3494  HG2 GLU F 232     -27.706  -3.492  -1.977  1.00 30.00           H  
ATOM   3495  N   ASP F 233     -25.038  -5.241   0.864  1.00 30.00           N  
ATOM   3496  CA  ASP F 233     -24.656  -6.583   1.330  1.00 30.00           C  
ATOM   3497  C   ASP F 233     -24.361  -7.528   0.144  1.00 30.00           C  
ATOM   3498  O   ASP F 233     -24.999  -7.438  -0.905  1.00 30.00           O  
ATOM   3499  CB  ASP F 233     -25.636  -7.173   2.392  1.00 30.00           C  
ATOM   3500  CG  ASP F 233     -26.755  -8.125   1.924  1.00 30.00           C  
ATOM   3501  OD1 ASP F 233     -27.851  -7.622   1.595  1.00 30.00           O  
ATOM   3502  OD2 ASP F 233     -26.462  -9.336   1.790  1.00 30.00           O1-
ATOM   3503  H   ASP F 233     -25.961  -4.919   1.131  1.00 30.00           H  
ATOM   3504  HA  ASP F 233     -23.706  -6.445   1.851  1.00 30.00           H  
ATOM   3505  HB3 ASP F 233     -26.109  -6.349   2.929  1.00 30.00           H  
ATOM   3506  HB2 ASP F 233     -25.049  -7.689   3.151  1.00 30.00           H  
ATOM   3507  N   VAL F 234     -23.376  -8.406   0.357  1.00 30.00           N  
ATOM   3508  CA  VAL F 234     -22.865  -9.368  -0.615  1.00 30.00           C  
ATOM   3509  C   VAL F 234     -22.960 -10.785  -0.025  1.00 30.00           C  
ATOM   3510  O   VAL F 234     -22.780 -10.966   1.177  1.00 30.00           O  
ATOM   3511  CB  VAL F 234     -21.402  -9.008  -1.043  1.00 30.00           C  
ATOM   3512  CG1 VAL F 234     -20.496  -8.541   0.113  1.00 30.00           C  
ATOM   3513  CG2 VAL F 234     -20.667 -10.111  -1.835  1.00 30.00           C  
ATOM   3514  H   VAL F 234     -22.942  -8.439   1.271  1.00 30.00           H  
ATOM   3515  HA  VAL F 234     -23.487  -9.347  -1.512  1.00 30.00           H  
ATOM   3516  HB  VAL F 234     -21.495  -8.162  -1.725  1.00 30.00           H  
ATOM   3517 HG11 VAL F 234     -20.377  -9.320   0.861  1.00 30.00           H  
ATOM   3518 HG12 VAL F 234     -19.504  -8.285  -0.256  1.00 30.00           H  
ATOM   3519 HG13 VAL F 234     -20.884  -7.651   0.610  1.00 30.00           H  
ATOM   3520 HG21 VAL F 234     -21.283 -10.513  -2.637  1.00 30.00           H  
ATOM   3521 HG22 VAL F 234     -19.754  -9.723  -2.287  1.00 30.00           H  
ATOM   3522 HG23 VAL F 234     -20.378 -10.946  -1.194  1.00 30.00           H  
ATOM   3523  N   GLY F 235     -23.254 -11.764  -0.894  1.00 30.00           N  
ATOM   3524  CA  GLY F 235     -23.365 -13.179  -0.557  1.00 30.00           C  
ATOM   3525  C   GLY F 235     -21.969 -13.815  -0.564  1.00 30.00           C  
ATOM   3526  O   GLY F 235     -21.089 -13.405   0.194  1.00 30.00           O  
ATOM   3527  H   GLY F 235     -23.406 -11.519  -1.865  1.00 30.00           H  
ATOM   3528  HA3 GLY F 235     -24.018 -13.663  -1.283  1.00 30.00           H  
ATOM   3529  HA2 GLY F 235     -23.825 -13.312   0.423  1.00 30.00           H  
ATOM   3530  N   SER F 236     -21.793 -14.853  -1.396  1.00 30.00           N  
ATOM   3531  CA  SER F 236     -20.547 -15.602  -1.548  1.00 30.00           C  
ATOM   3532  C   SER F 236     -19.561 -14.904  -2.508  1.00 30.00           C  
ATOM   3533  O   SER F 236     -19.678 -15.045  -3.724  1.00 30.00           O  
ATOM   3534  CB  SER F 236     -20.889 -17.054  -1.953  1.00 30.00           C  
ATOM   3535  OG  SER F 236     -21.492 -17.148  -3.230  1.00 30.00           O  
ATOM   3536  H   SER F 236     -22.554 -15.148  -1.994  1.00 30.00           H  
ATOM   3537  HA  SER F 236     -20.068 -15.660  -0.571  1.00 30.00           H  
ATOM   3538  HB3 SER F 236     -21.557 -17.504  -1.218  1.00 30.00           H  
ATOM   3539  HB2 SER F 236     -19.982 -17.660  -1.958  1.00 30.00           H  
ATOM   3540  HG  SER F 236     -20.885 -16.770  -3.872  1.00 30.00           H  
ATOM   3541  N   ASN F 237     -18.584 -14.179  -1.943  1.00 30.00           N  
ATOM   3542  CA  ASN F 237     -17.495 -13.561  -2.697  1.00 30.00           C  
ATOM   3543  C   ASN F 237     -16.330 -14.552  -2.881  1.00 30.00           C  
ATOM   3544  O   ASN F 237     -15.924 -15.212  -1.927  1.00 30.00           O  
ATOM   3545  CB  ASN F 237     -17.033 -12.277  -1.967  1.00 30.00           C  
ATOM   3546  CG  ASN F 237     -15.949 -11.521  -2.746  1.00 30.00           C  
ATOM   3547  OD1 ASN F 237     -16.172 -11.095  -3.875  1.00 30.00           O  
ATOM   3548  ND2 ASN F 237     -14.758 -11.391  -2.169  1.00 30.00           N  
ATOM   3549  H   ASN F 237     -18.527 -14.112  -0.934  1.00 30.00           H  
ATOM   3550  HA  ASN F 237     -17.864 -13.272  -3.683  1.00 30.00           H  
ATOM   3551  HB3 ASN F 237     -16.675 -12.515  -0.963  1.00 30.00           H  
ATOM   3552  HB2 ASN F 237     -17.879 -11.602  -1.837  1.00 30.00           H  
ATOM   3553 HD22 ASN F 237     -14.000 -10.935  -2.657  1.00 30.00           H  
ATOM   3554 HD21 ASN F 237     -14.585 -11.765  -1.242  1.00 30.00           H  
ATOM   3555  N   LYS F 238     -15.770 -14.562  -4.097  1.00 30.00           N  
ATOM   3556  CA  LYS F 238     -14.520 -15.229  -4.444  1.00 30.00           C  
ATOM   3557  C   LYS F 238     -13.803 -14.458  -5.569  1.00 30.00           C  
ATOM   3558  O   LYS F 238     -13.310 -15.072  -6.515  1.00 30.00           O  
ATOM   3559  CB  LYS F 238     -14.741 -16.744  -4.689  1.00 30.00           C  
ATOM   3560  CG  LYS F 238     -15.684 -17.114  -5.849  1.00 30.00           C  
ATOM   3561  CD  LYS F 238     -15.851 -18.632  -6.011  1.00 30.00           C  
ATOM   3562  CE  LYS F 238     -16.828 -18.993  -7.143  1.00 30.00           C  
ATOM   3563  NZ  LYS F 238     -16.994 -20.450  -7.284  1.00 30.00           N1+
ATOM   3564  H   LYS F 238     -16.196 -14.024  -4.841  1.00 30.00           H  
ATOM   3565  HA  LYS F 238     -13.852 -15.141  -3.586  1.00 30.00           H  
ATOM   3566  HB3 LYS F 238     -15.126 -17.192  -3.773  1.00 30.00           H  
ATOM   3567  HB2 LYS F 238     -13.771 -17.214  -4.857  1.00 30.00           H  
ATOM   3568  HG3 LYS F 238     -15.307 -16.703  -6.783  1.00 30.00           H  
ATOM   3569  HG2 LYS F 238     -16.662 -16.660  -5.684  1.00 30.00           H  
ATOM   3570  HD3 LYS F 238     -16.201 -19.055  -5.068  1.00 30.00           H  
ATOM   3571  HD2 LYS F 238     -14.875 -19.079  -6.207  1.00 30.00           H  
ATOM   3572  HE3 LYS F 238     -16.469 -18.590  -8.090  1.00 30.00           H  
ATOM   3573  HE2 LYS F 238     -17.806 -18.548  -6.953  1.00 30.00           H  
ATOM   3574  HZ1 LYS F 238     -17.356 -20.834  -6.423  1.00 30.00           H  
ATOM   3575  HZ2 LYS F 238     -17.643 -20.646  -8.033  1.00 30.00           H  
ATOM   3576  HZ3 LYS F 238     -16.101 -20.874  -7.494  1.00 30.00           H  
ATOM   3577  N   GLY F 239     -13.727 -13.123  -5.430  1.00 30.00           N  
ATOM   3578  CA  GLY F 239     -12.930 -12.283  -6.318  1.00 30.00           C  
ATOM   3579  C   GLY F 239     -13.317 -10.817  -6.116  1.00 30.00           C  
ATOM   3580  O   GLY F 239     -14.167 -10.292  -6.833  1.00 30.00           O  
ATOM   3581  H   GLY F 239     -14.162 -12.673  -4.637  1.00 30.00           H  
ATOM   3582  HA3 GLY F 239     -13.066 -12.560  -7.363  1.00 30.00           H  
ATOM   3583  HA2 GLY F 239     -11.874 -12.421  -6.091  1.00 30.00           H  
ATOM   3584  N   ALA F 240     -12.632 -10.166  -5.167  1.00 30.00           N  
ATOM   3585  CA  ALA F 240     -12.678  -8.740  -4.874  1.00 30.00           C  
ATOM   3586  C   ALA F 240     -11.230  -8.272  -4.687  1.00 30.00           C  
ATOM   3587  O   ALA F 240     -10.576  -8.707  -3.742  1.00 30.00           O  
ATOM   3588  CB  ALA F 240     -13.516  -8.504  -3.610  1.00 30.00           C  
ATOM   3589  H   ALA F 240     -11.972 -10.688  -4.603  1.00 30.00           H  
ATOM   3590  HA  ALA F 240     -13.135  -8.196  -5.701  1.00 30.00           H  
ATOM   3591  HB1 ALA F 240     -13.556  -7.443  -3.373  1.00 30.00           H  
ATOM   3592  HB2 ALA F 240     -14.541  -8.846  -3.753  1.00 30.00           H  
ATOM   3593  HB3 ALA F 240     -13.107  -9.024  -2.742  1.00 30.00           H  
ATOM   3594  N   ILE F 241     -10.732  -7.441  -5.612  1.00 30.00           N  
ATOM   3595  CA  ILE F 241      -9.328  -7.031  -5.666  1.00 30.00           C  
ATOM   3596  C   ILE F 241      -9.252  -5.497  -5.703  1.00 30.00           C  
ATOM   3597  O   ILE F 241     -10.014  -4.866  -6.435  1.00 30.00           O  
ATOM   3598  CB  ILE F 241      -8.611  -7.597  -6.933  1.00 30.00           C  
ATOM   3599  CG1 ILE F 241      -8.696  -9.144  -7.004  1.00 30.00           C  
ATOM   3600  CG2 ILE F 241      -7.126  -7.170  -7.026  1.00 30.00           C  
ATOM   3601  CD1 ILE F 241      -9.921  -9.686  -7.763  1.00 30.00           C  
ATOM   3602  H   ILE F 241     -11.320  -7.123  -6.374  1.00 30.00           H  
ATOM   3603  HA  ILE F 241      -8.787  -7.378  -4.785  1.00 30.00           H  
ATOM   3604  HB  ILE F 241      -9.107  -7.190  -7.812  1.00 30.00           H  
ATOM   3605 HG13 ILE F 241      -8.659  -9.565  -5.998  1.00 30.00           H  
ATOM   3606 HG12 ILE F 241      -7.813  -9.541  -7.507  1.00 30.00           H  
ATOM   3607 HG21 ILE F 241      -6.645  -7.610  -7.900  1.00 30.00           H  
ATOM   3608 HG22 ILE F 241      -7.006  -6.092  -7.128  1.00 30.00           H  
ATOM   3609 HG23 ILE F 241      -6.566  -7.489  -6.146  1.00 30.00           H  
ATOM   3610 HD11 ILE F 241     -10.405 -10.484  -7.201  1.00 30.00           H  
ATOM   3611 HD12 ILE F 241     -10.670  -8.920  -7.949  1.00 30.00           H  
ATOM   3612 HD13 ILE F 241      -9.629 -10.095  -8.731  1.00 30.00           H  
ATOM   3613  N   ILE F 242      -8.302  -4.940  -4.937  1.00 30.00           N  
ATOM   3614  CA  ILE F 242      -7.991  -3.516  -4.922  1.00 30.00           C  
ATOM   3615  C   ILE F 242      -6.472  -3.298  -4.811  1.00 30.00           C  
ATOM   3616  O   ILE F 242      -5.826  -3.857  -3.926  1.00 30.00           O  
ATOM   3617  CB  ILE F 242      -8.784  -2.738  -3.827  1.00 30.00           C  
ATOM   3618  CG1 ILE F 242      -8.485  -1.220  -3.821  1.00 30.00           C  
ATOM   3619  CG2 ILE F 242      -8.636  -3.310  -2.410  1.00 30.00           C  
ATOM   3620  CD1 ILE F 242      -9.539  -0.392  -3.070  1.00 30.00           C  
ATOM   3621  H   ILE F 242      -7.731  -5.522  -4.339  1.00 30.00           H  
ATOM   3622  HA  ILE F 242      -8.296  -3.106  -5.880  1.00 30.00           H  
ATOM   3623  HB  ILE F 242      -9.835  -2.857  -4.090  1.00 30.00           H  
ATOM   3624 HG13 ILE F 242      -8.416  -0.850  -4.844  1.00 30.00           H  
ATOM   3625 HG12 ILE F 242      -7.507  -1.035  -3.375  1.00 30.00           H  
ATOM   3626 HG21 ILE F 242      -9.297  -2.807  -1.705  1.00 30.00           H  
ATOM   3627 HG22 ILE F 242      -8.889  -4.368  -2.371  1.00 30.00           H  
ATOM   3628 HG23 ILE F 242      -7.620  -3.183  -2.051  1.00 30.00           H  
ATOM   3629 HD11 ILE F 242      -9.276  -0.278  -2.018  1.00 30.00           H  
ATOM   3630 HD12 ILE F 242      -9.619   0.604  -3.502  1.00 30.00           H  
ATOM   3631 HD13 ILE F 242     -10.529  -0.847  -3.121  1.00 30.00           H  
ATOM   3632  N   GLY F 243      -5.933  -2.487  -5.730  1.00 30.00           N  
ATOM   3633  CA  GLY F 243      -4.538  -2.066  -5.727  1.00 30.00           C  
ATOM   3634  C   GLY F 243      -4.462  -0.786  -6.555  1.00 30.00           C  
ATOM   3635  O   GLY F 243      -5.100  -0.691  -7.602  1.00 30.00           O  
ATOM   3636  H   GLY F 243      -6.521  -2.085  -6.448  1.00 30.00           H  
ATOM   3637  HA3 GLY F 243      -3.903  -2.837  -6.161  1.00 30.00           H  
ATOM   3638  HA2 GLY F 243      -4.191  -1.874  -4.716  1.00 30.00           H  
ATOM   3639  N   LEU F 244      -3.660   0.190  -6.097  1.00 30.00           N  
ATOM   3640  CA  LEU F 244      -3.474   1.482  -6.769  1.00 30.00           C  
ATOM   3641  C   LEU F 244      -2.713   1.306  -8.096  1.00 30.00           C  
ATOM   3642  O   LEU F 244      -3.191   1.756  -9.137  1.00 30.00           O  
ATOM   3643  CB  LEU F 244      -2.765   2.482  -5.828  1.00 30.00           C  
ATOM   3644  CG  LEU F 244      -3.356   2.609  -4.407  1.00 30.00           C  
ATOM   3645  CD1 LEU F 244      -2.600   3.683  -3.608  1.00 30.00           C  
ATOM   3646  CD2 LEU F 244      -4.873   2.865  -4.401  1.00 30.00           C  
ATOM   3647  H   LEU F 244      -3.144   0.055  -5.240  1.00 30.00           H  
ATOM   3648  HA  LEU F 244      -4.463   1.880  -7.009  1.00 30.00           H  
ATOM   3649  HB3 LEU F 244      -2.771   3.462  -6.306  1.00 30.00           H  
ATOM   3650  HB2 LEU F 244      -1.720   2.198  -5.720  1.00 30.00           H  
ATOM   3651  HG  LEU F 244      -3.194   1.667  -3.883  1.00 30.00           H  
ATOM   3652 HD11 LEU F 244      -2.634   4.649  -4.112  1.00 30.00           H  
ATOM   3653 HD12 LEU F 244      -3.027   3.815  -2.615  1.00 30.00           H  
ATOM   3654 HD13 LEU F 244      -1.552   3.409  -3.478  1.00 30.00           H  
ATOM   3655 HD21 LEU F 244      -5.201   3.407  -5.288  1.00 30.00           H  
ATOM   3656 HD22 LEU F 244      -5.423   1.923  -4.370  1.00 30.00           H  
ATOM   3657 HD23 LEU F 244      -5.183   3.435  -3.528  1.00 30.00           H  
ATOM   3658  N   MET F 245      -1.596   0.566  -8.020  1.00 30.00           N  
ATOM   3659  CA  MET F 245      -0.943  -0.106  -9.135  1.00 30.00           C  
ATOM   3660  C   MET F 245      -1.254  -1.598  -8.953  1.00 30.00           C  
ATOM   3661  O   MET F 245      -0.976  -2.148  -7.887  1.00 30.00           O  
ATOM   3662  CB  MET F 245       0.569   0.216  -9.108  1.00 30.00           C  
ATOM   3663  CG  MET F 245       1.405  -0.473 -10.201  1.00 30.00           C  
ATOM   3664  SD  MET F 245       3.188  -0.134 -10.114  1.00 30.00           S  
ATOM   3665  CE  MET F 245       3.280   1.505 -10.879  1.00 30.00           C  
ATOM   3666  H   MET F 245      -1.294   0.250  -7.108  1.00 30.00           H  
ATOM   3667  HA  MET F 245      -1.356   0.235 -10.083  1.00 30.00           H  
ATOM   3668  HB3 MET F 245       0.982  -0.045  -8.132  1.00 30.00           H  
ATOM   3669  HB2 MET F 245       0.694   1.295  -9.205  1.00 30.00           H  
ATOM   3670  HG3 MET F 245       1.043  -0.182 -11.187  1.00 30.00           H  
ATOM   3671  HG2 MET F 245       1.287  -1.554 -10.133  1.00 30.00           H  
ATOM   3672  HE1 MET F 245       2.577   2.194 -10.415  1.00 30.00           H  
ATOM   3673  HE2 MET F 245       4.283   1.917 -10.773  1.00 30.00           H  
ATOM   3674  HE3 MET F 245       3.050   1.437 -11.942  1.00 30.00           H  
ATOM   3675  N   VAL F 246      -1.869  -2.213  -9.970  1.00 30.00           N  
ATOM   3676  CA  VAL F 246      -2.388  -3.577  -9.893  1.00 30.00           C  
ATOM   3677  C   VAL F 246      -2.160  -4.297 -11.229  1.00 30.00           C  
ATOM   3678  O   VAL F 246      -2.440  -3.726 -12.280  1.00 30.00           O  
ATOM   3679  CB  VAL F 246      -3.884  -3.601  -9.450  1.00 30.00           C  
ATOM   3680  CG1 VAL F 246      -4.808  -2.687 -10.271  1.00 30.00           C  
ATOM   3681  CG2 VAL F 246      -4.493  -5.014  -9.400  1.00 30.00           C  
ATOM   3682  H   VAL F 246      -2.081  -1.704 -10.818  1.00 30.00           H  
ATOM   3683  HA  VAL F 246      -1.825  -4.121  -9.137  1.00 30.00           H  
ATOM   3684  HB  VAL F 246      -3.899  -3.224  -8.429  1.00 30.00           H  
ATOM   3685 HG11 VAL F 246      -4.915  -3.061 -11.285  1.00 30.00           H  
ATOM   3686 HG12 VAL F 246      -5.806  -2.653  -9.831  1.00 30.00           H  
ATOM   3687 HG13 VAL F 246      -4.445  -1.661 -10.318  1.00 30.00           H  
ATOM   3688 HG21 VAL F 246      -5.472  -5.001  -8.919  1.00 30.00           H  
ATOM   3689 HG22 VAL F 246      -4.629  -5.427 -10.400  1.00 30.00           H  
ATOM   3690 HG23 VAL F 246      -3.863  -5.705  -8.841  1.00 30.00           H  
ATOM   3691  N   GLY F 247      -1.616  -5.521 -11.164  1.00 30.00           N  
ATOM   3692  CA  GLY F 247      -1.246  -6.280 -12.349  1.00 30.00           C  
ATOM   3693  C   GLY F 247      -1.153  -7.773 -12.026  1.00 30.00           C  
ATOM   3694  O   GLY F 247      -1.104  -8.177 -10.863  1.00 30.00           O  
ATOM   3695  H   GLY F 247      -1.392  -5.932 -10.266  1.00 30.00           H  
ATOM   3696  HA3 GLY F 247      -0.281  -5.928 -12.715  1.00 30.00           H  
ATOM   3697  HA2 GLY F 247      -1.983  -6.134 -13.139  1.00 30.00           H  
ATOM   3698  N   GLY F 248      -1.115  -8.586 -13.095  1.00 30.00           N  
ATOM   3699  CA  GLY F 248      -0.972 -10.044 -13.066  1.00 30.00           C  
ATOM   3700  C   GLY F 248      -2.127 -10.776 -12.361  1.00 30.00           C  
ATOM   3701  O   GLY F 248      -1.907 -11.882 -11.872  1.00 30.00           O  
ATOM   3702  H   GLY F 248      -1.176  -8.165 -14.011  1.00 30.00           H  
ATOM   3703  HA3 GLY F 248      -0.026 -10.304 -12.591  1.00 30.00           H  
ATOM   3704  HA2 GLY F 248      -0.920 -10.404 -14.092  1.00 30.00           H  
ATOM   3705  N   VAL F 249      -3.322 -10.164 -12.273  1.00 30.00           N  
ATOM   3706  CA  VAL F 249      -4.480 -10.688 -11.545  1.00 30.00           C  
ATOM   3707  C   VAL F 249      -5.159 -11.824 -12.340  1.00 30.00           C  
ATOM   3708  O   VAL F 249      -5.850 -11.556 -13.323  1.00 30.00           O  
ATOM   3709  CB  VAL F 249      -5.511  -9.558 -11.247  1.00 30.00           C  
ATOM   3710  CG1 VAL F 249      -6.808 -10.055 -10.577  1.00 30.00           C  
ATOM   3711  CG2 VAL F 249      -4.898  -8.436 -10.390  1.00 30.00           C  
ATOM   3712  H   VAL F 249      -3.441  -9.255 -12.699  1.00 30.00           H  
ATOM   3713  HA  VAL F 249      -4.134 -11.086 -10.590  1.00 30.00           H  
ATOM   3714  HB  VAL F 249      -5.798  -9.098 -12.193  1.00 30.00           H  
ATOM   3715 HG11 VAL F 249      -7.415  -9.223 -10.221  1.00 30.00           H  
ATOM   3716 HG12 VAL F 249      -7.427 -10.617 -11.273  1.00 30.00           H  
ATOM   3717 HG13 VAL F 249      -6.594 -10.692  -9.718  1.00 30.00           H  
ATOM   3718 HG21 VAL F 249      -5.627  -7.646 -10.209  1.00 30.00           H  
ATOM   3719 HG22 VAL F 249      -4.568  -8.806  -9.420  1.00 30.00           H  
ATOM   3720 HG23 VAL F 249      -4.042  -7.972 -10.879  1.00 30.00           H  
ATOM   3721  N   VAL F 250      -4.931 -13.072 -11.905  1.00 30.00           N  
ATOM   3722  CA  VAL F 250      -5.467 -14.278 -12.531  1.00 30.00           C  
ATOM   3723  C   VAL F 250      -6.816 -14.636 -11.878  1.00 30.00           C  
ATOM   3724  O   VAL F 250      -6.880 -14.819 -10.661  1.00 30.00           O  
ATOM   3725  CB  VAL F 250      -4.493 -15.482 -12.392  1.00 30.00           C  
ATOM   3726  CG1 VAL F 250      -5.030 -16.786 -13.018  1.00 30.00           C  
ATOM   3727  CG2 VAL F 250      -3.105 -15.168 -12.982  1.00 30.00           C  
ATOM   3728  H   VAL F 250      -4.338 -13.218 -11.096  1.00 30.00           H  
ATOM   3729  HA  VAL F 250      -5.616 -14.094 -13.594  1.00 30.00           H  
ATOM   3730  HB  VAL F 250      -4.336 -15.674 -11.332  1.00 30.00           H  
ATOM   3731 HG11 VAL F 250      -5.937 -17.142 -12.530  1.00 30.00           H  
ATOM   3732 HG12 VAL F 250      -5.255 -16.648 -14.076  1.00 30.00           H  
ATOM   3733 HG13 VAL F 250      -4.296 -17.589 -12.939  1.00 30.00           H  
ATOM   3734 HG21 VAL F 250      -3.168 -14.895 -14.034  1.00 30.00           H  
ATOM   3735 HG22 VAL F 250      -2.622 -14.348 -12.453  1.00 30.00           H  
ATOM   3736 HG23 VAL F 250      -2.440 -16.028 -12.902  1.00 30.00           H  
ATOM   3737  N   ILE F 251      -7.867 -14.717 -12.708  1.00 30.00           N  
ATOM   3738  CA  ILE F 251      -9.247 -14.975 -12.296  1.00 30.00           C  
ATOM   3739  C   ILE F 251      -9.941 -15.950 -13.264  1.00 30.00           C  
ATOM   3740  O   ILE F 251      -9.532 -16.083 -14.418  1.00 30.00           O  
ATOM   3741  CB  ILE F 251     -10.079 -13.657 -12.216  1.00 30.00           C  
ATOM   3742  CG1 ILE F 251     -10.061 -12.808 -13.515  1.00 30.00           C  
ATOM   3743  CG2 ILE F 251      -9.660 -12.829 -10.985  1.00 30.00           C  
ATOM   3744  CD1 ILE F 251     -11.115 -11.691 -13.542  1.00 30.00           C  
ATOM   3745  H   ILE F 251      -7.730 -14.556 -13.699  1.00 30.00           H  
ATOM   3746  HA  ILE F 251      -9.247 -15.456 -11.316  1.00 30.00           H  
ATOM   3747  HB  ILE F 251     -11.119 -13.938 -12.042  1.00 30.00           H  
ATOM   3748 HG13 ILE F 251     -10.231 -13.439 -14.386  1.00 30.00           H  
ATOM   3749 HG12 ILE F 251      -9.072 -12.369 -13.656  1.00 30.00           H  
ATOM   3750 HG21 ILE F 251     -10.280 -11.944 -10.853  1.00 30.00           H  
ATOM   3751 HG22 ILE F 251      -9.741 -13.418 -10.071  1.00 30.00           H  
ATOM   3752 HG23 ILE F 251      -8.628 -12.495 -11.067  1.00 30.00           H  
ATOM   3753 HD11 ILE F 251     -10.859 -10.883 -12.857  1.00 30.00           H  
ATOM   3754 HD12 ILE F 251     -11.201 -11.252 -14.535  1.00 30.00           H  
ATOM   3755 HD13 ILE F 251     -12.099 -12.072 -13.271  1.00 30.00           H  
ATOM   3756  N   ALA F 252     -10.991 -16.615 -12.753  1.00 30.00           N  
ATOM   3757  CA  ALA F 252     -11.829 -17.558 -13.492  1.00 30.00           C  
ATOM   3758  C   ALA F 252     -13.004 -16.836 -14.186  1.00 30.00           C  
ATOM   3759  O   ALA F 252     -12.551 -16.079 -15.228  1.00 30.00           O  
ATOM   3760  OXT ALA F 252     -14.166 -16.951 -13.857  1.00 30.00           O  
ATOM   3761  CB  ALA F 252     -12.299 -18.652 -12.514  1.00 30.00           C  
ATOM   3762  HXT ALA F 252     -11.253 -16.454 -11.792  1.00 30.00           H  
ATOM   3763  HA  ALA F 252     -11.234 -18.055 -14.260  1.00 30.00           H  
ATOM   3764  H   ALA F 252     -13.266 -15.615 -15.668  1.00 30.00           H  
ATOM   3765  HB1 ALA F 252     -12.919 -19.394 -13.017  1.00 30.00           H  
ATOM   3766  HB2 ALA F 252     -11.448 -19.180 -12.080  1.00 30.00           H  
ATOM   3767  HB3 ALA F 252     -12.880 -18.233 -11.690  1.00 30.00           H  
TER    3768      ALA F 252
ATOM   3769  N   ASP G 253     -20.378  18.925 -19.346  1.00110.00           N  
ATOM   3770  CA  ASP G 253     -19.122  19.271 -20.043  1.00110.00           C  
ATOM   3771  C   ASP G 253     -18.292  20.269 -19.184  1.00110.00           C  
ATOM   3772  O   ASP G 253     -17.064  20.170 -19.175  1.00110.00           O  
ATOM   3773  CB  ASP G 253     -19.365  19.664 -21.531  1.00110.00           C  
ATOM   3774  CG  ASP G 253     -18.164  20.221 -22.318  1.00110.00           C  
ATOM   3775  OD1 ASP G 253     -18.135  21.454 -22.527  1.00110.00           O  
ATOM   3776  OD2 ASP G 253     -17.253  19.418 -22.616  1.00110.00           O1-
ATOM   3777  H1  ASP G 253     -20.258  18.893 -18.343  1.00110.00           H  
ATOM   3778  H2  ASP G 253     -21.123  19.573 -19.558  1.00110.00           H  
ATOM   3779  HA  ASP G 253     -18.513  18.365 -20.078  1.00110.00           H  
ATOM   3780  HB3 ASP G 253     -20.178  20.392 -21.582  1.00110.00           H  
ATOM   3781  HB2 ASP G 253     -19.736  18.791 -22.070  1.00110.00           H  
ATOM   3782  N   ALA G 254     -18.957  21.218 -18.496  1.00110.00           N  
ATOM   3783  CA  ALA G 254     -18.333  22.128 -17.539  1.00110.00           C  
ATOM   3784  C   ALA G 254     -18.096  21.426 -16.193  1.00110.00           C  
ATOM   3785  O   ALA G 254     -19.014  20.798 -15.663  1.00110.00           O  
ATOM   3786  CB  ALA G 254     -19.234  23.359 -17.351  1.00110.00           C  
ATOM   3787  H   ALA G 254     -19.963  21.260 -18.560  1.00110.00           H  
ATOM   3788  HA  ALA G 254     -17.376  22.467 -17.943  1.00110.00           H  
ATOM   3789  HB1 ALA G 254     -20.217  23.084 -16.966  1.00110.00           H  
ATOM   3790  HB2 ALA G 254     -18.791  24.069 -16.652  1.00110.00           H  
ATOM   3791  HB3 ALA G 254     -19.382  23.881 -18.297  1.00110.00           H  
ATOM   3792  N   GLU G 255     -16.884  21.609 -15.643  1.00110.00           N  
ATOM   3793  CA  GLU G 255     -16.469  21.119 -14.322  1.00110.00           C  
ATOM   3794  C   GLU G 255     -17.002  21.992 -13.159  1.00110.00           C  
ATOM   3795  O   GLU G 255     -16.648  21.745 -12.006  1.00110.00           O  
ATOM   3796  CB  GLU G 255     -14.922  21.015 -14.274  1.00110.00           C  
ATOM   3797  CG  GLU G 255     -14.232  20.349 -15.495  1.00110.00           C  
ATOM   3798  CD  GLU G 255     -14.555  18.870 -15.780  1.00110.00           C  
ATOM   3799  OE1 GLU G 255     -15.063  18.170 -14.879  1.00110.00           O  
ATOM   3800  OE2 GLU G 255     -14.251  18.443 -16.914  1.00110.00           O1-
ATOM   3801  H   GLU G 255     -16.185  22.127 -16.155  1.00110.00           H  
ATOM   3802  HA  GLU G 255     -16.890  20.122 -14.189  1.00110.00           H  
ATOM   3803  HB3 GLU G 255     -14.625  20.483 -13.369  1.00110.00           H  
ATOM   3804  HB2 GLU G 255     -14.504  22.016 -14.161  1.00110.00           H  
ATOM   3805  HG3 GLU G 255     -13.153  20.411 -15.348  1.00110.00           H  
ATOM   3806  HG2 GLU G 255     -14.433  20.932 -16.395  1.00110.00           H  
ATOM   3807  N   PHE G 256     -17.835  22.995 -13.481  1.00110.00           N  
ATOM   3808  CA  PHE G 256     -18.521  23.883 -12.552  1.00110.00           C  
ATOM   3809  C   PHE G 256     -19.924  23.331 -12.256  1.00110.00           C  
ATOM   3810  O   PHE G 256     -20.678  23.064 -13.194  1.00110.00           O  
ATOM   3811  CB  PHE G 256     -18.579  25.284 -13.202  1.00110.00           C  
ATOM   3812  CG  PHE G 256     -19.209  26.383 -12.364  1.00110.00           C  
ATOM   3813  CD1 PHE G 256     -20.548  26.777 -12.573  1.00110.00           C  
ATOM   3814  CD2 PHE G 256     -18.489  26.940 -11.286  1.00110.00           C  
ATOM   3815  CE1 PHE G 256     -21.116  27.752 -11.761  1.00110.00           C  
ATOM   3816  CE2 PHE G 256     -19.080  27.904 -10.481  1.00110.00           C  
ATOM   3817  CZ  PHE G 256     -20.385  28.313 -10.722  1.00110.00           C  
ATOM   3818  H   PHE G 256     -18.084  23.111 -14.452  1.00110.00           H  
ATOM   3819  HA  PHE G 256     -17.953  23.953 -11.622  1.00110.00           H  
ATOM   3820  HB3 PHE G 256     -19.098  25.233 -14.161  1.00110.00           H  
ATOM   3821  HB2 PHE G 256     -17.561  25.601 -13.437  1.00110.00           H  
ATOM   3822  HD1 PHE G 256     -21.130  26.334 -13.368  1.00110.00           H  
ATOM   3823  HD2 PHE G 256     -17.477  26.621 -11.086  1.00110.00           H  
ATOM   3824  HE1 PHE G 256     -22.131  28.076 -11.938  1.00110.00           H  
ATOM   3825  HE2 PHE G 256     -18.523  28.335  -9.662  1.00110.00           H  
ATOM   3826  HZ  PHE G 256     -20.837  29.065 -10.093  1.00110.00           H  
ATOM   3827  N   ARG G 257     -20.256  23.214 -10.961  1.00110.00           N  
ATOM   3828  CA  ARG G 257     -21.607  22.944 -10.464  1.00110.00           C  
ATOM   3829  C   ARG G 257     -21.870  23.801  -9.218  1.00110.00           C  
ATOM   3830  O   ARG G 257     -20.928  24.220  -8.542  1.00110.00           O  
ATOM   3831  CB  ARG G 257     -21.818  21.447 -10.138  1.00110.00           C  
ATOM   3832  CG  ARG G 257     -21.680  20.490 -11.338  1.00110.00           C  
ATOM   3833  CD  ARG G 257     -22.209  19.068 -11.065  1.00110.00           C  
ATOM   3834  NE  ARG G 257     -23.685  18.982 -11.067  1.00110.00           N  
ATOM   3835  CZ  ARG G 257     -24.469  18.175 -11.809  1.00110.00           C  
ATOM   3836  NH1 ARG G 257     -23.970  17.296 -12.691  1.00110.00           N  
ATOM   3837  NH2 ARG G 257     -25.798  18.249 -11.670  1.00110.00           N1+
ATOM   3838  H   ARG G 257     -19.579  23.456 -10.252  1.00110.00           H  
ATOM   3839  HA  ARG G 257     -22.337  23.246 -11.218  1.00110.00           H  
ATOM   3840  HB3 ARG G 257     -22.812  21.324  -9.707  1.00110.00           H  
ATOM   3841  HB2 ARG G 257     -21.119  21.140  -9.358  1.00110.00           H  
ATOM   3842  HG3 ARG G 257     -20.659  20.450 -11.720  1.00110.00           H  
ATOM   3843  HG2 ARG G 257     -22.276  20.923 -12.143  1.00110.00           H  
ATOM   3844  HD3 ARG G 257     -21.948  18.811 -10.038  1.00110.00           H  
ATOM   3845  HD2 ARG G 257     -21.706  18.329 -11.688  1.00110.00           H  
ATOM   3846  HE  ARG G 257     -24.155  19.634 -10.449  1.00110.00           H  
ATOM   3847 HH12 ARG G 257     -24.581  16.701 -13.230  1.00110.00           H  
ATOM   3848 HH11 ARG G 257     -22.971  17.230 -12.823  1.00110.00           H  
ATOM   3849 HH22 ARG G 257     -26.409  17.654 -12.210  1.00110.00           H  
ATOM   3850 HH21 ARG G 257     -26.213  18.927 -11.039  1.00110.00           H  
ATOM   3851  N   HIS G 258     -23.163  24.028  -8.942  1.00110.00           N  
ATOM   3852  CA  HIS G 258     -23.649  24.846  -7.828  1.00110.00           C  
ATOM   3853  C   HIS G 258     -24.892  24.243  -7.147  1.00110.00           C  
ATOM   3854  O   HIS G 258     -25.156  24.590  -5.997  1.00110.00           O  
ATOM   3855  CB  HIS G 258     -23.895  26.288  -8.326  1.00110.00           C  
ATOM   3856  CG  HIS G 258     -24.877  26.427  -9.469  1.00110.00           C  
ATOM   3857  ND1 HIS G 258     -26.250  26.438  -9.288  1.00110.00           N  
ATOM   3858  CD2 HIS G 258     -24.684  26.570 -10.826  1.00110.00           C  
ATOM   3859  CE1 HIS G 258     -26.807  26.575 -10.494  1.00110.00           C  
ATOM   3860  NE2 HIS G 258     -25.917  26.664 -11.475  1.00110.00           N  
ATOM   3861  H   HIS G 258     -23.869  23.649  -9.556  1.00110.00           H  
ATOM   3862  HA  HIS G 258     -22.882  24.886  -7.053  1.00110.00           H  
ATOM   3863  HB3 HIS G 258     -22.948  26.726  -8.645  1.00110.00           H  
ATOM   3864  HB2 HIS G 258     -24.241  26.911  -7.500  1.00110.00           H  
ATOM   3865  HD1 HIS G 258     -26.740  26.354  -8.409  1.00110.00           H  
ATOM   3866  HD2 HIS G 258     -23.761  26.597 -11.383  1.00110.00           H  
ATOM   3867  HE1 HIS G 258     -27.874  26.613 -10.655  1.00110.00           H  
ATOM   3868  N   ASP G 259     -25.624  23.354  -7.844  1.00110.00           N  
ATOM   3869  CA  ASP G 259     -26.788  22.613  -7.332  1.00110.00           C  
ATOM   3870  C   ASP G 259     -26.395  21.525  -6.310  1.00110.00           C  
ATOM   3871  O   ASP G 259     -27.176  21.210  -5.414  1.00110.00           O  
ATOM   3872  CB  ASP G 259     -27.639  21.976  -8.468  1.00110.00           C  
ATOM   3873  CG  ASP G 259     -26.972  20.931  -9.392  1.00110.00           C  
ATOM   3874  OD1 ASP G 259     -27.745  20.169 -10.011  1.00110.00           O  
ATOM   3875  OD2 ASP G 259     -25.734  20.961  -9.579  1.00110.00           O1-
ATOM   3876  H   ASP G 259     -25.343  23.100  -8.780  1.00110.00           H  
ATOM   3877  HA  ASP G 259     -27.426  23.328  -6.809  1.00110.00           H  
ATOM   3878  HB3 ASP G 259     -27.974  22.781  -9.123  1.00110.00           H  
ATOM   3879  HB2 ASP G 259     -28.552  21.556  -8.040  1.00110.00           H  
ATOM   3880  N   SER G 260     -25.189  20.976  -6.496  1.00110.00           N  
ATOM   3881  CA  SER G 260     -24.575  19.888  -5.754  1.00110.00           C  
ATOM   3882  C   SER G 260     -23.057  20.008  -5.944  1.00110.00           C  
ATOM   3883  O   SER G 260     -22.602  20.581  -6.938  1.00110.00           O  
ATOM   3884  CB  SER G 260     -25.158  18.537  -6.236  1.00110.00           C  
ATOM   3885  OG  SER G 260     -24.875  18.274  -7.599  1.00110.00           O  
ATOM   3886  H   SER G 260     -24.630  21.314  -7.267  1.00110.00           H  
ATOM   3887  HA  SER G 260     -24.799  20.018  -4.693  1.00110.00           H  
ATOM   3888  HB3 SER G 260     -26.238  18.509  -6.089  1.00110.00           H  
ATOM   3889  HB2 SER G 260     -24.741  17.722  -5.642  1.00110.00           H  
ATOM   3890  HG  SER G 260     -25.314  18.948  -8.127  1.00110.00           H  
ATOM   3891  N   GLY G 261     -22.297  19.464  -4.981  1.00110.00           N  
ATOM   3892  CA  GLY G 261     -20.834  19.455  -4.993  1.00110.00           C  
ATOM   3893  C   GLY G 261     -20.285  18.545  -6.103  1.00110.00           C  
ATOM   3894  O   GLY G 261     -21.035  17.814  -6.755  1.00110.00           O  
ATOM   3895  H   GLY G 261     -22.743  19.009  -4.195  1.00110.00           H  
ATOM   3896  HA3 GLY G 261     -20.483  19.128  -4.018  1.00110.00           H  
ATOM   3897  HA2 GLY G 261     -20.458  20.467  -5.146  1.00110.00           H  
ATOM   3898  N   TYR G 262     -18.966  18.614  -6.338  1.00110.00           N  
ATOM   3899  CA  TYR G 262     -18.365  18.026  -7.533  1.00110.00           C  
ATOM   3900  C   TYR G 262     -16.938  17.491  -7.306  1.00110.00           C  
ATOM   3901  O   TYR G 262     -16.336  17.743  -6.263  1.00110.00           O  
ATOM   3902  CB  TYR G 262     -18.473  19.073  -8.666  1.00110.00           C  
ATOM   3903  CG  TYR G 262     -18.218  18.515 -10.045  1.00110.00           C  
ATOM   3904  CD1 TYR G 262     -17.053  18.873 -10.746  1.00110.00           C  
ATOM   3905  CD2 TYR G 262     -19.120  17.587 -10.601  1.00110.00           C  
ATOM   3906  CE1 TYR G 262     -16.785  18.291 -11.995  1.00110.00           C  
ATOM   3907  CE2 TYR G 262     -18.858  17.015 -11.859  1.00110.00           C  
ATOM   3908  CZ  TYR G 262     -17.688  17.368 -12.557  1.00110.00           C  
ATOM   3909  OH  TYR G 262     -17.435  16.812 -13.775  1.00110.00           O  
ATOM   3910  H   TYR G 262     -18.367  19.195  -5.767  1.00110.00           H  
ATOM   3911  HA  TYR G 262     -18.939  17.143  -7.819  1.00110.00           H  
ATOM   3912  HB3 TYR G 262     -17.810  19.918  -8.468  1.00110.00           H  
ATOM   3913  HB2 TYR G 262     -19.481  19.489  -8.695  1.00110.00           H  
ATOM   3914  HD1 TYR G 262     -16.353  19.577 -10.323  1.00110.00           H  
ATOM   3915  HD2 TYR G 262     -20.008  17.301 -10.058  1.00110.00           H  
ATOM   3916  HE1 TYR G 262     -15.876  18.561 -12.505  1.00110.00           H  
ATOM   3917  HE2 TYR G 262     -19.547  16.300 -12.282  1.00110.00           H  
ATOM   3918  HH  TYR G 262     -16.618  17.136 -14.174  1.00110.00           H  
ATOM   3919  N   GLU G 263     -16.455  16.743  -8.316  1.00 30.00           N  
ATOM   3920  CA  GLU G 263     -15.178  16.026  -8.435  1.00 30.00           C  
ATOM   3921  C   GLU G 263     -13.912  16.828  -8.081  1.00 30.00           C  
ATOM   3922  O   GLU G 263     -12.946  16.240  -7.595  1.00 30.00           O  
ATOM   3923  CB  GLU G 263     -15.052  15.489  -9.876  1.00 30.00           C  
ATOM   3924  CG  GLU G 263     -16.191  14.527 -10.289  1.00 30.00           C  
ATOM   3925  CD  GLU G 263     -16.059  13.906 -11.691  1.00 30.00           C  
ATOM   3926  OE1 GLU G 263     -15.057  14.181 -12.389  1.00 30.00           O  
ATOM   3927  OE2 GLU G 263     -16.984  13.141 -12.042  1.00 30.00           O1-
ATOM   3928  H   GLU G 263     -17.053  16.628  -9.123  1.00 30.00           H  
ATOM   3929  HA  GLU G 263     -15.226  15.170  -7.764  1.00 30.00           H  
ATOM   3930  HB3 GLU G 263     -14.090  14.988  -9.992  1.00 30.00           H  
ATOM   3931  HB2 GLU G 263     -15.032  16.330 -10.572  1.00 30.00           H  
ATOM   3932  HG3 GLU G 263     -17.150  15.046 -10.249  1.00 30.00           H  
ATOM   3933  HG2 GLU G 263     -16.253  13.715  -9.563  1.00 30.00           H  
ATOM   3934  N   VAL G 264     -13.950  18.144  -8.335  1.00 30.00           N  
ATOM   3935  CA  VAL G 264     -12.881  19.112  -8.075  1.00 30.00           C  
ATOM   3936  C   VAL G 264     -12.694  19.471  -6.580  1.00 30.00           C  
ATOM   3937  O   VAL G 264     -11.709  20.130  -6.246  1.00 30.00           O  
ATOM   3938  CB  VAL G 264     -13.172  20.427  -8.858  1.00 30.00           C  
ATOM   3939  CG1 VAL G 264     -13.189  20.193 -10.381  1.00 30.00           C  
ATOM   3940  CG2 VAL G 264     -14.448  21.172  -8.404  1.00 30.00           C  
ATOM   3941  H   VAL G 264     -14.788  18.530  -8.745  1.00 30.00           H  
ATOM   3942  HA  VAL G 264     -11.940  18.688  -8.431  1.00 30.00           H  
ATOM   3943  HB  VAL G 264     -12.338  21.108  -8.680  1.00 30.00           H  
ATOM   3944 HG11 VAL G 264     -13.324  21.129 -10.922  1.00 30.00           H  
ATOM   3945 HG12 VAL G 264     -12.250  19.753 -10.719  1.00 30.00           H  
ATOM   3946 HG13 VAL G 264     -13.994  19.523 -10.683  1.00 30.00           H  
ATOM   3947 HG21 VAL G 264     -14.359  21.549  -7.385  1.00 30.00           H  
ATOM   3948 HG22 VAL G 264     -14.645  22.034  -9.042  1.00 30.00           H  
ATOM   3949 HG23 VAL G 264     -15.327  20.529  -8.442  1.00 30.00           H  
ATOM   3950  N   HIS G 265     -13.645  19.058  -5.725  1.00 30.00           N  
ATOM   3951  CA  HIS G 265     -13.789  19.469  -4.327  1.00 30.00           C  
ATOM   3952  C   HIS G 265     -13.865  18.261  -3.368  1.00 30.00           C  
ATOM   3953  O   HIS G 265     -13.512  18.404  -2.198  1.00 30.00           O  
ATOM   3954  CB  HIS G 265     -15.053  20.357  -4.277  1.00 30.00           C  
ATOM   3955  CG  HIS G 265     -15.443  20.955  -2.949  1.00 30.00           C  
ATOM   3956  ND1 HIS G 265     -16.403  20.388  -2.129  1.00 30.00           N  
ATOM   3957  CD2 HIS G 265     -15.071  22.127  -2.329  1.00 30.00           C  
ATOM   3958  CE1 HIS G 265     -16.570  21.210  -1.091  1.00 30.00           C  
ATOM   3959  NE2 HIS G 265     -15.793  22.286  -1.145  1.00 30.00           N  
ATOM   3960  H   HIS G 265     -14.412  18.511  -6.093  1.00 30.00           H  
ATOM   3961  HA  HIS G 265     -12.930  20.068  -4.018  1.00 30.00           H  
ATOM   3962  HB3 HIS G 265     -15.913  19.796  -4.645  1.00 30.00           H  
ATOM   3963  HB2 HIS G 265     -14.931  21.190  -4.970  1.00 30.00           H  
ATOM   3964  HD1 HIS G 265     -16.909  19.528  -2.294  1.00 30.00           H  
ATOM   3965  HD2 HIS G 265     -14.361  22.875  -2.652  1.00 30.00           H  
ATOM   3966  HE1 HIS G 265     -17.277  21.023  -0.296  1.00 30.00           H  
ATOM   3967  N   HIS G 266     -14.294  17.098  -3.884  1.00 30.00           N  
ATOM   3968  CA  HIS G 266     -14.449  15.824  -3.179  1.00 30.00           C  
ATOM   3969  C   HIS G 266     -14.606  14.734  -4.251  1.00 30.00           C  
ATOM   3970  O   HIS G 266     -15.276  14.972  -5.255  1.00 30.00           O  
ATOM   3971  CB  HIS G 266     -15.671  15.907  -2.237  1.00 30.00           C  
ATOM   3972  CG  HIS G 266     -16.111  14.641  -1.542  1.00 30.00           C  
ATOM   3973  ND1 HIS G 266     -15.400  14.054  -0.509  1.00 30.00           N  
ATOM   3974  CD2 HIS G 266     -17.233  13.857  -1.711  1.00 30.00           C  
ATOM   3975  CE1 HIS G 266     -16.095  12.984  -0.112  1.00 30.00           C  
ATOM   3976  NE2 HIS G 266     -17.221  12.806  -0.791  1.00 30.00           N  
ATOM   3977  H   HIS G 266     -14.562  17.068  -4.858  1.00 30.00           H  
ATOM   3978  HA  HIS G 266     -13.550  15.622  -2.595  1.00 30.00           H  
ATOM   3979  HB3 HIS G 266     -16.514  16.249  -2.824  1.00 30.00           H  
ATOM   3980  HB2 HIS G 266     -15.508  16.665  -1.470  1.00 30.00           H  
ATOM   3981  HD1 HIS G 266     -14.522  14.372  -0.122  1.00 30.00           H  
ATOM   3982  HD2 HIS G 266     -18.049  13.977  -2.408  1.00 30.00           H  
ATOM   3983  HE1 HIS G 266     -15.774  12.325   0.681  1.00 30.00           H  
ATOM   3984  N   GLN G 267     -13.979  13.568  -4.031  1.00 30.00           N  
ATOM   3985  CA  GLN G 267     -13.830  12.515  -5.039  1.00 30.00           C  
ATOM   3986  C   GLN G 267     -14.233  11.165  -4.421  1.00 30.00           C  
ATOM   3987  O   GLN G 267     -13.377  10.458  -3.890  1.00 30.00           O  
ATOM   3988  CB  GLN G 267     -12.361  12.574  -5.539  1.00 30.00           C  
ATOM   3989  CG  GLN G 267     -11.946  11.573  -6.644  1.00 30.00           C  
ATOM   3990  CD  GLN G 267     -12.464  11.851  -8.062  1.00 30.00           C  
ATOM   3991  OE1 GLN G 267     -12.235  11.041  -8.957  1.00 30.00           O  
ATOM   3992  NE2 GLN G 267     -13.142  12.976  -8.301  1.00 30.00           N  
ATOM   3993  H   GLN G 267     -13.472  13.427  -3.167  1.00 30.00           H  
ATOM   3994  HA  GLN G 267     -14.493  12.691  -5.887  1.00 30.00           H  
ATOM   3995  HB3 GLN G 267     -11.702  12.414  -4.684  1.00 30.00           H  
ATOM   3996  HB2 GLN G 267     -12.131  13.588  -5.871  1.00 30.00           H  
ATOM   3997  HG3 GLN G 267     -12.213  10.555  -6.364  1.00 30.00           H  
ATOM   3998  HG2 GLN G 267     -10.858  11.580  -6.712  1.00 30.00           H  
ATOM   3999 HE22 GLN G 267     -13.485  13.165  -9.232  1.00 30.00           H  
ATOM   4000 HE21 GLN G 267     -13.295  13.655  -7.569  1.00 30.00           H  
ATOM   4001  N   LYS G 268     -15.539  10.847  -4.478  1.00 30.00           N  
ATOM   4002  CA  LYS G 268     -16.109   9.633  -3.891  1.00 30.00           C  
ATOM   4003  C   LYS G 268     -16.336   8.546  -4.950  1.00 30.00           C  
ATOM   4004  O   LYS G 268     -17.185   8.716  -5.822  1.00 30.00           O  
ATOM   4005  CB  LYS G 268     -17.408   9.990  -3.142  1.00 30.00           C  
ATOM   4006  CG  LYS G 268     -18.100   8.784  -2.482  1.00 30.00           C  
ATOM   4007  CD  LYS G 268     -19.213   9.200  -1.514  1.00 30.00           C  
ATOM   4008  CE  LYS G 268     -19.854   7.984  -0.831  1.00 30.00           C  
ATOM   4009  NZ  LYS G 268     -20.811   8.387   0.207  1.00 30.00           N1+
ATOM   4010  H   LYS G 268     -16.189  11.474  -4.929  1.00 30.00           H  
ATOM   4011  HA  LYS G 268     -15.421   9.239  -3.142  1.00 30.00           H  
ATOM   4012  HB3 LYS G 268     -18.109  10.493  -3.809  1.00 30.00           H  
ATOM   4013  HB2 LYS G 268     -17.154  10.711  -2.367  1.00 30.00           H  
ATOM   4014  HG3 LYS G 268     -17.359   8.189  -1.945  1.00 30.00           H  
ATOM   4015  HG2 LYS G 268     -18.521   8.133  -3.247  1.00 30.00           H  
ATOM   4016  HD3 LYS G 268     -19.973   9.765  -2.056  1.00 30.00           H  
ATOM   4017  HD2 LYS G 268     -18.800   9.876  -0.764  1.00 30.00           H  
ATOM   4018  HE3 LYS G 268     -19.089   7.363  -0.365  1.00 30.00           H  
ATOM   4019  HE2 LYS G 268     -20.371   7.362  -1.560  1.00 30.00           H  
ATOM   4020  HZ1 LYS G 268     -21.596   8.877  -0.203  1.00 30.00           H  
ATOM   4021  HZ2 LYS G 268     -21.153   7.554   0.671  1.00 30.00           H  
ATOM   4022  HZ3 LYS G 268     -20.361   8.974   0.894  1.00 30.00           H  
ATOM   4023  N   LEU G 269     -15.618   7.427  -4.793  1.00 30.00           N  
ATOM   4024  CA  LEU G 269     -15.796   6.181  -5.528  1.00 30.00           C  
ATOM   4025  C   LEU G 269     -16.709   5.261  -4.703  1.00 30.00           C  
ATOM   4026  O   LEU G 269     -16.483   5.102  -3.502  1.00 30.00           O  
ATOM   4027  CB  LEU G 269     -14.426   5.488  -5.743  1.00 30.00           C  
ATOM   4028  CG  LEU G 269     -13.447   6.200  -6.705  1.00 30.00           C  
ATOM   4029  CD1 LEU G 269     -12.809   7.467  -6.090  1.00 30.00           C  
ATOM   4030  CD2 LEU G 269     -12.368   5.211  -7.192  1.00 30.00           C  
ATOM   4031  H   LEU G 269     -14.956   7.377  -4.028  1.00 30.00           H  
ATOM   4032  HA  LEU G 269     -16.252   6.376  -6.499  1.00 30.00           H  
ATOM   4033  HB3 LEU G 269     -14.628   4.498  -6.156  1.00 30.00           H  
ATOM   4034  HB2 LEU G 269     -13.930   5.309  -4.790  1.00 30.00           H  
ATOM   4035  HG  LEU G 269     -14.007   6.513  -7.588  1.00 30.00           H  
ATOM   4036 HD11 LEU G 269     -11.735   7.534  -6.266  1.00 30.00           H  
ATOM   4037 HD12 LEU G 269     -13.257   8.365  -6.515  1.00 30.00           H  
ATOM   4038 HD13 LEU G 269     -12.944   7.516  -5.010  1.00 30.00           H  
ATOM   4039 HD21 LEU G 269     -12.176   4.429  -6.456  1.00 30.00           H  
ATOM   4040 HD22 LEU G 269     -12.685   4.721  -8.113  1.00 30.00           H  
ATOM   4041 HD23 LEU G 269     -11.414   5.693  -7.405  1.00 30.00           H  
ATOM   4042  N   VAL G 270     -17.699   4.650  -5.369  1.00 30.00           N  
ATOM   4043  CA  VAL G 270     -18.573   3.631  -4.786  1.00 30.00           C  
ATOM   4044  C   VAL G 270     -18.667   2.477  -5.798  1.00 30.00           C  
ATOM   4045  O   VAL G 270     -18.830   2.741  -6.986  1.00 30.00           O  
ATOM   4046  CB  VAL G 270     -20.011   4.162  -4.507  1.00 30.00           C  
ATOM   4047  CG1 VAL G 270     -20.888   3.135  -3.768  1.00 30.00           C  
ATOM   4048  CG2 VAL G 270     -20.010   5.488  -3.726  1.00 30.00           C  
ATOM   4049  H   VAL G 270     -17.826   4.826  -6.357  1.00 30.00           H  
ATOM   4050  HA  VAL G 270     -18.144   3.249  -3.860  1.00 30.00           H  
ATOM   4051  HB  VAL G 270     -20.503   4.362  -5.456  1.00 30.00           H  
ATOM   4052 HG11 VAL G 270     -21.874   3.543  -3.545  1.00 30.00           H  
ATOM   4053 HG12 VAL G 270     -21.044   2.226  -4.349  1.00 30.00           H  
ATOM   4054 HG13 VAL G 270     -20.424   2.855  -2.823  1.00 30.00           H  
ATOM   4055 HG21 VAL G 270     -19.566   6.292  -4.312  1.00 30.00           H  
ATOM   4056 HG22 VAL G 270     -21.024   5.802  -3.477  1.00 30.00           H  
ATOM   4057 HG23 VAL G 270     -19.449   5.397  -2.795  1.00 30.00           H  
ATOM   4058  N   PHE G 271     -18.547   1.227  -5.327  1.00 30.00           N  
ATOM   4059  CA  PHE G 271     -18.506   0.039  -6.180  1.00 30.00           C  
ATOM   4060  C   PHE G 271     -19.345  -1.061  -5.521  1.00 30.00           C  
ATOM   4061  O   PHE G 271     -18.990  -1.511  -4.436  1.00 30.00           O  
ATOM   4062  CB  PHE G 271     -17.021  -0.323  -6.438  1.00 30.00           C  
ATOM   4063  CG  PHE G 271     -16.676  -1.507  -7.334  1.00 30.00           C  
ATOM   4064  CD1 PHE G 271     -15.391  -2.082  -7.225  1.00 30.00           C  
ATOM   4065  CD2 PHE G 271     -17.501  -1.901  -8.412  1.00 30.00           C  
ATOM   4066  CE1 PHE G 271     -14.977  -3.062  -8.119  1.00 30.00           C  
ATOM   4067  CE2 PHE G 271     -17.072  -2.887  -9.293  1.00 30.00           C  
ATOM   4068  CZ  PHE G 271     -15.818  -3.466  -9.146  1.00 30.00           C  
ATOM   4069  H   PHE G 271     -18.419   1.070  -4.335  1.00 30.00           H  
ATOM   4070  HA  PHE G 271     -18.967   0.266  -7.140  1.00 30.00           H  
ATOM   4071  HB3 PHE G 271     -16.523  -0.473  -5.479  1.00 30.00           H  
ATOM   4072  HB2 PHE G 271     -16.532   0.542  -6.888  1.00 30.00           H  
ATOM   4073  HD1 PHE G 271     -14.716  -1.760  -6.446  1.00 30.00           H  
ATOM   4074  HD2 PHE G 271     -18.467  -1.446  -8.567  1.00 30.00           H  
ATOM   4075  HE1 PHE G 271     -13.996  -3.503  -8.020  1.00 30.00           H  
ATOM   4076  HE2 PHE G 271     -17.711  -3.197 -10.107  1.00 30.00           H  
ATOM   4077  HZ  PHE G 271     -15.488  -4.224  -9.842  1.00 30.00           H  
ATOM   4078  N   PHE G 272     -20.460  -1.424  -6.178  1.00 30.00           N  
ATOM   4079  CA  PHE G 272     -21.553  -2.274  -5.692  1.00 30.00           C  
ATOM   4080  C   PHE G 272     -22.438  -1.586  -4.641  1.00 30.00           C  
ATOM   4081  O   PHE G 272     -22.335  -1.890  -3.455  1.00 30.00           O  
ATOM   4082  CB  PHE G 272     -21.109  -3.704  -5.290  1.00 30.00           C  
ATOM   4083  CG  PHE G 272     -20.922  -4.624  -6.478  1.00 30.00           C  
ATOM   4084  CD1 PHE G 272     -22.047  -5.260  -7.046  1.00 30.00           C  
ATOM   4085  CD2 PHE G 272     -19.679  -4.698  -7.140  1.00 30.00           C  
ATOM   4086  CE1 PHE G 272     -21.909  -5.992  -8.215  1.00 30.00           C  
ATOM   4087  CE2 PHE G 272     -19.562  -5.443  -8.306  1.00 30.00           C  
ATOM   4088  CZ  PHE G 272     -20.672  -6.084  -8.840  1.00 30.00           C  
ATOM   4089  H   PHE G 272     -20.657  -0.963  -7.057  1.00 30.00           H  
ATOM   4090  HA  PHE G 272     -22.209  -2.399  -6.553  1.00 30.00           H  
ATOM   4091  HB3 PHE G 272     -21.860  -4.167  -4.648  1.00 30.00           H  
ATOM   4092  HB2 PHE G 272     -20.192  -3.697  -4.703  1.00 30.00           H  
ATOM   4093  HD1 PHE G 272     -23.019  -5.170  -6.583  1.00 30.00           H  
ATOM   4094  HD2 PHE G 272     -18.820  -4.175  -6.746  1.00 30.00           H  
ATOM   4095  HE1 PHE G 272     -22.769  -6.471  -8.654  1.00 30.00           H  
ATOM   4096  HE2 PHE G 272     -18.609  -5.507  -8.811  1.00 30.00           H  
ATOM   4097  HZ  PHE G 272     -20.581  -6.638  -9.760  1.00 30.00           H  
ATOM   4098  N   ALA G 273     -23.324  -0.703  -5.129  1.00 30.00           N  
ATOM   4099  CA  ALA G 273     -24.453  -0.125  -4.395  1.00 30.00           C  
ATOM   4100  C   ALA G 273     -25.771  -0.881  -4.695  1.00 30.00           C  
ATOM   4101  O   ALA G 273     -26.843  -0.278  -4.677  1.00 30.00           O  
ATOM   4102  CB  ALA G 273     -24.537   1.374  -4.730  1.00 30.00           C  
ATOM   4103  H   ALA G 273     -23.340  -0.538  -6.127  1.00 30.00           H  
ATOM   4104  HA  ALA G 273     -24.283  -0.217  -3.321  1.00 30.00           H  
ATOM   4105  HB1 ALA G 273     -24.721   1.537  -5.792  1.00 30.00           H  
ATOM   4106  HB2 ALA G 273     -25.335   1.866  -4.171  1.00 30.00           H  
ATOM   4107  HB3 ALA G 273     -23.607   1.881  -4.475  1.00 30.00           H  
ATOM   4108  N   GLU G 274     -25.652  -2.193  -4.948  1.00 30.00           N  
ATOM   4109  CA  GLU G 274     -26.727  -3.167  -5.143  1.00 30.00           C  
ATOM   4110  C   GLU G 274     -26.188  -4.537  -4.700  1.00 30.00           C  
ATOM   4111  O   GLU G 274     -24.972  -4.750  -4.730  1.00 30.00           O  
ATOM   4112  CB  GLU G 274     -27.195  -3.168  -6.622  1.00 30.00           C  
ATOM   4113  CG  GLU G 274     -28.628  -2.624  -6.826  1.00 30.00           C  
ATOM   4114  CD  GLU G 274     -29.790  -3.593  -6.543  1.00 30.00           C  
ATOM   4115  OE1 GLU G 274     -30.932  -3.190  -6.854  1.00 30.00           O  
ATOM   4116  OE2 GLU G 274     -29.546  -4.714  -6.048  1.00 30.00           O1-
ATOM   4117  H   GLU G 274     -24.728  -2.601  -4.941  1.00 30.00           H  
ATOM   4118  HA  GLU G 274     -27.557  -2.912  -4.480  1.00 30.00           H  
ATOM   4119  HB3 GLU G 274     -27.109  -4.161  -7.069  1.00 30.00           H  
ATOM   4120  HB2 GLU G 274     -26.526  -2.551  -7.222  1.00 30.00           H  
ATOM   4121  HG3 GLU G 274     -28.728  -2.310  -7.862  1.00 30.00           H  
ATOM   4122  HG2 GLU G 274     -28.767  -1.720  -6.232  1.00 30.00           H  
ATOM   4123  N   ASP G 275     -27.098  -5.435  -4.278  1.00 30.00           N  
ATOM   4124  CA  ASP G 275     -26.739  -6.754  -3.746  1.00 30.00           C  
ATOM   4125  C   ASP G 275     -26.278  -7.698  -4.872  1.00 30.00           C  
ATOM   4126  O   ASP G 275     -26.647  -7.523  -6.035  1.00 30.00           O  
ATOM   4127  CB  ASP G 275     -27.834  -7.379  -2.830  1.00 30.00           C  
ATOM   4128  CG  ASP G 275     -28.998  -8.130  -3.504  1.00 30.00           C  
ATOM   4129  OD1 ASP G 275     -29.993  -7.464  -3.861  1.00 30.00           O  
ATOM   4130  OD2 ASP G 275     -28.827  -9.346  -3.755  1.00 30.00           O1-
ATOM   4131  H   ASP G 275     -28.087  -5.229  -4.344  1.00 30.00           H  
ATOM   4132  HA  ASP G 275     -25.868  -6.593  -3.110  1.00 30.00           H  
ATOM   4133  HB3 ASP G 275     -28.272  -6.581  -2.227  1.00 30.00           H  
ATOM   4134  HB2 ASP G 275     -27.362  -8.038  -2.100  1.00 30.00           H  
ATOM   4135  N   VAL G 276     -25.474  -8.690  -4.474  1.00 30.00           N  
ATOM   4136  CA  VAL G 276     -24.849  -9.650  -5.369  1.00 30.00           C  
ATOM   4137  C   VAL G 276     -24.658 -10.975  -4.611  1.00 30.00           C  
ATOM   4138  O   VAL G 276     -23.813 -11.065  -3.721  1.00 30.00           O  
ATOM   4139  CB  VAL G 276     -23.530  -9.076  -5.975  1.00 30.00           C  
ATOM   4140  CG1 VAL G 276     -22.514  -8.534  -4.952  1.00 30.00           C  
ATOM   4141  CG2 VAL G 276     -22.831 -10.050  -6.934  1.00 30.00           C  
ATOM   4142  H   VAL G 276     -25.242  -8.776  -3.494  1.00 30.00           H  
ATOM   4143  HA  VAL G 276     -25.535  -9.847  -6.197  1.00 30.00           H  
ATOM   4144  HB  VAL G 276     -23.826  -8.218  -6.580  1.00 30.00           H  
ATOM   4145 HG11 VAL G 276     -22.961  -7.814  -4.267  1.00 30.00           H  
ATOM   4146 HG12 VAL G 276     -22.059  -9.327  -4.364  1.00 30.00           H  
ATOM   4147 HG13 VAL G 276     -21.708  -8.020  -5.473  1.00 30.00           H  
ATOM   4148 HG21 VAL G 276     -23.515 -10.372  -7.716  1.00 30.00           H  
ATOM   4149 HG22 VAL G 276     -21.975  -9.582  -7.421  1.00 30.00           H  
ATOM   4150 HG23 VAL G 276     -22.468 -10.931  -6.407  1.00 30.00           H  
ATOM   4151  N   GLY G 277     -25.499 -11.968  -4.954  1.00 30.00           N  
ATOM   4152  CA  GLY G 277     -25.596 -13.254  -4.257  1.00 30.00           C  
ATOM   4153  C   GLY G 277     -24.368 -14.157  -4.465  1.00 30.00           C  
ATOM   4154  O   GLY G 277     -24.121 -15.032  -3.635  1.00 30.00           O  
ATOM   4155  H   GLY G 277     -26.177 -11.800  -5.684  1.00 30.00           H  
ATOM   4156  HA3 GLY G 277     -26.480 -13.780  -4.619  1.00 30.00           H  
ATOM   4157  HA2 GLY G 277     -25.745 -13.082  -3.189  1.00 30.00           H  
ATOM   4158  N   SER G 278     -23.591 -13.932  -5.537  1.00 30.00           N  
ATOM   4159  CA  SER G 278     -22.330 -14.615  -5.817  1.00 30.00           C  
ATOM   4160  C   SER G 278     -21.445 -13.724  -6.703  1.00 30.00           C  
ATOM   4161  O   SER G 278     -21.948 -13.144  -7.664  1.00 30.00           O  
ATOM   4162  CB  SER G 278     -22.592 -16.022  -6.402  1.00 30.00           C  
ATOM   4163  OG  SER G 278     -23.189 -15.977  -7.684  1.00 30.00           O  
ATOM   4164  H   SER G 278     -23.840 -13.195  -6.183  1.00 30.00           H  
ATOM   4165  HA  SER G 278     -21.824 -14.737  -4.862  1.00 30.00           H  
ATOM   4166  HB3 SER G 278     -23.226 -16.609  -5.737  1.00 30.00           H  
ATOM   4167  HB2 SER G 278     -21.651 -16.566  -6.487  1.00 30.00           H  
ATOM   4168  HG  SER G 278     -24.083 -15.639  -7.590  1.00 30.00           H  
ATOM   4169  N   ASN G 279     -20.149 -13.617  -6.362  1.00 30.00           N  
ATOM   4170  CA  ASN G 279     -19.218 -12.700  -7.023  1.00 30.00           C  
ATOM   4171  C   ASN G 279     -17.852 -13.357  -7.278  1.00 30.00           C  
ATOM   4172  O   ASN G 279     -17.373 -14.137  -6.458  1.00 30.00           O  
ATOM   4173  CB  ASN G 279     -19.068 -11.419  -6.161  1.00 30.00           C  
ATOM   4174  CG  ASN G 279     -18.270 -10.307  -6.855  1.00 30.00           C  
ATOM   4175  OD1 ASN G 279     -18.630  -9.858  -7.938  1.00 30.00           O  
ATOM   4176  ND2 ASN G 279     -17.162  -9.878  -6.256  1.00 30.00           N  
ATOM   4177  H   ASN G 279     -19.791 -14.126  -5.564  1.00 30.00           H  
ATOM   4178  HA  ASN G 279     -19.609 -12.411  -7.999  1.00 30.00           H  
ATOM   4179  HB3 ASN G 279     -18.616 -11.658  -5.198  1.00 30.00           H  
ATOM   4180  HB2 ASN G 279     -20.053 -11.010  -5.936  1.00 30.00           H  
ATOM   4181 HD22 ASN G 279     -16.588  -9.172  -6.693  1.00 30.00           H  
ATOM   4182 HD21 ASN G 279     -16.864 -10.276  -5.372  1.00 30.00           H  
ATOM   4183  N   LYS G 280     -17.232 -12.934  -8.389  1.00 30.00           N  
ATOM   4184  CA  LYS G 280     -15.814 -13.070  -8.701  1.00 30.00           C  
ATOM   4185  C   LYS G 280     -15.398 -11.935  -9.659  1.00 30.00           C  
ATOM   4186  O   LYS G 280     -16.258 -11.232 -10.192  1.00 30.00           O  
ATOM   4187  CB  LYS G 280     -15.488 -14.503  -9.199  1.00 30.00           C  
ATOM   4188  CG  LYS G 280     -16.183 -14.959 -10.498  1.00 30.00           C  
ATOM   4189  CD  LYS G 280     -15.983 -16.460 -10.776  1.00 30.00           C  
ATOM   4190  CE  LYS G 280     -16.811 -16.971 -11.970  1.00 30.00           C  
ATOM   4191  NZ  LYS G 280     -16.572 -18.400 -12.238  1.00 30.00           N1+
ATOM   4192  H   LYS G 280     -17.732 -12.313  -9.012  1.00 30.00           H  
ATOM   4193  HA  LYS G 280     -15.275 -12.901  -7.771  1.00 30.00           H  
ATOM   4194  HB3 LYS G 280     -15.748 -15.200  -8.404  1.00 30.00           H  
ATOM   4195  HB2 LYS G 280     -14.409 -14.602  -9.325  1.00 30.00           H  
ATOM   4196  HG3 LYS G 280     -15.787 -14.389 -11.338  1.00 30.00           H  
ATOM   4197  HG2 LYS G 280     -17.250 -14.740 -10.443  1.00 30.00           H  
ATOM   4198  HD3 LYS G 280     -16.243 -17.027  -9.882  1.00 30.00           H  
ATOM   4199  HD2 LYS G 280     -14.922 -16.645 -10.956  1.00 30.00           H  
ATOM   4200  HE3 LYS G 280     -16.557 -16.417 -12.871  1.00 30.00           H  
ATOM   4201  HE2 LYS G 280     -17.875 -16.818 -11.785  1.00 30.00           H  
ATOM   4202  HZ1 LYS G 280     -16.814 -18.947 -11.425  1.00 30.00           H  
ATOM   4203  HZ2 LYS G 280     -17.136 -18.695 -13.023  1.00 30.00           H  
ATOM   4204  HZ3 LYS G 280     -15.596 -18.536 -12.461  1.00 30.00           H  
ATOM   4205  N   GLY G 281     -14.081 -11.763  -9.853  1.00 30.00           N  
ATOM   4206  CA  GLY G 281     -13.488 -10.911 -10.890  1.00 30.00           C  
ATOM   4207  C   GLY G 281     -13.666  -9.386 -10.739  1.00 30.00           C  
ATOM   4208  O   GLY G 281     -13.319  -8.670 -11.679  1.00 30.00           O  
ATOM   4209  H   GLY G 281     -13.437 -12.349  -9.341  1.00 30.00           H  
ATOM   4210  HA3 GLY G 281     -13.882 -11.213 -11.861  1.00 30.00           H  
ATOM   4211  HA2 GLY G 281     -12.420 -11.116 -10.912  1.00 30.00           H  
ATOM   4212  N   ALA G 282     -14.189  -8.875  -9.610  1.00 30.00           N  
ATOM   4213  CA  ALA G 282     -14.355  -7.438  -9.360  1.00 30.00           C  
ATOM   4214  C   ALA G 282     -13.013  -6.790  -8.973  1.00 30.00           C  
ATOM   4215  O   ALA G 282     -12.512  -7.056  -7.884  1.00 30.00           O  
ATOM   4216  CB  ALA G 282     -15.414  -7.235  -8.263  1.00 30.00           C  
ATOM   4217  H   ALA G 282     -14.449  -9.494  -8.854  1.00 30.00           H  
ATOM   4218  HA  ALA G 282     -14.729  -6.963 -10.268  1.00 30.00           H  
ATOM   4219  HB1 ALA G 282     -16.374  -7.654  -8.562  1.00 30.00           H  
ATOM   4220  HB2 ALA G 282     -15.124  -7.711  -7.326  1.00 30.00           H  
ATOM   4221  HB3 ALA G 282     -15.571  -6.176  -8.056  1.00 30.00           H  
ATOM   4222  N   ILE G 283     -12.453  -5.973  -9.879  1.00 30.00           N  
ATOM   4223  CA  ILE G 283     -11.148  -5.324  -9.741  1.00 30.00           C  
ATOM   4224  C   ILE G 283     -11.328  -3.796  -9.826  1.00 30.00           C  
ATOM   4225  O   ILE G 283     -11.871  -3.296 -10.809  1.00 30.00           O  
ATOM   4226  CB  ILE G 283     -10.162  -5.802 -10.857  1.00 30.00           C  
ATOM   4227  CG1 ILE G 283      -9.829  -7.308 -10.705  1.00 30.00           C  
ATOM   4228  CG2 ILE G 283      -8.848  -4.989 -10.958  1.00 30.00           C  
ATOM   4229  CD1 ILE G 283      -9.518  -8.019 -12.027  1.00 30.00           C  
ATOM   4230  H   ILE G 283     -12.947  -5.772 -10.740  1.00 30.00           H  
ATOM   4231  HA  ILE G 283     -10.704  -5.569  -8.777  1.00 30.00           H  
ATOM   4232  HB  ILE G 283     -10.680  -5.685 -11.810  1.00 30.00           H  
ATOM   4233 HG13 ILE G 283     -10.657  -7.847 -10.247  1.00 30.00           H  
ATOM   4234 HG12 ILE G 283      -8.989  -7.435 -10.025  1.00 30.00           H  
ATOM   4235 HG21 ILE G 283      -8.306  -4.995 -10.011  1.00 30.00           H  
ATOM   4236 HG22 ILE G 283      -8.185  -5.403 -11.718  1.00 30.00           H  
ATOM   4237 HG23 ILE G 283      -9.020  -3.949 -11.238  1.00 30.00           H  
ATOM   4238 HD11 ILE G 283      -8.640  -7.593 -12.511  1.00 30.00           H  
ATOM   4239 HD12 ILE G 283      -9.320  -9.077 -11.859  1.00 30.00           H  
ATOM   4240 HD13 ILE G 283     -10.358  -7.956 -12.717  1.00 30.00           H  
ATOM   4241  N   ILE G 284     -10.836  -3.084  -8.803  1.00 30.00           N  
ATOM   4242  CA  ILE G 284     -10.760  -1.622  -8.755  1.00 30.00           C  
ATOM   4243  C   ILE G 284      -9.290  -1.196  -8.577  1.00 30.00           C  
ATOM   4244  O   ILE G 284      -8.508  -1.918  -7.960  1.00 30.00           O  
ATOM   4245  CB  ILE G 284     -11.656  -1.033  -7.616  1.00 30.00           C  
ATOM   4246  CG1 ILE G 284     -11.600   0.513  -7.511  1.00 30.00           C  
ATOM   4247  CG2 ILE G 284     -11.403  -1.673  -6.238  1.00 30.00           C  
ATOM   4248  CD1 ILE G 284     -12.686   1.123  -6.611  1.00 30.00           C  
ATOM   4249  H   ILE G 284     -10.404  -3.567  -8.026  1.00 30.00           H  
ATOM   4250  HA  ILE G 284     -11.102  -1.205  -9.701  1.00 30.00           H  
ATOM   4251  HB  ILE G 284     -12.679  -1.282  -7.896  1.00 30.00           H  
ATOM   4252 HG13 ILE G 284     -11.688   0.949  -8.507  1.00 30.00           H  
ATOM   4253 HG12 ILE G 284     -10.630   0.827  -7.126  1.00 30.00           H  
ATOM   4254 HG21 ILE G 284     -12.092  -1.294  -5.483  1.00 30.00           H  
ATOM   4255 HG22 ILE G 284     -11.542  -2.752  -6.265  1.00 30.00           H  
ATOM   4256 HG23 ILE G 284     -10.393  -1.470  -5.895  1.00 30.00           H  
ATOM   4257 HD11 ILE G 284     -12.931   2.135  -6.932  1.00 30.00           H  
ATOM   4258 HD12 ILE G 284     -13.609   0.542  -6.638  1.00 30.00           H  
ATOM   4259 HD13 ILE G 284     -12.354   1.178  -5.574  1.00 30.00           H  
ATOM   4260  N   GLY G 285      -8.934  -0.030  -9.132  1.00 30.00           N  
ATOM   4261  CA  GLY G 285      -7.595   0.523  -8.985  1.00 30.00           C  
ATOM   4262  C   GLY G 285      -7.558   1.939  -9.557  1.00 30.00           C  
ATOM   4263  O   GLY G 285      -8.596   2.576  -9.742  1.00 30.00           O  
ATOM   4264  H   GLY G 285      -9.605   0.517  -9.653  1.00 30.00           H  
ATOM   4265  HA3 GLY G 285      -6.875  -0.111  -9.506  1.00 30.00           H  
ATOM   4266  HA2 GLY G 285      -7.325   0.570  -7.930  1.00 30.00           H  
ATOM   4267  N   LEU G 286      -6.334   2.422  -9.819  1.00 30.00           N  
ATOM   4268  CA  LEU G 286      -6.068   3.684 -10.512  1.00 30.00           C  
ATOM   4269  C   LEU G 286      -5.411   3.386 -11.869  1.00 30.00           C  
ATOM   4270  O   LEU G 286      -5.900   3.882 -12.883  1.00 30.00           O  
ATOM   4271  CB  LEU G 286      -5.177   4.609  -9.650  1.00 30.00           C  
ATOM   4272  CG  LEU G 286      -5.753   4.997  -8.269  1.00 30.00           C  
ATOM   4273  CD1 LEU G 286      -4.708   5.773  -7.443  1.00 30.00           C  
ATOM   4274  CD2 LEU G 286      -7.095   5.755  -8.364  1.00 30.00           C  
ATOM   4275  H   LEU G 286      -5.523   1.857  -9.606  1.00 30.00           H  
ATOM   4276  HA  LEU G 286      -7.002   4.207 -10.725  1.00 30.00           H  
ATOM   4277  HB3 LEU G 286      -4.980   5.526 -10.206  1.00 30.00           H  
ATOM   4278  HB2 LEU G 286      -4.205   4.136  -9.508  1.00 30.00           H  
ATOM   4279  HG  LEU G 286      -5.940   4.071  -7.723  1.00 30.00           H  
ATOM   4280 HD11 LEU G 286      -4.653   5.395  -6.423  1.00 30.00           H  
ATOM   4281 HD12 LEU G 286      -3.708   5.681  -7.868  1.00 30.00           H  
ATOM   4282 HD13 LEU G 286      -4.927   6.840  -7.385  1.00 30.00           H  
ATOM   4283 HD21 LEU G 286      -7.319   6.072  -9.381  1.00 30.00           H  
ATOM   4284 HD22 LEU G 286      -7.917   5.118  -8.037  1.00 30.00           H  
ATOM   4285 HD23 LEU G 286      -7.118   6.646  -7.738  1.00 30.00           H  
ATOM   4286  N   MET G 287      -4.354   2.552 -11.867  1.00 30.00           N  
ATOM   4287  CA  MET G 287      -3.668   2.069 -13.065  1.00 30.00           C  
ATOM   4288  C   MET G 287      -3.602   0.534 -13.018  1.00 30.00           C  
ATOM   4289  O   MET G 287      -2.837  -0.033 -12.237  1.00 30.00           O  
ATOM   4290  CB  MET G 287      -2.294   2.767 -13.231  1.00 30.00           C  
ATOM   4291  CG  MET G 287      -1.271   2.597 -12.086  1.00 30.00           C  
ATOM   4292  SD  MET G 287       0.294   3.488 -12.299  1.00 30.00           S  
ATOM   4293  CE  MET G 287       0.999   2.583 -13.702  1.00 30.00           C  
ATOM   4294  H   MET G 287      -4.009   2.185 -10.989  1.00 30.00           H  
ATOM   4295  HA  MET G 287      -4.254   2.329 -13.946  1.00 30.00           H  
ATOM   4296  HB3 MET G 287      -2.467   3.830 -13.395  1.00 30.00           H  
ATOM   4297  HB2 MET G 287      -1.848   2.412 -14.159  1.00 30.00           H  
ATOM   4298  HG3 MET G 287      -1.000   1.553 -11.959  1.00 30.00           H  
ATOM   4299  HG2 MET G 287      -1.709   2.924 -11.144  1.00 30.00           H  
ATOM   4300  HE1 MET G 287       1.024   1.513 -13.498  1.00 30.00           H  
ATOM   4301  HE2 MET G 287       0.412   2.757 -14.603  1.00 30.00           H  
ATOM   4302  HE3 MET G 287       2.016   2.923 -13.891  1.00 30.00           H  
ATOM   4303  N   VAL G 288      -4.433  -0.111 -13.850  1.00 30.00           N  
ATOM   4304  CA  VAL G 288      -4.510  -1.568 -13.959  1.00 30.00           C  
ATOM   4305  C   VAL G 288      -3.691  -2.006 -15.188  1.00 30.00           C  
ATOM   4306  O   VAL G 288      -3.938  -1.493 -16.277  1.00 30.00           O  
ATOM   4307  CB  VAL G 288      -5.975  -2.068 -14.135  1.00 30.00           C  
ATOM   4308  CG1 VAL G 288      -6.081  -3.608 -14.147  1.00 30.00           C  
ATOM   4309  CG2 VAL G 288      -6.943  -1.474 -13.091  1.00 30.00           C  
ATOM   4310  H   VAL G 288      -5.042   0.416 -14.463  1.00 30.00           H  
ATOM   4311  HA  VAL G 288      -4.095  -2.029 -13.068  1.00 30.00           H  
ATOM   4312  HB  VAL G 288      -6.348  -1.734 -15.099  1.00 30.00           H  
ATOM   4313 HG11 VAL G 288      -5.642  -4.049 -13.252  1.00 30.00           H  
ATOM   4314 HG12 VAL G 288      -7.119  -3.931 -14.194  1.00 30.00           H  
ATOM   4315 HG13 VAL G 288      -5.577  -4.044 -15.010  1.00 30.00           H  
ATOM   4316 HG21 VAL G 288      -7.954  -1.858 -13.227  1.00 30.00           H  
ATOM   4317 HG22 VAL G 288      -6.640  -1.711 -12.073  1.00 30.00           H  
ATOM   4318 HG23 VAL G 288      -7.006  -0.389 -13.170  1.00 30.00           H  
ATOM   4319  N   GLY G 289      -2.727  -2.918 -14.991  1.00 30.00           N  
ATOM   4320  CA  GLY G 289      -1.821  -3.373 -16.039  1.00 30.00           C  
ATOM   4321  C   GLY G 289      -1.652  -4.886 -15.928  1.00 30.00           C  
ATOM   4322  O   GLY G 289      -0.683  -5.355 -15.331  1.00 30.00           O  
ATOM   4323  H   GLY G 289      -2.582  -3.298 -14.062  1.00 30.00           H  
ATOM   4324  HA3 GLY G 289      -0.853  -2.885 -15.927  1.00 30.00           H  
ATOM   4325  HA2 GLY G 289      -2.189  -3.126 -17.035  1.00 30.00           H  
ATOM   4326  N   GLY G 290      -2.576  -5.633 -16.551  1.00 30.00           N  
ATOM   4327  CA  GLY G 290      -2.536  -7.087 -16.662  1.00 30.00           C  
ATOM   4328  C   GLY G 290      -3.652  -7.693 -15.810  1.00 30.00           C  
ATOM   4329  O   GLY G 290      -3.623  -7.595 -14.584  1.00 30.00           O  
ATOM   4330  H   GLY G 290      -3.336  -5.163 -17.026  1.00 30.00           H  
ATOM   4331  HA3 GLY G 290      -1.580  -7.499 -16.333  1.00 30.00           H  
ATOM   4332  HA2 GLY G 290      -2.643  -7.371 -17.706  1.00 30.00           H  
ATOM   4333  N   VAL G 291      -4.598  -8.376 -16.473  1.00 30.00           N  
ATOM   4334  CA  VAL G 291      -5.605  -9.238 -15.856  1.00 30.00           C  
ATOM   4335  C   VAL G 291      -5.792 -10.436 -16.803  1.00 30.00           C  
ATOM   4336  O   VAL G 291      -6.031 -10.228 -17.992  1.00 30.00           O  
ATOM   4337  CB  VAL G 291      -6.985  -8.535 -15.657  1.00 30.00           C  
ATOM   4338  CG1 VAL G 291      -8.071  -9.460 -15.061  1.00 30.00           C  
ATOM   4339  CG2 VAL G 291      -6.877  -7.265 -14.791  1.00 30.00           C  
ATOM   4340  H   VAL G 291      -4.562  -8.416 -17.484  1.00 30.00           H  
ATOM   4341  HA  VAL G 291      -5.237  -9.598 -14.894  1.00 30.00           H  
ATOM   4342  HB  VAL G 291      -7.348  -8.212 -16.634  1.00 30.00           H  
ATOM   4343 HG11 VAL G 291      -7.774  -9.842 -14.085  1.00 30.00           H  
ATOM   4344 HG12 VAL G 291      -9.012  -8.925 -14.929  1.00 30.00           H  
ATOM   4345 HG13 VAL G 291      -8.288 -10.315 -15.701  1.00 30.00           H  
ATOM   4346 HG21 VAL G 291      -6.257  -6.508 -15.271  1.00 30.00           H  
ATOM   4347 HG22 VAL G 291      -7.852  -6.809 -14.625  1.00 30.00           H  
ATOM   4348 HG23 VAL G 291      -6.442  -7.482 -13.816  1.00 30.00           H  
ATOM   4349  N   VAL G 292      -5.673 -11.660 -16.266  1.00 30.00           N  
ATOM   4350  CA  VAL G 292      -5.789 -12.900 -17.032  1.00 30.00           C  
ATOM   4351  C   VAL G 292      -7.110 -13.586 -16.643  1.00 30.00           C  
ATOM   4352  O   VAL G 292      -7.325 -13.879 -15.468  1.00 30.00           O  
ATOM   4353  CB  VAL G 292      -4.605 -13.868 -16.752  1.00 30.00           C  
ATOM   4354  CG1 VAL G 292      -4.676 -15.167 -17.584  1.00 30.00           C  
ATOM   4355  CG2 VAL G 292      -3.242 -13.187 -16.985  1.00 30.00           C  
ATOM   4356  H   VAL G 292      -5.520 -11.761 -15.270  1.00 30.00           H  
ATOM   4357  HA  VAL G 292      -5.804 -12.694 -18.103  1.00 30.00           H  
ATOM   4358  HB  VAL G 292      -4.634 -14.158 -15.702  1.00 30.00           H  
ATOM   4359 HG11 VAL G 292      -4.699 -14.950 -18.653  1.00 30.00           H  
ATOM   4360 HG12 VAL G 292      -3.808 -15.799 -17.396  1.00 30.00           H  
ATOM   4361 HG13 VAL G 292      -5.558 -15.762 -17.345  1.00 30.00           H  
ATOM   4362 HG21 VAL G 292      -3.151 -12.824 -18.009  1.00 30.00           H  
ATOM   4363 HG22 VAL G 292      -3.093 -12.339 -16.316  1.00 30.00           H  
ATOM   4364 HG23 VAL G 292      -2.419 -13.878 -16.803  1.00 30.00           H  
ATOM   4365  N   ILE G 293      -7.975 -13.793 -17.644  1.00 30.00           N  
ATOM   4366  CA  ILE G 293      -9.343 -14.285 -17.482  1.00 30.00           C  
ATOM   4367  C   ILE G 293      -9.468 -15.640 -18.204  1.00 30.00           C  
ATOM   4368  O   ILE G 293      -8.851 -15.822 -19.252  1.00 30.00           O  
ATOM   4369  CB  ILE G 293     -10.366 -13.284 -18.110  1.00 30.00           C  
ATOM   4370  CG1 ILE G 293     -10.141 -11.847 -17.571  1.00 30.00           C  
ATOM   4371  CG2 ILE G 293     -11.834 -13.718 -17.890  1.00 30.00           C  
ATOM   4372  CD1 ILE G 293     -11.084 -10.784 -18.151  1.00 30.00           C  
ATOM   4373  H   ILE G 293      -7.721 -13.519 -18.584  1.00 30.00           H  
ATOM   4374  HA  ILE G 293      -9.586 -14.423 -16.429  1.00 30.00           H  
ATOM   4375  HB  ILE G 293     -10.196 -13.251 -19.188  1.00 30.00           H  
ATOM   4376 HG13 ILE G 293      -9.123 -11.516 -17.778  1.00 30.00           H  
ATOM   4377 HG12 ILE G 293     -10.234 -11.854 -16.487  1.00 30.00           H  
ATOM   4378 HG21 ILE G 293     -12.055 -14.688 -18.334  1.00 30.00           H  
ATOM   4379 HG22 ILE G 293     -12.071 -13.773 -16.827  1.00 30.00           H  
ATOM   4380 HG23 ILE G 293     -12.535 -13.022 -18.348  1.00 30.00           H  
ATOM   4381 HD11 ILE G 293     -11.204 -10.902 -19.228  1.00 30.00           H  
ATOM   4382 HD12 ILE G 293     -12.069 -10.830 -17.688  1.00 30.00           H  
ATOM   4383 HD13 ILE G 293     -10.693  -9.785 -17.966  1.00 30.00           H  
ATOM   4384  N   ALA G 294     -10.269 -16.559 -17.639  1.00 30.00           N  
ATOM   4385  CA  ALA G 294     -10.571 -17.869 -18.223  1.00 30.00           C  
ATOM   4386  C   ALA G 294     -11.677 -17.777 -19.299  1.00 30.00           C  
ATOM   4387  O   ALA G 294     -11.169 -17.275 -20.460  1.00 30.00           O  
ATOM   4388  OXT ALA G 294     -12.828 -18.129 -19.132  1.00 30.00           O  
ATOM   4389  CB  ALA G 294     -10.943 -18.835 -17.084  1.00 30.00           C  
ATOM   4390  HXT ALA G 294     -10.724 -16.347 -16.762  1.00 30.00           H  
ATOM   4391  HA  ALA G 294      -9.671 -18.269 -18.695  1.00 30.00           H  
ATOM   4392  H   ALA G 294     -11.838 -17.224 -21.146  1.00 30.00           H  
ATOM   4393  HB1 ALA G 294     -10.142 -18.896 -16.346  1.00 30.00           H  
ATOM   4394  HB2 ALA G 294     -11.850 -18.517 -16.568  1.00 30.00           H  
ATOM   4395  HB3 ALA G 294     -11.115 -19.843 -17.463  1.00 30.00           H  
TER    4396      ALA G 294
ATOM   4397  N   ASP H 295     -43.436  21.059 -26.499  1.00110.00           N  
ATOM   4398  CA  ASP H 295     -44.898  20.855 -26.463  1.00110.00           C  
ATOM   4399  C   ASP H 295     -45.227  19.348 -26.645  1.00110.00           C  
ATOM   4400  O   ASP H 295     -46.120  18.845 -25.963  1.00110.00           O  
ATOM   4401  CB  ASP H 295     -45.653  21.772 -27.469  1.00110.00           C  
ATOM   4402  CG  ASP H 295     -47.195  21.707 -27.449  1.00110.00           C  
ATOM   4403  OD1 ASP H 295     -47.782  21.855 -28.544  1.00110.00           O  
ATOM   4404  OD2 ASP H 295     -47.770  21.633 -26.340  1.00110.00           O1-
ATOM   4405  H1  ASP H 295     -43.077  21.122 -27.440  1.00110.00           H  
ATOM   4406  H2  ASP H 295     -42.934  20.332 -26.009  1.00110.00           H  
ATOM   4407  HA  ASP H 295     -45.240  21.123 -25.461  1.00110.00           H  
ATOM   4408  HB3 ASP H 295     -45.302  21.557 -28.480  1.00110.00           H  
ATOM   4409  HB2 ASP H 295     -45.379  22.811 -27.280  1.00110.00           H  
ATOM   4410  N   ALA H 296     -44.556  18.674 -27.601  1.00110.00           N  
ATOM   4411  CA  ALA H 296     -44.784  17.277 -27.990  1.00110.00           C  
ATOM   4412  C   ALA H 296     -44.548  16.233 -26.879  1.00110.00           C  
ATOM   4413  O   ALA H 296     -45.047  15.115 -27.004  1.00110.00           O  
ATOM   4414  CB  ALA H 296     -43.907  16.965 -29.213  1.00110.00           C  
ATOM   4415  H   ALA H 296     -43.858  19.167 -28.138  1.00110.00           H  
ATOM   4416  HA  ALA H 296     -45.829  17.192 -28.292  1.00110.00           H  
ATOM   4417  HB1 ALA H 296     -44.137  17.637 -30.041  1.00110.00           H  
ATOM   4418  HB2 ALA H 296     -42.846  17.073 -28.981  1.00110.00           H  
ATOM   4419  HB3 ALA H 296     -44.067  15.947 -29.569  1.00110.00           H  
ATOM   4420  N   GLU H 297     -43.814  16.622 -25.824  1.00110.00           N  
ATOM   4421  CA  GLU H 297     -43.506  15.817 -24.647  1.00110.00           C  
ATOM   4422  C   GLU H 297     -43.960  16.565 -23.378  1.00110.00           C  
ATOM   4423  O   GLU H 297     -43.995  17.797 -23.374  1.00110.00           O  
ATOM   4424  CB  GLU H 297     -41.983  15.526 -24.669  1.00110.00           C  
ATOM   4425  CG  GLU H 297     -41.405  14.678 -23.514  1.00110.00           C  
ATOM   4426  CD  GLU H 297     -41.966  13.253 -23.481  1.00110.00           C  
ATOM   4427  OE1 GLU H 297     -43.071  13.084 -22.922  1.00110.00           O  
ATOM   4428  OE2 GLU H 297     -41.292  12.344 -24.013  1.00110.00           O1-
ATOM   4429  H   GLU H 297     -43.482  17.575 -25.791  1.00110.00           H  
ATOM   4430  HA  GLU H 297     -44.059  14.878 -24.697  1.00110.00           H  
ATOM   4431  HB3 GLU H 297     -41.442  16.474 -24.694  1.00110.00           H  
ATOM   4432  HB2 GLU H 297     -41.735  15.034 -25.611  1.00110.00           H  
ATOM   4433  HG3 GLU H 297     -41.579  15.165 -22.555  1.00110.00           H  
ATOM   4434  HG2 GLU H 297     -40.319  14.631 -23.617  1.00110.00           H  
ATOM   4435  N   PHE H 298     -44.284  15.798 -22.324  1.00110.00           N  
ATOM   4436  CA  PHE H 298     -44.700  16.294 -21.007  1.00110.00           C  
ATOM   4437  C   PHE H 298     -43.939  15.599 -19.859  1.00110.00           C  
ATOM   4438  O   PHE H 298     -43.897  16.155 -18.762  1.00110.00           O  
ATOM   4439  CB  PHE H 298     -46.234  16.135 -20.866  1.00110.00           C  
ATOM   4440  CG  PHE H 298     -46.763  14.721 -20.650  1.00110.00           C  
ATOM   4441  CD1 PHE H 298     -46.965  14.224 -19.343  1.00110.00           C  
ATOM   4442  CD2 PHE H 298     -46.914  13.843 -21.745  1.00110.00           C  
ATOM   4443  CE1 PHE H 298     -47.364  12.907 -19.153  1.00110.00           C  
ATOM   4444  CE2 PHE H 298     -47.312  12.529 -21.533  1.00110.00           C  
ATOM   4445  CZ  PHE H 298     -47.543  12.066 -20.244  1.00110.00           C  
ATOM   4446  H   PHE H 298     -44.213  14.793 -22.420  1.00110.00           H  
ATOM   4447  HA  PHE H 298     -44.464  17.357 -20.933  1.00110.00           H  
ATOM   4448  HB3 PHE H 298     -46.723  16.556 -21.746  1.00110.00           H  
ATOM   4449  HB2 PHE H 298     -46.574  16.746 -20.029  1.00110.00           H  
ATOM   4450  HD1 PHE H 298     -46.809  14.864 -18.488  1.00110.00           H  
ATOM   4451  HD2 PHE H 298     -46.719  14.189 -22.749  1.00110.00           H  
ATOM   4452  HE1 PHE H 298     -47.528  12.534 -18.153  1.00110.00           H  
ATOM   4453  HE2 PHE H 298     -47.434  11.863 -22.375  1.00110.00           H  
ATOM   4454  HZ  PHE H 298     -47.848  11.041 -20.088  1.00110.00           H  
ATOM   4455  N   ARG H 299     -43.368  14.408 -20.112  1.00110.00           N  
ATOM   4456  CA  ARG H 299     -42.615  13.610 -19.144  1.00110.00           C  
ATOM   4457  C   ARG H 299     -41.174  14.131 -19.043  1.00110.00           C  
ATOM   4458  O   ARG H 299     -40.572  14.448 -20.071  1.00110.00           O  
ATOM   4459  CB  ARG H 299     -42.620  12.127 -19.581  1.00110.00           C  
ATOM   4460  CG  ARG H 299     -44.029  11.512 -19.750  1.00110.00           C  
ATOM   4461  CD  ARG H 299     -44.050  10.143 -20.460  1.00110.00           C  
ATOM   4462  NE  ARG H 299     -43.689  10.268 -21.884  1.00110.00           N  
ATOM   4463  CZ  ARG H 299     -43.735   9.349 -22.862  1.00110.00           C  
ATOM   4464  NH1 ARG H 299     -44.191   8.106 -22.654  1.00110.00           N  
ATOM   4465  NH2 ARG H 299     -43.305   9.696 -24.082  1.00110.00           N1+
ATOM   4466  H   ARG H 299     -43.414  14.022 -21.046  1.00110.00           H  
ATOM   4467  HA  ARG H 299     -43.098  13.687 -18.168  1.00110.00           H  
ATOM   4468  HB3 ARG H 299     -42.068  11.534 -18.851  1.00110.00           H  
ATOM   4469  HB2 ARG H 299     -42.061  12.034 -20.513  1.00110.00           H  
ATOM   4470  HG3 ARG H 299     -44.607  12.195 -20.372  1.00110.00           H  
ATOM   4471  HG2 ARG H 299     -44.570  11.467 -18.805  1.00110.00           H  
ATOM   4472  HD3 ARG H 299     -44.994   9.623 -20.300  1.00110.00           H  
ATOM   4473  HD2 ARG H 299     -43.268   9.518 -20.027  1.00110.00           H  
ATOM   4474  HE  ARG H 299     -43.363  11.192 -22.153  1.00110.00           H  
ATOM   4475 HH12 ARG H 299     -44.214   7.432 -23.405  1.00110.00           H  
ATOM   4476 HH11 ARG H 299     -44.513   7.838 -21.735  1.00110.00           H  
ATOM   4477 HH22 ARG H 299     -43.327   9.041 -24.849  1.00110.00           H  
ATOM   4478 HH21 ARG H 299     -42.912  10.620 -24.230  1.00110.00           H  
ATOM   4479  N   HIS H 300     -40.644  14.193 -17.813  1.00110.00           N  
ATOM   4480  CA  HIS H 300     -39.294  14.683 -17.539  1.00110.00           C  
ATOM   4481  C   HIS H 300     -38.770  14.131 -16.207  1.00110.00           C  
ATOM   4482  O   HIS H 300     -39.553  13.764 -15.328  1.00110.00           O  
ATOM   4483  CB  HIS H 300     -39.275  16.233 -17.561  1.00110.00           C  
ATOM   4484  CG  HIS H 300     -39.980  16.912 -16.408  1.00110.00           C  
ATOM   4485  ND1 HIS H 300     -39.304  17.396 -15.300  1.00110.00           N  
ATOM   4486  CD2 HIS H 300     -41.310  17.197 -16.182  1.00110.00           C  
ATOM   4487  CE1 HIS H 300     -40.217  17.916 -14.476  1.00110.00           C  
ATOM   4488  NE2 HIS H 300     -41.456  17.830 -14.945  1.00110.00           N  
ATOM   4489  H   HIS H 300     -41.180  13.905 -17.006  1.00110.00           H  
ATOM   4490  HA  HIS H 300     -38.632  14.313 -18.326  1.00110.00           H  
ATOM   4491  HB3 HIS H 300     -39.711  16.605 -18.489  1.00110.00           H  
ATOM   4492  HB2 HIS H 300     -38.240  16.578 -17.572  1.00110.00           H  
ATOM   4493  HD1 HIS H 300     -38.308  17.352 -15.138  1.00110.00           H  
ATOM   4494  HD2 HIS H 300     -42.166  16.986 -16.805  1.00110.00           H  
ATOM   4495  HE1 HIS H 300     -39.972  18.364 -13.524  1.00110.00           H  
ATOM   4496  N   ASP H 301     -37.440  14.174 -16.075  1.00110.00           N  
ATOM   4497  CA  ASP H 301     -36.702  13.965 -14.833  1.00110.00           C  
ATOM   4498  C   ASP H 301     -35.444  14.855 -14.884  1.00110.00           C  
ATOM   4499  O   ASP H 301     -35.185  15.524 -15.887  1.00110.00           O  
ATOM   4500  CB  ASP H 301     -36.382  12.466 -14.551  1.00110.00           C  
ATOM   4501  CG  ASP H 301     -35.344  11.796 -15.472  1.00110.00           C  
ATOM   4502  OD1 ASP H 301     -35.682  11.541 -16.649  1.00110.00           O  
ATOM   4503  OD2 ASP H 301     -34.190  11.647 -15.012  1.00110.00           O1-
ATOM   4504  H   ASP H 301     -36.875  14.488 -16.852  1.00110.00           H  
ATOM   4505  HA  ASP H 301     -37.306  14.344 -14.007  1.00110.00           H  
ATOM   4506  HB3 ASP H 301     -37.306  11.895 -14.657  1.00110.00           H  
ATOM   4507  HB2 ASP H 301     -36.100  12.336 -13.504  1.00110.00           H  
ATOM   4508  N   SER H 302     -34.668  14.823 -13.793  1.00110.00           N  
ATOM   4509  CA  SER H 302     -33.318  15.384 -13.725  1.00110.00           C  
ATOM   4510  C   SER H 302     -32.406  14.518 -12.835  1.00110.00           C  
ATOM   4511  O   SER H 302     -31.425  15.025 -12.291  1.00110.00           O  
ATOM   4512  CB  SER H 302     -33.371  16.887 -13.366  1.00110.00           C  
ATOM   4513  OG  SER H 302     -33.788  17.107 -12.034  1.00110.00           O  
ATOM   4514  H   SER H 302     -34.960  14.285 -12.990  1.00110.00           H  
ATOM   4515  HA  SER H 302     -32.874  15.309 -14.719  1.00110.00           H  
ATOM   4516  HB3 SER H 302     -34.039  17.424 -14.041  1.00110.00           H  
ATOM   4517  HB2 SER H 302     -32.384  17.336 -13.491  1.00110.00           H  
ATOM   4518  HG  SER H 302     -33.097  16.794 -11.444  1.00110.00           H  
ATOM   4519  N   GLY H 303     -32.738  13.219 -12.734  1.00110.00           N  
ATOM   4520  CA  GLY H 303     -32.003  12.206 -11.987  1.00110.00           C  
ATOM   4521  C   GLY H 303     -32.162  12.371 -10.471  1.00110.00           C  
ATOM   4522  O   GLY H 303     -33.071  13.041  -9.977  1.00110.00           O  
ATOM   4523  H   GLY H 303     -33.525  12.880 -13.272  1.00110.00           H  
ATOM   4524  HA3 GLY H 303     -30.947  12.243 -12.261  1.00110.00           H  
ATOM   4525  HA2 GLY H 303     -32.375  11.223 -12.278  1.00110.00           H  
ATOM   4526  N   TYR H 304     -31.246  11.710  -9.749  1.00110.00           N  
ATOM   4527  CA  TYR H 304     -31.075  11.748  -8.298  1.00110.00           C  
ATOM   4528  C   TYR H 304     -30.766  13.151  -7.731  1.00110.00           C  
ATOM   4529  O   TYR H 304     -30.168  13.982  -8.416  1.00110.00           O  
ATOM   4530  CB  TYR H 304     -29.997  10.700  -7.909  1.00110.00           C  
ATOM   4531  CG  TYR H 304     -28.545  10.844  -8.381  1.00110.00           C  
ATOM   4532  CD1 TYR H 304     -27.578   9.985  -7.814  1.00110.00           C  
ATOM   4533  CD2 TYR H 304     -28.126  11.778  -9.361  1.00110.00           C  
ATOM   4534  CE1 TYR H 304     -26.223  10.072  -8.191  1.00110.00           C  
ATOM   4535  CE2 TYR H 304     -26.771  11.875  -9.731  1.00110.00           C  
ATOM   4536  CZ  TYR H 304     -25.816  11.026  -9.141  1.00110.00           C  
ATOM   4537  OH  TYR H 304     -24.499  11.132  -9.482  1.00110.00           O  
ATOM   4538  H   TYR H 304     -30.549  11.172 -10.241  1.00110.00           H  
ATOM   4539  HA  TYR H 304     -32.023  11.423  -7.866  1.00110.00           H  
ATOM   4540  HB3 TYR H 304     -30.339   9.716  -8.235  1.00110.00           H  
ATOM   4541  HB2 TYR H 304     -29.965  10.643  -6.820  1.00110.00           H  
ATOM   4542  HD1 TYR H 304     -27.874   9.256  -7.074  1.00110.00           H  
ATOM   4543  HD2 TYR H 304     -28.820  12.444  -9.844  1.00110.00           H  
ATOM   4544  HE1 TYR H 304     -25.495   9.414  -7.741  1.00110.00           H  
ATOM   4545  HE2 TYR H 304     -26.469  12.605 -10.467  1.00110.00           H  
ATOM   4546  HH  TYR H 304     -24.317  11.890 -10.047  1.00110.00           H  
ATOM   4547  N   GLU H 305     -31.159  13.361  -6.466  1.00 30.00           N  
ATOM   4548  CA  GLU H 305     -30.800  14.531  -5.665  1.00 30.00           C  
ATOM   4549  C   GLU H 305     -29.704  14.083  -4.684  1.00 30.00           C  
ATOM   4550  O   GLU H 305     -29.897  13.090  -3.979  1.00 30.00           O  
ATOM   4551  CB  GLU H 305     -32.067  15.050  -4.946  1.00 30.00           C  
ATOM   4552  CG  GLU H 305     -31.889  16.338  -4.109  1.00 30.00           C  
ATOM   4553  CD  GLU H 305     -31.870  17.615  -4.961  1.00 30.00           C  
ATOM   4554  OE1 GLU H 305     -32.958  18.211  -5.125  1.00 30.00           O  
ATOM   4555  OE2 GLU H 305     -30.767  17.984  -5.422  1.00 30.00           O1-
ATOM   4556  H   GLU H 305     -31.647  12.631  -5.969  1.00 30.00           H  
ATOM   4557  HA  GLU H 305     -30.409  15.325  -6.304  1.00 30.00           H  
ATOM   4558  HB3 GLU H 305     -32.447  14.269  -4.287  1.00 30.00           H  
ATOM   4559  HB2 GLU H 305     -32.858  15.208  -5.683  1.00 30.00           H  
ATOM   4560  HG3 GLU H 305     -30.987  16.289  -3.498  1.00 30.00           H  
ATOM   4561  HG2 GLU H 305     -32.713  16.409  -3.397  1.00 30.00           H  
ATOM   4562  N   VAL H 306     -28.568  14.796  -4.687  1.00 30.00           N  
ATOM   4563  CA  VAL H 306     -27.351  14.417  -3.962  1.00 30.00           C  
ATOM   4564  C   VAL H 306     -26.602  15.656  -3.437  1.00 30.00           C  
ATOM   4565  O   VAL H 306     -26.705  16.733  -4.025  1.00 30.00           O  
ATOM   4566  CB  VAL H 306     -26.376  13.601  -4.866  1.00 30.00           C  
ATOM   4567  CG1 VAL H 306     -26.863  12.163  -5.108  1.00 30.00           C  
ATOM   4568  CG2 VAL H 306     -26.016  14.282  -6.204  1.00 30.00           C  
ATOM   4569  H   VAL H 306     -28.495  15.621  -5.266  1.00 30.00           H  
ATOM   4570  HA  VAL H 306     -27.621  13.817  -3.091  1.00 30.00           H  
ATOM   4571  HB  VAL H 306     -25.442  13.490  -4.314  1.00 30.00           H  
ATOM   4572 HG11 VAL H 306     -27.776  12.145  -5.702  1.00 30.00           H  
ATOM   4573 HG12 VAL H 306     -26.112  11.584  -5.646  1.00 30.00           H  
ATOM   4574 HG13 VAL H 306     -27.064  11.649  -4.168  1.00 30.00           H  
ATOM   4575 HG21 VAL H 306     -25.321  13.667  -6.777  1.00 30.00           H  
ATOM   4576 HG22 VAL H 306     -26.897  14.441  -6.827  1.00 30.00           H  
ATOM   4577 HG23 VAL H 306     -25.534  15.248  -6.053  1.00 30.00           H  
ATOM   4578  N   HIS H 307     -25.846  15.466  -2.340  1.00 30.00           N  
ATOM   4579  CA  HIS H 307     -24.969  16.482  -1.745  1.00 30.00           C  
ATOM   4580  C   HIS H 307     -23.716  16.754  -2.591  1.00 30.00           C  
ATOM   4581  O   HIS H 307     -23.341  17.913  -2.756  1.00 30.00           O  
ATOM   4582  CB  HIS H 307     -24.556  16.057  -0.324  1.00 30.00           C  
ATOM   4583  CG  HIS H 307     -25.675  16.049   0.683  1.00 30.00           C  
ATOM   4584  ND1 HIS H 307     -26.254  17.212   1.161  1.00 30.00           N  
ATOM   4585  CD2 HIS H 307     -26.325  15.018   1.325  1.00 30.00           C  
ATOM   4586  CE1 HIS H 307     -27.193  16.851   2.040  1.00 30.00           C  
ATOM   4587  NE2 HIS H 307     -27.291  15.535   2.191  1.00 30.00           N  
ATOM   4588  H   HIS H 307     -25.829  14.557  -1.901  1.00 30.00           H  
ATOM   4589  HA  HIS H 307     -25.524  17.421  -1.677  1.00 30.00           H  
ATOM   4590  HB3 HIS H 307     -23.794  16.741   0.049  1.00 30.00           H  
ATOM   4591  HB2 HIS H 307     -24.095  15.068  -0.340  1.00 30.00           H  
ATOM   4592  HD1 HIS H 307     -26.018  18.156   0.894  1.00 30.00           H  
ATOM   4593  HD2 HIS H 307     -26.177  13.954   1.230  1.00 30.00           H  
ATOM   4594  HE1 HIS H 307     -27.810  17.558   2.573  1.00 30.00           H  
ATOM   4595  N   HIS H 308     -23.122  15.675  -3.120  1.00 30.00           N  
ATOM   4596  CA  HIS H 308     -22.042  15.691  -4.097  1.00 30.00           C  
ATOM   4597  C   HIS H 308     -22.372  14.686  -5.203  1.00 30.00           C  
ATOM   4598  O   HIS H 308     -22.902  13.612  -4.911  1.00 30.00           O  
ATOM   4599  CB  HIS H 308     -20.698  15.301  -3.437  1.00 30.00           C  
ATOM   4600  CG  HIS H 308     -19.924  16.430  -2.808  1.00 30.00           C  
ATOM   4601  ND1 HIS H 308     -20.152  16.893  -1.526  1.00 30.00           N  
ATOM   4602  CD2 HIS H 308     -18.852  17.158  -3.272  1.00 30.00           C  
ATOM   4603  CE1 HIS H 308     -19.250  17.845  -1.281  1.00 30.00           C  
ATOM   4604  NE2 HIS H 308     -18.436  18.072  -2.303  1.00 30.00           N  
ATOM   4605  H   HIS H 308     -23.507  14.761  -2.929  1.00 30.00           H  
ATOM   4606  HA  HIS H 308     -21.958  16.674  -4.557  1.00 30.00           H  
ATOM   4607  HB3 HIS H 308     -20.028  14.855  -4.175  1.00 30.00           H  
ATOM   4608  HB2 HIS H 308     -20.855  14.527  -2.684  1.00 30.00           H  
ATOM   4609  HD1 HIS H 308     -20.846  16.547  -0.873  1.00 30.00           H  
ATOM   4610  HD2 HIS H 308     -18.338  17.080  -4.218  1.00 30.00           H  
ATOM   4611  HE1 HIS H 308     -19.175  18.366  -0.339  1.00 30.00           H  
ATOM   4612  N   GLN H 309     -21.948  15.011  -6.435  1.00 30.00           N  
ATOM   4613  CA  GLN H 309     -21.789  14.039  -7.516  1.00 30.00           C  
ATOM   4614  C   GLN H 309     -20.658  13.056  -7.163  1.00 30.00           C  
ATOM   4615  O   GLN H 309     -19.634  13.469  -6.614  1.00 30.00           O  
ATOM   4616  CB  GLN H 309     -21.487  14.769  -8.842  1.00 30.00           C  
ATOM   4617  CG  GLN H 309     -22.607  15.703  -9.349  1.00 30.00           C  
ATOM   4618  CD  GLN H 309     -23.937  14.996  -9.630  1.00 30.00           C  
ATOM   4619  OE1 GLN H 309     -23.968  13.931 -10.245  1.00 30.00           O  
ATOM   4620  NE2 GLN H 309     -25.047  15.604  -9.209  1.00 30.00           N  
ATOM   4621  H   GLN H 309     -21.537  15.922  -6.597  1.00 30.00           H  
ATOM   4622  HA  GLN H 309     -22.719  13.475  -7.613  1.00 30.00           H  
ATOM   4623  HB3 GLN H 309     -21.269  14.033  -9.618  1.00 30.00           H  
ATOM   4624  HB2 GLN H 309     -20.572  15.352  -8.731  1.00 30.00           H  
ATOM   4625  HG3 GLN H 309     -22.282  16.174 -10.276  1.00 30.00           H  
ATOM   4626  HG2 GLN H 309     -22.763  16.514  -8.637  1.00 30.00           H  
ATOM   4627 HE22 GLN H 309     -25.951  15.186  -9.374  1.00 30.00           H  
ATOM   4628 HE21 GLN H 309     -24.990  16.480  -8.704  1.00 30.00           H  
ATOM   4629  N   LYS H 310     -20.895  11.773  -7.456  1.00 30.00           N  
ATOM   4630  CA  LYS H 310     -20.072  10.654  -7.007  1.00 30.00           C  
ATOM   4631  C   LYS H 310     -19.952   9.612  -8.125  1.00 30.00           C  
ATOM   4632  O   LYS H 310     -20.910   9.383  -8.865  1.00 30.00           O  
ATOM   4633  CB  LYS H 310     -20.648  10.078  -5.687  1.00 30.00           C  
ATOM   4634  CG  LYS H 310     -22.184   9.935  -5.654  1.00 30.00           C  
ATOM   4635  CD  LYS H 310     -22.707   9.159  -4.438  1.00 30.00           C  
ATOM   4636  CE  LYS H 310     -24.244   9.170  -4.388  1.00 30.00           C  
ATOM   4637  NZ  LYS H 310     -24.773   8.312  -3.316  1.00 30.00           N1+
ATOM   4638  H   LYS H 310     -21.743  11.520  -7.942  1.00 30.00           H  
ATOM   4639  HA  LYS H 310     -19.061  11.013  -6.800  1.00 30.00           H  
ATOM   4640  HB3 LYS H 310     -20.364  10.740  -4.867  1.00 30.00           H  
ATOM   4641  HB2 LYS H 310     -20.171   9.121  -5.468  1.00 30.00           H  
ATOM   4642  HG3 LYS H 310     -22.541   9.467  -6.570  1.00 30.00           H  
ATOM   4643  HG2 LYS H 310     -22.633  10.929  -5.640  1.00 30.00           H  
ATOM   4644  HD3 LYS H 310     -22.299   9.597  -3.526  1.00 30.00           H  
ATOM   4645  HD2 LYS H 310     -22.334   8.134  -4.479  1.00 30.00           H  
ATOM   4646  HE3 LYS H 310     -24.655   8.822  -5.336  1.00 30.00           H  
ATOM   4647  HE2 LYS H 310     -24.605  10.187  -4.234  1.00 30.00           H  
ATOM   4648  HZ1 LYS H 310     -24.423   8.637  -2.421  1.00 30.00           H  
ATOM   4649  HZ2 LYS H 310     -25.781   8.355  -3.311  1.00 30.00           H  
ATOM   4650  HZ3 LYS H 310     -24.475   7.359  -3.461  1.00 30.00           H  
ATOM   4651  N   LEU H 311     -18.760   9.001  -8.208  1.00 30.00           N  
ATOM   4652  CA  LEU H 311     -18.370   7.984  -9.181  1.00 30.00           C  
ATOM   4653  C   LEU H 311     -18.889   6.606  -8.728  1.00 30.00           C  
ATOM   4654  O   LEU H 311     -18.111   5.779  -8.249  1.00 30.00           O  
ATOM   4655  CB  LEU H 311     -16.828   7.986  -9.366  1.00 30.00           C  
ATOM   4656  CG  LEU H 311     -16.212   9.298  -9.912  1.00 30.00           C  
ATOM   4657  CD1 LEU H 311     -15.865  10.297  -8.787  1.00 30.00           C  
ATOM   4658  CD2 LEU H 311     -14.982   9.028 -10.807  1.00 30.00           C  
ATOM   4659  H   LEU H 311     -18.050   9.227  -7.524  1.00 30.00           H  
ATOM   4660  HA  LEU H 311     -18.829   8.215 -10.145  1.00 30.00           H  
ATOM   4661  HB3 LEU H 311     -16.607   7.187 -10.075  1.00 30.00           H  
ATOM   4662  HB2 LEU H 311     -16.317   7.705  -8.444  1.00 30.00           H  
ATOM   4663  HG  LEU H 311     -16.961   9.773 -10.547  1.00 30.00           H  
ATOM   4664 HD11 LEU H 311     -16.080  11.319  -9.097  1.00 30.00           H  
ATOM   4665 HD12 LEU H 311     -16.422  10.116  -7.872  1.00 30.00           H  
ATOM   4666 HD13 LEU H 311     -14.813  10.247  -8.512  1.00 30.00           H  
ATOM   4667 HD21 LEU H 311     -15.234   9.170 -11.858  1.00 30.00           H  
ATOM   4668 HD22 LEU H 311     -14.153   9.703 -10.590  1.00 30.00           H  
ATOM   4669 HD23 LEU H 311     -14.601   8.013 -10.696  1.00 30.00           H  
ATOM   4670  N   VAL H 312     -20.208   6.402  -8.860  1.00 30.00           N  
ATOM   4671  CA  VAL H 312     -20.883   5.169  -8.468  1.00 30.00           C  
ATOM   4672  C   VAL H 312     -20.854   4.155  -9.627  1.00 30.00           C  
ATOM   4673  O   VAL H 312     -21.150   4.511 -10.767  1.00 30.00           O  
ATOM   4674  CB  VAL H 312     -22.362   5.419  -8.054  1.00 30.00           C  
ATOM   4675  CG1 VAL H 312     -23.111   4.136  -7.641  1.00 30.00           C  
ATOM   4676  CG2 VAL H 312     -22.465   6.442  -6.910  1.00 30.00           C  
ATOM   4677  H   VAL H 312     -20.791   7.132  -9.247  1.00 30.00           H  
ATOM   4678  HA  VAL H 312     -20.362   4.743  -7.613  1.00 30.00           H  
ATOM   4679  HB  VAL H 312     -22.890   5.847  -8.907  1.00 30.00           H  
ATOM   4680 HG11 VAL H 312     -22.570   3.591  -6.867  1.00 30.00           H  
ATOM   4681 HG12 VAL H 312     -24.096   4.378  -7.243  1.00 30.00           H  
ATOM   4682 HG13 VAL H 312     -23.262   3.460  -8.483  1.00 30.00           H  
ATOM   4683 HG21 VAL H 312     -21.978   6.082  -6.004  1.00 30.00           H  
ATOM   4684 HG22 VAL H 312     -21.997   7.385  -7.182  1.00 30.00           H  
ATOM   4685 HG23 VAL H 312     -23.505   6.658  -6.663  1.00 30.00           H  
ATOM   4686  N   PHE H 313     -20.516   2.907  -9.279  1.00 30.00           N  
ATOM   4687  CA  PHE H 313     -20.494   1.737 -10.149  1.00 30.00           C  
ATOM   4688  C   PHE H 313     -21.396   0.666  -9.513  1.00 30.00           C  
ATOM   4689  O   PHE H 313     -21.335   0.472  -8.298  1.00 30.00           O  
ATOM   4690  CB  PHE H 313     -19.041   1.217 -10.268  1.00 30.00           C  
ATOM   4691  CG  PHE H 313     -18.040   2.160 -10.918  1.00 30.00           C  
ATOM   4692  CD1 PHE H 313     -17.886   2.181 -12.320  1.00 30.00           C  
ATOM   4693  CD2 PHE H 313     -17.346   3.117 -10.143  1.00 30.00           C  
ATOM   4694  CE1 PHE H 313     -17.001   3.076 -12.909  1.00 30.00           C  
ATOM   4695  CE2 PHE H 313     -16.475   4.010 -10.751  1.00 30.00           C  
ATOM   4696  CZ  PHE H 313     -16.294   3.982 -12.127  1.00 30.00           C  
ATOM   4697  H   PHE H 313     -20.255   2.726  -8.318  1.00 30.00           H  
ATOM   4698  HA  PHE H 313     -20.875   1.983 -11.142  1.00 30.00           H  
ATOM   4699  HB3 PHE H 313     -19.038   0.287 -10.840  1.00 30.00           H  
ATOM   4700  HB2 PHE H 313     -18.657   0.955  -9.283  1.00 30.00           H  
ATOM   4701  HD1 PHE H 313     -18.440   1.490 -12.938  1.00 30.00           H  
ATOM   4702  HD2 PHE H 313     -17.478   3.151  -9.073  1.00 30.00           H  
ATOM   4703  HE1 PHE H 313     -16.869   3.073 -13.981  1.00 30.00           H  
ATOM   4704  HE2 PHE H 313     -15.936   4.728 -10.149  1.00 30.00           H  
ATOM   4705  HZ  PHE H 313     -15.612   4.677 -12.594  1.00 30.00           H  
ATOM   4706  N   PHE H 314     -22.200  -0.021 -10.344  1.00 30.00           N  
ATOM   4707  CA  PHE H 314     -23.122  -1.099  -9.954  1.00 30.00           C  
ATOM   4708  C   PHE H 314     -24.200  -0.693  -8.925  1.00 30.00           C  
ATOM   4709  O   PHE H 314     -24.288  -1.298  -7.858  1.00 30.00           O  
ATOM   4710  CB  PHE H 314     -22.352  -2.398  -9.579  1.00 30.00           C  
ATOM   4711  CG  PHE H 314     -22.017  -3.288 -10.759  1.00 30.00           C  
ATOM   4712  CD1 PHE H 314     -23.043  -4.043 -11.366  1.00 30.00           C  
ATOM   4713  CD2 PHE H 314     -20.730  -3.289 -11.335  1.00 30.00           C  
ATOM   4714  CE1 PHE H 314     -22.767  -4.818 -12.483  1.00 30.00           C  
ATOM   4715  CE2 PHE H 314     -20.471  -4.087 -12.443  1.00 30.00           C  
ATOM   4716  CZ  PHE H 314     -21.483  -4.852 -13.009  1.00 30.00           C  
ATOM   4717  H   PHE H 314     -22.188   0.200 -11.330  1.00 30.00           H  
ATOM   4718  HA  PHE H 314     -23.701  -1.319 -10.853  1.00 30.00           H  
ATOM   4719  HB3 PHE H 314     -22.948  -3.028  -8.919  1.00 30.00           H  
ATOM   4720  HB2 PHE H 314     -21.442  -2.178  -9.020  1.00 30.00           H  
ATOM   4721  HD1 PHE H 314     -24.046  -4.020 -10.963  1.00 30.00           H  
ATOM   4722  HD2 PHE H 314     -19.942  -2.685 -10.908  1.00 30.00           H  
ATOM   4723  HE1 PHE H 314     -23.551  -5.395 -12.949  1.00 30.00           H  
ATOM   4724  HE2 PHE H 314     -19.480  -4.105 -12.872  1.00 30.00           H  
ATOM   4725  HZ  PHE H 314     -21.273  -5.465 -13.874  1.00 30.00           H  
ATOM   4726  N   ALA H 315     -25.011   0.321  -9.275  1.00 30.00           N  
ATOM   4727  CA  ALA H 315     -26.201   0.733  -8.518  1.00 30.00           C  
ATOM   4728  C   ALA H 315     -27.509   0.138  -9.073  1.00 30.00           C  
ATOM   4729  O   ALA H 315     -28.550   0.311  -8.440  1.00 30.00           O  
ATOM   4730  CB  ALA H 315     -26.274   2.265  -8.499  1.00 30.00           C  
ATOM   4731  H   ALA H 315     -24.871   0.788 -10.160  1.00 30.00           H  
ATOM   4732  HA  ALA H 315     -26.122   0.395  -7.483  1.00 30.00           H  
ATOM   4733  HB1 ALA H 315     -25.426   2.676  -7.960  1.00 30.00           H  
ATOM   4734  HB2 ALA H 315     -26.271   2.681  -9.507  1.00 30.00           H  
ATOM   4735  HB3 ALA H 315     -27.174   2.619  -7.995  1.00 30.00           H  
ATOM   4736  N   GLU H 316     -27.431  -0.552 -10.223  1.00 30.00           N  
ATOM   4737  CA  GLU H 316     -28.515  -1.316 -10.842  1.00 30.00           C  
ATOM   4738  C   GLU H 316     -28.305  -2.814 -10.560  1.00 30.00           C  
ATOM   4739  O   GLU H 316     -27.167  -3.241 -10.347  1.00 30.00           O  
ATOM   4740  CB  GLU H 316     -28.566  -1.026 -12.362  1.00 30.00           C  
ATOM   4741  CG  GLU H 316     -29.145   0.364 -12.736  1.00 30.00           C  
ATOM   4742  CD  GLU H 316     -28.243   1.587 -12.486  1.00 30.00           C  
ATOM   4743  OE1 GLU H 316     -27.014   1.479 -12.700  1.00 30.00           O  
ATOM   4744  OE2 GLU H 316     -28.808   2.634 -12.099  1.00 30.00           O1-
ATOM   4745  H   GLU H 316     -26.538  -0.625 -10.685  1.00 30.00           H  
ATOM   4746  HA  GLU H 316     -29.473  -1.031 -10.404  1.00 30.00           H  
ATOM   4747  HB3 GLU H 316     -29.184  -1.783 -12.847  1.00 30.00           H  
ATOM   4748  HB2 GLU H 316     -27.574  -1.153 -12.799  1.00 30.00           H  
ATOM   4749  HG3 GLU H 316     -30.100   0.499 -12.226  1.00 30.00           H  
ATOM   4750  HG2 GLU H 316     -29.380   0.363 -13.801  1.00 30.00           H  
ATOM   4751  N   ASP H 317     -29.419  -3.568 -10.513  1.00 30.00           N  
ATOM   4752  CA  ASP H 317     -29.485  -4.944 -10.003  1.00 30.00           C  
ATOM   4753  C   ASP H 317     -28.631  -5.947 -10.800  1.00 30.00           C  
ATOM   4754  O   ASP H 317     -28.434  -5.787 -12.006  1.00 30.00           O  
ATOM   4755  CB  ASP H 317     -30.945  -5.456  -9.845  1.00 30.00           C  
ATOM   4756  CG  ASP H 317     -31.735  -5.708 -11.143  1.00 30.00           C  
ATOM   4757  OD1 ASP H 317     -32.241  -4.720 -11.719  1.00 30.00           O  
ATOM   4758  OD2 ASP H 317     -31.714  -6.871 -11.608  1.00 30.00           O1-
ATOM   4759  H   ASP H 317     -30.312  -3.150 -10.733  1.00 30.00           H  
ATOM   4760  HA  ASP H 317     -29.055  -4.908  -9.001  1.00 30.00           H  
ATOM   4761  HB3 ASP H 317     -31.503  -4.712  -9.274  1.00 30.00           H  
ATOM   4762  HB2 ASP H 317     -30.959  -6.348  -9.217  1.00 30.00           H  
ATOM   4763  N   VAL H 318     -28.179  -6.987 -10.084  1.00 30.00           N  
ATOM   4764  CA  VAL H 318     -27.500  -8.156 -10.633  1.00 30.00           C  
ATOM   4765  C   VAL H 318     -27.947  -9.413  -9.868  1.00 30.00           C  
ATOM   4766  O   VAL H 318     -28.309  -9.325  -8.693  1.00 30.00           O  
ATOM   4767  CB  VAL H 318     -25.948  -8.056 -10.514  1.00 30.00           C  
ATOM   4768  CG1 VAL H 318     -25.366  -6.896 -11.333  1.00 30.00           C  
ATOM   4769  CG2 VAL H 318     -25.383  -8.027  -9.078  1.00 30.00           C  
ATOM   4770  H   VAL H 318     -28.394  -7.040  -9.098  1.00 30.00           H  
ATOM   4771  HA  VAL H 318     -27.778  -8.285 -11.681  1.00 30.00           H  
ATOM   4772  HB  VAL H 318     -25.548  -8.958 -10.976  1.00 30.00           H  
ATOM   4773 HG11 VAL H 318     -25.660  -5.928 -10.926  1.00 30.00           H  
ATOM   4774 HG12 VAL H 318     -24.277  -6.940 -11.329  1.00 30.00           H  
ATOM   4775 HG13 VAL H 318     -25.696  -6.939 -12.371  1.00 30.00           H  
ATOM   4776 HG21 VAL H 318     -25.661  -8.905  -8.496  1.00 30.00           H  
ATOM   4777 HG22 VAL H 318     -24.295  -8.013  -9.099  1.00 30.00           H  
ATOM   4778 HG23 VAL H 318     -25.718  -7.141  -8.539  1.00 30.00           H  
ATOM   4779  N   GLY H 319     -27.848 -10.572 -10.536  1.00 30.00           N  
ATOM   4780  CA  GLY H 319     -27.927 -11.876  -9.876  1.00 30.00           C  
ATOM   4781  C   GLY H 319     -26.521 -12.333  -9.447  1.00 30.00           C  
ATOM   4782  O   GLY H 319     -26.388 -13.048  -8.454  1.00 30.00           O  
ATOM   4783  H   GLY H 319     -27.584 -10.563 -11.510  1.00 30.00           H  
ATOM   4784  HA3 GLY H 319     -28.333 -12.602 -10.579  1.00 30.00           H  
ATOM   4785  HA2 GLY H 319     -28.598 -11.859  -9.015  1.00 30.00           H  
ATOM   4786  N   SER H 320     -25.484 -11.913 -10.192  1.00 30.00           N  
ATOM   4787  CA  SER H 320     -24.087 -12.310 -10.036  1.00 30.00           C  
ATOM   4788  C   SER H 320     -23.169 -11.381 -10.853  1.00 30.00           C  
ATOM   4789  O   SER H 320     -23.651 -10.603 -11.677  1.00 30.00           O  
ATOM   4790  CB  SER H 320     -23.916 -13.802 -10.420  1.00 30.00           C  
ATOM   4791  OG  SER H 320     -24.166 -14.032 -11.795  1.00 30.00           O  
ATOM   4792  H   SER H 320     -25.660 -11.303 -10.977  1.00 30.00           H  
ATOM   4793  HA  SER H 320     -23.838 -12.186  -8.985  1.00 30.00           H  
ATOM   4794  HB3 SER H 320     -24.570 -14.443  -9.830  1.00 30.00           H  
ATOM   4795  HB2 SER H 320     -22.900 -14.131 -10.200  1.00 30.00           H  
ATOM   4796  HG  SER H 320     -23.483 -13.596 -12.310  1.00 30.00           H  
ATOM   4797  N   ASN H 321     -21.852 -11.508 -10.631  1.00 30.00           N  
ATOM   4798  CA  ASN H 321     -20.806 -10.813 -11.389  1.00 30.00           C  
ATOM   4799  C   ASN H 321     -19.576 -11.735 -11.482  1.00 30.00           C  
ATOM   4800  O   ASN H 321     -19.320 -12.503 -10.554  1.00 30.00           O  
ATOM   4801  CB  ASN H 321     -20.542  -9.438 -10.724  1.00 30.00           C  
ATOM   4802  CG  ASN H 321     -19.377  -8.645 -11.333  1.00 30.00           C  
ATOM   4803  OD1 ASN H 321     -19.495  -8.111 -12.433  1.00 30.00           O  
ATOM   4804  ND2 ASN H 321     -18.250  -8.562 -10.623  1.00 30.00           N  
ATOM   4805  H   ASN H 321     -21.523 -12.161  -9.933  1.00 30.00           H  
ATOM   4806  HA  ASN H 321     -21.184 -10.644 -12.400  1.00 30.00           H  
ATOM   4807  HB3 ASN H 321     -20.373  -9.571  -9.658  1.00 30.00           H  
ATOM   4808  HB2 ASN H 321     -21.438  -8.820 -10.799  1.00 30.00           H  
ATOM   4809 HD22 ASN H 321     -17.458  -8.050 -10.980  1.00 30.00           H  
ATOM   4810 HD21 ASN H 321     -18.187  -9.014  -9.718  1.00 30.00           H  
ATOM   4811  N   LYS H 322     -18.842 -11.639 -12.604  1.00 30.00           N  
ATOM   4812  CA  LYS H 322     -17.643 -12.441 -12.862  1.00 30.00           C  
ATOM   4813  C   LYS H 322     -16.505 -11.675 -13.565  1.00 30.00           C  
ATOM   4814  O   LYS H 322     -15.528 -12.310 -13.963  1.00 30.00           O  
ATOM   4815  CB  LYS H 322     -18.009 -13.778 -13.540  1.00 30.00           C  
ATOM   4816  CG  LYS H 322     -18.468 -13.699 -15.006  1.00 30.00           C  
ATOM   4817  CD  LYS H 322     -18.578 -15.097 -15.634  1.00 30.00           C  
ATOM   4818  CE  LYS H 322     -18.848 -15.050 -17.146  1.00 30.00           C  
ATOM   4819  NZ  LYS H 322     -18.858 -16.398 -17.741  1.00 30.00           N1+
ATOM   4820  H   LYS H 322     -19.112 -10.989 -13.329  1.00 30.00           H  
ATOM   4821  HA  LYS H 322     -17.214 -12.713 -11.903  1.00 30.00           H  
ATOM   4822  HB3 LYS H 322     -18.749 -14.312 -12.942  1.00 30.00           H  
ATOM   4823  HB2 LYS H 322     -17.113 -14.396 -13.517  1.00 30.00           H  
ATOM   4824  HG3 LYS H 322     -17.766 -13.103 -15.589  1.00 30.00           H  
ATOM   4825  HG2 LYS H 322     -19.429 -13.186 -15.065  1.00 30.00           H  
ATOM   4826  HD3 LYS H 322     -19.375 -15.649 -15.134  1.00 30.00           H  
ATOM   4827  HD2 LYS H 322     -17.656 -15.650 -15.443  1.00 30.00           H  
ATOM   4828  HE3 LYS H 322     -18.080 -14.460 -17.648  1.00 30.00           H  
ATOM   4829  HE2 LYS H 322     -19.805 -14.566 -17.344  1.00 30.00           H  
ATOM   4830  HZ1 LYS H 322     -19.036 -16.326 -18.733  1.00 30.00           H  
ATOM   4831  HZ2 LYS H 322     -17.963 -16.841 -17.594  1.00 30.00           H  
ATOM   4832  HZ3 LYS H 322     -19.585 -16.953 -17.312  1.00 30.00           H  
ATOM   4833  N   GLY H 323     -16.618 -10.343 -13.685  1.00 30.00           N  
ATOM   4834  CA  GLY H 323     -15.574  -9.525 -14.287  1.00 30.00           C  
ATOM   4835  C   GLY H 323     -16.076  -8.084 -14.317  1.00 30.00           C  
ATOM   4836  O   GLY H 323     -17.056  -7.787 -15.000  1.00 30.00           O  
ATOM   4837  H   GLY H 323     -17.433  -9.864 -13.328  1.00 30.00           H  
ATOM   4838  HA3 GLY H 323     -15.374  -9.855 -15.308  1.00 30.00           H  
ATOM   4839  HA2 GLY H 323     -14.645  -9.613 -13.725  1.00 30.00           H  
ATOM   4840  N   ALA H 324     -15.371  -7.192 -13.608  1.00 30.00           N  
ATOM   4841  CA  ALA H 324     -15.662  -5.763 -13.546  1.00 30.00           C  
ATOM   4842  C   ALA H 324     -14.359  -5.035 -13.219  1.00 30.00           C  
ATOM   4843  O   ALA H 324     -13.996  -4.963 -12.048  1.00 30.00           O  
ATOM   4844  CB  ALA H 324     -16.767  -5.492 -12.506  1.00 30.00           C  
ATOM   4845  H   ALA H 324     -14.571  -7.503 -13.072  1.00 30.00           H  
ATOM   4846  HA  ALA H 324     -16.010  -5.415 -14.521  1.00 30.00           H  
ATOM   4847  HB1 ALA H 324     -17.713  -5.937 -12.814  1.00 30.00           H  
ATOM   4848  HB2 ALA H 324     -16.516  -5.904 -11.527  1.00 30.00           H  
ATOM   4849  HB3 ALA H 324     -16.937  -4.422 -12.381  1.00 30.00           H  
ATOM   4850  N   ILE H 325     -13.665  -4.552 -14.261  1.00 30.00           N  
ATOM   4851  CA  ILE H 325     -12.345  -3.933 -14.151  1.00 30.00           C  
ATOM   4852  C   ILE H 325     -12.511  -2.423 -14.407  1.00 30.00           C  
ATOM   4853  O   ILE H 325     -12.925  -2.038 -15.502  1.00 30.00           O  
ATOM   4854  CB  ILE H 325     -11.330  -4.507 -15.186  1.00 30.00           C  
ATOM   4855  CG1 ILE H 325     -11.357  -6.055 -15.260  1.00 30.00           C  
ATOM   4856  CG2 ILE H 325      -9.897  -4.027 -14.875  1.00 30.00           C  
ATOM   4857  CD1 ILE H 325     -10.603  -6.631 -16.465  1.00 30.00           C  
ATOM   4858  H   ILE H 325     -14.036  -4.637 -15.196  1.00 30.00           H  
ATOM   4859  HA  ILE H 325     -11.927  -4.093 -13.159  1.00 30.00           H  
ATOM   4860  HB  ILE H 325     -11.594  -4.139 -16.179  1.00 30.00           H  
ATOM   4861 HG13 ILE H 325     -12.378  -6.431 -15.324  1.00 30.00           H  
ATOM   4862 HG12 ILE H 325     -10.947  -6.468 -14.340  1.00 30.00           H  
ATOM   4863 HG21 ILE H 325      -9.568  -4.381 -13.898  1.00 30.00           H  
ATOM   4864 HG22 ILE H 325      -9.184  -4.395 -15.612  1.00 30.00           H  
ATOM   4865 HG23 ILE H 325      -9.817  -2.940 -14.870  1.00 30.00           H  
ATOM   4866 HD11 ILE H 325     -10.909  -7.660 -16.655  1.00 30.00           H  
ATOM   4867 HD12 ILE H 325     -10.802  -6.057 -17.369  1.00 30.00           H  
ATOM   4868 HD13 ILE H 325      -9.528  -6.638 -16.297  1.00 30.00           H  
ATOM   4869  N   ILE H 326     -12.226  -1.607 -13.380  1.00 30.00           N  
ATOM   4870  CA  ILE H 326     -12.436  -0.157 -13.392  1.00 30.00           C  
ATOM   4871  C   ILE H 326     -11.236   0.591 -12.776  1.00 30.00           C  
ATOM   4872  O   ILE H 326     -10.524   0.040 -11.935  1.00 30.00           O  
ATOM   4873  CB  ILE H 326     -13.741   0.241 -12.635  1.00 30.00           C  
ATOM   4874  CG1 ILE H 326     -13.810  -0.267 -11.171  1.00 30.00           C  
ATOM   4875  CG2 ILE H 326     -14.994  -0.179 -13.430  1.00 30.00           C  
ATOM   4876  CD1 ILE H 326     -14.927   0.373 -10.336  1.00 30.00           C  
ATOM   4877  H   ILE H 326     -11.898  -1.998 -12.506  1.00 30.00           H  
ATOM   4878  HA  ILE H 326     -12.513   0.190 -14.425  1.00 30.00           H  
ATOM   4879  HB  ILE H 326     -13.768   1.331 -12.592  1.00 30.00           H  
ATOM   4880 HG13 ILE H 326     -12.871  -0.071 -10.655  1.00 30.00           H  
ATOM   4881 HG12 ILE H 326     -13.933  -1.350 -11.160  1.00 30.00           H  
ATOM   4882 HG21 ILE H 326     -15.904   0.211 -12.977  1.00 30.00           H  
ATOM   4883 HG22 ILE H 326     -14.955   0.195 -14.453  1.00 30.00           H  
ATOM   4884 HG23 ILE H 326     -15.093  -1.264 -13.476  1.00 30.00           H  
ATOM   4885 HD11 ILE H 326     -15.898  -0.063 -10.572  1.00 30.00           H  
ATOM   4886 HD12 ILE H 326     -14.750   0.220  -9.272  1.00 30.00           H  
ATOM   4887 HD13 ILE H 326     -14.984   1.447 -10.509  1.00 30.00           H  
ATOM   4888  N   GLY H 327     -11.043   1.841 -13.221  1.00 30.00           N  
ATOM   4889  CA  GLY H 327      -9.950   2.707 -12.789  1.00 30.00           C  
ATOM   4890  C   GLY H 327      -9.877   3.918 -13.728  1.00 30.00           C  
ATOM   4891  O   GLY H 327     -10.834   4.218 -14.445  1.00 30.00           O  
ATOM   4892  H   GLY H 327     -11.668   2.230 -13.913  1.00 30.00           H  
ATOM   4893  HA3 GLY H 327      -9.001   2.168 -12.796  1.00 30.00           H  
ATOM   4894  HA2 GLY H 327     -10.142   3.054 -11.774  1.00 30.00           H  
ATOM   4895  N   LEU H 328      -8.735   4.626 -13.700  1.00 30.00           N  
ATOM   4896  CA  LEU H 328      -8.449   5.784 -14.561  1.00 30.00           C  
ATOM   4897  C   LEU H 328      -7.817   5.369 -15.904  1.00 30.00           C  
ATOM   4898  O   LEU H 328      -7.924   6.117 -16.876  1.00 30.00           O  
ATOM   4899  CB  LEU H 328      -7.509   6.770 -13.827  1.00 30.00           C  
ATOM   4900  CG  LEU H 328      -7.978   7.232 -12.428  1.00 30.00           C  
ATOM   4901  CD1 LEU H 328      -6.915   8.142 -11.777  1.00 30.00           C  
ATOM   4902  CD2 LEU H 328      -9.376   7.888 -12.455  1.00 30.00           C  
ATOM   4903  H   LEU H 328      -7.984   4.340 -13.088  1.00 30.00           H  
ATOM   4904  HA  LEU H 328      -9.382   6.299 -14.794  1.00 30.00           H  
ATOM   4905  HB3 LEU H 328      -7.371   7.653 -14.451  1.00 30.00           H  
ATOM   4906  HB2 LEU H 328      -6.520   6.320 -13.731  1.00 30.00           H  
ATOM   4907  HG  LEU H 328      -8.052   6.349 -11.791  1.00 30.00           H  
ATOM   4908 HD11 LEU H 328      -6.075   8.333 -12.446  1.00 30.00           H  
ATOM   4909 HD12 LEU H 328      -7.308   9.116 -11.488  1.00 30.00           H  
ATOM   4910 HD13 LEU H 328      -6.509   7.684 -10.876  1.00 30.00           H  
ATOM   4911 HD21 LEU H 328     -10.124   7.214 -12.036  1.00 30.00           H  
ATOM   4912 HD22 LEU H 328      -9.425   8.811 -11.879  1.00 30.00           H  
ATOM   4913 HD23 LEU H 328      -9.693   8.138 -13.467  1.00 30.00           H  
ATOM   4914  N   MET H 329      -7.175   4.190 -15.928  1.00 30.00           N  
ATOM   4915  CA  MET H 329      -6.550   3.573 -17.093  1.00 30.00           C  
ATOM   4916  C   MET H 329      -6.470   2.065 -16.826  1.00 30.00           C  
ATOM   4917  O   MET H 329      -6.092   1.658 -15.724  1.00 30.00           O  
ATOM   4918  CB  MET H 329      -5.179   4.228 -17.382  1.00 30.00           C  
ATOM   4919  CG  MET H 329      -4.120   4.079 -16.271  1.00 30.00           C  
ATOM   4920  SD  MET H 329      -2.657   5.129 -16.457  1.00 30.00           S  
ATOM   4921  CE  MET H 329      -3.352   6.714 -15.913  1.00 30.00           C  
ATOM   4922  H   MET H 329      -7.122   3.648 -15.076  1.00 30.00           H  
ATOM   4923  HA  MET H 329      -7.200   3.736 -17.955  1.00 30.00           H  
ATOM   4924  HB3 MET H 329      -5.338   5.283 -17.596  1.00 30.00           H  
ATOM   4925  HB2 MET H 329      -4.777   3.807 -18.305  1.00 30.00           H  
ATOM   4926  HG3 MET H 329      -3.776   3.047 -16.228  1.00 30.00           H  
ATOM   4927  HG2 MET H 329      -4.556   4.299 -15.297  1.00 30.00           H  
ATOM   4928  HE1 MET H 329      -2.621   7.515 -16.017  1.00 30.00           H  
ATOM   4929  HE2 MET H 329      -4.223   6.975 -16.508  1.00 30.00           H  
ATOM   4930  HE3 MET H 329      -3.654   6.658 -14.867  1.00 30.00           H  
ATOM   4931  N   VAL H 330      -6.869   1.267 -17.828  1.00 30.00           N  
ATOM   4932  CA  VAL H 330      -6.993  -0.183 -17.712  1.00 30.00           C  
ATOM   4933  C   VAL H 330      -6.431  -0.834 -18.985  1.00 30.00           C  
ATOM   4934  O   VAL H 330      -7.042  -0.715 -20.047  1.00 30.00           O  
ATOM   4935  CB  VAL H 330      -8.475  -0.626 -17.495  1.00 30.00           C  
ATOM   4936  CG1 VAL H 330      -8.678  -2.155 -17.529  1.00 30.00           C  
ATOM   4937  CG2 VAL H 330      -9.069  -0.063 -16.188  1.00 30.00           C  
ATOM   4938  H   VAL H 330      -7.159   1.668 -18.708  1.00 30.00           H  
ATOM   4939  HA  VAL H 330      -6.395  -0.536 -16.875  1.00 30.00           H  
ATOM   4940  HB  VAL H 330      -9.076  -0.212 -18.306  1.00 30.00           H  
ATOM   4941 HG11 VAL H 330      -9.708  -2.419 -17.289  1.00 30.00           H  
ATOM   4942 HG12 VAL H 330      -8.477  -2.576 -18.513  1.00 30.00           H
[truncated: 362,294 more chars]
