# Supplementary material for: Identification of potential aggregation hotspots on Aβ42 fibrils blocked by the anti-amyloid chaperone-like BRICHOS domain
Source: Nat Commun. 2024 Feb 1;15:965. doi: 10.1038/s41467-024-45192-4 (PMC10834949; doi:10.1038/s41467-024-45192-4)
Supplement: Supplementary file 4 — Supplementary Data 1 [file 41467_2024_45192_MOESM4_ESM.zip › supporting_data_pdb/ab42/ab42_2.pdb]

ATOM      1  N   ASP A   1      29.356  12.271  12.987  1.00110.00           N  
ATOM      2  CA  ASP A   1      30.472  12.771  12.160  1.00110.00           C  
ATOM      3  C   ASP A   1      31.799  12.145  12.665  1.00110.00           C  
ATOM      4  O   ASP A   1      32.557  11.605  11.858  1.00110.00           O  
ATOM      5  CB  ASP A   1      30.503  14.325  12.084  1.00110.00           C  
ATOM      6  CG  ASP A   1      31.568  14.958  11.167  1.00110.00           C  
ATOM      7  OD1 ASP A   1      32.059  16.048  11.530  1.00110.00           O  
ATOM      8  OD2 ASP A   1      31.786  14.420  10.059  1.00110.00           O1-
ATOM      9  H1  ASP A   1      29.237  12.809  13.834  1.00110.00           H  
ATOM     10  H2  ASP A   1      29.477  11.302  13.243  1.00110.00           H  
ATOM     11  HA  ASP A   1      30.319  12.394  11.148  1.00110.00           H  
ATOM     12  HB3 ASP A   1      30.617  14.731  13.091  1.00110.00           H  
ATOM     13  HB2 ASP A   1      29.533  14.684  11.735  1.00110.00           H  
ATOM     14  N   ALA A   2      32.063  12.269  13.978  1.00110.00           N  
ATOM     15  CA  ALA A   2      33.230  11.736  14.672  1.00110.00           C  
ATOM     16  C   ALA A   2      32.756  11.124  15.996  1.00110.00           C  
ATOM     17  O   ALA A   2      32.098  11.815  16.775  1.00110.00           O  
ATOM     18  CB  ALA A   2      34.242  12.870  14.906  1.00110.00           C  
ATOM     19  H   ALA A   2      31.393  12.742  14.569  1.00110.00           H  
ATOM     20  HA  ALA A   2      33.703  10.955  14.072  1.00110.00           H  
ATOM     21  HB1 ALA A   2      33.810  13.684  15.490  1.00110.00           H  
ATOM     22  HB2 ALA A   2      35.122  12.508  15.439  1.00110.00           H  
ATOM     23  HB3 ALA A   2      34.582  13.289  13.959  1.00110.00           H  
ATOM     24  N   GLU A   3      33.088   9.841  16.216  1.00110.00           N  
ATOM     25  CA  GLU A   3      32.655   9.072  17.383  1.00110.00           C  
ATOM     26  C   GLU A   3      33.577   7.858  17.591  1.00110.00           C  
ATOM     27  O   GLU A   3      34.023   7.251  16.616  1.00110.00           O  
ATOM     28  CB  GLU A   3      31.162   8.675  17.215  1.00110.00           C  
ATOM     29  CG  GLU A   3      30.529   7.891  18.384  1.00110.00           C  
ATOM     30  CD  GLU A   3      30.573   8.648  19.720  1.00110.00           C  
ATOM     31  OE1 GLU A   3      29.898   9.696  19.810  1.00110.00           O  
ATOM     32  OE2 GLU A   3      31.288   8.170  20.629  1.00110.00           O1-
ATOM     33  H   GLU A   3      33.640   9.335  15.539  1.00110.00           H  
ATOM     34  HA  GLU A   3      32.760   9.716  18.258  1.00110.00           H  
ATOM     35  HB3 GLU A   3      31.055   8.079  16.307  1.00110.00           H  
ATOM     36  HB2 GLU A   3      30.561   9.568  17.039  1.00110.00           H  
ATOM     37  HG3 GLU A   3      31.006   6.917  18.478  1.00110.00           H  
ATOM     38  HG2 GLU A   3      29.485   7.677  18.149  1.00110.00           H  
ATOM     39  N   PHE A   4      33.825   7.527  18.869  1.00110.00           N  
ATOM     40  CA  PHE A   4      34.663   6.410  19.315  1.00110.00           C  
ATOM     41  C   PHE A   4      33.856   5.134  19.611  1.00110.00           C  
ATOM     42  O   PHE A   4      34.397   4.040  19.455  1.00110.00           O  
ATOM     43  CB  PHE A   4      35.473   6.847  20.553  1.00110.00           C  
ATOM     44  CG  PHE A   4      36.552   7.873  20.254  1.00110.00           C  
ATOM     45  CD1 PHE A   4      36.229   9.246  20.179  1.00110.00           C  
ATOM     46  CD2 PHE A   4      37.842   7.453  19.867  1.00110.00           C  
ATOM     47  CE1 PHE A   4      37.192  10.166  19.786  1.00110.00           C  
ATOM     48  CE2 PHE A   4      38.793   8.390  19.484  1.00110.00           C  
ATOM     49  CZ  PHE A   4      38.469   9.740  19.446  1.00110.00           C  
ATOM     50  H   PHE A   4      33.381   8.062  19.605  1.00110.00           H  
ATOM     51  HA  PHE A   4      35.374   6.153  18.526  1.00110.00           H  
ATOM     52  HB3 PHE A   4      35.948   5.981  21.018  1.00110.00           H  
ATOM     53  HB2 PHE A   4      34.801   7.261  21.306  1.00110.00           H  
ATOM     54  HD1 PHE A   4      35.233   9.585  20.422  1.00110.00           H  
ATOM     55  HD2 PHE A   4      38.095   6.402  19.867  1.00110.00           H  
ATOM     56  HE1 PHE A   4      36.943  11.216  19.739  1.00110.00           H  
ATOM     57  HE2 PHE A   4      39.784   8.066  19.201  1.00110.00           H  
ATOM     58  HZ  PHE A   4      39.212  10.462  19.139  1.00110.00           H  
ATOM     59  N   ARG A   5      32.582   5.294  20.011  1.00110.00           N  
ATOM     60  CA  ARG A   5      31.603   4.223  20.205  1.00110.00           C  
ATOM     61  C   ARG A   5      31.253   3.551  18.863  1.00110.00           C  
ATOM     62  O   ARG A   5      30.999   4.254  17.885  1.00110.00           O  
ATOM     63  CB  ARG A   5      30.369   4.837  20.900  1.00110.00           C  
ATOM     64  CG  ARG A   5      29.184   3.889  21.149  1.00110.00           C  
ATOM     65  CD  ARG A   5      27.999   4.632  21.791  1.00110.00           C  
ATOM     66  NE  ARG A   5      26.755   3.846  21.720  1.00110.00           N  
ATOM     67  CZ  ARG A   5      25.489   4.304  21.704  1.00110.00           C  
ATOM     68  NH1 ARG A   5      25.194   5.607  21.826  1.00110.00           N  
ATOM     69  NH2 ARG A   5      24.486   3.433  21.545  1.00110.00           N1+
ATOM     70  H   ARG A   5      32.221   6.234  20.122  1.00110.00           H  
ATOM     71  HA  ARG A   5      32.041   3.477  20.871  1.00110.00           H  
ATOM     72  HB3 ARG A   5      30.002   5.658  20.284  1.00110.00           H  
ATOM     73  HB2 ARG A   5      30.674   5.287  21.846  1.00110.00           H  
ATOM     74  HG3 ARG A   5      29.541   3.137  21.854  1.00110.00           H  
ATOM     75  HG2 ARG A   5      28.878   3.345  20.257  1.00110.00           H  
ATOM     76  HD3 ARG A   5      27.902   5.648  21.408  1.00110.00           H  
ATOM     77  HD2 ARG A   5      28.193   4.721  22.860  1.00110.00           H  
ATOM     78  HE  ARG A   5      26.890   2.850  21.581  1.00110.00           H  
ATOM     79 HH12 ARG A   5      24.236   5.922  21.791  1.00110.00           H  
ATOM     80 HH11 ARG A   5      25.937   6.282  21.940  1.00110.00           H  
ATOM     81 HH22 ARG A   5      23.530   3.756  21.479  1.00110.00           H  
ATOM     82 HH21 ARG A   5      24.682   2.449  21.400  1.00110.00           H  
ATOM     83  N   HIS A   6      31.264   2.208  18.849  1.00110.00           N  
ATOM     84  CA  HIS A   6      31.088   1.392  17.644  1.00110.00           C  
ATOM     85  C   HIS A   6      29.663   1.355  17.074  1.00110.00           C  
ATOM     86  O   HIS A   6      29.534   1.275  15.856  1.00110.00           O  
ATOM     87  CB  HIS A   6      31.632  -0.029  17.889  1.00110.00           C  
ATOM     88  CG  HIS A   6      33.135  -0.143  17.800  1.00110.00           C  
ATOM     89  ND1 HIS A   6      33.784  -1.366  17.786  1.00110.00           N  
ATOM     90  CD2 HIS A   6      34.132   0.803  17.681  1.00110.00           C  
ATOM     91  CE1 HIS A   6      35.090  -1.119  17.661  1.00110.00           C  
ATOM     92  NE2 HIS A   6      35.375   0.176  17.588  1.00110.00           N  
ATOM     93  H   HIS A   6      31.476   1.704  19.697  1.00110.00           H  
ATOM     94  HA  HIS A   6      31.692   1.841  16.854  1.00110.00           H  
ATOM     95  HB3 HIS A   6      31.212  -0.731  17.168  1.00110.00           H  
ATOM     96  HB2 HIS A   6      31.315  -0.390  18.869  1.00110.00           H  
ATOM     97  HD1 HIS A   6      33.350  -2.277  17.841  1.00110.00           H  
ATOM     98  HD2 HIS A   6      34.052   1.880  17.645  1.00110.00           H  
ATOM     99  HE1 HIS A   6      35.840  -1.895  17.616  1.00110.00           H  
ATOM    100  N   ASP A   7      28.632   1.428  17.927  1.00110.00           N  
ATOM    101  CA  ASP A   7      27.229   1.528  17.509  1.00110.00           C  
ATOM    102  C   ASP A   7      26.754   2.993  17.587  1.00110.00           C  
ATOM    103  O   ASP A   7      27.456   3.855  18.118  1.00110.00           O  
ATOM    104  CB  ASP A   7      26.275   0.574  18.284  1.00110.00           C  
ATOM    105  CG  ASP A   7      26.169   0.728  19.813  1.00110.00           C  
ATOM    106  OD1 ASP A   7      27.199   0.981  20.477  1.00110.00           O  
ATOM    107  OD2 ASP A   7      25.057   0.467  20.321  1.00110.00           O1-
ATOM    108  H   ASP A   7      28.795   1.481  18.923  1.00110.00           H  
ATOM    109  HA  ASP A   7      27.145   1.247  16.458  1.00110.00           H  
ATOM    110  HB3 ASP A   7      26.621  -0.446  18.116  1.00110.00           H  
ATOM    111  HB2 ASP A   7      25.281   0.607  17.833  1.00110.00           H  
ATOM    112  N   SER A   8      25.555   3.239  17.039  1.00110.00           N  
ATOM    113  CA  SER A   8      24.904   4.547  17.013  1.00110.00           C  
ATOM    114  C   SER A   8      23.388   4.380  17.217  1.00110.00           C  
ATOM    115  O   SER A   8      22.858   3.279  17.052  1.00110.00           O  
ATOM    116  CB  SER A   8      25.269   5.248  15.687  1.00110.00           C  
ATOM    117  OG  SER A   8      24.800   6.581  15.629  1.00110.00           O  
ATOM    118  H   SER A   8      25.024   2.481  16.635  1.00110.00           H  
ATOM    119  HA  SER A   8      25.272   5.149  17.847  1.00110.00           H  
ATOM    120  HB3 SER A   8      24.871   4.695  14.835  1.00110.00           H  
ATOM    121  HB2 SER A   8      26.353   5.274  15.571  1.00110.00           H  
ATOM    122  HG  SER A   8      25.354   7.126  16.194  1.00110.00           H  
ATOM    123  N   GLY A   9      22.722   5.488  17.585  1.00110.00           N  
ATOM    124  CA  GLY A   9      21.295   5.531  17.901  1.00110.00           C  
ATOM    125  C   GLY A   9      21.025   4.941  19.292  1.00110.00           C  
ATOM    126  O   GLY A   9      21.914   4.868  20.142  1.00110.00           O  
ATOM    127  H   GLY A   9      23.232   6.354  17.680  1.00110.00           H  
ATOM    128  HA3 GLY A   9      20.719   4.998  17.143  1.00110.00           H  
ATOM    129  HA2 GLY A   9      20.962   6.569  17.890  1.00110.00           H  
ATOM    130  N   TYR A  10      19.763   4.549  19.515  1.00110.00           N  
ATOM    131  CA  TYR A  10      19.280   3.924  20.746  1.00110.00           C  
ATOM    132  C   TYR A  10      17.991   3.138  20.467  1.00110.00           C  
ATOM    133  O   TYR A  10      17.279   3.442  19.508  1.00110.00           O  
ATOM    134  CB  TYR A  10      19.142   4.962  21.889  1.00110.00           C  
ATOM    135  CG  TYR A  10      18.395   6.253  21.584  1.00110.00           C  
ATOM    136  CD1 TYR A  10      19.106   7.405  21.181  1.00110.00           C  
ATOM    137  CD2 TYR A  10      16.996   6.324  21.749  1.00110.00           C  
ATOM    138  CE1 TYR A  10      18.428   8.621  20.966  1.00110.00           C  
ATOM    139  CE2 TYR A  10      16.317   7.540  21.537  1.00110.00           C  
ATOM    140  CZ  TYR A  10      17.035   8.692  21.159  1.00110.00           C  
ATOM    141  OH  TYR A  10      16.384   9.878  20.988  1.00110.00           O  
ATOM    142  H   TYR A  10      19.072   4.640  18.783  1.00110.00           H  
ATOM    143  HA  TYR A  10      20.028   3.189  21.051  1.00110.00           H  
ATOM    144  HB3 TYR A  10      20.141   5.242  22.224  1.00110.00           H  
ATOM    145  HB2 TYR A  10      18.682   4.492  22.759  1.00110.00           H  
ATOM    146  HD1 TYR A  10      20.178   7.364  21.052  1.00110.00           H  
ATOM    147  HD2 TYR A  10      16.445   5.448  22.054  1.00110.00           H  
ATOM    148  HE1 TYR A  10      18.980   9.501  20.668  1.00110.00           H  
ATOM    149  HE2 TYR A  10      15.247   7.586  21.677  1.00110.00           H  
ATOM    150  HH  TYR A  10      15.444   9.822  21.177  1.00110.00           H  
ATOM    151  N   GLU A  11      17.743   2.113  21.301  1.00110.00           N  
ATOM    152  CA  GLU A  11      16.637   1.170  21.145  1.00110.00           C  
ATOM    153  C   GLU A  11      15.311   1.741  21.669  1.00110.00           C  
ATOM    154  O   GLU A  11      15.167   1.951  22.873  1.00110.00           O  
ATOM    155  CB  GLU A  11      17.022  -0.185  21.791  1.00110.00           C  
ATOM    156  CG  GLU A  11      15.909  -1.264  21.864  1.00110.00           C  
ATOM    157  CD  GLU A  11      15.270  -1.689  20.527  1.00110.00           C  
ATOM    158  OE1 GLU A  11      15.914  -1.524  19.467  1.00110.00           O  
ATOM    159  OE2 GLU A  11      14.127  -2.192  20.593  1.00110.00           O1-
ATOM    160  H   GLU A  11      18.370   1.931  22.070  1.00110.00           H  
ATOM    161  HA  GLU A  11      16.522   0.993  20.074  1.00110.00           H  
ATOM    162  HB3 GLU A  11      17.391  -0.007  22.802  1.00110.00           H  
ATOM    163  HB2 GLU A  11      17.872  -0.601  21.249  1.00110.00           H  
ATOM    164  HG3 GLU A  11      15.124  -0.933  22.546  1.00110.00           H  
ATOM    165  HG2 GLU A  11      16.327  -2.161  22.320  1.00110.00           H  
ATOM    166  N   VAL A  12      14.373   1.953  20.735  1.00 30.00           N  
ATOM    167  CA  VAL A  12      13.017   2.440  20.969  1.00 30.00           C  
ATOM    168  C   VAL A  12      12.073   1.913  19.874  1.00 30.00           C  
ATOM    169  O   VAL A  12      12.517   1.583  18.774  1.00 30.00           O  
ATOM    170  CB  VAL A  12      12.926   4.001  20.971  1.00 30.00           C  
ATOM    171  CG1 VAL A  12      13.369   4.621  22.305  1.00 30.00           C  
ATOM    172  CG2 VAL A  12      13.652   4.676  19.791  1.00 30.00           C  
ATOM    173  H   VAL A  12      14.582   1.724  19.773  1.00 30.00           H  
ATOM    174  HA  VAL A  12      12.664   2.049  21.926  1.00 30.00           H  
ATOM    175  HB  VAL A  12      11.874   4.277  20.871  1.00 30.00           H  
ATOM    176 HG11 VAL A  12      12.806   4.202  23.139  1.00 30.00           H  
ATOM    177 HG12 VAL A  12      14.427   4.449  22.497  1.00 30.00           H  
ATOM    178 HG13 VAL A  12      13.208   5.699  22.308  1.00 30.00           H  
ATOM    179 HG21 VAL A  12      14.729   4.532  19.865  1.00 30.00           H  
ATOM    180 HG22 VAL A  12      13.332   4.283  18.828  1.00 30.00           H  
ATOM    181 HG23 VAL A  12      13.469   5.751  19.781  1.00 30.00           H  
ATOM    182  N   HIS A  13      10.776   1.898  20.210  1.00 30.00           N  
ATOM    183  CA  HIS A  13       9.652   1.687  19.302  1.00 30.00           C  
ATOM    184  C   HIS A  13       8.455   2.505  19.808  1.00 30.00           C  
ATOM    185  O   HIS A  13       8.411   2.875  20.983  1.00 30.00           O  
ATOM    186  CB  HIS A  13       9.319   0.184  19.152  1.00 30.00           C  
ATOM    187  CG  HIS A  13       8.912  -0.579  20.388  1.00 30.00           C  
ATOM    188  ND1 HIS A  13       9.799  -0.897  21.401  1.00 30.00           N  
ATOM    189  CD2 HIS A  13       7.710  -1.140  20.759  1.00 30.00           C  
ATOM    190  CE1 HIS A  13       9.123  -1.605  22.309  1.00 30.00           C  
ATOM    191  NE2 HIS A  13       7.848  -1.793  21.986  1.00 30.00           N  
ATOM    192  H   HIS A  13      10.507   2.185  21.141  1.00 30.00           H  
ATOM    193  HA  HIS A  13       9.915   2.067  18.315  1.00 30.00           H  
ATOM    194  HB3 HIS A  13      10.180  -0.338  18.740  1.00 30.00           H  
ATOM    195  HB2 HIS A  13       8.519   0.070  18.421  1.00 30.00           H  
ATOM    196  HD1 HIS A  13      10.781  -0.661  21.434  1.00 30.00           H  
ATOM    197  HD2 HIS A  13       6.765  -1.134  20.238  1.00 30.00           H  
ATOM    198  HE1 HIS A  13       9.570  -1.994  23.212  1.00 30.00           H  
ATOM    199  N   HIS A  14       7.490   2.749  18.912  1.00 30.00           N  
ATOM    200  CA  HIS A  14       6.189   3.336  19.240  1.00 30.00           C  
ATOM    201  C   HIS A  14       5.103   2.818  18.285  1.00 30.00           C  
ATOM    202  O   HIS A  14       4.220   3.572  17.886  1.00 30.00           O  
ATOM    203  CB  HIS A  14       6.258   4.878  19.420  1.00 30.00           C  
ATOM    204  CG  HIS A  14       6.826   5.722  18.299  1.00 30.00           C  
ATOM    205  ND1 HIS A  14       6.918   7.101  18.405  1.00 30.00           N  
ATOM    206  CD2 HIS A  14       7.329   5.420  17.052  1.00 30.00           C  
ATOM    207  CE1 HIS A  14       7.456   7.556  17.271  1.00 30.00           C  
ATOM    208  NE2 HIS A  14       7.735   6.590  16.405  1.00 30.00           N  
ATOM    209  H   HIS A  14       7.599   2.422  17.959  1.00 30.00           H  
ATOM    210  HA  HIS A  14       5.884   2.932  20.207  1.00 30.00           H  
ATOM    211  HB3 HIS A  14       6.849   5.097  20.310  1.00 30.00           H  
ATOM    212  HB2 HIS A  14       5.261   5.260  19.644  1.00 30.00           H  
ATOM    213  HD1 HIS A  14       6.616   7.665  19.187  1.00 30.00           H  
ATOM    214  HD2 HIS A  14       7.433   4.459  16.571  1.00 30.00           H  
ATOM    215  HE1 HIS A  14       7.638   8.602  17.075  1.00 30.00           H  
ATOM    216  N   GLN A  15       5.192   1.523  17.944  1.00 30.00           N  
ATOM    217  CA  GLN A  15       4.251   0.785  17.102  1.00 30.00           C  
ATOM    218  C   GLN A  15       3.971  -0.565  17.785  1.00 30.00           C  
ATOM    219  O   GLN A  15       4.793  -1.014  18.585  1.00 30.00           O  
ATOM    220  CB  GLN A  15       4.846   0.561  15.690  1.00 30.00           C  
ATOM    221  CG  GLN A  15       5.398   1.813  14.965  1.00 30.00           C  
ATOM    222  CD  GLN A  15       6.923   1.970  15.069  1.00 30.00           C  
ATOM    223  OE1 GLN A  15       7.529   1.676  16.096  1.00 30.00           O  
ATOM    224  NE2 GLN A  15       7.558   2.465  14.006  1.00 30.00           N  
ATOM    225  H   GLN A  15       5.945   0.967  18.325  1.00 30.00           H  
ATOM    226  HA  GLN A  15       3.315   1.334  17.032  1.00 30.00           H  
ATOM    227  HB3 GLN A  15       4.045   0.151  15.073  1.00 30.00           H  
ATOM    228  HB2 GLN A  15       5.607  -0.221  15.714  1.00 30.00           H  
ATOM    229  HG3 GLN A  15       4.904   2.721  15.312  1.00 30.00           H  
ATOM    230  HG2 GLN A  15       5.150   1.735  13.907  1.00 30.00           H  
ATOM    231 HE22 GLN A  15       8.561   2.600  14.046  1.00 30.00           H  
ATOM    232 HE21 GLN A  15       7.054   2.716  13.169  1.00 30.00           H  
ATOM    233  N   LYS A  16       2.826  -1.201  17.475  1.00 30.00           N  
ATOM    234  CA  LYS A  16       2.434  -2.455  18.129  1.00 30.00           C  
ATOM    235  C   LYS A  16       1.493  -3.293  17.248  1.00 30.00           C  
ATOM    236  O   LYS A  16       0.629  -2.737  16.568  1.00 30.00           O  
ATOM    237  CB  LYS A  16       1.834  -2.136  19.520  1.00 30.00           C  
ATOM    238  CG  LYS A  16       1.751  -3.332  20.482  1.00 30.00           C  
ATOM    239  CD  LYS A  16       1.531  -2.878  21.936  1.00 30.00           C  
ATOM    240  CE  LYS A  16       1.637  -4.031  22.946  1.00 30.00           C  
ATOM    241  NZ  LYS A  16       1.491  -3.556  24.334  1.00 30.00           N1+
ATOM    242  H   LYS A  16       2.177  -0.811  16.805  1.00 30.00           H  
ATOM    243  HA  LYS A  16       3.336  -3.055  18.272  1.00 30.00           H  
ATOM    244  HB3 LYS A  16       0.862  -1.650  19.423  1.00 30.00           H  
ATOM    245  HB2 LYS A  16       2.482  -1.405  20.004  1.00 30.00           H  
ATOM    246  HG3 LYS A  16       2.675  -3.909  20.423  1.00 30.00           H  
ATOM    247  HG2 LYS A  16       0.947  -4.003  20.176  1.00 30.00           H  
ATOM    248  HD3 LYS A  16       0.550  -2.406  22.014  1.00 30.00           H  
ATOM    249  HD2 LYS A  16       2.260  -2.106  22.188  1.00 30.00           H  
ATOM    250  HE3 LYS A  16       2.605  -4.525  22.853  1.00 30.00           H  
ATOM    251  HE2 LYS A  16       0.872  -4.782  22.745  1.00 30.00           H  
ATOM    252  HZ1 LYS A  16       1.574  -4.338  24.969  1.00 30.00           H  
ATOM    253  HZ2 LYS A  16       2.215  -2.882  24.538  1.00 30.00           H  
ATOM    254  HZ3 LYS A  16       0.586  -3.124  24.451  1.00 30.00           H  
ATOM    255  N   LEU A  17       1.689  -4.623  17.305  1.00 30.00           N  
ATOM    256  CA  LEU A  17       0.937  -5.640  16.568  1.00 30.00           C  
ATOM    257  C   LEU A  17      -0.117  -6.258  17.507  1.00 30.00           C  
ATOM    258  O   LEU A  17       0.095  -7.344  18.048  1.00 30.00           O  
ATOM    259  CB  LEU A  17       1.921  -6.715  16.032  1.00 30.00           C  
ATOM    260  CG  LEU A  17       3.041  -6.206  15.093  1.00 30.00           C  
ATOM    261  CD1 LEU A  17       3.998  -7.356  14.705  1.00 30.00           C  
ATOM    262  CD2 LEU A  17       2.490  -5.467  13.858  1.00 30.00           C  
ATOM    263  H   LEU A  17       2.419  -4.981  17.903  1.00 30.00           H  
ATOM    264  HA  LEU A  17       0.411  -5.187  15.726  1.00 30.00           H  
ATOM    265  HB3 LEU A  17       1.349  -7.479  15.504  1.00 30.00           H  
ATOM    266  HB2 LEU A  17       2.394  -7.222  16.875  1.00 30.00           H  
ATOM    267  HG  LEU A  17       3.640  -5.487  15.654  1.00 30.00           H  
ATOM    268 HD11 LEU A  17       3.952  -7.603  13.643  1.00 30.00           H  
ATOM    269 HD12 LEU A  17       5.031  -7.093  14.931  1.00 30.00           H  
ATOM    270 HD13 LEU A  17       3.775  -8.276  15.247  1.00 30.00           H  
ATOM    271 HD21 LEU A  17       1.436  -5.687  13.694  1.00 30.00           H  
ATOM    272 HD22 LEU A  17       2.587  -4.387  13.976  1.00 30.00           H  
ATOM    273 HD23 LEU A  17       3.010  -5.735  12.939  1.00 30.00           H  
ATOM    274  N   VAL A  18      -1.226  -5.527  17.707  1.00 30.00           N  
ATOM    275  CA  VAL A  18      -2.343  -5.884  18.584  1.00 30.00           C  
ATOM    276  C   VAL A  18      -3.148  -7.059  17.982  1.00 30.00           C  
ATOM    277  O   VAL A  18      -3.955  -6.850  17.077  1.00 30.00           O  
ATOM    278  CB  VAL A  18      -3.274  -4.654  18.801  1.00 30.00           C  
ATOM    279  CG1 VAL A  18      -4.517  -4.947  19.670  1.00 30.00           C  
ATOM    280  CG2 VAL A  18      -2.507  -3.455  19.390  1.00 30.00           C  
ATOM    281  H   VAL A  18      -1.338  -4.665  17.190  1.00 30.00           H  
ATOM    282  HA  VAL A  18      -1.939  -6.188  19.552  1.00 30.00           H  
ATOM    283  HB  VAL A  18      -3.638  -4.328  17.827  1.00 30.00           H  
ATOM    284 HG11 VAL A  18      -4.231  -5.351  20.641  1.00 30.00           H  
ATOM    285 HG12 VAL A  18      -5.094  -4.039  19.847  1.00 30.00           H  
ATOM    286 HG13 VAL A  18      -5.194  -5.659  19.198  1.00 30.00           H  
ATOM    287 HG21 VAL A  18      -1.709  -3.116  18.729  1.00 30.00           H  
ATOM    288 HG22 VAL A  18      -3.176  -2.609  19.540  1.00 30.00           H  
ATOM    289 HG23 VAL A  18      -2.059  -3.703  20.353  1.00 30.00           H  
ATOM    290  N   PHE A  19      -2.868  -8.279  18.469  1.00 30.00           N  
ATOM    291  CA  PHE A  19      -3.377  -9.533  17.915  1.00 30.00           C  
ATOM    292  C   PHE A  19      -4.316 -10.204  18.927  1.00 30.00           C  
ATOM    293  O   PHE A  19      -3.834 -10.713  19.938  1.00 30.00           O  
ATOM    294  CB  PHE A  19      -2.164 -10.414  17.540  1.00 30.00           C  
ATOM    295  CG  PHE A  19      -2.440 -11.780  16.926  1.00 30.00           C  
ATOM    296  CD1 PHE A  19      -3.491 -11.967  16.001  1.00 30.00           C  
ATOM    297  CD2 PHE A  19      -1.504 -12.822  17.108  1.00 30.00           C  
ATOM    298  CE1 PHE A  19      -3.614 -13.170  15.321  1.00 30.00           C  
ATOM    299  CE2 PHE A  19      -1.639 -14.014  16.410  1.00 30.00           C  
ATOM    300  CZ  PHE A  19      -2.688 -14.185  15.517  1.00 30.00           C  
ATOM    301  H   PHE A  19      -2.197  -8.372  19.218  1.00 30.00           H  
ATOM    302  HA  PHE A  19      -3.938  -9.331  17.002  1.00 30.00           H  
ATOM    303  HB3 PHE A  19      -1.541 -10.557  18.424  1.00 30.00           H  
ATOM    304  HB2 PHE A  19      -1.541  -9.872  16.827  1.00 30.00           H  
ATOM    305  HD1 PHE A  19      -4.201 -11.180  15.797  1.00 30.00           H  
ATOM    306  HD2 PHE A  19      -0.664 -12.689  17.774  1.00 30.00           H  
ATOM    307  HE1 PHE A  19      -4.426 -13.306  14.623  1.00 30.00           H  
ATOM    308  HE2 PHE A  19      -0.914 -14.802  16.548  1.00 30.00           H  
ATOM    309  HZ  PHE A  19      -2.780 -15.107  14.965  1.00 30.00           H  
ATOM    310  N   PHE A  20      -5.627 -10.169  18.622  1.00 30.00           N  
ATOM    311  CA  PHE A  20      -6.767 -10.602  19.444  1.00 30.00           C  
ATOM    312  C   PHE A  20      -6.935  -9.764  20.729  1.00 30.00           C  
ATOM    313  O   PHE A  20      -6.021  -9.717  21.552  1.00 30.00           O  
ATOM    314  CB  PHE A  20      -6.726 -12.115  19.777  1.00 30.00           C  
ATOM    315  CG  PHE A  20      -6.908 -13.078  18.613  1.00 30.00           C  
ATOM    316  CD1 PHE A  20      -8.169 -13.218  17.993  1.00 30.00           C  
ATOM    317  CD2 PHE A  20      -5.811 -13.808  18.106  1.00 30.00           C  
ATOM    318  CE1 PHE A  20      -8.327 -14.100  16.931  1.00 30.00           C  
ATOM    319  CE2 PHE A  20      -5.995 -14.694  17.053  1.00 30.00           C  
ATOM    320  CZ  PHE A  20      -7.246 -14.839  16.467  1.00 30.00           C  
ATOM    321  H   PHE A  20      -5.893  -9.739  17.745  1.00 30.00           H  
ATOM    322  HA  PHE A  20      -7.651 -10.430  18.829  1.00 30.00           H  
ATOM    323  HB3 PHE A  20      -7.519 -12.341  20.492  1.00 30.00           H  
ATOM    324  HB2 PHE A  20      -5.802 -12.369  20.295  1.00 30.00           H  
ATOM    325  HD1 PHE A  20      -9.016 -12.649  18.348  1.00 30.00           H  
ATOM    326  HD2 PHE A  20      -4.831 -13.695  18.547  1.00 30.00           H  
ATOM    327  HE1 PHE A  20      -9.293 -14.210  16.461  1.00 30.00           H  
ATOM    328  HE2 PHE A  20      -5.160 -15.268  16.680  1.00 30.00           H  
ATOM    329  HZ  PHE A  20      -7.376 -15.519  15.639  1.00 30.00           H  
ATOM    330  N   ALA A  21      -8.126  -9.159  20.903  1.00 30.00           N  
ATOM    331  CA  ALA A  21      -8.506  -8.372  22.088  1.00 30.00           C  
ATOM    332  C   ALA A  21      -8.486  -9.158  23.418  1.00 30.00           C  
ATOM    333  O   ALA A  21      -8.251  -8.556  24.466  1.00 30.00           O  
ATOM    334  CB  ALA A  21      -9.881  -7.737  21.843  1.00 30.00           C  
ATOM    335  H   ALA A  21      -8.830  -9.238  20.183  1.00 30.00           H  
ATOM    336  HA  ALA A  21      -7.778  -7.565  22.185  1.00 30.00           H  
ATOM    337  HB1 ALA A  21      -9.848  -7.068  20.983  1.00 30.00           H  
ATOM    338  HB2 ALA A  21     -10.644  -8.492  21.648  1.00 30.00           H  
ATOM    339  HB3 ALA A  21     -10.207  -7.147  22.700  1.00 30.00           H  
ATOM    340  N   GLU A  22      -8.662 -10.484  23.326  1.00 30.00           N  
ATOM    341  CA  GLU A  22      -8.317 -11.467  24.346  1.00 30.00           C  
ATOM    342  C   GLU A  22      -7.592 -12.608  23.624  1.00 30.00           C  
ATOM    343  O   GLU A  22      -8.250 -13.433  22.989  1.00 30.00           O  
ATOM    344  CB  GLU A  22      -9.585 -11.958  25.090  1.00 30.00           C  
ATOM    345  CG  GLU A  22     -10.020 -11.060  26.272  1.00 30.00           C  
ATOM    346  CD  GLU A  22      -9.147 -11.142  27.542  1.00 30.00           C  
ATOM    347  OE1 GLU A  22      -8.305 -12.064  27.650  1.00 30.00           O  
ATOM    348  OE2 GLU A  22      -9.352 -10.268  28.413  1.00 30.00           O1-
ATOM    349  H   GLU A  22      -8.880 -10.876  22.422  1.00 30.00           H  
ATOM    350  HA  GLU A  22      -7.616 -11.036  25.064  1.00 30.00           H  
ATOM    351  HB3 GLU A  22      -9.463 -12.988  25.431  1.00 30.00           H  
ATOM    352  HB2 GLU A  22     -10.415 -12.001  24.382  1.00 30.00           H  
ATOM    353  HG3 GLU A  22     -11.033 -11.339  26.563  1.00 30.00           H  
ATOM    354  HG2 GLU A  22     -10.079 -10.023  25.942  1.00 30.00           H  
ATOM    355  N   ASP A  23      -6.251 -12.617  23.714  1.00 30.00           N  
ATOM    356  CA  ASP A  23      -5.407 -13.705  23.211  1.00 30.00           C  
ATOM    357  C   ASP A  23      -5.264 -14.796  24.292  1.00 30.00           C  
ATOM    358  O   ASP A  23      -5.571 -14.568  25.464  1.00 30.00           O  
ATOM    359  CB  ASP A  23      -4.024 -13.206  22.702  1.00 30.00           C  
ATOM    360  CG  ASP A  23      -3.034 -12.689  23.762  1.00 30.00           C  
ATOM    361  OD1 ASP A  23      -3.181 -11.517  24.171  1.00 30.00           O  
ATOM    362  OD2 ASP A  23      -2.223 -13.516  24.238  1.00 30.00           O1-
ATOM    363  H   ASP A  23      -5.773 -11.893  24.234  1.00 30.00           H  
ATOM    364  HA  ASP A  23      -5.904 -14.167  22.356  1.00 30.00           H  
ATOM    365  HB3 ASP A  23      -4.198 -12.380  22.012  1.00 30.00           H  
ATOM    366  HB2 ASP A  23      -3.550 -13.977  22.093  1.00 30.00           H  
ATOM    367  N   VAL A  24      -4.755 -15.957  23.862  1.00 30.00           N  
ATOM    368  CA  VAL A  24      -4.383 -17.083  24.722  1.00 30.00           C  
ATOM    369  C   VAL A  24      -2.958 -17.579  24.378  1.00 30.00           C  
ATOM    370  O   VAL A  24      -2.651 -18.761  24.538  1.00 30.00           O  
ATOM    371  CB  VAL A  24      -5.429 -18.235  24.640  1.00 30.00           C  
ATOM    372  CG1 VAL A  24      -6.773 -17.823  25.269  1.00 30.00           C  
ATOM    373  CG2 VAL A  24      -5.638 -18.796  23.218  1.00 30.00           C  
ATOM    374  H   VAL A  24      -4.530 -16.063  22.884  1.00 30.00           H  
ATOM    375  HA  VAL A  24      -4.323 -16.750  25.761  1.00 30.00           H  
ATOM    376  HB  VAL A  24      -5.067 -19.060  25.255  1.00 30.00           H  
ATOM    377 HG11 VAL A  24      -7.253 -17.025  24.703  1.00 30.00           H  
ATOM    378 HG12 VAL A  24      -7.465 -18.665  25.301  1.00 30.00           H  
ATOM    379 HG13 VAL A  24      -6.638 -17.470  26.292  1.00 30.00           H  
ATOM    380 HG21 VAL A  24      -6.011 -18.030  22.537  1.00 30.00           H  
ATOM    381 HG22 VAL A  24      -4.714 -19.193  22.797  1.00 30.00           H  
ATOM    382 HG23 VAL A  24      -6.364 -19.608  23.224  1.00 30.00           H  
ATOM    383  N   GLY A  25      -2.102 -16.644  23.924  1.00 30.00           N  
ATOM    384  CA  GLY A  25      -0.725 -16.880  23.497  1.00 30.00           C  
ATOM    385  C   GLY A  25      -0.682 -17.372  22.043  1.00 30.00           C  
ATOM    386  O   GLY A  25      -1.646 -17.947  21.536  1.00 30.00           O  
ATOM    387  H   GLY A  25      -2.419 -15.683  23.875  1.00 30.00           H  
ATOM    388  HA3 GLY A  25      -0.237 -17.610  24.145  1.00 30.00           H  
ATOM    389  HA2 GLY A  25      -0.171 -15.945  23.588  1.00 30.00           H  
ATOM    390  N   SER A  26       0.471 -17.164  21.383  1.00 30.00           N  
ATOM    391  CA  SER A  26       0.758 -17.641  20.027  1.00 30.00           C  
ATOM    392  C   SER A  26       0.775 -19.182  19.958  1.00 30.00           C  
ATOM    393  O   SER A  26       1.339 -19.826  20.843  1.00 30.00           O  
ATOM    394  CB  SER A  26       2.059 -16.979  19.527  1.00 30.00           C  
ATOM    395  OG  SER A  26       3.200 -17.389  20.256  1.00 30.00           O  
ATOM    396  H   SER A  26       1.240 -16.709  21.853  1.00 30.00           H  
ATOM    397  HA  SER A  26      -0.055 -17.280  19.396  1.00 30.00           H  
ATOM    398  HB3 SER A  26       1.975 -15.894  19.593  1.00 30.00           H  
ATOM    399  HB2 SER A  26       2.217 -17.217  18.474  1.00 30.00           H  
ATOM    400  HG  SER A  26       3.974 -16.961  19.881  1.00 30.00           H  
ATOM    401  N   ASN A  27       0.097 -19.737  18.941  1.00 30.00           N  
ATOM    402  CA  ASN A  27      -0.248 -21.160  18.877  1.00 30.00           C  
ATOM    403  C   ASN A  27      -0.360 -21.668  17.427  1.00 30.00           C  
ATOM    404  O   ASN A  27      -0.064 -20.936  16.483  1.00 30.00           O  
ATOM    405  CB  ASN A  27      -1.505 -21.439  19.754  1.00 30.00           C  
ATOM    406  CG  ASN A  27      -2.813 -20.796  19.262  1.00 30.00           C  
ATOM    407  OD1 ASN A  27      -3.363 -21.192  18.236  1.00 30.00           O  
ATOM    408  ND2 ASN A  27      -3.331 -19.817  20.004  1.00 30.00           N  
ATOM    409  H   ASN A  27      -0.299 -19.148  18.220  1.00 30.00           H  
ATOM    410  HA  ASN A  27       0.579 -21.736  19.296  1.00 30.00           H  
ATOM    411  HB3 ASN A  27      -1.314 -21.112  20.777  1.00 30.00           H  
ATOM    412  HB2 ASN A  27      -1.676 -22.513  19.829  1.00 30.00           H  
ATOM    413 HD22 ASN A  27      -4.196 -19.375  19.728  1.00 30.00           H  
ATOM    414 HD21 ASN A  27      -2.843 -19.476  20.823  1.00 30.00           H  
ATOM    415  N   LYS A  28      -0.795 -22.934  17.302  1.00 30.00           N  
ATOM    416  CA  LYS A  28      -1.003 -23.706  16.072  1.00 30.00           C  
ATOM    417  C   LYS A  28      -1.865 -23.039  14.976  1.00 30.00           C  
ATOM    418  O   LYS A  28      -1.669 -23.356  13.805  1.00 30.00           O  
ATOM    419  CB  LYS A  28      -1.584 -25.087  16.463  1.00 30.00           C  
ATOM    420  CG  LYS A  28      -2.966 -25.043  17.155  1.00 30.00           C  
ATOM    421  CD  LYS A  28      -3.554 -26.438  17.415  1.00 30.00           C  
ATOM    422  CE  LYS A  28      -4.964 -26.367  18.028  1.00 30.00           C  
ATOM    423  NZ  LYS A  28      -5.567 -27.704  18.174  1.00 30.00           N1+
ATOM    424  H   LYS A  28      -1.008 -23.440  18.149  1.00 30.00           H  
ATOM    425  HA  LYS A  28      -0.014 -23.867  15.638  1.00 30.00           H  
ATOM    426  HB3 LYS A  28      -0.874 -25.606  17.110  1.00 30.00           H  
ATOM    427  HB2 LYS A  28      -1.662 -25.700  15.563  1.00 30.00           H  
ATOM    428  HG3 LYS A  28      -3.673 -24.485  16.543  1.00 30.00           H  
ATOM    429  HG2 LYS A  28      -2.891 -24.503  18.100  1.00 30.00           H  
ATOM    430  HD3 LYS A  28      -2.887 -26.991  18.078  1.00 30.00           H  
ATOM    431  HD2 LYS A  28      -3.583 -26.992  16.476  1.00 30.00           H  
ATOM    432  HE3 LYS A  28      -5.619 -25.766  17.397  1.00 30.00           H  
ATOM    433  HE2 LYS A  28      -4.927 -25.884  19.005  1.00 30.00           H  
ATOM    434  HZ1 LYS A  28      -6.488 -27.616  18.579  1.00 30.00           H  
ATOM    435  HZ2 LYS A  28      -5.640 -28.144  17.268  1.00 30.00           H  
ATOM    436  HZ3 LYS A  28      -4.990 -28.271  18.778  1.00 30.00           H  
ATOM    437  N   GLY A  29      -2.797 -22.155  15.368  1.00 30.00           N  
ATOM    438  CA  GLY A  29      -3.690 -21.438  14.459  1.00 30.00           C  
ATOM    439  C   GLY A  29      -3.434 -19.924  14.489  1.00 30.00           C  
ATOM    440  O   GLY A  29      -4.160 -19.201  13.810  1.00 30.00           O  
ATOM    441  H   GLY A  29      -2.899 -21.953  16.354  1.00 30.00           H  
ATOM    442  HA3 GLY A  29      -4.717 -21.621  14.775  1.00 30.00           H  
ATOM    443  HA2 GLY A  29      -3.614 -21.792  13.430  1.00 30.00           H  
ATOM    444  N   ALA A  30      -2.460 -19.439  15.279  1.00 30.00           N  
ATOM    445  CA  ALA A  30      -2.239 -18.022  15.563  1.00 30.00           C  
ATOM    446  C   ALA A  30      -0.736 -17.736  15.698  1.00 30.00           C  
ATOM    447  O   ALA A  30      -0.229 -17.602  16.810  1.00 30.00           O  
ATOM    448  CB  ALA A  30      -3.046 -17.633  16.817  1.00 30.00           C  
ATOM    449  H   ALA A  30      -1.860 -20.083  15.778  1.00 30.00           H  
ATOM    450  HA  ALA A  30      -2.602 -17.416  14.735  1.00 30.00           H  
ATOM    451  HB1 ALA A  30      -2.893 -16.588  17.083  1.00 30.00           H  
ATOM    452  HB2 ALA A  30      -4.115 -17.774  16.657  1.00 30.00           H  
ATOM    453  HB3 ALA A  30      -2.757 -18.234  17.679  1.00 30.00           H  
ATOM    454  N   ILE A  31      -0.055 -17.665  14.545  1.00 30.00           N  
ATOM    455  CA  ILE A  31       1.385 -17.424  14.417  1.00 30.00           C  
ATOM    456  C   ILE A  31       1.675 -15.910  14.360  1.00 30.00           C  
ATOM    457  O   ILE A  31       0.926 -15.179  13.711  1.00 30.00           O  
ATOM    458  CB  ILE A  31       1.909 -18.089  13.105  1.00 30.00           C  
ATOM    459  CG1 ILE A  31       1.702 -19.625  13.098  1.00 30.00           C  
ATOM    460  CG2 ILE A  31       3.359 -17.736  12.700  1.00 30.00           C  
ATOM    461  CD1 ILE A  31       2.525 -20.405  14.136  1.00 30.00           C  
ATOM    462  H   ILE A  31      -0.562 -17.756  13.675  1.00 30.00           H  
ATOM    463  HA  ILE A  31       1.906 -17.847  15.277  1.00 30.00           H  
ATOM    464  HB  ILE A  31       1.285 -17.703  12.300  1.00 30.00           H  
ATOM    465 HG13 ILE A  31       1.936 -20.011  12.105  1.00 30.00           H  
ATOM    466 HG12 ILE A  31       0.647 -19.860  13.246  1.00 30.00           H  
ATOM    467 HG21 ILE A  31       3.661 -18.289  11.811  1.00 30.00           H  
ATOM    468 HG22 ILE A  31       3.476 -16.679  12.457  1.00 30.00           H  
ATOM    469 HG23 ILE A  31       4.067 -17.973  13.495  1.00 30.00           H  
ATOM    470 HD11 ILE A  31       2.326 -21.474  14.052  1.00 30.00           H  
ATOM    471 HD12 ILE A  31       3.596 -20.261  13.993  1.00 30.00           H  
ATOM    472 HD13 ILE A  31       2.275 -20.110  15.154  1.00 30.00           H  
ATOM    473  N   ILE A  32       2.776 -15.477  15.003  1.00 30.00           N  
ATOM    474  CA  ILE A  32       3.228 -14.084  14.983  1.00 30.00           C  
ATOM    475  C   ILE A  32       4.757 -13.972  15.153  1.00 30.00           C  
ATOM    476  O   ILE A  32       5.324 -14.592  16.054  1.00 30.00           O  
ATOM    477  CB  ILE A  32       2.480 -13.192  16.023  1.00 30.00           C  
ATOM    478  CG1 ILE A  32       2.831 -11.689  15.883  1.00 30.00           C  
ATOM    479  CG2 ILE A  32       2.629 -13.655  17.485  1.00 30.00           C  
ATOM    480  CD1 ILE A  32       1.775 -10.738  16.470  1.00 30.00           C  
ATOM    481  H   ILE A  32       3.360 -16.126  15.511  1.00 30.00           H  
ATOM    482  HA  ILE A  32       2.995 -13.700  13.994  1.00 30.00           H  
ATOM    483  HB  ILE A  32       1.420 -13.298  15.796  1.00 30.00           H  
ATOM    484 HG13 ILE A  32       2.966 -11.435  14.831  1.00 30.00           H  
ATOM    485 HG12 ILE A  32       3.794 -11.488  16.355  1.00 30.00           H  
ATOM    486 HG21 ILE A  32       3.649 -13.534  17.851  1.00 30.00           H  
ATOM    487 HG22 ILE A  32       1.976 -13.085  18.145  1.00 30.00           H  
ATOM    488 HG23 ILE A  32       2.357 -14.705  17.591  1.00 30.00           H  
ATOM    489 HD11 ILE A  32       0.784 -11.187  16.490  1.00 30.00           H  
ATOM    490 HD12 ILE A  32       2.030 -10.451  17.491  1.00 30.00           H  
ATOM    491 HD13 ILE A  32       1.706  -9.826  15.879  1.00 30.00           H  
ATOM    492  N   GLY A  33       5.386 -13.170  14.278  1.00 30.00           N  
ATOM    493  CA  GLY A  33       6.819 -12.880  14.290  1.00 30.00           C  
ATOM    494  C   GLY A  33       7.095 -11.766  13.269  1.00 30.00           C  
ATOM    495  O   GLY A  33       6.278 -11.510  12.389  1.00 30.00           O  
ATOM    496  H   GLY A  33       4.847 -12.707  13.558  1.00 30.00           H  
ATOM    497  HA3 GLY A  33       7.386 -13.773  14.022  1.00 30.00           H  
ATOM    498  HA2 GLY A  33       7.133 -12.560  15.285  1.00 30.00           H  
ATOM    499  N   LEU A  34       8.254 -11.095  13.383  1.00 30.00           N  
ATOM    500  CA  LEU A  34       8.616  -9.927  12.564  1.00 30.00           C  
ATOM    501  C   LEU A  34       8.990 -10.287  11.111  1.00 30.00           C  
ATOM    502  O   LEU A  34       8.643  -9.536  10.198  1.00 30.00           O  
ATOM    503  CB  LEU A  34       9.776  -9.162  13.242  1.00 30.00           C  
ATOM    504  CG  LEU A  34       9.518  -8.709  14.701  1.00 30.00           C  
ATOM    505  CD1 LEU A  34      10.814  -8.201  15.357  1.00 30.00           C  
ATOM    506  CD2 LEU A  34       8.367  -7.690  14.837  1.00 30.00           C  
ATOM    507  H   LEU A  34       8.905 -11.344  14.113  1.00 30.00           H  
ATOM    508  HA  LEU A  34       7.746  -9.270  12.513  1.00 30.00           H  
ATOM    509  HB3 LEU A  34      10.033  -8.286  12.643  1.00 30.00           H  
ATOM    510  HB2 LEU A  34      10.661  -9.800  13.223  1.00 30.00           H  
ATOM    511  HG  LEU A  34       9.231  -9.592  15.272  1.00 30.00           H  
ATOM    512 HD11 LEU A  34      10.961  -7.132  15.203  1.00 30.00           H  
ATOM    513 HD12 LEU A  34      10.805  -8.385  16.431  1.00 30.00           H  
ATOM    514 HD13 LEU A  34      11.690  -8.711  14.955  1.00 30.00           H  
ATOM    515 HD21 LEU A  34       7.905  -7.461  13.878  1.00 30.00           H  
ATOM    516 HD22 LEU A  34       7.582  -8.076  15.487  1.00 30.00           H  
ATOM    517 HD23 LEU A  34       8.700  -6.743  15.262  1.00 30.00           H  
ATOM    518  N   MET A  35       9.678 -11.426  10.935  1.00 30.00           N  
ATOM    519  CA  MET A  35      10.105 -11.982   9.652  1.00 30.00           C  
ATOM    520  C   MET A  35       9.769 -13.479   9.656  1.00 30.00           C  
ATOM    521  O   MET A  35      10.656 -14.302   9.885  1.00 30.00           O  
ATOM    522  CB  MET A  35      11.620 -11.736   9.440  1.00 30.00           C  
ATOM    523  CG  MET A  35      12.016 -10.263   9.283  1.00 30.00           C  
ATOM    524  SD  MET A  35      13.771  -9.980   8.921  1.00 30.00           S  
ATOM    525  CE  MET A  35      14.508 -10.417  10.518  1.00 30.00           C  
ATOM    526  H   MET A  35       9.908 -11.984  11.744  1.00 30.00           H  
ATOM    527  HA  MET A  35       9.553 -11.529   8.829  1.00 30.00           H  
ATOM    528  HB3 MET A  35      11.954 -12.276   8.554  1.00 30.00           H  
ATOM    529  HB2 MET A  35      12.177 -12.163  10.274  1.00 30.00           H  
ATOM    530  HG3 MET A  35      11.761  -9.704  10.183  1.00 30.00           H  
ATOM    531  HG2 MET A  35      11.444  -9.823   8.469  1.00 30.00           H  
ATOM    532  HE1 MET A  35      14.415 -11.487  10.702  1.00 30.00           H  
ATOM    533  HE2 MET A  35      15.567 -10.159  10.523  1.00 30.00           H  
ATOM    534  HE3 MET A  35      14.016  -9.881  11.328  1.00 30.00           H  
ATOM    535  N   VAL A  36       8.483 -13.808   9.439  1.00 30.00           N  
ATOM    536  CA  VAL A  36       8.006 -15.193   9.396  1.00 30.00           C  
ATOM    537  C   VAL A  36       8.320 -15.789   8.009  1.00 30.00           C  
ATOM    538  O   VAL A  36       7.769 -15.317   7.012  1.00 30.00           O  
ATOM    539  CB  VAL A  36       6.471 -15.307   9.639  1.00 30.00           C  
ATOM    540  CG1 VAL A  36       6.004 -16.770   9.762  1.00 30.00           C  
ATOM    541  CG2 VAL A  36       6.015 -14.532  10.886  1.00 30.00           C  
ATOM    542  H   VAL A  36       7.801 -13.086   9.251  1.00 30.00           H  
ATOM    543  HA  VAL A  36       8.517 -15.773  10.167  1.00 30.00           H  
ATOM    544  HB  VAL A  36       5.941 -14.870   8.791  1.00 30.00           H  
ATOM    545 HG11 VAL A  36       6.269 -17.367   8.891  1.00 30.00           H  
ATOM    546 HG12 VAL A  36       6.453 -17.247  10.633  1.00 30.00           H  
ATOM    547 HG13 VAL A  36       4.922 -16.830   9.879  1.00 30.00           H  
ATOM    548 HG21 VAL A  36       6.570 -14.836  11.773  1.00 30.00           H  
ATOM    549 HG22 VAL A  36       6.154 -13.461  10.746  1.00 30.00           H  
ATOM    550 HG23 VAL A  36       4.954 -14.687  11.086  1.00 30.00           H  
ATOM    551  N   GLY A  37       9.225 -16.780   7.969  1.00 30.00           N  
ATOM    552  CA  GLY A  37       9.700 -17.378   6.726  1.00 30.00           C  
ATOM    553  C   GLY A  37       9.238 -18.833   6.646  1.00 30.00           C  
ATOM    554  O   GLY A  37       9.694 -19.668   7.425  1.00 30.00           O  
ATOM    555  H   GLY A  37       9.647 -17.109   8.825  1.00 30.00           H  
ATOM    556  HA3 GLY A  37      10.791 -17.353   6.720  1.00 30.00           H  
ATOM    557  HA2 GLY A  37       9.375 -16.824   5.845  1.00 30.00           H  
ATOM    558  N   GLY A  38       8.395 -19.133   5.645  1.00 30.00           N  
ATOM    559  CA  GLY A  38       8.076 -20.481   5.171  1.00 30.00           C  
ATOM    560  C   GLY A  38       7.166 -21.326   6.070  1.00 30.00           C  
ATOM    561  O   GLY A  38       6.969 -22.498   5.753  1.00 30.00           O  
ATOM    562  H   GLY A  38       8.063 -18.376   5.058  1.00 30.00           H  
ATOM    563  HA3 GLY A  38       9.008 -21.028   5.039  1.00 30.00           H  
ATOM    564  HA2 GLY A  38       7.605 -20.401   4.192  1.00 30.00           H  
ATOM    565  N   VAL A  39       6.643 -20.775   7.179  1.00 30.00           N  
ATOM    566  CA  VAL A  39       5.891 -21.507   8.203  1.00 30.00           C  
ATOM    567  C   VAL A  39       4.550 -22.060   7.680  1.00 30.00           C  
ATOM    568  O   VAL A  39       3.703 -21.285   7.234  1.00 30.00           O  
ATOM    569  CB  VAL A  39       5.636 -20.611   9.451  1.00 30.00           C  
ATOM    570  CG1 VAL A  39       4.690 -21.219  10.511  1.00 30.00           C  
ATOM    571  CG2 VAL A  39       6.968 -20.219  10.118  1.00 30.00           C  
ATOM    572  H   VAL A  39       6.843 -19.807   7.383  1.00 30.00           H  
ATOM    573  HA  VAL A  39       6.513 -22.349   8.516  1.00 30.00           H  
ATOM    574  HB  VAL A  39       5.167 -19.684   9.115  1.00 30.00           H  
ATOM    575 HG11 VAL A  39       4.645 -20.594  11.404  1.00 30.00           H  
ATOM    576 HG12 VAL A  39       3.666 -21.310  10.149  1.00 30.00           H  
ATOM    577 HG13 VAL A  39       5.026 -22.209  10.821  1.00 30.00           H  
ATOM    578 HG21 VAL A  39       6.803 -19.611  11.007  1.00 30.00           H  
ATOM    579 HG22 VAL A  39       7.531 -21.101  10.425  1.00 30.00           H  
ATOM    580 HG23 VAL A  39       7.601 -19.639   9.446  1.00 30.00           H  
ATOM    581  N   VAL A  40       4.391 -23.391   7.774  1.00 30.00           N  
ATOM    582  CA  VAL A  40       3.170 -24.105   7.409  1.00 30.00           C  
ATOM    583  C   VAL A  40       2.353 -24.401   8.680  1.00 30.00           C  
ATOM    584  O   VAL A  40       2.911 -24.870   9.673  1.00 30.00           O  
ATOM    585  CB  VAL A  40       3.473 -25.467   6.710  1.00 30.00           C  
ATOM    586  CG1 VAL A  40       2.202 -26.247   6.298  1.00 30.00           C  
ATOM    587  CG2 VAL A  40       4.393 -25.300   5.486  1.00 30.00           C  
ATOM    588  H   VAL A  40       5.135 -23.956   8.158  1.00 30.00           H  
ATOM    589  HA  VAL A  40       2.578 -23.494   6.730  1.00 30.00           H  
ATOM    590  HB  VAL A  40       4.017 -26.100   7.414  1.00 30.00           H  
ATOM    591 HG11 VAL A  40       2.457 -27.141   5.727  1.00 30.00           H  
ATOM    592 HG12 VAL A  40       1.625 -26.583   7.159  1.00 30.00           H  
ATOM    593 HG13 VAL A  40       1.546 -25.637   5.676  1.00 30.00           H  
ATOM    594 HG21 VAL A  40       4.574 -26.257   4.994  1.00 30.00           H  
ATOM    595 HG22 VAL A  40       3.967 -24.627   4.745  1.00 30.00           H  
ATOM    596 HG23 VAL A  40       5.367 -24.901   5.769  1.00 30.00           H  
ATOM    597  N   ILE A  41       1.040 -24.157   8.594  1.00 30.00           N  
ATOM    598  CA  ILE A  41       0.021 -24.583   9.555  1.00 30.00           C  
ATOM    599  C   ILE A  41      -1.205 -25.104   8.777  1.00 30.00           C  
ATOM    600  O   ILE A  41      -1.280 -24.910   7.564  1.00 30.00           O  
ATOM    601  CB  ILE A  41      -0.415 -23.427  10.509  1.00 30.00           C  
ATOM    602  CG1 ILE A  41      -1.089 -22.213   9.816  1.00 30.00           C  
ATOM    603  CG2 ILE A  41       0.751 -22.987  11.416  1.00 30.00           C  
ATOM    604  CD1 ILE A  41      -1.858 -21.293  10.778  1.00 30.00           C  
ATOM    605  H   ILE A  41       0.674 -23.748   7.742  1.00 30.00           H  
ATOM    606  HA  ILE A  41       0.402 -25.418  10.147  1.00 30.00           H  
ATOM    607  HB  ILE A  41      -1.163 -23.850  11.182  1.00 30.00           H  
ATOM    608 HG13 ILE A  41      -1.802 -22.536   9.060  1.00 30.00           H  
ATOM    609 HG12 ILE A  41      -0.336 -21.640   9.275  1.00 30.00           H  
ATOM    610 HG21 ILE A  41       1.519 -22.457  10.853  1.00 30.00           H  
ATOM    611 HG22 ILE A  41       0.419 -22.327  12.216  1.00 30.00           H  
ATOM    612 HG23 ILE A  41       1.223 -23.846  11.893  1.00 30.00           H  
ATOM    613 HD11 ILE A  41      -2.232 -20.415  10.252  1.00 30.00           H  
ATOM    614 HD12 ILE A  41      -2.715 -21.810  11.208  1.00 30.00           H  
ATOM    615 HD13 ILE A  41      -1.235 -20.932  11.596  1.00 30.00           H  
ATOM    616  N   ALA A  42      -2.148 -25.745   9.486  1.00 30.00           N  
ATOM    617  CA  ALA A  42      -3.431 -26.194   8.932  1.00 30.00           C  
ATOM    618  C   ALA A  42      -4.587 -25.281   9.389  1.00 30.00           C  
ATOM    619  O   ALA A  42      -4.321 -23.984   9.057  1.00 30.00           O  
ATOM    620  OXT ALA A  42      -5.594 -25.672   9.944  1.00 30.00           O  
ATOM    621  CB  ALA A  42      -3.643 -27.670   9.311  1.00 30.00           C  
ATOM    622  H   ALA A  42      -2.025 -25.871  10.480  1.00 30.00           H  
ATOM    623  HA  ALA A  42      -3.420 -26.151   7.843  1.00 30.00           H  
ATOM    625  HB1 ALA A  42      -2.837 -28.292   8.922  1.00 30.00           H  
ATOM    626  HB2 ALA A  42      -3.676 -27.806  10.393  1.00 30.00           H  
ATOM    627  HB3 ALA A  42      -4.577 -28.053   8.897  1.00 30.00           H  
TER     628      ALA A  42
ATOM    629  N   ASP B  43     -21.713  11.136   9.073  1.00110.00           N  
ATOM    630  CA  ASP B  43     -20.787  10.010   9.329  1.00110.00           C  
ATOM    631  C   ASP B  43     -19.400  10.516   9.832  1.00110.00           C  
ATOM    632  O   ASP B  43     -18.581   9.666  10.189  1.00110.00           O  
ATOM    633  CB  ASP B  43     -20.685   9.029   8.121  1.00110.00           C  
ATOM    634  CG  ASP B  43     -19.834   9.485   6.920  1.00110.00           C  
ATOM    635  OD1 ASP B  43     -19.020   8.664   6.444  1.00110.00           O  
ATOM    636  OD2 ASP B  43     -20.046  10.624   6.450  1.00110.00           O1-
ATOM    637  H1  ASP B  43     -21.535  11.553   8.168  1.00110.00           H  
ATOM    638  H2  ASP B  43     -21.649  11.857   9.777  1.00110.00           H  
ATOM    639  HA  ASP B  43     -21.201   9.449  10.169  1.00110.00           H  
ATOM    640  HB3 ASP B  43     -21.685   8.791   7.754  1.00110.00           H  
ATOM    641  HB2 ASP B  43     -20.289   8.079   8.488  1.00110.00           H  
ATOM    642  N   ALA B  44     -19.135  11.840   9.845  1.00110.00           N  
ATOM    643  CA  ALA B  44     -17.881  12.456  10.285  1.00110.00           C  
ATOM    644  C   ALA B  44     -17.525  12.113  11.741  1.00110.00           C  
ATOM    645  O   ALA B  44     -18.381  12.209  12.622  1.00110.00           O  
ATOM    646  CB  ALA B  44     -17.968  13.973  10.071  1.00110.00           C  
ATOM    647  H   ALA B  44     -19.840  12.478   9.509  1.00110.00           H  
ATOM    648  HA  ALA B  44     -17.094  12.064   9.642  1.00110.00           H  
ATOM    649  HB1 ALA B  44     -18.732  14.428  10.703  1.00110.00           H  
ATOM    650  HB2 ALA B  44     -17.016  14.453  10.296  1.00110.00           H  
ATOM    651  HB3 ALA B  44     -18.208  14.208   9.034  1.00110.00           H  
ATOM    652  N   GLU B  45     -16.271  11.681  11.937  1.00110.00           N  
ATOM    653  CA  GLU B  45     -15.774  11.078  13.173  1.00110.00           C  
ATOM    654  C   GLU B  45     -15.191  12.103  14.161  1.00110.00           C  
ATOM    655  O   GLU B  45     -15.067  13.282  13.840  1.00110.00           O  
ATOM    656  CB  GLU B  45     -14.708  10.018  12.796  1.00110.00           C  
ATOM    657  CG  GLU B  45     -15.215   8.826  11.948  1.00110.00           C  
ATOM    658  CD  GLU B  45     -16.027   7.752  12.698  1.00110.00           C  
ATOM    659  OE1 GLU B  45     -16.154   6.653  12.114  1.00110.00           O  
ATOM    660  OE2 GLU B  45     -16.487   8.003  13.834  1.00110.00           O1-
ATOM    661  H   GLU B  45     -15.629  11.665  11.157  1.00110.00           H  
ATOM    662  HA  GLU B  45     -16.607  10.598  13.686  1.00110.00           H  
ATOM    663  HB3 GLU B  45     -14.214   9.625  13.686  1.00110.00           H  
ATOM    664  HB2 GLU B  45     -13.913  10.513  12.235  1.00110.00           H  
ATOM    665  HG3 GLU B  45     -14.346   8.337  11.506  1.00110.00           H  
ATOM    666  HG2 GLU B  45     -15.811   9.183  11.108  1.00110.00           H  
ATOM    667  N   PHE B  46     -14.806  11.593  15.344  1.00110.00           N  
ATOM    668  CA  PHE B  46     -14.053  12.263  16.410  1.00110.00           C  
ATOM    669  C   PHE B  46     -14.937  13.249  17.197  1.00110.00           C  
ATOM    670  O   PHE B  46     -15.334  14.286  16.668  1.00110.00           O  
ATOM    671  CB  PHE B  46     -12.764  12.924  15.848  1.00110.00           C  
ATOM    672  CG  PHE B  46     -11.525  12.705  16.695  1.00110.00           C  
ATOM    673  CD1 PHE B  46     -10.569  11.743  16.308  1.00110.00           C  
ATOM    674  CD2 PHE B  46     -11.373  13.363  17.932  1.00110.00           C  
ATOM    675  CE1 PHE B  46      -9.466  11.496  17.113  1.00110.00           C  
ATOM    676  CE2 PHE B  46     -10.266  13.096  18.728  1.00110.00           C  
ATOM    677  CZ  PHE B  46      -9.314  12.172  18.316  1.00110.00           C  
ATOM    678  H   PHE B  46     -14.976  10.611  15.505  1.00110.00           H  
ATOM    679  HA  PHE B  46     -13.756  11.461  17.085  1.00110.00           H  
ATOM    680  HB3 PHE B  46     -12.904  13.997  15.727  1.00110.00           H  
ATOM    681  HB2 PHE B  46     -12.539  12.559  14.845  1.00110.00           H  
ATOM    682  HD1 PHE B  46     -10.695  11.195  15.387  1.00110.00           H  
ATOM    683  HD2 PHE B  46     -12.109  14.082  18.258  1.00110.00           H  
ATOM    684  HE1 PHE B  46      -8.730  10.769  16.808  1.00110.00           H  
ATOM    685  HE2 PHE B  46     -10.145  13.610  19.669  1.00110.00           H  
ATOM    686  HZ  PHE B  46      -8.455  11.972  18.940  1.00110.00           H  
ATOM    687  N   ARG B  47     -15.211  12.898  18.465  1.00110.00           N  
ATOM    688  CA  ARG B  47     -15.992  13.702  19.411  1.00110.00           C  
ATOM    689  C   ARG B  47     -15.146  14.818  20.056  1.00110.00           C  
ATOM    690  O   ARG B  47     -13.917  14.756  20.003  1.00110.00           O  
ATOM    691  CB  ARG B  47     -16.600  12.779  20.495  1.00110.00           C  
ATOM    692  CG  ARG B  47     -17.263  11.495  19.948  1.00110.00           C  
ATOM    693  CD  ARG B  47     -18.270  10.811  20.890  1.00110.00           C  
ATOM    694  NE  ARG B  47     -17.737  10.532  22.236  1.00110.00           N  
ATOM    695  CZ  ARG B  47     -18.292   9.741  23.173  1.00110.00           C  
ATOM    696  NH1 ARG B  47     -19.415   9.046  22.944  1.00110.00           N  
ATOM    697  NH2 ARG B  47     -17.724   9.650  24.380  1.00110.00           N1+
ATOM    698  H   ARG B  47     -14.829  12.040  18.832  1.00110.00           H  
ATOM    699  HA  ARG B  47     -16.812  14.166  18.861  1.00110.00           H  
ATOM    700  HB3 ARG B  47     -17.328  13.348  21.076  1.00110.00           H  
ATOM    701  HB2 ARG B  47     -15.820  12.483  21.198  1.00110.00           H  
ATOM    702  HG3 ARG B  47     -16.541  10.777  19.556  1.00110.00           H  
ATOM    703  HG2 ARG B  47     -17.843  11.820  19.084  1.00110.00           H  
ATOM    704  HD3 ARG B  47     -18.458   9.824  20.465  1.00110.00           H  
ATOM    705  HD2 ARG B  47     -19.231  11.325  20.910  1.00110.00           H  
ATOM    706  HE  ARG B  47     -16.944  11.095  22.518  1.00110.00           H  
ATOM    707 HH12 ARG B  47     -19.806   8.471  23.682  1.00110.00           H  
ATOM    708 HH11 ARG B  47     -19.872   9.092  22.045  1.00110.00           H  
ATOM    709 HH22 ARG B  47     -18.164   9.090  25.101  1.00110.00           H  
ATOM    710 HH21 ARG B  47     -16.941  10.247  24.628  1.00110.00           H  
ATOM    711  N   HIS B  48     -15.816  15.798  20.696  1.00110.00           N  
ATOM    712  CA  HIS B  48     -15.167  16.869  21.474  1.00110.00           C  
ATOM    713  C   HIS B  48     -14.403  16.381  22.721  1.00110.00           C  
ATOM    714  O   HIS B  48     -13.502  17.087  23.171  1.00110.00           O  
ATOM    715  CB  HIS B  48     -16.179  17.970  21.863  1.00110.00           C  
ATOM    716  CG  HIS B  48     -17.431  17.511  22.575  1.00110.00           C  
ATOM    717  ND1 HIS B  48     -17.438  17.108  23.901  1.00110.00           N  
ATOM    718  CD2 HIS B  48     -18.741  17.418  22.156  1.00110.00           C  
ATOM    719  CE1 HIS B  48     -18.698  16.796  24.213  1.00110.00           C  
ATOM    720  NE2 HIS B  48     -19.545  16.967  23.205  1.00110.00           N  
ATOM    721  H   HIS B  48     -16.826  15.802  20.688  1.00110.00           H  
ATOM    722  HA  HIS B  48     -14.420  17.331  20.827  1.00110.00           H  
ATOM    723  HB3 HIS B  48     -16.462  18.545  20.985  1.00110.00           H  
ATOM    724  HB2 HIS B  48     -15.691  18.701  22.508  1.00110.00           H  
ATOM    725  HD1 HIS B  48     -16.639  17.051  24.515  1.00110.00           H  
ATOM    726  HD2 HIS B  48     -19.166  17.647  21.190  1.00110.00           H  
ATOM    727  HE1 HIS B  48     -18.999  16.443  25.188  1.00110.00           H  
ATOM    728  N   ASP B  49     -14.769  15.201  23.247  1.00110.00           N  
ATOM    729  CA  ASP B  49     -14.054  14.516  24.320  1.00110.00           C  
ATOM    730  C   ASP B  49     -13.200  13.399  23.693  1.00110.00           C  
ATOM    731  O   ASP B  49     -13.567  12.826  22.665  1.00110.00           O  
ATOM    732  CB  ASP B  49     -15.007  13.971  25.416  1.00110.00           C  
ATOM    733  CG  ASP B  49     -15.900  12.788  25.013  1.00110.00           C  
ATOM    734  OD1 ASP B  49     -15.681  11.699  25.586  1.00110.00           O  
ATOM    735  OD2 ASP B  49     -16.733  12.965  24.097  1.00110.00           O1-
ATOM    736  H   ASP B  49     -15.527  14.679  22.829  1.00110.00           H  
ATOM    737  HA  ASP B  49     -13.373  15.213  24.813  1.00110.00           H  
ATOM    738  HB3 ASP B  49     -15.680  14.776  25.715  1.00110.00           H  
ATOM    739  HB2 ASP B  49     -14.436  13.735  26.316  1.00110.00           H  
ATOM    740  N   SER B  50     -12.072  13.110  24.350  1.00110.00           N  
ATOM    741  CA  SER B  50     -11.108  12.108  23.918  1.00110.00           C  
ATOM    742  C   SER B  50     -10.311  11.616  25.133  1.00110.00           C  
ATOM    743  O   SER B  50     -10.243  12.304  26.153  1.00110.00           O  
ATOM    744  CB  SER B  50     -10.226  12.704  22.793  1.00110.00           C  
ATOM    745  OG  SER B  50      -9.349  11.751  22.227  1.00110.00           O  
ATOM    746  H   SER B  50     -11.842  13.597  25.205  1.00110.00           H  
ATOM    747  HA  SER B  50     -11.646  11.248  23.525  1.00110.00           H  
ATOM    748  HB3 SER B  50      -9.637  13.541  23.170  1.00110.00           H  
ATOM    749  HB2 SER B  50     -10.846  13.094  21.985  1.00110.00           H  
ATOM    750  HG  SER B  50      -9.860  11.147  21.678  1.00110.00           H  
ATOM    751  N   GLY B  51      -9.713  10.426  24.981  1.00110.00           N  
ATOM    752  CA  GLY B  51      -8.795   9.831  25.944  1.00110.00           C  
ATOM    753  C   GLY B  51      -7.383  10.345  25.646  1.00110.00           C  
ATOM    754  O   GLY B  51      -7.165  11.546  25.476  1.00110.00           O  
ATOM    755  H   GLY B  51      -9.825   9.937  24.105  1.00110.00           H  
ATOM    756  HA3 GLY B  51      -8.837   8.746  25.846  1.00110.00           H  
ATOM    757  HA2 GLY B  51      -9.073  10.075  26.970  1.00110.00           H  
ATOM    758  N   TYR B  52      -6.418   9.418  25.608  1.00110.00           N  
ATOM    759  CA  TYR B  52      -5.019   9.709  25.326  1.00110.00           C  
ATOM    760  C   TYR B  52      -4.365   8.468  24.706  1.00110.00           C  
ATOM    761  O   TYR B  52      -4.512   7.370  25.244  1.00110.00           O  
ATOM    762  CB  TYR B  52      -4.331  10.196  26.623  1.00110.00           C  
ATOM    763  CG  TYR B  52      -2.842  10.471  26.526  1.00110.00           C  
ATOM    764  CD1 TYR B  52      -2.362  11.489  25.675  1.00110.00           C  
ATOM    765  CD2 TYR B  52      -1.933   9.717  27.297  1.00110.00           C  
ATOM    766  CE1 TYR B  52      -0.980  11.748  25.593  1.00110.00           C  
ATOM    767  CE2 TYR B  52      -0.552   9.978  27.218  1.00110.00           C  
ATOM    768  CZ  TYR B  52      -0.075  10.991  26.364  1.00110.00           C  
ATOM    769  OH  TYR B  52       1.265  11.230  26.284  1.00110.00           O  
ATOM    770  H   TYR B  52      -6.641   8.444  25.761  1.00110.00           H  
ATOM    771  HA  TYR B  52      -4.974  10.511  24.586  1.00110.00           H  
ATOM    772  HB3 TYR B  52      -4.496   9.461  27.412  1.00110.00           H  
ATOM    773  HB2 TYR B  52      -4.808  11.113  26.971  1.00110.00           H  
ATOM    774  HD1 TYR B  52      -3.051  12.074  25.084  1.00110.00           H  
ATOM    775  HD2 TYR B  52      -2.289   8.935  27.951  1.00110.00           H  
ATOM    776  HE1 TYR B  52      -0.620  12.527  24.939  1.00110.00           H  
ATOM    777  HE2 TYR B  52       0.140   9.397  27.808  1.00110.00           H  
ATOM    778  HH  TYR B  52       1.495  11.839  25.578  1.00110.00           H  
ATOM    779  N   GLU B  53      -3.653   8.685  23.590  1.00 30.00           N  
ATOM    780  CA  GLU B  53      -2.913   7.670  22.842  1.00 30.00           C  
ATOM    781  C   GLU B  53      -1.513   8.212  22.504  1.00 30.00           C  
ATOM    782  O   GLU B  53      -1.314   9.426  22.480  1.00 30.00           O  
ATOM    783  CB  GLU B  53      -3.744   7.272  21.596  1.00 30.00           C  
ATOM    784  CG  GLU B  53      -3.153   6.199  20.653  1.00 30.00           C  
ATOM    785  CD  GLU B  53      -2.989   4.828  21.323  1.00 30.00           C  
ATOM    786  OE1 GLU B  53      -1.946   4.624  21.981  1.00 30.00           O  
ATOM    787  OE2 GLU B  53      -3.905   3.993  21.166  1.00 30.00           O1-
ATOM    788  H   GLU B  53      -3.569   9.626  23.232  1.00 30.00           H  
ATOM    789  HA  GLU B  53      -2.773   6.794  23.478  1.00 30.00           H  
ATOM    790  HB3 GLU B  53      -3.944   8.168  21.006  1.00 30.00           H  
ATOM    791  HB2 GLU B  53      -4.721   6.926  21.934  1.00 30.00           H  
ATOM    792  HG3 GLU B  53      -2.200   6.524  20.235  1.00 30.00           H  
ATOM    793  HG2 GLU B  53      -3.815   6.096  19.792  1.00 30.00           H  
ATOM    794  N   VAL B  54      -0.568   7.292  22.271  1.00 30.00           N  
ATOM    795  CA  VAL B  54       0.856   7.567  22.071  1.00 30.00           C  
ATOM    796  C   VAL B  54       1.482   6.738  20.926  1.00 30.00           C  
ATOM    797  O   VAL B  54       2.575   7.084  20.477  1.00 30.00           O  
ATOM    798  CB  VAL B  54       1.626   7.341  23.410  1.00 30.00           C  
ATOM    799  CG1 VAL B  54       1.550   5.890  23.930  1.00 30.00           C  
ATOM    800  CG2 VAL B  54       3.093   7.813  23.383  1.00 30.00           C  
ATOM    801  H   VAL B  54      -0.832   6.315  22.305  1.00 30.00           H  
ATOM    802  HA  VAL B  54       0.978   8.608  21.769  1.00 30.00           H  
ATOM    803  HB  VAL B  54       1.129   7.963  24.156  1.00 30.00           H  
ATOM    804 HG11 VAL B  54       0.519   5.561  24.059  1.00 30.00           H  
ATOM    805 HG12 VAL B  54       2.039   5.189  23.252  1.00 30.00           H  
ATOM    806 HG13 VAL B  54       2.040   5.799  24.899  1.00 30.00           H  
ATOM    807 HG21 VAL B  54       3.176   8.825  22.986  1.00 30.00           H  
ATOM    808 HG22 VAL B  54       3.513   7.823  24.390  1.00 30.00           H  
ATOM    809 HG23 VAL B  54       3.726   7.162  22.780  1.00 30.00           H  
ATOM    810  N   HIS B  55       0.792   5.688  20.442  1.00 30.00           N  
ATOM    811  CA  HIS B  55       1.266   4.832  19.351  1.00 30.00           C  
ATOM    812  C   HIS B  55       1.230   5.555  17.994  1.00 30.00           C  
ATOM    813  O   HIS B  55       0.153   5.938  17.545  1.00 30.00           O  
ATOM    814  CB  HIS B  55       0.449   3.525  19.304  1.00 30.00           C  
ATOM    815  CG  HIS B  55       0.738   2.566  20.433  1.00 30.00           C  
ATOM    816  ND1 HIS B  55       0.359   2.796  21.744  1.00 30.00           N  
ATOM    817  CD2 HIS B  55       1.371   1.344  20.447  1.00 30.00           C  
ATOM    818  CE1 HIS B  55       0.752   1.746  22.466  1.00 30.00           C  
ATOM    819  NE2 HIS B  55       1.368   0.819  21.743  1.00 30.00           N  
ATOM    820  H   HIS B  55      -0.115   5.460  20.825  1.00 30.00           H  
ATOM    821  HA  HIS B  55       2.303   4.561  19.561  1.00 30.00           H  
ATOM    822  HB3 HIS B  55       0.651   2.994  18.373  1.00 30.00           H  
ATOM    823  HB2 HIS B  55      -0.621   3.743  19.297  1.00 30.00           H  
ATOM    824  HD1 HIS B  55      -0.173   3.591  22.080  1.00 30.00           H  
ATOM    825  HD2 HIS B  55       1.817   0.806  19.624  1.00 30.00           H  
ATOM    826  HE1 HIS B  55       0.574   1.654  23.527  1.00 30.00           H  
ATOM    827  N   HIS B  56       2.410   5.690  17.368  1.00 30.00           N  
ATOM    828  CA  HIS B  56       2.654   6.306  16.059  1.00 30.00           C  
ATOM    829  C   HIS B  56       1.991   5.569  14.878  1.00 30.00           C  
ATOM    830  O   HIS B  56       1.716   6.192  13.853  1.00 30.00           O  
ATOM    831  CB  HIS B  56       4.180   6.397  15.869  1.00 30.00           C  
ATOM    832  CG  HIS B  56       4.647   7.293  14.751  1.00 30.00           C  
ATOM    833  ND1 HIS B  56       4.516   8.667  14.804  1.00 30.00           N  
ATOM    834  CD2 HIS B  56       5.259   7.028  13.547  1.00 30.00           C  
ATOM    835  CE1 HIS B  56       5.023   9.164  13.677  1.00 30.00           C  
ATOM    836  NE2 HIS B  56       5.490   8.225  12.866  1.00 30.00           N  
ATOM    837  H   HIS B  56       3.232   5.306  17.814  1.00 30.00           H  
ATOM    838  HA  HIS B  56       2.240   7.315  16.103  1.00 30.00           H  
ATOM    839  HB3 HIS B  56       4.607   5.404  15.722  1.00 30.00           H  
ATOM    840  HB2 HIS B  56       4.624   6.786  16.784  1.00 30.00           H  
ATOM    841  HD1 HIS B  56       4.092   9.200  15.558  1.00 30.00           H  
ATOM    842  HD2 HIS B  56       5.545   6.078  13.120  1.00 30.00           H  
ATOM    843  HE1 HIS B  56       5.050  10.219  13.448  1.00 30.00           H  
ATOM    844  N   GLN B  57       1.723   4.268  15.055  1.00 30.00           N  
ATOM    845  CA  GLN B  57       0.945   3.427  14.152  1.00 30.00           C  
ATOM    846  C   GLN B  57       0.456   2.235  14.989  1.00 30.00           C  
ATOM    847  O   GLN B  57       1.152   1.825  15.920  1.00 30.00           O  
ATOM    848  CB  GLN B  57       1.832   2.967  12.968  1.00 30.00           C  
ATOM    849  CG  GLN B  57       1.046   2.583  11.694  1.00 30.00           C  
ATOM    850  CD  GLN B  57       0.631   3.756  10.789  1.00 30.00           C  
ATOM    851  OE1 GLN B  57       0.194   3.527   9.664  1.00 30.00           O  
ATOM    852  NE2 GLN B  57       0.765   5.008  11.237  1.00 30.00           N  
ATOM    853  H   GLN B  57       1.992   3.827  15.924  1.00 30.00           H  
ATOM    854  HA  GLN B  57       0.081   3.993  13.799  1.00 30.00           H  
ATOM    855  HB3 GLN B  57       2.422   2.107  13.287  1.00 30.00           H  
ATOM    856  HB2 GLN B  57       2.579   3.722  12.717  1.00 30.00           H  
ATOM    857  HG3 GLN B  57       0.162   1.996  11.945  1.00 30.00           H  
ATOM    858  HG2 GLN B  57       1.674   1.930  11.088  1.00 30.00           H  
ATOM    859 HE22 GLN B  57       0.536   5.784  10.633  1.00 30.00           H  
ATOM    860 HE21 GLN B  57       1.136   5.195  12.161  1.00 30.00           H  
ATOM    861  N   LYS B  58      -0.720   1.687  14.649  1.00 30.00           N  
ATOM    862  CA  LYS B  58      -1.297   0.569  15.393  1.00 30.00           C  
ATOM    863  C   LYS B  58      -1.948  -0.411  14.413  1.00 30.00           C  
ATOM    864  O   LYS B  58      -2.986  -0.101  13.831  1.00 30.00           O  
ATOM    865  CB  LYS B  58      -2.261   1.100  16.486  1.00 30.00           C  
ATOM    866  CG  LYS B  58      -1.974   0.485  17.865  1.00 30.00           C  
ATOM    867  CD  LYS B  58      -2.913   1.001  18.966  1.00 30.00           C  
ATOM    868  CE  LYS B  58      -2.506   0.484  20.356  1.00 30.00           C  
ATOM    869  NZ  LYS B  58      -3.452   0.903  21.404  1.00 30.00           N1+
ATOM    870  H   LYS B  58      -1.262   2.055  13.879  1.00 30.00           H  
ATOM    871  HA  LYS B  58      -0.497   0.011  15.886  1.00 30.00           H  
ATOM    872  HB3 LYS B  58      -3.304   0.941  16.211  1.00 30.00           H  
ATOM    873  HB2 LYS B  58      -2.154   2.182  16.582  1.00 30.00           H  
ATOM    874  HG3 LYS B  58      -0.943   0.708  18.144  1.00 30.00           H  
ATOM    875  HG2 LYS B  58      -2.047  -0.601  17.802  1.00 30.00           H  
ATOM    876  HD3 LYS B  58      -3.935   0.697  18.734  1.00 30.00           H  
ATOM    877  HD2 LYS B  58      -2.906   2.092  18.965  1.00 30.00           H  
ATOM    878  HE3 LYS B  58      -1.518   0.856  20.617  1.00 30.00           H  
ATOM    879  HE2 LYS B  58      -2.445  -0.602  20.361  1.00 30.00           H  
ATOM    880  HZ1 LYS B  58      -4.368   0.524  21.211  1.00 30.00           H  
ATOM    881  HZ2 LYS B  58      -3.133   0.579  22.305  1.00 30.00           H  
ATOM    882  HZ3 LYS B  58      -3.510   1.917  21.415  1.00 30.00           H  
ATOM    883  N   LEU B  59      -1.313  -1.581  14.253  1.00 30.00           N  
ATOM    884  CA  LEU B  59      -1.822  -2.693  13.456  1.00 30.00           C  
ATOM    885  C   LEU B  59      -2.682  -3.563  14.377  1.00 30.00           C  
ATOM    886  O   LEU B  59      -2.168  -4.097  15.358  1.00 30.00           O  
ATOM    887  CB  LEU B  59      -0.646  -3.496  12.852  1.00 30.00           C  
ATOM    888  CG  LEU B  59      -0.074  -2.900  11.544  1.00 30.00           C  
ATOM    889  CD1 LEU B  59       0.542  -1.501  11.733  1.00 30.00           C  
ATOM    890  CD2 LEU B  59       0.923  -3.870  10.875  1.00 30.00           C  
ATOM    891  H   LEU B  59      -0.470  -1.769  14.778  1.00 30.00           H  
ATOM    892  HA  LEU B  59      -2.444  -2.321  12.639  1.00 30.00           H  
ATOM    893  HB3 LEU B  59      -1.000  -4.503  12.622  1.00 30.00           H  
ATOM    894  HB2 LEU B  59       0.145  -3.622  13.592  1.00 30.00           H  
ATOM    895  HG  LEU B  59      -0.908  -2.791  10.848  1.00 30.00           H  
ATOM    896 HD11 LEU B  59       0.969  -1.380  12.728  1.00 30.00           H  
ATOM    897 HD12 LEU B  59       1.328  -1.301  11.006  1.00 30.00           H  
ATOM    898 HD13 LEU B  59      -0.212  -0.725  11.601  1.00 30.00           H  
ATOM    899 HD21 LEU B  59       0.939  -4.846  11.361  1.00 30.00           H  
ATOM    900 HD22 LEU B  59       0.656  -4.041   9.831  1.00 30.00           H  
ATOM    901 HD23 LEU B  59       1.946  -3.493  10.891  1.00 30.00           H  
ATOM    902  N   VAL B  60      -3.976  -3.658  14.047  1.00 30.00           N  
ATOM    903  CA  VAL B  60      -4.981  -4.386  14.811  1.00 30.00           C  
ATOM    904  C   VAL B  60      -5.520  -5.528  13.938  1.00 30.00           C  
ATOM    905  O   VAL B  60      -5.948  -5.293  12.807  1.00 30.00           O  
ATOM    906  CB  VAL B  60      -6.146  -3.451  15.239  1.00 30.00           C  
ATOM    907  CG1 VAL B  60      -7.328  -4.177  15.917  1.00 30.00           C  
ATOM    908  CG2 VAL B  60      -5.633  -2.326  16.155  1.00 30.00           C  
ATOM    909  H   VAL B  60      -4.318  -3.194  13.213  1.00 30.00           H  
ATOM    910  HA  VAL B  60      -4.541  -4.807  15.712  1.00 30.00           H  
ATOM    911  HB  VAL B  60      -6.538  -2.963  14.348  1.00 30.00           H  
ATOM    912 HG11 VAL B  60      -6.994  -4.757  16.778  1.00 30.00           H  
ATOM    913 HG12 VAL B  60      -8.077  -3.467  16.268  1.00 30.00           H  
ATOM    914 HG13 VAL B  60      -7.842  -4.856  15.236  1.00 30.00           H  
ATOM    915 HG21 VAL B  60      -6.454  -1.692  16.479  1.00 30.00           H  
ATOM    916 HG22 VAL B  60      -5.156  -2.725  17.050  1.00 30.00           H  
ATOM    917 HG23 VAL B  60      -4.912  -1.685  15.647  1.00 30.00           H  
ATOM    918  N   PHE B  61      -5.473  -6.744  14.495  1.00 30.00           N  
ATOM    919  CA  PHE B  61      -5.865  -7.980  13.833  1.00 30.00           C  
ATOM    920  C   PHE B  61      -6.795  -8.731  14.792  1.00 30.00           C  
ATOM    921  O   PHE B  61      -6.326  -9.264  15.797  1.00 30.00           O  
ATOM    922  CB  PHE B  61      -4.577  -8.745  13.448  1.00 30.00           C  
ATOM    923  CG  PHE B  61      -4.720 -10.067  12.709  1.00 30.00           C  
ATOM    924  CD1 PHE B  61      -3.670 -11.006  12.771  1.00 30.00           C  
ATOM    925  CD2 PHE B  61      -5.773 -10.292  11.797  1.00 30.00           C  
ATOM    926  CE1 PHE B  61      -3.708 -12.158  11.998  1.00 30.00           C  
ATOM    927  CE2 PHE B  61      -5.797 -11.452  11.039  1.00 30.00           C  
ATOM    928  CZ  PHE B  61      -4.771 -12.383  11.135  1.00 30.00           C  
ATOM    929  H   PHE B  61      -5.106  -6.847  15.433  1.00 30.00           H  
ATOM    930  HA  PHE B  61      -6.419  -7.750  12.923  1.00 30.00           H  
ATOM    931  HB3 PHE B  61      -3.983  -8.922  14.347  1.00 30.00           H  
ATOM    932  HB2 PHE B  61      -3.966  -8.100  12.815  1.00 30.00           H  
ATOM    933  HD1 PHE B  61      -2.828 -10.832  13.424  1.00 30.00           H  
ATOM    934  HD2 PHE B  61      -6.572  -9.576  11.676  1.00 30.00           H  
ATOM    935  HE1 PHE B  61      -2.905 -12.877  12.063  1.00 30.00           H  
ATOM    936  HE2 PHE B  61      -6.626 -11.617  10.370  1.00 30.00           H  
ATOM    937  HZ  PHE B  61      -4.795 -13.280  10.533  1.00 30.00           H  
ATOM    938  N   PHE B  62      -8.100  -8.699  14.469  1.00 30.00           N  
ATOM    939  CA  PHE B  62      -9.240  -9.149  15.275  1.00 30.00           C  
ATOM    940  C   PHE B  62      -9.497  -8.234  16.484  1.00 30.00           C  
ATOM    941  O   PHE B  62      -8.896  -8.427  17.542  1.00 30.00           O  
ATOM    942  CB  PHE B  62      -9.152 -10.644  15.662  1.00 30.00           C  
ATOM    943  CG  PHE B  62      -9.266 -11.594  14.485  1.00 30.00           C  
ATOM    944  CD1 PHE B  62     -10.514 -11.780  13.858  1.00 30.00           C  
ATOM    945  CD2 PHE B  62      -8.117 -12.190  13.923  1.00 30.00           C  
ATOM    946  CE1 PHE B  62     -10.608 -12.578  12.728  1.00 30.00           C  
ATOM    947  CE2 PHE B  62      -8.236 -12.995  12.798  1.00 30.00           C  
ATOM    948  CZ  PHE B  62      -9.475 -13.179  12.200  1.00 30.00           C  
ATOM    949  H   PHE B  62      -8.361  -8.235  13.608  1.00 30.00           H  
ATOM    950  HA  PHE B  62     -10.114  -9.043  14.634  1.00 30.00           H  
ATOM    951  HB3 PHE B  62      -9.961 -10.885  16.352  1.00 30.00           H  
ATOM    952  HB2 PHE B  62      -8.237 -10.865  16.210  1.00 30.00           H  
ATOM    953  HD1 PHE B  62     -11.399 -11.297  14.249  1.00 30.00           H  
ATOM    954  HD2 PHE B  62      -7.145 -12.028  14.368  1.00 30.00           H  
ATOM    955  HE1 PHE B  62     -11.561 -12.705  12.240  1.00 30.00           H  
ATOM    956  HE2 PHE B  62      -7.360 -13.462  12.374  1.00 30.00           H  
ATOM    957  HZ  PHE B  62      -9.561 -13.770  11.302  1.00 30.00           H  
ATOM    958  N   ALA B  63     -10.398  -7.256  16.290  1.00 30.00           N  
ATOM    959  CA  ALA B  63     -10.857  -6.312  17.313  1.00 30.00           C  
ATOM    960  C   ALA B  63     -11.841  -6.925  18.330  1.00 30.00           C  
ATOM    961  O   ALA B  63     -11.942  -6.400  19.437  1.00 30.00           O  
ATOM    962  CB  ALA B  63     -11.486  -5.101  16.615  1.00 30.00           C  
ATOM    963  H   ALA B  63     -10.836  -7.160  15.382  1.00 30.00           H  
ATOM    964  HA  ALA B  63      -9.984  -5.964  17.869  1.00 30.00           H  
ATOM    965  HB1 ALA B  63     -11.802  -4.344  17.334  1.00 30.00           H  
ATOM    966  HB2 ALA B  63     -10.784  -4.631  15.927  1.00 30.00           H  
ATOM    967  HB3 ALA B  63     -12.362  -5.403  16.045  1.00 30.00           H  
ATOM    968  N   GLU B  64     -12.509  -8.029  17.955  1.00 30.00           N  
ATOM    969  CA  GLU B  64     -13.242  -8.919  18.856  1.00 30.00           C  
ATOM    970  C   GLU B  64     -12.717 -10.345  18.668  1.00 30.00           C  
ATOM    971  O   GLU B  64     -12.346 -10.720  17.552  1.00 30.00           O  
ATOM    972  CB  GLU B  64     -14.759  -8.873  18.559  1.00 30.00           C  
ATOM    973  CG  GLU B  64     -15.479  -7.570  18.977  1.00 30.00           C  
ATOM    974  CD  GLU B  64     -15.715  -7.383  20.489  1.00 30.00           C  
ATOM    975  OE1 GLU B  64     -16.221  -6.294  20.840  1.00 30.00           O  
ATOM    976  OE2 GLU B  64     -15.405  -8.303  21.280  1.00 30.00           O1-
ATOM    977  H   GLU B  64     -12.390  -8.379  17.015  1.00 30.00           H  
ATOM    978  HA  GLU B  64     -13.060  -8.639  19.895  1.00 30.00           H  
ATOM    979  HB3 GLU B  64     -15.262  -9.731  19.009  1.00 30.00           H  
ATOM    980  HB2 GLU B  64     -14.906  -9.007  17.490  1.00 30.00           H  
ATOM    981  HG3 GLU B  64     -16.456  -7.549  18.493  1.00 30.00           H  
ATOM    982  HG2 GLU B  64     -14.937  -6.707  18.589  1.00 30.00           H  
ATOM    983  N   ASP B  65     -12.733 -11.125  19.762  1.00 30.00           N  
ATOM    984  CA  ASP B  65     -12.412 -12.554  19.758  1.00 30.00           C  
ATOM    985  C   ASP B  65     -13.507 -13.350  19.019  1.00 30.00           C  
ATOM    986  O   ASP B  65     -14.686 -12.995  19.071  1.00 30.00           O  
ATOM    987  CB  ASP B  65     -12.122 -13.152  21.162  1.00 30.00           C  
ATOM    988  CG  ASP B  65     -13.240 -13.055  22.217  1.00 30.00           C  
ATOM    989  OD1 ASP B  65     -13.741 -11.935  22.459  1.00 30.00           O  
ATOM    990  OD2 ASP B  65     -13.540 -14.114  22.812  1.00 30.00           O1-
ATOM    991  H   ASP B  65     -13.092 -10.763  20.637  1.00 30.00           H  
ATOM    992  HA  ASP B  65     -11.488 -12.660  19.186  1.00 30.00           H  
ATOM    993  HB3 ASP B  65     -11.262 -12.630  21.582  1.00 30.00           H  
ATOM    994  HB2 ASP B  65     -11.794 -14.187  21.051  1.00 30.00           H  
ATOM    995  N   VAL B  66     -13.058 -14.386  18.302  1.00 30.00           N  
ATOM    996  CA  VAL B  66     -13.820 -15.092  17.275  1.00 30.00           C  
ATOM    997  C   VAL B  66     -14.474 -16.384  17.798  1.00 30.00           C  
ATOM    998  O   VAL B  66     -14.154 -16.841  18.896  1.00 30.00           O  
ATOM    999  CB  VAL B  66     -12.871 -15.431  16.093  1.00 30.00           C  
ATOM   1000  CG1 VAL B  66     -12.305 -14.147  15.464  1.00 30.00           C  
ATOM   1001  CG2 VAL B  66     -11.733 -16.412  16.429  1.00 30.00           C  
ATOM   1002  H   VAL B  66     -12.081 -14.631  18.359  1.00 30.00           H  
ATOM   1003  HA  VAL B  66     -14.623 -14.456  16.905  1.00 30.00           H  
ATOM   1004  HB  VAL B  66     -13.457 -15.911  15.310  1.00 30.00           H  
ATOM   1005 HG11 VAL B  66     -13.102 -13.479  15.139  1.00 30.00           H  
ATOM   1006 HG12 VAL B  66     -11.677 -13.591  16.161  1.00 30.00           H  
ATOM   1007 HG13 VAL B  66     -11.689 -14.386  14.599  1.00 30.00           H  
ATOM   1008 HG21 VAL B  66     -12.108 -17.388  16.735  1.00 30.00           H  
ATOM   1009 HG22 VAL B  66     -11.103 -16.572  15.554  1.00 30.00           H  
ATOM   1010 HG23 VAL B  66     -11.094 -16.034  17.227  1.00 30.00           H  
ATOM   1011  N   GLY B  67     -15.384 -16.949  16.983  1.00 30.00           N  
ATOM   1012  CA  GLY B  67     -16.096 -18.193  17.278  1.00 30.00           C  
ATOM   1013  C   GLY B  67     -15.150 -19.402  17.208  1.00 30.00           C  
ATOM   1014  O   GLY B  67     -15.129 -20.211  18.134  1.00 30.00           O  
ATOM   1015  H   GLY B  67     -15.595 -16.502  16.100  1.00 30.00           H  
ATOM   1016  HA3 GLY B  67     -16.894 -18.324  16.547  1.00 30.00           H  
ATOM   1017  HA2 GLY B  67     -16.565 -18.134  18.261  1.00 30.00           H  
ATOM   1018  N   SER B  68     -14.353 -19.501  16.131  1.00 30.00           N  
ATOM   1019  CA  SER B  68     -13.350 -20.547  15.922  1.00 30.00           C  
ATOM   1020  C   SER B  68     -12.231 -20.033  15.000  1.00 30.00           C  
ATOM   1021  O   SER B  68     -12.459 -19.122  14.201  1.00 30.00           O  
ATOM   1022  CB  SER B  68     -14.025 -21.851  15.431  1.00 30.00           C  
ATOM   1023  OG  SER B  68     -14.523 -21.752  14.112  1.00 30.00           O  
ATOM   1024  H   SER B  68     -14.403 -18.796  15.409  1.00 30.00           H  
ATOM   1025  HA  SER B  68     -12.887 -20.753  16.889  1.00 30.00           H  
ATOM   1026  HB3 SER B  68     -14.838 -22.145  16.096  1.00 30.00           H  
ATOM   1027  HB2 SER B  68     -13.303 -22.668  15.454  1.00 30.00           H  
ATOM   1028  HG  SER B  68     -15.251 -21.121  14.112  1.00 30.00           H  
ATOM   1029  N   ASN B  69     -11.031 -20.617  15.159  1.00 30.00           N  
ATOM   1030  CA  ASN B  69      -9.798 -20.144  14.533  1.00 30.00           C  
ATOM   1031  C   ASN B  69      -8.892 -21.329  14.163  1.00 30.00           C  
ATOM   1032  O   ASN B  69      -8.612 -22.168  15.019  1.00 30.00           O  
ATOM   1033  CB  ASN B  69      -9.082 -19.187  15.517  1.00 30.00           C  
ATOM   1034  CG  ASN B  69      -7.897 -18.448  14.892  1.00 30.00           C  
ATOM   1035  OD1 ASN B  69      -8.075 -17.608  14.017  1.00 30.00           O  
ATOM   1036  ND2 ASN B  69      -6.683 -18.763  15.343  1.00 30.00           N  
ATOM   1037  H   ASN B  69     -10.922 -21.374  15.820  1.00 30.00           H  
ATOM   1038  HA  ASN B  69     -10.023 -19.606  13.610  1.00 30.00           H  
ATOM   1039  HB3 ASN B  69      -8.763 -19.724  16.413  1.00 30.00           H  
ATOM   1040  HB2 ASN B  69      -9.780 -18.427  15.862  1.00 30.00           H  
ATOM   1041 HD22 ASN B  69      -5.863 -18.328  14.941  1.00 30.00           H  
ATOM   1042 HD21 ASN B  69      -6.569 -19.450  16.074  1.00 30.00           H  
ATOM   1043  N   LYS B  70      -8.398 -21.326  12.914  1.00 30.00           N  
ATOM   1044  CA  LYS B  70      -7.395 -22.262  12.404  1.00 30.00           C  
ATOM   1045  C   LYS B  70      -6.626 -21.676  11.203  1.00 30.00           C  
ATOM   1046  O   LYS B  70      -6.226 -22.435  10.321  1.00 30.00           O  
ATOM   1047  CB  LYS B  70      -8.009 -23.666  12.154  1.00 30.00           C  
ATOM   1048  CG  LYS B  70      -9.103 -23.736  11.073  1.00 30.00           C  
ATOM   1049  CD  LYS B  70      -9.677 -25.153  10.923  1.00 30.00           C  
ATOM   1050  CE  LYS B  70     -10.837 -25.225   9.917  1.00 30.00           C  
ATOM   1051  NZ  LYS B  70     -11.387 -26.589   9.819  1.00 30.00           N1+
ATOM   1052  H   LYS B  70      -8.717 -20.623  12.260  1.00 30.00           H  
ATOM   1053  HA  LYS B  70      -6.639 -22.377  13.183  1.00 30.00           H  
ATOM   1054  HB3 LYS B  70      -8.411 -24.052  13.091  1.00 30.00           H  
ATOM   1055  HB2 LYS B  70      -7.209 -24.357  11.884  1.00 30.00           H  
ATOM   1056  HG3 LYS B  70      -8.698 -23.414  10.114  1.00 30.00           H  
ATOM   1057  HG2 LYS B  70      -9.906 -23.043  11.325  1.00 30.00           H  
ATOM   1058  HD3 LYS B  70     -10.013 -25.506  11.900  1.00 30.00           H  
ATOM   1059  HD2 LYS B  70      -8.877 -25.827  10.613  1.00 30.00           H  
ATOM   1060  HE3 LYS B  70     -10.501 -24.905   8.930  1.00 30.00           H  
ATOM   1061  HE2 LYS B  70     -11.637 -24.551  10.223  1.00 30.00           H  
ATOM   1062  HZ1 LYS B  70     -10.662 -27.223   9.515  1.00 30.00           H  
ATOM   1063  HZ2 LYS B  70     -11.728 -26.882  10.724  1.00 30.00           H  
ATOM   1064  HZ3 LYS B  70     -12.146 -26.605   9.154  1.00 30.00           H  
ATOM   1065  N   GLY B  71      -6.403 -20.351  11.177  1.00 30.00           N  
ATOM   1066  CA  GLY B  71      -5.638 -19.744  10.093  1.00 30.00           C  
ATOM   1067  C   GLY B  71      -5.502 -18.242  10.324  1.00 30.00           C  
ATOM   1068  O   GLY B  71      -6.206 -17.464   9.683  1.00 30.00           O  
ATOM   1069  H   GLY B  71      -6.728 -19.753  11.923  1.00 30.00           H  
ATOM   1070  HA3 GLY B  71      -6.134 -19.921   9.138  1.00 30.00           H  
ATOM   1071  HA2 GLY B  71      -4.646 -20.193  10.029  1.00 30.00           H  
ATOM   1072  N   ALA B  72      -4.557 -17.850  11.191  1.00 30.00           N  
ATOM   1073  CA  ALA B  72      -4.126 -16.471  11.398  1.00 30.00           C  
ATOM   1074  C   ALA B  72      -2.592 -16.434  11.406  1.00 30.00           C  
ATOM   1075  O   ALA B  72      -1.980 -17.078  12.258  1.00 30.00           O  
ATOM   1076  CB  ALA B  72      -4.718 -15.925  12.708  1.00 30.00           C  
ATOM   1077  H   ALA B  72      -4.034 -18.545  11.705  1.00 30.00           H  
ATOM   1078  HA  ALA B  72      -4.485 -15.834  10.593  1.00 30.00           H  
ATOM   1079  HB1 ALA B  72      -5.806 -15.922  12.679  1.00 30.00           H  
ATOM   1080  HB2 ALA B  72      -4.417 -16.516  13.572  1.00 30.00           H  
ATOM   1081  HB3 ALA B  72      -4.397 -14.898  12.881  1.00 30.00           H  
ATOM   1082  N   ILE B  73      -2.006 -15.674  10.466  1.00 30.00           N  
ATOM   1083  CA  ILE B  73      -0.576 -15.355  10.433  1.00 30.00           C  
ATOM   1084  C   ILE B  73      -0.451 -13.819  10.420  1.00 30.00           C  
ATOM   1085  O   ILE B  73      -1.244 -13.151   9.754  1.00 30.00           O  
ATOM   1086  CB  ILE B  73       0.153 -15.878   9.152  1.00 30.00           C  
ATOM   1087  CG1 ILE B  73      -0.183 -17.339   8.767  1.00 30.00           C  
ATOM   1088  CG2 ILE B  73       1.685 -15.675   9.235  1.00 30.00           C  
ATOM   1089  CD1 ILE B  73       0.317 -18.420   9.734  1.00 30.00           C  
ATOM   1090  H   ILE B  73      -2.579 -15.190   9.788  1.00 30.00           H  
ATOM   1091  HA  ILE B  73      -0.071 -15.743  11.319  1.00 30.00           H  
ATOM   1092  HB  ILE B  73      -0.187 -15.281   8.303  1.00 30.00           H  
ATOM   1093 HG13 ILE B  73       0.227 -17.546   7.777  1.00 30.00           H  
ATOM   1094 HG12 ILE B  73      -1.260 -17.451   8.651  1.00 30.00           H  
ATOM   1095 HG21 ILE B  73       1.963 -14.623   9.172  1.00 30.00           H  
ATOM   1096 HG22 ILE B  73       2.088 -16.065  10.170  1.00 30.00           H  
ATOM   1097 HG23 ILE B  73       2.201 -16.187   8.427  1.00 30.00           H  
ATOM   1098 HD11 ILE B  73       1.377 -18.311   9.961  1.00 30.00           H  
ATOM   1099 HD12 ILE B  73      -0.240 -18.405  10.669  1.00 30.00           H  
ATOM   1100 HD13 ILE B  73       0.186 -19.406   9.292  1.00 30.00           H  
ATOM   1101  N   ILE B  74       0.557 -13.292  11.130  1.00 30.00           N  
ATOM   1102  CA  ILE B  74       0.855 -11.861  11.189  1.00 30.00           C  
ATOM   1103  C   ILE B  74       2.369 -11.608  11.292  1.00 30.00           C  
ATOM   1104  O   ILE B  74       3.071 -12.335  11.993  1.00 30.00           O  
ATOM   1105  CB  ILE B  74       0.054 -11.112  12.306  1.00 30.00           C  
ATOM   1106  CG1 ILE B  74       0.533  -9.660  12.587  1.00 30.00           C  
ATOM   1107  CG2 ILE B  74      -0.057 -11.917  13.610  1.00 30.00           C  
ATOM   1108  CD1 ILE B  74      -0.492  -8.778  13.315  1.00 30.00           C  
ATOM   1109  H   ILE B  74       1.168 -13.892  11.667  1.00 30.00           H  
ATOM   1110  HA  ILE B  74       0.540 -11.433  10.244  1.00 30.00           H  
ATOM   1111  HB  ILE B  74      -0.961 -11.026  11.926  1.00 30.00           H  
ATOM   1112 HG13 ILE B  74       0.778  -9.163  11.649  1.00 30.00           H  
ATOM   1113 HG12 ILE B  74       1.456  -9.678  13.169  1.00 30.00           H  
ATOM   1114 HG21 ILE B  74      -0.606 -12.848  13.466  1.00 30.00           H  
ATOM   1115 HG22 ILE B  74       0.933 -12.170  13.970  1.00 30.00           H  
ATOM   1116 HG23 ILE B  74      -0.578 -11.367  14.393  1.00 30.00           H  
ATOM   1117 HD11 ILE B  74      -0.206  -7.728  13.255  1.00 30.00           H  
ATOM   1118 HD12 ILE B  74      -1.485  -8.871  12.876  1.00 30.00           H  
ATOM   1119 HD13 ILE B  74      -0.563  -9.036  14.372  1.00 30.00           H  
ATOM   1120  N   GLY B  75       2.834 -10.562  10.595  1.00 30.00           N  
ATOM   1121  CA  GLY B  75       4.203 -10.081  10.703  1.00 30.00           C  
ATOM   1122  C   GLY B  75       4.333  -8.725  10.013  1.00 30.00           C  
ATOM   1123  O   GLY B  75       3.340  -8.053   9.734  1.00 30.00           O  
ATOM   1124  H   GLY B  75       2.205 -10.018  10.020  1.00 30.00           H  
ATOM   1125  HA3 GLY B  75       4.891 -10.802  10.259  1.00 30.00           H  
ATOM   1126  HA2 GLY B  75       4.457  -9.943  11.754  1.00 30.00           H  
ATOM   1127  N   LEU B  76       5.588  -8.327   9.761  1.00 30.00           N  
ATOM   1128  CA  LEU B  76       5.955  -7.169   8.941  1.00 30.00           C  
ATOM   1129  C   LEU B  76       6.323  -7.694   7.544  1.00 30.00           C  
ATOM   1130  O   LEU B  76       5.714  -7.288   6.555  1.00 30.00           O  
ATOM   1131  CB  LEU B  76       7.134  -6.409   9.600  1.00 30.00           C  
ATOM   1132  CG  LEU B  76       6.860  -5.900  11.036  1.00 30.00           C  
ATOM   1133  CD1 LEU B  76       8.145  -5.379  11.704  1.00 30.00           C  
ATOM   1134  CD2 LEU B  76       5.730  -4.855  11.096  1.00 30.00           C  
ATOM   1135  H   LEU B  76       6.357  -8.916  10.051  1.00 30.00           H  
ATOM   1136  HA  LEU B  76       5.110  -6.487   8.834  1.00 30.00           H  
ATOM   1137  HB3 LEU B  76       7.414  -5.564   8.970  1.00 30.00           H  
ATOM   1138  HB2 LEU B  76       8.008  -7.059   9.623  1.00 30.00           H  
ATOM   1139  HG  LEU B  76       6.545  -6.755  11.636  1.00 30.00           H  
ATOM   1140 HD11 LEU B  76       8.357  -4.347  11.426  1.00 30.00           H  
ATOM   1141 HD12 LEU B  76       8.060  -5.412  12.790  1.00 30.00           H  
ATOM   1142 HD13 LEU B  76       9.015  -5.976  11.433  1.00 30.00           H  
ATOM   1143 HD21 LEU B  76       6.019  -3.969  11.661  1.00 30.00           H  
ATOM   1144 HD22 LEU B  76       5.427  -4.518  10.105  1.00 30.00           H  
ATOM   1145 HD23 LEU B  76       4.847  -5.270  11.579  1.00 30.00           H  
ATOM   1146  N   MET B  77       7.248  -8.666   7.534  1.00 30.00           N  
ATOM   1147  CA  MET B  77       7.513  -9.593   6.443  1.00 30.00           C  
ATOM   1148  C   MET B  77       6.804 -10.919   6.767  1.00 30.00           C  
ATOM   1149  O   MET B  77       6.978 -11.449   7.867  1.00 30.00           O  
ATOM   1150  CB  MET B  77       9.038  -9.815   6.359  1.00 30.00           C  
ATOM   1151  CG  MET B  77       9.768  -8.834   5.435  1.00 30.00           C  
ATOM   1152  SD  MET B  77      11.567  -9.051   5.484  1.00 30.00           S  
ATOM   1153  CE  MET B  77      12.055  -8.148   4.000  1.00 30.00           C  
ATOM   1154  H   MET B  77       7.690  -8.916   8.408  1.00 30.00           H  
ATOM   1155  HA  MET B  77       7.143  -9.206   5.493  1.00 30.00           H  
ATOM   1156  HB3 MET B  77       9.259 -10.827   6.022  1.00 30.00           H  
ATOM   1157  HB2 MET B  77       9.472  -9.754   7.356  1.00 30.00           H  
ATOM   1158  HG3 MET B  77       9.536  -7.806   5.712  1.00 30.00           H  
ATOM   1159  HG2 MET B  77       9.424  -8.973   4.409  1.00 30.00           H  
ATOM   1160  HE1 MET B  77      11.703  -7.117   4.042  1.00 30.00           H  
ATOM   1161  HE2 MET B  77      13.140  -8.145   3.928  1.00 30.00           H  
ATOM   1162  HE3 MET B  77      11.650  -8.627   3.109  1.00 30.00           H  
ATOM   1163  N   VAL B  78       6.051 -11.441   5.787  1.00 30.00           N  
ATOM   1164  CA  VAL B  78       5.468 -12.782   5.804  1.00 30.00           C  
ATOM   1165  C   VAL B  78       5.692 -13.394   4.407  1.00 30.00           C  
ATOM   1166  O   VAL B  78       5.105 -12.937   3.425  1.00 30.00           O  
ATOM   1167  CB  VAL B  78       3.962 -12.802   6.223  1.00 30.00           C  
ATOM   1168  CG1 VAL B  78       3.780 -12.443   7.709  1.00 30.00           C  
ATOM   1169  CG2 VAL B  78       3.007 -11.952   5.361  1.00 30.00           C  
ATOM   1170  H   VAL B  78       5.944 -10.931   4.919  1.00 30.00           H  
ATOM   1171  HA  VAL B  78       6.013 -13.399   6.520  1.00 30.00           H  
ATOM   1172  HB  VAL B  78       3.621 -13.834   6.130  1.00 30.00           H  
ATOM   1173 HG11 VAL B  78       2.742 -12.563   8.021  1.00 30.00           H  
ATOM   1174 HG12 VAL B  78       4.389 -13.078   8.352  1.00 30.00           H  
ATOM   1175 HG13 VAL B  78       4.059 -11.407   7.904  1.00 30.00           H  
ATOM   1176 HG21 VAL B  78       2.016 -11.893   5.813  1.00 30.00           H  
ATOM   1177 HG22 VAL B  78       3.373 -10.932   5.243  1.00 30.00           H  
ATOM   1178 HG23 VAL B  78       2.865 -12.380   4.371  1.00 30.00           H  
ATOM   1179  N   GLY B  79       6.637 -14.346   4.339  1.00 30.00           N  
ATOM   1180  CA  GLY B  79       7.171 -14.875   3.086  1.00 30.00           C  
ATOM   1181  C   GLY B  79       6.897 -16.375   3.023  1.00 30.00           C  
ATOM   1182  O   GLY B  79       7.397 -17.121   3.862  1.00 30.00           O  
ATOM   1183  H   GLY B  79       7.077 -14.669   5.191  1.00 30.00           H  
ATOM   1184  HA3 GLY B  79       8.251 -14.726   3.083  1.00 30.00           H  
ATOM   1185  HA2 GLY B  79       6.787 -14.359   2.207  1.00 30.00           H  
ATOM   1186  N   GLY B  80       6.151 -16.810   1.994  1.00 30.00           N  
ATOM   1187  CA  GLY B  80       5.894 -18.210   1.640  1.00 30.00           C  
ATOM   1188  C   GLY B  80       5.148 -19.024   2.712  1.00 30.00           C  
ATOM   1189  O   GLY B  80       5.213 -20.251   2.673  1.00 30.00           O  
ATOM   1190  H   GLY B  80       5.781 -16.120   1.351  1.00 30.00           H  
ATOM   1191  HA3 GLY B  80       6.837 -18.700   1.402  1.00 30.00           H  
ATOM   1192  HA2 GLY B  80       5.298 -18.225   0.726  1.00 30.00           H  
ATOM   1193  N   VAL B  81       4.471 -18.364   3.670  1.00 30.00           N  
ATOM   1194  CA  VAL B  81       3.694 -19.002   4.735  1.00 30.00           C  
ATOM   1195  C   VAL B  81       2.401 -19.642   4.186  1.00 30.00           C  
ATOM   1196  O   VAL B  81       1.792 -19.093   3.268  1.00 30.00           O  
ATOM   1197  CB  VAL B  81       3.336 -17.991   5.860  1.00 30.00           C  
ATOM   1198  CG1 VAL B  81       4.599 -17.533   6.606  1.00 30.00           C  
ATOM   1199  CG2 VAL B  81       2.531 -16.765   5.393  1.00 30.00           C  
ATOM   1200  H   VAL B  81       4.463 -17.355   3.659  1.00 30.00           H  
ATOM   1201  HA  VAL B  81       4.314 -19.792   5.162  1.00 30.00           H  
ATOM   1202  HB  VAL B  81       2.717 -18.516   6.589  1.00 30.00           H  
ATOM   1203 HG11 VAL B  81       4.345 -16.857   7.422  1.00 30.00           H  
ATOM   1204 HG12 VAL B  81       5.129 -18.384   7.032  1.00 30.00           H  
ATOM   1205 HG13 VAL B  81       5.292 -17.006   5.949  1.00 30.00           H  
ATOM   1206 HG21 VAL B  81       1.631 -17.043   4.853  1.00 30.00           H  
ATOM   1207 HG22 VAL B  81       2.218 -16.144   6.230  1.00 30.00           H  
ATOM   1208 HG23 VAL B  81       3.137 -16.133   4.748  1.00 30.00           H  
ATOM   1209  N   VAL B  82       2.040 -20.815   4.731  1.00 30.00           N  
ATOM   1210  CA  VAL B  82       0.995 -21.675   4.177  1.00 30.00           C  
ATOM   1211  C   VAL B  82      -0.070 -21.973   5.248  1.00 30.00           C  
ATOM   1212  O   VAL B  82       0.262 -22.517   6.299  1.00 30.00           O  
ATOM   1213  CB  VAL B  82       1.585 -23.027   3.672  1.00 30.00           C  
ATOM   1214  CG1 VAL B  82       0.534 -23.995   3.088  1.00 30.00           C  
ATOM   1215  CG2 VAL B  82       2.726 -22.823   2.656  1.00 30.00           C  
ATOM   1216  H   VAL B  82       2.569 -21.193   5.506  1.00 30.00           H  
ATOM   1217  HA  VAL B  82       0.510 -21.193   3.331  1.00 30.00           H  
ATOM   1218  HB  VAL B  82       2.025 -23.539   4.524  1.00 30.00           H  
ATOM   1219 HG11 VAL B  82       1.008 -24.888   2.682  1.00 30.00           H  
ATOM   1220 HG12 VAL B  82      -0.176 -24.335   3.841  1.00 30.00           H  
ATOM   1221 HG13 VAL B  82      -0.033 -23.528   2.283  1.00 30.00           H  
ATOM   1222 HG21 VAL B  82       3.082 -23.775   2.262  1.00 30.00           H  
ATOM   1223 HG22 VAL B  82       2.414 -22.210   1.811  1.00 30.00           H  
ATOM   1224 HG23 VAL B  82       3.585 -22.337   3.118  1.00 30.00           H  
ATOM   1225  N   ILE B  83      -1.334 -21.651   4.932  1.00 30.00           N  
ATOM   1226  CA  ILE B  83      -2.515 -22.087   5.675  1.00 30.00           C  
ATOM   1227  C   ILE B  83      -3.155 -23.223   4.856  1.00 30.00           C  
ATOM   1228  O   ILE B  83      -3.832 -22.965   3.861  1.00 30.00           O  
ATOM   1229  CB  ILE B  83      -3.536 -20.927   5.907  1.00 30.00           C  
ATOM   1230  CG1 ILE B  83      -2.916 -19.829   6.806  1.00 30.00           C  
ATOM   1231  CG2 ILE B  83      -4.882 -21.403   6.507  1.00 30.00           C  
ATOM   1232  CD1 ILE B  83      -3.758 -18.549   6.920  1.00 30.00           C  
ATOM   1233  H   ILE B  83      -1.517 -21.179   4.055  1.00 30.00           H  
ATOM   1234  HA  ILE B  83      -2.233 -22.480   6.653  1.00 30.00           H  
ATOM   1235  HB  ILE B  83      -3.753 -20.469   4.940  1.00 30.00           H  
ATOM   1236 HG13 ILE B  83      -1.933 -19.546   6.430  1.00 30.00           H  
ATOM   1237 HG12 ILE B  83      -2.744 -20.231   7.805  1.00 30.00           H  
ATOM   1238 HG21 ILE B  83      -4.736 -21.863   7.484  1.00 30.00           H  
ATOM   1239 HG22 ILE B  83      -5.577 -20.576   6.639  1.00 30.00           H  
ATOM   1240 HG23 ILE B  83      -5.400 -22.123   5.875  1.00 30.00           H  
ATOM   1241 HD11 ILE B  83      -4.650 -18.702   7.523  1.00 30.00           H  
ATOM   1242 HD12 ILE B  83      -3.189 -17.750   7.392  1.00 30.00           H  
ATOM   1243 HD13 ILE B  83      -4.073 -18.192   5.941  1.00 30.00           H  
ATOM   1244  N   ALA B  84      -2.880 -24.465   5.278  1.00 30.00           N  
ATOM   1245  CA  ALA B  84      -3.398 -25.702   4.695  1.00 30.00           C  
ATOM   1246  C   ALA B  84      -4.803 -26.051   5.247  1.00 30.00           C  
ATOM   1247  O   ALA B  84      -5.119 -27.349   4.972  1.00 30.00           O  
ATOM   1248  OXT ALA B  84      -5.527 -25.268   5.829  1.00 30.00           O  
ATOM   1249  CB  ALA B  84      -2.347 -26.808   4.927  1.00 30.00           C  
ATOM   1250  H   ALA B  84      -2.290 -24.583   6.093  1.00 30.00           H  
ATOM   1251  HA  ALA B  84      -3.497 -25.559   3.619  1.00 30.00           H  
ATOM   1253  HB1 ALA B  84      -2.267 -27.078   5.980  1.00 30.00           H  
ATOM   1254  HB2 ALA B  84      -2.590 -27.712   4.369  1.00 30.00           H  
ATOM   1255  HB3 ALA B  84      -1.360 -26.484   4.596  1.00 30.00           H  
TER    1256      ALA B  84
ATOM   1257  N   ASP C  85      15.871  23.836   3.363  1.00110.00           N  
ATOM   1258  CA  ASP C  85      17.320  24.101   3.445  1.00110.00           C  
ATOM   1259  C   ASP C  85      17.537  25.417   4.238  1.00110.00           C  
ATOM   1260  O   ASP C  85      18.235  25.399   5.252  1.00110.00           O  
ATOM   1261  CB  ASP C  85      18.011  24.064   2.055  1.00110.00           C  
ATOM   1262  CG  ASP C  85      19.542  24.237   2.034  1.00110.00           C  
ATOM   1263  OD1 ASP C  85      20.208  23.838   3.014  1.00110.00           O  
ATOM   1264  OD2 ASP C  85      20.045  24.633   0.962  1.00110.00           O1-
ATOM   1265  H1  ASP C  85      15.402  24.437   2.697  1.00110.00           H  
ATOM   1266  H2  ASP C  85      15.412  23.960   4.257  1.00110.00           H  
ATOM   1267  HA  ASP C  85      17.754  23.298   4.045  1.00110.00           H  
ATOM   1268  HB3 ASP C  85      17.562  24.821   1.409  1.00110.00           H  
ATOM   1269  HB2 ASP C  85      17.792  23.107   1.579  1.00110.00           H  
ATOM   1270  N   ALA C  86      16.933  26.527   3.770  1.00110.00           N  
ATOM   1271  CA  ALA C  86      16.715  27.737   4.571  1.00110.00           C  
ATOM   1272  C   ALA C  86      15.443  27.587   5.428  1.00110.00           C  
ATOM   1273  O   ALA C  86      15.398  28.075   6.556  1.00110.00           O  
ATOM   1274  CB  ALA C  86      16.596  28.948   3.633  1.00110.00           C  
ATOM   1275  H   ALA C  86      16.412  26.473   2.907  1.00110.00           H  
ATOM   1276  HA  ALA C  86      17.563  27.900   5.237  1.00110.00           H  
ATOM   1277  HB1 ALA C  86      15.765  28.836   2.934  1.00110.00           H  
ATOM   1278  HB2 ALA C  86      16.434  29.868   4.196  1.00110.00           H  
ATOM   1279  HB3 ALA C  86      17.506  29.079   3.048  1.00110.00           H  
ATOM   1280  N   GLU C  87      14.454  26.879   4.860  1.00110.00           N  
ATOM   1281  CA  GLU C  87      13.197  26.445   5.453  1.00110.00           C  
ATOM   1282  C   GLU C  87      13.463  25.286   6.422  1.00110.00           C  
ATOM   1283  O   GLU C  87      14.142  24.330   6.039  1.00110.00           O  
ATOM   1284  CB  GLU C  87      12.234  25.970   4.332  1.00110.00           C  
ATOM   1285  CG  GLU C  87      12.043  26.939   3.136  1.00110.00           C  
ATOM   1286  CD  GLU C  87      13.109  26.911   2.019  1.00110.00           C  
ATOM   1287  OE1 GLU C  87      14.017  26.049   2.047  1.00110.00           O  
ATOM   1288  OE2 GLU C  87      13.003  27.778   1.125  1.00110.00           O1-
ATOM   1289  H   GLU C  87      14.596  26.541   3.917  1.00110.00           H  
ATOM   1290  HA  GLU C  87      12.751  27.288   5.985  1.00110.00           H  
ATOM   1291  HB3 GLU C  87      11.254  25.832   4.789  1.00110.00           H  
ATOM   1292  HB2 GLU C  87      12.509  24.977   3.971  1.00110.00           H  
ATOM   1293  HG3 GLU C  87      11.950  27.959   3.512  1.00110.00           H  
ATOM   1294  HG2 GLU C  87      11.087  26.710   2.663  1.00110.00           H  
ATOM   1295  N   PHE C  88      12.904  25.375   7.638  1.00110.00           N  
ATOM   1296  CA  PHE C  88      13.033  24.329   8.651  1.00110.00           C  
ATOM   1297  C   PHE C  88      11.985  24.496   9.762  1.00110.00           C  
ATOM   1298  O   PHE C  88      11.510  25.605  10.014  1.00110.00           O  
ATOM   1299  CB  PHE C  88      14.480  24.301   9.214  1.00110.00           C  
ATOM   1300  CG  PHE C  88      14.788  23.129  10.130  1.00110.00           C  
ATOM   1301  CD1 PHE C  88      14.714  21.813   9.624  1.00110.00           C  
ATOM   1302  CD2 PHE C  88      15.089  23.327  11.494  1.00110.00           C  
ATOM   1303  CE1 PHE C  88      14.946  20.732  10.462  1.00110.00           C  
ATOM   1304  CE2 PHE C  88      15.329  22.232  12.313  1.00110.00           C  
ATOM   1305  CZ  PHE C  88      15.255  20.942  11.800  1.00110.00           C  
ATOM   1306  H   PHE C  88      12.350  26.180   7.895  1.00110.00           H  
ATOM   1307  HA  PHE C  88      12.824  23.378   8.157  1.00110.00           H  
ATOM   1308  HB3 PHE C  88      14.701  25.239   9.726  1.00110.00           H  
ATOM   1309  HB2 PHE C  88      15.201  24.236   8.399  1.00110.00           H  
ATOM   1310  HD1 PHE C  88      14.465  21.641   8.587  1.00110.00           H  
ATOM   1311  HD2 PHE C  88      15.133  24.325  11.905  1.00110.00           H  
ATOM   1312  HE1 PHE C  88      14.882  19.726  10.075  1.00110.00           H  
ATOM   1313  HE2 PHE C  88      15.565  22.381  13.356  1.00110.00           H  
ATOM   1314  HZ  PHE C  88      15.431  20.096  12.448  1.00110.00           H  
ATOM   1315  N   ARG C  89      11.694  23.372  10.431  1.00110.00           N  
ATOM   1316  CA  ARG C  89      10.950  23.284  11.680  1.00110.00           C  
ATOM   1317  C   ARG C  89      11.513  22.086  12.458  1.00110.00           C  
ATOM   1318  O   ARG C  89      11.638  21.000  11.891  1.00110.00           O  
ATOM   1319  CB  ARG C  89       9.435  23.173  11.405  1.00110.00           C  
ATOM   1320  CG  ARG C  89       8.580  23.121  12.684  1.00110.00           C  
ATOM   1321  CD  ARG C  89       7.076  23.006  12.393  1.00110.00           C  
ATOM   1322  NE  ARG C  89       6.312  22.716  13.619  1.00110.00           N  
ATOM   1323  CZ  ARG C  89       4.991  22.490  13.732  1.00110.00           C  
ATOM   1324  NH1 ARG C  89       4.164  22.549  12.678  1.00110.00           N  
ATOM   1325  NH2 ARG C  89       4.489  22.193  14.937  1.00110.00           N1+
ATOM   1326  H   ARG C  89      12.129  22.507  10.141  1.00110.00           H  
ATOM   1327  HA  ARG C  89      11.136  24.191  12.259  1.00110.00           H  
ATOM   1328  HB3 ARG C  89       9.241  22.279  10.809  1.00110.00           H  
ATOM   1329  HB2 ARG C  89       9.112  24.018  10.795  1.00110.00           H  
ATOM   1330  HG3 ARG C  89       8.749  24.072  13.192  1.00110.00           H  
ATOM   1331  HG2 ARG C  89       8.906  22.351  13.383  1.00110.00           H  
ATOM   1332  HD3 ARG C  89       6.865  22.310  11.580  1.00110.00           H  
ATOM   1333  HD2 ARG C  89       6.719  23.985  12.073  1.00110.00           H  
ATOM   1334  HE  ARG C  89       6.866  22.675  14.469  1.00110.00           H  
ATOM   1335 HH12 ARG C  89       3.176  22.371  12.786  1.00110.00           H  
ATOM   1336 HH11 ARG C  89       4.532  22.771  11.765  1.00110.00           H  
ATOM   1337 HH22 ARG C  89       3.502  22.021  15.058  1.00110.00           H  
ATOM   1338 HH21 ARG C  89       5.105  22.120  15.740  1.00110.00           H  
ATOM   1339  N   HIS C  90      11.861  22.320  13.733  1.00110.00           N  
ATOM   1340  CA  HIS C  90      12.564  21.360  14.589  1.00110.00           C  
ATOM   1341  C   HIS C  90      11.633  20.359  15.304  1.00110.00           C  
ATOM   1342  O   HIS C  90      12.120  19.313  15.731  1.00110.00           O  
ATOM   1343  CB  HIS C  90      13.425  22.159  15.592  1.00110.00           C  
ATOM   1344  CG  HIS C  90      14.594  21.422  16.205  1.00110.00           C  
ATOM   1345  ND1 HIS C  90      15.282  21.916  17.300  1.00110.00           N  
ATOM   1346  CD2 HIS C  90      15.224  20.239  15.881  1.00110.00           C  
ATOM   1347  CE1 HIS C  90      16.257  21.049  17.581  1.00110.00           C  
ATOM   1348  NE2 HIS C  90      16.285  20.007  16.759  1.00110.00           N  
ATOM   1349  H   HIS C  90      11.715  23.238  14.127  1.00110.00           H  
ATOM   1350  HA  HIS C  90      13.233  20.784  13.948  1.00110.00           H  
ATOM   1351  HB3 HIS C  90      12.798  22.548  16.396  1.00110.00           H  
ATOM   1352  HB2 HIS C  90      13.846  23.034  15.094  1.00110.00           H  
ATOM   1353  HD1 HIS C  90      15.086  22.775  17.794  1.00110.00           H  
ATOM   1354  HD2 HIS C  90      14.999  19.541  15.087  1.00110.00           H  
ATOM   1355  HE1 HIS C  90      16.956  21.182  18.393  1.00110.00           H  
ATOM   1356  N   ASP C  91      10.330  20.678  15.407  1.00110.00           N  
ATOM   1357  CA  ASP C  91       9.300  19.809  15.987  1.00110.00           C  
ATOM   1358  C   ASP C  91       8.283  19.405  14.896  1.00110.00           C  
ATOM   1359  O   ASP C  91       8.424  19.783  13.731  1.00110.00           O  
ATOM   1360  CB  ASP C  91       8.623  20.446  17.237  1.00110.00           C  
ATOM   1361  CG  ASP C  91       7.593  21.562  16.986  1.00110.00           C  
ATOM   1362  OD1 ASP C  91       7.960  22.580  16.359  1.00110.00           O  
ATOM   1363  OD2 ASP C  91       6.427  21.354  17.389  1.00110.00           O1-
ATOM   1364  H   ASP C  91      10.000  21.556  15.033  1.00110.00           H  
ATOM   1365  HA  ASP C  91       9.751  18.871  16.317  1.00110.00           H  
ATOM   1366  HB3 ASP C  91       9.405  20.895  17.852  1.00110.00           H  
ATOM   1367  HB2 ASP C  91       8.198  19.661  17.866  1.00110.00           H  
ATOM   1368  N   SER C  92       7.268  18.633  15.313  1.00110.00           N  
ATOM   1369  CA  SER C  92       6.171  18.159  14.466  1.00110.00           C  
ATOM   1370  C   SER C  92       4.839  18.046  15.234  1.00110.00           C  
ATOM   1371  O   SER C  92       3.927  17.376  14.749  1.00110.00           O  
ATOM   1372  CB  SER C  92       6.596  16.853  13.755  1.00110.00           C  
ATOM   1373  OG  SER C  92       6.753  15.775  14.659  1.00110.00           O  
ATOM   1374  H   SER C  92       7.225  18.353  16.282  1.00110.00           H  
ATOM   1375  HA  SER C  92       5.988  18.909  13.695  1.00110.00           H  
ATOM   1376  HB3 SER C  92       7.525  17.002  13.209  1.00110.00           H  
ATOM   1377  HB2 SER C  92       5.850  16.566  13.014  1.00110.00           H  
ATOM   1378  HG  SER C  92       7.539  15.929  15.188  1.00110.00           H  
ATOM   1379  N   GLY C  93       4.738  18.700  16.407  1.00110.00           N  
ATOM   1380  CA  GLY C  93       3.593  18.594  17.311  1.00110.00           C  
ATOM   1381  C   GLY C  93       3.602  17.232  18.022  1.00110.00           C  
ATOM   1382  O   GLY C  93       4.665  16.654  18.259  1.00110.00           O  
ATOM   1383  H   GLY C  93       5.510  19.271  16.725  1.00110.00           H  
ATOM   1384  HA3 GLY C  93       2.661  18.738  16.761  1.00110.00           H  
ATOM   1385  HA2 GLY C  93       3.657  19.387  18.056  1.00110.00           H  
ATOM   1386  N   TYR C  94       2.403  16.742  18.373  1.00110.00           N  
ATOM   1387  CA  TYR C  94       2.180  15.419  18.960  1.00110.00           C  
ATOM   1388  C   TYR C  94       1.446  14.509  17.952  1.00110.00           C  
ATOM   1389  O   TYR C  94       1.015  14.971  16.894  1.00110.00           O  
ATOM   1390  CB  TYR C  94       1.405  15.596  20.290  1.00110.00           C  
ATOM   1391  CG  TYR C  94       1.316  14.346  21.152  1.00110.00           C  
ATOM   1392  CD1 TYR C  94       0.138  13.571  21.161  1.00110.00           C  
ATOM   1393  CD2 TYR C  94       2.433  13.928  21.907  1.00110.00           C  
ATOM   1394  CE1 TYR C  94       0.092  12.366  21.885  1.00110.00           C  
ATOM   1395  CE2 TYR C  94       2.382  12.727  22.640  1.00110.00           C  
ATOM   1396  CZ  TYR C  94       1.216  11.938  22.617  1.00110.00           C  
ATOM   1397  OH  TYR C  94       1.178  10.761  23.300  1.00110.00           O  
ATOM   1398  H   TYR C  94       1.569  17.261  18.141  1.00110.00           H  
ATOM   1399  HA  TYR C  94       3.132  14.936  19.184  1.00110.00           H  
ATOM   1400  HB3 TYR C  94       0.402  15.978  20.095  1.00110.00           H  
ATOM   1401  HB2 TYR C  94       1.900  16.358  20.893  1.00110.00           H  
ATOM   1402  HD1 TYR C  94      -0.722  13.878  20.584  1.00110.00           H  
ATOM   1403  HD2 TYR C  94       3.340  14.514  21.903  1.00110.00           H  
ATOM   1404  HE1 TYR C  94      -0.812  11.778  21.862  1.00110.00           H  
ATOM   1405  HE2 TYR C  94       3.246  12.401  23.201  1.00110.00           H  
ATOM   1406  HH  TYR C  94       0.346  10.291  23.180  1.00110.00           H  
ATOM   1407  N   GLU C  95       1.335  13.221  18.315  1.00 30.00           N  
ATOM   1408  CA  GLU C  95       0.648  12.138  17.611  1.00 30.00           C  
ATOM   1409  C   GLU C  95      -0.823  12.475  17.294  1.00 30.00           C  
ATOM   1410  O   GLU C  95      -1.658  12.466  18.199  1.00 30.00           O  
ATOM   1411  CB  GLU C  95       0.740  10.849  18.474  1.00 30.00           C  
ATOM   1412  CG  GLU C  95       2.134  10.505  19.059  1.00 30.00           C  
ATOM   1413  CD  GLU C  95       3.249  10.225  18.040  1.00 30.00           C  
ATOM   1414  OE1 GLU C  95       4.424  10.247  18.466  1.00 30.00           O  
ATOM   1415  OE2 GLU C  95       2.928   9.980  16.857  1.00 30.00           O1-
ATOM   1416  H   GLU C  95       1.734  12.948  19.202  1.00 30.00           H  
ATOM   1417  HA  GLU C  95       1.175  11.981  16.669  1.00 30.00           H  
ATOM   1418  HB3 GLU C  95       0.394  10.004  17.879  1.00 30.00           H  
ATOM   1419  HB2 GLU C  95       0.042  10.906  19.311  1.00 30.00           H  
ATOM   1420  HG3 GLU C  95       2.034   9.614  19.679  1.00 30.00           H  
ATOM   1421  HG2 GLU C  95       2.459  11.292  19.740  1.00 30.00           H  
ATOM   1422  N   VAL C  96      -1.096  12.779  16.016  1.00 30.00           N  
ATOM   1423  CA  VAL C  96      -2.432  13.085  15.487  1.00 30.00           C  
ATOM   1424  C   VAL C  96      -2.638  12.512  14.069  1.00 30.00           C  
ATOM   1425  O   VAL C  96      -3.785  12.278  13.686  1.00 30.00           O  
ATOM   1426  CB  VAL C  96      -2.732  14.614  15.448  1.00 30.00           C  
ATOM   1427  CG1 VAL C  96      -2.797  15.238  16.853  1.00 30.00           C  
ATOM   1428  CG2 VAL C  96      -1.801  15.432  14.528  1.00 30.00           C  
ATOM   1429  H   VAL C  96      -0.336  12.813  15.355  1.00 30.00           H  
ATOM   1430  HA  VAL C  96      -3.180  12.599  16.118  1.00 30.00           H  
ATOM   1431  HB  VAL C  96      -3.739  14.729  15.040  1.00 30.00           H  
ATOM   1432 HG11 VAL C  96      -3.140  16.272  16.808  1.00 30.00           H  
ATOM   1433 HG12 VAL C  96      -3.488  14.691  17.495  1.00 30.00           H  
ATOM   1434 HG13 VAL C  96      -1.820  15.240  17.338  1.00 30.00           H  
ATOM   1435 HG21 VAL C  96      -0.756  15.318  14.815  1.00 30.00           H  
ATOM   1436 HG22 VAL C  96      -1.893  15.137  13.483  1.00 30.00           H  
ATOM   1437 HG23 VAL C  96      -2.040  16.494  14.577  1.00 30.00           H  
ATOM   1438  N   HIS C  97      -1.539  12.264  13.331  1.00 30.00           N  
ATOM   1439  CA  HIS C  97      -1.541  11.628  12.012  1.00 30.00           C  
ATOM   1440  C   HIS C  97      -1.853  10.122  12.090  1.00 30.00           C  
ATOM   1441  O   HIS C  97      -2.558   9.624  11.216  1.00 30.00           O  
ATOM   1442  CB  HIS C  97      -0.171  11.881  11.343  1.00 30.00           C  
ATOM   1443  CG  HIS C  97      -0.067  11.479   9.890  1.00 30.00           C  
ATOM   1444  ND1 HIS C  97       0.109  10.153   9.474  1.00 30.00           N  
ATOM   1445  CD2 HIS C  97      -0.104  12.289   8.775  1.00 30.00           C  
ATOM   1446  CE1 HIS C  97       0.137  10.209   8.150  1.00 30.00           C  
ATOM   1447  NE2 HIS C  97       0.016  11.450   7.683  1.00 30.00           N  
ATOM   1448  H   HIS C  97      -0.630  12.501  13.698  1.00 30.00           H  
ATOM   1449  HA  HIS C  97      -2.312  12.109  11.406  1.00 30.00           H  
ATOM   1450  HB3 HIS C  97       0.620  11.372  11.896  1.00 30.00           H  
ATOM   1451  HB2 HIS C  97       0.065  12.945  11.399  1.00 30.00           H  
ATOM   1452  HD2 HIS C  97      -0.211  13.359   8.674  1.00 30.00           H  
ATOM   1453  HE1 HIS C  97       0.255   9.343   7.517  1.00 30.00           H  
ATOM   1454  HE2 HIS C  97       0.051  11.727   6.710  1.00 30.00           H  
ATOM   1455  N   HIS C  98      -1.308   9.457  13.126  1.00 30.00           N  
ATOM   1456  CA  HIS C  98      -1.279   8.012  13.386  1.00 30.00           C  
ATOM   1457  C   HIS C  98      -2.521   7.210  12.946  1.00 30.00           C  
ATOM   1458  O   HIS C  98      -3.600   7.389  13.511  1.00 30.00           O  
ATOM   1459  CB  HIS C  98      -0.923   7.768  14.873  1.00 30.00           C  
ATOM   1460  CG  HIS C  98      -1.765   8.436  15.945  1.00 30.00           C  
ATOM   1461  ND1 HIS C  98      -1.547   8.195  17.290  1.00 30.00           N  
ATOM   1462  CD2 HIS C  98      -2.813   9.331  15.907  1.00 30.00           C  
ATOM   1463  CE1 HIS C  98      -2.421   8.927  17.981  1.00 30.00           C  
ATOM   1464  NE2 HIS C  98      -3.222   9.645  17.205  1.00 30.00           N  
ATOM   1465  H   HIS C  98      -0.779  10.000  13.792  1.00 30.00           H  
ATOM   1466  HA  HIS C  98      -0.438   7.633  12.802  1.00 30.00           H  
ATOM   1467  HB3 HIS C  98       0.103   8.094  15.041  1.00 30.00           H  
ATOM   1468  HB2 HIS C  98      -0.925   6.696  15.072  1.00 30.00           H  
ATOM   1469  HD2 HIS C  98      -3.307   9.772  15.054  1.00 30.00           H  
ATOM   1470  HE1 HIS C  98      -2.472   8.936  19.060  1.00 30.00           H  
ATOM   1471  HD1 HIS C  98      -0.852   7.566  17.673  1.00 30.00           H  
ATOM   1472  N   GLN C  99      -2.326   6.344  11.936  1.00 30.00           N  
ATOM   1473  CA  GLN C  99      -3.357   5.465  11.389  1.00 30.00           C  
ATOM   1474  C   GLN C  99      -3.492   4.185  12.228  1.00 30.00           C  
ATOM   1475  O   GLN C  99      -2.479   3.587  12.598  1.00 30.00           O  
ATOM   1476  CB  GLN C  99      -3.041   5.148   9.910  1.00 30.00           C  
ATOM   1477  CG  GLN C  99      -4.089   4.249   9.205  1.00 30.00           C  
ATOM   1478  CD  GLN C  99      -3.769   3.935   7.740  1.00 30.00           C  
ATOM   1479  OE1 GLN C  99      -4.680   3.825   6.925  1.00 30.00           O  
ATOM   1480  NE2 GLN C  99      -2.490   3.762   7.395  1.00 30.00           N  
ATOM   1481  H   GLN C  99      -1.407   6.250  11.532  1.00 30.00           H  
ATOM   1482  HA  GLN C  99      -4.299   6.005  11.404  1.00 30.00           H  
ATOM   1483  HB3 GLN C  99      -2.061   4.679   9.861  1.00 30.00           H  
ATOM   1484  HB2 GLN C  99      -2.952   6.085   9.361  1.00 30.00           H  
ATOM   1485  HG3 GLN C  99      -5.068   4.726   9.251  1.00 30.00           H  
ATOM   1486  HG2 GLN C  99      -4.200   3.294   9.715  1.00 30.00           H  
ATOM   1487 HE22 GLN C  99      -2.247   3.552   6.438  1.00 30.00           H  
ATOM   1488 HE21 GLN C  99      -1.755   3.839   8.084  1.00 30.00           H  
ATOM   1489  N   LYS C 100      -4.748   3.766  12.443  1.00 30.00           N  
ATOM   1490  CA  LYS C 100      -5.106   2.484  13.041  1.00 30.00           C  
ATOM   1491  C   LYS C 100      -5.638   1.563  11.932  1.00 30.00           C  
ATOM   1492  O   LYS C 100      -6.730   1.806  11.420  1.00 30.00           O  
ATOM   1493  CB  LYS C 100      -6.144   2.733  14.152  1.00 30.00           C  
ATOM   1494  CG  LYS C 100      -6.488   1.497  15.000  1.00 30.00           C  
ATOM   1495  CD  LYS C 100      -7.520   1.835  16.088  1.00 30.00           C  
ATOM   1496  CE  LYS C 100      -7.826   0.654  17.019  1.00 30.00           C  
ATOM   1497  NZ  LYS C 100      -8.808   1.015  18.057  1.00 30.00           N1+
ATOM   1498  H   LYS C 100      -5.520   4.329  12.112  1.00 30.00           H  
ATOM   1499  HA  LYS C 100      -4.230   2.030  13.503  1.00 30.00           H  
ATOM   1500  HB3 LYS C 100      -7.054   3.160  13.728  1.00 30.00           H  
ATOM   1501  HB2 LYS C 100      -5.743   3.491  14.820  1.00 30.00           H  
ATOM   1502  HG3 LYS C 100      -5.580   1.112  15.464  1.00 30.00           H  
ATOM   1503  HG2 LYS C 100      -6.871   0.696  14.369  1.00 30.00           H  
ATOM   1504  HD3 LYS C 100      -8.440   2.170  15.606  1.00 30.00           H  
ATOM   1505  HD2 LYS C 100      -7.159   2.680  16.673  1.00 30.00           H  
ATOM   1506  HE3 LYS C 100      -6.913   0.320  17.513  1.00 30.00           H  
ATOM   1507  HE2 LYS C 100      -8.221  -0.185  16.445  1.00 30.00           H  
ATOM   1508  HZ1 LYS C 100      -8.988   0.215  18.647  1.00 30.00           H  
ATOM   1509  HZ2 LYS C 100      -8.446   1.772  18.618  1.00 30.00           H  
ATOM   1510  HZ3 LYS C 100      -9.671   1.307  17.619  1.00 30.00           H  
ATOM   1511  N   LEU C 101      -4.851   0.538  11.569  1.00 30.00           N  
ATOM   1512  CA  LEU C 101      -5.188  -0.428  10.523  1.00 30.00           C  
ATOM   1513  C   LEU C 101      -5.906  -1.621  11.162  1.00 30.00           C  
ATOM   1514  O   LEU C 101      -5.250  -2.450  11.790  1.00 30.00           O  
ATOM   1515  CB  LEU C 101      -3.920  -0.903   9.775  1.00 30.00           C  
ATOM   1516  CG  LEU C 101      -3.122   0.204   9.050  1.00 30.00           C  
ATOM   1517  CD1 LEU C 101      -2.145   0.937   9.997  1.00 30.00           C  
ATOM   1518  CD2 LEU C 101      -2.405  -0.343   7.799  1.00 30.00           C  
ATOM   1519  H   LEU C 101      -3.977   0.385  12.054  1.00 30.00           H  
ATOM   1520  HA  LEU C 101      -5.855   0.030   9.792  1.00 30.00           H  
ATOM   1521  HB3 LEU C 101      -4.259  -1.634   9.039  1.00 30.00           H  
ATOM   1522  HB2 LEU C 101      -3.249  -1.455  10.436  1.00 30.00           H  
ATOM   1523  HG  LEU C 101      -3.849   0.933   8.687  1.00 30.00           H  
ATOM   1524 HD11 LEU C 101      -2.237   0.604  11.031  1.00 30.00           H  
ATOM   1525 HD12 LEU C 101      -1.103   0.784   9.725  1.00 30.00           H  
ATOM   1526 HD13 LEU C 101      -2.319   2.011   9.992  1.00 30.00           H  
ATOM   1527 HD21 LEU C 101      -2.937  -1.179   7.344  1.00 30.00           H  
ATOM   1528 HD22 LEU C 101      -2.322   0.431   7.034  1.00 30.00           H  
ATOM   1529 HD23 LEU C 101      -1.398  -0.696   8.025  1.00 30.00           H  
ATOM   1530  N   VAL C 102      -7.235  -1.673  10.999  1.00 30.00           N  
ATOM   1531  CA  VAL C 102      -8.090  -2.702  11.582  1.00 30.00           C  
ATOM   1532  C   VAL C 102      -8.486  -3.719  10.499  1.00 30.00           C  
ATOM   1533  O   VAL C 102      -9.120  -3.350   9.510  1.00 30.00           O  
ATOM   1534  CB  VAL C 102      -9.377  -2.083  12.198  1.00 30.00           C  
ATOM   1535  CG1 VAL C 102     -10.331  -3.133  12.801  1.00 30.00           C  
ATOM   1536  CG2 VAL C 102      -9.039  -1.027  13.268  1.00 30.00           C  
ATOM   1537  H   VAL C 102      -7.709  -0.958  10.461  1.00 30.00           H  
ATOM   1538  HA  VAL C 102      -7.565  -3.227  12.379  1.00 30.00           H  
ATOM   1539  HB  VAL C 102      -9.927  -1.565  11.411  1.00 30.00           H  
ATOM   1540 HG11 VAL C 102     -10.757  -3.787  12.040  1.00 30.00           H  
ATOM   1541 HG12 VAL C 102      -9.823  -3.760  13.535  1.00 30.00           H  
ATOM   1542 HG13 VAL C 102     -11.168  -2.648  13.304  1.00 30.00           H  
ATOM   1543 HG21 VAL C 102      -9.944  -0.614  13.715  1.00 30.00           H  
ATOM   1544 HG22 VAL C 102      -8.436  -1.452  14.070  1.00 30.00           H  
ATOM   1545 HG23 VAL C 102      -8.488  -0.190  12.840  1.00 30.00           H  
ATOM   1546  N   PHE C 103      -8.118  -4.985  10.743  1.00 30.00           N  
ATOM   1547  CA  PHE C 103      -8.543  -6.156   9.984  1.00 30.00           C  
ATOM   1548  C   PHE C 103      -9.434  -6.983  10.919  1.00 30.00           C  
ATOM   1549  O   PHE C 103      -8.936  -7.475  11.932  1.00 30.00           O  
ATOM   1550  CB  PHE C 103      -7.285  -6.907   9.490  1.00 30.00           C  
ATOM   1551  CG  PHE C 103      -7.467  -8.204   8.711  1.00 30.00           C  
ATOM   1552  CD1 PHE C 103      -8.595  -8.433   7.891  1.00 30.00           C  
ATOM   1553  CD2 PHE C 103      -6.387  -9.108   8.639  1.00 30.00           C  
ATOM   1554  CE1 PHE C 103      -8.650  -9.564   7.088  1.00 30.00           C  
ATOM   1555  CE2 PHE C 103      -6.456 -10.227   7.820  1.00 30.00           C  
ATOM   1556  CZ  PHE C 103      -7.585 -10.456   7.051  1.00 30.00           C  
ATOM   1557  H   PHE C 103      -7.566  -5.183  11.568  1.00 30.00           H  
ATOM   1558  HA  PHE C 103      -9.123  -5.850   9.114  1.00 30.00           H  
ATOM   1559  HB3 PHE C 103      -6.637  -7.119  10.343  1.00 30.00           H  
ATOM   1560  HB2 PHE C 103      -6.713  -6.234   8.849  1.00 30.00           H  
ATOM   1561  HD1 PHE C 103      -9.420  -7.738   7.872  1.00 30.00           H  
ATOM   1562  HD2 PHE C 103      -5.494  -8.929   9.217  1.00 30.00           H  
ATOM   1563  HE1 PHE C 103      -9.519  -9.741   6.475  1.00 30.00           H  
ATOM   1564  HE2 PHE C 103      -5.624 -10.914   7.777  1.00 30.00           H  
ATOM   1565  HZ  PHE C 103      -7.622 -11.327   6.418  1.00 30.00           H  
ATOM   1566  N   PHE C 104     -10.734  -7.062  10.579  1.00 30.00           N  
ATOM   1567  CA  PHE C 104     -11.848  -7.554  11.401  1.00 30.00           C  
ATOM   1568  C   PHE C 104     -12.145  -6.587  12.563  1.00 30.00           C  
ATOM   1569  O   PHE C 104     -11.549  -6.719  13.632  1.00 30.00           O  
ATOM   1570  CB  PHE C 104     -11.647  -9.009  11.893  1.00 30.00           C  
ATOM   1571  CG  PHE C 104     -11.608 -10.090  10.828  1.00 30.00           C  
ATOM   1572  CD1 PHE C 104     -12.801 -10.704  10.392  1.00 30.00           C  
ATOM   1573  CD2 PHE C 104     -10.388 -10.442  10.210  1.00 30.00           C  
ATOM   1574  CE1 PHE C 104     -12.751 -11.706   9.433  1.00 30.00           C  
ATOM   1575  CE2 PHE C 104     -10.361 -11.450   9.256  1.00 30.00           C  
ATOM   1576  CZ  PHE C 104     -11.537 -12.081   8.875  1.00 30.00           C  
ATOM   1577  H   PHE C 104     -11.023  -6.606   9.722  1.00 30.00           H  
ATOM   1578  HA  PHE C 104     -12.732  -7.557  10.766  1.00 30.00           H  
ATOM   1579  HB3 PHE C 104     -12.450  -9.264  12.587  1.00 30.00           H  
ATOM   1580  HB2 PHE C 104     -10.735  -9.100  12.479  1.00 30.00           H  
ATOM   1581  HD1 PHE C 104     -13.751 -10.424  10.826  1.00 30.00           H  
ATOM   1582  HD2 PHE C 104      -9.466  -9.964  10.507  1.00 30.00           H  
ATOM   1583  HE1 PHE C 104     -13.659 -12.200   9.120  1.00 30.00           H  
ATOM   1584  HE2 PHE C 104      -9.424 -11.747   8.811  1.00 30.00           H  
ATOM   1585  HZ  PHE C 104     -11.511 -12.859   8.131  1.00 30.00           H  
ATOM   1586  N   ALA C 105     -13.053  -5.624  12.320  1.00 30.00           N  
ATOM   1587  CA  ALA C 105     -13.529  -4.644  13.304  1.00 30.00           C  
ATOM   1588  C   ALA C 105     -14.594  -5.200  14.266  1.00 30.00           C  
ATOM   1589  O   ALA C 105     -14.784  -4.621  15.335  1.00 30.00           O  
ATOM   1590  CB  ALA C 105     -14.069  -3.410  12.571  1.00 30.00           C  
ATOM   1591  H   ALA C 105     -13.479  -5.560  11.403  1.00 30.00           H  
ATOM   1592  HA  ALA C 105     -12.680  -4.330  13.911  1.00 30.00           H  
ATOM   1593  HB1 ALA C 105     -13.341  -3.023  11.858  1.00 30.00           H  
ATOM   1594  HB2 ALA C 105     -14.979  -3.647  12.026  1.00 30.00           H  
ATOM   1595  HB3 ALA C 105     -14.304  -2.606  13.270  1.00 30.00           H  
ATOM   1596  N   GLU C 106     -15.224  -6.321  13.887  1.00 30.00           N  
ATOM   1597  CA  GLU C 106     -16.038  -7.160  14.759  1.00 30.00           C  
ATOM   1598  C   GLU C 106     -15.335  -8.535  14.800  1.00 30.00           C  
ATOM   1599  O   GLU C 106     -14.111  -8.569  14.954  1.00 30.00           O  
ATOM   1600  CB  GLU C 106     -17.493  -7.156  14.228  1.00 30.00           C  
ATOM   1601  CG  GLU C 106     -18.574  -7.622  15.235  1.00 30.00           C  
ATOM   1602  CD  GLU C 106     -18.871  -6.648  16.389  1.00 30.00           C  
ATOM   1603  OE1 GLU C 106     -18.732  -5.420  16.190  1.00 30.00           O  
ATOM   1604  OE2 GLU C 106     -19.260  -7.153  17.465  1.00 30.00           O1-
ATOM   1605  H   GLU C 106     -15.014  -6.714  12.981  1.00 30.00           H  
ATOM   1606  HA  GLU C 106     -16.028  -6.769  15.778  1.00 30.00           H  
ATOM   1607  HB3 GLU C 106     -17.540  -7.807  13.359  1.00 30.00           H  
ATOM   1608  HB2 GLU C 106     -17.750  -6.170  13.836  1.00 30.00           H  
ATOM   1609  HG3 GLU C 106     -18.321  -8.600  15.644  1.00 30.00           H  
ATOM   1610  HG2 GLU C 106     -19.510  -7.758  14.697  1.00 30.00           H  
ATOM   1611  N   ASP C 107     -16.093  -9.638  14.692  1.00 30.00           N  
ATOM   1612  CA  ASP C 107     -15.597 -11.011  14.814  1.00 30.00           C  
ATOM   1613  C   ASP C 107     -15.860 -11.810  13.518  1.00 30.00           C  
ATOM   1614  O   ASP C 107     -16.239 -11.239  12.493  1.00 30.00           O  
ATOM   1615  CB  ASP C 107     -16.173 -11.720  16.076  1.00 30.00           C  
ATOM   1616  CG  ASP C 107     -17.668 -12.106  16.089  1.00 30.00           C  
ATOM   1617  OD1 ASP C 107     -18.483 -11.434  15.416  1.00 30.00           O  
ATOM   1618  OD2 ASP C 107     -17.989 -13.028  16.871  1.00 30.00           O1-
ATOM   1619  H   ASP C 107     -17.093  -9.549  14.576  1.00 30.00           H  
ATOM   1620  HA  ASP C 107     -14.512 -11.006  14.927  1.00 30.00           H  
ATOM   1621  HB3 ASP C 107     -16.043 -11.049  16.925  1.00 30.00           H  
ATOM   1622  HB2 ASP C 107     -15.557 -12.584  16.317  1.00 30.00           H  
ATOM   1623  N   VAL C 108     -15.654 -13.134  13.606  1.00 30.00           N  
ATOM   1624  CA  VAL C 108     -15.993 -14.102  12.568  1.00 30.00           C  
ATOM   1625  C   VAL C 108     -16.319 -15.466  13.205  1.00 30.00           C  
ATOM   1626  O   VAL C 108     -15.738 -15.815  14.234  1.00 30.00           O  
ATOM   1627  CB  VAL C 108     -14.867 -14.232  11.499  1.00 30.00           C  
ATOM   1628  CG1 VAL C 108     -13.532 -14.749  12.050  1.00 30.00           C  
ATOM   1629  CG2 VAL C 108     -15.262 -15.087  10.284  1.00 30.00           C  
ATOM   1630  H   VAL C 108     -15.351 -13.530  14.484  1.00 30.00           H  
ATOM   1631  HA  VAL C 108     -16.897 -13.745  12.086  1.00 30.00           H  
ATOM   1632  HB  VAL C 108     -14.680 -13.226  11.125  1.00 30.00           H  
ATOM   1633 HG11 VAL C 108     -13.595 -15.781  12.397  1.00 30.00           H  
ATOM   1634 HG12 VAL C 108     -12.762 -14.700  11.281  1.00 30.00           H  
ATOM   1635 HG13 VAL C 108     -13.199 -14.135  12.881  1.00 30.00           H  
ATOM   1636 HG21 VAL C 108     -15.315 -16.142  10.543  1.00 30.00           H  
ATOM   1637 HG22 VAL C 108     -16.231 -14.796   9.884  1.00 30.00           H  
ATOM   1638 HG23 VAL C 108     -14.532 -14.986   9.481  1.00 30.00           H  
ATOM   1639  N   GLY C 109     -17.248 -16.211  12.584  1.00 30.00           N  
ATOM   1640  CA  GLY C 109     -17.690 -17.522  13.062  1.00 30.00           C  
ATOM   1641  C   GLY C 109     -16.627 -18.611  12.844  1.00 30.00           C  
ATOM   1642  O   GLY C 109     -16.498 -19.498  13.688  1.00 30.00           O  
ATOM   1643  H   GLY C 109     -17.699 -15.851  11.753  1.00 30.00           H  
ATOM   1644  HA3 GLY C 109     -18.596 -17.802  12.524  1.00 30.00           H  
ATOM   1645  HA2 GLY C 109     -17.953 -17.464  14.120  1.00 30.00           H  
ATOM   1646  N   SER C 110     -15.857 -18.540  11.743  1.00 30.00           N  
ATOM   1647  CA  SER C 110     -14.815 -19.510  11.417  1.00 30.00           C  
ATOM   1648  C   SER C 110     -13.722 -18.858  10.561  1.00 30.00           C  
ATOM   1649  O   SER C 110     -13.888 -18.740   9.347  1.00 30.00           O  
ATOM   1650  CB  SER C 110     -15.445 -20.760  10.759  1.00 30.00           C  
ATOM   1651  OG  SER C 110     -14.478 -21.764  10.513  1.00 30.00           O  
ATOM   1652  H   SER C 110     -15.998 -17.788  11.083  1.00 30.00           H  
ATOM   1653  HA  SER C 110     -14.335 -19.824  12.344  1.00 30.00           H  
ATOM   1654  HB3 SER C 110     -15.936 -20.502   9.820  1.00 30.00           H  
ATOM   1655  HB2 SER C 110     -16.211 -21.187  11.407  1.00 30.00           H  
ATOM   1656  HG  SER C 110     -14.164 -22.086  11.363  1.00 30.00           H  
ATOM   1657  N   ASN C 111     -12.612 -18.475  11.214  1.00 30.00           N  
ATOM   1658  CA  ASN C 111     -11.380 -18.063  10.544  1.00 30.00           C  
ATOM   1659  C   ASN C 111     -10.539 -19.303  10.200  1.00 30.00           C  
ATOM   1660  O   ASN C 111     -10.354 -20.176  11.046  1.00 30.00           O  
ATOM   1661  CB  ASN C 111     -10.580 -17.101  11.448  1.00 30.00           C  
ATOM   1662  CG  ASN C 111      -9.371 -16.481  10.737  1.00 30.00           C  
ATOM   1663  OD1 ASN C 111      -9.417 -16.189   9.543  1.00 30.00           O  
ATOM   1664  ND2 ASN C 111      -8.280 -16.278  11.473  1.00 30.00           N  
ATOM   1665  H   ASN C 111     -12.552 -18.600  12.216  1.00 30.00           H  
ATOM   1666  HA  ASN C 111     -11.633 -17.545   9.616  1.00 30.00           H  
ATOM   1667  HB3 ASN C 111     -10.261 -17.610  12.358  1.00 30.00           H  
ATOM   1668  HB2 ASN C 111     -11.214 -16.279  11.773  1.00 30.00           H  
ATOM   1669 HD22 ASN C 111      -7.446 -15.903  11.046  1.00 30.00           H  
ATOM   1670 HD21 ASN C 111      -8.261 -16.547  12.450  1.00 30.00           H  
ATOM   1671  N   LYS C 112     -10.032 -19.326   8.963  1.00 30.00           N  
ATOM   1672  CA  LYS C 112      -9.265 -20.416   8.369  1.00 30.00           C  
ATOM   1673  C   LYS C 112      -8.566 -19.930   7.086  1.00 30.00           C  
ATOM   1674  O   LYS C 112      -8.459 -20.699   6.130  1.00 30.00           O  
ATOM   1675  CB  LYS C 112     -10.145 -21.690   8.210  1.00 30.00           C  
ATOM   1676  CG  LYS C 112     -11.495 -21.497   7.490  1.00 30.00           C  
ATOM   1677  CD  LYS C 112     -12.462 -22.669   7.705  1.00 30.00           C  
ATOM   1678  CE  LYS C 112     -13.867 -22.367   7.156  1.00 30.00           C  
ATOM   1679  NZ  LYS C 112     -14.853 -23.375   7.583  1.00 30.00           N1+
ATOM   1680  H   LYS C 112     -10.262 -18.571   8.330  1.00 30.00           H  
ATOM   1681  HA  LYS C 112      -8.461 -20.660   9.063  1.00 30.00           H  
ATOM   1682  HB3 LYS C 112     -10.366 -22.059   9.209  1.00 30.00           H  
ATOM   1683  HB2 LYS C 112      -9.578 -22.489   7.731  1.00 30.00           H  
ATOM   1684  HG3 LYS C 112     -11.330 -21.329   6.426  1.00 30.00           H  
ATOM   1685  HG2 LYS C 112     -11.990 -20.607   7.872  1.00 30.00           H  
ATOM   1686  HD3 LYS C 112     -12.523 -22.885   8.772  1.00 30.00           H  
ATOM   1687  HD2 LYS C 112     -12.059 -23.563   7.228  1.00 30.00           H  
ATOM   1688  HE3 LYS C 112     -13.846 -22.312   6.067  1.00 30.00           H  
ATOM   1689  HE2 LYS C 112     -14.211 -21.397   7.518  1.00 30.00           H  
ATOM   1690  HZ1 LYS C 112     -15.760 -23.140   7.204  1.00 30.00           H  
ATOM   1691  HZ2 LYS C 112     -14.578 -24.290   7.255  1.00 30.00           H  
ATOM   1692  HZ3 LYS C 112     -14.906 -23.375   8.593  1.00 30.00           H  
ATOM   1693  N   GLY C 113      -8.095 -18.667   7.083  1.00 30.00           N  
ATOM   1694  CA  GLY C 113      -7.452 -18.085   5.910  1.00 30.00           C  
ATOM   1695  C   GLY C 113      -7.303 -16.564   6.021  1.00 30.00           C  
ATOM   1696  O   GLY C 113      -7.566 -15.879   5.035  1.00 30.00           O  
ATOM   1697  H   GLY C 113      -8.201 -18.082   7.901  1.00 30.00           H  
ATOM   1698  HA3 GLY C 113      -8.028 -18.315   5.015  1.00 30.00           H  
ATOM   1699  HA2 GLY C 113      -6.465 -18.524   5.776  1.00 30.00           H  
ATOM   1700  N   ALA C 114      -6.886 -16.030   7.183  1.00 30.00           N  
ATOM   1701  CA  ALA C 114      -6.513 -14.621   7.350  1.00 30.00           C  
ATOM   1702  C   ALA C 114      -4.986 -14.494   7.420  1.00 30.00           C  
ATOM   1703  O   ALA C 114      -4.361 -15.197   8.212  1.00 30.00           O  
ATOM   1704  CB  ALA C 114      -7.127 -14.061   8.639  1.00 30.00           C  
ATOM   1705  H   ALA C 114      -6.679 -16.631   7.971  1.00 30.00           H  
ATOM   1706  HA  ALA C 114      -6.886 -14.017   6.524  1.00 30.00           H  
ATOM   1707  HB1 ALA C 114      -8.213 -14.100   8.628  1.00 30.00           H  
ATOM   1708  HB2 ALA C 114      -6.782 -14.596   9.524  1.00 30.00           H  
ATOM   1709  HB3 ALA C 114      -6.857 -13.014   8.752  1.00 30.00           H  
ATOM   1710  N   ILE C 115      -4.415 -13.585   6.615  1.00 30.00           N  
ATOM   1711  CA  ILE C 115      -2.986 -13.261   6.637  1.00 30.00           C  
ATOM   1712  C   ILE C 115      -2.827 -11.734   6.535  1.00 30.00           C  
ATOM   1713  O   ILE C 115      -3.496 -11.109   5.713  1.00 30.00           O  
ATOM   1714  CB  ILE C 115      -2.187 -13.975   5.494  1.00 30.00           C  
ATOM   1715  CG1 ILE C 115      -2.265 -15.514   5.665  1.00 30.00           C  
ATOM   1716  CG2 ILE C 115      -0.710 -13.515   5.397  1.00 30.00           C  
ATOM   1717  CD1 ILE C 115      -1.564 -16.340   4.580  1.00 30.00           C  
ATOM   1718  H   ILE C 115      -4.982 -13.047   5.973  1.00 30.00           H  
ATOM   1719  HA  ILE C 115      -2.558 -13.569   7.591  1.00 30.00           H  
ATOM   1720  HB  ILE C 115      -2.667 -13.730   4.546  1.00 30.00           H  
ATOM   1721 HG13 ILE C 115      -3.306 -15.833   5.673  1.00 30.00           H  
ATOM   1722 HG12 ILE C 115      -1.856 -15.792   6.636  1.00 30.00           H  
ATOM   1723 HG21 ILE C 115      -0.619 -12.457   5.149  1.00 30.00           H  
ATOM   1724 HG22 ILE C 115      -0.180 -13.685   6.335  1.00 30.00           H  
ATOM   1725 HG23 ILE C 115      -0.169 -14.046   4.616  1.00 30.00           H  
ATOM   1726 HD11 ILE C 115      -1.769 -15.947   3.586  1.00 30.00           H  
ATOM   1727 HD12 ILE C 115      -0.487 -16.347   4.731  1.00 30.00           H  
ATOM   1728 HD13 ILE C 115      -1.898 -17.378   4.603  1.00 30.00           H  
ATOM   1729  N   ILE C 116      -1.937 -11.169   7.367  1.00 30.00           N  
ATOM   1730  CA  ILE C 116      -1.603  -9.747   7.362  1.00 30.00           C  
ATOM   1731  C   ILE C 116      -0.081  -9.543   7.421  1.00 30.00           C  
ATOM   1732  O   ILE C 116       0.611 -10.189   8.205  1.00 30.00           O  
ATOM   1733  CB  ILE C 116      -2.316  -8.951   8.500  1.00 30.00           C  
ATOM   1734  CG1 ILE C 116      -2.001  -7.431   8.484  1.00 30.00           C  
ATOM   1735  CG2 ILE C 116      -2.079  -9.523   9.905  1.00 30.00           C  
ATOM   1736  CD1 ILE C 116      -3.017  -6.573   9.255  1.00 30.00           C  
ATOM   1737  H   ILE C 116      -1.431 -11.741   8.030  1.00 30.00           H  
ATOM   1738  HA  ILE C 116      -1.936  -9.327   6.415  1.00 30.00           H  
ATOM   1739  HB  ILE C 116      -3.382  -9.061   8.304  1.00 30.00           H  
ATOM   1740 HG13 ILE C 116      -1.955  -7.068   7.457  1.00 30.00           H  
ATOM   1741 HG12 ILE C 116      -1.007  -7.253   8.898  1.00 30.00           H  
ATOM   1742 HG21 ILE C 116      -2.326 -10.582   9.953  1.00 30.00           H  
ATOM   1743 HG22 ILE C 116      -1.041  -9.402  10.204  1.00 30.00           H  
ATOM   1744 HG23 ILE C 116      -2.697  -9.018  10.648  1.00 30.00           H  
ATOM   1745 HD11 ILE C 116      -2.988  -5.539   8.911  1.00 30.00           H  
ATOM   1746 HD12 ILE C 116      -4.037  -6.934   9.119  1.00 30.00           H  
ATOM   1747 HD13 ILE C 116      -2.802  -6.571  10.324  1.00 30.00           H  
ATOM   1748  N   GLY C 117       0.399  -8.624   6.579  1.00 30.00           N  
ATOM   1749  CA  GLY C 117       1.771  -8.144   6.586  1.00 30.00           C  
ATOM   1750  C   GLY C 117       1.756  -6.674   6.166  1.00 30.00           C  
ATOM   1751  O   GLY C 117       0.700  -6.065   5.985  1.00 30.00           O  
ATOM   1752  H   GLY C 117      -0.238  -8.143   5.956  1.00 30.00           H  
ATOM   1753  HA3 GLY C 117       2.371  -8.728   5.888  1.00 30.00           H  
ATOM   1754  HA2 GLY C 117       2.222  -8.234   7.570  1.00 30.00           H  
ATOM   1755  N   LEU C 118       2.961  -6.126   5.971  1.00 30.00           N  
ATOM   1756  CA  LEU C 118       3.195  -4.952   5.127  1.00 30.00           C  
ATOM   1757  C   LEU C 118       3.810  -5.396   3.785  1.00 30.00           C  
ATOM   1758  O   LEU C 118       3.651  -4.701   2.784  1.00 30.00           O  
ATOM   1759  CB  LEU C 118       4.146  -3.963   5.835  1.00 30.00           C  
ATOM   1760  CG  LEU C 118       3.680  -3.458   7.217  1.00 30.00           C  
ATOM   1761  CD1 LEU C 118       4.722  -2.485   7.802  1.00 30.00           C  
ATOM   1762  CD2 LEU C 118       2.271  -2.833   7.175  1.00 30.00           C  
ATOM   1763  H   LEU C 118       3.788  -6.646   6.230  1.00 30.00           H  
ATOM   1764  HA  LEU C 118       2.255  -4.448   4.902  1.00 30.00           H  
ATOM   1765  HB3 LEU C 118       4.314  -3.108   5.181  1.00 30.00           H  
ATOM   1766  HB2 LEU C 118       5.120  -4.435   5.963  1.00 30.00           H  
ATOM   1767  HG  LEU C 118       3.631  -4.308   7.898  1.00 30.00           H  
ATOM   1768 HD11 LEU C 118       5.159  -1.850   7.032  1.00 30.00           H  
ATOM   1769 HD12 LEU C 118       4.298  -1.831   8.564  1.00 30.00           H  
ATOM   1770 HD13 LEU C 118       5.541  -3.031   8.271  1.00 30.00           H  
ATOM   1771 HD21 LEU C 118       2.159  -2.013   7.882  1.00 30.00           H  
ATOM   1772 HD22 LEU C 118       2.027  -2.442   6.187  1.00 30.00           H  
ATOM   1773 HD23 LEU C 118       1.514  -3.574   7.431  1.00 30.00           H  
ATOM   1774  N   MET C 119       4.491  -6.551   3.797  1.00 30.00           N  
ATOM   1775  CA  MET C 119       5.186  -7.151   2.673  1.00 30.00           C  
ATOM   1776  C   MET C 119       4.826  -8.642   2.671  1.00 30.00           C  
ATOM   1777  O   MET C 119       5.447  -9.434   3.382  1.00 30.00           O  
ATOM   1778  CB  MET C 119       6.689  -6.843   2.830  1.00 30.00           C  
ATOM   1779  CG  MET C 119       7.597  -7.501   1.788  1.00 30.00           C  
ATOM   1780  SD  MET C 119       9.324  -6.973   1.902  1.00 30.00           S  
ATOM   1781  CE  MET C 119       9.391  -5.787   0.539  1.00 30.00           C  
ATOM   1782  H   MET C 119       4.581  -7.055   4.668  1.00 30.00           H  
ATOM   1783  HA  MET C 119       4.844  -6.716   1.732  1.00 30.00           H  
ATOM   1784  HB3 MET C 119       7.019  -7.161   3.820  1.00 30.00           H  
ATOM   1785  HB2 MET C 119       6.837  -5.763   2.797  1.00 30.00           H  
ATOM   1786  HG3 MET C 119       7.225  -7.301   0.783  1.00 30.00           H  
ATOM   1787  HG2 MET C 119       7.586  -8.581   1.917  1.00 30.00           H  
ATOM   1788  HE1 MET C 119      10.387  -5.348   0.482  1.00 30.00           H  
ATOM   1789  HE2 MET C 119       9.179  -6.278  -0.409  1.00 30.00           H  
ATOM   1790  HE3 MET C 119       8.664  -4.990   0.687  1.00 30.00           H  
ATOM   1791  N   VAL C 120       3.776  -8.966   1.904  1.00 30.00           N  
ATOM   1792  CA  VAL C 120       3.197 -10.299   1.799  1.00 30.00           C  
ATOM   1793  C   VAL C 120       3.670 -10.906   0.464  1.00 30.00           C  
ATOM   1794  O   VAL C 120       3.274 -10.423  -0.597  1.00 30.00           O  
ATOM   1795  CB  VAL C 120       1.640 -10.231   1.816  1.00 30.00           C  
ATOM   1796  CG1 VAL C 120       0.989 -11.624   1.775  1.00 30.00           C  
ATOM   1797  CG2 VAL C 120       1.099  -9.469   3.041  1.00 30.00           C  
ATOM   1798  H   VAL C 120       3.331  -8.252   1.342  1.00 30.00           H  
ATOM   1799  HA  VAL C 120       3.528 -10.929   2.624  1.00 30.00           H  
ATOM   1800  HB  VAL C 120       1.302  -9.685   0.933  1.00 30.00           H  
ATOM   1801 HG11 VAL C 120       1.335 -12.217   0.932  1.00 30.00           H  
ATOM   1802 HG12 VAL C 120       1.208 -12.183   2.684  1.00 30.00           H  
ATOM   1803 HG13 VAL C 120      -0.092 -11.548   1.693  1.00 30.00           H  
ATOM   1804 HG21 VAL C 120       0.009  -9.436   3.031  1.00 30.00           H  
ATOM   1805 HG22 VAL C 120       1.402  -9.949   3.971  1.00 30.00           H  
ATOM   1806 HG23 VAL C 120       1.449  -8.437   3.071  1.00 30.00           H  
ATOM   1807  N   GLY C 121       4.540 -11.923   0.544  1.00 30.00           N  
ATOM   1808  CA  GLY C 121       5.149 -12.549  -0.626  1.00 30.00           C  
ATOM   1809  C   GLY C 121       4.803 -14.037  -0.632  1.00 30.00           C  
ATOM   1810  O   GLY C 121       5.094 -14.734   0.337  1.00 30.00           O  
ATOM   1811  H   GLY C 121       4.813 -12.282   1.450  1.00 30.00           H  
ATOM   1812  HA3 GLY C 121       6.231 -12.449  -0.548  1.00 30.00           H  
ATOM   1813  HA2 GLY C 121       4.859 -12.076  -1.565  1.00 30.00           H  
ATOM   1814  N   GLY C 122       4.251 -14.524  -1.756  1.00 30.00           N  
ATOM   1815  CA  GLY C 122       4.077 -15.937  -2.110  1.00 30.00           C  
ATOM   1816  C   GLY C 122       3.159 -16.751  -1.181  1.00 30.00           C  
ATOM   1817  O   GLY C 122       3.184 -17.978  -1.269  1.00 30.00           O  
ATOM   1818  H   GLY C 122       4.019 -13.866  -2.491  1.00 30.00           H  
ATOM   1819  HA3 GLY C 122       5.058 -16.413  -2.147  1.00 30.00           H  
ATOM   1820  HA2 GLY C 122       3.672 -15.986  -3.121  1.00 30.00           H  
ATOM   1821  N   VAL C 123       2.388 -16.109  -0.283  1.00 30.00           N  
ATOM   1822  CA  VAL C 123       1.617 -16.785   0.766  1.00 30.00           C  
ATOM   1823  C   VAL C 123       0.444 -17.605   0.195  1.00 30.00           C  
ATOM   1824  O   VAL C 123      -0.186 -17.177  -0.772  1.00 30.00           O  
ATOM   1825  CB  VAL C 123       1.088 -15.793   1.841  1.00 30.00           C  
ATOM   1826  CG1 VAL C 123       2.232 -14.927   2.397  1.00 30.00           C  
ATOM   1827  CG2 VAL C 123      -0.114 -14.919   1.430  1.00 30.00           C  
ATOM   1828  H   VAL C 123       2.402 -15.101  -0.249  1.00 30.00           H  
ATOM   1829  HA  VAL C 123       2.304 -17.475   1.259  1.00 30.00           H  
ATOM   1830  HB  VAL C 123       0.750 -16.408   2.675  1.00 30.00           H  
ATOM   1831 HG11 VAL C 123       2.542 -14.164   1.684  1.00 30.00           H  
ATOM   1832 HG12 VAL C 123       1.934 -14.421   3.316  1.00 30.00           H  
ATOM   1833 HG13 VAL C 123       3.113 -15.529   2.616  1.00 30.00           H  
ATOM   1834 HG21 VAL C 123       0.114 -14.338   0.540  1.00 30.00           H  
ATOM   1835 HG22 VAL C 123      -1.007 -15.510   1.227  1.00 30.00           H  
ATOM   1836 HG23 VAL C 123      -0.378 -14.217   2.221  1.00 30.00           H  
ATOM   1837  N   VAL C 124       0.207 -18.781   0.794  1.00 30.00           N  
ATOM   1838  CA  VAL C 124      -0.732 -19.783   0.296  1.00 30.00           C  
ATOM   1839  C   VAL C 124      -1.862 -19.982   1.315  1.00 30.00           C  
ATOM   1840  O   VAL C 124      -1.595 -20.112   2.508  1.00 30.00           O  
ATOM   1841  CB  VAL C 124      -0.020 -21.147   0.059  1.00 30.00           C  
ATOM   1842  CG1 VAL C 124      -0.954 -22.261  -0.459  1.00 30.00           C  
ATOM   1843  CG2 VAL C 124       1.185 -21.009  -0.891  1.00 30.00           C  
ATOM   1844  H   VAL C 124       0.751 -19.046   1.605  1.00 30.00           H  
ATOM   1845  HA  VAL C 124      -1.179 -19.457  -0.639  1.00 30.00           H  
ATOM   1846  HB  VAL C 124       0.377 -21.490   1.013  1.00 30.00           H  
ATOM   1847 HG11 VAL C 124      -1.458 -21.957  -1.377  1.00 30.00           H  
ATOM   1848 HG12 VAL C 124      -0.396 -23.173  -0.677  1.00 30.00           H  
ATOM   1849 HG13 VAL C 124      -1.719 -22.531   0.269  1.00 30.00           H  
ATOM   1850 HG21 VAL C 124       1.946 -20.341  -0.487  1.00 30.00           H  
ATOM   1851 HG22 VAL C 124       1.670 -21.972  -1.050  1.00 30.00           H  
ATOM   1852 HG23 VAL C 124       0.884 -20.622  -1.865  1.00 30.00           H  
ATOM   1853  N   ILE C 125      -3.106 -20.002   0.817  1.00 30.00           N  
ATOM   1854  CA  ILE C 125      -4.308 -20.231   1.609  1.00 30.00           C  
ATOM   1855  C   ILE C 125      -5.176 -21.244   0.844  1.00 30.00           C  
ATOM   1856  O   ILE C 125      -5.847 -20.883  -0.124  1.00 30.00           O  
ATOM   1857  CB  ILE C 125      -5.109 -18.922   1.888  1.00 30.00           C  
ATOM   1858  CG1 ILE C 125      -4.234 -17.878   2.625  1.00 30.00           C  
ATOM   1859  CG2 ILE C 125      -6.400 -19.197   2.692  1.00 30.00           C  
ATOM   1860  CD1 ILE C 125      -4.887 -16.504   2.817  1.00 30.00           C  
ATOM   1861  H   ILE C 125      -3.253 -19.835  -0.170  1.00 30.00           H  
ATOM   1862  HA  ILE C 125      -4.045 -20.673   2.571  1.00 30.00           H  
ATOM   1863  HB  ILE C 125      -5.398 -18.481   0.932  1.00 30.00           H  
ATOM   1864 HG13 ILE C 125      -3.306 -17.708   2.081  1.00 30.00           H  
ATOM   1865 HG12 ILE C 125      -3.942 -18.277   3.595  1.00 30.00           H  
ATOM   1866 HG21 ILE C 125      -6.175 -19.692   3.637  1.00 30.00           H  
ATOM   1867 HG22 ILE C 125      -6.931 -18.276   2.921  1.00 30.00           H  
ATOM   1868 HG23 ILE C 125      -7.103 -19.829   2.149  1.00 30.00           H  
ATOM   1869 HD11 ILE C 125      -5.581 -16.264   2.012  1.00 30.00           H  
ATOM   1870 HD12 ILE C 125      -5.424 -16.460   3.761  1.00 30.00           H  
ATOM   1871 HD13 ILE C 125      -4.131 -15.721   2.843  1.00 30.00           H  
ATOM   1872  N   ALA C 126      -5.113 -22.504   1.300  1.00 30.00           N  
ATOM   1873  CA  ALA C 126      -5.904 -23.626   0.800  1.00 30.00           C  
ATOM   1874  C   ALA C 126      -7.087 -23.934   1.742  1.00 30.00           C  
ATOM   1875  O   ALA C 126      -7.973 -24.755   1.104  1.00 30.00           O  
ATOM   1876  OXT ALA C 126      -7.209 -23.496   2.869  1.00 30.00           O  
ATOM   1877  CB  ALA C 126      -4.976 -24.845   0.649  1.00 30.00           C  
ATOM   1878  H   ALA C 126      -4.541 -22.702   2.112  1.00 30.00           H  
ATOM   1879  HA  ALA C 126      -6.304 -23.376  -0.184  1.00 30.00           H  
ATOM   1881  HB1 ALA C 126      -4.139 -24.619  -0.013  1.00 30.00           H  
ATOM   1882  HB2 ALA C 126      -4.562 -25.153   1.609  1.00 30.00           H  
ATOM   1883  HB3 ALA C 126      -5.503 -25.700   0.225  1.00 30.00           H  
TER    1884      ALA C 126
ATOM   1885  N   ASP D 127     -22.490   4.727  42.838  1.00110.00           N  
ATOM   1886  CA  ASP D 127     -23.080   4.563  41.492  1.00110.00           C  
ATOM   1887  C   ASP D 127     -22.322   5.419  40.433  1.00110.00           C  
ATOM   1888  O   ASP D 127     -22.477   5.137  39.244  1.00110.00           O  
ATOM   1889  CB  ASP D 127     -24.626   4.768  41.471  1.00110.00           C  
ATOM   1890  CG  ASP D 127     -25.159   6.217  41.448  1.00110.00           C  
ATOM   1891  OD1 ASP D 127     -24.670   7.046  42.249  1.00110.00           O  
ATOM   1892  OD2 ASP D 127     -26.087   6.468  40.649  1.00110.00           O1-
ATOM   1893  H1  ASP D 127     -22.880   5.528  43.316  1.00110.00           H  
ATOM   1894  H2  ASP D 127     -21.485   4.820  42.818  1.00110.00           H  
ATOM   1895  HA  ASP D 127     -22.903   3.528  41.201  1.00110.00           H  
ATOM   1896  HB3 ASP D 127     -25.078   4.260  42.325  1.00110.00           H  
ATOM   1897  HB2 ASP D 127     -25.019   4.246  40.596  1.00110.00           H  
ATOM   1898  N   ALA D 128     -21.577   6.462  40.853  1.00110.00           N  
ATOM   1899  CA  ALA D 128     -20.913   7.456  40.004  1.00110.00           C  
ATOM   1900  C   ALA D 128     -19.924   6.891  38.972  1.00110.00           C  
ATOM   1901  O   ALA D 128     -19.842   7.441  37.875  1.00110.00           O  
ATOM   1902  CB  ALA D 128     -20.214   8.485  40.904  1.00110.00           C  
ATOM   1903  H   ALA D 128     -21.528   6.641  41.845  1.00110.00           H  
ATOM   1904  HA  ALA D 128     -21.694   7.968  39.442  1.00110.00           H  
ATOM   1905  HB1 ALA D 128     -19.753   9.278  40.312  1.00110.00           H  
ATOM   1906  HB2 ALA D 128     -20.921   8.958  41.585  1.00110.00           H  
ATOM   1907  HB3 ALA D 128     -19.431   8.023  41.506  1.00110.00           H  
ATOM   1908  N   GLU D 129     -19.220   5.803  39.327  1.00110.00           N  
ATOM   1909  CA  GLU D 129     -18.255   5.123  38.458  1.00110.00           C  
ATOM   1910  C   GLU D 129     -18.898   4.376  37.274  1.00110.00           C  
ATOM   1911  O   GLU D 129     -18.240   4.231  36.244  1.00110.00           O  
ATOM   1912  CB  GLU D 129     -17.372   4.172  39.297  1.00110.00           C  
ATOM   1913  CG  GLU D 129     -16.506   4.854  40.386  1.00110.00           C  
ATOM   1914  CD  GLU D 129     -15.287   5.666  39.903  1.00110.00           C  
ATOM   1915  OE1 GLU D 129     -14.557   6.144  40.799  1.00110.00           O  
ATOM   1916  OE2 GLU D 129     -15.077   5.799  38.676  1.00110.00           O1-
ATOM   1917  H   GLU D 129     -19.342   5.410  40.249  1.00110.00           H  
ATOM   1918  HA  GLU D 129     -17.620   5.894  38.024  1.00110.00           H  
ATOM   1919  HB3 GLU D 129     -16.731   3.581  38.641  1.00110.00           H  
ATOM   1920  HB2 GLU D 129     -18.018   3.444  39.789  1.00110.00           H  
ATOM   1921  HG3 GLU D 129     -16.130   4.075  41.051  1.00110.00           H  
ATOM   1922  HG2 GLU D 129     -17.126   5.498  41.010  1.00110.00           H  
ATOM   1923  N   PHE D 130     -20.167   3.953  37.419  1.00110.00           N  
ATOM   1924  CA  PHE D 130     -20.959   3.354  36.341  1.00110.00           C  
ATOM   1925  C   PHE D 130     -21.535   4.399  35.363  1.00110.00           C  
ATOM   1926  O   PHE D 130     -21.854   4.029  34.233  1.00110.00           O  
ATOM   1927  CB  PHE D 130     -22.093   2.487  36.929  1.00110.00           C  
ATOM   1928  CG  PHE D 130     -21.647   1.277  37.734  1.00110.00           C  
ATOM   1929  CD1 PHE D 130     -20.972   0.209  37.106  1.00110.00           C  
ATOM   1930  CD2 PHE D 130     -21.865   1.224  39.127  1.00110.00           C  
ATOM   1931  CE1 PHE D 130     -20.558  -0.887  37.853  1.00110.00           C  
ATOM   1932  CE2 PHE D 130     -21.448   0.118  39.856  1.00110.00           C  
ATOM   1933  CZ  PHE D 130     -20.800  -0.934  39.221  1.00110.00           C  
ATOM   1934  H   PHE D 130     -20.652   4.116  38.291  1.00110.00           H  
ATOM   1935  HA  PHE D 130     -20.309   2.702  35.754  1.00110.00           H  
ATOM   1936  HB3 PHE D 130     -22.723   2.116  36.120  1.00110.00           H  
ATOM   1937  HB2 PHE D 130     -22.748   3.102  37.548  1.00110.00           H  
ATOM   1938  HD1 PHE D 130     -20.780   0.236  36.043  1.00110.00           H  
ATOM   1939  HD2 PHE D 130     -22.368   2.037  39.627  1.00110.00           H  
ATOM   1940  HE1 PHE D 130     -20.047  -1.706  37.369  1.00110.00           H  
ATOM   1941  HE2 PHE D 130     -21.626   0.077  40.920  1.00110.00           H  
ATOM   1942  HZ  PHE D 130     -20.475  -1.790  39.794  1.00110.00           H  
ATOM   1943  N   ARG D 131     -21.647   5.671  35.794  1.00110.00           N  
ATOM   1944  CA  ARG D 131     -22.162   6.798  35.005  1.00110.00           C  
ATOM   1945  C   ARG D 131     -21.072   7.438  34.116  1.00110.00           C  
ATOM   1946  O   ARG D 131     -20.895   8.656  34.139  1.00110.00           O  
ATOM   1947  CB  ARG D 131     -22.863   7.814  35.945  1.00110.00           C  
ATOM   1948  CG  ARG D 131     -24.146   7.251  36.588  1.00110.00           C  
ATOM   1949  CD  ARG D 131     -25.005   8.284  37.348  1.00110.00           C  
ATOM   1950  NE  ARG D 131     -24.543   8.559  38.724  1.00110.00           N  
ATOM   1951  CZ  ARG D 131     -23.939   9.643  39.249  1.00110.00           C  
ATOM   1952  NH1 ARG D 131     -23.535  10.683  38.506  1.00110.00           N  
ATOM   1953  NH2 ARG D 131     -23.745   9.682  40.573  1.00110.00           N1+
ATOM   1954  H   ARG D 131     -21.337   5.899  36.728  1.00110.00           H  
ATOM   1955  HA  ARG D 131     -22.918   6.425  34.313  1.00110.00           H  
ATOM   1956  HB3 ARG D 131     -23.153   8.691  35.363  1.00110.00           H  
ATOM   1957  HB2 ARG D 131     -22.176   8.173  36.712  1.00110.00           H  
ATOM   1958  HG3 ARG D 131     -23.831   6.477  37.290  1.00110.00           H  
ATOM   1959  HG2 ARG D 131     -24.765   6.736  35.853  1.00110.00           H  
ATOM   1960  HD3 ARG D 131     -26.056   7.994  37.341  1.00110.00           H  
ATOM   1961  HD2 ARG D 131     -24.968   9.226  36.804  1.00110.00           H  
ATOM   1962  HE  ARG D 131     -24.808   7.834  39.383  1.00110.00           H  
ATOM   1963 HH12 ARG D 131     -23.087  11.481  38.932  1.00110.00           H  
ATOM   1964 HH11 ARG D 131     -23.666  10.664  37.505  1.00110.00           H  
ATOM   1965 HH22 ARG D 131     -23.305  10.478  41.009  1.00110.00           H  
ATOM   1966 HH21 ARG D 131     -24.059   8.911  41.154  1.00110.00           H  
ATOM   1967  N   HIS D 132     -20.381   6.598  33.326  1.00110.00           N  
ATOM   1968  CA  HIS D 132     -19.357   6.983  32.355  1.00110.00           C  
ATOM   1969  C   HIS D 132     -19.448   6.084  31.116  1.00110.00           C  
ATOM   1970  O   HIS D 132     -19.738   4.894  31.245  1.00110.00           O  
ATOM   1971  CB  HIS D 132     -17.955   6.870  32.994  1.00110.00           C  
ATOM   1972  CG  HIS D 132     -17.651   7.921  34.030  1.00110.00           C  
ATOM   1973  ND1 HIS D 132     -17.330   9.226  33.700  1.00110.00           N  
ATOM   1974  CD2 HIS D 132     -17.616   7.867  35.406  1.00110.00           C  
ATOM   1975  CE1 HIS D 132     -17.133   9.884  34.846  1.00110.00           C  
ATOM   1976  NE2 HIS D 132     -17.293   9.123  35.922  1.00110.00           N  
ATOM   1977  H   HIS D 132     -20.598   5.611  33.356  1.00110.00           H  
ATOM   1978  HA  HIS D 132     -19.524   8.011  32.028  1.00110.00           H  
ATOM   1979  HB3 HIS D 132     -17.185   6.941  32.224  1.00110.00           H  
ATOM   1980  HB2 HIS D 132     -17.831   5.888  33.454  1.00110.00           H  
ATOM   1981  HD1 HIS D 132     -17.264   9.612  32.770  1.00110.00           H  
ATOM   1982  HD2 HIS D 132     -17.809   7.028  36.056  1.00110.00           H  
ATOM   1983  HE1 HIS D 132     -16.873  10.931  34.893  1.00110.00           H  
ATOM   1984  N   ASP D 133     -19.136   6.670  29.948  1.00110.00           N  
ATOM   1985  CA  ASP D 133     -18.978   5.965  28.674  1.00110.00           C  
ATOM   1986  C   ASP D 133     -17.553   6.235  28.136  1.00110.00           C  
ATOM   1987  O   ASP D 133     -16.793   6.999  28.736  1.00110.00           O  
ATOM   1988  CB  ASP D 133     -20.105   6.331  27.664  1.00110.00           C  
ATOM   1989  CG  ASP D 133     -19.902   7.599  26.818  1.00110.00           C  
ATOM   1990  OD1 ASP D 133     -19.830   8.705  27.399  1.00110.00           O  
ATOM   1991  OD2 ASP D 133     -19.731   7.421  25.592  1.00110.00           O1-
ATOM   1992  H   ASP D 133     -18.900   7.652  29.927  1.00110.00           H  
ATOM   1993  HA  ASP D 133     -19.026   4.887  28.839  1.00110.00           H  
ATOM   1994  HB3 ASP D 133     -21.031   6.481  28.220  1.00110.00           H  
ATOM   1995  HB2 ASP D 133     -20.309   5.472  27.021  1.00110.00           H  
ATOM   1996  N   SER D 134     -17.223   5.601  27.000  1.00110.00           N  
ATOM   1997  CA  SER D 134     -15.927   5.737  26.334  1.00110.00           C  
ATOM   1998  C   SER D 134     -16.027   5.522  24.813  1.00110.00           C  
ATOM   1999  O   SER D 134     -15.137   4.911  24.222  1.00110.00           O  
ATOM   2000  CB  SER D 134     -14.865   4.871  27.054  1.00110.00           C  
ATOM   2001  OG  SER D 134     -15.158   3.490  26.964  1.00110.00           O  
ATOM   2002  H   SER D 134     -17.896   5.000  26.547  1.00110.00           H  
ATOM   2003  HA  SER D 134     -15.617   6.778  26.437  1.00110.00           H  
ATOM   2004  HB3 SER D 134     -14.783   5.148  28.106  1.00110.00           H  
ATOM   2005  HB2 SER D 134     -13.880   5.041  26.618  1.00110.00           H  
ATOM   2006  HG  SER D 134     -15.931   3.307  27.504  1.00110.00           H  
ATOM   2007  N   GLY D 135     -17.088   6.069  24.192  1.00110.00           N  
ATOM   2008  CA  GLY D 135     -17.342   5.996  22.748  1.00110.00           C  
ATOM   2009  C   GLY D 135     -16.461   6.944  21.909  1.00110.00           C  
ATOM   2010  O   GLY D 135     -16.706   7.076  20.710  1.00110.00           O  
ATOM   2011  H   GLY D 135     -17.779   6.561  24.745  1.00110.00           H  
ATOM   2012  HA3 GLY D 135     -18.389   6.239  22.572  1.00110.00           H  
ATOM   2013  HA2 GLY D 135     -17.196   4.974  22.396  1.00110.00           H  
ATOM   2014  N   TYR D 136     -15.470   7.618  22.519  1.00110.00           N  
ATOM   2015  CA  TYR D 136     -14.541   8.537  21.866  1.00110.00           C  
ATOM   2016  C   TYR D 136     -13.519   7.842  20.951  1.00110.00           C  
ATOM   2017  O   TYR D 136     -13.147   6.690  21.181  1.00110.00           O  
ATOM   2018  CB  TYR D 136     -13.837   9.397  22.940  1.00110.00           C  
ATOM   2019  CG  TYR D 136     -13.136   8.668  24.084  1.00110.00           C  
ATOM   2020  CD1 TYR D 136     -11.904   8.008  23.881  1.00110.00           C  
ATOM   2021  CD2 TYR D 136     -13.707   8.676  25.374  1.00110.00           C  
ATOM   2022  CE1 TYR D 136     -11.262   7.353  24.950  1.00110.00           C  
ATOM   2023  CE2 TYR D 136     -13.055   8.040  26.448  1.00110.00           C  
ATOM   2024  CZ  TYR D 136     -11.832   7.376  26.237  1.00110.00           C  
ATOM   2025  OH  TYR D 136     -11.198   6.761  27.277  1.00110.00           O  
ATOM   2026  H   TYR D 136     -15.306   7.458  23.502  1.00110.00           H  
ATOM   2027  HA  TYR D 136     -15.136   9.210  21.245  1.00110.00           H  
ATOM   2028  HB3 TYR D 136     -14.572  10.077  23.374  1.00110.00           H  
ATOM   2029  HB2 TYR D 136     -13.113  10.046  22.448  1.00110.00           H  
ATOM   2030  HD1 TYR D 136     -11.443   8.004  22.905  1.00110.00           H  
ATOM   2031  HD2 TYR D 136     -14.648   9.176  25.550  1.00110.00           H  
ATOM   2032  HE1 TYR D 136     -10.322   6.847  24.782  1.00110.00           H  
ATOM   2033  HE2 TYR D 136     -13.502   8.062  27.431  1.00110.00           H  
ATOM   2034  HH  TYR D 136     -11.667   6.849  28.110  1.00110.00           H  
ATOM   2035  N   GLU D 137     -13.043   8.616  19.965  1.00 30.00           N  
ATOM   2036  CA  GLU D 137     -11.887   8.306  19.128  1.00 30.00           C  
ATOM   2037  C   GLU D 137     -10.593   8.805  19.795  1.00 30.00           C  
ATOM   2038  O   GLU D 137     -10.644   9.660  20.682  1.00 30.00           O  
ATOM   2039  CB  GLU D 137     -12.068   9.008  17.763  1.00 30.00           C  
ATOM   2040  CG  GLU D 137     -13.355   8.643  16.990  1.00 30.00           C  
ATOM   2041  CD  GLU D 137     -13.479   7.148  16.675  1.00 30.00           C  
ATOM   2042  OE1 GLU D 137     -12.548   6.616  16.030  1.00 30.00           O  
ATOM   2043  OE2 GLU D 137     -14.503   6.556  17.078  1.00 30.00           O1-
ATOM   2044  H   GLU D 137     -13.411   9.549  19.858  1.00 30.00           H  
ATOM   2045  HA  GLU D 137     -11.810   7.227  18.984  1.00 30.00           H  
ATOM   2046  HB3 GLU D 137     -11.203   8.811  17.127  1.00 30.00           H  
ATOM   2047  HB2 GLU D 137     -12.066  10.085  17.926  1.00 30.00           H  
ATOM   2048  HG3 GLU D 137     -13.365   9.183  16.043  1.00 30.00           H  
ATOM   2049  HG2 GLU D 137     -14.233   8.988  17.538  1.00 30.00           H  
ATOM   2050  N   VAL D 138      -9.455   8.286  19.313  1.00 30.00           N  
ATOM   2051  CA  VAL D 138      -8.108   8.757  19.651  1.00 30.00           C  
ATOM   2052  C   VAL D 138      -7.188   8.758  18.411  1.00 30.00           C  
ATOM   2053  O   VAL D 138      -6.398   9.690  18.270  1.00 30.00           O  
ATOM   2054  CB  VAL D 138      -7.437   7.960  20.807  1.00 30.00           C  
ATOM   2055  CG1 VAL D 138      -8.018   8.318  22.186  1.00 30.00           C  
ATOM   2056  CG2 VAL D 138      -7.413   6.433  20.598  1.00 30.00           C  
ATOM   2057  H   VAL D 138      -9.511   7.595  18.580  1.00 30.00           H  
ATOM   2058  HA  VAL D 138      -8.178   9.801  19.964  1.00 30.00           H  
ATOM   2059  HB  VAL D 138      -6.395   8.280  20.848  1.00 30.00           H  
ATOM   2060 HG11 VAL D 138      -7.959   9.390  22.373  1.00 30.00           H  
ATOM   2061 HG12 VAL D 138      -9.062   8.017  22.273  1.00 30.00           H  
ATOM   2062 HG13 VAL D 138      -7.465   7.822  22.985  1.00 30.00           H  
ATOM   2063 HG21 VAL D 138      -6.846   6.158  19.710  1.00 30.00           H  
ATOM   2064 HG22 VAL D 138      -6.939   5.932  21.442  1.00 30.00           H  
ATOM   2065 HG23 VAL D 138      -8.418   6.024  20.499  1.00 30.00           H  
ATOM   2066  N   HIS D 139      -7.364   7.782  17.501  1.00 30.00           N  
ATOM   2067  CA  HIS D 139      -6.839   7.812  16.133  1.00 30.00           C  
ATOM   2068  C   HIS D 139      -7.906   8.436  15.220  1.00 30.00           C  
ATOM   2069  O   HIS D 139      -9.042   7.960  15.224  1.00 30.00           O  
ATOM   2070  CB  HIS D 139      -6.541   6.377  15.654  1.00 30.00           C  
ATOM   2071  CG  HIS D 139      -5.424   5.660  16.367  1.00 30.00           C  
ATOM   2072  ND1 HIS D 139      -4.107   5.730  15.949  1.00 30.00           N  
ATOM   2073  CD2 HIS D 139      -5.428   4.781  17.427  1.00 30.00           C  
ATOM   2074  CE1 HIS D 139      -3.398   4.914  16.733  1.00 30.00           C  
ATOM   2075  NE2 HIS D 139      -4.138   4.294  17.644  1.00 30.00           N  
ATOM   2076  H   HIS D 139      -8.019   7.039  17.693  1.00 30.00           H  
ATOM   2077  HA  HIS D 139      -5.920   8.400  16.083  1.00 30.00           H  
ATOM   2078  HB3 HIS D 139      -6.286   6.393  14.594  1.00 30.00           H  
ATOM   2079  HB2 HIS D 139      -7.436   5.757  15.733  1.00 30.00           H  
ATOM   2080  HD1 HIS D 139      -3.754   6.286  15.180  1.00 30.00           H  
ATOM   2081  HD2 HIS D 139      -6.258   4.440  18.028  1.00 30.00           H  
ATOM   2082  HE1 HIS D 139      -2.333   4.768  16.629  1.00 30.00           H  
ATOM   2083  N   HIS D 140      -7.527   9.475  14.457  1.00 30.00           N  
ATOM   2084  CA  HIS D 140      -8.426  10.151  13.515  1.00 30.00           C  
ATOM   2085  C   HIS D 140      -8.405   9.487  12.130  1.00 30.00           C  
ATOM   2086  O   HIS D 140      -9.473   9.242  11.568  1.00 30.00           O  
ATOM   2087  CB  HIS D 140      -8.072  11.649  13.452  1.00 30.00           C  
ATOM   2088  CG  HIS D 140      -9.125  12.549  12.847  1.00 30.00           C  
ATOM   2089  ND1 HIS D 140      -8.829  13.856  12.455  1.00 30.00           N  
ATOM   2090  CD2 HIS D 140     -10.467  12.311  12.616  1.00 30.00           C  
ATOM   2091  CE1 HIS D 140      -9.978  14.350  12.021  1.00 30.00           C  
ATOM   2092  NE2 HIS D 140     -10.983  13.480  12.090  1.00 30.00           N  
ATOM   2093  H   HIS D 140      -6.581   9.823  14.511  1.00 30.00           H  
ATOM   2094  HA  HIS D 140      -9.441  10.067  13.904  1.00 30.00           H  
ATOM   2095  HB3 HIS D 140      -7.135  11.795  12.913  1.00 30.00           H  
ATOM   2096  HB2 HIS D 140      -7.895  12.020  14.462  1.00 30.00           H  
ATOM   2097  HD2 HIS D 140     -11.083  11.440  12.788  1.00 30.00           H  
ATOM   2098  HE1 HIS D 140     -10.082  15.359  11.656  1.00 30.00           H  
ATOM   2099  HE2 HIS D 140     -11.947  13.656  11.831  1.00 30.00           H  
ATOM   2100  N   GLN D 141      -7.197   9.164  11.635  1.00 30.00           N  
ATOM   2101  CA  GLN D 141      -6.998   8.329  10.452  1.00 30.00           C  
ATOM   2102  C   GLN D 141      -7.145   6.857  10.873  1.00 30.00           C  
ATOM   2103  O   GLN D 141      -6.624   6.470  11.921  1.00 30.00           O  
ATOM   2104  CB  GLN D 141      -5.605   8.635   9.855  1.00 30.00           C  
ATOM   2105  CG  GLN D 141      -5.366   8.001   8.465  1.00 30.00           C  
ATOM   2106  CD  GLN D 141      -4.055   8.400   7.771  1.00 30.00           C  
ATOM   2107  OE1 GLN D 141      -3.854   8.063   6.608  1.00 30.00           O  
ATOM   2108  NE2 GLN D 141      -3.148   9.107   8.448  1.00 30.00           N  
ATOM   2109  H   GLN D 141      -6.366   9.391  12.162  1.00 30.00           H  
ATOM   2110  HA  GLN D 141      -7.758   8.574   9.708  1.00 30.00           H  
ATOM   2111  HB3 GLN D 141      -4.829   8.309  10.550  1.00 30.00           H  
ATOM   2112  HB2 GLN D 141      -5.502   9.717   9.770  1.00 30.00           H  
ATOM   2113  HG3 GLN D 141      -6.184   8.278   7.798  1.00 30.00           H  
ATOM   2114  HG2 GLN D 141      -5.388   6.915   8.537  1.00 30.00           H  
ATOM   2115 HE22 GLN D 141      -2.287   9.382   8.002  1.00 30.00           H  
ATOM   2116 HE21 GLN D 141      -3.295   9.355   9.419  1.00 30.00           H  
ATOM   2117  N   LYS D 142      -7.853   6.064  10.058  1.00 30.00           N  
ATOM   2118  CA  LYS D 142      -8.079   4.644  10.312  1.00 30.00           C  
ATOM   2119  C   LYS D 142      -8.547   3.941   9.032  1.00 30.00           C  
ATOM   2120  O   LYS D 142      -9.422   4.452   8.331  1.00 30.00           O  
ATOM   2121  CB  LYS D 142      -9.036   4.420  11.515  1.00 30.00           C  
ATOM   2122  CG  LYS D 142     -10.416   5.098  11.399  1.00 30.00           C  
ATOM   2123  CD  LYS D 142     -11.331   4.813  12.600  1.00 30.00           C  
ATOM   2124  CE  LYS D 142     -12.712   5.469  12.434  1.00 30.00           C  
ATOM   2125  NZ  LYS D 142     -13.641   5.095  13.513  1.00 30.00           N1+
ATOM   2126  H   LYS D 142      -8.270   6.436   9.216  1.00 30.00           H  
ATOM   2127  HA  LYS D 142      -7.109   4.220  10.576  1.00 30.00           H  
ATOM   2128  HB3 LYS D 142      -8.556   4.764  12.432  1.00 30.00           H  
ATOM   2129  HB2 LYS D 142      -9.179   3.347  11.653  1.00 30.00           H  
ATOM   2130  HG3 LYS D 142     -10.916   4.764  10.491  1.00 30.00           H  
ATOM   2131  HG2 LYS D 142     -10.288   6.177  11.298  1.00 30.00           H  
ATOM   2132  HD3 LYS D 142     -10.856   5.178  13.512  1.00 30.00           H  
ATOM   2133  HD2 LYS D 142     -11.439   3.733  12.717  1.00 30.00           H  
ATOM   2134  HE3 LYS D 142     -13.159   5.169  11.486  1.00 30.00           H  
ATOM   2135  HE2 LYS D 142     -12.617   6.556  12.413  1.00 30.00           H  
ATOM   2136  HZ1 LYS D 142     -13.285   5.433  14.400  1.00 30.00           H  
ATOM   2137  HZ2 LYS D 142     -14.541   5.527  13.337  1.00 30.00           H  
ATOM   2138  HZ3 LYS D 142     -13.753   4.093  13.548  1.00 30.00           H  
ATOM   2139  N   LEU D 143      -7.958   2.763   8.784  1.00 30.00           N  
ATOM   2140  CA  LEU D 143      -8.330   1.833   7.722  1.00 30.00           C  
ATOM   2141  C   LEU D 143      -9.169   0.710   8.341  1.00 30.00           C  
ATOM   2142  O   LEU D 143      -8.805   0.193   9.397  1.00 30.00           O  
ATOM   2143  CB  LEU D 143      -7.037   1.318   7.042  1.00 30.00           C  
ATOM   2144  CG  LEU D 143      -7.150   0.056   6.150  1.00 30.00           C  
ATOM   2145  CD1 LEU D 143      -8.146   0.240   4.984  1.00 30.00           C  
ATOM   2146  CD2 LEU D 143      -5.752  -0.389   5.670  1.00 30.00           C  
ATOM   2147  H   LEU D 143      -7.274   2.414   9.442  1.00 30.00           H  
ATOM   2148  HA  LEU D 143      -8.934   2.348   6.972  1.00 30.00           H  
ATOM   2149  HB3 LEU D 143      -6.296   1.111   7.814  1.00 30.00           H  
ATOM   2150  HB2 LEU D 143      -6.619   2.130   6.448  1.00 30.00           H  
ATOM   2151  HG  LEU D 143      -7.525  -0.765   6.762  1.00 30.00           H  
ATOM   2152 HD11 LEU D 143      -7.691   0.079   4.007  1.00 30.00           H  
ATOM   2153 HD12 LEU D 143      -8.975  -0.464   5.068  1.00 30.00           H  
ATOM   2154 HD13 LEU D 143      -8.573   1.242   4.965  1.00 30.00           H  
ATOM   2155 HD21 LEU D 143      -5.437  -1.285   6.203  1.00 30.00           H  
ATOM   2156 HD22 LEU D 143      -5.717  -0.622   4.606  1.00 30.00           H  
ATOM   2157 HD23 LEU D 143      -4.994   0.372   5.856  1.00 30.00           H  
ATOM   2158  N   VAL D 144     -10.267   0.356   7.657  1.00 30.00           N  
ATOM   2159  CA  VAL D 144     -11.205  -0.664   8.105  1.00 30.00           C  
ATOM   2160  C   VAL D 144     -11.431  -1.672   6.965  1.00 30.00           C  
ATOM   2161  O   VAL D 144     -12.113  -1.362   5.986  1.00 30.00           O  
ATOM   2162  CB  VAL D 144     -12.563  -0.040   8.538  1.00 30.00           C  
ATOM   2163  CG1 VAL D 144     -13.585  -1.094   8.996  1.00 30.00           C  
ATOM   2164  CG2 VAL D 144     -12.384   1.007   9.655  1.00 30.00           C  
ATOM   2165  H   VAL D 144     -10.499   0.826   6.793  1.00 30.00           H  
ATOM   2166  HA  VAL D 144     -10.803  -1.210   8.961  1.00 30.00           H  
ATOM   2167  HB  VAL D 144     -12.997   0.486   7.686  1.00 30.00           H  
ATOM   2168 HG11 VAL D 144     -13.179  -1.725   9.786  1.00 30.00           H  
ATOM   2169 HG12 VAL D 144     -14.484  -0.614   9.384  1.00 30.00           H  
ATOM   2170 HG13 VAL D 144     -13.899  -1.742   8.178  1.00 30.00           H  
ATOM   2171 HG21 VAL D 144     -13.344   1.409   9.979  1.00 30.00           H  
ATOM   2172 HG22 VAL D 144     -11.895   0.572  10.528  1.00 30.00           H  
ATOM   2173 HG23 VAL D 144     -11.782   1.853   9.324  1.00 30.00           H  
ATOM   2174  N   PHE D 145     -10.857  -2.869   7.146  1.00 30.00           N  
ATOM   2175  CA  PHE D 145     -11.125  -4.070   6.362  1.00 30.00           C  
ATOM   2176  C   PHE D 145     -12.028  -4.959   7.232  1.00 30.00           C  
ATOM   2177  O   PHE D 145     -11.580  -5.411   8.285  1.00 30.00           O  
ATOM   2178  CB  PHE D 145      -9.770  -4.714   5.978  1.00 30.00           C  
ATOM   2179  CG  PHE D 145      -9.759  -6.008   5.171  1.00 30.00           C  
ATOM   2180  CD1 PHE D 145      -8.547  -6.722   5.060  1.00 30.00           C  
ATOM   2181  CD2 PHE D 145     -10.861  -6.425   4.389  1.00 30.00           C  
ATOM   2182  CE1 PHE D 145      -8.458  -7.837   4.238  1.00 30.00           C  
ATOM   2183  CE2 PHE D 145     -10.757  -7.553   3.586  1.00 30.00           C  
ATOM   2184  CZ  PHE D 145      -9.561  -8.254   3.508  1.00 30.00           C  
ATOM   2185  H   PHE D 145     -10.296  -3.019   7.976  1.00 30.00           H  
ATOM   2186  HA  PHE D 145     -11.646  -3.806   5.441  1.00 30.00           H  
ATOM   2187  HB3 PHE D 145      -9.178  -4.881   6.879  1.00 30.00           H  
ATOM   2188  HB2 PHE D 145      -9.207  -3.984   5.394  1.00 30.00           H  
ATOM   2189  HD1 PHE D 145      -7.677  -6.398   5.614  1.00 30.00           H  
ATOM   2190  HD2 PHE D 145     -11.792  -5.878   4.400  1.00 30.00           H  
ATOM   2191  HE1 PHE D 145      -7.527  -8.380   4.166  1.00 30.00           H  
ATOM   2192  HE2 PHE D 145     -11.607  -7.876   3.003  1.00 30.00           H  
ATOM   2193  HZ  PHE D 145      -9.483  -9.121   2.869  1.00 30.00           H  
ATOM   2194  N   PHE D 146     -13.289  -5.132   6.796  1.00 30.00           N  
ATOM   2195  CA  PHE D 146     -14.422  -5.724   7.524  1.00 30.00           C  
ATOM   2196  C   PHE D 146     -14.873  -4.834   8.695  1.00 30.00           C  
ATOM   2197  O   PHE D 146     -14.358  -4.986   9.801  1.00 30.00           O  
ATOM   2198  CB  PHE D 146     -14.148  -7.172   7.998  1.00 30.00           C  
ATOM   2199  CG  PHE D 146     -13.931  -8.210   6.916  1.00 30.00           C  
ATOM   2200  CD1 PHE D 146     -12.632  -8.680   6.629  1.00 30.00           C  
ATOM   2201  CD2 PHE D 146     -15.019  -8.673   6.146  1.00 30.00           C  
ATOM   2202  CE1 PHE D 146     -12.451  -9.649   5.652  1.00 30.00           C  
ATOM   2203  CE2 PHE D 146     -14.815  -9.652   5.183  1.00 30.00           C  
ATOM   2204  CZ  PHE D 146     -13.538 -10.138   4.942  1.00 30.00           C  
ATOM   2205  H   PHE D 146     -13.543  -4.706   5.913  1.00 30.00           H  
ATOM   2206  HA  PHE D 146     -15.257  -5.766   6.825  1.00 30.00           H  
ATOM   2207  HB3 PHE D 146     -14.992  -7.514   8.601  1.00 30.00           H  
ATOM   2208  HB2 PHE D 146     -13.292  -7.206   8.667  1.00 30.00           H  
ATOM   2209  HD1 PHE D 146     -11.782  -8.309   7.182  1.00 30.00           H  
ATOM   2210  HD2 PHE D 146     -16.015  -8.297   6.328  1.00 30.00           H  
ATOM   2211  HE1 PHE D 146     -11.463 -10.027   5.439  1.00 30.00           H  
ATOM   2212  HE2 PHE D 146     -15.648 -10.038   4.615  1.00 30.00           H  
ATOM   2213  HZ  PHE D 146     -13.385 -10.892   4.188  1.00 30.00           H  
ATOM   2214  N   ALA D 147     -15.824  -3.924   8.426  1.00 30.00           N  
ATOM   2215  CA  ALA D 147     -16.416  -3.008   9.408  1.00 30.00           C  
ATOM   2216  C   ALA D 147     -17.422  -3.673  10.364  1.00 30.00           C  
ATOM   2217  O   ALA D 147     -17.587  -3.185  11.481  1.00 30.00           O  
ATOM   2218  CB  ALA D 147     -17.094  -1.852   8.659  1.00 30.00           C  
ATOM   2219  H   ALA D 147     -16.200  -3.860   7.488  1.00 30.00           H  
ATOM   2220  HA  ALA D 147     -15.614  -2.597  10.020  1.00 30.00           H  
ATOM   2221  HB1 ALA D 147     -17.453  -1.089   9.350  1.00 30.00           H  
ATOM   2222  HB2 ALA D 147     -16.409  -1.368   7.962  1.00 30.00           H  
ATOM   2223  HB3 ALA D 147     -17.951  -2.206   8.087  1.00 30.00           H  
ATOM   2224  N   GLU D 148     -18.064  -4.757   9.903  1.00 30.00           N  
ATOM   2225  CA  GLU D 148     -19.090  -5.517  10.618  1.00 30.00           C  
ATOM   2226  C   GLU D 148     -18.639  -6.977  10.799  1.00 30.00           C  
ATOM   2227  O   GLU D 148     -17.495  -7.315  10.478  1.00 30.00           O  
ATOM   2228  CB  GLU D 148     -20.416  -5.412   9.821  1.00 30.00           C  
ATOM   2229  CG  GLU D 148     -20.997  -3.984   9.713  1.00 30.00           C  
ATOM   2230  CD  GLU D 148     -21.488  -3.417  11.054  1.00 30.00           C  
ATOM   2231  OE1 GLU D 148     -22.450  -3.996  11.607  1.00 30.00           O  
ATOM   2232  OE2 GLU D 148     -20.906  -2.406  11.503  1.00 30.00           O1-
ATOM   2233  H   GLU D 148     -17.847  -5.093   8.977  1.00 30.00           H  
ATOM   2234  HA  GLU D 148     -19.239  -5.115  11.621  1.00 30.00           H  
ATOM   2235  HB3 GLU D 148     -21.176  -6.070  10.245  1.00 30.00           H  
ATOM   2236  HB2 GLU D 148     -20.246  -5.787   8.812  1.00 30.00           H  
ATOM   2237  HG3 GLU D 148     -21.846  -3.999   9.029  1.00 30.00           H  
ATOM   2238  HG2 GLU D 148     -20.269  -3.311   9.261  1.00 30.00           H  
ATOM   2239  N   ASP D 149     -19.544  -7.818  11.334  1.00 30.00           N  
ATOM   2240  CA  ASP D 149     -19.340  -9.259  11.522  1.00 30.00           C  
ATOM   2241  C   ASP D 149     -19.224  -9.994  10.173  1.00 30.00           C  
ATOM   2242  O   ASP D 149     -19.717  -9.516   9.149  1.00 30.00           O  
ATOM   2243  CB  ASP D 149     -20.423  -9.912  12.422  1.00 30.00           C  
ATOM   2244  CG  ASP D 149     -21.855  -9.927  11.859  1.00 30.00           C  
ATOM   2245  OD1 ASP D 149     -22.493  -8.851  11.864  1.00 30.00           O  
ATOM   2246  OD2 ASP D 149     -22.243 -10.988  11.321  1.00 30.00           O1-
ATOM   2247  H   ASP D 149     -20.465  -7.476  11.574  1.00 30.00           H  
ATOM   2248  HA  ASP D 149     -18.385  -9.389  12.031  1.00 30.00           H  
ATOM   2249  HB3 ASP D 149     -20.462  -9.365  13.365  1.00 30.00           H  
ATOM   2250  HB2 ASP D 149     -20.116 -10.921  12.705  1.00 30.00           H  
ATOM   2251  N   VAL D 150     -18.559 -11.154  10.221  1.00 30.00           N  
ATOM   2252  CA  VAL D 150     -18.288 -11.997   9.062  1.00 30.00           C  
ATOM   2253  C   VAL D 150     -18.770 -13.428   9.374  1.00 30.00           C  
ATOM   2254  O   VAL D 150     -18.733 -13.848  10.531  1.00 30.00           O  
ATOM   2255  CB  VAL D 150     -16.765 -12.004   8.741  1.00 30.00           C  
ATOM   2256  CG1 VAL D 150     -16.402 -12.797   7.469  1.00 30.00           C  
ATOM   2257  CG2 VAL D 150     -16.202 -10.575   8.628  1.00 30.00           C  
ATOM   2258  H   VAL D 150     -18.197 -11.486  11.105  1.00 30.00           H  
ATOM   2259  HA  VAL D 150     -18.826 -11.632   8.189  1.00 30.00           H  
ATOM   2260  HB  VAL D 150     -16.240 -12.470   9.574  1.00 30.00           H  
ATOM   2261 HG11 VAL D 150     -16.960 -12.436   6.604  1.00 30.00           H  
ATOM   2262 HG12 VAL D 150     -15.340 -12.711   7.236  1.00 30.00           H  
ATOM   2263 HG13 VAL D 150     -16.611 -13.859   7.579  1.00 30.00           H  
ATOM   2264 HG21 VAL D 150     -16.787  -9.984   7.924  1.00 30.00           H  
ATOM   2265 HG22 VAL D 150     -16.214 -10.056   9.587  1.00 30.00           H  
ATOM   2266 HG23 VAL D 150     -15.168 -10.577   8.285  1.00 30.00           H  
ATOM   2267  N   GLY D 151     -19.225 -14.161   8.345  1.00 30.00           N  
ATOM   2268  CA  GLY D 151     -19.709 -15.536   8.483  1.00 30.00           C  
ATOM   2269  C   GLY D 151     -18.522 -16.492   8.652  1.00 30.00           C  
ATOM   2270  O   GLY D 151     -18.397 -17.154   9.682  1.00 30.00           O  
ATOM   2271  H   GLY D 151     -19.268 -13.746   7.423  1.00 30.00           H  
ATOM   2272  HA3 GLY D 151     -20.271 -15.808   7.589  1.00 30.00           H  
ATOM   2273  HA2 GLY D 151     -20.392 -15.623   9.330  1.00 30.00           H  
ATOM   2274  N   SER D 152     -17.638 -16.529   7.646  1.00 30.00           N  
ATOM   2275  CA  SER D 152     -16.395 -17.294   7.659  1.00 30.00           C  
ATOM   2276  C   SER D 152     -15.360 -16.629   6.744  1.00 30.00           C  
ATOM   2277  O   SER D 152     -15.723 -15.862   5.852  1.00 30.00           O  
ATOM   2278  CB  SER D 152     -16.661 -18.781   7.324  1.00 30.00           C  
ATOM   2279  OG  SER D 152     -17.025 -18.986   5.974  1.00 30.00           O  
ATOM   2280  H   SER D 152     -17.777 -15.935   6.838  1.00 30.00           H  
ATOM   2281  HA  SER D 152     -15.992 -17.253   8.670  1.00 30.00           H  
ATOM   2282  HB3 SER D 152     -17.436 -19.194   7.971  1.00 30.00           H  
ATOM   2283  HB2 SER D 152     -15.762 -19.367   7.512  1.00 30.00           H  
ATOM   2284  HG  SER D 152     -17.906 -18.626   5.847  1.00 30.00           H  
ATOM   2285  N   ASN D 153     -14.084 -16.952   6.990  1.00 30.00           N  
ATOM   2286  CA  ASN D 153     -12.966 -16.499   6.179  1.00 30.00           C  
ATOM   2287  C   ASN D 153     -12.072 -17.697   5.846  1.00 30.00           C  
ATOM   2288  O   ASN D 153     -11.633 -18.397   6.752  1.00 30.00           O  
ATOM   2289  CB  ASN D 153     -12.196 -15.389   6.921  1.00 30.00           C  
ATOM   2290  CG  ASN D 153     -11.067 -14.801   6.071  1.00 30.00           C  
ATOM   2291  OD1 ASN D 153     -11.226 -14.591   4.871  1.00 30.00           O  
ATOM   2292  ND2 ASN D 153      -9.919 -14.551   6.693  1.00 30.00           N  
ATOM   2293  H   ASN D 153     -13.860 -17.592   7.742  1.00 30.00           H  
ATOM   2294  HA  ASN D 153     -13.338 -16.083   5.243  1.00 30.00           H  
ATOM   2295  HB3 ASN D 153     -11.800 -15.764   7.866  1.00 30.00           H  
ATOM   2296  HB2 ASN D 153     -12.880 -14.576   7.170  1.00 30.00           H  
ATOM   2297 HD22 ASN D 153      -9.131 -14.188   6.176  1.00 30.00           H  
ATOM   2298 HD21 ASN D 153      -9.810 -14.763   7.676  1.00 30.00           H  
ATOM   2299  N   LYS D 154     -11.789 -17.859   4.550  1.00 30.00           N  
ATOM   2300  CA  LYS D 154     -10.894 -18.861   3.986  1.00 30.00           C  
ATOM   2301  C   LYS D 154     -10.089 -18.224   2.829  1.00 30.00           C  
ATOM   2302  O   LYS D 154      -9.755 -18.913   1.866  1.00 30.00           O  
ATOM   2303  CB  LYS D 154     -11.731 -20.114   3.618  1.00 30.00           C  
ATOM   2304  CG  LYS D 154     -10.941 -21.399   3.306  1.00 30.00           C  
ATOM   2305  CD  LYS D 154     -11.871 -22.544   2.874  1.00 30.00           C  
ATOM   2306  CE  LYS D 154     -11.097 -23.816   2.494  1.00 30.00           C  
ATOM   2307  NZ  LYS D 154     -11.995 -24.888   2.029  1.00 30.00           N1+
ATOM   2308  H   LYS D 154     -12.221 -17.236   3.877  1.00 30.00           H  
ATOM   2309  HA  LYS D 154     -10.164 -19.151   4.739  1.00 30.00           H  
ATOM   2310  HB3 LYS D 154     -12.393 -19.880   2.788  1.00 30.00           H  
ATOM   2311  HB2 LYS D 154     -12.392 -20.346   4.455  1.00 30.00           H  
ATOM   2312  HG3 LYS D 154     -10.372 -21.699   4.186  1.00 30.00           H  
ATOM   2313  HG2 LYS D 154     -10.208 -21.232   2.520  1.00 30.00           H  
ATOM   2314  HD3 LYS D 154     -12.475 -22.211   2.028  1.00 30.00           H  
ATOM   2315  HD2 LYS D 154     -12.568 -22.763   3.684  1.00 30.00           H  
ATOM   2316  HE3 LYS D 154     -10.521 -24.178   3.346  1.00 30.00           H  
ATOM   2317  HE2 LYS D 154     -10.386 -23.594   1.697  1.00 30.00           H  
ATOM   2318  HZ1 LYS D 154     -12.646 -25.129   2.763  1.00 30.00           H  
ATOM   2319  HZ2 LYS D 154     -12.503 -24.577   1.214  1.00 30.00           H  
ATOM   2320  HZ3 LYS D 154     -11.445 -25.702   1.790  1.00 30.00           H  
ATOM   2321  N   GLY D 155      -9.785 -16.915   2.932  1.00 30.00           N  
ATOM   2322  CA  GLY D 155      -9.017 -16.202   1.914  1.00 30.00           C  
ATOM   2323  C   GLY D 155      -9.251 -14.693   2.011  1.00 30.00           C  
ATOM   2324  O   GLY D 155      -9.873 -14.119   1.119  1.00 30.00           O  
ATOM   2325  H   GLY D 155     -10.084 -16.387   3.740  1.00 30.00           H  
ATOM   2326  HA3 GLY D 155      -9.302 -16.533   0.917  1.00 30.00           H  
ATOM   2327  HA2 GLY D 155      -7.955 -16.411   2.033  1.00 30.00           H  
ATOM   2328  N   ALA D 156      -8.707 -14.051   3.056  1.00 30.00           N  
ATOM   2329  CA  ALA D 156      -8.550 -12.598   3.155  1.00 30.00           C  
ATOM   2330  C   ALA D 156      -7.068 -12.289   3.379  1.00 30.00           C  
ATOM   2331  O   ALA D 156      -6.450 -12.902   4.250  1.00 30.00           O  
ATOM   2332  CB  ALA D 156      -9.381 -12.025   4.310  1.00 30.00           C  
ATOM   2333  H   ALA D 156      -8.212 -14.588   3.757  1.00 30.00           H  
ATOM   2334  HA  ALA D 156      -8.879 -12.113   2.239  1.00 30.00           H  
ATOM   2335  HB1 ALA D 156      -9.127 -12.496   5.256  1.00 30.00           H  
ATOM   2336  HB2 ALA D 156      -9.205 -10.956   4.420  1.00 30.00           H  
ATOM   2337  HB3 ALA D 156     -10.448 -12.153   4.151  1.00 30.00           H  
ATOM   2338  N   ILE D 157      -6.529 -11.348   2.589  1.00 30.00           N  
ATOM   2339  CA  ILE D 157      -5.124 -10.947   2.635  1.00 30.00           C  
ATOM   2340  C   ILE D 157      -5.031  -9.411   2.627  1.00 30.00           C  
ATOM   2341  O   ILE D 157      -5.768  -8.757   1.888  1.00 30.00           O  
ATOM   2342  CB  ILE D 157      -4.307 -11.549   1.446  1.00 30.00           C  
ATOM   2343  CG1 ILE D 157      -4.288 -13.098   1.512  1.00 30.00           C  
ATOM   2344  CG2 ILE D 157      -2.859 -11.012   1.356  1.00 30.00           C  
ATOM   2345  CD1 ILE D 157      -3.688 -13.790   0.282  1.00 30.00           C  
ATOM   2346  H   ILE D 157      -7.097 -10.894   1.886  1.00 30.00           H  
ATOM   2347  HA  ILE D 157      -4.674 -11.300   3.560  1.00 30.00           H  
ATOM   2348  HB  ILE D 157      -4.816 -11.269   0.523  1.00 30.00           H  
ATOM   2349 HG13 ILE D 157      -5.297 -13.491   1.631  1.00 30.00           H  
ATOM   2350 HG12 ILE D 157      -3.740 -13.410   2.401  1.00 30.00           H  
ATOM   2351 HG21 ILE D 157      -2.319 -11.194   2.286  1.00 30.00           H  
ATOM   2352 HG22 ILE D 157      -2.302 -11.484   0.548  1.00 30.00           H  
ATOM   2353 HG23 ILE D 157      -2.823  -9.942   1.152  1.00 30.00           H  
ATOM   2354 HD11 ILE D 157      -3.992 -13.297  -0.642  1.00 30.00           H  
ATOM   2355 HD12 ILE D 157      -2.601 -13.793   0.325  1.00 30.00           H  
ATOM   2356 HD13 ILE D 157      -4.012 -14.829   0.223  1.00 30.00           H  
ATOM   2357  N   ILE D 158      -4.112  -8.872   3.443  1.00 30.00           N  
ATOM   2358  CA  ILE D 158      -3.839  -7.442   3.568  1.00 30.00           C  
ATOM   2359  C   ILE D 158      -2.322  -7.190   3.651  1.00 30.00           C  
ATOM   2360  O   ILE D 158      -1.659  -7.725   4.538  1.00 30.00           O  
ATOM   2361  CB  ILE D 158      -4.624  -6.766   4.739  1.00 30.00           C  
ATOM   2362  CG1 ILE D 158      -4.126  -5.344   5.109  1.00 30.00           C  
ATOM   2363  CG2 ILE D 158      -4.744  -7.653   5.988  1.00 30.00           C  
ATOM   2364  CD1 ILE D 158      -5.165  -4.483   5.843  1.00 30.00           C  
ATOM   2365  H   ILE D 158      -3.553  -9.476   4.030  1.00 30.00           H  
ATOM   2366  HA  ILE D 158      -4.186  -6.962   2.656  1.00 30.00           H  
ATOM   2367  HB  ILE D 158      -5.642  -6.643   4.374  1.00 30.00           H  
ATOM   2368 HG13 ILE D 158      -3.840  -4.810   4.202  1.00 30.00           H  
ATOM   2369 HG12 ILE D 158      -3.223  -5.409   5.717  1.00 30.00           H  
ATOM   2370 HG21 ILE D 158      -5.291  -7.161   6.790  1.00 30.00           H  
ATOM   2371 HG22 ILE D 158      -5.272  -8.582   5.773  1.00 30.00           H  
ATOM   2372 HG23 ILE D 158      -3.761  -7.914   6.362  1.00 30.00           H  
ATOM   2373 HD11 ILE D 158      -6.076  -4.367   5.255  1.00 30.00           H  
ATOM   2374 HD12 ILE D 158      -5.439  -4.906   6.809  1.00 30.00           H  
ATOM   2375 HD13 ILE D 158      -4.763  -3.488   6.029  1.00 30.00           H  
ATOM   2376  N   GLY D 159      -1.812  -6.385   2.707  1.00 30.00           N  
ATOM   2377  CA  GLY D 159      -0.408  -5.991   2.614  1.00 30.00           C  
ATOM   2378  C   GLY D 159      -0.318  -4.555   2.086  1.00 30.00           C  
ATOM   2379  O   GLY D 159      -1.327  -3.862   1.952  1.00 30.00           O  
ATOM   2380  H   GLY D 159      -2.435  -5.980   2.019  1.00 30.00           H  
ATOM   2381  HA3 GLY D 159       0.109  -6.665   1.931  1.00 30.00           H  
ATOM   2382  HA2 GLY D 159       0.097  -6.047   3.575  1.00 30.00           H  
ATOM   2383  N   LEU D 160       0.914  -4.126   1.768  1.00 30.00           N  
ATOM   2384  CA  LEU D 160       1.203  -2.943   0.952  1.00 30.00           C  
ATOM   2385  C   LEU D 160       1.757  -3.455  -0.387  1.00 30.00           C  
ATOM   2386  O   LEU D 160       1.115  -3.251  -1.416  1.00 30.00           O  
ATOM   2387  CB  LEU D 160       2.183  -1.965   1.654  1.00 30.00           C  
ATOM   2388  CG  LEU D 160       1.887  -1.634   3.136  1.00 30.00           C  
ATOM   2389  CD1 LEU D 160       2.927  -0.645   3.692  1.00 30.00           C  
ATOM   2390  CD2 LEU D 160       0.446  -1.149   3.400  1.00 30.00           C  
ATOM   2391  H   LEU D 160       1.709  -4.721   1.960  1.00 30.00           H  
ATOM   2392  HA  LEU D 160       0.283  -2.401   0.731  1.00 30.00           H  
ATOM   2393  HB3 LEU D 160       2.211  -1.040   1.076  1.00 30.00           H  
ATOM   2394  HB2 LEU D 160       3.197  -2.360   1.609  1.00 30.00           H  
ATOM   2395  HG  LEU D 160       2.008  -2.554   3.704  1.00 30.00           H  
ATOM   2396 HD11 LEU D 160       2.568  -0.127   4.580  1.00 30.00           H  
ATOM   2397 HD12 LEU D 160       3.845  -1.161   3.972  1.00 30.00           H  
ATOM   2398 HD13 LEU D 160       3.189   0.113   2.956  1.00 30.00           H  
ATOM   2399 HD21 LEU D 160      -0.115  -0.984   2.482  1.00 30.00           H  
ATOM   2400 HD22 LEU D 160      -0.105  -1.888   3.982  1.00 30.00           H  
ATOM   2401 HD23 LEU D 160       0.419  -0.218   3.964  1.00 30.00           H  
ATOM   2402  N   MET D 161       2.871  -4.209  -0.330  1.00 30.00           N  
ATOM   2403  CA  MET D 161       3.295  -5.111  -1.400  1.00 30.00           C  
ATOM   2404  C   MET D 161       2.603  -6.466  -1.200  1.00 30.00           C  
ATOM   2405  O   MET D 161       2.735  -7.065  -0.131  1.00 30.00           O  
ATOM   2406  CB  MET D 161       4.828  -5.287  -1.397  1.00 30.00           C  
ATOM   2407  CG  MET D 161       5.558  -4.298  -2.313  1.00 30.00           C  
ATOM   2408  SD  MET D 161       7.337  -4.631  -2.427  1.00 30.00           S  
ATOM   2409  CE  MET D 161       7.769  -3.572  -3.828  1.00 30.00           C  
ATOM   2410  H   MET D 161       3.337  -4.334   0.558  1.00 30.00           H  
ATOM   2411  HA  MET D 161       2.994  -4.711  -2.371  1.00 30.00           H  
ATOM   2412  HB3 MET D 161       5.090  -6.290  -1.737  1.00 30.00           H  
ATOM   2413  HB2 MET D 161       5.220  -5.219  -0.380  1.00 30.00           H  
ATOM   2414  HG3 MET D 161       5.405  -3.275  -1.969  1.00 30.00           H  
ATOM   2415  HG2 MET D 161       5.143  -4.359  -3.319  1.00 30.00           H  
ATOM   2416  HE1 MET D 161       8.844  -3.600  -4.003  1.00 30.00           H  
ATOM   2417  HE2 MET D 161       7.262  -3.911  -4.730  1.00 30.00           H  
ATOM   2418  HE3 MET D 161       7.472  -2.543  -3.632  1.00 30.00           H  
ATOM   2419  N   VAL D 162       1.895  -6.913  -2.245  1.00 30.00           N  
ATOM   2420  CA  VAL D 162       1.224  -8.205  -2.310  1.00 30.00           C  
ATOM   2421  C   VAL D 162       1.697  -8.868  -3.616  1.00 30.00           C  
ATOM   2422  O   VAL D 162       1.279  -8.440  -4.690  1.00 30.00           O  
ATOM   2423  CB  VAL D 162      -0.325  -8.045  -2.313  1.00 30.00           C  
ATOM   2424  CG1 VAL D 162      -1.069  -9.380  -2.492  1.00 30.00           C  
ATOM   2425  CG2 VAL D 162      -0.834  -7.352  -1.034  1.00 30.00           C  
ATOM   2426  H   VAL D 162       1.836  -6.347  -3.082  1.00 30.00           H  
ATOM   2427  HA  VAL D 162       1.503  -8.838  -1.468  1.00 30.00           H  
ATOM   2428  HB  VAL D 162      -0.609  -7.401  -3.145  1.00 30.00           H  
ATOM   2429 HG11 VAL D 162      -2.147  -9.233  -2.495  1.00 30.00           H  
ATOM   2430 HG12 VAL D 162      -0.815  -9.876  -3.427  1.00 30.00           H  
ATOM   2431 HG13 VAL D 162      -0.834 -10.063  -1.677  1.00 30.00           H  
ATOM   2432 HG21 VAL D 162      -0.432  -6.344  -0.931  1.00 30.00           H  
ATOM   2433 HG22 VAL D 162      -1.921  -7.259  -1.040  1.00 30.00           H  
ATOM   2434 HG23 VAL D 162      -0.555  -7.914  -0.143  1.00 30.00           H  
ATOM   2435  N   GLY D 163       2.610  -9.844  -3.500  1.00 30.00           N  
ATOM   2436  CA  GLY D 163       3.294 -10.447  -4.642  1.00 30.00           C  
ATOM   2437  C   GLY D 163       3.016 -11.949  -4.668  1.00 30.00           C  
ATOM   2438  O   GLY D 163       3.359 -12.642  -3.714  1.00 30.00           O  
ATOM   2439  H   GLY D 163       2.903 -10.146  -2.579  1.00 30.00           H  
ATOM   2440  HA3 GLY D 163       4.365 -10.301  -4.507  1.00 30.00           H  
ATOM   2441  HA2 GLY D 163       3.041  -9.979  -5.594  1.00 30.00           H  
ATOM   2442  N   GLY D 164       2.477 -12.451  -5.792  1.00 30.00           N  
ATOM   2443  CA  GLY D 164       2.357 -13.876  -6.127  1.00 30.00           C  
ATOM   2444  C   GLY D 164       1.466 -14.701  -5.181  1.00 30.00           C  
ATOM   2445  O   GLY D 164       1.598 -15.924  -5.168  1.00 30.00           O  
ATOM   2446  H   GLY D 164       2.198 -11.801  -6.517  1.00 30.00           H  
ATOM   2447  HA3 GLY D 164       3.353 -14.321  -6.145  1.00 30.00           H  
ATOM   2448  HA2 GLY D 164       1.963 -13.962  -7.138  1.00 30.00           H  
ATOM   2449  N   VAL D 165       0.606 -14.057  -4.371  1.00 30.00           N  
ATOM   2450  CA  VAL D 165      -0.176 -14.705  -3.314  1.00 30.00           C  
ATOM   2451  C   VAL D 165      -1.324 -15.569  -3.876  1.00 30.00           C  
ATOM   2452  O   VAL D 165      -1.888 -15.241  -4.920  1.00 30.00           O  
ATOM   2453  CB  VAL D 165      -0.746 -13.673  -2.303  1.00 30.00           C  
ATOM   2454  CG1 VAL D 165       0.369 -12.781  -1.727  1.00 30.00           C  
ATOM   2455  CG2 VAL D 165      -1.916 -12.808  -2.807  1.00 30.00           C  
ATOM   2456  H   VAL D 165       0.539 -13.051  -4.422  1.00 30.00           H  
ATOM   2457  HA  VAL D 165       0.503 -15.364  -2.768  1.00 30.00           H  
ATOM   2458  HB  VAL D 165      -1.133 -14.252  -1.465  1.00 30.00           H  
ATOM   2459 HG11 VAL D 165       0.772 -12.101  -2.478  1.00 30.00           H  
ATOM   2460 HG12 VAL D 165      -0.014 -12.169  -0.912  1.00 30.00           H  
ATOM   2461 HG13 VAL D 165       1.198 -13.375  -1.341  1.00 30.00           H  
ATOM   2462 HG21 VAL D 165      -2.231 -12.094  -2.046  1.00 30.00           H  
ATOM   2463 HG22 VAL D 165      -1.625 -12.243  -3.687  1.00 30.00           H  
ATOM   2464 HG23 VAL D 165      -2.796 -13.400  -3.059  1.00 30.00           H  
ATOM   2465  N   VAL D 166      -1.614 -16.674  -3.177  1.00 30.00           N  
ATOM   2466  CA  VAL D 166      -2.445 -17.769  -3.664  1.00 30.00           C  
ATOM   2467  C   VAL D 166      -3.643 -17.986  -2.720  1.00 30.00           C  
ATOM   2468  O   VAL D 166      -3.449 -18.370  -1.568  1.00 30.00           O  
ATOM   2469  CB  VAL D 166      -1.604 -19.083  -3.741  1.00 30.00           C  
ATOM   2470  CG1 VAL D 166      -2.409 -20.335  -4.136  1.00 30.00           C  
ATOM   2471  CG2 VAL D 166      -0.379 -18.943  -4.663  1.00 30.00           C  
ATOM   2472  H   VAL D 166      -1.123 -16.854  -2.308  1.00 30.00           H  
ATOM   2473  HA  VAL D 166      -2.828 -17.546  -4.658  1.00 30.00           H  
ATOM   2474  HB  VAL D 166      -1.193 -19.283  -2.755  1.00 30.00           H  
ATOM   2475 HG11 VAL D 166      -2.908 -20.192  -5.094  1.00 30.00           H  
ATOM   2476 HG12 VAL D 166      -1.761 -21.208  -4.229  1.00 30.00           H  
ATOM   2477 HG13 VAL D 166      -3.164 -20.586  -3.393  1.00 30.00           H  
ATOM   2478 HG21 VAL D 166       0.173 -19.880  -4.721  1.00 30.00           H  
ATOM   2479 HG22 VAL D 166      -0.666 -18.667  -5.676  1.00 30.00           H  
ATOM   2480 HG23 VAL D 166       0.317 -18.190  -4.294  1.00 30.00           H  
ATOM   2481  N   ILE D 167      -4.859 -17.770  -3.246  1.00 30.00           N  
ATOM   2482  CA  ILE D 167      -6.128 -18.104  -2.593  1.00 30.00           C  
ATOM   2483  C   ILE D 167      -6.790 -19.197  -3.461  1.00 30.00           C  
ATOM   2484  O   ILE D 167      -7.766 -18.952  -4.172  1.00 30.00           O  
ATOM   2485  CB  ILE D 167      -7.056 -16.858  -2.410  1.00 30.00           C  
ATOM   2486  CG1 ILE D 167      -6.332 -15.733  -1.626  1.00 30.00           C  
ATOM   2487  CG2 ILE D 167      -8.380 -17.219  -1.696  1.00 30.00           C  
ATOM   2488  CD1 ILE D 167      -7.111 -14.412  -1.513  1.00 30.00           C  
ATOM   2489  H   ILE D 167      -4.933 -17.422  -4.195  1.00 30.00           H  
ATOM   2490  HA  ILE D 167      -5.951 -18.536  -1.607  1.00 30.00           H  
ATOM   2491  HB  ILE D 167      -7.302 -16.460  -3.394  1.00 30.00           H  
ATOM   2492 HG13 ILE D 167      -5.373 -15.505  -2.090  1.00 30.00           H  
ATOM   2493 HG12 ILE D 167      -6.097 -16.092  -0.623  1.00 30.00           H  
ATOM   2494 HG21 ILE D 167      -9.009 -17.893  -2.275  1.00 30.00           H  
ATOM   2495 HG22 ILE D 167      -8.184 -17.699  -0.738  1.00 30.00           H  
ATOM   2496 HG23 ILE D 167      -8.985 -16.335  -1.505  1.00 30.00           H  
ATOM   2497 HD11 ILE D 167      -6.430 -13.574  -1.374  1.00 30.00           H  
ATOM   2498 HD12 ILE D 167      -7.705 -14.209  -2.403  1.00 30.00           H  
ATOM   2499 HD13 ILE D 167      -7.785 -14.424  -0.658  1.00 30.00           H  
ATOM   2500  N   ALA D 168      -6.172 -20.388  -3.429  1.00 30.00           N  
ATOM   2501  CA  ALA D 168      -6.519 -21.539  -4.260  1.00 30.00           C  
ATOM   2502  C   ALA D 168      -5.991 -22.839  -3.625  1.00 30.00           C  
ATOM   2503  O   ALA D 168      -4.633 -22.799  -3.480  1.00 30.00           O  
ATOM   2504  OXT ALA D 168      -6.710 -23.758  -3.296  1.00 30.00           O  
ATOM   2505  CB  ALA D 168      -6.001 -21.333  -5.699  1.00 30.00           C  
ATOM   2506  H   ALA D 168      -5.377 -20.514  -2.818  1.00 30.00           H  
ATOM   2507  HA  ALA D 168      -7.607 -21.618  -4.294  1.00 30.00           H  
ATOM   2509  HB1 ALA D 168      -6.447 -20.451  -6.161  1.00 30.00           H  
ATOM   2510  HB2 ALA D 168      -4.920 -21.207  -5.726  1.00 30.00           H  
ATOM   2511  HB3 ALA D 168      -6.250 -22.187  -6.330  1.00 30.00           H  
TER    2512      ALA D 168
ATOM   2513  N   ASP E 169     -30.815  25.801  10.764  1.00110.00           N  
ATOM   2514  CA  ASP E 169     -31.577  24.556  10.546  1.00110.00           C  
ATOM   2515  C   ASP E 169     -30.719  23.358  11.032  1.00110.00           C  
ATOM   2516  O   ASP E 169     -31.192  22.574  11.857  1.00110.00           O  
ATOM   2517  CB  ASP E 169     -32.104  24.430   9.088  1.00110.00           C  
ATOM   2518  CG  ASP E 169     -33.143  23.319   8.849  1.00110.00           C  
ATOM   2519  OD1 ASP E 169     -34.349  23.629   8.964  1.00110.00           O  
ATOM   2520  OD2 ASP E 169     -32.717  22.154   8.683  1.00110.00           O1-
ATOM   2521  H1  ASP E 169     -30.179  26.000  10.005  1.00110.00           H  
ATOM   2522  H2  ASP E 169     -30.284  25.777  11.623  1.00110.00           H  
ATOM   2523  HA  ASP E 169     -32.452  24.592  11.199  1.00110.00           H  
ATOM   2524  HB3 ASP E 169     -31.270  24.280   8.401  1.00110.00           H  
ATOM   2525  HB2 ASP E 169     -32.551  25.379   8.785  1.00110.00           H  
ATOM   2526  N   ALA E 170     -29.487  23.238  10.503  1.00110.00           N  
ATOM   2527  CA  ALA E 170     -28.482  22.259  10.908  1.00110.00           C  
ATOM   2528  C   ALA E 170     -27.260  23.018  11.437  1.00110.00           C  
ATOM   2529  O   ALA E 170     -26.728  23.878  10.731  1.00110.00           O  
ATOM   2530  CB  ALA E 170     -28.109  21.388   9.699  1.00110.00           C  
ATOM   2531  H   ALA E 170     -29.181  23.917   9.823  1.00110.00           H  
ATOM   2532  HA  ALA E 170     -28.867  21.610  11.696  1.00110.00           H  
ATOM   2533  HB1 ALA E 170     -28.980  20.844   9.331  1.00110.00           H  
ATOM   2534  HB2 ALA E 170     -27.721  21.986   8.873  1.00110.00           H  
ATOM   2535  HB3 ALA E 170     -27.350  20.652   9.963  1.00110.00           H  
ATOM   2536  N   GLU E 171     -26.851  22.696  12.675  1.00110.00           N  
ATOM   2537  CA  GLU E 171     -25.755  23.362  13.376  1.00110.00           C  
ATOM   2538  C   GLU E 171     -24.394  22.961  12.782  1.00110.00           C  
ATOM   2539  O   GLU E 171     -24.030  21.785  12.833  1.00110.00           O  
ATOM   2540  CB  GLU E 171     -25.850  23.033  14.885  1.00110.00           C  
ATOM   2541  CG  GLU E 171     -24.886  23.830  15.794  1.00110.00           C  
ATOM   2542  CD  GLU E 171     -25.316  25.294  15.958  1.00110.00           C  
ATOM   2543  OE1 GLU E 171     -24.754  26.146  15.234  1.00110.00           O  
ATOM   2544  OE2 GLU E 171     -26.205  25.538  16.804  1.00110.00           O1-
ATOM   2545  H   GLU E 171     -27.333  21.974  13.190  1.00110.00           H  
ATOM   2546  HA  GLU E 171     -25.896  24.437  13.250  1.00110.00           H  
ATOM   2547  HB3 GLU E 171     -25.662  21.969  15.035  1.00110.00           H  
ATOM   2548  HB2 GLU E 171     -26.875  23.188  15.226  1.00110.00           H  
ATOM   2549  HG3 GLU E 171     -23.861  23.776  15.424  1.00110.00           H  
ATOM   2550  HG2 GLU E 171     -24.862  23.366  16.781  1.00110.00           H  
ATOM   2551  N   PHE E 172     -23.668  23.958  12.249  1.00110.00           N  
ATOM   2552  CA  PHE E 172     -22.293  23.819  11.770  1.00110.00           C  
ATOM   2553  C   PHE E 172     -21.334  23.639  12.954  1.00110.00           C  
ATOM   2554  O   PHE E 172     -21.296  24.502  13.832  1.00110.00           O  
ATOM   2555  CB  PHE E 172     -21.897  25.060  10.948  1.00110.00           C  
ATOM   2556  CG  PHE E 172     -22.591  25.197   9.607  1.00110.00           C  
ATOM   2557  CD1 PHE E 172     -23.833  25.859   9.502  1.00110.00           C  
ATOM   2558  CD2 PHE E 172     -22.064  24.546   8.473  1.00110.00           C  
ATOM   2559  CE1 PHE E 172     -24.474  25.939   8.273  1.00110.00           C  
ATOM   2560  CE2 PHE E 172     -22.710  24.655   7.250  1.00110.00           C  
ATOM   2561  CZ  PHE E 172     -23.906  25.353   7.149  1.00110.00           C  
ATOM   2562  H   PHE E 172     -24.042  24.896  12.254  1.00110.00           H  
ATOM   2563  HA  PHE E 172     -22.231  22.940  11.125  1.00110.00           H  
ATOM   2564  HB3 PHE E 172     -20.821  25.048  10.760  1.00110.00           H  
ATOM   2565  HB2 PHE E 172     -22.084  25.966  11.527  1.00110.00           H  
ATOM   2566  HD1 PHE E 172     -24.282  26.317  10.371  1.00110.00           H  
ATOM   2567  HD2 PHE E 172     -21.144  23.988   8.553  1.00110.00           H  
ATOM   2568  HE1 PHE E 172     -25.415  26.463   8.190  1.00110.00           H  
ATOM   2569  HE2 PHE E 172     -22.273  24.198   6.377  1.00110.00           H  
ATOM   2570  HZ  PHE E 172     -24.404  25.433   6.195  1.00110.00           H  
ATOM   2571  N   ARG E 173     -20.589  22.524  12.958  1.00110.00           N  
ATOM   2572  CA  ARG E 173     -19.687  22.168  14.047  1.00110.00           C  
ATOM   2573  C   ARG E 173     -18.514  21.345  13.498  1.00110.00           C  
ATOM   2574  O   ARG E 173     -18.741  20.438  12.696  1.00110.00           O  
ATOM   2575  CB  ARG E 173     -20.491  21.436  15.150  1.00110.00           C  
ATOM   2576  CG  ARG E 173     -19.703  21.281  16.454  1.00110.00           C  
ATOM   2577  CD  ARG E 173     -20.519  20.717  17.628  1.00110.00           C  
ATOM   2578  NE  ARG E 173     -19.746  20.832  18.875  1.00110.00           N  
ATOM   2579  CZ  ARG E 173     -20.126  20.593  20.141  1.00110.00           C  
ATOM   2580  NH1 ARG E 173     -21.361  20.169  20.448  1.00110.00           N  
ATOM   2581  NH2 ARG E 173     -19.234  20.792  21.119  1.00110.00           N1+
ATOM   2582  H   ARG E 173     -20.663  21.854  12.206  1.00110.00           H  
ATOM   2583  HA  ARG E 173     -19.274  23.088  14.466  1.00110.00           H  
ATOM   2584  HB3 ARG E 173     -20.830  20.462  14.795  1.00110.00           H  
ATOM   2585  HB2 ARG E 173     -21.393  22.008  15.373  1.00110.00           H  
ATOM   2586  HG3 ARG E 173     -19.243  22.232  16.724  1.00110.00           H  
ATOM   2587  HG2 ARG E 173     -18.884  20.588  16.250  1.00110.00           H  
ATOM   2588  HD3 ARG E 173     -20.666  19.648  17.469  1.00110.00           H  
ATOM   2589  HD2 ARG E 173     -21.509  21.169  17.696  1.00110.00           H  
ATOM   2590  HE  ARG E 173     -18.805  21.192  18.742  1.00110.00           H  
ATOM   2591 HH12 ARG E 173     -21.622  19.992  21.407  1.00110.00           H  
ATOM   2592 HH11 ARG E 173     -22.037  20.022  19.713  1.00110.00           H  
ATOM   2593 HH22 ARG E 173     -19.477  20.622  22.084  1.00110.00           H  
ATOM   2594 HH21 ARG E 173     -18.304  21.131  20.897  1.00110.00           H  
ATOM   2595  N   HIS E 174     -17.289  21.675  13.945  1.00110.00           N  
ATOM   2596  CA  HIS E 174     -16.058  21.002  13.520  1.00110.00           C  
ATOM   2597  C   HIS E 174     -15.032  20.802  14.654  1.00110.00           C  
ATOM   2598  O   HIS E 174     -13.928  20.339  14.367  1.00110.00           O  
ATOM   2599  CB  HIS E 174     -15.462  21.669  12.259  1.00110.00           C  
ATOM   2600  CG  HIS E 174     -14.951  23.079  12.432  1.00110.00           C  
ATOM   2601  ND1 HIS E 174     -15.757  24.196  12.296  1.00110.00           N  
ATOM   2602  CD2 HIS E 174     -13.687  23.564  12.691  1.00110.00           C  
ATOM   2603  CE1 HIS E 174     -14.979  25.267  12.474  1.00110.00           C  
ATOM   2604  NE2 HIS E 174     -13.711  24.960  12.719  1.00110.00           N  
ATOM   2605  H   HIS E 174     -17.179  22.443  14.591  1.00110.00           H  
ATOM   2606  HA  HIS E 174     -16.329  19.984  13.239  1.00110.00           H  
ATOM   2607  HB3 HIS E 174     -16.203  21.670  11.459  1.00110.00           H  
ATOM   2608  HB2 HIS E 174     -14.637  21.063  11.882  1.00110.00           H  
ATOM   2609  HD1 HIS E 174     -16.744  24.203  12.082  1.00110.00           H  
ATOM   2610  HD2 HIS E 174     -12.768  23.018  12.848  1.00110.00           H  
ATOM   2611  HE1 HIS E 174     -15.343  26.282  12.415  1.00110.00           H  
ATOM   2612  N   ASP E 175     -15.417  21.079  15.914  1.00110.00           N  
ATOM   2613  CA  ASP E 175     -14.725  20.579  17.114  1.00110.00           C  
ATOM   2614  C   ASP E 175     -15.287  19.203  17.545  1.00110.00           C  
ATOM   2615  O   ASP E 175     -14.707  18.578  18.431  1.00110.00           O  
ATOM   2616  CB  ASP E 175     -14.744  21.562  18.321  1.00110.00           C  
ATOM   2617  CG  ASP E 175     -16.117  21.903  18.928  1.00110.00           C  
ATOM   2618  OD1 ASP E 175     -16.211  21.921  20.175  1.00110.00           O  
ATOM   2619  OD2 ASP E 175     -17.045  22.209  18.149  1.00110.00           O1-
ATOM   2620  H   ASP E 175     -16.318  21.503  16.087  1.00110.00           H  
ATOM   2621  HA  ASP E 175     -13.674  20.413  16.871  1.00110.00           H  
ATOM   2622  HB3 ASP E 175     -14.312  22.509  17.996  1.00110.00           H  
ATOM   2623  HB2 ASP E 175     -14.068  21.196  19.097  1.00110.00           H  
ATOM   2624  N   SER E 176     -16.393  18.756  16.924  1.00110.00           N  
ATOM   2625  CA  SER E 176     -17.032  17.469  17.170  1.00110.00           C  
ATOM   2626  C   SER E 176     -17.762  17.055  15.888  1.00110.00           C  
ATOM   2627  O   SER E 176     -18.635  17.793  15.428  1.00110.00           O  
ATOM   2628  CB  SER E 176     -17.989  17.582  18.372  1.00110.00           C  
ATOM   2629  OG  SER E 176     -18.489  16.322  18.767  1.00110.00           O  
ATOM   2630  H   SER E 176     -16.815  19.320  16.201  1.00110.00           H  
ATOM   2631  HA  SER E 176     -16.260  16.731  17.397  1.00110.00           H  
ATOM   2632  HB3 SER E 176     -18.831  18.231  18.138  1.00110.00           H  
ATOM   2633  HB2 SER E 176     -17.483  18.029  19.219  1.00110.00           H  
ATOM   2634  HG  SER E 176     -19.104  16.013  18.097  1.00110.00           H  
ATOM   2635  N   GLY E 177     -17.380  15.892  15.340  1.00110.00           N  
ATOM   2636  CA  GLY E 177     -17.851  15.384  14.055  1.00110.00           C  
ATOM   2637  C   GLY E 177     -17.151  16.166  12.940  1.00110.00           C  
ATOM   2638  O   GLY E 177     -17.705  17.135  12.423  1.00110.00           O  
ATOM   2639  H   GLY E 177     -16.658  15.347  15.798  1.00110.00           H  
ATOM   2640  HA3 GLY E 177     -18.934  15.480  13.967  1.00110.00           H  
ATOM   2641  HA2 GLY E 177     -17.611  14.324  13.984  1.00110.00           H  
ATOM   2642  N   TYR E 178     -15.926  15.745  12.593  1.00110.00           N  
ATOM   2643  CA  TYR E 178     -15.060  16.414  11.626  1.00110.00           C  
ATOM   2644  C   TYR E 178     -14.135  15.397  10.945  1.00110.00           C  
ATOM   2645  O   TYR E 178     -13.682  14.447  11.583  1.00110.00           O  
ATOM   2646  CB  TYR E 178     -14.292  17.562  12.321  1.00110.00           C  
ATOM   2647  CG  TYR E 178     -13.356  17.186  13.461  1.00110.00           C  
ATOM   2648  CD1 TYR E 178     -13.849  17.082  14.778  1.00110.00           C  
ATOM   2649  CD2 TYR E 178     -11.984  16.977  13.215  1.00110.00           C  
ATOM   2650  CE1 TYR E 178     -12.980  16.772  15.841  1.00110.00           C  
ATOM   2651  CE2 TYR E 178     -11.113  16.660  14.276  1.00110.00           C  
ATOM   2652  CZ  TYR E 178     -11.610  16.560  15.590  1.00110.00           C  
ATOM   2653  OH  TYR E 178     -10.767  16.258  16.619  1.00110.00           O  
ATOM   2654  H   TYR E 178     -15.529  14.929  13.044  1.00110.00           H  
ATOM   2655  HA  TYR E 178     -15.687  16.849  10.845  1.00110.00           H  
ATOM   2656  HB3 TYR E 178     -15.009  18.283  12.706  1.00110.00           H  
ATOM   2657  HB2 TYR E 178     -13.716  18.111  11.580  1.00110.00           H  
ATOM   2658  HD1 TYR E 178     -14.896  17.248  14.977  1.00110.00           H  
ATOM   2659  HD2 TYR E 178     -11.597  17.065  12.212  1.00110.00           H  
ATOM   2660  HE1 TYR E 178     -13.366  16.692  16.847  1.00110.00           H  
ATOM   2661  HE2 TYR E 178     -10.064  16.501  14.078  1.00110.00           H  
ATOM   2662  HH  TYR E 178      -9.864  16.107  16.334  1.00110.00           H  
ATOM   2663  N   GLU E 179     -13.865  15.632   9.653  1.00 30.00           N  
ATOM   2664  CA  GLU E 179     -12.995  14.801   8.819  1.00 30.00           C  
ATOM   2665  C   GLU E 179     -11.542  15.315   8.839  1.00 30.00           C  
ATOM   2666  O   GLU E 179     -11.225  16.261   9.559  1.00 30.00           O  
ATOM   2667  CB  GLU E 179     -13.570  14.766   7.378  1.00 30.00           C  
ATOM   2668  CG  GLU E 179     -15.044  14.316   7.224  1.00 30.00           C  
ATOM   2669  CD  GLU E 179     -15.341  12.821   7.429  1.00 30.00           C  
ATOM   2670  OE1 GLU E 179     -14.505  12.096   8.013  1.00 30.00           O  
ATOM   2671  OE2 GLU E 179     -16.441  12.414   6.996  1.00 30.00           O1-
ATOM   2672  H   GLU E 179     -14.273  16.434   9.198  1.00 30.00           H  
ATOM   2673  HA  GLU E 179     -12.963  13.789   9.221  1.00 30.00           H  
ATOM   2674  HB3 GLU E 179     -12.950  14.131   6.743  1.00 30.00           H  
ATOM   2675  HB2 GLU E 179     -13.491  15.763   6.948  1.00 30.00           H  
ATOM   2676  HG3 GLU E 179     -15.370  14.577   6.216  1.00 30.00           H  
ATOM   2677  HG2 GLU E 179     -15.690  14.888   7.890  1.00 30.00           H  
ATOM   2678  N   VAL E 180     -10.680  14.675   8.040  1.00 30.00           N  
ATOM   2679  CA  VAL E 180      -9.280  15.042   7.831  1.00 30.00           C  
ATOM   2680  C   VAL E 180      -8.963  14.957   6.326  1.00 30.00           C  
ATOM   2681  O   VAL E 180      -9.675  14.257   5.605  1.00 30.00           O  
ATOM   2682  CB  VAL E 180      -8.349  14.102   8.656  1.00 30.00           C  
ATOM   2683  CG1 VAL E 180      -8.477  12.605   8.309  1.00 30.00           C  
ATOM   2684  CG2 VAL E 180      -6.871  14.530   8.646  1.00 30.00           C  
ATOM   2685  H   VAL E 180     -11.010  13.908   7.470  1.00 30.00           H  
ATOM   2686  HA  VAL E 180      -9.116  16.077   8.141  1.00 30.00           H  
ATOM   2687  HB  VAL E 180      -8.668  14.202   9.691  1.00 30.00           H  
ATOM   2688 HG11 VAL E 180      -7.829  11.998   8.943  1.00 30.00           H  
ATOM   2689 HG12 VAL E 180      -9.496  12.246   8.455  1.00 30.00           H  
ATOM   2690 HG13 VAL E 180      -8.202  12.404   7.275  1.00 30.00           H  
ATOM   2691 HG21 VAL E 180      -6.765  15.590   8.878  1.00 30.00           H  
ATOM   2692 HG22 VAL E 180      -6.307  13.979   9.399  1.00 30.00           H  
ATOM   2693 HG23 VAL E 180      -6.396  14.346   7.684  1.00 30.00           H  
ATOM   2694  N   HIS E 181      -7.916  15.673   5.867  1.00 30.00           N  
ATOM   2695  CA  HIS E 181      -7.480  15.660   4.462  1.00 30.00           C  
ATOM   2696  C   HIS E 181      -6.807  14.341   4.012  1.00 30.00           C  
ATOM   2697  O   HIS E 181      -6.622  14.154   2.809  1.00 30.00           O  
ATOM   2698  CB  HIS E 181      -6.639  16.913   4.123  1.00 30.00           C  
ATOM   2699  CG  HIS E 181      -5.195  16.942   4.572  1.00 30.00           C  
ATOM   2700  ND1 HIS E 181      -4.246  17.724   3.934  1.00 30.00           N  
ATOM   2701  CD2 HIS E 181      -4.513  16.281   5.571  1.00 30.00           C  
ATOM   2702  CE1 HIS E 181      -3.077  17.500   4.537  1.00 30.00           C  
ATOM   2703  NE2 HIS E 181      -3.162  16.631   5.537  1.00 30.00           N  
ATOM   2704  H   HIS E 181      -7.375  16.242   6.501  1.00 30.00           H  
ATOM   2705  HA  HIS E 181      -8.393  15.750   3.874  1.00 30.00           H  
ATOM   2706  HB3 HIS E 181      -7.135  17.801   4.518  1.00 30.00           H  
ATOM   2707  HB2 HIS E 181      -6.636  17.043   3.040  1.00 30.00           H  
ATOM   2708  HD1 HIS E 181      -4.401  18.335   3.143  1.00 30.00           H  
ATOM   2709  HD2 HIS E 181      -4.883  15.573   6.298  1.00 30.00           H  
ATOM   2710  HE1 HIS E 181      -2.153  17.975   4.239  1.00 30.00           H  
ATOM   2711  N   HIS E 182      -6.501  13.441   4.967  1.00 30.00           N  
ATOM   2712  CA  HIS E 182      -6.170  12.038   4.708  1.00 30.00           C  
ATOM   2713  C   HIS E 182      -7.426  11.279   4.250  1.00 30.00           C  
ATOM   2714  O   HIS E 182      -8.537  11.609   4.665  1.00 30.00           O  
ATOM   2715  CB  HIS E 182      -5.573  11.358   5.964  1.00 30.00           C  
ATOM   2716  CG  HIS E 182      -4.543  12.136   6.747  1.00 30.00           C  
ATOM   2717  ND1 HIS E 182      -3.561  12.915   6.158  1.00 30.00           N  
ATOM   2718  CD2 HIS E 182      -4.364  12.279   8.106  1.00 30.00           C  
ATOM   2719  CE1 HIS E 182      -2.880  13.495   7.149  1.00 30.00           C  
ATOM   2720  NE2 HIS E 182      -3.307  13.154   8.358  1.00 30.00           N  
ATOM   2721  H   HIS E 182      -6.683  13.673   5.932  1.00 30.00           H  
ATOM   2722  HA  HIS E 182      -5.426  12.007   3.912  1.00 30.00           H  
ATOM   2723  HB3 HIS E 182      -5.113  10.415   5.668  1.00 30.00           H  
ATOM   2724  HB2 HIS E 182      -6.368  11.088   6.660  1.00 30.00           H  
ATOM   2725  HD1 HIS E 182      -3.412  13.048   5.167  1.00 30.00           H  
ATOM   2726  HD2 HIS E 182      -4.926  11.842   8.918  1.00 30.00           H  
ATOM   2727  HE1 HIS E 182      -2.073  14.191   6.987  1.00 30.00           H  
ATOM   2728  N   GLN E 183      -7.209  10.262   3.408  1.00 30.00           N  
ATOM   2729  CA  GLN E 183      -8.234   9.400   2.820  1.00 30.00           C  
ATOM   2730  C   GLN E 183      -9.049   8.610   3.866  1.00 30.00           C  
ATOM   2731  O   GLN E 183      -8.522   8.254   4.922  1.00 30.00           O  
ATOM   2732  CB  GLN E 183      -7.567   8.471   1.772  1.00 30.00           C  
ATOM   2733  CG  GLN E 183      -6.713   7.284   2.291  1.00 30.00           C  
ATOM   2734  CD  GLN E 183      -5.509   7.677   3.158  1.00 30.00           C  
ATOM   2735  OE1 GLN E 183      -4.804   8.640   2.861  1.00 30.00           O  
ATOM   2736  NE2 GLN E 183      -5.257   6.918   4.225  1.00 30.00           N  
ATOM   2737  H   GLN E 183      -6.258  10.038   3.147  1.00 30.00           H  
ATOM   2738  HA  GLN E 183      -8.918  10.064   2.289  1.00 30.00           H  
ATOM   2739  HB3 GLN E 183      -6.967   9.076   1.091  1.00 30.00           H  
ATOM   2740  HB2 GLN E 183      -8.357   8.052   1.147  1.00 30.00           H  
ATOM   2741  HG3 GLN E 183      -6.335   6.723   1.437  1.00 30.00           H  
ATOM   2742  HG2 GLN E 183      -7.346   6.587   2.843  1.00 30.00           H  
ATOM   2743 HE22 GLN E 183      -4.496   7.158   4.848  1.00 30.00           H  
ATOM   2744 HE21 GLN E 183      -5.847   6.131   4.450  1.00 30.00           H  
ATOM   2745  N   LYS E 184     -10.317   8.336   3.522  1.00 30.00           N  
ATOM   2746  CA  LYS E 184     -11.262   7.585   4.344  1.00 30.00           C  
ATOM   2747  C   LYS E 184     -11.704   6.338   3.564  1.00 30.00           C  
ATOM   2748  O   LYS E 184     -12.699   6.386   2.841  1.00 30.00           O  
ATOM   2749  CB  LYS E 184     -12.429   8.518   4.737  1.00 30.00           C  
ATOM   2750  CG  LYS E 184     -13.359   7.909   5.802  1.00 30.00           C  
ATOM   2751  CD  LYS E 184     -14.448   8.882   6.276  1.00 30.00           C  
ATOM   2752  CE  LYS E 184     -15.152   8.387   7.552  1.00 30.00           C  
ATOM   2753  NZ  LYS E 184     -16.222   9.300   7.985  1.00 30.00           N1+
ATOM   2754  H   LYS E 184     -10.677   8.680   2.640  1.00 30.00           H  
ATOM   2755  HA  LYS E 184     -10.783   7.243   5.264  1.00 30.00           H  
ATOM   2756  HB3 LYS E 184     -12.998   8.822   3.857  1.00 30.00           H  
ATOM   2757  HB2 LYS E 184     -12.009   9.437   5.148  1.00 30.00           H  
ATOM   2758  HG3 LYS E 184     -12.757   7.602   6.657  1.00 30.00           H  
ATOM   2759  HG2 LYS E 184     -13.830   7.003   5.419  1.00 30.00           H  
ATOM   2760  HD3 LYS E 184     -15.176   9.006   5.475  1.00 30.00           H  
ATOM   2761  HD2 LYS E 184     -14.010   9.866   6.445  1.00 30.00           H  
ATOM   2762  HE3 LYS E 184     -14.430   8.299   8.364  1.00 30.00           H  
ATOM   2763  HE2 LYS E 184     -15.584   7.399   7.393  1.00 30.00           H  
ATOM   2764  HZ1 LYS E 184     -16.957   9.323   7.289  1.00 30.00           H  
ATOM   2765  HZ2 LYS E 184     -16.615   8.989   8.863  1.00 30.00           H  
ATOM   2766  HZ3 LYS E 184     -15.847  10.236   8.094  1.00 30.00           H  
ATOM   2767  N   LEU E 185     -10.924   5.253   3.701  1.00 30.00           N  
ATOM   2768  CA  LEU E 185     -11.152   3.990   3.001  1.00 30.00           C  
ATOM   2769  C   LEU E 185     -11.868   2.988   3.919  1.00 30.00           C  
ATOM   2770  O   LEU E 185     -11.449   2.787   5.060  1.00 30.00           O  
ATOM   2771  CB  LEU E 185      -9.804   3.459   2.462  1.00 30.00           C  
ATOM   2772  CG  LEU E 185      -9.917   2.305   1.430  1.00 30.00           C  
ATOM   2773  CD1 LEU E 185      -8.741   2.322   0.429  1.00 30.00           C  
ATOM   2774  CD2 LEU E 185     -10.109   0.917   2.078  1.00 30.00           C  
ATOM   2775  H   LEU E 185     -10.126   5.283   4.320  1.00 30.00           H  
ATOM   2776  HA  LEU E 185     -11.781   4.181   2.132  1.00 30.00           H  
ATOM   2777  HB3 LEU E 185      -9.130   3.184   3.276  1.00 30.00           H  
ATOM   2778  HB2 LEU E 185      -9.325   4.303   1.963  1.00 30.00           H  
ATOM   2779  HG  LEU E 185     -10.814   2.486   0.839  1.00 30.00           H  
ATOM   2780 HD11 LEU E 185      -9.075   2.681  -0.545  1.00 30.00           H  
ATOM   2781 HD12 LEU E 185      -7.931   2.977   0.752  1.00 30.00           H  
ATOM   2782 HD13 LEU E 185      -8.304   1.337   0.266  1.00 30.00           H  
ATOM   2783 HD21 LEU E 185      -9.306   0.226   1.841  1.00 30.00           H  
ATOM   2784 HD22 LEU E 185     -10.161   0.965   3.163  1.00 30.00           H  
ATOM   2785 HD23 LEU E 185     -11.034   0.456   1.732  1.00 30.00           H  
ATOM   2786  N   VAL E 186     -12.911   2.356   3.363  1.00 30.00           N  
ATOM   2787  CA  VAL E 186     -13.670   1.267   3.968  1.00 30.00           C  
ATOM   2788  C   VAL E 186     -13.824   0.161   2.907  1.00 30.00           C  
ATOM   2789  O   VAL E 186     -14.265   0.446   1.792  1.00 30.00           O  
ATOM   2790  CB  VAL E 186     -15.089   1.731   4.414  1.00 30.00           C  
ATOM   2791  CG1 VAL E 186     -15.960   0.591   4.980  1.00 30.00           C  
ATOM   2792  CG2 VAL E 186     -15.022   2.877   5.442  1.00 30.00           C  
ATOM   2793  H   VAL E 186     -13.195   2.606   2.424  1.00 30.00           H  
ATOM   2794  HA  VAL E 186     -13.135   0.863   4.830  1.00 30.00           H  
ATOM   2795  HB  VAL E 186     -15.613   2.129   3.543  1.00 30.00           H  
ATOM   2796 HG11 VAL E 186     -15.457   0.080   5.802  1.00 30.00           H  
ATOM   2797 HG12 VAL E 186     -16.907   0.973   5.363  1.00 30.00           H  
ATOM   2798 HG13 VAL E 186     -16.204  -0.157   4.226  1.00 30.00           H  
ATOM   2799 HG21 VAL E 186     -16.018   3.171   5.772  1.00 30.00           H  
ATOM   2800 HG22 VAL E 186     -14.452   2.582   6.324  1.00 30.00           H  
ATOM   2801 HG23 VAL E 186     -14.552   3.767   5.023  1.00 30.00           H  
ATOM   2802  N   PHE E 187     -13.468  -1.076   3.285  1.00 30.00           N  
ATOM   2803  CA  PHE E 187     -13.629  -2.282   2.474  1.00 30.00           C  
ATOM   2804  C   PHE E 187     -14.453  -3.285   3.288  1.00 30.00           C  
ATOM   2805  O   PHE E 187     -13.979  -3.751   4.322  1.00 30.00           O  
ATOM   2806  CB  PHE E 187     -12.237  -2.809   2.049  1.00 30.00           C  
ATOM   2807  CG  PHE E 187     -12.169  -4.130   1.289  1.00 30.00           C  
ATOM   2808  CD1 PHE E 187     -13.173  -4.509   0.369  1.00 30.00           C  
ATOM   2809  CD2 PHE E 187     -10.987  -4.901   1.349  1.00 30.00           C  
ATOM   2810  CE1 PHE E 187     -13.019  -5.656  -0.398  1.00 30.00           C  
ATOM   2811  CE2 PHE E 187     -10.851  -6.043   0.570  1.00 30.00           C  
ATOM   2812  CZ  PHE E 187     -11.867  -6.423  -0.296  1.00 30.00           C  
ATOM   2813  H   PHE E 187     -13.109  -1.225   4.220  1.00 30.00           H  
ATOM   2814  HA  PHE E 187     -14.189  -2.046   1.568  1.00 30.00           H  
ATOM   2815  HB3 PHE E 187     -11.608  -2.901   2.937  1.00 30.00           H  
ATOM   2816  HB2 PHE E 187     -11.754  -2.058   1.422  1.00 30.00           H  
ATOM   2817  HD1 PHE E 187     -14.068  -3.917   0.250  1.00 30.00           H  
ATOM   2818  HD2 PHE E 187     -10.179  -4.606   2.003  1.00 30.00           H  
ATOM   2819  HE1 PHE E 187     -13.798  -5.951  -1.083  1.00 30.00           H  
ATOM   2820  HE2 PHE E 187      -9.947  -6.632   0.630  1.00 30.00           H  
ATOM   2821  HZ  PHE E 187     -11.755  -7.310  -0.902  1.00 30.00           H  
ATOM   2822  N   PHE E 188     -15.681  -3.556   2.812  1.00 30.00           N  
ATOM   2823  CA  PHE E 188     -16.755  -4.292   3.486  1.00 30.00           C  
ATOM   2824  C   PHE E 188     -17.367  -3.464   4.627  1.00 30.00           C  
ATOM   2825  O   PHE E 188     -17.103  -3.736   5.798  1.00 30.00           O  
ATOM   2826  CB  PHE E 188     -16.340  -5.725   3.903  1.00 30.00           C  
ATOM   2827  CG  PHE E 188     -15.994  -6.655   2.753  1.00 30.00           C  
ATOM   2828  CD1 PHE E 188     -16.986  -7.036   1.826  1.00 30.00           C  
ATOM   2829  CD2 PHE E 188     -14.677  -7.131   2.583  1.00 30.00           C  
ATOM   2830  CE1 PHE E 188     -16.674  -7.905   0.790  1.00 30.00           C  
ATOM   2831  CE2 PHE E 188     -14.386  -8.001   1.540  1.00 30.00           C  
ATOM   2832  CZ  PHE E 188     -15.379  -8.385   0.648  1.00 30.00           C  
ATOM   2833  H   PHE E 188     -15.966  -3.103   1.953  1.00 30.00           H  
ATOM   2834  HA  PHE E 188     -17.559  -4.401   2.763  1.00 30.00           H  
ATOM   2835  HB3 PHE E 188     -17.159  -6.185   4.458  1.00 30.00           H  
ATOM   2836  HB2 PHE E 188     -15.503  -5.709   4.596  1.00 30.00           H  
ATOM   2837  HD1 PHE E 188     -17.995  -6.666   1.932  1.00 30.00           H  
ATOM   2838  HD2 PHE E 188     -13.897  -6.837   3.271  1.00 30.00           H  
ATOM   2839  HE1 PHE E 188     -17.441  -8.203   0.089  1.00 30.00           H  
ATOM   2840  HE2 PHE E 188     -13.381  -8.374   1.419  1.00 30.00           H  
ATOM   2841  HZ  PHE E 188     -15.142  -9.055  -0.164  1.00 30.00           H  
ATOM   2842  N   ALA E 189     -18.169  -2.455   4.238  1.00 30.00           N  
ATOM   2843  CA  ALA E 189     -18.923  -1.574   5.136  1.00 30.00           C  
ATOM   2844  C   ALA E 189     -20.106  -2.274   5.831  1.00 30.00           C  
ATOM   2845  O   ALA E 189     -20.436  -1.901   6.955  1.00 30.00           O  
ATOM   2846  CB  ALA E 189     -19.429  -0.362   4.337  1.00 30.00           C  
ATOM   2847  H   ALA E 189     -18.326  -2.303   3.251  1.00 30.00           H  
ATOM   2848  HA  ALA E 189     -18.239  -1.214   5.905  1.00 30.00           H  
ATOM   2849  HB1 ALA E 189     -18.627   0.112   3.771  1.00 30.00           H  
ATOM   2850  HB2 ALA E 189     -20.205  -0.648   3.627  1.00 30.00           H  
ATOM   2851  HB3 ALA E 189     -19.854   0.393   4.999  1.00 30.00           H  
ATOM   2852  N   GLU E 190     -20.696  -3.273   5.152  1.00 30.00           N  
ATOM   2853  CA  GLU E 190     -21.754  -4.146   5.659  1.00 30.00           C  
ATOM   2854  C   GLU E 190     -21.230  -5.576   5.847  1.00 30.00           C  
ATOM   2855  O   GLU E 190     -20.169  -5.921   5.320  1.00 30.00           O  
ATOM   2856  CB  GLU E 190     -22.942  -4.132   4.672  1.00 30.00           C  
ATOM   2857  CG  GLU E 190     -23.686  -2.785   4.587  1.00 30.00           C  
ATOM   2858  CD  GLU E 190     -24.340  -2.360   5.906  1.00 30.00           C  
ATOM   2859  OE1 GLU E 190     -25.273  -3.071   6.341  1.00 30.00           O  
ATOM   2860  OE2 GLU E 190     -23.902  -1.326   6.457  1.00 30.00           O1-
ATOM   2861  H   GLU E 190     -20.355  -3.502   4.230  1.00 30.00           H  
ATOM   2862  HA  GLU E 190     -22.091  -3.805   6.639  1.00 30.00           H  
ATOM   2863  HB3 GLU E 190     -23.657  -4.915   4.932  1.00 30.00           H  
ATOM   2864  HB2 GLU E 190     -22.584  -4.392   3.674  1.00 30.00           H  
ATOM   2865  HG3 GLU E 190     -24.492  -2.876   3.864  1.00 30.00           H  
ATOM   2866  HG2 GLU E 190     -23.024  -2.003   4.211  1.00 30.00           H  
ATOM   2867  N   ASP E 191     -22.003  -6.378   6.603  1.00 30.00           N  
ATOM   2868  CA  ASP E 191     -21.700  -7.773   6.938  1.00 30.00           C  
ATOM   2869  C   ASP E 191     -21.630  -8.674   5.691  1.00 30.00           C  
ATOM   2870  O   ASP E 191     -22.336  -8.439   4.708  1.00 30.00           O  
ATOM   2871  CB  ASP E 191     -22.639  -8.369   8.021  1.00 30.00           C  
ATOM   2872  CG  ASP E 191     -24.147  -8.294   7.731  1.00 30.00           C  
ATOM   2873  OD1 ASP E 191     -24.730  -7.213   7.971  1.00 30.00           O  
ATOM   2874  OD2 ASP E 191     -24.666  -9.277   7.159  1.00 30.00           O1-
ATOM   2875  H   ASP E 191     -22.875  -6.026   6.976  1.00 30.00           H  
ATOM   2876  HA  ASP E 191     -20.698  -7.754   7.372  1.00 30.00           H  
ATOM   2877  HB3 ASP E 191     -22.458  -7.840   8.958  1.00 30.00           H  
ATOM   2878  HB2 ASP E 191     -22.361  -9.404   8.234  1.00 30.00           H  
ATOM   2879  N   VAL E 192     -20.736  -9.669   5.775  1.00 30.00           N  
ATOM   2880  CA  VAL E 192     -20.359 -10.563   4.682  1.00 30.00           C  
ATOM   2881  C   VAL E 192     -20.529 -12.017   5.158  1.00 30.00           C  
ATOM   2882  O   VAL E 192     -20.392 -12.289   6.350  1.00 30.00           O  
ATOM   2883  CB  VAL E 192     -18.862 -10.364   4.283  1.00 30.00           C  
ATOM   2884  CG1 VAL E 192     -18.511 -11.001   2.921  1.00 30.00           C  
ATOM   2885  CG2 VAL E 192     -18.432  -8.884   4.280  1.00 30.00           C  
ATOM   2886  H   VAL E 192     -20.238  -9.807   6.643  1.00 30.00           H  
ATOM   2887  HA  VAL E 192     -20.999 -10.413   3.816  1.00 30.00           H  
ATOM   2888  HB  VAL E 192     -18.231 -10.852   5.028  1.00 30.00           H  
ATOM   2889 HG11 VAL E 192     -19.150 -10.618   2.126  1.00 30.00           H  
ATOM   2890 HG12 VAL E 192     -17.478 -10.788   2.642  1.00 30.00           H  
ATOM   2891 HG13 VAL E 192     -18.609 -12.086   2.938  1.00 30.00           H  
ATOM   2892 HG21 VAL E 192     -17.408  -8.780   3.932  1.00 30.00           H  
ATOM   2893 HG22 VAL E 192     -19.065  -8.276   3.638  1.00 30.00           H  
ATOM   2894 HG23 VAL E 192     -18.463  -8.450   5.280  1.00 30.00           H  
ATOM   2895  N   GLY E 193     -20.805 -12.933   4.218  1.00 30.00           N  
ATOM   2896  CA  GLY E 193     -20.939 -14.366   4.473  1.00 30.00           C  
ATOM   2897  C   GLY E 193     -19.555 -15.030   4.463  1.00 30.00           C  
ATOM   2898  O   GLY E 193     -18.644 -14.616   5.184  1.00 30.00           O  
ATOM   2899  H   GLY E 193     -20.909 -12.631   3.258  1.00 30.00           H  
ATOM   2900  HA3 GLY E 193     -21.578 -14.794   3.699  1.00 30.00           H  
ATOM   2901  HA2 GLY E 193     -21.429 -14.551   5.430  1.00 30.00           H  
ATOM   2902  N   SER E 194     -19.426 -16.100   3.664  1.00 30.00           N  
ATOM   2903  CA  SER E 194     -18.180 -16.828   3.435  1.00 30.00           C  
ATOM   2904  C   SER E 194     -17.273 -16.085   2.436  1.00 30.00           C  
ATOM   2905  O   SER E 194     -17.572 -16.038   1.243  1.00 30.00           O  
ATOM   2906  CB  SER E 194     -18.503 -18.284   3.029  1.00 30.00           C  
ATOM   2907  OG  SER E 194     -19.189 -18.393   1.796  1.00 30.00           O  
ATOM   2908  H   SER E 194     -20.216 -16.397   3.111  1.00 30.00           H  
ATOM   2909  HA  SER E 194     -17.652 -16.888   4.387  1.00 30.00           H  
ATOM   2910  HB3 SER E 194     -19.102 -18.765   3.802  1.00 30.00           H  
ATOM   2911  HB2 SER E 194     -17.579 -18.859   2.954  1.00 30.00           H  
ATOM   2912  HG  SER E 194     -20.113 -18.175   1.936  1.00 30.00           H  
ATOM   2913  N   ASN E 195     -16.176 -15.517   2.955  1.00 30.00           N  
ATOM   2914  CA  ASN E 195     -15.149 -14.841   2.172  1.00 30.00           C  
ATOM   2915  C   ASN E 195     -14.013 -15.830   1.864  1.00 30.00           C  
ATOM   2916  O   ASN E 195     -13.452 -16.409   2.788  1.00 30.00           O  
ATOM   2917  CB  ASN E 195     -14.639 -13.626   2.979  1.00 30.00           C  
ATOM   2918  CG  ASN E 195     -13.584 -12.827   2.214  1.00 30.00           C  
ATOM   2919  OD1 ASN E 195     -13.910 -12.088   1.292  1.00 30.00           O  
ATOM   2920  ND2 ASN E 195     -12.315 -12.989   2.582  1.00 30.00           N  
ATOM   2921  H   ASN E 195     -16.002 -15.586   3.951  1.00 30.00           H  
ATOM   2922  HA  ASN E 195     -15.573 -14.477   1.235  1.00 30.00           H  
ATOM   2923  HB3 ASN E 195     -14.237 -13.942   3.944  1.00 30.00           H  
ATOM   2924  HB2 ASN E 195     -15.472 -12.956   3.202  1.00 30.00           H  
ATOM   2925 HD22 ASN E 195     -11.577 -12.501   2.096  1.00 30.00           H  
ATOM   2926 HD21 ASN E 195     -12.073 -13.606   3.347  1.00 30.00           H  
ATOM   2927  N   LYS E 196     -13.649 -15.947   0.581  1.00 30.00           N  
ATOM   2928  CA  LYS E 196     -12.476 -16.690   0.131  1.00 30.00           C  
ATOM   2929  C   LYS E 196     -11.950 -16.110  -1.188  1.00 30.00           C  
ATOM   2930  O   LYS E 196     -11.820 -16.829  -2.180  1.00 30.00           O  
ATOM   2931  CB  LYS E 196     -12.728 -18.216   0.142  1.00 30.00           C  
ATOM   2932  CG  LYS E 196     -13.876 -18.733  -0.744  1.00 30.00           C  
ATOM   2933  CD  LYS E 196     -13.908 -20.268  -0.777  1.00 30.00           C  
ATOM   2934  CE  LYS E 196     -14.919 -20.811  -1.796  1.00 30.00           C  
ATOM   2935  NZ  LYS E 196     -14.880 -22.283  -1.870  1.00 30.00           N1+
ATOM   2936  H   LYS E 196     -14.179 -15.471  -0.138  1.00 30.00           H  
ATOM   2937  HA  LYS E 196     -11.679 -16.500   0.850  1.00 30.00           H  
ATOM   2938  HB3 LYS E 196     -12.919 -18.531   1.164  1.00 30.00           H  
ATOM   2939  HB2 LYS E 196     -11.802 -18.713  -0.150  1.00 30.00           H  
ATOM   2940  HG3 LYS E 196     -13.778 -18.355  -1.761  1.00 30.00           H  
ATOM   2941  HG2 LYS E 196     -14.828 -18.353  -0.372  1.00 30.00           H  
ATOM   2942  HD3 LYS E 196     -14.150 -20.639   0.220  1.00 30.00           H  
ATOM   2943  HD2 LYS E 196     -12.910 -20.643  -1.010  1.00 30.00           H  
ATOM   2944  HE3 LYS E 196     -14.705 -20.412  -2.788  1.00 30.00           H  
ATOM   2945  HE2 LYS E 196     -15.929 -20.494  -1.534  1.00 30.00           H  
ATOM   2946  HZ1 LYS E 196     -15.551 -22.605  -2.553  1.00 30.00           H  
ATOM   2947  HZ2 LYS E 196     -13.955 -22.584  -2.141  1.00 30.00           H  
ATOM   2948  HZ3 LYS E 196     -15.112 -22.671  -0.967  1.00 30.00           H  
ATOM   2949  N   GLY E 197     -11.643 -14.805  -1.165  1.00 30.00           N  
ATOM   2950  CA  GLY E 197     -11.099 -14.117  -2.324  1.00 30.00           C  
ATOM   2951  C   GLY E 197     -11.058 -12.603  -2.111  1.00 30.00           C  
ATOM   2952  O   GLY E 197     -11.339 -11.885  -3.064  1.00 30.00           O  
ATOM   2953  H   GLY E 197     -11.757 -14.275  -0.313  1.00 30.00           H  
ATOM   2954  HA3 GLY E 197     -11.699 -14.337  -3.207  1.00 30.00           H  
ATOM   2955  HA2 GLY E 197     -10.087 -14.470  -2.523  1.00 30.00           H  
ATOM   2956  N   ALA E 198     -10.720 -12.106  -0.909  1.00 30.00           N  
ATOM   2957  CA  ALA E 198     -10.492 -10.676  -0.664  1.00 30.00           C  
ATOM   2958  C   ALA E 198      -8.989 -10.378  -0.617  1.00 30.00           C  
ATOM   2959  O   ALA E 198      -8.256 -11.078   0.080  1.00 30.00           O  
ATOM   2960  CB  ALA E 198     -11.158 -10.251   0.650  1.00 30.00           C  
ATOM   2961  H   ALA E 198     -10.464 -12.734  -0.157  1.00 30.00           H  
ATOM   2962  HA  ALA E 198     -10.945 -10.075  -1.451  1.00 30.00           H  
ATOM   2963  HB1 ALA E 198     -10.830 -10.858   1.493  1.00 30.00           H  
ATOM   2964  HB2 ALA E 198     -10.932  -9.210   0.884  1.00 30.00           H  
ATOM   2965  HB3 ALA E 198     -12.241 -10.326   0.573  1.00 30.00           H  
ATOM   2966  N   ILE E 199      -8.561  -9.330  -1.337  1.00 30.00           N  
ATOM   2967  CA  ILE E 199      -7.189  -8.824  -1.301  1.00 30.00           C  
ATOM   2968  C   ILE E 199      -7.238  -7.291  -1.264  1.00 30.00           C  
ATOM   2969  O   ILE E 199      -7.888  -6.690  -2.119  1.00 30.00           O  
ATOM   2970  CB  ILE E 199      -6.328  -9.285  -2.523  1.00 30.00           C  
ATOM   2971  CG1 ILE E 199      -6.161 -10.825  -2.534  1.00 30.00           C  
ATOM   2972  CG2 ILE E 199      -4.936  -8.603  -2.585  1.00 30.00           C  
ATOM   2973  CD1 ILE E 199      -5.440 -11.387  -3.765  1.00 30.00           C  
ATOM   2974  H   ILE E 199      -9.214  -8.803  -1.902  1.00 30.00           H  
ATOM   2975  HA  ILE E 199      -6.695  -9.170  -0.394  1.00 30.00           H  
ATOM   2976  HB  ILE E 199      -6.866  -9.011  -3.431  1.00 30.00           H  
ATOM   2977 HG13 ILE E 199      -7.135 -11.310  -2.488  1.00 30.00           H  
ATOM   2978 HG12 ILE E 199      -5.626 -11.139  -1.639  1.00 30.00           H  
ATOM   2979 HG21 ILE E 199      -4.363  -8.800  -1.678  1.00 30.00           H  
ATOM   2980 HG22 ILE E 199      -4.353  -8.957  -3.434  1.00 30.00           H  
ATOM   2981 HG23 ILE E 199      -5.001  -7.522  -2.709  1.00 30.00           H  
ATOM   2982 HD11 ILE E 199      -5.659 -12.447  -3.893  1.00 30.00           H  
ATOM   2983 HD12 ILE E 199      -5.759 -10.872  -4.670  1.00 30.00           H  
ATOM   2984 HD13 ILE E 199      -4.358 -11.286  -3.676  1.00 30.00           H  
ATOM   2985  N   ILE E 200      -6.499  -6.703  -0.309  1.00 30.00           N  
ATOM   2986  CA  ILE E 200      -6.229  -5.271  -0.248  1.00 30.00           C  
ATOM   2987  C   ILE E 200      -4.711  -5.026  -0.198  1.00 30.00           C  
ATOM   2988  O   ILE E 200      -4.015  -5.605   0.635  1.00 30.00           O  
ATOM   2989  CB  ILE E 200      -6.974  -4.556   0.915  1.00 30.00           C  
ATOM   2990  CG1 ILE E 200      -6.772  -3.023   0.878  1.00 30.00           C  
ATOM   2991  CG2 ILE E 200      -6.664  -5.121   2.311  1.00 30.00           C  
ATOM   2992  CD1 ILE E 200      -7.862  -2.229   1.607  1.00 30.00           C  
ATOM   2993  H   ILE E 200      -6.005  -7.273   0.365  1.00 30.00           H  
ATOM   2994  HA  ILE E 200      -6.588  -4.818  -1.164  1.00 30.00           H  
ATOM   2995  HB  ILE E 200      -8.035  -4.740   0.742  1.00 30.00           H  
ATOM   2996 HG13 ILE E 200      -6.760  -2.683  -0.159  1.00 30.00           H  
ATOM   2997 HG12 ILE E 200      -5.796  -2.759   1.287  1.00 30.00           H  
ATOM   2998 HG21 ILE E 200      -7.329  -4.705   3.067  1.00 30.00           H  
ATOM   2999 HG22 ILE E 200      -6.795  -6.203   2.338  1.00 30.00           H  
ATOM   3000 HG23 ILE E 200      -5.644  -4.896   2.614  1.00 30.00           H  
ATOM   3001 HD11 ILE E 200      -7.966  -2.534   2.648  1.00 30.00           H  
ATOM   3002 HD12 ILE E 200      -7.604  -1.171   1.603  1.00 30.00           H  
ATOM   3003 HD13 ILE E 200      -8.830  -2.344   1.119  1.00 30.00           H  
ATOM   3004  N   GLY E 201      -4.229  -4.191  -1.126  1.00 30.00           N  
ATOM   3005  CA  GLY E 201      -2.820  -3.838  -1.250  1.00 30.00           C  
ATOM   3006  C   GLY E 201      -2.702  -2.396  -1.743  1.00 30.00           C  
ATOM   3007  O   GLY E 201      -3.694  -1.686  -1.904  1.00 30.00           O  
ATOM   3008  H   GLY E 201      -4.864  -3.760  -1.785  1.00 30.00           H  
ATOM   3009  HA3 GLY E 201      -2.337  -4.512  -1.957  1.00 30.00           H  
ATOM   3010  HA2 GLY E 201      -2.295  -3.930  -0.304  1.00 30.00           H  
ATOM   3011  N   LEU E 202      -1.456  -1.983  -1.998  1.00 30.00           N  
ATOM   3012  CA  LEU E 202      -1.107  -0.748  -2.699  1.00 30.00           C  
ATOM   3013  C   LEU E 202      -0.457  -1.090  -4.054  1.00 30.00           C  
ATOM   3014  O   LEU E 202      -0.695  -0.381  -5.031  1.00 30.00           O  
ATOM   3015  CB  LEU E 202      -0.126   0.077  -1.841  1.00 30.00           C  
ATOM   3016  CG  LEU E 202      -0.633   0.564  -0.468  1.00 30.00           C  
ATOM   3017  CD1 LEU E 202       0.507   1.272   0.291  1.00 30.00           C  
ATOM   3018  CD2 LEU E 202      -1.897   1.440  -0.564  1.00 30.00           C  
ATOM   3019  H   LEU E 202      -0.682  -2.599  -1.788  1.00 30.00           H  
ATOM   3020  HA  LEU E 202      -1.995  -0.151  -2.907  1.00 30.00           H  
ATOM   3021  HB3 LEU E 202       0.171   0.950  -2.416  1.00 30.00           H  
ATOM   3022  HB2 LEU E 202       0.775  -0.514  -1.678  1.00 30.00           H  
ATOM   3023  HG  LEU E 202      -0.895  -0.319   0.116  1.00 30.00           H  
ATOM   3024 HD11 LEU E 202       0.378   2.354   0.343  1.00 30.00           H  
ATOM   3025 HD12 LEU E 202       0.587   0.896   1.307  1.00 30.00           H  
ATOM   3026 HD13 LEU E 202       1.478   1.088  -0.166  1.00 30.00           H  
ATOM   3027 HD21 LEU E 202      -1.839   2.331   0.061  1.00 30.00           H  
ATOM   3028 HD22 LEU E 202      -2.079   1.777  -1.582  1.00 30.00           H  
ATOM   3029 HD23 LEU E 202      -2.778   0.882  -0.245  1.00 30.00           H  
ATOM   3030  N   MET E 203       0.330  -2.178  -4.081  1.00 30.00           N  
ATOM   3031  CA  MET E 203       1.021  -2.721  -5.242  1.00 30.00           C  
ATOM   3032  C   MET E 203       0.734  -4.228  -5.265  1.00 30.00           C  
ATOM   3033  O   MET E 203       1.445  -5.006  -4.628  1.00 30.00           O  
ATOM   3034  CB  MET E 203       2.514  -2.338  -5.141  1.00 30.00           C  
ATOM   3035  CG  MET E 203       3.426  -2.850  -6.262  1.00 30.00           C  
ATOM   3036  SD  MET E 203       5.141  -2.269  -6.101  1.00 30.00           S  
ATOM   3037  CE  MET E 203       5.352  -1.353  -7.650  1.00 30.00           C  
ATOM   3038  H   MET E 203       0.480  -2.691  -3.222  1.00 30.00           H  
ATOM   3039  HA  MET E 203       0.618  -2.291  -6.161  1.00 30.00           H  
ATOM   3040  HB3 MET E 203       2.914  -2.670  -4.181  1.00 30.00           H  
ATOM   3041  HB2 MET E 203       2.581  -1.254  -5.137  1.00 30.00           H  
ATOM   3042  HG3 MET E 203       3.030  -2.552  -7.233  1.00 30.00           H  
ATOM   3043  HG2 MET E 203       3.447  -3.938  -6.249  1.00 30.00           H  
ATOM   3044  HE1 MET E 203       4.609  -0.560  -7.726  1.00 30.00           H  
ATOM   3045  HE2 MET E 203       6.341  -0.899  -7.684  1.00 30.00           H  
ATOM   3046  HE3 MET E 203       5.249  -2.015  -8.509  1.00 30.00           H  
ATOM   3047  N   VAL E 204      -0.365  -4.581  -5.948  1.00 30.00           N  
ATOM   3048  CA  VAL E 204      -0.897  -5.935  -6.069  1.00 30.00           C  
ATOM   3049  C   VAL E 204      -0.395  -6.534  -7.397  1.00 30.00           C  
ATOM   3050  O   VAL E 204      -0.704  -5.991  -8.458  1.00 30.00           O  
ATOM   3051  CB  VAL E 204      -2.456  -5.908  -6.046  1.00 30.00           C  
ATOM   3052  CG1 VAL E 204      -3.116  -7.275  -6.300  1.00 30.00           C  
ATOM   3053  CG2 VAL E 204      -2.991  -5.327  -4.722  1.00 30.00           C  
ATOM   3054  H   VAL E 204      -0.897  -3.867  -6.430  1.00 30.00           H  
ATOM   3055  HA  VAL E 204      -0.547  -6.550  -5.240  1.00 30.00           H  
ATOM   3056  HB  VAL E 204      -2.800  -5.242  -6.836  1.00 30.00           H  
ATOM   3057 HG11 VAL E 204      -2.865  -7.684  -7.278  1.00 30.00           H  
ATOM   3058 HG12 VAL E 204      -2.808  -7.996  -5.544  1.00 30.00           H  
ATOM   3059 HG13 VAL E 204      -4.202  -7.202  -6.259  1.00 30.00           H  
ATOM   3060 HG21 VAL E 204      -2.649  -4.304  -4.561  1.00 30.00           H  
ATOM   3061 HG22 VAL E 204      -4.082  -5.301  -4.714  1.00 30.00           H  
ATOM   3062 HG23 VAL E 204      -2.669  -5.927  -3.871  1.00 30.00           H  
ATOM   3063  N   GLY E 205       0.407  -7.607  -7.302  1.00 30.00           N  
ATOM   3064  CA  GLY E 205       1.134  -8.188  -8.427  1.00 30.00           C  
ATOM   3065  C   GLY E 205       0.994  -9.711  -8.414  1.00 30.00           C  
ATOM   3066  O   GLY E 205       1.236 -10.339  -7.386  1.00 30.00           O  
ATOM   3067  H   GLY E 205       0.609  -7.996  -6.388  1.00 30.00           H  
ATOM   3068  HA3 GLY E 205       2.191  -7.952  -8.301  1.00 30.00           H  
ATOM   3069  HA2 GLY E 205       0.846  -7.762  -9.384  1.00 30.00           H  
ATOM   3070  N   GLY E 206       0.693 -10.302  -9.585  1.00 30.00           N  
ATOM   3071  CA  GLY E 206       0.814 -11.737  -9.879  1.00 30.00           C  
ATOM   3072  C   GLY E 206      -0.102 -12.673  -9.069  1.00 30.00           C  
ATOM   3073  O   GLY E 206       0.132 -13.881  -9.087  1.00 30.00           O  
ATOM   3074  H   GLY E 206       0.470  -9.707 -10.372  1.00 30.00           H  
ATOM   3075  HA3 GLY E 206       1.848 -12.039  -9.710  1.00 30.00           H  
ATOM   3076  HA2 GLY E 206       0.622 -11.891 -10.940  1.00 30.00           H  
ATOM   3077  N   VAL E 207      -1.099 -12.143  -8.339  1.00 30.00           N  
ATOM   3078  CA  VAL E 207      -1.940 -12.895  -7.401  1.00 30.00           C  
ATOM   3079  C   VAL E 207      -2.902 -13.854  -8.137  1.00 30.00           C  
ATOM   3080  O   VAL E 207      -3.235 -13.603  -9.293  1.00 30.00           O  
ATOM   3081  CB  VAL E 207      -2.766 -11.934  -6.487  1.00 30.00           C  
ATOM   3082  CG1 VAL E 207      -1.914 -10.761  -5.966  1.00 30.00           C  
ATOM   3083  CG2 VAL E 207      -4.099 -11.416  -7.065  1.00 30.00           C  
ATOM   3084  H   VAL E 207      -1.247 -11.145  -8.363  1.00 30.00           H  
ATOM   3085  HA  VAL E 207      -1.277 -13.489  -6.771  1.00 30.00           H  
ATOM   3086  HB  VAL E 207      -3.031 -12.514  -5.602  1.00 30.00           H  
ATOM   3087 HG11 VAL E 207      -0.950 -11.105  -5.589  1.00 30.00           H  
ATOM   3088 HG12 VAL E 207      -1.718 -10.025  -6.746  1.00 30.00           H  
ATOM   3089 HG13 VAL E 207      -2.425 -10.249  -5.151  1.00 30.00           H  
ATOM   3090 HG21 VAL E 207      -4.464 -10.543  -6.526  1.00 30.00           H  
ATOM   3091 HG22 VAL E 207      -3.976 -11.131  -8.104  1.00 30.00           H  
ATOM   3092 HG23 VAL E 207      -4.880 -12.176  -7.023  1.00 30.00           H  
ATOM   3093  N   VAL E 208      -3.345 -14.918  -7.455  1.00 30.00           N  
ATOM   3094  CA  VAL E 208      -4.296 -15.883  -8.005  1.00 30.00           C  
ATOM   3095  C   VAL E 208      -5.388 -16.202  -6.975  1.00 30.00           C  
ATOM   3096  O   VAL E 208      -5.079 -16.506  -5.823  1.00 30.00           O  
ATOM   3097  CB  VAL E 208      -3.597 -17.175  -8.525  1.00 30.00           C  
ATOM   3098  CG1 VAL E 208      -2.782 -17.933  -7.463  1.00 30.00           C  
ATOM   3099  CG2 VAL E 208      -4.573 -18.149  -9.214  1.00 30.00           C  
ATOM   3100  H   VAL E 208      -3.030 -15.084  -6.507  1.00 30.00           H  
ATOM   3101  HA  VAL E 208      -4.801 -15.432  -8.857  1.00 30.00           H  
ATOM   3102  HB  VAL E 208      -2.891 -16.849  -9.290  1.00 30.00           H  
ATOM   3103 HG11 VAL E 208      -2.206 -18.739  -7.918  1.00 30.00           H  
ATOM   3104 HG12 VAL E 208      -2.072 -17.274  -6.963  1.00 30.00           H  
ATOM   3105 HG13 VAL E 208      -3.424 -18.385  -6.708  1.00 30.00           H  
ATOM   3106 HG21 VAL E 208      -4.033 -18.958  -9.707  1.00 30.00           H  
ATOM   3107 HG22 VAL E 208      -5.263 -18.604  -8.504  1.00 30.00           H  
ATOM   3108 HG23 VAL E 208      -5.169 -17.644  -9.974  1.00 30.00           H  
ATOM   3109  N   ILE E 209      -6.648 -16.107  -7.425  1.00 30.00           N  
ATOM   3110  CA  ILE E 209      -7.843 -16.411  -6.645  1.00 30.00           C  
ATOM   3111  C   ILE E 209      -8.698 -17.387  -7.468  1.00 30.00           C  
ATOM   3112  O   ILE E 209      -9.008 -17.099  -8.625  1.00 30.00           O  
ATOM   3113  CB  ILE E 209      -8.694 -15.139  -6.331  1.00 30.00           C  
ATOM   3114  CG1 ILE E 209      -7.856 -14.065  -5.594  1.00 30.00           C  
ATOM   3115  CG2 ILE E 209      -9.975 -15.471  -5.525  1.00 30.00           C  
ATOM   3116  CD1 ILE E 209      -8.602 -12.753  -5.306  1.00 30.00           C  
ATOM   3117  H   ILE E 209      -6.814 -15.832  -8.385  1.00 30.00           H  
ATOM   3118  HA  ILE E 209      -7.568 -16.888  -5.705  1.00 30.00           H  
ATOM   3119  HB  ILE E 209      -9.011 -14.700  -7.279  1.00 30.00           H  
ATOM   3120 HG13 ILE E 209      -6.969 -13.816  -6.177  1.00 30.00           H  
ATOM   3121 HG12 ILE E 209      -7.484 -14.479  -4.659  1.00 30.00           H  
ATOM   3122 HG21 ILE E 209     -10.646 -16.138  -6.065  1.00 30.00           H  
ATOM   3123 HG22 ILE E 209      -9.731 -15.943  -4.573  1.00 30.00           H  
ATOM   3124 HG23 ILE E 209     -10.558 -14.576  -5.311  1.00 30.00           H  
ATOM   3125 HD11 ILE E 209      -7.917 -11.906  -5.319  1.00 30.00           H  
ATOM   3126 HD12 ILE E 209      -9.377 -12.554  -6.046  1.00 30.00           H  
ATOM   3127 HD13 ILE E 209      -9.068 -12.778  -4.323  1.00 30.00           H  
ATOM   3128  N   ALA E 210      -9.067 -18.517  -6.844  1.00 30.00           N  
ATOM   3129  CA  ALA E 210      -9.935 -19.548  -7.418  1.00 30.00           C  
ATOM   3130  C   ALA E 210     -11.372 -19.049  -7.683  1.00 30.00           C  
ATOM   3131  O   ALA E 210     -11.951 -18.602  -6.528  1.00 30.00           O  
ATOM   3132  OXT ALA E 210     -11.886 -19.061  -8.781  1.00 30.00           O  
ATOM   3133  CB  ALA E 210      -9.917 -20.781  -6.498  1.00 30.00           C  
ATOM   3134  H   ALA E 210      -8.740 -18.685  -5.900  1.00 30.00           H  
ATOM   3135  HA  ALA E 210      -9.506 -19.843  -8.378  1.00 30.00           H  
ATOM   3137  HB1 ALA E 210      -8.917 -21.212  -6.449  1.00 30.00           H  
ATOM   3138  HB2 ALA E 210     -10.218 -20.532  -5.480  1.00 30.00           H  
ATOM   3139  HB3 ALA E 210     -10.587 -21.559  -6.865  1.00 30.00           H  
TER    3140      ALA E 210
ATOM   3141  N   ASP F 211     -23.040   6.804   5.648  1.00110.00           N  
ATOM   3142  CA  ASP F 211     -22.378   7.539   4.558  1.00110.00           C  
ATOM   3143  C   ASP F 211     -23.218   8.814   4.300  1.00110.00           C  
ATOM   3144  O   ASP F 211     -24.240   8.740   3.613  1.00110.00           O  
ATOM   3145  CB  ASP F 211     -22.165   6.644   3.297  1.00110.00           C  
ATOM   3146  CG  ASP F 211     -21.527   7.312   2.061  1.00110.00           C  
ATOM   3147  OD1 ASP F 211     -20.608   8.139   2.245  1.00110.00           O  
ATOM   3148  OD2 ASP F 211     -21.880   6.902   0.933  1.00110.00           O1-
ATOM   3149  H1  ASP F 211     -23.373   7.423   6.373  1.00110.00           H  
ATOM   3150  H2  ASP F 211     -23.829   6.272   5.309  1.00110.00           H  
ATOM   3151  HA  ASP F 211     -21.391   7.849   4.907  1.00110.00           H  
ATOM   3152  HB3 ASP F 211     -23.123   6.211   3.000  1.00110.00           H  
ATOM   3153  HB2 ASP F 211     -21.532   5.796   3.564  1.00110.00           H  
ATOM   3154  N   ALA F 212     -22.776   9.954   4.857  1.00110.00           N  
ATOM   3155  CA  ALA F 212     -23.320  11.281   4.560  1.00110.00           C  
ATOM   3156  C   ALA F 212     -22.601  11.895   3.346  1.00110.00           C  
ATOM   3157  O   ALA F 212     -21.560  11.391   2.924  1.00110.00           O  
ATOM   3158  CB  ALA F 212     -23.147  12.175   5.799  1.00110.00           C  
ATOM   3159  H   ALA F 212     -21.938   9.941   5.423  1.00110.00           H  
ATOM   3160  HA  ALA F 212     -24.385  11.204   4.334  1.00110.00           H  
ATOM   3161  HB1 ALA F 212     -23.645  13.136   5.666  1.00110.00           H  
ATOM   3162  HB2 ALA F 212     -23.580  11.706   6.683  1.00110.00           H  
ATOM   3163  HB3 ALA F 212     -22.098  12.378   6.012  1.00110.00           H  
ATOM   3164  N   GLU F 213     -23.154  12.996   2.815  1.00110.00           N  
ATOM   3165  CA  GLU F 213     -22.511  13.795   1.769  1.00110.00           C  
ATOM   3166  C   GLU F 213     -21.627  14.872   2.412  1.00110.00           C  
ATOM   3167  O   GLU F 213     -22.027  15.467   3.414  1.00110.00           O  
ATOM   3168  CB  GLU F 213     -23.583  14.449   0.867  1.00110.00           C  
ATOM   3169  CG  GLU F 213     -24.630  13.480   0.270  1.00110.00           C  
ATOM   3170  CD  GLU F 213     -24.031  12.297  -0.501  1.00110.00           C  
ATOM   3171  OE1 GLU F 213     -24.354  11.148  -0.128  1.00110.00           O  
ATOM   3172  OE2 GLU F 213     -23.250  12.543  -1.447  1.00110.00           O1-
ATOM   3173  H   GLU F 213     -24.012  13.365   3.197  1.00110.00           H  
ATOM   3174  HA  GLU F 213     -21.881  13.159   1.147  1.00110.00           H  
ATOM   3175  HB3 GLU F 213     -23.086  14.976   0.050  1.00110.00           H  
ATOM   3176  HB2 GLU F 213     -24.112  15.223   1.425  1.00110.00           H  
ATOM   3177  HG3 GLU F 213     -25.281  14.031  -0.409  1.00110.00           H  
ATOM   3178  HG2 GLU F 213     -25.282  13.115   1.065  1.00110.00           H  
ATOM   3179  N   PHE F 214     -20.458  15.128   1.800  1.00110.00           N  
ATOM   3180  CA  PHE F 214     -19.576  16.226   2.194  1.00110.00           C  
ATOM   3181  C   PHE F 214     -20.120  17.536   1.596  1.00110.00           C  
ATOM   3182  O   PHE F 214     -20.483  17.562   0.419  1.00110.00           O  
ATOM   3183  CB  PHE F 214     -18.133  15.919   1.731  1.00110.00           C  
ATOM   3184  CG  PHE F 214     -17.068  16.759   2.418  1.00110.00           C  
ATOM   3185  CD1 PHE F 214     -16.715  16.478   3.756  1.00110.00           C  
ATOM   3186  CD2 PHE F 214     -16.540  17.915   1.804  1.00110.00           C  
ATOM   3187  CE1 PHE F 214     -15.832  17.307   4.434  1.00110.00           C  
ATOM   3188  CE2 PHE F 214     -15.653  18.729   2.497  1.00110.00           C  
ATOM   3189  CZ  PHE F 214     -15.301  18.426   3.806  1.00110.00           C  
ATOM   3190  H   PHE F 214     -20.198  14.617   0.970  1.00110.00           H  
ATOM   3191  HA  PHE F 214     -19.577  16.295   3.284  1.00110.00           H  
ATOM   3192  HB3 PHE F 214     -18.039  16.022   0.648  1.00110.00           H  
ATOM   3193  HB2 PHE F 214     -17.902  14.875   1.949  1.00110.00           H  
ATOM   3194  HD1 PHE F 214     -17.137  15.620   4.260  1.00110.00           H  
ATOM   3195  HD2 PHE F 214     -16.826  18.171   0.795  1.00110.00           H  
ATOM   3196  HE1 PHE F 214     -15.559  17.084   5.456  1.00110.00           H  
ATOM   3197  HE2 PHE F 214     -15.245  19.608   2.020  1.00110.00           H  
ATOM   3198  HZ  PHE F 214     -14.614  19.066   4.340  1.00110.00           H  
ATOM   3199  N   ARG F 215     -20.177  18.590   2.424  1.00110.00           N  
ATOM   3200  CA  ARG F 215     -20.633  19.918   2.015  1.00110.00           C  
ATOM   3201  C   ARG F 215     -19.547  20.691   1.250  1.00110.00           C  
ATOM   3202  O   ARG F 215     -18.357  20.485   1.487  1.00110.00           O  
ATOM   3203  CB  ARG F 215     -21.038  20.737   3.250  1.00110.00           C  
ATOM   3204  CG  ARG F 215     -22.327  20.265   3.950  1.00110.00           C  
ATOM   3205  CD  ARG F 215     -22.819  21.257   5.024  1.00110.00           C  
ATOM   3206  NE  ARG F 215     -23.248  22.541   4.434  1.00110.00           N  
ATOM   3207  CZ  ARG F 215     -24.489  23.009   4.216  1.00110.00           C  
ATOM   3208  NH1 ARG F 215     -25.584  22.333   4.591  1.00110.00           N  
ATOM   3209  NH2 ARG F 215     -24.629  24.188   3.599  1.00110.00           N1+
ATOM   3210  H   ARG F 215     -19.856  18.499   3.377  1.00110.00           H  
ATOM   3211  HA  ARG F 215     -21.506  19.812   1.371  1.00110.00           H  
ATOM   3212  HB3 ARG F 215     -21.197  21.762   2.916  1.00110.00           H  
ATOM   3213  HB2 ARG F 215     -20.216  20.780   3.966  1.00110.00           H  
ATOM   3214  HG3 ARG F 215     -22.243  19.257   4.358  1.00110.00           H  
ATOM   3215  HG2 ARG F 215     -23.091  20.202   3.173  1.00110.00           H  
ATOM   3216  HD3 ARG F 215     -21.966  21.530   5.647  1.00110.00           H  
ATOM   3217  HD2 ARG F 215     -23.543  20.808   5.703  1.00110.00           H  
ATOM   3218  HE  ARG F 215     -22.480  23.131   4.137  1.00110.00           H  
ATOM   3219 HH12 ARG F 215     -26.506  22.704   4.415  1.00110.00           H  
ATOM   3220 HH11 ARG F 215     -25.489  21.441   5.054  1.00110.00           H  
ATOM   3221 HH22 ARG F 215     -25.544  24.576   3.426  1.00110.00           H  
ATOM   3222 HH21 ARG F 215     -23.812  24.698   3.276  1.00110.00           H  
ATOM   3223  N   HIS F 216     -19.996  21.631   0.402  1.00110.00           N  
ATOM   3224  CA  HIS F 216     -19.147  22.636  -0.242  1.00110.00           C  
ATOM   3225  C   HIS F 216     -18.635  23.699   0.757  1.00110.00           C  
ATOM   3226  O   HIS F 216     -17.534  24.212   0.563  1.00110.00           O  
ATOM   3227  CB  HIS F 216     -19.940  23.283  -1.398  1.00110.00           C  
ATOM   3228  CG  HIS F 216     -19.154  24.202  -2.307  1.00110.00           C  
ATOM   3229  ND1 HIS F 216     -19.752  25.220  -3.030  1.00110.00           N  
ATOM   3230  CD2 HIS F 216     -17.815  24.260  -2.632  1.00110.00           C  
ATOM   3231  CE1 HIS F 216     -18.791  25.827  -3.732  1.00110.00           C  
ATOM   3232  NE2 HIS F 216     -17.589  25.295  -3.542  1.00110.00           N  
ATOM   3233  H   HIS F 216     -20.990  21.741   0.263  1.00110.00           H  
ATOM   3234  HA  HIS F 216     -18.284  22.119  -0.665  1.00110.00           H  
ATOM   3235  HB3 HIS F 216     -20.791  23.837  -0.998  1.00110.00           H  
ATOM   3236  HB2 HIS F 216     -20.360  22.500  -2.030  1.00110.00           H  
ATOM   3237  HD1 HIS F 216     -20.733  25.462  -3.031  1.00110.00           H  
ATOM   3238  HD2 HIS F 216     -17.001  23.639  -2.290  1.00110.00           H  
ATOM   3239  HE1 HIS F 216     -18.975  26.660  -4.395  1.00110.00           H  
ATOM   3240  N   ASP F 217     -19.430  23.994   1.800  1.00110.00           N  
ATOM   3241  CA  ASP F 217     -19.149  25.003   2.822  1.00110.00           C  
ATOM   3242  C   ASP F 217     -19.421  24.415   4.217  1.00110.00           C  
ATOM   3243  O   ASP F 217     -20.390  23.679   4.397  1.00110.00           O  
ATOM   3244  CB  ASP F 217     -19.947  26.322   2.626  1.00110.00           C  
ATOM   3245  CG  ASP F 217     -21.487  26.234   2.686  1.00110.00           C  
ATOM   3246  OD1 ASP F 217     -22.075  27.100   3.369  1.00110.00           O  
ATOM   3247  OD2 ASP F 217     -22.072  25.349   2.019  1.00110.00           O1-
ATOM   3248  H   ASP F 217     -20.328  23.540   1.882  1.00110.00           H  
ATOM   3249  HA  ASP F 217     -18.090  25.255   2.778  1.00110.00           H  
ATOM   3250  HB3 ASP F 217     -19.704  26.722   1.641  1.00110.00           H  
ATOM   3251  HB2 ASP F 217     -19.581  27.069   3.333  1.00110.00           H  
ATOM   3252  N   SER F 218     -18.579  24.788   5.191  1.00110.00           N  
ATOM   3253  CA  SER F 218     -18.676  24.346   6.584  1.00110.00           C  
ATOM   3254  C   SER F 218     -17.892  25.232   7.570  1.00110.00           C  
ATOM   3255  O   SER F 218     -18.242  25.248   8.750  1.00110.00           O  
ATOM   3256  CB  SER F 218     -18.269  22.857   6.702  1.00110.00           C  
ATOM   3257  OG  SER F 218     -16.909  22.660   6.367  1.00110.00           O  
ATOM   3258  H   SER F 218     -17.803  25.396   4.961  1.00110.00           H  
ATOM   3259  HA  SER F 218     -19.723  24.435   6.870  1.00110.00           H  
ATOM   3260  HB3 SER F 218     -18.888  22.222   6.068  1.00110.00           H  
ATOM   3261  HB2 SER F 218     -18.422  22.507   7.723  1.00110.00           H  
ATOM   3262  HG  SER F 218     -16.810  22.775   5.418  1.00110.00           H  
ATOM   3263  N   GLY F 219     -16.850  25.928   7.085  1.00110.00           N  
ATOM   3264  CA  GLY F 219     -15.858  26.625   7.904  1.00110.00           C  
ATOM   3265  C   GLY F 219     -14.627  25.734   8.163  1.00110.00           C  
ATOM   3266  O   GLY F 219     -13.788  26.105   8.983  1.00110.00           O  
ATOM   3267  H   GLY F 219     -16.641  25.885   6.094  1.00110.00           H  
ATOM   3268  HA3 GLY F 219     -16.281  26.956   8.853  1.00110.00           H  
ATOM   3269  HA2 GLY F 219     -15.535  27.519   7.369  1.00110.00           H  
ATOM   3270  N   TYR F 220     -14.525  24.571   7.492  1.00110.00           N  
ATOM   3271  CA  TYR F 220     -13.487  23.555   7.671  1.00110.00           C  
ATOM   3272  C   TYR F 220     -13.516  22.603   6.456  1.00110.00           C  
ATOM   3273  O   TYR F 220     -13.862  21.430   6.594  1.00110.00           O  
ATOM   3274  CB  TYR F 220     -13.691  22.866   9.047  1.00110.00           C  
ATOM   3275  CG  TYR F 220     -12.723  21.754   9.417  1.00110.00           C  
ATOM   3276  CD1 TYR F 220     -13.133  20.407   9.339  1.00110.00           C  
ATOM   3277  CD2 TYR F 220     -11.422  22.062   9.864  1.00110.00           C  
ATOM   3278  CE1 TYR F 220     -12.242  19.376   9.680  1.00110.00           C  
ATOM   3279  CE2 TYR F 220     -10.536  21.028  10.228  1.00110.00           C  
ATOM   3280  CZ  TYR F 220     -10.945  19.683  10.133  1.00110.00           C  
ATOM   3281  OH  TYR F 220     -10.083  18.682  10.472  1.00110.00           O  
ATOM   3282  H   TYR F 220     -15.253  24.328   6.834  1.00110.00           H  
ATOM   3283  HA  TYR F 220     -12.514  24.050   7.669  1.00110.00           H  
ATOM   3284  HB3 TYR F 220     -14.706  22.470   9.107  1.00110.00           H  
ATOM   3285  HB2 TYR F 220     -13.626  23.610   9.840  1.00110.00           H  
ATOM   3286  HD1 TYR F 220     -14.129  20.160   9.003  1.00110.00           H  
ATOM   3287  HD2 TYR F 220     -11.103  23.092   9.936  1.00110.00           H  
ATOM   3288  HE1 TYR F 220     -12.570  18.353   9.595  1.00110.00           H  
ATOM   3289  HE2 TYR F 220      -9.541  21.268  10.573  1.00110.00           H  
ATOM   3290  HH  TYR F 220     -10.442  17.807  10.286  1.00110.00           H  
ATOM   3291  N   GLU F 221     -13.209  23.141   5.263  1.00 30.00           N  
ATOM   3292  CA  GLU F 221     -13.299  22.434   3.982  1.00 30.00           C  
ATOM   3293  C   GLU F 221     -12.047  21.576   3.719  1.00 30.00           C  
ATOM   3294  O   GLU F 221     -11.170  21.975   2.951  1.00 30.00           O  
ATOM   3295  CB  GLU F 221     -13.573  23.428   2.827  1.00 30.00           C  
ATOM   3296  CG  GLU F 221     -14.888  24.237   2.949  1.00 30.00           C  
ATOM   3297  CD  GLU F 221     -14.854  25.487   3.848  1.00 30.00           C  
ATOM   3298  OE1 GLU F 221     -15.959  25.939   4.213  1.00 30.00           O  
ATOM   3299  OE2 GLU F 221     -13.752  25.982   4.176  1.00 30.00           O1-
ATOM   3300  H   GLU F 221     -12.972  24.123   5.203  1.00 30.00           H  
ATOM   3301  HA  GLU F 221     -14.153  21.753   4.018  1.00 30.00           H  
ATOM   3302  HB3 GLU F 221     -13.624  22.854   1.903  1.00 30.00           H  
ATOM   3303  HB2 GLU F 221     -12.723  24.097   2.687  1.00 30.00           H  
ATOM   3304  HG3 GLU F 221     -15.695  23.575   3.269  1.00 30.00           H  
ATOM   3305  HG2 GLU F 221     -15.168  24.581   1.953  1.00 30.00           H  
ATOM   3306  N   VAL F 222     -11.995  20.406   4.372  1.00 30.00           N  
ATOM   3307  CA  VAL F 222     -10.943  19.404   4.214  1.00 30.00           C  
ATOM   3308  C   VAL F 222     -11.255  18.456   3.037  1.00 30.00           C  
ATOM   3309  O   VAL F 222     -12.193  17.662   3.103  1.00 30.00           O  
ATOM   3310  CB  VAL F 222     -10.731  18.592   5.525  1.00 30.00           C  
ATOM   3311  CG1 VAL F 222      -9.963  19.420   6.570  1.00 30.00           C  
ATOM   3312  CG2 VAL F 222     -12.016  18.017   6.156  1.00 30.00           C  
ATOM   3313  H   VAL F 222     -12.739  20.169   5.013  1.00 30.00           H  
ATOM   3314  HA  VAL F 222     -10.004  19.916   3.993  1.00 30.00           H  
ATOM   3315  HB  VAL F 222     -10.091  17.739   5.289  1.00 30.00           H  
ATOM   3316 HG11 VAL F 222     -10.533  20.297   6.878  1.00 30.00           H  
ATOM   3317 HG12 VAL F 222      -9.754  18.830   7.462  1.00 30.00           H  
ATOM   3318 HG13 VAL F 222      -9.006  19.763   6.177  1.00 30.00           H  
ATOM   3319 HG21 VAL F 222     -11.785  17.519   7.095  1.00 30.00           H  
ATOM   3320 HG22 VAL F 222     -12.744  18.796   6.384  1.00 30.00           H  
ATOM   3321 HG23 VAL F 222     -12.500  17.280   5.519  1.00 30.00           H  
ATOM   3322  N   HIS F 223     -10.458  18.576   1.962  1.00 30.00           N  
ATOM   3323  CA  HIS F 223     -10.533  17.736   0.765  1.00 30.00           C  
ATOM   3324  C   HIS F 223      -9.842  16.387   1.022  1.00 30.00           C  
ATOM   3325  O   HIS F 223      -8.663  16.365   1.376  1.00 30.00           O  
ATOM   3326  CB  HIS F 223      -9.905  18.512  -0.416  1.00 30.00           C  
ATOM   3327  CG  HIS F 223      -9.663  17.764  -1.713  1.00 30.00           C  
ATOM   3328  ND1 HIS F 223      -8.734  18.197  -2.643  1.00 30.00           N  
ATOM   3329  CD2 HIS F 223     -10.208  16.618  -2.256  1.00 30.00           C  
ATOM   3330  CE1 HIS F 223      -8.743  17.327  -3.655  1.00 30.00           C  
ATOM   3331  NE2 HIS F 223      -9.613  16.340  -3.487  1.00 30.00           N  
ATOM   3332  H   HIS F 223      -9.723  19.268   1.969  1.00 30.00           H  
ATOM   3333  HA  HIS F 223     -11.582  17.549   0.524  1.00 30.00           H  
ATOM   3334  HB3 HIS F 223      -8.958  18.943  -0.097  1.00 30.00           H  
ATOM   3335  HB2 HIS F 223     -10.546  19.362  -0.655  1.00 30.00           H  
ATOM   3336  HD1 HIS F 223      -8.158  19.023  -2.577  1.00 30.00           H  
ATOM   3337  HD2 HIS F 223     -10.976  15.971  -1.860  1.00 30.00           H  
ATOM   3338  HE1 HIS F 223      -8.108  17.419  -4.524  1.00 30.00           H  
ATOM   3339  N   HIS F 224     -10.591  15.297   0.800  1.00 30.00           N  
ATOM   3340  CA  HIS F 224     -10.128  13.920   0.945  1.00 30.00           C  
ATOM   3341  C   HIS F 224     -10.835  13.003  -0.060  1.00 30.00           C  
ATOM   3342  O   HIS F 224     -11.959  13.285  -0.482  1.00 30.00           O  
ATOM   3343  CB  HIS F 224     -10.357  13.424   2.392  1.00 30.00           C  
ATOM   3344  CG  HIS F 224     -11.772  13.517   2.922  1.00 30.00           C  
ATOM   3345  ND1 HIS F 224     -12.311  14.694   3.413  1.00 30.00           N  
ATOM   3346  CD2 HIS F 224     -12.764  12.571   3.068  1.00 30.00           C  
ATOM   3347  CE1 HIS F 224     -13.558  14.426   3.800  1.00 30.00           C  
ATOM   3348  NE2 HIS F 224     -13.906  13.158   3.620  1.00 30.00           N  
ATOM   3349  H   HIS F 224     -11.547  15.401   0.493  1.00 30.00           H  
ATOM   3350  HA  HIS F 224      -9.059  13.876   0.725  1.00 30.00           H  
ATOM   3351  HB3 HIS F 224      -9.707  13.984   3.060  1.00 30.00           H  
ATOM   3352  HB2 HIS F 224     -10.035  12.386   2.482  1.00 30.00           H  
ATOM   3353  HD1 HIS F 224     -11.855  15.595   3.457  1.00 30.00           H  
ATOM   3354  HD2 HIS F 224     -12.747  11.520   2.816  1.00 30.00           H  
ATOM   3355  HE1 HIS F 224     -14.213  15.167   4.226  1.00 30.00           H  
ATOM   3356  N   GLN F 225     -10.164  11.881  -0.362  1.00 30.00           N  
ATOM   3357  CA  GLN F 225     -10.747  10.713  -1.019  1.00 30.00           C  
ATOM   3358  C   GLN F 225     -11.613   9.920  -0.024  1.00 30.00           C  
ATOM   3359  O   GLN F 225     -11.262   9.847   1.154  1.00 30.00           O  
ATOM   3360  CB  GLN F 225      -9.630   9.822  -1.616  1.00 30.00           C  
ATOM   3361  CG  GLN F 225      -9.099  10.271  -2.996  1.00 30.00           C  
ATOM   3362  CD  GLN F 225      -8.304  11.581  -2.994  1.00 30.00           C  
ATOM   3363  OE1 GLN F 225      -7.556  11.866  -2.061  1.00 30.00           O  
ATOM   3364  NE2 GLN F 225      -8.441  12.369  -4.061  1.00 30.00           N  
ATOM   3365  H   GLN F 225      -9.232  11.750   0.007  1.00 30.00           H  
ATOM   3366  HA  GLN F 225     -11.383  11.063  -1.831  1.00 30.00           H  
ATOM   3367  HB3 GLN F 225     -10.014   8.809  -1.747  1.00 30.00           H  
ATOM   3368  HB2 GLN F 225      -8.805   9.722  -0.908  1.00 30.00           H  
ATOM   3369  HG3 GLN F 225      -9.932  10.348  -3.697  1.00 30.00           H  
ATOM   3370  HG2 GLN F 225      -8.444   9.498  -3.395  1.00 30.00           H  
ATOM   3371 HE22 GLN F 225      -7.940  13.247  -4.113  1.00 30.00           H  
ATOM   3372 HE21 GLN F 225      -9.053  12.108  -4.820  1.00 30.00           H  
ATOM   3373  N   LYS F 226     -12.714   9.331  -0.514  1.00 30.00           N  
ATOM   3374  CA  LYS F 226     -13.646   8.565   0.309  1.00 30.00           C  
ATOM   3375  C   LYS F 226     -14.116   7.326  -0.466  1.00 30.00           C  
ATOM   3376  O   LYS F 226     -15.121   7.394  -1.174  1.00 30.00           O  
ATOM   3377  CB  LYS F 226     -14.801   9.481   0.759  1.00 30.00           C  
ATOM   3378  CG  LYS F 226     -15.695   8.854   1.840  1.00 30.00           C  
ATOM   3379  CD  LYS F 226     -16.955   9.691   2.065  1.00 30.00           C  
ATOM   3380  CE  LYS F 226     -17.598   9.459   3.435  1.00 30.00           C  
ATOM   3381  NZ  LYS F 226     -18.761  10.335   3.617  1.00 30.00           N1+
ATOM   3382  H   LYS F 226     -12.956   9.440  -1.491  1.00 30.00           H  
ATOM   3383  HA  LYS F 226     -13.139   8.211   1.205  1.00 30.00           H  
ATOM   3384  HB3 LYS F 226     -15.399   9.782  -0.102  1.00 30.00           H  
ATOM   3385  HB2 LYS F 226     -14.388  10.405   1.166  1.00 30.00           H  
ATOM   3386  HG3 LYS F 226     -15.127   8.776   2.767  1.00 30.00           H  
ATOM   3387  HG2 LYS F 226     -15.985   7.837   1.575  1.00 30.00           H  
ATOM   3388  HD3 LYS F 226     -17.670   9.426   1.289  1.00 30.00           H  
ATOM   3389  HD2 LYS F 226     -16.727  10.750   1.930  1.00 30.00           H  
ATOM   3390  HE3 LYS F 226     -16.888   9.691   4.226  1.00 30.00           H  
ATOM   3391  HE2 LYS F 226     -17.901   8.419   3.558  1.00 30.00           H  
ATOM   3392  HZ1 LYS F 226     -19.489  10.074   2.966  1.00 30.00           H  
ATOM   3393  HZ2 LYS F 226     -19.116  10.221   4.560  1.00 30.00           H  
ATOM   3394  HZ3 LYS F 226     -18.499  11.300   3.481  1.00 30.00           H  
ATOM   3395  N   LEU F 227     -13.363   6.223  -0.327  1.00 30.00           N  
ATOM   3396  CA  LEU F 227     -13.632   4.960  -1.013  1.00 30.00           C  
ATOM   3397  C   LEU F 227     -14.473   4.048  -0.100  1.00 30.00           C  
ATOM   3398  O   LEU F 227     -13.987   3.650   0.957  1.00 30.00           O  
ATOM   3399  CB  LEU F 227     -12.289   4.326  -1.445  1.00 30.00           C  
ATOM   3400  CG  LEU F 227     -12.370   3.395  -2.680  1.00 30.00           C  
ATOM   3401  CD1 LEU F 227     -10.959   3.042  -3.199  1.00 30.00           C  
ATOM   3402  CD2 LEU F 227     -13.221   2.130  -2.452  1.00 30.00           C  
ATOM   3403  H   LEU F 227     -12.569   6.233   0.297  1.00 30.00           H  
ATOM   3404  HA  LEU F 227     -14.178   5.178  -1.926  1.00 30.00           H  
ATOM   3405  HB3 LEU F 227     -11.812   3.817  -0.609  1.00 30.00           H  
ATOM   3406  HB2 LEU F 227     -11.610   5.138  -1.709  1.00 30.00           H  
ATOM   3407  HG  LEU F 227     -12.852   3.960  -3.478  1.00 30.00           H  
ATOM   3408 HD11 LEU F 227     -10.749   1.974  -3.156  1.00 30.00           H  
ATOM   3409 HD12 LEU F 227     -10.845   3.348  -4.240  1.00 30.00           H  
ATOM   3410 HD13 LEU F 227     -10.173   3.540  -2.631  1.00 30.00           H  
ATOM   3411 HD21 LEU F 227     -12.862   1.281  -3.033  1.00 30.00           H  
ATOM   3412 HD22 LEU F 227     -13.222   1.826  -1.405  1.00 30.00           H  
ATOM   3413 HD23 LEU F 227     -14.256   2.299  -2.750  1.00 30.00           H  
ATOM   3414  N   VAL F 228     -15.705   3.727  -0.528  1.00 30.00           N  
ATOM   3415  CA  VAL F 228     -16.637   2.863   0.200  1.00 30.00           C  
ATOM   3416  C   VAL F 228     -16.956   1.642  -0.693  1.00 30.00           C  
ATOM   3417  O   VAL F 228     -17.879   1.691  -1.507  1.00 30.00           O  
ATOM   3418  CB  VAL F 228     -17.964   3.602   0.569  1.00 30.00           C  
ATOM   3419  CG1 VAL F 228     -18.841   2.762   1.521  1.00 30.00           C  
ATOM   3420  CG2 VAL F 228     -17.721   4.987   1.200  1.00 30.00           C  
ATOM   3421  H   VAL F 228     -16.033   4.089  -1.415  1.00 30.00           H  
ATOM   3422  HA  VAL F 228     -16.187   2.493   1.123  1.00 30.00           H  
ATOM   3423  HB  VAL F 228     -18.544   3.784  -0.337  1.00 30.00           H  
ATOM   3424 HG11 VAL F 228     -18.354   2.634   2.489  1.00 30.00           H  
ATOM   3425 HG12 VAL F 228     -19.803   3.244   1.697  1.00 30.00           H  
ATOM   3426 HG13 VAL F 228     -19.041   1.765   1.133  1.00 30.00           H  
ATOM   3427 HG21 VAL F 228     -17.085   4.913   2.083  1.00 30.00           H  
ATOM   3428 HG22 VAL F 228     -17.239   5.670   0.500  1.00 30.00           H  
ATOM   3429 HG23 VAL F 228     -18.659   5.453   1.503  1.00 30.00           H  
ATOM   3430  N   PHE F 229     -16.155   0.572  -0.547  1.00 30.00           N  
ATOM   3431  CA  PHE F 229     -16.313  -0.676  -1.300  1.00 30.00           C  
ATOM   3432  C   PHE F 229     -17.177  -1.652  -0.484  1.00 30.00           C  
ATOM   3433  O   PHE F 229     -16.917  -1.849   0.704  1.00 30.00           O  
ATOM   3434  CB  PHE F 229     -14.911  -1.232  -1.646  1.00 30.00           C  
ATOM   3435  CG  PHE F 229     -14.793  -2.411  -2.610  1.00 30.00           C  
ATOM   3436  CD1 PHE F 229     -13.563  -3.100  -2.688  1.00 30.00           C  
ATOM   3437  CD2 PHE F 229     -15.784  -2.702  -3.576  1.00 30.00           C  
ATOM   3438  CE1 PHE F 229     -13.357  -4.076  -3.655  1.00 30.00           C  
ATOM   3439  CE2 PHE F 229     -15.563  -3.689  -4.529  1.00 30.00           C  
ATOM   3440  CZ  PHE F 229     -14.354  -4.367  -4.576  1.00 30.00           C  
ATOM   3441  H   PHE F 229     -15.421   0.586   0.149  1.00 30.00           H  
ATOM   3442  HA  PHE F 229     -16.819  -0.447  -2.239  1.00 30.00           H  
ATOM   3443  HB3 PHE F 229     -14.376  -1.480  -0.729  1.00 30.00           H  
ATOM   3444  HB2 PHE F 229     -14.338  -0.428  -2.107  1.00 30.00           H  
ATOM   3445  HD1 PHE F 229     -12.765  -2.863  -2.000  1.00 30.00           H  
ATOM   3446  HD2 PHE F 229     -16.720  -2.169  -3.598  1.00 30.00           H  
ATOM   3447  HE1 PHE F 229     -12.414  -4.601  -3.700  1.00 30.00           H  
ATOM   3448  HE2 PHE F 229     -16.330  -3.919  -5.253  1.00 30.00           H  
ATOM   3449  HZ  PHE F 229     -14.187  -5.123  -5.329  1.00 30.00           H  
ATOM   3450  N   PHE F 230     -18.206  -2.210  -1.147  1.00 30.00           N  
ATOM   3451  CA  PHE F 230     -19.302  -3.008  -0.584  1.00 30.00           C  
ATOM   3452  C   PHE F 230     -20.119  -2.192   0.431  1.00 30.00           C  
ATOM   3453  O   PHE F 230     -20.124  -2.490   1.626  1.00 30.00           O  
ATOM   3454  CB  PHE F 230     -18.817  -4.378  -0.061  1.00 30.00           C  
ATOM   3455  CG  PHE F 230     -18.278  -5.280  -1.154  1.00 30.00           C  
ATOM   3456  CD1 PHE F 230     -19.166  -5.924  -2.042  1.00 30.00           C  
ATOM   3457  CD2 PHE F 230     -16.891  -5.343  -1.399  1.00 30.00           C  
ATOM   3458  CE1 PHE F 230     -18.667  -6.634  -3.126  1.00 30.00           C  
ATOM   3459  CE2 PHE F 230     -16.415  -6.078  -2.474  1.00 30.00           C  
ATOM   3460  CZ  PHE F 230     -17.297  -6.707  -3.340  1.00 30.00           C  
ATOM   3461  H   PHE F 230     -18.332  -1.966  -2.121  1.00 30.00           H  
ATOM   3462  HA  PHE F 230     -19.986  -3.205  -1.411  1.00 30.00           H  
ATOM   3463  HB3 PHE F 230     -19.638  -4.898   0.436  1.00 30.00           H  
ATOM   3464  HB2 PHE F 230     -18.039  -4.247   0.685  1.00 30.00           H  
ATOM   3465  HD1 PHE F 230     -20.234  -5.850  -1.894  1.00 30.00           H  
ATOM   3466  HD2 PHE F 230     -16.198  -4.821  -0.755  1.00 30.00           H  
ATOM   3467  HE1 PHE F 230     -19.347  -7.118  -3.812  1.00 30.00           H  
ATOM   3468  HE2 PHE F 230     -15.356  -6.131  -2.660  1.00 30.00           H  
ATOM   3469  HZ  PHE F 230     -16.910  -7.239  -4.194  1.00 30.00           H  
ATOM   3470  N   ALA F 231     -20.749  -1.135  -0.108  1.00 30.00           N  
ATOM   3471  CA  ALA F 231     -21.503  -0.104   0.604  1.00 30.00           C  
ATOM   3472  C   ALA F 231     -22.931  -0.511   1.008  1.00 30.00           C  
ATOM   3473  O   ALA F 231     -23.574   0.244   1.736  1.00 30.00           O  
ATOM   3474  CB  ALA F 231     -21.528   1.141  -0.289  1.00 30.00           C  
ATOM   3475  H   ALA F 231     -20.692  -1.002  -1.108  1.00 30.00           H  
ATOM   3476  HA  ALA F 231     -20.963   0.144   1.519  1.00 30.00           H  
ATOM   3477  HB1 ALA F 231     -20.516   1.439  -0.556  1.00 30.00           H  
ATOM   3478  HB2 ALA F 231     -22.064   0.956  -1.218  1.00 30.00           H  
ATOM   3479  HB3 ALA F 231     -22.000   1.987   0.211  1.00 30.00           H  
ATOM   3480  N   GLU F 232     -23.388  -1.686   0.552  1.00 30.00           N  
ATOM   3481  CA  GLU F 232     -24.624  -2.338   0.975  1.00 30.00           C  
ATOM   3482  C   GLU F 232     -24.345  -3.846   1.149  1.00 30.00           C  
ATOM   3483  O   GLU F 232     -23.273  -4.318   0.758  1.00 30.00           O  
ATOM   3484  CB  GLU F 232     -25.747  -1.988  -0.032  1.00 30.00           C  
ATOM   3485  CG  GLU F 232     -27.176  -2.488   0.286  1.00 30.00           C  
ATOM   3486  CD  GLU F 232     -27.736  -1.963   1.617  1.00 30.00           C  
ATOM   3487  OE1 GLU F 232     -27.616  -2.699   2.621  1.00 30.00           O  
ATOM   3488  OE2 GLU F 232     -28.283  -0.839   1.609  1.00 30.00           O1-
ATOM   3489  H   GLU F 232     -22.794  -2.243  -0.046  1.00 30.00           H  
ATOM   3490  HA  GLU F 232     -24.906  -1.942   1.949  1.00 30.00           H  
ATOM   3491  HB3 GLU F 232     -25.458  -2.367  -1.012  1.00 30.00           H  
ATOM   3492  HB2 GLU F 232     -25.787  -0.904  -0.140  1.00 30.00           H  
ATOM   3493  HG3 GLU F 232     -27.213  -3.576   0.268  1.00 30.00           H  
ATOM   3494  HG2 GLU F 232     -27.846  -2.172  -0.515  1.00 30.00           H  
ATOM   3495  N   ASP F 233     -25.299  -4.552   1.783  1.00 30.00           N  
ATOM   3496  CA  ASP F 233     -25.297  -5.967   2.178  1.00 30.00           C  
ATOM   3497  C   ASP F 233     -24.714  -6.927   1.117  1.00 30.00           C  
ATOM   3498  O   ASP F 233     -24.943  -6.738  -0.076  1.00 30.00           O  
ATOM   3499  CB  ASP F 233     -26.723  -6.373   2.639  1.00 30.00           C  
ATOM   3500  CG  ASP F 233     -26.914  -7.846   3.039  1.00 30.00           C  
ATOM   3501  OD1 ASP F 233     -26.320  -8.239   4.066  1.00 30.00           O  
ATOM   3502  OD2 ASP F 233     -27.550  -8.580   2.251  1.00 30.00           O1-
ATOM   3503  H   ASP F 233     -26.127  -4.046   2.075  1.00 30.00           H  
ATOM   3504  HA  ASP F 233     -24.644  -6.026   3.049  1.00 30.00           H  
ATOM   3505  HB3 ASP F 233     -27.447  -6.103   1.868  1.00 30.00           H  
ATOM   3506  HB2 ASP F 233     -26.998  -5.757   3.497  1.00 30.00           H  
ATOM   3507  N   VAL F 234     -23.963  -7.937   1.574  1.00 30.00           N  
ATOM   3508  CA  VAL F 234     -23.249  -8.862   0.701  1.00 30.00           C  
ATOM   3509  C   VAL F 234     -23.265 -10.289   1.276  1.00 30.00           C  
ATOM   3510  O   VAL F 234     -23.164 -10.474   2.488  1.00 30.00           O  
ATOM   3511  CB  VAL F 234     -21.809  -8.351   0.383  1.00 30.00           C  
ATOM   3512  CG1 VAL F 234     -21.002  -7.949   1.628  1.00 30.00           C  
ATOM   3513  CG2 VAL F 234     -20.971  -9.307  -0.489  1.00 30.00           C  
ATOM   3514  H   VAL F 234     -23.844  -8.076   2.569  1.00 30.00           H  
ATOM   3515  HA  VAL F 234     -23.772  -8.905  -0.250  1.00 30.00           H  
ATOM   3516  HB  VAL F 234     -21.935  -7.442  -0.208  1.00 30.00           H  
ATOM   3517 HG11 VAL F 234     -21.485  -7.149   2.190  1.00 30.00           H  
ATOM   3518 HG12 VAL F 234     -20.872  -8.796   2.297  1.00 30.00           H  
ATOM   3519 HG13 VAL F 234     -20.013  -7.592   1.349  1.00 30.00           H  
ATOM   3520 HG21 VAL F 234     -20.676 -10.204   0.056  1.00 30.00           H  
ATOM   3521 HG22 VAL F 234     -21.520  -9.622  -1.375  1.00 30.00           H  
ATOM   3522 HG23 VAL F 234     -20.055  -8.822  -0.828  1.00 30.00           H  
ATOM   3523  N   GLY F 235     -23.405 -11.273   0.374  1.00 30.00           N  
ATOM   3524  CA  GLY F 235     -23.387 -12.700   0.677  1.00 30.00           C  
ATOM   3525  C   GLY F 235     -21.937 -13.196   0.647  1.00 30.00           C  
ATOM   3526  O   GLY F 235     -21.055 -12.608   1.274  1.00 30.00           O  
ATOM   3527  H   GLY F 235     -23.533 -11.020  -0.596  1.00 30.00           H  
ATOM   3528  HA3 GLY F 235     -23.992 -13.225  -0.060  1.00 30.00           H  
ATOM   3529  HA2 GLY F 235     -23.826 -12.903   1.656  1.00 30.00           H  
ATOM   3530  N   SER F 236     -21.700 -14.307  -0.067  1.00 30.00           N  
ATOM   3531  CA  SER F 236     -20.371 -14.880  -0.285  1.00 30.00           C  
ATOM   3532  C   SER F 236     -19.480 -13.997  -1.183  1.00 30.00           C  
ATOM   3533  O   SER F 236     -19.996 -13.235  -2.003  1.00 30.00           O  
ATOM   3534  CB  SER F 236     -20.539 -16.305  -0.855  1.00 30.00           C  
ATOM   3535  OG  SER F 236     -21.042 -16.306  -2.179  1.00 30.00           O  
ATOM   3536  H   SER F 236     -22.458 -14.754  -0.563  1.00 30.00           H  
ATOM   3537  HA  SER F 236     -19.894 -14.962   0.693  1.00 30.00           H  
ATOM   3538  HB3 SER F 236     -21.203 -16.895  -0.221  1.00 30.00           H  
ATOM   3539  HB2 SER F 236     -19.578 -16.821  -0.857  1.00 30.00           H  
ATOM   3540  HG  SER F 236     -20.368 -15.950  -2.762  1.00 30.00           H  
ATOM   3541  N   ASN F 237     -18.158 -14.159  -1.031  1.00 30.00           N  
ATOM   3542  CA  ASN F 237     -17.150 -13.536  -1.886  1.00 30.00           C  
ATOM   3543  C   ASN F 237     -16.107 -14.590  -2.288  1.00 30.00           C  
ATOM   3544  O   ASN F 237     -15.629 -15.333  -1.432  1.00 30.00           O  
ATOM   3545  CB  ASN F 237     -16.512 -12.331  -1.154  1.00 30.00           C  
ATOM   3546  CG  ASN F 237     -15.465 -11.605  -2.009  1.00 30.00           C  
ATOM   3547  OD1 ASN F 237     -15.706 -11.314  -3.177  1.00 30.00           O  
ATOM   3548  ND2 ASN F 237     -14.288 -11.339  -1.445  1.00 30.00           N  
ATOM   3549  H   ASN F 237     -17.808 -14.804  -0.334  1.00 30.00           H  
ATOM   3550  HA  ASN F 237     -17.625 -13.170  -2.796  1.00 30.00           H  
ATOM   3551  HB3 ASN F 237     -16.064 -12.655  -0.215  1.00 30.00           H  
ATOM   3552  HB2 ASN F 237     -17.286 -11.608  -0.891  1.00 30.00           H  
ATOM   3553 HD22 ASN F 237     -13.559 -10.885  -1.978  1.00 30.00           H  
ATOM   3554 HD21 ASN F 237     -14.114 -11.590  -0.478  1.00 30.00           H  
ATOM   3555  N   LYS F 238     -15.733 -14.575  -3.576  1.00 30.00           N  
ATOM   3556  CA  LYS F 238     -14.608 -15.331  -4.120  1.00 30.00           C  
ATOM   3557  C   LYS F 238     -13.904 -14.560  -5.254  1.00 30.00           C  
ATOM   3558  O   LYS F 238     -13.434 -15.175  -6.211  1.00 30.00           O  
ATOM   3559  CB  LYS F 238     -15.006 -16.796  -4.431  1.00 30.00           C  
ATOM   3560  CG  LYS F 238     -16.055 -17.002  -5.541  1.00 30.00           C  
ATOM   3561  CD  LYS F 238     -16.386 -18.492  -5.730  1.00 30.00           C  
ATOM   3562  CE  LYS F 238     -17.377 -18.752  -6.875  1.00 30.00           C  
ATOM   3563  NZ  LYS F 238     -17.661 -20.191  -7.033  1.00 30.00           N1+
ATOM   3564  H   LYS F 238     -16.203 -13.952  -4.220  1.00 30.00           H  
ATOM   3565  HA  LYS F 238     -13.850 -15.383  -3.339  1.00 30.00           H  
ATOM   3566  HB3 LYS F 238     -15.363 -17.265  -3.513  1.00 30.00           H  
ATOM   3567  HB2 LYS F 238     -14.104 -17.347  -4.702  1.00 30.00           H  
ATOM   3568  HG3 LYS F 238     -15.687 -16.593  -6.481  1.00 30.00           H  
ATOM   3569  HG2 LYS F 238     -16.965 -16.450  -5.298  1.00 30.00           H  
ATOM   3570  HD3 LYS F 238     -16.790 -18.885  -4.796  1.00 30.00           H  
ATOM   3571  HD2 LYS F 238     -15.459 -19.039  -5.915  1.00 30.00           H  
ATOM   3572  HE3 LYS F 238     -16.975 -18.370  -7.814  1.00 30.00           H  
ATOM   3573  HE2 LYS F 238     -18.314 -18.226  -6.690  1.00 30.00           H  
ATOM   3574  HZ1 LYS F 238     -18.314 -20.326  -7.792  1.00 30.00           H  
ATOM   3575  HZ2 LYS F 238     -16.804 -20.685  -7.237  1.00 30.00           H  
ATOM   3576  HZ3 LYS F 238     -18.064 -20.552  -6.180  1.00 30.00           H  
ATOM   3577  N   GLY F 239     -13.798 -13.228  -5.098  1.00 30.00           N  
ATOM   3578  CA  GLY F 239     -13.001 -12.377  -5.975  1.00 30.00           C  
ATOM   3579  C   GLY F 239     -13.397 -10.919  -5.728  1.00 30.00           C  
ATOM   3580  O   GLY F 239     -14.394 -10.451  -6.272  1.00 30.00           O  
ATOM   3581  H   GLY F 239     -14.219 -12.784  -4.293  1.00 30.00           H  
ATOM   3582  HA3 GLY F 239     -13.173 -12.626  -7.022  1.00 30.00           H  
ATOM   3583  HA2 GLY F 239     -11.939 -12.528  -5.774  1.00 30.00           H  
ATOM   3584  N   ALA F 240     -12.582 -10.208  -4.934  1.00 30.00           N  
ATOM   3585  CA  ALA F 240     -12.696  -8.790  -4.601  1.00 30.00           C  
ATOM   3586  C   ALA F 240     -11.285  -8.233  -4.381  1.00 30.00           C  
ATOM   3587  O   ALA F 240     -10.764  -8.318  -3.268  1.00 30.00           O  
ATOM   3588  CB  ALA F 240     -13.586  -8.588  -3.364  1.00 30.00           C  
ATOM   3589  H   ALA F 240     -11.802 -10.683  -4.497  1.00 30.00           H  
ATOM   3590  HA  ALA F 240     -13.160  -8.251  -5.424  1.00 30.00           H  
ATOM   3591  HB1 ALA F 240     -13.210  -9.138  -2.503  1.00 30.00           H  
ATOM   3592  HB2 ALA F 240     -13.619  -7.536  -3.085  1.00 30.00           H  
ATOM   3593  HB3 ALA F 240     -14.610  -8.906  -3.555  1.00 30.00           H  
ATOM   3594  N   ILE F 241     -10.684  -7.697  -5.452  1.00 30.00           N  
ATOM   3595  CA  ILE F 241      -9.347  -7.104  -5.424  1.00 30.00           C  
ATOM   3596  C   ILE F 241      -9.468  -5.570  -5.401  1.00 30.00           C  
ATOM   3597  O   ILE F 241     -10.147  -4.989  -6.246  1.00 30.00           O  
ATOM   3598  CB  ILE F 241      -8.490  -7.566  -6.642  1.00 30.00           C  
ATOM   3599  CG1 ILE F 241      -8.179  -9.081  -6.541  1.00 30.00           C  
ATOM   3600  CG2 ILE F 241      -7.180  -6.769  -6.850  1.00 30.00           C  
ATOM   3601  CD1 ILE F 241      -7.870  -9.753  -7.887  1.00 30.00           C  
ATOM   3602  H   ILE F 241     -11.174  -7.659  -6.337  1.00 30.00           H  
ATOM   3603  HA  ILE F 241      -8.815  -7.422  -4.524  1.00 30.00           H  
ATOM   3604  HB  ILE F 241      -9.092  -7.413  -7.534  1.00 30.00           H  
ATOM   3605 HG13 ILE F 241      -9.024  -9.615  -6.107  1.00 30.00           H  
ATOM   3606 HG12 ILE F 241      -7.350  -9.244  -5.852  1.00 30.00           H  
ATOM   3607 HG21 ILE F 241      -7.367  -5.725  -7.102  1.00 30.00           H  
ATOM   3608 HG22 ILE F 241      -6.563  -6.789  -5.952  1.00 30.00           H  
ATOM   3609 HG23 ILE F 241      -6.586  -7.176  -7.667  1.00 30.00           H  
ATOM   3610 HD11 ILE F 241      -8.721  -9.686  -8.564  1.00 30.00           H  
ATOM   3611 HD12 ILE F 241      -7.013  -9.298  -8.382  1.00 30.00           H  
ATOM   3612 HD13 ILE F 241      -7.641 -10.810  -7.749  1.00 30.00           H  
ATOM   3613  N   ILE F 242      -8.779  -4.955  -4.434  1.00 30.00           N  
ATOM   3614  CA  ILE F 242      -8.659  -3.512  -4.261  1.00 30.00           C  
ATOM   3615  C   ILE F 242      -7.175  -3.156  -4.066  1.00 30.00           C  
ATOM   3616  O   ILE F 242      -6.467  -3.847  -3.335  1.00 30.00           O  
ATOM   3617  CB  ILE F 242      -9.562  -2.968  -3.101  1.00 30.00           C  
ATOM   3618  CG1 ILE F 242      -9.270  -1.498  -2.701  1.00 30.00           C  
ATOM   3619  CG2 ILE F 242      -9.590  -3.872  -1.854  1.00 30.00           C  
ATOM   3620  CD1 ILE F 242     -10.386  -0.823  -1.887  1.00 30.00           C  
ATOM   3621  H   ILE F 242      -8.257  -5.511  -3.768  1.00 30.00           H  
ATOM   3622  HA  ILE F 242      -8.985  -3.021  -5.176  1.00 30.00           H  
ATOM   3623  HB  ILE F 242     -10.576  -2.975  -3.500  1.00 30.00           H  
ATOM   3624 HG13 ILE F 242      -9.110  -0.905  -3.602  1.00 30.00           H  
ATOM   3625 HG12 ILE F 242      -8.341  -1.442  -2.132  1.00 30.00           H  
ATOM   3626 HG21 ILE F 242     -10.296  -3.509  -1.110  1.00 30.00           H  
ATOM   3627 HG22 ILE F 242      -9.901  -4.888  -2.092  1.00 30.00           H  
ATOM   3628 HG23 ILE F 242      -8.613  -3.916  -1.384  1.00 30.00           H  
ATOM   3629 HD11 ILE F 242     -11.336  -0.847  -2.422  1.00 30.00           H  
ATOM   3630 HD12 ILE F 242     -10.532  -1.296  -0.916  1.00 30.00           H  
ATOM   3631 HD13 ILE F 242     -10.141   0.221  -1.695  1.00 30.00           H  
ATOM   3632  N   GLY F 243      -6.724  -2.090  -4.738  1.00 30.00           N  
ATOM   3633  CA  GLY F 243      -5.362  -1.590  -4.601  1.00 30.00           C  
ATOM   3634  C   GLY F 243      -5.059  -0.619  -5.738  1.00 30.00           C  
ATOM   3635  O   GLY F 243      -5.726  -0.630  -6.769  1.00 30.00           O  
ATOM   3636  H   GLY F 243      -7.336  -1.590  -5.369  1.00 30.00           H  
ATOM   3637  HA3 GLY F 243      -4.629  -2.399  -4.603  1.00 30.00           H  
ATOM   3638  HA2 GLY F 243      -5.295  -1.054  -3.656  1.00 30.00           H  
ATOM   3639  N   LEU F 244      -4.048   0.239  -5.528  1.00 30.00           N  
ATOM   3640  CA  LEU F 244      -3.713   1.354  -6.419  1.00 30.00           C  
ATOM   3641  C   LEU F 244      -3.143   0.863  -7.760  1.00 30.00           C  
ATOM   3642  O   LEU F 244      -3.759   1.126  -8.791  1.00 30.00           O  
ATOM   3643  CB  LEU F 244      -2.784   2.363  -5.705  1.00 30.00           C  
ATOM   3644  CG  LEU F 244      -3.213   2.774  -4.274  1.00 30.00           C  
ATOM   3645  CD1 LEU F 244      -2.203   3.757  -3.669  1.00 30.00           C  
ATOM   3646  CD2 LEU F 244      -4.652   3.317  -4.157  1.00 30.00           C  
ATOM   3647  H   LEU F 244      -3.518   0.184  -4.671  1.00 30.00           H  
ATOM   3648  HA  LEU F 244      -4.647   1.868  -6.653  1.00 30.00           H  
ATOM   3649  HB3 LEU F 244      -2.694   3.256  -6.326  1.00 30.00           H  
ATOM   3650  HB2 LEU F 244      -1.777   1.949  -5.646  1.00 30.00           H  
ATOM   3651  HG  LEU F 244      -3.166   1.878  -3.656  1.00 30.00           H  
ATOM   3652 HD11 LEU F 244      -1.191   3.354  -3.712  1.00 30.00           H  
ATOM   3653 HD12 LEU F 244      -2.210   4.711  -4.196  1.00 30.00           H  
ATOM   3654 HD13 LEU F 244      -2.431   3.958  -2.622  1.00 30.00           H  
ATOM   3655 HD21 LEU F 244      -5.164   3.372  -5.114  1.00 30.00           H  
ATOM   3656 HD22 LEU F 244      -5.253   2.678  -3.510  1.00 30.00           H  
ATOM   3657 HD23 LEU F 244      -4.676   4.321  -3.730  1.00 30.00           H  
ATOM   3658  N   MET F 245      -2.050   0.083  -7.703  1.00 30.00           N  
ATOM   3659  CA  MET F 245      -1.597  -0.768  -8.801  1.00 30.00           C  
ATOM   3660  C   MET F 245      -2.208  -2.165  -8.621  1.00 30.00           C  
ATOM   3661  O   MET F 245      -2.043  -2.765  -7.559  1.00 30.00           O  
ATOM   3662  CB  MET F 245      -0.053  -0.860  -8.825  1.00 30.00           C  
ATOM   3663  CG  MET F 245       0.612   0.103  -9.817  1.00 30.00           C  
ATOM   3664  SD  MET F 245       2.409  -0.129  -9.915  1.00 30.00           S  
ATOM   3665  CE  MET F 245       2.808   1.013 -11.262  1.00 30.00           C  
ATOM   3666  H   MET F 245      -1.612  -0.089  -6.807  1.00 30.00           H  
ATOM   3667  HA  MET F 245      -1.931  -0.362  -9.754  1.00 30.00           H  
ATOM   3668  HB3 MET F 245       0.265  -1.869  -9.094  1.00 30.00           H  
ATOM   3669  HB2 MET F 245       0.352  -0.686  -7.827  1.00 30.00           H  
ATOM   3670  HG3 MET F 245       0.401   1.137  -9.543  1.00 30.00           H  
ATOM   3671  HG2 MET F 245       0.197  -0.051 -10.814  1.00 30.00           H  
ATOM   3672  HE1 MET F 245       2.539   2.034 -10.993  1.00 30.00           H  
ATOM   3673  HE2 MET F 245       3.875   0.981 -11.476  1.00 30.00           H  
ATOM   3674  HE3 MET F 245       2.271   0.733 -12.168  1.00 30.00           H  
ATOM   3675  N   VAL F 246      -2.860  -2.657  -9.682  1.00 30.00           N  
ATOM   3676  CA  VAL F 246      -3.314  -4.037  -9.828  1.00 30.00           C  
ATOM   3677  C   VAL F 246      -2.756  -4.527 -11.172  1.00 30.00           C  
ATOM   3678  O   VAL F 246      -3.044  -3.908 -12.193  1.00 30.00           O  
ATOM   3679  CB  VAL F 246      -4.870  -4.143  -9.855  1.00 30.00           C  
ATOM   3680  CG1 VAL F 246      -5.396  -5.558 -10.169  1.00 30.00           C  
ATOM   3681  CG2 VAL F 246      -5.494  -3.653  -8.537  1.00 30.00           C  
ATOM   3682  H   VAL F 246      -2.961  -2.081 -10.508  1.00 30.00           H  
ATOM   3683  HA  VAL F 246      -2.923  -4.668  -9.031  1.00 30.00           H  
ATOM   3684  HB  VAL F 246      -5.244  -3.483 -10.638  1.00 30.00           H  
ATOM   3685 HG11 VAL F 246      -5.005  -6.278  -9.452  1.00 30.00           H  
ATOM   3686 HG12 VAL F 246      -6.483  -5.597 -10.108  1.00 30.00           H  
ATOM   3687 HG13 VAL F 246      -5.126  -5.896 -11.170  1.00 30.00           H  
ATOM   3688 HG21 VAL F 246      -5.245  -2.610  -8.352  1.00 30.00           H  
ATOM   3689 HG22 VAL F 246      -6.582  -3.722  -8.560  1.00 30.00           H  
ATOM   3690 HG23 VAL F 246      -5.139  -4.236  -7.686  1.00 30.00           H  
ATOM   3691  N   GLY F 247      -1.961  -5.604 -11.163  1.00 30.00           N  
ATOM   3692  CA  GLY F 247      -1.389  -6.138 -12.394  1.00 30.00           C  
ATOM   3693  C   GLY F 247      -1.079  -7.622 -12.229  1.00 30.00           C  
ATOM   3694  O   GLY F 247      -0.817  -8.098 -11.126  1.00 30.00           O  
ATOM   3695  H   GLY F 247      -1.725  -6.069 -10.295  1.00 30.00           H  
ATOM   3696  HA3 GLY F 247      -0.480  -5.595 -12.654  1.00 30.00           H  
ATOM   3697  HA2 GLY F 247      -2.099  -6.030 -13.214  1.00 30.00           H  
ATOM   3698  N   GLY F 248      -1.102  -8.350 -13.359  1.00 30.00           N  
ATOM   3699  CA  GLY F 248      -0.794  -9.779 -13.464  1.00 30.00           C  
ATOM   3700  C   GLY F 248      -1.760 -10.706 -12.709  1.00 30.00           C  
ATOM   3701  O   GLY F 248      -1.452 -11.889 -12.568  1.00 30.00           O  
ATOM   3702  H   GLY F 248      -1.336  -7.881 -14.222  1.00 30.00           H  
ATOM   3703  HA3 GLY F 248       0.202  -9.954 -13.067  1.00 30.00           H  
ATOM   3704  HA2 GLY F 248      -0.779 -10.063 -14.516  1.00 30.00           H  
ATOM   3705  N   VAL F 249      -2.886 -10.182 -12.195  1.00 30.00           N  
ATOM   3706  CA  VAL F 249      -3.814 -10.907 -11.333  1.00 30.00           C  
ATOM   3707  C   VAL F 249      -4.657 -11.915 -12.136  1.00 30.00           C  
ATOM   3708  O   VAL F 249      -5.003 -11.647 -13.285  1.00 30.00           O  
ATOM   3709  CB  VAL F 249      -4.743  -9.937 -10.552  1.00 30.00           C  
ATOM   3710  CG1 VAL F 249      -3.926  -8.940  -9.708  1.00 30.00           C  
ATOM   3711  CG2 VAL F 249      -5.782  -9.186 -11.400  1.00 30.00           C  
ATOM   3712  H   VAL F 249      -3.098  -9.208 -12.357  1.00 30.00           H  
ATOM   3713  HA  VAL F 249      -3.215 -11.454 -10.605  1.00 30.00           H  
ATOM   3714  HB  VAL F 249      -5.308 -10.546  -9.846  1.00 30.00           H  
ATOM   3715 HG11 VAL F 249      -4.548  -8.486  -8.937  1.00 30.00           H  
ATOM   3716 HG12 VAL F 249      -3.082  -9.417  -9.211  1.00 30.00           H  
ATOM   3717 HG13 VAL F 249      -3.521  -8.137 -10.325  1.00 30.00           H  
ATOM   3718 HG21 VAL F 249      -6.536  -9.856 -11.810  1.00 30.00           H  
ATOM   3719 HG22 VAL F 249      -6.305  -8.445 -10.797  1.00 30.00           H  
ATOM   3720 HG23 VAL F 249      -5.308  -8.657 -12.225  1.00 30.00           H  
ATOM   3721  N   VAL F 250      -4.936 -13.069 -11.520  1.00 30.00           N  
ATOM   3722  CA  VAL F 250      -5.599 -14.201 -12.155  1.00 30.00           C  
ATOM   3723  C   VAL F 250      -6.884 -14.515 -11.372  1.00 30.00           C  
ATOM   3724  O   VAL F 250      -6.843 -14.667 -10.150  1.00 30.00           O  
ATOM   3725  CB  VAL F 250      -4.678 -15.454 -12.179  1.00 30.00           C  
ATOM   3726  CG1 VAL F 250      -5.341 -16.688 -12.825  1.00 30.00           C  
ATOM   3727  CG2 VAL F 250      -3.337 -15.164 -12.882  1.00 30.00           C  
ATOM   3728  H   VAL F 250      -4.586 -13.231 -10.583  1.00 30.00           H  
ATOM   3729  HA  VAL F 250      -5.867 -13.961 -13.184  1.00 30.00           H  
ATOM   3730  HB  VAL F 250      -4.432 -15.720 -11.151  1.00 30.00           H  
ATOM   3731 HG11 VAL F 250      -5.670 -16.469 -13.842  1.00 30.00           H  
ATOM   3732 HG12 VAL F 250      -4.645 -17.526 -12.876  1.00 30.00           H  
ATOM   3733 HG13 VAL F 250      -6.207 -17.033 -12.261  1.00 30.00           H  
ATOM   3734 HG21 VAL F 250      -2.713 -16.057 -12.925  1.00 30.00           H  
ATOM   3735 HG22 VAL F 250      -3.486 -14.816 -13.903  1.00 30.00           H  
ATOM   3736 HG23 VAL F 250      -2.762 -14.404 -12.353  1.00 30.00           H  
ATOM   3737  N   ILE F 251      -8.003 -14.577 -12.105  1.00 30.00           N  
ATOM   3738  CA  ILE F 251      -9.353 -14.749 -11.572  1.00 30.00           C  
ATOM   3739  C   ILE F 251     -10.179 -15.674 -12.484  1.00 30.00           C  
ATOM   3740  O   ILE F 251      -9.860 -15.828 -13.664  1.00 30.00           O  
ATOM   3741  CB  ILE F 251     -10.096 -13.379 -11.456  1.00 30.00           C  
ATOM   3742  CG1 ILE F 251     -10.162 -12.573 -12.782  1.00 30.00           C  
ATOM   3743  CG2 ILE F 251      -9.525 -12.524 -10.307  1.00 30.00           C  
ATOM   3744  CD1 ILE F 251     -11.175 -11.420 -12.762  1.00 30.00           C  
ATOM   3745  H   ILE F 251      -7.946 -14.465 -13.110  1.00 30.00           H  
ATOM   3746  HA  ILE F 251      -9.306 -15.221 -10.589  1.00 30.00           H  
ATOM   3747  HB  ILE F 251     -11.126 -13.598 -11.171  1.00 30.00           H  
ATOM   3748 HG13 ILE F 251     -10.426 -13.217 -13.620  1.00 30.00           H  
ATOM   3749 HG12 ILE F 251      -9.174 -12.179 -13.021  1.00 30.00           H  
ATOM   3750 HG21 ILE F 251     -10.145 -11.649 -10.112  1.00 30.00           H  
ATOM   3751 HG22 ILE F 251      -9.475 -13.094  -9.379  1.00 30.00           H  
ATOM   3752 HG23 ILE F 251      -8.519 -12.168 -10.531  1.00 30.00           H  
ATOM   3753 HD11 ILE F 251     -10.855 -10.611 -12.108  1.00 30.00           H  
ATOM   3754 HD12 ILE F 251     -11.300 -10.998 -13.760  1.00 30.00           H  
ATOM   3755 HD13 ILE F 251     -12.155 -11.757 -12.424  1.00 30.00           H  
ATOM   3756  N   ALA F 252     -11.255 -16.244 -11.920  1.00 30.00           N  
ATOM   3757  CA  ALA F 252     -12.306 -16.928 -12.674  1.00 30.00           C  
ATOM   3758  C   ALA F 252     -13.222 -15.913 -13.389  1.00 30.00           C  
ATOM   3759  O   ALA F 252     -13.891 -15.137 -12.483  1.00 30.00           O  
ATOM   3760  OXT ALA F 252     -13.302 -15.822 -14.595  1.00 30.00           O  
ATOM   3761  CB  ALA F 252     -13.086 -17.859 -11.730  1.00 30.00           C  
ATOM   3762  H   ALA F 252     -11.441 -16.094 -10.939  1.00 30.00           H  
ATOM   3763  HA  ALA F 252     -11.842 -17.555 -13.438  1.00 30.00           H  
ATOM   3765  HB1 ALA F 252     -13.930 -18.324 -12.240  1.00 30.00           H  
ATOM   3766  HB2 ALA F 252     -12.445 -18.662 -11.368  1.00 30.00           H  
ATOM   3767  HB3 ALA F 252     -13.474 -17.326 -10.860  1.00 30.00           H  
TER    3768      ALA F 252
ATOM   3769  N   ASP G 253     -18.396  16.218 -18.370  1.00110.00           N  
ATOM   3770  CA  ASP G 253     -17.154  16.731 -17.758  1.00110.00           C  
ATOM   3771  C   ASP G 253     -17.315  18.256 -17.499  1.00110.00           C  
ATOM   3772  O   ASP G 253     -18.160  18.930 -18.096  1.00110.00           O  
ATOM   3773  CB  ASP G 253     -15.897  16.321 -18.585  1.00110.00           C  
ATOM   3774  CG  ASP G 253     -15.629  17.088 -19.895  1.00110.00           C  
ATOM   3775  OD1 ASP G 253     -16.324  16.778 -20.889  1.00110.00           O  
ATOM   3776  OD2 ASP G 253     -14.848  18.062 -19.839  1.00110.00           O1-
ATOM   3777  H1  ASP G 253     -19.190  16.782 -18.103  1.00110.00           H  
ATOM   3778  H2  ASP G 253     -18.325  16.257 -19.379  1.00110.00           H  
ATOM   3779  HA  ASP G 253     -17.074  16.263 -16.775  1.00110.00           H  
ATOM   3780  HB3 ASP G 253     -15.948  15.256 -18.818  1.00110.00           H  
ATOM   3781  HB2 ASP G 253     -15.014  16.419 -17.949  1.00110.00           H  
ATOM   3782  N   ALA G 254     -16.462  18.767 -16.598  1.00110.00           N  
ATOM   3783  CA  ALA G 254     -16.426  20.166 -16.182  1.00110.00           C  
ATOM   3784  C   ALA G 254     -14.980  20.643 -16.018  1.00110.00           C  
ATOM   3785  O   ALA G 254     -14.088  19.829 -15.776  1.00110.00           O  
ATOM   3786  CB  ALA G 254     -17.203  20.309 -14.861  1.00110.00           C  
ATOM   3787  H   ALA G 254     -15.758  18.172 -16.185  1.00110.00           H  
ATOM   3788  HA  ALA G 254     -16.894  20.796 -16.942  1.00110.00           H  
ATOM   3789  HB1 ALA G 254     -18.251  20.039 -14.994  1.00110.00           H  
ATOM   3790  HB2 ALA G 254     -16.794  19.669 -14.079  1.00110.00           H  
ATOM   3791  HB3 ALA G 254     -17.178  21.335 -14.495  1.00110.00           H  
ATOM   3792  N   GLU G 255     -14.804  21.970 -16.112  1.00110.00           N  
ATOM   3793  CA  GLU G 255     -13.563  22.681 -15.797  1.00110.00           C  
ATOM   3794  C   GLU G 255     -13.648  23.324 -14.398  1.00110.00           C  
ATOM   3795  O   GLU G 255     -12.605  23.600 -13.812  1.00110.00           O  
ATOM   3796  CB  GLU G 255     -13.305  23.782 -16.856  1.00110.00           C  
ATOM   3797  CG  GLU G 255     -13.441  23.358 -18.338  1.00110.00           C  
ATOM   3798  CD  GLU G 255     -12.444  22.300 -18.835  1.00110.00           C  
ATOM   3799  OE1 GLU G 255     -12.871  21.480 -19.677  1.00110.00           O  
ATOM   3800  OE2 GLU G 255     -11.270  22.337 -18.403  1.00110.00           O1-
ATOM   3801  H   GLU G 255     -15.590  22.552 -16.361  1.00110.00           H  
ATOM   3802  HA  GLU G 255     -12.720  21.988 -15.803  1.00110.00           H  
ATOM   3803  HB3 GLU G 255     -12.314  24.208 -16.692  1.00110.00           H  
ATOM   3804  HB2 GLU G 255     -13.996  24.608 -16.696  1.00110.00           H  
ATOM   3805  HG3 GLU G 255     -13.303  24.241 -18.963  1.00110.00           H  
ATOM   3806  HG2 GLU G 255     -14.461  23.024 -18.535  1.00110.00           H  
ATOM   3807  N   PHE G 256     -14.874  23.561 -13.896  1.00110.00           N  
ATOM   3808  CA  PHE G 256     -15.178  24.186 -12.608  1.00110.00           C  
ATOM   3809  C   PHE G 256     -16.666  23.967 -12.281  1.00110.00           C  
ATOM   3810  O   PHE G 256     -17.463  23.659 -13.169  1.00110.00           O  
ATOM   3811  CB  PHE G 256     -14.812  25.697 -12.633  1.00110.00           C  
ATOM   3812  CG  PHE G 256     -15.700  26.628 -13.452  1.00110.00           C  
ATOM   3813  CD1 PHE G 256     -15.556  26.699 -14.853  1.00110.00           C  
ATOM   3814  CD2 PHE G 256     -16.751  27.346 -12.839  1.00110.00           C  
ATOM   3815  CE1 PHE G 256     -16.400  27.504 -15.605  1.00110.00           C  
ATOM   3816  CE2 PHE G 256     -17.586  28.148 -13.607  1.00110.00           C  
ATOM   3817  CZ  PHE G 256     -17.408  28.230 -14.983  1.00110.00           C  
ATOM   3818  H   PHE G 256     -15.685  23.302 -14.439  1.00110.00           H  
ATOM   3819  HA  PHE G 256     -14.581  23.684 -11.845  1.00110.00           H  
ATOM   3820  HB3 PHE G 256     -13.789  25.822 -12.983  1.00110.00           H  
ATOM   3821  HB2 PHE G 256     -14.796  26.070 -11.608  1.00110.00           H  
ATOM   3822  HD1 PHE G 256     -14.778  26.137 -15.343  1.00110.00           H  
ATOM   3823  HD2 PHE G 256     -16.904  27.280 -11.771  1.00110.00           H  
ATOM   3824  HE1 PHE G 256     -16.273  27.565 -16.675  1.00110.00           H  
ATOM   3825  HE2 PHE G 256     -18.379  28.706 -13.132  1.00110.00           H  
ATOM   3826  HZ  PHE G 256     -18.062  28.855 -15.572  1.00110.00           H  
ATOM   3827  N   ARG G 257     -17.008  24.184 -11.003  1.00110.00           N  
ATOM   3828  CA  ARG G 257     -18.379  24.299 -10.499  1.00110.00           C  
ATOM   3829  C   ARG G 257     -18.448  25.515  -9.557  1.00110.00           C  
ATOM   3830  O   ARG G 257     -17.415  25.916  -9.017  1.00110.00           O  
ATOM   3831  CB  ARG G 257     -18.815  22.993  -9.792  1.00110.00           C  
ATOM   3832  CG  ARG G 257     -18.698  21.724 -10.665  1.00110.00           C  
ATOM   3833  CD  ARG G 257     -19.420  20.485 -10.101  1.00110.00           C  
ATOM   3834  NE  ARG G 257     -20.882  20.559 -10.270  1.00110.00           N  
ATOM   3835  CZ  ARG G 257     -21.612  20.130 -11.315  1.00110.00           C  
ATOM   3836  NH1 ARG G 257     -21.061  19.475 -12.349  1.00110.00           N  
ATOM   3837  NH2 ARG G 257     -22.930  20.372 -11.324  1.00110.00           N1+
ATOM   3838  H   ARG G 257     -16.291  24.446 -10.340  1.00110.00           H  
ATOM   3839  HA  ARG G 257     -19.059  24.493 -11.331  1.00110.00           H  
ATOM   3840  HB3 ARG G 257     -19.842  23.108  -9.444  1.00110.00           H  
ATOM   3841  HB2 ARG G 257     -18.207  22.843  -8.900  1.00110.00           H  
ATOM   3842  HG3 ARG G 257     -17.663  21.480 -10.904  1.00110.00           H  
ATOM   3843  HG2 ARG G 257     -19.161  21.976 -11.621  1.00110.00           H  
ATOM   3844  HD3 ARG G 257     -19.294  20.492  -9.019  1.00110.00           H  
ATOM   3845  HD2 ARG G 257     -18.977  19.548 -10.442  1.00110.00           H  
ATOM   3846  HE  ARG G 257     -21.361  21.048  -9.521  1.00110.00           H  
ATOM   3847 HH12 ARG G 257     -21.626  19.167 -13.127  1.00110.00           H  
ATOM   3848 HH11 ARG G 257     -20.068  19.294 -12.356  1.00110.00           H  
ATOM   3849 HH22 ARG G 257     -23.504  20.069 -12.097  1.00110.00           H  
ATOM   3850 HH21 ARG G 257     -23.354  20.906 -10.577  1.00110.00           H  
ATOM   3851  N   HIS G 258     -19.654  26.088  -9.386  1.00110.00           N  
ATOM   3852  CA  HIS G 258     -19.874  27.296  -8.577  1.00110.00           C  
ATOM   3853  C   HIS G 258     -21.000  27.119  -7.541  1.00110.00           C  
ATOM   3854  O   HIS G 258     -20.877  27.653  -6.439  1.00110.00           O  
ATOM   3855  CB  HIS G 258     -20.118  28.518  -9.496  1.00110.00           C  
ATOM   3856  CG  HIS G 258     -21.481  28.605 -10.147  1.00110.00           C  
ATOM   3857  ND1 HIS G 258     -21.887  27.776 -11.180  1.00110.00           N  
ATOM   3858  CD2 HIS G 258     -22.557  29.426  -9.887  1.00110.00           C  
ATOM   3859  CE1 HIS G 258     -23.146  28.109 -11.478  1.00110.00           C  
ATOM   3860  NE2 HIS G 258     -23.618  29.102 -10.733  1.00110.00           N  
ATOM   3861  H   HIS G 258     -20.464  25.698  -9.846  1.00110.00           H  
ATOM   3862  HA  HIS G 258     -18.973  27.511  -7.999  1.00110.00           H  
ATOM   3863  HB3 HIS G 258     -19.358  28.552 -10.278  1.00110.00           H  
ATOM   3864  HB2 HIS G 258     -19.978  29.430  -8.914  1.00110.00           H  
ATOM   3865  HD1 HIS G 258     -21.339  27.055 -11.625  1.00110.00           H  
ATOM   3866  HD2 HIS G 258     -22.653  30.209  -9.149  1.00110.00           H  
ATOM   3867  HE1 HIS G 258     -23.723  27.620 -12.249  1.00110.00           H  
ATOM   3868  N   ASP G 259     -22.060  26.371  -7.897  1.00110.00           N  
ATOM   3869  CA  ASP G 259     -23.204  26.046  -7.029  1.00110.00           C  
ATOM   3870  C   ASP G 259     -22.907  24.873  -6.065  1.00110.00           C  
ATOM   3871  O   ASP G 259     -23.752  24.530  -5.239  1.00110.00           O  
ATOM   3872  CB  ASP G 259     -24.496  25.762  -7.850  1.00110.00           C  
ATOM   3873  CG  ASP G 259     -24.528  24.540  -8.798  1.00110.00           C  
ATOM   3874  OD1 ASP G 259     -25.654  24.216  -9.233  1.00110.00           O  
ATOM   3875  OD2 ASP G 259     -23.455  24.005  -9.165  1.00110.00           O1-
ATOM   3876  H   ASP G 259     -22.099  25.963  -8.820  1.00110.00           H  
ATOM   3877  HA  ASP G 259     -23.409  26.915  -6.402  1.00110.00           H  
ATOM   3878  HB3 ASP G 259     -24.674  26.631  -8.485  1.00110.00           H  
ATOM   3879  HB2 ASP G 259     -25.354  25.724  -7.175  1.00110.00           H  
ATOM   3880  N   SER G 260     -21.729  24.262  -6.231  1.00110.00           N  
ATOM   3881  CA  SER G 260     -21.289  23.005  -5.647  1.00110.00           C  
ATOM   3882  C   SER G 260     -19.767  22.904  -5.827  1.00110.00           C  
ATOM   3883  O   SER G 260     -19.186  23.651  -6.619  1.00110.00           O  
ATOM   3884  CB  SER G 260     -22.065  21.845  -6.316  1.00110.00           C  
ATOM   3885  OG  SER G 260     -21.885  21.822  -7.716  1.00110.00           O  
ATOM   3886  H   SER G 260     -21.090  24.642  -6.914  1.00110.00           H  
ATOM   3887  HA  SER G 260     -21.503  23.017  -4.576  1.00110.00           H  
ATOM   3888  HB3 SER G 260     -23.131  21.924  -6.112  1.00110.00           H  
ATOM   3889  HB2 SER G 260     -21.743  20.882  -5.925  1.00110.00           H  
ATOM   3890  HG  SER G 260     -22.365  22.573  -8.087  1.00110.00           H  
ATOM   3891  N   GLY G 261     -19.142  21.985  -5.078  1.00110.00           N  
ATOM   3892  CA  GLY G 261     -17.710  21.728  -5.165  1.00110.00           C  
ATOM   3893  C   GLY G 261     -17.423  20.798  -6.351  1.00110.00           C  
ATOM   3894  O   GLY G 261     -18.232  19.935  -6.696  1.00110.00           O  
ATOM   3895  H   GLY G 261     -19.679  21.392  -4.457  1.00110.00           H  
ATOM   3896  HA3 GLY G 261     -17.373  21.266  -4.241  1.00110.00           H  
ATOM   3897  HA2 GLY G 261     -17.155  22.663  -5.263  1.00110.00           H  
ATOM   3898  N   TYR G 262     -16.238  20.983  -6.945  1.00110.00           N  
ATOM   3899  CA  TYR G 262     -15.707  20.224  -8.077  1.00110.00           C  
ATOM   3900  C   TYR G 262     -14.806  19.069  -7.576  1.00110.00           C  
ATOM   3901  O   TYR G 262     -14.743  18.795  -6.375  1.00110.00           O  
ATOM   3902  CB  TYR G 262     -15.026  21.265  -9.010  1.00110.00           C  
ATOM   3903  CG  TYR G 262     -14.303  20.801 -10.270  1.00110.00           C  
ATOM   3904  CD1 TYR G 262     -12.969  21.207 -10.488  1.00110.00           C  
ATOM   3905  CD2 TYR G 262     -14.945  19.989 -11.231  1.00110.00           C  
ATOM   3906  CE1 TYR G 262     -12.273  20.788 -11.635  1.00110.00           C  
ATOM   3907  CE2 TYR G 262     -14.246  19.570 -12.383  1.00110.00           C  
ATOM   3908  CZ  TYR G 262     -12.909  19.968 -12.583  1.00110.00           C  
ATOM   3909  OH  TYR G 262     -12.221  19.569 -13.691  1.00110.00           O  
ATOM   3910  H   TYR G 262     -15.626  21.702  -6.585  1.00110.00           H  
ATOM   3911  HA  TYR G 262     -16.532  19.768  -8.628  1.00110.00           H  
ATOM   3912  HB3 TYR G 262     -14.316  21.843  -8.416  1.00110.00           H  
ATOM   3913  HB2 TYR G 262     -15.776  21.988  -9.333  1.00110.00           H  
ATOM   3914  HD1 TYR G 262     -12.465  21.842  -9.776  1.00110.00           H  
ATOM   3915  HD2 TYR G 262     -15.968  19.677 -11.085  1.00110.00           H  
ATOM   3916  HE1 TYR G 262     -11.250  21.099 -11.787  1.00110.00           H  
ATOM   3917  HE2 TYR G 262     -14.737  18.939 -13.109  1.00110.00           H  
ATOM   3918  HH  TYR G 262     -12.797  19.284 -14.408  1.00110.00           H  
ATOM   3919  N   GLU G 263     -14.136  18.394  -8.520  1.00 30.00           N  
ATOM   3920  CA  GLU G 263     -13.239  17.248  -8.342  1.00 30.00           C  
ATOM   3921  C   GLU G 263     -11.915  17.572  -7.603  1.00 30.00           C  
ATOM   3922  O   GLU G 263     -11.132  16.656  -7.354  1.00 30.00           O  
ATOM   3923  CB  GLU G 263     -12.963  16.664  -9.745  1.00 30.00           C  
ATOM   3924  CG  GLU G 263     -14.224  16.302 -10.575  1.00 30.00           C  
ATOM   3925  CD  GLU G 263     -14.932  15.016 -10.133  1.00 30.00           C  
ATOM   3926  OE1 GLU G 263     -14.261  13.960 -10.137  1.00 30.00           O  
ATOM   3927  OE2 GLU G 263     -16.144  15.099  -9.834  1.00 30.00           O1-
ATOM   3928  H   GLU G 263     -14.250  18.687  -9.480  1.00 30.00           H  
ATOM   3929  HA  GLU G 263     -13.765  16.500  -7.748  1.00 30.00           H  
ATOM   3930  HB3 GLU G 263     -12.313  15.793  -9.655  1.00 30.00           H  
ATOM   3931  HB2 GLU G 263     -12.387  17.394 -10.314  1.00 30.00           H  
ATOM   3932  HG3 GLU G 263     -13.935  16.164 -11.616  1.00 30.00           H  
ATOM   3933  HG2 GLU G 263     -14.934  17.129 -10.599  1.00 30.00           H  
ATOM   3934  N   VAL G 264     -11.703  18.854  -7.262  1.00 30.00           N  
ATOM   3935  CA  VAL G 264     -10.583  19.388  -6.483  1.00 30.00           C  
ATOM   3936  C   VAL G 264     -10.991  19.724  -5.027  1.00 30.00           C  
ATOM   3937  O   VAL G 264     -10.198  20.346  -4.318  1.00 30.00           O  
ATOM   3938  CB  VAL G 264     -10.039  20.688  -7.152  1.00 30.00           C  
ATOM   3939  CG1 VAL G 264      -9.506  20.418  -8.569  1.00 30.00           C  
ATOM   3940  CG2 VAL G 264     -11.027  21.877  -7.149  1.00 30.00           C  
ATOM   3941  H   VAL G 264     -12.400  19.535  -7.525  1.00 30.00           H  
ATOM   3942  HA  VAL G 264      -9.777  18.653  -6.433  1.00 30.00           H  
ATOM   3943  HB  VAL G 264      -9.165  21.013  -6.585  1.00 30.00           H  
ATOM   3944 HG11 VAL G 264     -10.298  20.097  -9.246  1.00 30.00           H  
ATOM   3945 HG12 VAL G 264      -9.051  21.311  -8.998  1.00 30.00           H  
ATOM   3946 HG13 VAL G 264      -8.744  19.638  -8.552  1.00 30.00           H  
ATOM   3947 HG21 VAL G 264     -10.643  22.710  -7.739  1.00 30.00           H  
ATOM   3948 HG22 VAL G 264     -11.993  21.595  -7.564  1.00 30.00           H  
ATOM   3949 HG23 VAL G 264     -11.203  22.259  -6.143  1.00 30.00           H  
ATOM   3950  N   HIS G 265     -12.210  19.334  -4.609  1.00 30.00           N  
ATOM   3951  CA  HIS G 265     -12.806  19.707  -3.324  1.00 30.00           C  
ATOM   3952  C   HIS G 265     -13.368  18.493  -2.557  1.00 30.00           C  
ATOM   3953  O   HIS G 265     -13.322  18.497  -1.327  1.00 30.00           O  
ATOM   3954  CB  HIS G 265     -13.855  20.808  -3.581  1.00 30.00           C  
ATOM   3955  CG  HIS G 265     -14.216  21.614  -2.361  1.00 30.00           C  
ATOM   3956  ND1 HIS G 265     -15.184  21.217  -1.458  1.00 30.00           N  
ATOM   3957  CD2 HIS G 265     -13.735  22.815  -1.886  1.00 30.00           C  
ATOM   3958  CE1 HIS G 265     -15.233  22.142  -0.498  1.00 30.00           C  
ATOM   3959  NE2 HIS G 265     -14.386  23.145  -0.696  1.00 30.00           N  
ATOM   3960  H   HIS G 265     -12.810  18.830  -5.247  1.00 30.00           H  
ATOM   3961  HA  HIS G 265     -12.031  20.133  -2.684  1.00 30.00           H  
ATOM   3962  HB3 HIS G 265     -14.764  20.379  -4.006  1.00 30.00           H  
ATOM   3963  HB2 HIS G 265     -13.482  21.511  -4.327  1.00 30.00           H  
ATOM   3964  HD1 HIS G 265     -15.738  20.373  -1.512  1.00 30.00           H  
ATOM   3965  HD2 HIS G 265     -12.973  23.458  -2.301  1.00 30.00           H  
ATOM   3966  HE1 HIS G 265     -15.893  22.079   0.354  1.00 30.00           H  
ATOM   3967  N   HIS G 266     -13.825  17.457  -3.278  1.00 30.00           N  
ATOM   3968  CA  HIS G 266     -14.126  16.132  -2.734  1.00 30.00           C  
ATOM   3969  C   HIS G 266     -14.002  15.088  -3.854  1.00 30.00           C  
ATOM   3970  O   HIS G 266     -14.063  15.439  -5.035  1.00 30.00           O  
ATOM   3971  CB  HIS G 266     -15.517  16.100  -2.055  1.00 30.00           C  
ATOM   3972  CG  HIS G 266     -15.792  14.852  -1.248  1.00 30.00           C  
ATOM   3973  ND1 HIS G 266     -15.072  14.521  -0.113  1.00 30.00           N  
ATOM   3974  CD2 HIS G 266     -16.690  13.822  -1.429  1.00 30.00           C  
ATOM   3975  CE1 HIS G 266     -15.532  13.343   0.316  1.00 30.00           C  
ATOM   3976  NE2 HIS G 266     -16.515  12.858  -0.433  1.00 30.00           N  
ATOM   3977  H   HIS G 266     -13.857  17.522  -4.286  1.00 30.00           H  
ATOM   3978  HA  HIS G 266     -13.365  15.901  -1.986  1.00 30.00           H  
ATOM   3979  HB3 HIS G 266     -16.297  16.187  -2.810  1.00 30.00           H  
ATOM   3980  HB2 HIS G 266     -15.636  16.954  -1.387  1.00 30.00           H  
ATOM   3981  HD1 HIS G 266     -14.326  15.058   0.306  1.00 30.00           H  
ATOM   3982  HD2 HIS G 266     -17.428  13.690  -2.207  1.00 30.00           H  
ATOM   3983  HE1 HIS G 266     -15.142  12.833   1.184  1.00 30.00           H  
ATOM   3984  N   GLN G 267     -13.834  13.817  -3.455  1.00 30.00           N  
ATOM   3985  CA  GLN G 267     -13.720  12.693  -4.376  1.00 30.00           C  
ATOM   3986  C   GLN G 267     -14.269  11.432  -3.694  1.00 30.00           C  
ATOM   3987  O   GLN G 267     -13.496  10.660  -3.127  1.00 30.00           O  
ATOM   3988  CB  GLN G 267     -12.240  12.564  -4.828  1.00 30.00           C  
ATOM   3989  CG  GLN G 267     -12.001  11.604  -6.016  1.00 30.00           C  
ATOM   3990  CD  GLN G 267     -12.617  12.052  -7.349  1.00 30.00           C  
ATOM   3991  OE1 GLN G 267     -12.810  11.229  -8.240  1.00 30.00           O  
ATOM   3992  NE2 GLN G 267     -12.918  13.343  -7.513  1.00 30.00           N  
ATOM   3993  H   GLN G 267     -13.787  13.596  -2.470  1.00 30.00           H  
ATOM   3994  HA  GLN G 267     -14.355  12.882  -5.243  1.00 30.00           H  
ATOM   3995  HB3 GLN G 267     -11.627  12.243  -3.985  1.00 30.00           H  
ATOM   3996  HB2 GLN G 267     -11.841  13.546  -5.086  1.00 30.00           H  
ATOM   3997  HG3 GLN G 267     -12.370  10.607  -5.774  1.00 30.00           H  
ATOM   3998  HG2 GLN G 267     -10.927  11.495  -6.175  1.00 30.00           H  
ATOM   3999 HE22 GLN G 267     -13.339  13.647  -8.385  1.00 30.00           H  
ATOM   4000 HE21 GLN G 267     -12.752  14.018  -6.779  1.00 30.00           H  
ATOM   4001  N   LYS G 268     -15.597  11.235  -3.764  1.00 30.00           N  
ATOM   4002  CA  LYS G 268     -16.231   9.999  -3.305  1.00 30.00           C  
ATOM   4003  C   LYS G 268     -16.208   8.943  -4.422  1.00 30.00           C  
ATOM   4004  O   LYS G 268     -16.482   9.271  -5.579  1.00 30.00           O  
ATOM   4005  CB  LYS G 268     -17.674  10.269  -2.830  1.00 30.00           C  
ATOM   4006  CG  LYS G 268     -18.280   9.063  -2.081  1.00 30.00           C  
ATOM   4007  CD  LYS G 268     -19.730   9.237  -1.618  1.00 30.00           C  
ATOM   4008  CE  LYS G 268     -19.951  10.433  -0.681  1.00 30.00           C  
ATOM   4009  NZ  LYS G 268     -21.234  10.319   0.022  1.00 30.00           N1+
ATOM   4010  H   LYS G 268     -16.188  11.900  -4.241  1.00 30.00           H  
ATOM   4011  HA  LYS G 268     -15.674   9.616  -2.449  1.00 30.00           H  
ATOM   4012  HB3 LYS G 268     -18.301  10.553  -3.675  1.00 30.00           H  
ATOM   4013  HB2 LYS G 268     -17.669  11.123  -2.155  1.00 30.00           H  
ATOM   4014  HG3 LYS G 268     -17.658   8.830  -1.216  1.00 30.00           H  
ATOM   4015  HG2 LYS G 268     -18.247   8.177  -2.713  1.00 30.00           H  
ATOM   4016  HD3 LYS G 268     -20.033   8.312  -1.123  1.00 30.00           H  
ATOM   4017  HD2 LYS G 268     -20.372   9.329  -2.493  1.00 30.00           H  
ATOM   4018  HE3 LYS G 268     -19.921  11.374  -1.232  1.00 30.00           H  
ATOM   4019  HE2 LYS G 268     -19.167  10.479   0.071  1.00 30.00           H  
ATOM   4020  HZ1 LYS G 268     -21.330  11.068   0.693  1.00 30.00           H  
ATOM   4021  HZ2 LYS G 268     -22.003  10.370  -0.631  1.00 30.00           H  
ATOM   4022  HZ3 LYS G 268     -21.270   9.436   0.519  1.00 30.00           H  
ATOM   4023  N   LEU G 269     -15.946   7.689  -4.026  1.00 30.00           N  
ATOM   4024  CA  LEU G 269     -16.070   6.512  -4.875  1.00 30.00           C  
ATOM   4025  C   LEU G 269     -16.792   5.424  -4.073  1.00 30.00           C  
ATOM   4026  O   LEU G 269     -16.216   4.861  -3.147  1.00 30.00           O  
ATOM   4027  CB  LEU G 269     -14.678   6.097  -5.410  1.00 30.00           C  
ATOM   4028  CG  LEU G 269     -14.705   5.045  -6.548  1.00 30.00           C  
ATOM   4029  CD1 LEU G 269     -13.446   5.152  -7.425  1.00 30.00           C  
ATOM   4030  CD2 LEU G 269     -14.902   3.596  -6.058  1.00 30.00           C  
ATOM   4031  H   LEU G 269     -15.729   7.508  -3.053  1.00 30.00           H  
ATOM   4032  HA  LEU G 269     -16.692   6.757  -5.733  1.00 30.00           H  
ATOM   4033  HB3 LEU G 269     -14.023   5.774  -4.600  1.00 30.00           H  
ATOM   4034  HB2 LEU G 269     -14.216   7.003  -5.806  1.00 30.00           H  
ATOM   4035  HG  LEU G 269     -15.544   5.290  -7.201  1.00 30.00           H  
ATOM   4036 HD11 LEU G 269     -12.560   4.806  -6.891  1.00 30.00           H  
ATOM   4037 HD12 LEU G 269     -13.547   4.549  -8.328  1.00 30.00           H  
ATOM   4038 HD13 LEU G 269     -13.262   6.179  -7.744  1.00 30.00           H  
ATOM   4039 HD21 LEU G 269     -14.768   3.502  -4.981  1.00 30.00           H  
ATOM   4040 HD22 LEU G 269     -15.906   3.245  -6.295  1.00 30.00           H  
ATOM   4041 HD23 LEU G 269     -14.200   2.905  -6.526  1.00 30.00           H  
ATOM   4042  N   VAL G 270     -18.043   5.144  -4.451  1.00 30.00           N  
ATOM   4043  CA  VAL G 270     -18.838   4.039  -3.926  1.00 30.00           C  
ATOM   4044  C   VAL G 270     -18.838   2.920  -4.987  1.00 30.00           C  
ATOM   4045  O   VAL G 270     -18.903   3.222  -6.180  1.00 30.00           O  
ATOM   4046  CB  VAL G 270     -20.303   4.485  -3.651  1.00 30.00           C  
ATOM   4047  CG1 VAL G 270     -21.195   3.360  -3.097  1.00 30.00           C  
ATOM   4048  CG2 VAL G 270     -20.362   5.694  -2.698  1.00 30.00           C  
ATOM   4049  H   VAL G 270     -18.452   5.647  -5.231  1.00 30.00           H  
ATOM   4050  HA  VAL G 270     -18.408   3.662  -2.998  1.00 30.00           H  
ATOM   4051  HB  VAL G 270     -20.747   4.808  -4.590  1.00 30.00           H  
ATOM   4052 HG11 VAL G 270     -22.194   3.726  -2.860  1.00 30.00           H  
ATOM   4053 HG12 VAL G 270     -21.317   2.538  -3.802  1.00 30.00           H  
ATOM   4054 HG13 VAL G 270     -20.763   2.959  -2.184  1.00 30.00           H  
ATOM   4055 HG21 VAL G 270     -19.851   5.487  -1.757  1.00 30.00           H  
ATOM   4056 HG22 VAL G 270     -19.900   6.573  -3.146  1.00 30.00           H  
ATOM   4057 HG23 VAL G 270     -21.392   5.966  -2.463  1.00 30.00           H  
ATOM   4058  N   PHE G 271     -18.756   1.654  -4.546  1.00 30.00           N  
ATOM   4059  CA  PHE G 271     -18.756   0.491  -5.435  1.00 30.00           C  
ATOM   4060  C   PHE G 271     -19.531  -0.657  -4.773  1.00 30.00           C  
ATOM   4061  O   PHE G 271     -19.159  -1.089  -3.684  1.00 30.00           O  
ATOM   4062  CB  PHE G 271     -17.306   0.158  -5.862  1.00 30.00           C  
ATOM   4063  CG  PHE G 271     -17.071  -0.992  -6.837  1.00 30.00           C  
ATOM   4064  CD1 PHE G 271     -15.789  -1.577  -6.899  1.00 30.00           C  
ATOM   4065  CD2 PHE G 271     -18.020  -1.350  -7.823  1.00 30.00           C  
ATOM   4066  CE1 PHE G 271     -15.500  -2.547  -7.851  1.00 30.00           C  
ATOM   4067  CE2 PHE G 271     -17.704  -2.304  -8.781  1.00 30.00           C  
ATOM   4068  CZ  PHE G 271     -16.455  -2.908  -8.789  1.00 30.00           C  
ATOM   4069  H   PHE G 271     -18.695   1.464  -3.554  1.00 30.00           H  
ATOM   4070  HA  PHE G 271     -19.299   0.762  -6.338  1.00 30.00           H  
ATOM   4071  HB3 PHE G 271     -16.702  -0.016  -4.970  1.00 30.00           H  
ATOM   4072  HB2 PHE G 271     -16.878   1.039  -6.340  1.00 30.00           H  
ATOM   4073  HD1 PHE G 271     -15.025  -1.280  -6.195  1.00 30.00           H  
ATOM   4074  HD2 PHE G 271     -18.998  -0.896  -7.846  1.00 30.00           H  
ATOM   4075  HE1 PHE G 271     -14.526  -3.012  -7.872  1.00 30.00           H  
ATOM   4076  HE2 PHE G 271     -18.432  -2.590  -9.523  1.00 30.00           H  
ATOM   4077  HZ  PHE G 271     -16.223  -3.655  -9.532  1.00 30.00           H  
ATOM   4078  N   PHE G 272     -20.618  -1.082  -5.443  1.00 30.00           N  
ATOM   4079  CA  PHE G 272     -21.695  -1.955  -4.959  1.00 30.00           C  
ATOM   4080  C   PHE G 272     -22.525  -1.256  -3.871  1.00 30.00           C  
ATOM   4081  O   PHE G 272     -22.353  -1.531  -2.684  1.00 30.00           O  
ATOM   4082  CB  PHE G 272     -21.210  -3.371  -4.561  1.00 30.00           C  
ATOM   4083  CG  PHE G 272     -20.712  -4.197  -5.733  1.00 30.00           C  
ATOM   4084  CD1 PHE G 272     -21.630  -4.792  -6.625  1.00 30.00           C  
ATOM   4085  CD2 PHE G 272     -19.336  -4.233  -6.038  1.00 30.00           C  
ATOM   4086  CE1 PHE G 272     -21.171  -5.432  -7.768  1.00 30.00           C  
ATOM   4087  CE2 PHE G 272     -18.897  -4.891  -7.178  1.00 30.00           C  
ATOM   4088  CZ  PHE G 272     -19.811  -5.470  -8.048  1.00 30.00           C  
ATOM   4089  H   PHE G 272     -20.820  -0.636  -6.328  1.00 30.00           H  
ATOM   4090  HA  PHE G 272     -22.374  -2.084  -5.802  1.00 30.00           H  
ATOM   4091  HB3 PHE G 272     -22.034  -3.918  -4.099  1.00 30.00           H  
ATOM   4092  HB2 PHE G 272     -20.428  -3.326  -3.803  1.00 30.00           H  
ATOM   4093  HD1 PHE G 272     -22.691  -4.738  -6.430  1.00 30.00           H  
ATOM   4094  HD2 PHE G 272     -18.624  -3.746  -5.389  1.00 30.00           H  
ATOM   4095  HE1 PHE G 272     -21.874  -5.882  -8.454  1.00 30.00           H  
ATOM   4096  HE2 PHE G 272     -17.842  -4.928  -7.404  1.00 30.00           H  
ATOM   4097  HZ  PHE G 272     -19.463  -5.944  -8.951  1.00 30.00           H  
ATOM   4098  N   ALA G 273     -23.394  -0.339  -4.329  1.00 30.00           N  
ATOM   4099  CA  ALA G 273     -24.307   0.467  -3.514  1.00 30.00           C  
ATOM   4100  C   ALA G 273     -25.643  -0.227  -3.195  1.00 30.00           C  
ATOM   4101  O   ALA G 273     -26.420   0.318  -2.413  1.00 30.00           O  
ATOM   4102  CB  ALA G 273     -24.564   1.782  -4.265  1.00 30.00           C  
ATOM   4103  H   ALA G 273     -23.466  -0.190  -5.326  1.00 30.00           H  
ATOM   4104  HA  ALA G 273     -23.829   0.702  -2.564  1.00 30.00           H  
ATOM   4105  HB1 ALA G 273     -25.181   2.464  -3.679  1.00 30.00           H  
ATOM   4106  HB2 ALA G 273     -23.628   2.294  -4.481  1.00 30.00           H  
ATOM   4107  HB3 ALA G 273     -25.071   1.608  -5.216  1.00 30.00           H  
ATOM   4108  N   GLU G 274     -25.885  -1.394  -3.811  1.00 30.00           N  
ATOM   4109  CA  GLU G 274     -27.088  -2.211  -3.674  1.00 30.00           C  
ATOM   4110  C   GLU G 274     -26.676  -3.642  -3.300  1.00 30.00           C  
ATOM   4111  O   GLU G 274     -25.541  -4.039  -3.579  1.00 30.00           O  
ATOM   4112  CB  GLU G 274     -27.849  -2.197  -5.015  1.00 30.00           C  
ATOM   4113  CG  GLU G 274     -28.271  -0.791  -5.514  1.00 30.00           C  
ATOM   4114  CD  GLU G 274     -29.373  -0.089  -4.703  1.00 30.00           C  
ATOM   4115  OE1 GLU G 274     -29.351   1.162  -4.696  1.00 30.00           O  
ATOM   4116  OE2 GLU G 274     -30.232  -0.791  -4.125  1.00 30.00           O1-
ATOM   4117  H   GLU G 274     -25.180  -1.773  -4.426  1.00 30.00           H  
ATOM   4118  HA  GLU G 274     -27.732  -1.821  -2.883  1.00 30.00           H  
ATOM   4119  HB3 GLU G 274     -28.724  -2.842  -4.934  1.00 30.00           H  
ATOM   4120  HB2 GLU G 274     -27.224  -2.656  -5.783  1.00 30.00           H  
ATOM   4121  HG3 GLU G 274     -28.639  -0.877  -6.534  1.00 30.00           H  
ATOM   4122  HG2 GLU G 274     -27.397  -0.143  -5.582  1.00 30.00           H  
ATOM   4123  N   ASP G 275     -27.598  -4.385  -2.659  1.00 30.00           N  
ATOM   4124  CA  ASP G 275     -27.319  -5.714  -2.106  1.00 30.00           C  
ATOM   4125  C   ASP G 275     -27.070  -6.772  -3.202  1.00 30.00           C  
ATOM   4126  O   ASP G 275     -27.662  -6.694  -4.279  1.00 30.00           O  
ATOM   4127  CB  ASP G 275     -28.371  -6.197  -1.071  1.00 30.00           C  
ATOM   4128  CG  ASP G 275     -29.778  -6.504  -1.612  1.00 30.00           C  
ATOM   4129  OD1 ASP G 275     -30.449  -5.553  -2.072  1.00 30.00           O  
ATOM   4130  OD2 ASP G 275     -30.137  -7.703  -1.612  1.00 30.00           O1-
ATOM   4131  H   ASP G 275     -28.526  -4.021  -2.494  1.00 30.00           H  
ATOM   4132  HA  ASP G 275     -26.386  -5.585  -1.566  1.00 30.00           H  
ATOM   4133  HB3 ASP G 275     -28.498  -5.416  -0.322  1.00 30.00           H  
ATOM   4134  HB2 ASP G 275     -27.977  -7.050  -0.514  1.00 30.00           H  
ATOM   4135  N   VAL G 276     -26.197  -7.741  -2.884  1.00 30.00           N  
ATOM   4136  CA  VAL G 276     -25.793  -8.832  -3.772  1.00 30.00           C  
ATOM   4137  C   VAL G 276     -25.644 -10.136  -2.961  1.00 30.00           C  
ATOM   4138  O   VAL G 276     -25.167 -10.101  -1.829  1.00 30.00           O  
ATOM   4139  CB  VAL G 276     -24.475  -8.477  -4.529  1.00 30.00           C  
ATOM   4140  CG1 VAL G 276     -23.257  -8.237  -3.613  1.00 30.00           C  
ATOM   4141  CG2 VAL G 276     -24.110  -9.506  -5.615  1.00 30.00           C  
ATOM   4142  H   VAL G 276     -25.770  -7.739  -1.967  1.00 30.00           H  
ATOM   4143  HA  VAL G 276     -26.583  -9.000  -4.506  1.00 30.00           H  
ATOM   4144  HB  VAL G 276     -24.665  -7.537  -5.050  1.00 30.00           H  
ATOM   4145 HG11 VAL G 276     -23.467  -7.487  -2.849  1.00 30.00           H  
ATOM   4146 HG12 VAL G 276     -22.949  -9.152  -3.109  1.00 30.00           H  
ATOM   4147 HG13 VAL G 276     -22.401  -7.881  -4.188  1.00 30.00           H  
ATOM   4148 HG21 VAL G 276     -23.263  -9.164  -6.210  1.00 30.00           H  
ATOM   4149 HG22 VAL G 276     -23.836 -10.465  -5.181  1.00 30.00           H  
ATOM   4150 HG23 VAL G 276     -24.942  -9.674  -6.297  1.00 30.00           H  
ATOM   4151  N   GLY G 277     -26.085 -11.264  -3.541  1.00 30.00           N  
ATOM   4152  CA  GLY G 277     -26.155 -12.561  -2.863  1.00 30.00           C  
ATOM   4153  C   GLY G 277     -24.914 -13.435  -3.108  1.00 30.00           C  
ATOM   4154  O   GLY G 277     -24.690 -14.378  -2.349  1.00 30.00           O  
ATOM   4155  H   GLY G 277     -26.465 -11.226  -4.478  1.00 30.00           H  
ATOM   4156  HA3 GLY G 277     -27.028 -13.094  -3.240  1.00 30.00           H  
ATOM   4157  HA2 GLY G 277     -26.308 -12.437  -1.789  1.00 30.00           H  
ATOM   4158  N   SER G 278     -24.108 -13.134  -4.139  1.00 30.00           N  
ATOM   4159  CA  SER G 278     -22.854 -13.823  -4.443  1.00 30.00           C  
ATOM   4160  C   SER G 278     -21.975 -12.917  -5.313  1.00 30.00           C  
ATOM   4161  O   SER G 278     -22.431 -12.437  -6.351  1.00 30.00           O  
ATOM   4162  CB  SER G 278     -23.114 -15.219  -5.063  1.00 30.00           C  
ATOM   4163  OG  SER G 278     -23.726 -15.157  -6.338  1.00 30.00           O  
ATOM   4164  H   SER G 278     -24.338 -12.354  -4.738  1.00 30.00           H  
ATOM   4165  HA  SER G 278     -22.332 -13.976  -3.496  1.00 30.00           H  
ATOM   4166  HB3 SER G 278     -23.731 -15.832  -4.406  1.00 30.00           H  
ATOM   4167  HB2 SER G 278     -22.169 -15.751  -5.172  1.00 30.00           H  
ATOM   4168  HG  SER G 278     -24.625 -14.839  -6.222  1.00 30.00           H  
ATOM   4169  N   ASN G 279     -20.728 -12.705  -4.867  1.00 30.00           N  
ATOM   4170  CA  ASN G 279     -19.735 -11.901  -5.568  1.00 30.00           C  
ATOM   4171  C   ASN G 279     -18.566 -12.788  -6.021  1.00 30.00           C  
ATOM   4172  O   ASN G 279     -18.087 -13.627  -5.258  1.00 30.00           O  
ATOM   4173  CB  ASN G 279     -19.240 -10.767  -4.638  1.00 30.00           C  
ATOM   4174  CG  ASN G 279     -18.401  -9.724  -5.384  1.00 30.00           C  
ATOM   4175  OD1 ASN G 279     -18.918  -8.984  -6.216  1.00 30.00           O  
ATOM   4176  ND2 ASN G 279     -17.099  -9.676  -5.108  1.00 30.00           N  
ATOM   4177  H   ASN G 279     -20.430 -13.110  -3.989  1.00 30.00           H  
ATOM   4178  HA  ASN G 279     -20.156 -11.454  -6.470  1.00 30.00           H  
ATOM   4179  HB3 ASN G 279     -18.686 -11.169  -3.788  1.00 30.00           H  
ATOM   4180  HB2 ASN G 279     -20.098 -10.241  -4.218  1.00 30.00           H  
ATOM   4181 HD22 ASN G 279     -16.499  -9.026  -5.594  1.00 30.00           H  
ATOM   4182 HD21 ASN G 279     -16.689 -10.299  -4.421  1.00 30.00           H  
ATOM   4183  N   LYS G 280     -18.086 -12.508  -7.239  1.00 30.00           N  
ATOM   4184  CA  LYS G 280     -16.804 -12.960  -7.763  1.00 30.00           C  
ATOM   4185  C   LYS G 280     -16.322 -11.933  -8.800  1.00 30.00           C  
ATOM   4186  O   LYS G 280     -17.139 -11.203  -9.363  1.00 30.00           O  
ATOM   4187  CB  LYS G 280     -16.916 -14.396  -8.338  1.00 30.00           C  
ATOM   4188  CG  LYS G 280     -17.671 -14.527  -9.678  1.00 30.00           C  
ATOM   4189  CD  LYS G 280     -17.732 -15.972 -10.192  1.00 30.00           C  
ATOM   4190  CE  LYS G 280     -18.438 -16.068 -11.555  1.00 30.00           C  
ATOM   4191  NZ  LYS G 280     -18.507 -17.456 -12.045  1.00 30.00           N1+
ATOM   4192  H   LYS G 280     -18.557 -11.820  -7.811  1.00 30.00           H  
ATOM   4193  HA  LYS G 280     -16.079 -12.962  -6.946  1.00 30.00           H  
ATOM   4194  HB3 LYS G 280     -17.366 -15.054  -7.595  1.00 30.00           H  
ATOM   4195  HB2 LYS G 280     -15.904 -14.776  -8.488  1.00 30.00           H  
ATOM   4196  HG3 LYS G 280     -17.193 -13.914 -10.442  1.00 30.00           H  
ATOM   4197  HG2 LYS G 280     -18.683 -14.140  -9.562  1.00 30.00           H  
ATOM   4198  HD3 LYS G 280     -18.252 -16.590  -9.457  1.00 30.00           H  
ATOM   4199  HD2 LYS G 280     -16.718 -16.369 -10.268  1.00 30.00           H  
ATOM   4200  HE3 LYS G 280     -17.910 -15.467 -12.295  1.00 30.00           H  
ATOM   4201  HE2 LYS G 280     -19.452 -15.674 -11.483  1.00 30.00           H  
ATOM   4202  HZ1 LYS G 280     -18.971 -17.472 -12.942  1.00 30.00           H  
ATOM   4203  HZ2 LYS G 280     -17.573 -17.827 -12.146  1.00 30.00           H  
ATOM   4204  HZ3 LYS G 280     -19.028 -18.022 -11.390  1.00 30.00           H  
ATOM   4205  N   GLY G 281     -15.004 -11.941  -9.055  1.00 30.00           N  
ATOM   4206  CA  GLY G 281     -14.338 -11.220 -10.144  1.00 30.00           C  
ATOM   4207  C   GLY G 281     -14.407  -9.684 -10.071  1.00 30.00           C  
ATOM   4208  O   GLY G 281     -14.112  -9.037 -11.076  1.00 30.00           O  
ATOM   4209  H   GLY G 281     -14.419 -12.569  -8.523  1.00 30.00           H  
ATOM   4210  HA3 GLY G 281     -14.750 -11.554 -11.098  1.00 30.00           H  
ATOM   4211  HA2 GLY G 281     -13.286 -11.509 -10.146  1.00 30.00           H  
ATOM   4212  N   ALA G 282     -14.809  -9.095  -8.929  1.00 30.00           N  
ATOM   4213  CA  ALA G 282     -14.834  -7.649  -8.713  1.00 30.00           C  
ATOM   4214  C   ALA G 282     -13.406  -7.109  -8.550  1.00 30.00           C  
ATOM   4215  O   ALA G 282     -12.648  -7.654  -7.749  1.00 30.00           O  
ATOM   4216  CB  ALA G 282     -15.682  -7.330  -7.471  1.00 30.00           C  
ATOM   4217  H   ALA G 282     -15.031  -9.669  -8.127  1.00 30.00           H  
ATOM   4218  HA  ALA G 282     -15.309  -7.178  -9.574  1.00 30.00           H  
ATOM   4219  HB1 ALA G 282     -15.273  -7.790  -6.571  1.00 30.00           H  
ATOM   4220  HB2 ALA G 282     -15.733  -6.255  -7.297  1.00 30.00           H  
ATOM   4221  HB3 ALA G 282     -16.704  -7.689  -7.593  1.00 30.00           H  
ATOM   4222  N   ILE G 283     -13.062  -6.063  -9.315  1.00 30.00           N  
ATOM   4223  CA  ILE G 283     -11.761  -5.401  -9.247  1.00 30.00           C  
ATOM   4224  C   ILE G 283     -11.961  -3.879  -9.339  1.00 30.00           C  
ATOM   4225  O   ILE G 283     -12.691  -3.403 -10.208  1.00 30.00           O  
ATOM   4226  CB  ILE G 283     -10.759  -5.878 -10.350  1.00 30.00           C  
ATOM   4227  CG1 ILE G 283     -10.557  -7.416 -10.282  1.00 30.00           C  
ATOM   4228  CG2 ILE G 283      -9.402  -5.127 -10.284  1.00 30.00           C  
ATOM   4229  CD1 ILE G 283      -9.397  -7.978 -11.112  1.00 30.00           C  
ATOM   4230  H   ILE G 283     -13.729  -5.666  -9.966  1.00 30.00           H  
ATOM   4231  HA  ILE G 283     -11.312  -5.617  -8.281  1.00 30.00           H  
ATOM   4232  HB  ILE G 283     -11.193  -5.657 -11.324  1.00 30.00           H  
ATOM   4233 HG13 ILE G 283     -11.472  -7.917 -10.596  1.00 30.00           H  
ATOM   4234 HG12 ILE G 283     -10.401  -7.718  -9.249  1.00 30.00           H  
ATOM   4235 HG21 ILE G 283      -9.509  -4.050 -10.409  1.00 30.00           H  
ATOM   4236 HG22 ILE G 283      -8.900  -5.304  -9.332  1.00 30.00           H  
ATOM   4237 HG23 ILE G 283      -8.728  -5.436 -11.082  1.00 30.00           H  
ATOM   4238 HD11 ILE G 283      -9.448  -9.064 -11.175  1.00 30.00           H  
ATOM   4239 HD12 ILE G 283      -9.405  -7.581 -12.126  1.00 30.00           H  
ATOM   4240 HD13 ILE G 283      -8.440  -7.730 -10.656  1.00 30.00           H  
ATOM   4241  N   ILE G 284     -11.266  -3.158  -8.448  1.00 30.00           N  
ATOM   4242  CA  ILE G 284     -11.135  -1.705  -8.435  1.00 30.00           C  
ATOM   4243  C   ILE G 284      -9.655  -1.342  -8.233  1.00 30.00           C  
ATOM   4244  O   ILE G 284      -8.957  -1.995  -7.456  1.00 30.00           O  
ATOM   4245  CB  ILE G 284     -12.013  -1.038  -7.324  1.00 30.00           C  
ATOM   4246  CG1 ILE G 284     -11.878   0.504  -7.200  1.00 30.00           C  
ATOM   4247  CG2 ILE G 284     -11.819  -1.665  -5.927  1.00 30.00           C  
ATOM   4248  CD1 ILE G 284     -12.243   1.303  -8.461  1.00 30.00           C  
ATOM   4249  H   ILE G 284     -10.701  -3.643  -7.762  1.00 30.00           H  
ATOM   4250  HA  ILE G 284     -11.449  -1.319  -9.403  1.00 30.00           H  
ATOM   4251  HB  ILE G 284     -13.044  -1.224  -7.614  1.00 30.00           H  
ATOM   4252 HG13 ILE G 284     -10.878   0.781  -6.868  1.00 30.00           H  
ATOM   4253 HG12 ILE G 284     -12.542   0.843  -6.403  1.00 30.00           H  
ATOM   4254 HG21 ILE G 284     -10.825  -1.463  -5.530  1.00 30.00           H  
ATOM   4255 HG22 ILE G 284     -12.539  -1.260  -5.214  1.00 30.00           H  
ATOM   4256 HG23 ILE G 284     -11.963  -2.745  -5.939  1.00 30.00           H  
ATOM   4257 HD11 ILE G 284     -13.315   1.269  -8.646  1.00 30.00           H  
ATOM   4258 HD12 ILE G 284     -11.968   2.351  -8.341  1.00 30.00           H  
ATOM   4259 HD13 ILE G 284     -11.735   0.939  -9.353  1.00 30.00           H  
ATOM   4260  N   GLY G 285      -9.214  -0.285  -8.922  1.00 30.00           N  
ATOM   4261  CA  GLY G 285      -7.910   0.312  -8.684  1.00 30.00           C  
ATOM   4262  C   GLY G 285      -7.832   1.660  -9.393  1.00 30.00           C  
ATOM   4263  O   GLY G 285      -8.749   2.058 -10.109  1.00 30.00           O  
ATOM   4264  H   GLY G 285      -9.825   0.198  -9.566  1.00 30.00           H  
ATOM   4265  HA3 GLY G 285      -7.119  -0.349  -9.042  1.00 30.00           H  
ATOM   4266  HA2 GLY G 285      -7.780   0.483  -7.615  1.00 30.00           H  
ATOM   4267  N   LEU G 286      -6.704   2.359  -9.203  1.00 30.00           N  
ATOM   4268  CA  LEU G 286      -6.348   3.532 -10.004  1.00 30.00           C  
ATOM   4269  C   LEU G 286      -5.756   3.089 -11.352  1.00 30.00           C  
ATOM   4270  O   LEU G 286      -6.032   3.708 -12.375  1.00 30.00           O  
ATOM   4271  CB  LEU G 286      -5.301   4.400  -9.265  1.00 30.00           C  
ATOM   4272  CG  LEU G 286      -5.684   4.881  -7.849  1.00 30.00           C  
ATOM   4273  CD1 LEU G 286      -4.506   5.648  -7.209  1.00 30.00           C  
ATOM   4274  CD2 LEU G 286      -6.989   5.698  -7.823  1.00 30.00           C  
ATOM   4275  H   LEU G 286      -5.984   1.997  -8.593  1.00 30.00           H  
ATOM   4276  HA  LEU G 286      -7.236   4.135 -10.198  1.00 30.00           H  
ATOM   4277  HB3 LEU G 286      -5.079   5.275  -9.877  1.00 30.00           H  
ATOM   4278  HB2 LEU G 286      -4.365   3.843  -9.192  1.00 30.00           H  
ATOM   4279  HG  LEU G 286      -5.849   3.995  -7.237  1.00 30.00           H  
ATOM   4280 HD11 LEU G 286      -3.606   5.608  -7.824  1.00 30.00           H  
ATOM   4281 HD12 LEU G 286      -4.726   6.704  -7.048  1.00 30.00           H  
ATOM   4282 HD13 LEU G 286      -4.241   5.223  -6.243  1.00 30.00           H  
ATOM   4283 HD21 LEU G 286      -7.821   5.086  -7.474  1.00 30.00           H  
ATOM   4284 HD22 LEU G 286      -6.927   6.556  -7.155  1.00 30.00           H  
ATOM   4285 HD23 LEU G 286      -7.253   6.074  -8.810  1.00 30.00           H  
ATOM   4286  N   MET G 287      -4.933   2.032 -11.301  1.00 30.00           N  
ATOM   4287  CA  MET G 287      -3.992   1.647 -12.336  1.00 30.00           C  
ATOM   4288  C   MET G 287      -4.043   0.123 -12.492  1.00 30.00           C  
ATOM   4289  O   MET G 287      -3.229  -0.590 -11.907  1.00 30.00           O  
ATOM   4290  CB  MET G 287      -2.619   2.221 -11.919  1.00 30.00           C  
ATOM   4291  CG  MET G 287      -1.519   2.086 -12.969  1.00 30.00           C  
ATOM   4292  SD  MET G 287       0.002   2.958 -12.521  1.00 30.00           S  
ATOM   4293  CE  MET G 287       0.889   2.747 -14.080  1.00 30.00           C  
ATOM   4294  H   MET G 287      -4.791   1.573 -10.411  1.00 30.00           H  
ATOM   4295  HA  MET G 287      -4.280   2.087 -13.291  1.00 30.00           H  
ATOM   4296  HB3 MET G 287      -2.282   1.759 -10.990  1.00 30.00           H  
ATOM   4297  HB2 MET G 287      -2.735   3.280 -11.690  1.00 30.00           H  
ATOM   4298  HG3 MET G 287      -1.873   2.484 -13.920  1.00 30.00           H  
ATOM   4299  HG2 MET G 287      -1.274   1.039 -13.132  1.00 30.00           H  
ATOM   4300  HE1 MET G 287       1.060   1.693 -14.284  1.00 30.00           H  
ATOM   4301  HE2 MET G 287       0.307   3.173 -14.895  1.00 30.00           H  
ATOM   4302  HE3 MET G 287       1.852   3.249 -14.050  1.00 30.00           H  
ATOM   4303  N   VAL G 288      -5.043  -0.341 -13.254  1.00 30.00           N  
ATOM   4304  CA  VAL G 288      -5.293  -1.749 -13.551  1.00 30.00           C  
ATOM   4305  C   VAL G 288      -4.581  -2.103 -14.873  1.00 30.00           C  
ATOM   4306  O   VAL G 288      -4.946  -1.557 -15.910  1.00 30.00           O  
ATOM   4307  CB  VAL G 288      -6.823  -2.014 -13.672  1.00 30.00           C  
ATOM   4308  CG1 VAL G 288      -7.192  -3.405 -14.229  1.00 30.00           C  
ATOM   4309  CG2 VAL G 288      -7.538  -1.788 -12.325  1.00 30.00           C  
ATOM   4310  H   VAL G 288      -5.659   0.315 -13.714  1.00 30.00           H  
ATOM   4311  HA  VAL G 288      -4.908  -2.371 -12.745  1.00 30.00           H  
ATOM   4312  HB  VAL G 288      -7.242  -1.276 -14.355  1.00 30.00           H  
ATOM   4313 HG11 VAL G 288      -8.269  -3.562 -14.201  1.00 30.00           H  
ATOM   4314 HG12 VAL G 288      -6.887  -3.532 -15.268  1.00 30.00           H  
ATOM   4315 HG13 VAL G 288      -6.728  -4.199 -13.643  1.00 30.00           H  
ATOM   4316 HG21 VAL G 288      -8.613  -1.945 -12.420  1.00 30.00           H  
ATOM   4317 HG22 VAL G 288      -7.175  -2.473 -11.560  1.00 30.00           H  
ATOM   4318 HG23 VAL G 288      -7.396  -0.772 -11.956  1.00 30.00           H  
ATOM   4319  N   GLY G 289      -3.561  -2.970 -14.812  1.00 30.00           N  
ATOM   4320  CA  GLY G 289      -2.711  -3.309 -15.951  1.00 30.00           C  
ATOM   4321  C   GLY G 289      -2.378  -4.798 -15.888  1.00 30.00           C  
ATOM   4322  O   GLY G 289      -1.280  -5.161 -15.465  1.00 30.00           O  
ATOM   4323  H   GLY G 289      -3.312  -3.379 -13.918  1.00 30.00           H  
ATOM   4324  HA3 GLY G 289      -1.793  -2.724 -15.905  1.00 30.00           H  
ATOM   4325  HA2 GLY G 289      -3.180  -3.080 -16.908  1.00 30.00           H  
ATOM   4326  N   GLY G 290      -3.313  -5.642 -16.352  1.00 30.00           N  
ATOM   4327  CA  GLY G 290      -3.160  -7.091 -16.449  1.00 30.00           C  
ATOM   4328  C   GLY G 290      -4.193  -7.754 -15.538  1.00 30.00           C  
ATOM   4329  O   GLY G 290      -4.044  -7.722 -14.317  1.00 30.00           O  
ATOM   4330  H   GLY G 290      -4.181  -5.255 -16.698  1.00 30.00           H  
ATOM   4331  HA3 GLY G 290      -2.165  -7.424 -16.151  1.00 30.00           H  
ATOM   4332  HA2 GLY G 290      -3.291  -7.408 -17.482  1.00 30.00           H  
ATOM   4333  N   VAL G 291      -5.205  -8.395 -16.148  1.00 30.00           N  
ATOM   4334  CA  VAL G 291      -6.178  -9.263 -15.484  1.00 30.00           C  
ATOM   4335  C   VAL G 291      -6.444 -10.457 -16.421  1.00 30.00           C  
ATOM   4336  O   VAL G 291      -6.846 -10.241 -17.565  1.00 30.00           O  
ATOM   4337  CB  VAL G 291      -7.543  -8.565 -15.187  1.00 30.00           C  
ATOM   4338  CG1 VAL G 291      -8.521  -9.500 -14.443  1.00 30.00           C  
ATOM   4339  CG2 VAL G 291      -7.394  -7.249 -14.401  1.00 30.00           C  
ATOM   4340  H   VAL G 291      -5.262  -8.380 -17.158  1.00 30.00           H  
ATOM   4341  HA  VAL G 291      -5.759  -9.628 -14.548  1.00 30.00           H  
ATOM   4342  HB  VAL G 291      -8.013  -8.299 -16.135  1.00 30.00           H  
ATOM   4343 HG11 VAL G 291      -9.421  -8.973 -14.130  1.00 30.00           H  
ATOM   4344 HG12 VAL G 291      -8.843 -10.334 -15.063  1.00 30.00           H  
ATOM   4345 HG13 VAL G 291      -8.066  -9.915 -13.544  1.00 30.00           H  
ATOM   4346 HG21 VAL G 291      -8.365  -6.793 -14.206  1.00 30.00           H  
ATOM   4347 HG22 VAL G 291      -6.905  -7.407 -13.441  1.00 30.00           H  
ATOM   4348 HG23 VAL G 291      -6.811  -6.514 -14.957  1.00 30.00           H  
ATOM   4349  N   VAL G 292      -6.214 -11.684 -15.929  1.00 30.00           N  
ATOM   4350  CA  VAL G 292      -6.349 -12.917 -16.707  1.00 30.00           C  
ATOM   4351  C   VAL G 292      -7.596 -13.684 -16.222  1.00 30.00           C  
ATOM   4352  O   VAL G 292      -7.644 -14.125 -15.074  1.00 30.00           O  
ATOM   4353  CB  VAL G 292      -5.094 -13.823 -16.570  1.00 30.00           C  
ATOM   4354  CG1 VAL G 292      -5.179 -15.105 -17.423  1.00 30.00           C  
ATOM   4355  CG2 VAL G 292      -3.800 -13.065 -16.926  1.00 30.00           C  
ATOM   4356  H   VAL G 292      -5.883 -11.790 -14.978  1.00 30.00           H  
ATOM   4357  HA  VAL G 292      -6.468 -12.688 -17.768  1.00 30.00           H  
ATOM   4358  HB  VAL G 292      -5.002 -14.131 -15.528  1.00 30.00           H  
ATOM   4359 HG11 VAL G 292      -6.003 -15.750 -17.117  1.00 30.00           H  
ATOM   4360 HG12 VAL G 292      -5.315 -14.864 -18.478  1.00 30.00           H  
ATOM   4361 HG13 VAL G 292      -4.267 -15.695 -17.336  1.00 30.00           H  
ATOM   4362 HG21 VAL G 292      -3.635 -12.212 -16.268  1.00 30.00           H  
ATOM   4363 HG22 VAL G 292      -2.928 -13.712 -16.822  1.00 30.00           H  
ATOM   4364 HG23 VAL G 292      -3.824 -12.698 -17.952  1.00 30.00           H  
ATOM   4365  N   ILE G 293      -8.584 -13.792 -17.120  1.00 30.00           N  
ATOM   4366  CA  ILE G 293      -9.920 -14.354 -16.901  1.00 30.00           C  
ATOM   4367  C   ILE G 293     -10.021 -15.754 -17.548  1.00 30.00           C  
ATOM   4368  O   ILE G 293      -9.227 -16.074 -18.432  1.00 30.00           O  
ATOM   4369  CB  ILE G 293     -10.973 -13.395 -17.548  1.00 30.00           C  
ATOM   4370  CG1 ILE G 293     -11.015 -12.035 -16.815  1.00 30.00           C  
ATOM   4371  CG2 ILE G 293     -12.412 -13.936 -17.698  1.00 30.00           C  
ATOM   4372  CD1 ILE G 293     -11.420 -10.870 -17.727  1.00 30.00           C  
ATOM   4373  H   ILE G 293      -8.440 -13.393 -18.040  1.00 30.00           H  
ATOM   4374  HA  ILE G 293     -10.126 -14.442 -15.835  1.00 30.00           H  
ATOM   4375  HB  ILE G 293     -10.626 -13.195 -18.561  1.00 30.00           H  
ATOM   4376 HG13 ILE G 293     -10.038 -11.791 -16.401  1.00 30.00           H  
ATOM   4377 HG12 ILE G 293     -11.686 -12.092 -15.958  1.00 30.00           H  
ATOM   4378 HG21 ILE G 293     -13.098 -13.170 -18.058  1.00 30.00           H  
ATOM   4379 HG22 ILE G 293     -12.463 -14.744 -18.425  1.00 30.00           H  
ATOM   4380 HG23 ILE G 293     -12.801 -14.297 -16.748  1.00 30.00           H  
ATOM   4381 HD11 ILE G 293     -12.371 -11.046 -18.227  1.00 30.00           H  
ATOM   4382 HD12 ILE G 293     -11.523  -9.953 -17.151  1.00 30.00           H  
ATOM   4383 HD13 ILE G 293     -10.665 -10.698 -18.496  1.00 30.00           H  
ATOM   4384  N   ALA G 294     -11.008 -16.556 -17.115  1.00 30.00           N  
ATOM   4385  CA  ALA G 294     -11.350 -17.841 -17.730  1.00 30.00           C  
ATOM   4386  C   ALA G 294     -12.878 -18.043 -17.759  1.00 30.00           C  
ATOM   4387  O   ALA G 294     -13.460 -17.115 -18.576  1.00 30.00           O  
ATOM   4388  OXT ALA G 294     -13.468 -18.917 -17.159  1.00 30.00           O  
ATOM   4389  CB  ALA G 294     -10.595 -18.970 -17.005  1.00 30.00           C  
ATOM   4390  H   ALA G 294     -11.621 -16.241 -16.376  1.00 30.00           H  
ATOM   4391  HA  ALA G 294     -11.026 -17.854 -18.773  1.00 30.00           H  
ATOM   4393  HB1 ALA G 294     -10.843 -18.998 -15.943  1.00 30.00           H  
ATOM   4394  HB2 ALA G 294     -10.834 -19.945 -17.431  1.00 30.00           H  
ATOM   4395  HB3 ALA G 294      -9.516 -18.835 -17.089  1.00 30.00           H  
TER    4396      ALA G 294
ATOM   4397  N   ASP H 295     -37.405  14.693 -32.013  1.00110.00           N  
ATOM   4398  CA  ASP H 295     -38.394  14.443 -33.080  1.00110.00           C  
ATOM   4399  C   ASP H 295     -39.819  14.473 -32.466  1.00110.00           C  
ATOM   4400  O   ASP H 295     -40.688  15.174 -32.988  1.00110.00           O  
ATOM   4401  CB  ASP H 295     -38.083  13.146 -33.883  1.00110.00           C  
ATOM   4402  CG  ASP H 295     -38.955  12.858 -35.123  1.00110.00           C  
ATOM   4403  OD1 ASP H 295     -39.340  13.825 -35.818  1.00110.00           O  
ATOM   4404  OD2 ASP H 295     -39.110  11.657 -35.435  1.00110.00           O1-
ATOM   4405  H1  ASP H 295     -37.164  13.854 -31.505  1.00110.00           H  
ATOM   4406  H2  ASP H 295     -37.719  15.390 -31.353  1.00110.00           H  
ATOM   4407  HA  ASP H 295     -38.338  15.283 -33.776  1.00110.00           H  
ATOM   4408  HB3 ASP H 295     -38.131  12.287 -33.210  1.00110.00           H  
ATOM   4409  HB2 ASP H 295     -37.051  13.186 -34.232  1.00110.00           H  
ATOM   4410  N   ALA H 296     -40.041  13.690 -31.394  1.00110.00           N  
ATOM   4411  CA  ALA H 296     -41.311  13.582 -30.675  1.00110.00           C  
ATOM   4412  C   ALA H 296     -41.077  13.183 -29.206  1.00110.00           C  
ATOM   4413  O   ALA H 296     -41.838  12.385 -28.658  1.00110.00           O  
ATOM   4414  CB  ALA H 296     -42.258  12.624 -31.426  1.00110.00           C  
ATOM   4415  H   ALA H 296     -39.287  13.117 -31.042  1.00110.00           H  
ATOM   4416  HA  ALA H 296     -41.779  14.567 -30.645  1.00110.00           H  
ATOM   4417  HB1 ALA H 296     -42.439  12.965 -32.446  1.00110.00           H  
ATOM   4418  HB2 ALA H 296     -41.841  11.617 -31.484  1.00110.00           H  
ATOM   4419  HB3 ALA H 296     -43.229  12.556 -30.935  1.00110.00           H  
ATOM   4420  N   GLU H 297     -40.015  13.743 -28.598  1.00110.00           N  
ATOM   4421  CA  GLU H 297     -39.606  13.487 -27.216  1.00110.00           C  
ATOM   4422  C   GLU H 297     -40.539  14.173 -26.195  1.00110.00           C  
ATOM   4423  O   GLU H 297     -41.105  15.228 -26.483  1.00110.00           O  
ATOM   4424  CB  GLU H 297     -38.124  13.918 -27.066  1.00110.00           C  
ATOM   4425  CG  GLU H 297     -37.447  13.668 -25.697  1.00110.00           C  
ATOM   4426  CD  GLU H 297     -37.324  12.179 -25.347  1.00110.00           C  
ATOM   4427  OE1 GLU H 297     -38.322  11.619 -24.843  1.00110.00           O  
ATOM   4428  OE2 GLU H 297     -36.237  11.609 -25.583  1.00110.00           O1-
ATOM   4429  H   GLU H 297     -39.452  14.407 -29.108  1.00110.00           H  
ATOM   4430  HA  GLU H 297     -39.673  12.408 -27.064  1.00110.00           H  
ATOM   4431  HB3 GLU H 297     -38.043  14.982 -27.293  1.00110.00           H  
ATOM   4432  HB2 GLU H 297     -37.533  13.418 -27.835  1.00110.00           H  
ATOM   4433  HG3 GLU H 297     -37.974  14.190 -24.898  1.00110.00           H  
ATOM   4434  HG2 GLU H 297     -36.449  14.110 -25.711  1.00110.00           H  
ATOM   4435  N   PHE H 298     -40.659  13.547 -25.016  1.00110.00           N  
ATOM   4436  CA  PHE H 298     -41.492  13.971 -23.889  1.00110.00           C  
ATOM   4437  C   PHE H 298     -40.786  13.840 -22.525  1.00110.00           C  
ATOM   4438  O   PHE H 298     -41.272  14.417 -21.552  1.00110.00           O  
ATOM   4439  CB  PHE H 298     -42.850  13.230 -23.933  1.00110.00           C  
ATOM   4440  CG  PHE H 298     -42.774  11.721 -24.121  1.00110.00           C  
ATOM   4441  CD1 PHE H 298     -42.851  11.170 -25.419  1.00110.00           C  
ATOM   4442  CD2 PHE H 298     -42.457  10.873 -23.038  1.00110.00           C  
ATOM   4443  CE1 PHE H 298     -42.667   9.808 -25.611  1.00110.00           C  
ATOM   4444  CE2 PHE H 298     -42.271   9.513 -23.251  1.00110.00           C  
ATOM   4445  CZ  PHE H 298     -42.380   8.983 -24.531  1.00110.00           C  
ATOM   4446  H   PHE H 298     -40.142  12.687 -24.881  1.00110.00           H  
ATOM   4447  HA  PHE H 298     -41.699  15.039 -23.988  1.00110.00           H  
ATOM   4448  HB3 PHE H 298     -43.463  13.651 -24.731  1.00110.00           H  
ATOM   4449  HB2 PHE H 298     -43.403  13.424 -23.013  1.00110.00           H  
ATOM   4450  HD1 PHE H 298     -43.046  11.808 -26.269  1.00110.00           H  
ATOM   4451  HD2 PHE H 298     -42.348  11.279 -22.043  1.00110.00           H  
ATOM   4452  HE1 PHE H 298     -42.732   9.392 -26.605  1.00110.00           H  
ATOM   4453  HE2 PHE H 298     -42.032   8.867 -22.419  1.00110.00           H  
ATOM   4454  HZ  PHE H 298     -42.229   7.925 -24.688  1.00110.00           H  
ATOM   4455  N   ARG H 299     -39.664  13.102 -22.470  1.00110.00           N  
ATOM   4456  CA  ARG H 299     -38.845  12.907 -21.275  1.00110.00           C  
ATOM   4457  C   ARG H 299     -37.831  14.054 -21.154  1.00110.00           C  
ATOM   4458  O   ARG H 299     -36.948  14.169 -22.004  1.00110.00           O  
ATOM   4459  CB  ARG H 299     -38.100  11.553 -21.358  1.00110.00           C  
ATOM   4460  CG  ARG H 299     -39.006  10.315 -21.536  1.00110.00           C  
ATOM   4461  CD  ARG H 299     -38.235   9.018 -21.857  1.00110.00           C  
ATOM   4462  NE  ARG H 299     -37.649   9.051 -23.210  1.00110.00           N  
ATOM   4463  CZ  ARG H 299     -37.003   8.081 -23.878  1.00110.00           C  
ATOM   4464  NH1 ARG H 299     -36.821   6.857 -23.362  1.00110.00           N  
ATOM   4465  NH2 ARG H 299     -36.527   8.355 -25.099  1.00110.00           N1+
ATOM   4466  H   ARG H 299     -39.307  12.669 -23.312  1.00110.00           H  
ATOM   4467  HA  ARG H 299     -39.488  12.889 -20.393  1.00110.00           H  
ATOM   4468  HB3 ARG H 299     -37.505  11.418 -20.454  1.00110.00           H  
ATOM   4469  HB2 ARG H 299     -37.381  11.592 -22.177  1.00110.00           H  
ATOM   4470  HG3 ARG H 299     -39.659  10.514 -22.385  1.00110.00           H  
ATOM   4471  HG2 ARG H 299     -39.677  10.170 -20.688  1.00110.00           H  
ATOM   4472  HD3 ARG H 299     -38.844   8.132 -21.675  1.00110.00           H  
ATOM   4473  HD2 ARG H 299     -37.379   8.952 -21.185  1.00110.00           H  
ATOM   4474  HE  ARG H 299     -37.764   9.937 -23.695  1.00110.00           H  
ATOM   4475 HH12 ARG H 299     -36.330   6.145 -23.882  1.00110.00           H  
ATOM   4476 HH11 ARG H 299     -37.175   6.645 -22.441  1.00110.00           H  
ATOM   4477 HH22 ARG H 299     -36.041   7.655 -25.639  1.00110.00           H  
ATOM   4478 HH21 ARG H 299     -36.613   9.295 -25.471  1.00110.00           H  
ATOM   4479  N   HIS H 300     -37.959  14.852 -20.084  1.00110.00           N  
ATOM   4480  CA  HIS H 300     -36.981  15.861 -19.679  1.00110.00           C  
ATOM   4481  C   HIS H 300     -37.245  16.279 -18.226  1.00110.00           C  
ATOM   4482  O   HIS H 300     -38.390  16.238 -17.770  1.00110.00           O  
ATOM   4483  CB  HIS H 300     -36.956  17.070 -20.652  1.00110.00           C  
ATOM   4484  CG  HIS H 300     -38.222  17.888 -20.772  1.00110.00           C  
ATOM   4485  ND1 HIS H 300     -38.549  18.901 -19.885  1.00110.00           N  
ATOM   4486  CD2 HIS H 300     -39.231  17.881 -21.712  1.00110.00           C  
ATOM   4487  CE1 HIS H 300     -39.697  19.438 -20.303  1.00110.00           C  
ATOM   4488  NE2 HIS H 300     -40.169  18.871 -21.407  1.00110.00           N  
ATOM   4489  H   HIS H 300     -38.729  14.715 -19.443  1.00110.00           H  
ATOM   4490  HA  HIS H 300     -35.998  15.386 -19.702  1.00110.00           H  
ATOM   4491  HB3 HIS H 300     -36.679  16.740 -21.653  1.00110.00           H  
ATOM   4492  HB2 HIS H 300     -36.156  17.749 -20.352  1.00110.00           H  
ATOM   4493  HD1 HIS H 300     -38.019  19.180 -19.073  1.00110.00           H  
ATOM   4494  HD2 HIS H 300     -39.350  17.248 -22.579  1.00110.00           H  
ATOM   4495  HE1 HIS H 300     -40.191  20.253 -19.796  1.00110.00           H  
ATOM   4496  N   ASP H 301     -36.175  16.708 -17.542  1.00110.00           N  
ATOM   4497  CA  ASP H 301     -36.222  17.252 -16.186  1.00110.00           C  
ATOM   4498  C   ASP H 301     -35.031  18.206 -15.990  1.00110.00           C  
ATOM   4499  O   ASP H 301     -34.037  18.128 -16.715  1.00110.00           O  
ATOM   4500  CB  ASP H 301     -36.311  16.167 -15.074  1.00110.00           C  
ATOM   4501  CG  ASP H 301     -35.090  15.242 -14.925  1.00110.00           C  
ATOM   4502  OD1 ASP H 301     -34.979  14.291 -15.730  1.00110.00           O  
ATOM   4503  OD2 ASP H 301     -34.223  15.577 -14.088  1.00110.00           O1-
ATOM   4504  H   ASP H 301     -35.261  16.704 -17.975  1.00110.00           H  
ATOM   4505  HA  ASP H 301     -37.119  17.871 -16.113  1.00110.00           H  
ATOM   4506  HB3 ASP H 301     -37.172  15.530 -15.281  1.00110.00           H  
ATOM   4507  HB2 ASP H 301     -36.541  16.636 -14.116  1.00110.00           H  
ATOM   4508  N   SER H 302     -35.175  19.096 -14.999  1.00110.00           N  
ATOM   4509  CA  SER H 302     -34.220  20.149 -14.654  1.00110.00           C  
ATOM   4510  C   SER H 302     -33.098  19.715 -13.686  1.00110.00           C  
ATOM   4511  O   SER H 302     -32.196  20.517 -13.446  1.00110.00           O  
ATOM   4512  CB  SER H 302     -35.029  21.341 -14.100  1.00110.00           C  
ATOM   4513  OG  SER H 302     -35.683  21.017 -12.886  1.00110.00           O  
ATOM   4514  H   SER H 302     -36.016  19.083 -14.439  1.00110.00           H  
ATOM   4515  HA  SER H 302     -33.730  20.485 -15.570  1.00110.00           H  
ATOM   4516  HB3 SER H 302     -35.774  21.668 -14.827  1.00110.00           H  
ATOM   4517  HB2 SER H 302     -34.375  22.196 -13.923  1.00110.00           H  
ATOM   4518  HG  SER H 302     -35.020  20.895 -12.201  1.00110.00           H  
ATOM   4519  N   GLY H 303     -33.164  18.488 -13.139  1.00110.00           N  
ATOM   4520  CA  GLY H 303     -32.232  17.987 -12.127  1.00110.00           C  
ATOM   4521  C   GLY H 303     -32.542  18.594 -10.748  1.00110.00           C  
ATOM   4522  O   GLY H 303     -33.657  19.056 -10.495  1.00110.00           O  
ATOM   4523  H   GLY H 303     -33.911  17.863 -13.412  1.00110.00           H  
ATOM   4524  HA3 GLY H 303     -31.203  18.204 -12.417  1.00110.00           H  
ATOM   4525  HA2 GLY H 303     -32.328  16.903 -12.067  1.00110.00           H  
ATOM   4526  N   TYR H 304     -31.544  18.562  -9.849  1.00110.00           N  
ATOM   4527  CA  TYR H 304     -31.646  19.068  -8.478  1.00110.00           C  
ATOM   4528  C   TYR H 304     -30.308  19.636  -7.986  1.00110.00           C  
ATOM   4529  O   TYR H 304     -29.247  19.286  -8.508  1.00110.00           O  
ATOM   4530  CB  TYR H 304     -32.229  17.984  -7.536  1.00110.00           C  
ATOM   4531  CG  TYR H 304     -31.524  16.632  -7.480  1.00110.00           C  
ATOM   4532  CD1 TYR H 304     -31.863  15.622  -8.406  1.00110.00           C  
ATOM   4533  CD2 TYR H 304     -30.574  16.356  -6.473  1.00110.00           C  
ATOM   4534  CE1 TYR H 304     -31.267  14.349  -8.323  1.00110.00           C  
ATOM   4535  CE2 TYR H 304     -29.977  15.081  -6.389  1.00110.00           C  
ATOM   4536  CZ  TYR H 304     -30.328  14.075  -7.310  1.00110.00           C  
ATOM   4537  OH  TYR H 304     -29.762  12.836  -7.218  1.00110.00           O  
ATOM   4538  H   TYR H 304     -30.645  18.179 -10.104  1.00110.00           H  
ATOM   4539  HA  TYR H 304     -32.341  19.912  -8.479  1.00110.00           H  
ATOM   4540  HB3 TYR H 304     -33.264  17.796  -7.824  1.00110.00           H  
ATOM   4541  HB2 TYR H 304     -32.292  18.380  -6.521  1.00110.00           H  
ATOM   4542  HD1 TYR H 304     -32.595  15.818  -9.177  1.00110.00           H  
ATOM   4543  HD2 TYR H 304     -30.311  17.115  -5.753  1.00110.00           H  
ATOM   4544  HE1 TYR H 304     -31.542  13.584  -9.035  1.00110.00           H  
ATOM   4545  HE2 TYR H 304     -29.256  14.877  -5.611  1.00110.00           H  
ATOM   4546  HH  TYR H 304     -30.074  12.229  -7.893  1.00110.00           H  
ATOM   4547  N   GLU H 305     -30.409  20.510  -6.971  1.00 30.00           N  
ATOM   4548  CA  GLU H 305     -29.301  21.141  -6.256  1.00 30.00           C  
ATOM   4549  C   GLU H 305     -28.553  20.107  -5.401  1.00 30.00           C  
ATOM   4550  O   GLU H 305     -29.184  19.232  -4.806  1.00 30.00           O  
ATOM   4551  CB  GLU H 305     -29.822  22.279  -5.342  1.00 30.00           C  
ATOM   4552  CG  GLU H 305     -30.829  23.272  -5.976  1.00 30.00           C  
ATOM   4553  CD  GLU H 305     -32.325  22.938  -5.799  1.00 30.00           C  
ATOM   4554  OE1 GLU H 305     -32.663  21.777  -5.471  1.00 30.00           O  
ATOM   4555  OE2 GLU H 305     -33.130  23.872  -6.007  1.00 30.00           O1-
ATOM   4556  H   GLU H 305     -31.327  20.743  -6.610  1.00 30.00           H  
ATOM   4557  HA  GLU H 305     -28.621  21.565  -6.997  1.00 30.00           H  
ATOM   4558  HB3 GLU H 305     -28.954  22.861  -5.026  1.00 30.00           H  
ATOM   4559  HB2 GLU H 305     -30.225  21.874  -4.411  1.00 30.00           H  
ATOM   4560  HG3 GLU H 305     -30.616  23.394  -7.038  1.00 30.00           H  
ATOM   4561  HG2 GLU H 305     -30.660  24.253  -5.528  1.00 30.00           H  
ATOM   4562  N   VAL H 306     -27.224  20.247  -5.346  1.00 30.00           N  
ATOM   4563  CA  VAL H 306     -26.317  19.353  -4.628  1.00 30.00           C  
ATOM   4564  C   VAL H 306     -25.121  20.143  -4.067  1.00 30.00           C  
ATOM   4565  O   VAL H 306     -24.947  21.319  -4.391  1.00 30.00           O  
ATOM   4566  CB  VAL H 306     -25.782  18.215  -5.553  1.00 30.00           C  
ATOM   4567  CG1 VAL H 306     -26.865  17.182  -5.908  1.00 30.00           C  
ATOM   4568  CG2 VAL H 306     -25.067  18.716  -6.824  1.00 30.00           C  
ATOM   4569  H   VAL H 306     -26.781  21.013  -5.834  1.00 30.00           H  
ATOM   4570  HA  VAL H 306     -26.835  18.914  -3.773  1.00 30.00           H  
ATOM   4571  HB  VAL H 306     -25.038  17.648  -4.990  1.00 30.00           H  
ATOM   4572 HG11 VAL H 306     -27.629  17.607  -6.560  1.00 30.00           H  
ATOM   4573 HG12 VAL H 306     -26.435  16.326  -6.428  1.00 30.00           H  
ATOM   4574 HG13 VAL H 306     -27.361  16.805  -5.013  1.00 30.00           H  
ATOM   4575 HG21 VAL H 306     -24.713  17.871  -7.412  1.00 30.00           H  
ATOM   4576 HG22 VAL H 306     -25.732  19.302  -7.458  1.00 30.00           H  
ATOM   4577 HG23 VAL H 306     -24.196  19.329  -6.590  1.00 30.00           H  
ATOM   4578  N   HIS H 307     -24.319  19.467  -3.229  1.00 30.00           N  
ATOM   4579  CA  HIS H 307     -23.062  19.986  -2.687  1.00 30.00           C  
ATOM   4580  C   HIS H 307     -21.850  19.430  -3.452  1.00 30.00           C  
ATOM   4581  O   HIS H 307     -20.860  20.147  -3.582  1.00 30.00           O  
ATOM   4582  CB  HIS H 307     -22.951  19.625  -1.193  1.00 30.00           C  
ATOM   4583  CG  HIS H 307     -24.178  19.911  -0.360  1.00 30.00           C  
ATOM   4584  ND1 HIS H 307     -24.825  21.136  -0.357  1.00 30.00           N  
ATOM   4585  CD2 HIS H 307     -24.912  19.103   0.480  1.00 30.00           C  
ATOM   4586  CE1 HIS H 307     -25.880  21.021   0.453  1.00 30.00           C  
ATOM   4587  NE2 HIS H 307     -25.995  19.816   0.999  1.00 30.00           N  
ATOM   4588  H   HIS H 307     -24.552  18.517  -2.980  1.00 30.00           H  
ATOM   4589  HA  HIS H 307     -23.043  21.075  -2.769  1.00 30.00           H  
ATOM   4590  HB3 HIS H 307     -22.113  20.170  -0.763  1.00 30.00           H  
ATOM   4591  HB2 HIS H 307     -22.716  18.565  -1.076  1.00 30.00           H  
ATOM   4592  HD1 HIS H 307     -24.562  21.957  -0.883  1.00 30.00           H  
ATOM   4593  HD2 HIS H 307     -24.749  18.068   0.744  1.00 30.00           H  
ATOM   4594  HE1 HIS H 307     -26.573  21.828   0.644  1.00 30.00           H  
ATOM   4595  N   HIS H 308     -21.956  18.184  -3.947  1.00 30.00           N  
ATOM   4596  CA  HIS H 308     -20.939  17.467  -4.717  1.00 30.00           C  
ATOM   4597  C   HIS H 308     -21.593  16.364  -5.563  1.00 30.00           C  
ATOM   4598  O   HIS H 308     -22.673  15.878  -5.223  1.00 30.00           O  
ATOM   4599  CB  HIS H 308     -19.876  16.836  -3.781  1.00 30.00           C  
ATOM   4600  CG  HIS H 308     -18.855  17.787  -3.214  1.00 30.00           C  
ATOM   4601  ND1 HIS H 308     -18.930  18.290  -1.928  1.00 30.00           N  
ATOM   4602  CD2 HIS H 308     -17.695  18.303  -3.747  1.00 30.00           C  
ATOM   4603  CE1 HIS H 308     -17.867  19.075  -1.750  1.00 30.00           C  
ATOM   4604  NE2 HIS H 308     -17.066  19.120  -2.805  1.00 30.00           N  
ATOM   4605  H   HIS H 308     -22.814  17.670  -3.806  1.00 30.00           H  
ATOM   4606  HA  HIS H 308     -20.454  18.162  -5.406  1.00 30.00           H  
ATOM   4607  HB3 HIS H 308     -19.308  16.071  -4.312  1.00 30.00           H  
ATOM   4608  HB2 HIS H 308     -20.367  16.316  -2.957  1.00 30.00           H  
ATOM   4609  HD1 HIS H 308     -19.651  18.095  -1.244  1.00 30.00           H  
ATOM   4610  HD2 HIS H 308     -17.259  18.141  -4.722  1.00 30.00           H  
ATOM   4611  HE1 HIS H 308     -17.667  19.609  -0.836  1.00 30.00           H  
ATOM   4612  N   GLN H 309     -20.864  15.945  -6.610  1.00 30.00           N  
ATOM   4613  CA  GLN H 309     -21.113  14.718  -7.373  1.00 30.00           C  
ATOM   4614  C   GLN H 309     -20.424  13.520  -6.685  1.00 30.00           C  
ATOM   4615  O   GLN H 309     -19.677  13.705  -5.721  1.00 30.00           O  
ATOM   4616  CB  GLN H 309     -20.562  14.905  -8.810  1.00 30.00           C  
ATOM   4617  CG  GLN H 309     -21.077  16.143  -9.580  1.00 30.00           C  
ATOM   4618  CD  GLN H 309     -22.603  16.268  -9.635  1.00 30.00           C  
ATOM   4619  OE1 GLN H 309     -23.317  15.275  -9.754  1.00 30.00           O  
ATOM   4620  NE2 GLN H 309     -23.107  17.500  -9.578  1.00 30.00           N  
ATOM   4621  H   GLN H 309     -19.986  16.402  -6.807  1.00 30.00           H  
ATOM   4622  HA  GLN H 309     -22.184  14.513  -7.408  1.00 30.00           H  
ATOM   4623  HB3 GLN H 309     -20.796  14.016  -9.399  1.00 30.00           H  
ATOM   4624  HB2 GLN H 309     -19.472  14.955  -8.780  1.00 30.00           H  
ATOM   4625  HG3 GLN H 309     -20.699  16.117 -10.602  1.00 30.00           H  
ATOM   4626  HG2 GLN H 309     -20.662  17.046  -9.130  1.00 30.00           H  
ATOM   4627 HE22 GLN H 309     -24.107  17.635  -9.618  1.00 30.00           H  
ATOM   4628 HE21 GLN H 309     -22.500  18.301  -9.484  1.00 30.00           H  
ATOM   4629  N   LYS H 310     -20.672  12.304  -7.198  1.00 30.00           N  
ATOM   4630  CA  LYS H 310     -20.050  11.077  -6.697  1.00 30.00           C  
ATOM   4631  C   LYS H 310     -20.071   9.965  -7.753  1.00 30.00           C  
ATOM   4632  O   LYS H 310     -21.089   9.763  -8.416  1.00 30.00           O  
ATOM   4633  CB  LYS H 310     -20.682  10.638  -5.350  1.00 30.00           C  
ATOM   4634  CG  LYS H 310     -22.222  10.573  -5.317  1.00 30.00           C  
ATOM   4635  CD  LYS H 310     -22.750   9.978  -4.003  1.00 30.00           C  
ATOM   4636  CE  LYS H 310     -24.285   9.966  -3.936  1.00 30.00           C  
ATOM   4637  NZ  LYS H 310     -24.775   9.338  -2.696  1.00 30.00           N1+
ATOM   4638  H   LYS H 310     -21.291  12.199  -7.990  1.00 30.00           H  
ATOM   4639  HA  LYS H 310     -18.998  11.303  -6.506  1.00 30.00           H  
ATOM   4640  HB3 LYS H 310     -20.362  11.328  -4.568  1.00 30.00           H  
ATOM   4641  HB2 LYS H 310     -20.269   9.668  -5.068  1.00 30.00           H  
ATOM   4642  HG3 LYS H 310     -22.597   9.994  -6.160  1.00 30.00           H  
ATOM   4643  HG2 LYS H 310     -22.629  11.578  -5.438  1.00 30.00           H  
ATOM   4644  HD3 LYS H 310     -22.347  10.549  -3.166  1.00 30.00           H  
ATOM   4645  HD2 LYS H 310     -22.366   8.962  -3.894  1.00 30.00           H  
ATOM   4646  HE3 LYS H 310     -24.691   9.415  -4.785  1.00 30.00           H  
ATOM   4647  HE2 LYS H 310     -24.676  10.982  -3.993  1.00 30.00           H  
ATOM   4648  HZ1 LYS H 310     -24.472   9.884  -1.898  1.00 30.00           H  
ATOM   4649  HZ2 LYS H 310     -25.784   9.312  -2.707  1.00 30.00           H  
ATOM   4650  HZ3 LYS H 310     -24.415   8.397  -2.619  1.00 30.00           H  
ATOM   4651  N   LEU H 311     -18.945   9.235  -7.842  1.00 30.00           N  
ATOM   4652  CA  LEU H 311     -18.809   7.995  -8.606  1.00 30.00           C  
ATOM   4653  C   LEU H 311     -19.492   6.869  -7.817  1.00 30.00           C  
ATOM   4654  O   LEU H 311     -19.001   6.522  -6.745  1.00 30.00           O  
ATOM   4655  CB  LEU H 311     -17.308   7.666  -8.800  1.00 30.00           C  
ATOM   4656  CG  LEU H 311     -16.498   8.662  -9.654  1.00 30.00           C  
ATOM   4657  CD1 LEU H 311     -14.994   8.357  -9.540  1.00 30.00           C  
ATOM   4658  CD2 LEU H 311     -16.958   8.687 -11.125  1.00 30.00           C  
ATOM   4659  H   LEU H 311     -18.154   9.471  -7.258  1.00 30.00           H  
ATOM   4660  HA  LEU H 311     -19.292   8.106  -9.578  1.00 30.00           H  
ATOM   4661  HB3 LEU H 311     -17.215   6.674  -9.241  1.00 30.00           H  
ATOM   4662  HB2 LEU H 311     -16.830   7.597  -7.823  1.00 30.00           H  
ATOM   4663  HG  LEU H 311     -16.643   9.663  -9.245  1.00 30.00           H  
ATOM   4664 HD11 LEU H 311     -14.410   8.943 -10.251  1.00 30.00           H  
ATOM   4665 HD12 LEU H 311     -14.623   8.600  -8.543  1.00 30.00           H  
ATOM   4666 HD13 LEU H 311     -14.785   7.302  -9.723  1.00 30.00           H  
ATOM   4667 HD21 LEU H 311     -17.400   9.652 -11.376  1.00 30.00           H  
ATOM   4668 HD22 LEU H 311     -16.132   8.520 -11.817  1.00 30.00           H  
ATOM   4669 HD23 LEU H 311     -17.705   7.922 -11.336  1.00 30.00           H  
ATOM   4670  N   VAL H 312     -20.615   6.343  -8.328  1.00 30.00           N  
ATOM   4671  CA  VAL H 312     -21.369   5.280  -7.662  1.00 30.00           C  
ATOM   4672  C   VAL H 312     -21.563   4.128  -8.659  1.00 30.00           C  
ATOM   4673  O   VAL H 312     -22.559   4.079  -9.383  1.00 30.00           O  
ATOM   4674  CB  VAL H 312     -22.736   5.766  -7.095  1.00 30.00           C  
ATOM   4675  CG1 VAL H 312     -23.507   4.655  -6.353  1.00 30.00           C  
ATOM   4676  CG2 VAL H 312     -22.562   6.964  -6.144  1.00 30.00           C  
ATOM   4677  H   VAL H 312     -20.985   6.679  -9.205  1.00 30.00           H  
ATOM   4678  HA  VAL H 312     -20.804   4.871  -6.826  1.00 30.00           H  
ATOM   4679  HB  VAL H 312     -23.359   6.106  -7.924  1.00 30.00           H  
ATOM   4680 HG11 VAL H 312     -24.468   5.019  -5.990  1.00 30.00           H  
ATOM   4681 HG12 VAL H 312     -23.711   3.789  -6.980  1.00 30.00           H  
ATOM   4682 HG13 VAL H 312     -22.942   4.304  -5.490  1.00 30.00           H  
ATOM   4683 HG21 VAL H 312     -21.908   6.723  -5.306  1.00 30.00           H  
ATOM   4684 HG22 VAL H 312     -22.131   7.818  -6.662  1.00 30.00           H  
ATOM   4685 HG23 VAL H 312     -23.520   7.286  -5.735  1.00 30.00           H  
ATOM   4686  N   PHE H 313     -20.566   3.231  -8.681  1.00 30.00           N  
ATOM   4687  CA  PHE H 313     -20.564   2.002  -9.468  1.00 30.00           C  
ATOM   4688  C   PHE H 313     -21.492   0.958  -8.817  1.00 30.00           C  
ATOM   4689  O   PHE H 313     -21.463   0.798  -7.597  1.00 30.00           O  
ATOM   4690  CB  PHE H 313     -19.117   1.478  -9.573  1.00 30.00           C  
ATOM   4691  CG  PHE H 313     -18.132   2.399 -10.276  1.00 30.00           C  
ATOM   4692  CD1 PHE H 313     -18.088   2.457 -11.685  1.00 30.00           C  
ATOM   4693  CD2 PHE H 313     -17.330   3.290  -9.529  1.00 30.00           C  
ATOM   4694  CE1 PHE H 313     -17.213   3.333 -12.317  1.00 30.00           C  
ATOM   4695  CE2 PHE H 313     -16.457   4.151 -10.180  1.00 30.00           C  
ATOM   4696  CZ  PHE H 313     -16.397   4.171 -11.568  1.00 30.00           C  
ATOM   4697  H   PHE H 313     -19.786   3.349  -8.048  1.00 30.00           H  
ATOM   4698  HA  PHE H 313     -20.928   2.225 -10.473  1.00 30.00           H  
ATOM   4699  HB3 PHE H 313     -19.113   0.521 -10.097  1.00 30.00           H  
ATOM   4700  HB2 PHE H 313     -18.726   1.279  -8.576  1.00 30.00           H  
ATOM   4701  HD1 PHE H 313     -18.723   1.813 -12.276  1.00 30.00           H  
ATOM   4702  HD2 PHE H 313     -17.375   3.291  -8.449  1.00 30.00           H  
ATOM   4703  HE1 PHE H 313     -17.168   3.362 -13.396  1.00 30.00           H  
ATOM   4704  HE2 PHE H 313     -15.823   4.810  -9.607  1.00 30.00           H  
ATOM   4705  HZ  PHE H 313     -15.717   4.846 -12.066  1.00 30.00           H  
ATOM   4706  N   PHE H 314     -22.299   0.273  -9.645  1.00 30.00           N  
ATOM   4707  CA  PHE H 314     -23.309  -0.715  -9.239  1.00 30.00           C  
ATOM   4708  C   PHE H 314     -24.420  -0.156  -8.325  1.00 30.00           C  
ATOM   4709  O   PHE H 314     -24.666  -0.679  -7.237  1.00 30.00           O  
ATOM   4710  CB  PHE H 314     -22.666  -2.042  -8.762  1.00 30.00           C  
ATOM   4711  CG  PHE H 314     -22.255  -2.953  -9.904  1.00 30.00           C  
ATOM   4712  CD1 PHE H 314     -23.147  -3.938 -10.380  1.00 30.00           C  
ATOM   4713  CD2 PHE H 314     -21.056  -2.717 -10.608  1.00 30.00           C  
ATOM   4714  CE1 PHE H 314     -22.797  -4.720 -11.473  1.00 30.00           C  
ATOM   4715  CE2 PHE H 314     -20.727  -3.506 -11.702  1.00 30.00           C  
ATOM   4716  CZ  PHE H 314     -21.588  -4.512 -12.125  1.00 30.00           C  
ATOM   4717  H   PHE H 314     -22.252   0.459 -10.636  1.00 30.00           H  
ATOM   4718  HA  PHE H 314     -23.847  -0.956 -10.157  1.00 30.00           H  
ATOM   4719  HB3 PHE H 314     -23.350  -2.611  -8.132  1.00 30.00           H  
ATOM   4720  HB2 PHE H 314     -21.788  -1.847  -8.146  1.00 30.00           H  
ATOM   4721  HD1 PHE H 314     -24.097  -4.097  -9.891  1.00 30.00           H  
ATOM   4722  HD2 PHE H 314     -20.397  -1.920 -10.299  1.00 30.00           H  
ATOM   4723  HE1 PHE H 314     -23.470  -5.489 -11.821  1.00 30.00           H  
ATOM   4724  HE2 PHE H 314     -19.802  -3.331 -12.232  1.00 30.00           H  
ATOM   4725  HZ  PHE H 314     -21.323  -5.124 -12.974  1.00 30.00           H  
ATOM   4726  N   ALA H 315     -25.086   0.893  -8.838  1.00 30.00           N  
ATOM   4727  CA  ALA H 315     -26.413   1.341  -8.409  1.00 30.00           C  
ATOM   4728  C   ALA H 315     -27.528   0.650  -9.223  1.00 30.00           C  
ATOM   4729  O   ALA H 315     -28.654   0.557  -8.736  1.00 30.00           O  
ATOM   4730  CB  ALA H 315     -26.502   2.865  -8.561  1.00 30.00           C  
ATOM   4731  H   ALA H 315     -24.755   1.300  -9.700  1.00 30.00           H  
ATOM   4732  HA  ALA H 315     -26.563   1.097  -7.357  1.00 30.00           H  
ATOM   4733  HB1 ALA H 315     -26.327   3.178  -9.591  1.00 30.00           H  
ATOM   4734  HB2 ALA H 315     -27.484   3.235  -8.264  1.00 30.00           H  
ATOM   4735  HB3 ALA H 315     -25.765   3.365  -7.933  1.00 30.00           H  
ATOM   4736  N   GLU H 316     -27.182   0.142 -10.421  1.00 30.00           N  
ATOM   4737  CA  GLU H 316     -27.956  -0.830 -11.192  1.00 30.00           C  
ATOM   4738  C   GLU H 316     -27.651  -2.214 -10.592  1.00 30.00           C  
ATOM   4739  O   GLU H 316     -26.602  -2.786 -10.894  1.00 30.00           O  
ATOM   4740  CB  GLU H 316     -27.536  -0.750 -12.681  1.00 30.00           C  
ATOM   4741  CG  GLU H 316     -27.837   0.595 -13.381  1.00 30.00           C  
ATOM   4742  CD  GLU H 316     -29.243   0.655 -13.991  1.00 30.00           C  
ATOM   4743  OE1 GLU H 316     -30.173   1.061 -13.261  1.00 30.00           O  
ATOM   4744  OE2 GLU H 316     -29.363   0.305 -15.187  1.00 30.00           O1-
ATOM   4745  H   GLU H 316     -26.243   0.294 -10.755  1.00 30.00           H  
ATOM   4746  HA  GLU H 316     -29.024  -0.620 -11.106  1.00 30.00           H  
ATOM   4747  HB3 GLU H 316     -28.003  -1.566 -13.234  1.00 30.00           H  
ATOM   4748  HB2 GLU H 316     -26.463  -0.931 -12.761  1.00 30.00           H  
ATOM   4749  HG3 GLU H 316     -27.109   0.746 -14.179  1.00 30.00           H  
ATOM   4750  HG2 GLU H 316     -27.695   1.436 -12.700  1.00 30.00           H  
ATOM   4751  N   ASP H 317     -28.521  -2.664  -9.673  1.00 30.00           N  
ATOM   4752  CA  ASP H 317     -28.291  -3.813  -8.791  1.00 30.00           C  
ATOM   4753  C   ASP H 317     -28.222  -5.158  -9.542  1.00 30.00           C  
ATOM   4754  O   ASP H 317     -28.771  -5.295 -10.637  1.00 30.00           O  
ATOM   4755  CB  ASP H 317     -29.324  -3.875  -7.634  1.00 30.00           C  
ATOM   4756  CG  ASP H 317     -30.785  -4.145  -8.022  1.00 30.00           C  
ATOM   4757  OD1 ASP H 317     -31.207  -5.311  -7.865  1.00 30.00           O  
ATOM   4758  OD2 ASP H 317     -31.422  -3.218  -8.573  1.00 30.00           O1-
ATOM   4759  H   ASP H 317     -29.366  -2.140  -9.486  1.00 30.00           H  
ATOM   4760  HA  ASP H 317     -27.313  -3.655  -8.333  1.00 30.00           H  
ATOM   4761  HB3 ASP H 317     -29.338  -2.900  -7.156  1.00 30.00           H  
ATOM   4762  HB2 ASP H 317     -28.993  -4.569  -6.858  1.00 30.00           H  
ATOM   4763  N   VAL H 318     -27.565  -6.131  -8.895  1.00 30.00           N  
ATOM   4764  CA  VAL H 318     -27.491  -7.526  -9.322  1.00 30.00           C  
ATOM   4765  C   VAL H 318     -27.628  -8.433  -8.086  1.00 30.00           C  
ATOM   4766  O   VAL H 318     -27.120  -8.091  -7.018  1.00 30.00           O  
ATOM   4767  CB  VAL H 318     -26.150  -7.859 -10.047  1.00 30.00           C  
ATOM   4768  CG1 VAL H 318     -26.016  -7.110 -11.384  1.00 30.00           C  
ATOM   4769  CG2 VAL H 318     -24.872  -7.677  -9.199  1.00 30.00           C  
ATOM   4770  H   VAL H 318     -27.167  -5.940  -7.986  1.00 30.00           H  
ATOM   4771  HA  VAL H 318     -28.326  -7.748  -9.991  1.00 30.00           H  
ATOM   4772  HB  VAL H 318     -26.187  -8.917 -10.313  1.00 30.00           H  
ATOM   4773 HG11 VAL H 318     -25.138  -7.445 -11.937  1.00 30.00           H  
ATOM   4774 HG12 VAL H 318     -26.886  -7.279 -12.018  1.00 30.00           H  
ATOM   4775 HG13 VAL H 318     -25.918  -6.034 -11.233  1.00 30.00           H  
ATOM   4776 HG21 VAL H 318     -24.827  -8.379  -8.368  1.00 30.00           H  
ATOM   4777 HG22 VAL H 318     -23.979  -7.848  -9.801  1.00 30.00           H  
ATOM   4778 HG23 VAL H 318     -24.801  -6.667  -8.793  1.00 30.00           H  
ATOM   4779  N   GLY H 319     -28.293  -9.587  -8.265  1.00 30.00           N  
ATOM   4780  CA  GLY H 319     -28.424 -10.614  -7.227  1.00 30.00           C  
ATOM   4781  C   GLY H 319     -27.208 -11.555  -7.222  1.00 30.00           C  
ATOM   4782  O   GLY H 319     -26.920 -12.170  -6.196  1.00 30.00           O  
ATOM   4783  H   GLY H 319     -28.708  -9.786  -9.164  1.00 30.00           H  
ATOM   4784  HA3 GLY H 319     -29.322 -11.200  -7.424  1.00 30.00           H  
ATOM   4785  HA2 GLY H 319     -28.550 -10.161  -6.242  1.00 30.00           H  
ATOM   4786  N   SER H 320     -26.485 -11.646  -8.349  1.00 30.00           N  
ATOM   4787  CA  SER H 320     -25.256 -12.409  -8.512  1.00 30.00           C  
ATOM   4788  C   SER H 320     -24.337 -11.637  -9.468  1.00 30.00           C  
ATOM   4789  O   SER H 320     -24.672 -11.490 -10.645  1.00 30.00           O  
ATOM   4790  CB  SER H 320     -25.578 -13.854  -8.968  1.00 30.00           C  
ATOM   4791  OG  SER H 320     -26.197 -13.914 -10.241  1.00 30.00           O  
ATOM   4792  H   SER H 320     -26.774 -11.118  -9.159  1.00 30.00           H  
ATOM   4793  HA  SER H 320     -24.755 -12.473  -7.545  1.00 30.00           H  
ATOM   4794  HB3 SER H 320     -26.225 -14.346  -8.241  1.00 30.00           H  
ATOM   4795  HB2 SER H 320     -24.659 -14.440  -9.010  1.00 30.00           H  
ATOM   4796  HG  SER H 320     -25.616 -13.494 -10.881  1.00 30.00           H  
ATOM   4797  N   ASN H 321     -23.198 -11.152  -8.945  1.00 30.00           N  
ATOM   4798  CA  ASN H 321     -22.156 -10.503  -9.739  1.00 30.00           C  
ATOM   4799  C   ASN H 321     -21.229 -11.576 -10.337  1.00 30.00           C  
ATOM   4800  O   ASN H 321     -20.674 -12.390  -9.599  1.00 30.00           O  
ATOM   4801  CB  ASN H 321     -21.380  -9.481  -8.876  1.00 30.00           C  
ATOM   4802  CG  ASN H 321     -20.313  -8.717  -9.675  1.00 30.00           C  
ATOM   4803  OD1 ASN H 321     -20.565  -8.263 -10.789  1.00 30.00           O  
ATOM   4804  ND2 ASN H 321     -19.110  -8.582  -9.117  1.00 30.00           N  
ATOM   4805  H   ASN H 321     -22.977 -11.327  -7.973  1.00 30.00           H  
ATOM   4806  HA  ASN H 321     -22.635  -9.951 -10.552  1.00 30.00           H  
ATOM   4807  HB3 ASN H 321     -20.917  -9.979  -8.025  1.00 30.00           H  
ATOM   4808  HB2 ASN H 321     -22.069  -8.746  -8.461  1.00 30.00           H  
ATOM   4809 HD22 ASN H 321     -18.372  -8.104  -9.612  1.00 30.00           H  
ATOM   4810 HD21 ASN H 321     -18.937  -8.928  -8.181  1.00 30.00           H  
ATOM   4811  N   LYS H 322     -21.079 -11.520 -11.668  1.00 30.00           N  
ATOM   4812  CA  LYS H 322     -20.255 -12.421 -12.474  1.00 30.00           C  
ATOM   4813  C   LYS H 322     -18.785 -11.965 -12.587  1.00 30.00           C  
ATOM   4814  O   LYS H 322     -17.933 -12.791 -12.913  1.00 30.00           O  
ATOM   4815  CB  LYS H 322     -20.919 -12.539 -13.865  1.00 30.00           C  
ATOM   4816  CG  LYS H 322     -20.861 -11.253 -14.719  1.00 30.00           C  
ATOM   4817  CD  LYS H 322     -21.841 -11.266 -15.899  1.00 30.00           C  
ATOM   4818  CE  LYS H 322     -21.721  -9.995 -16.756  1.00 30.00           C  
ATOM   4819  NZ  LYS H 322     -22.747  -9.942 -17.812  1.00 30.00           N1+
ATOM   4820  H   LYS H 322     -21.573 -10.805 -12.182  1.00 30.00           H  
ATOM   4821  HA  LYS H 322     -20.258 -13.410 -12.011  1.00 30.00           H  
ATOM   4822  HB3 LYS H 322     -21.958 -12.843 -13.727  1.00 30.00           H  
ATOM   4823  HB2 LYS H 322     -20.449 -13.348 -14.426  1.00 30.00           H  
ATOM   4824  HG3 LYS H 322     -19.848 -11.115 -15.100  1.00 30.00           H  
ATOM   4825  HG2 LYS H 322     -21.070 -10.380 -14.100  1.00 30.00           H  
ATOM   4826  HD3 LYS H 322     -22.858 -11.361 -15.514  1.00 30.00           H  
ATOM   4827  HD2 LYS H 322     -21.659 -12.150 -16.512  1.00 30.00           H  
ATOM   4828  HE3 LYS H 322     -20.733  -9.943 -17.217  1.00 30.00           H  
ATOM   4829  HE2 LYS H 322     -21.829  -9.108 -16.132  1.00 30.00           H  
ATOM   4830  HZ1 LYS H 322     -23.665  -9.944 -17.392  1.00 30.00           H  
ATOM   4831  HZ2 LYS H 322     -22.629  -9.097 -18.354  1.00 30.00           H  
ATOM   4832  HZ3 LYS H 322     -22.652 -10.744 -18.419  1.00 30.00           H  
ATOM   4833  N   GLY H 323     -18.525 -10.672 -12.341  1.00 30.00           N  
ATOM   4834  CA  GLY H 323     -17.227 -10.036 -12.529  1.00 30.00           C  
ATOM   4835  C   GLY H 323     -17.472  -8.574 -12.909  1.00 30.00           C  
ATOM   4836  O   GLY H 323     -18.421  -8.267 -13.632  1.00 30.00           O  
ATOM   4837  H   GLY H 323     -19.284 -10.062 -12.070  1.00 30.00           H  
ATOM   4838  HA3 GLY H 323     -16.646 -10.519 -13.315  1.00 30.00           H  
ATOM   4839  HA2 GLY H 323     -16.663 -10.097 -11.604  1.00 30.00           H  
ATOM   4840  N   ALA H 324     -16.596  -7.677 -12.427  1.00 30.00           N  
ATOM   4841  CA  ALA H 324     -16.724  -6.231 -12.597  1.00 30.00           C  
ATOM   4842  C   ALA H 324     -15.360  -5.557 -12.404  1.00 30.00           C  
ATOM   4843  O   ALA H 324     -15.013  -5.218 -11.274  1.00 30.00           O  
ATOM   4844  CB  ALA H 324     -17.778  -5.687 -11.608  1.00 30.00           C  
ATOM   4845  H   ALA H 324     -15.810  -7.990 -11.872  1.00 30.00           H  
ATOM   4846  HA  ALA H 324     -17.059  -6.012 -13.613  1.00 30.00           H  
ATOM   4847  HB1 ALA H 324     -17.548  -5.969 -10.580  1.00 30.00           H  
ATOM   4848  HB2 ALA H 324     -17.831  -4.599 -11.647  1.00 30.00           H  
ATOM   4849  HB3 ALA H 324     -18.773  -6.069 -11.838  1.00 30.00           H  
ATOM   4850  N   ILE H 325     -14.614  -5.371 -13.505  1.00 30.00           N  
ATOM   4851  CA  ILE H 325     -13.322  -4.679 -13.509  1.00 30.00           C  
ATOM   4852  C   ILE H 325     -13.541  -3.200 -13.880  1.00 30.00           C  
ATOM   4853  O   ILE H 325     -14.150  -2.917 -14.912  1.00 30.00           O  
ATOM   4854  CB  ILE H 325     -12.322  -5.304 -14.531  1.00 30.00           C  
ATOM   4855  CG1 ILE H 325     -12.060  -6.799 -14.231  1.00 30.00           C  
ATOM   4856  CG2 ILE H 325     -10.974  -4.547 -14.613  1.00 30.00           C  
ATOM   4857  CD1 ILE H 325     -11.477  -7.570 -15.422  1.00 30.00           C  
ATOM   4858  H   ILE H 325     -14.961  -5.670 -14.405  1.00 30.00           H  
ATOM   4859  HA  ILE H 325     -12.869  -4.734 -12.519  1.00 30.00           H  
ATOM   4860  HB  ILE H 325     -12.784  -5.248 -15.518  1.00 30.00           H  
ATOM   4861 HG13 ILE H 325     -12.980  -7.305 -13.940  1.00 30.00           H  
ATOM   4862 HG12 ILE H 325     -11.395  -6.895 -13.373  1.00 30.00           H  
ATOM   4863 HG21 ILE H 325     -10.479  -4.527 -13.641  1.00 30.00           H  
ATOM   4864 HG22 ILE H 325     -10.290  -5.018 -15.318  1.00 30.00           H  
ATOM   4865 HG23 ILE H 325     -11.090  -3.517 -14.945  1.00 30.00           H  
ATOM   4866 HD11 ILE H 325     -10.435  -7.309 -15.601  1.00 30.00           H  
ATOM   4867 HD12 ILE H 325     -11.521  -8.642 -15.233  1.00 30.00           H  
ATOM   4868 HD13 ILE H 325     -12.036  -7.375 -16.337  1.00 30.00           H  
ATOM   4869  N   ILE H 326     -13.018  -2.296 -13.037  1.00 30.00           N  
ATOM   4870  CA  ILE H 326     -13.081  -0.844 -13.211  1.00 30.00           C  
ATOM   4871  C   ILE H 326     -11.810  -0.170 -12.655  1.00 30.00           C  
ATOM   4872  O   ILE H 326     -11.097  -0.762 -11.843  1.00 30.00           O  
ATOM   4873  CB  ILE H 326     -14.329  -0.222 -12.508  1.00 30.00           C  
ATOM   4874  CG1 ILE H 326     -14.478  -0.629 -11.022  1.00 30.00           C  
ATOM   4875  CG2 ILE H 326     -15.627  -0.487 -13.294  1.00 30.00           C  
ATOM   4876  CD1 ILE H 326     -15.490   0.229 -10.254  1.00 30.00           C  
ATOM   4877  H   ILE H 326     -12.543  -2.611 -12.201  1.00 30.00           H  
ATOM   4878  HA  ILE H 326     -13.115  -0.616 -14.278  1.00 30.00           H  
ATOM   4879  HB  ILE H 326     -14.202   0.862 -12.525  1.00 30.00           H  
ATOM   4880 HG13 ILE H 326     -13.522  -0.566 -10.505  1.00 30.00           H  
ATOM   4881 HG12 ILE H 326     -14.779  -1.675 -10.958  1.00 30.00           H  
ATOM   4882 HG21 ILE H 326     -16.459   0.093 -12.896  1.00 30.00           H  
ATOM   4883 HG22 ILE H 326     -15.516  -0.212 -14.343  1.00 30.00           H  
ATOM   4884 HG23 ILE H 326     -15.913  -1.538 -13.253  1.00 30.00           H  
ATOM   4885 HD11 ILE H 326     -15.381   1.285 -10.501  1.00 30.00           H  
ATOM   4886 HD12 ILE H 326     -16.513  -0.071 -10.480  1.00 30.00           H  
ATOM   4887 HD13 ILE H 326     -15.350   0.130  -9.179  1.00 30.00           H  
ATOM   4888  N   GLY H 327     -11.562   1.070 -13.102  1.00 30.00           N  
ATOM   4889  CA  GLY H 327     -10.449   1.889 -12.635  1.00 30.00           C  
ATOM   4890  C   GLY H 327     -10.261   3.096 -13.561  1.00 30.00           C  
ATOM   4891  O   GLY H 327     -11.018   3.278 -14.517  1.00 30.00           O  
ATOM   4892  H   GLY H 327     -12.174   1.493 -13.786  1.00 30.00           H  
ATOM   4893  HA3 GLY H 327      -9.525   1.309 -12.591  1.00 30.00           H  
ATOM   4894  HA2 GLY H 327     -10.691   2.250 -11.636  1.00 30.00           H  
ATOM   4895  N   LEU H 328      -9.251   3.934 -13.262  1.00 30.00           N  
ATOM   4896  CA  LEU H 328      -8.940   5.142 -14.043  1.00 30.00           C  
ATOM   4897  C   LEU H 328      -8.172   4.843 -15.346  1.00 30.00           C  
ATOM   4898  O   LEU H 328      -8.258   5.640 -16.278  1.00 30.00           O  
ATOM   4899  CB  LEU H 328      -8.162   6.172 -13.193  1.00 30.00           C  
ATOM   4900  CG  LEU H 328      -8.840   6.646 -11.893  1.00 30.00           C  
ATOM   4901  CD1 LEU H 328      -7.910   7.627 -11.158  1.00 30.00           C  
ATOM   4902  CD2 LEU H 328     -10.227   7.275 -12.129  1.00 30.00           C  
ATOM   4903  H   LEU H 328      -8.657   3.749 -12.466  1.00 30.00           H  
ATOM   4904  HA  LEU H 328      -9.883   5.600 -14.345  1.00 30.00           H  
ATOM   4905  HB3 LEU H 328      -7.993   7.059 -13.796  1.00 30.00           H  
ATOM   4906  HB2 LEU H 328      -7.170   5.791 -12.965  1.00 30.00           H  
ATOM   4907  HG  LEU H 328      -8.967   5.781 -11.240  1.00 30.00           H  
ATOM   4908 HD11 LEU H 328      -8.234   7.773 -10.131  1.00 30.00           H  
ATOM   4909 HD12 LEU H 328      -6.882   7.265 -11.128  1.00 30.00           H  
ATOM   4910 HD13 LEU H 328      -7.899   8.604 -11.642  1.00 30.00           H  
ATOM   4911 HD21 LEU H 328     -10.399   7.516 -13.179  1.00 30.00           H  
ATOM   4912 HD22 LEU H 328     -11.019   6.594 -11.814  1.00 30.00           H  
ATOM   4913 HD23 LEU H 328     -10.356   8.200 -11.567  1.00 30.00           H  
ATOM   4914  N   MET H 329      -7.464   3.706 -15.407  1.00 30.00           N  
ATOM   4915  CA  MET H 329      -6.798   3.212 -16.607  1.00 30.00           C  
ATOM   4916  C   MET H 329      -6.782   1.684 -16.509  1.00 30.00           C  
ATOM   4917  O   MET H 329      -6.165   1.142 -15.593  1.00 30.00           O  
ATOM   4918  CB  MET H 329      -5.417   3.889 -16.797  1.00 30.00           C  
ATOM   4919  CG  MET H 329      -4.406   3.743 -15.645  1.00 30.00           C  
ATOM   4920  SD  MET H 329      -2.934   4.794 -15.782  1.00 30.00           S  
ATOM   4921  CE  MET H 329      -3.593   6.361 -15.149  1.00 30.00           C  
ATOM   4922  H   MET H 329      -7.425   3.102 -14.598  1.00 30.00           H  
ATOM   4923  HA  MET H 329      -7.408   3.476 -17.475  1.00 30.00           H  
ATOM   4924  HB3 MET H 329      -5.589   4.949 -16.975  1.00 30.00           H  
ATOM   4925  HB2 MET H 329      -4.962   3.512 -17.714  1.00 30.00           H  
ATOM   4926  HG3 MET H 329      -4.064   2.712 -15.583  1.00 30.00           H  
ATOM   4927  HG2 MET H 329      -4.881   3.969 -14.692  1.00 30.00           H  
ATOM   4928  HE1 MET H 329      -2.823   7.131 -15.174  1.00 30.00           H  
ATOM   4929  HE2 MET H 329      -4.437   6.699 -15.749  1.00 30.00           H  
ATOM   4930  HE3 MET H 329      -3.927   6.244 -14.117  1.00 30.00           H  
ATOM   4931  N   VAL H 330      -7.538   1.040 -17.413  1.00 30.00           N  
ATOM   4932  CA  VAL H 330      -7.849  -0.388 -17.381  1.00 30.00           C  
ATOM   4933  C   VAL H 330      -7.283  -1.045 -18.652  1.00 30.00           C  
ATOM   4934  O   VAL H 330      -7.937  -1.045 -19.694  1.00 30.00           O  
ATOM   4935  CB  VAL H 330      -9.387  -0.632 -17.282  1.00 30.00           C  
ATOM   4936  CG1 VAL H 330      -9.784  -2.124 -17.319  1.00 30.00           C  
ATOM   4937  CG2 VAL H 330      -9.980   0.015 -16.016  1.00 30.00           C  
ATOM   4938  H   VAL H 330      -8.007   1.571 -18.133  1.00 30.00           H  
ATOM   4939  HA  VAL H 330      -7.383  -0.868 -16.523  1.00 30.00           H  
ATOM   4940  HB  VAL H 330      -9.872  -0.148 -18.132  1.00 30.00           H  
ATOM   4941 HG11 VAL H 330     -10.854  -2.251 -17.151  1.00 30.00           H  
ATOM   4942 HG12 VAL H 330      -9.563  -2.590 -18.278  1.00 30.00           H  
ATOM   4943 HG13 VAL H 330      -9.260  -2.688 -16.547  1.00 30.00           H  
ATOM   4944 HG21 VAL H 330      -9.516  -0.383 -15.113  1.00 30.00           H  
ATOM   4945 HG22 VAL H 330      -9.842   1.096 -16.011  1.00 30.00           H  
ATOM   4946 HG23 VAL H 330     -11.053  -0.168 -15.943  1.00 30.00           H  
ATOM   4947  N   GLY H 331      -6.057  -1.570 -18.532  1.00 30.00           N  
ATOM   4948  CA  GLY H 331      -5.350  -2.281 -19.591  1.00 30.00           C  
ATOM   4949  C   GLY H 331      -5.190  -3.755 -19.204  1.00 30.00           C
[truncated: 361,079 more chars]
