# Supplementary material for: Identification of potential aggregation hotspots on Aβ42 fibrils blocked by the anti-amyloid chaperone-like BRICHOS domain
Source: Nat Commun. 2024 Feb 1;15:965. doi: 10.1038/s41467-024-45192-4 (PMC10834949; doi:10.1038/s41467-024-45192-4)
Supplement: Supplementary file 4 — Supplementary Data 1 [file 41467_2024_45192_MOESM4_ESM.zip › supporting_data_pdb/ab42/ab42_3.pdb]

ATOM      1  N   ASP A   1      35.941  14.640  10.870  1.00110.00           N  
ATOM      2  CA  ASP A   1      34.518  14.284  10.996  1.00110.00           C  
ATOM      3  C   ASP A   1      34.464  12.769  11.310  1.00110.00           C  
ATOM      4  O   ASP A   1      34.475  11.951  10.388  1.00110.00           O  
ATOM      5  CB  ASP A   1      33.698  14.730   9.746  1.00110.00           C  
ATOM      6  CG  ASP A   1      32.180  14.464   9.769  1.00110.00           C  
ATOM      7  OD1 ASP A   1      31.609  14.380  10.878  1.00110.00           O  
ATOM      8  OD2 ASP A   1      31.579  14.488   8.672  1.00110.00           O1-
ATOM      9  H1  ASP A   1      36.297  14.411   9.953  1.00110.00           H  
ATOM     10  H2  ASP A   1      36.511  14.161  11.552  1.00110.00           H  
ATOM     11  HA  ASP A   1      34.114  14.817  11.860  1.00110.00           H  
ATOM     12  HB3 ASP A   1      34.116  14.263   8.852  1.00110.00           H  
ATOM     13  HB2 ASP A   1      33.829  15.804   9.605  1.00110.00           H  
ATOM     14  N   ALA A   2      34.469  12.433  12.611  1.00110.00           N  
ATOM     15  CA  ALA A   2      34.549  11.068  13.129  1.00110.00           C  
ATOM     16  C   ALA A   2      33.404  10.774  14.111  1.00110.00           C  
ATOM     17  O   ALA A   2      32.619  11.663  14.444  1.00110.00           O  
ATOM     18  CB  ALA A   2      35.919  10.897  13.812  1.00110.00           C  
ATOM     19  H   ALA A   2      34.432  13.163  13.308  1.00110.00           H  
ATOM     20  HA  ALA A   2      34.470  10.344  12.316  1.00110.00           H  
ATOM     21  HB1 ALA A   2      36.730  11.109  13.114  1.00110.00           H  
ATOM     22  HB2 ALA A   2      36.030  11.573  14.661  1.00110.00           H  
ATOM     23  HB3 ALA A   2      36.066   9.879  14.175  1.00110.00           H  
ATOM     24  N   GLU A   3      33.360   9.514  14.567  1.00110.00           N  
ATOM     25  CA  GLU A   3      32.472   9.010  15.612  1.00110.00           C  
ATOM     26  C   GLU A   3      33.248   7.990  16.465  1.00110.00           C  
ATOM     27  O   GLU A   3      34.133   7.310  15.942  1.00110.00           O  
ATOM     28  CB  GLU A   3      31.194   8.424  14.953  1.00110.00           C  
ATOM     29  CG  GLU A   3      30.169   7.706  15.867  1.00110.00           C  
ATOM     30  CD  GLU A   3      29.436   8.632  16.851  1.00110.00           C  
ATOM     31  OE1 GLU A   3      30.075   9.066  17.836  1.00110.00           O  
ATOM     32  OE2 GLU A   3      28.227   8.862  16.630  1.00110.00           O1-
ATOM     33  H   GLU A   3      34.046   8.849  14.239  1.00110.00           H  
ATOM     34  HA  GLU A   3      32.194   9.839  16.265  1.00110.00           H  
ATOM     35  HB3 GLU A   3      31.493   7.724  14.171  1.00110.00           H  
ATOM     36  HB2 GLU A   3      30.675   9.228  14.427  1.00110.00           H  
ATOM     37  HG3 GLU A   3      30.643   6.894  16.418  1.00110.00           H  
ATOM     38  HG2 GLU A   3      29.431   7.212  15.232  1.00110.00           H  
ATOM     39  N   PHE A   4      32.886   7.892  17.755  1.00110.00           N  
ATOM     40  CA  PHE A   4      33.424   6.910  18.700  1.00110.00           C  
ATOM     41  C   PHE A   4      32.344   6.047  19.377  1.00110.00           C  
ATOM     42  O   PHE A   4      32.710   5.064  20.020  1.00110.00           O  
ATOM     43  CB  PHE A   4      34.380   7.585  19.712  1.00110.00           C  
ATOM     44  CG  PHE A   4      33.822   8.683  20.608  1.00110.00           C  
ATOM     45  CD1 PHE A   4      32.944   8.382  21.673  1.00110.00           C  
ATOM     46  CD2 PHE A   4      34.143  10.033  20.350  1.00110.00           C  
ATOM     47  CE1 PHE A   4      32.448   9.401  22.476  1.00110.00           C  
ATOM     48  CE2 PHE A   4      33.647  11.036  21.173  1.00110.00           C  
ATOM     49  CZ  PHE A   4      32.806  10.720  22.233  1.00110.00           C  
ATOM     50  H   PHE A   4      32.143   8.487  18.101  1.00110.00           H  
ATOM     51  HA  PHE A   4      34.026   6.185  18.150  1.00110.00           H  
ATOM     52  HB3 PHE A   4      35.248   7.971  19.175  1.00110.00           H  
ATOM     53  HB2 PHE A   4      34.783   6.818  20.376  1.00110.00           H  
ATOM     54  HD1 PHE A   4      32.669   7.359  21.884  1.00110.00           H  
ATOM     55  HD2 PHE A   4      34.790  10.292  19.524  1.00110.00           H  
ATOM     56  HE1 PHE A   4      31.786   9.165  23.296  1.00110.00           H  
ATOM     57  HE2 PHE A   4      33.909  12.066  20.983  1.00110.00           H  
ATOM     58  HZ  PHE A   4      32.420  11.507  22.865  1.00110.00           H  
ATOM     59  N   ARG A   5      31.053   6.390  19.223  1.00110.00           N  
ATOM     60  CA  ARG A   5      29.938   5.576  19.704  1.00110.00           C  
ATOM     61  C   ARG A   5      29.694   4.403  18.734  1.00110.00           C  
ATOM     62  O   ARG A   5      29.353   4.645  17.577  1.00110.00           O  
ATOM     63  CB  ARG A   5      28.687   6.463  19.874  1.00110.00           C  
ATOM     64  CG  ARG A   5      27.559   5.741  20.622  1.00110.00           C  
ATOM     65  CD  ARG A   5      26.204   6.460  20.554  1.00110.00           C  
ATOM     66  NE  ARG A   5      25.149   5.591  21.094  1.00110.00           N  
ATOM     67  CZ  ARG A   5      23.820   5.767  21.075  1.00110.00           C  
ATOM     68  NH1 ARG A   5      23.243   6.869  20.573  1.00110.00           N  
ATOM     69  NH2 ARG A   5      23.055   4.794  21.579  1.00110.00           N1+
ATOM     70  H   ARG A   5      30.805   7.217  18.694  1.00110.00           H  
ATOM     71  HA  ARG A   5      30.201   5.183  20.689  1.00110.00           H  
ATOM     72  HB3 ARG A   5      28.331   6.790  18.897  1.00110.00           H  
ATOM     73  HB2 ARG A   5      28.945   7.372  20.420  1.00110.00           H  
ATOM     74  HG3 ARG A   5      27.872   5.715  21.667  1.00110.00           H  
ATOM     75  HG2 ARG A   5      27.469   4.698  20.328  1.00110.00           H  
ATOM     76  HD3 ARG A   5      25.984   6.837  19.555  1.00110.00           H  
ATOM     77  HD2 ARG A   5      26.231   7.319  21.225  1.00110.00           H  
ATOM     78  HE  ARG A   5      25.492   4.721  21.488  1.00110.00           H  
ATOM     79 HH12 ARG A   5      22.239   6.976  20.600  1.00110.00           H  
ATOM     80 HH11 ARG A   5      23.817   7.611  20.201  1.00110.00           H  
ATOM     81 HH22 ARG A   5      22.044   4.859  21.540  1.00110.00           H  
ATOM     82 HH21 ARG A   5      23.477   3.953  21.959  1.00110.00           H  
ATOM     83  N   HIS A   6      29.894   3.168  19.224  1.00110.00           N  
ATOM     84  CA  HIS A   6      29.807   1.936  18.429  1.00110.00           C  
ATOM     85  C   HIS A   6      28.389   1.346  18.322  1.00110.00           C  
ATOM     86  O   HIS A   6      28.163   0.552  17.414  1.00110.00           O  
ATOM     87  CB  HIS A   6      30.814   0.896  18.959  1.00110.00           C  
ATOM     88  CG  HIS A   6      32.255   1.186  18.609  1.00110.00           C  
ATOM     89  ND1 HIS A   6      32.953   2.275  19.104  1.00110.00           N  
ATOM     90  CD2 HIS A   6      33.148   0.518  17.800  1.00110.00           C  
ATOM     91  CE1 HIS A   6      34.187   2.221  18.598  1.00110.00           C  
ATOM     92  NE2 HIS A   6      34.377   1.184  17.793  1.00110.00           N  
ATOM     93  H   HIS A   6      30.161   3.053  20.191  1.00110.00           H  
ATOM     94  HA  HIS A   6      30.097   2.162  17.402  1.00110.00           H  
ATOM     95  HB3 HIS A   6      30.582  -0.094  18.565  1.00110.00           H  
ATOM     96  HB2 HIS A   6      30.731   0.809  20.044  1.00110.00           H  
ATOM     97  HD1 HIS A   6      32.598   2.993  19.721  1.00110.00           H  
ATOM     98  HD2 HIS A   6      33.003  -0.384  17.224  1.00110.00           H  
ATOM     99  HE1 HIS A   6      34.948   2.956  18.815  1.00110.00           H  
ATOM    100  N   ASP A   7      27.460   1.759  19.196  1.00110.00           N  
ATOM    101  CA  ASP A   7      26.012   1.582  19.020  1.00110.00           C  
ATOM    102  C   ASP A   7      25.420   2.897  18.465  1.00110.00           C  
ATOM    103  O   ASP A   7      26.142   3.885  18.328  1.00110.00           O  
ATOM    104  CB  ASP A   7      25.280   1.116  20.314  1.00110.00           C  
ATOM    105  CG  ASP A   7      25.346   2.013  21.568  1.00110.00           C  
ATOM    106  OD1 ASP A   7      26.376   2.686  21.793  1.00110.00           O  
ATOM    107  OD2 ASP A   7      24.384   1.927  22.361  1.00110.00           O1-
ATOM    108  H   ASP A   7      27.722   2.389  19.941  1.00110.00           H  
ATOM    109  HA  ASP A   7      25.827   0.820  18.263  1.00110.00           H  
ATOM    110  HB3 ASP A   7      25.718   0.163  20.614  1.00110.00           H  
ATOM    111  HB2 ASP A   7      24.240   0.883  20.078  1.00110.00           H  
ATOM    112  N   SER A   8      24.113   2.904  18.155  1.00110.00           N  
ATOM    113  CA  SER A   8      23.405   4.113  17.727  1.00110.00           C  
ATOM    114  C   SER A   8      21.885   3.927  17.874  1.00110.00           C  
ATOM    115  O   SER A   8      21.380   2.821  17.677  1.00110.00           O  
ATOM    116  CB  SER A   8      23.827   4.517  16.294  1.00110.00           C  
ATOM    117  OG  SER A   8      23.385   5.820  15.971  1.00110.00           O  
ATOM    118  H   SER A   8      23.549   2.076  18.280  1.00110.00           H  
ATOM    119  HA  SER A   8      23.701   4.913  18.407  1.00110.00           H  
ATOM    120  HB3 SER A   8      23.435   3.812  15.563  1.00110.00           H  
ATOM    121  HB2 SER A   8      24.909   4.518  16.176  1.00110.00           H  
ATOM    122  HG  SER A   8      23.945   6.453  16.426  1.00110.00           H  
ATOM    123  N   GLY A   9      21.192   5.028  18.215  1.00110.00           N  
ATOM    124  CA  GLY A   9      19.754   5.062  18.480  1.00110.00           C  
ATOM    125  C   GLY A   9      19.457   4.566  19.900  1.00110.00           C  
ATOM    126  O   GLY A   9      20.233   4.802  20.824  1.00110.00           O  
ATOM    127  H   GLY A   9      21.690   5.898  18.325  1.00110.00           H  
ATOM    128  HA3 GLY A   9      19.210   4.461  17.751  1.00110.00           H  
ATOM    129  HA2 GLY A   9      19.402   6.089  18.381  1.00110.00           H  
ATOM    130  N   TYR A  10      18.302   3.911  20.067  1.00110.00           N  
ATOM    131  CA  TYR A  10      17.847   3.250  21.293  1.00110.00           C  
ATOM    132  C   TYR A  10      16.586   2.433  20.973  1.00110.00           C  
ATOM    133  O   TYR A  10      15.852   2.778  20.045  1.00110.00           O  
ATOM    134  CB  TYR A  10      17.648   4.245  22.471  1.00110.00           C  
ATOM    135  CG  TYR A  10      16.882   5.530  22.183  1.00110.00           C  
ATOM    136  CD1 TYR A  10      17.574   6.732  21.921  1.00110.00           C  
ATOM    137  CD2 TYR A  10      15.473   5.533  22.198  1.00110.00           C  
ATOM    138  CE1 TYR A  10      16.863   7.921  21.661  1.00110.00           C  
ATOM    139  CE2 TYR A  10      14.760   6.721  21.945  1.00110.00           C  
ATOM    140  CZ  TYR A  10      15.455   7.916  21.671  1.00110.00           C  
ATOM    141  OH  TYR A  10      14.766   9.063  21.408  1.00110.00           O  
ATOM    142  H   TYR A  10      17.686   3.787  19.275  1.00110.00           H  
ATOM    143  HA  TYR A  10      18.627   2.540  21.577  1.00110.00           H  
ATOM    144  HB3 TYR A  10      18.626   4.532  22.859  1.00110.00           H  
ATOM    145  HB2 TYR A  10      17.165   3.735  23.306  1.00110.00           H  
ATOM    146  HD1 TYR A  10      18.653   6.749  21.915  1.00110.00           H  
ATOM    147  HD2 TYR A  10      14.943   4.617  22.398  1.00110.00           H  
ATOM    148  HE1 TYR A  10      17.400   8.835  21.450  1.00110.00           H  
ATOM    149  HE2 TYR A  10      13.681   6.711  21.954  1.00110.00           H  
ATOM    150  HH  TYR A  10      13.816   8.961  21.506  1.00110.00           H  
ATOM    151  N   GLU A  11      16.370   1.354  21.742  1.00110.00           N  
ATOM    152  CA  GLU A  11      15.233   0.443  21.596  1.00110.00           C  
ATOM    153  C   GLU A  11      13.936   1.093  22.101  1.00110.00           C  
ATOM    154  O   GLU A  11      13.764   1.261  23.308  1.00110.00           O  
ATOM    155  CB  GLU A  11      15.525  -0.867  22.353  1.00110.00           C  
ATOM    156  CG  GLU A  11      16.705  -1.671  21.763  1.00110.00           C  
ATOM    157  CD  GLU A  11      17.199  -2.782  22.699  1.00110.00           C  
ATOM    158  OE1 GLU A  11      17.580  -2.445  23.843  1.00110.00           O  
ATOM    159  OE2 GLU A  11      17.214  -3.950  22.251  1.00110.00           O1-
ATOM    160  H   GLU A  11      17.019   1.127  22.481  1.00110.00           H  
ATOM    161  HA  GLU A  11      15.116   0.199  20.538  1.00110.00           H  
ATOM    162  HB3 GLU A  11      14.635  -1.500  22.354  1.00110.00           H  
ATOM    163  HB2 GLU A  11      15.716  -0.627  23.400  1.00110.00           H  
ATOM    164  HG3 GLU A  11      17.554  -1.017  21.567  1.00110.00           H  
ATOM    165  HG2 GLU A  11      16.416  -2.086  20.796  1.00110.00           H  
ATOM    166  N   VAL A  12      13.055   1.432  21.151  1.00 30.00           N  
ATOM    167  CA  VAL A  12      11.718   1.979  21.371  1.00 30.00           C  
ATOM    168  C   VAL A  12      10.794   1.551  20.220  1.00 30.00           C  
ATOM    169  O   VAL A  12      11.265   1.126  19.163  1.00 30.00           O  
ATOM    170  CB  VAL A  12      11.696   3.537  21.468  1.00 30.00           C  
ATOM    171  CG1 VAL A  12      12.077   4.047  22.867  1.00 30.00           C  
ATOM    172  CG2 VAL A  12      12.495   4.246  20.358  1.00 30.00           C  
ATOM    173  H   VAL A  12      13.288   1.260  20.183  1.00 30.00           H  
ATOM    174  HA  VAL A  12      11.310   1.549  22.289  1.00 30.00           H  
ATOM    175  HB  VAL A  12      10.666   3.872  21.336  1.00 30.00           H  
ATOM    176 HG11 VAL A  12      13.089   3.762  23.145  1.00 30.00           H  
ATOM    177 HG12 VAL A  12      12.013   5.134  22.923  1.00 30.00           H  
ATOM    178 HG13 VAL A  12      11.406   3.642  23.625  1.00 30.00           H  
ATOM    179 HG21 VAL A  12      13.560   4.040  20.444  1.00 30.00           H  
ATOM    180 HG22 VAL A  12      12.176   3.933  19.365  1.00 30.00           H  
ATOM    181 HG23 VAL A  12      12.366   5.327  20.411  1.00 30.00           H  
ATOM    182  N   HIS A  13       9.485   1.688  20.466  1.00 30.00           N  
ATOM    183  CA  HIS A  13       8.407   1.404  19.527  1.00 30.00           C  
ATOM    184  C   HIS A  13       7.189   2.268  19.890  1.00 30.00           C  
ATOM    185  O   HIS A  13       6.983   2.576  21.065  1.00 30.00           O  
ATOM    186  CB  HIS A  13       8.099  -0.114  19.488  1.00 30.00           C  
ATOM    187  CG  HIS A  13       7.824  -0.835  20.796  1.00 30.00           C  
ATOM    188  ND1 HIS A  13       7.686  -2.212  20.848  1.00 30.00           N  
ATOM    189  CD2 HIS A  13       7.665  -0.410  22.100  1.00 30.00           C  
ATOM    190  CE1 HIS A  13       7.456  -2.546  22.121  1.00 30.00           C  
ATOM    191  NE2 HIS A  13       7.426  -1.501  22.938  1.00 30.00           N  
ATOM    192  H   HIS A  13       9.185   2.051  21.360  1.00 30.00           H  
ATOM    193  HA  HIS A  13       8.724   1.706  18.528  1.00 30.00           H  
ATOM    194  HB3 HIS A  13       8.933  -0.626  19.006  1.00 30.00           H  
ATOM    195  HB2 HIS A  13       7.243  -0.286  18.834  1.00 30.00           H  
ATOM    196  HD1 HIS A  13       7.747  -2.848  20.066  1.00 30.00           H  
ATOM    197  HD2 HIS A  13       7.708   0.588  22.508  1.00 30.00           H  
ATOM    198  HE1 HIS A  13       7.307  -3.563  22.452  1.00 30.00           H  
ATOM    199  N   HIS A  14       6.398   2.638  18.874  1.00 30.00           N  
ATOM    200  CA  HIS A  14       5.138   3.371  19.044  1.00 30.00           C  
ATOM    201  C   HIS A  14       4.083   2.951  18.007  1.00 30.00           C  
ATOM    202  O   HIS A  14       3.174   3.723  17.710  1.00 30.00           O  
ATOM    203  CB  HIS A  14       5.370   4.899  19.162  1.00 30.00           C  
ATOM    204  CG  HIS A  14       5.949   5.634  17.972  1.00 30.00           C  
ATOM    205  ND1 HIS A  14       6.018   7.017  17.937  1.00 30.00           N  
ATOM    206  CD2 HIS A  14       6.479   5.213  16.771  1.00 30.00           C  
ATOM    207  CE1 HIS A  14       6.555   7.361  16.765  1.00 30.00           C  
ATOM    208  NE2 HIS A  14       6.863   6.316  16.007  1.00 30.00           N  
ATOM    209  H   HIS A  14       6.627   2.354  17.930  1.00 30.00           H  
ATOM    210  HA  HIS A  14       4.699   3.053  19.991  1.00 30.00           H  
ATOM    211  HB3 HIS A  14       6.024   5.094  20.012  1.00 30.00           H  
ATOM    212  HB2 HIS A  14       4.424   5.383  19.413  1.00 30.00           H  
ATOM    213  HD1 HIS A  14       5.703   7.651  18.658  1.00 30.00           H  
ATOM    214  HD2 HIS A  14       6.609   4.210  16.397  1.00 30.00           H  
ATOM    215  HE1 HIS A  14       6.719   8.385  16.462  1.00 30.00           H  
ATOM    216  N   GLN A  15       4.216   1.715  17.506  1.00 30.00           N  
ATOM    217  CA  GLN A  15       3.300   1.050  16.586  1.00 30.00           C  
ATOM    218  C   GLN A  15       2.740  -0.181  17.312  1.00 30.00           C  
ATOM    219  O   GLN A  15       3.423  -0.736  18.177  1.00 30.00           O  
ATOM    220  CB  GLN A  15       4.069   0.609  15.322  1.00 30.00           C  
ATOM    221  CG  GLN A  15       4.862   1.726  14.602  1.00 30.00           C  
ATOM    222  CD  GLN A  15       6.357   1.774  14.953  1.00 30.00           C  
ATOM    223  OE1 GLN A  15       6.779   1.410  16.050  1.00 30.00           O  
ATOM    224  NE2 GLN A  15       7.173   2.262  14.018  1.00 30.00           N  
ATOM    225  H   GLN A  15       4.986   1.143  17.821  1.00 30.00           H  
ATOM    226  HA  GLN A  15       2.479   1.711  16.306  1.00 30.00           H  
ATOM    227  HB3 GLN A  15       3.333   0.221  14.617  1.00 30.00           H  
ATOM    228  HB2 GLN A  15       4.724  -0.236  15.540  1.00 30.00           H  
ATOM    229  HG3 GLN A  15       4.409   2.702  14.781  1.00 30.00           H  
ATOM    230  HG2 GLN A  15       4.786   1.556  13.527  1.00 30.00           H  
ATOM    231 HE22 GLN A  15       8.169   2.317  14.196  1.00 30.00           H  
ATOM    232 HE21 GLN A  15       6.812   2.568  13.126  1.00 30.00           H  
ATOM    233  N   LYS A  16       1.514  -0.596  16.954  1.00 30.00           N  
ATOM    234  CA  LYS A  16       0.845  -1.699  17.640  1.00 30.00           C  
ATOM    235  C   LYS A  16       0.053  -2.554  16.642  1.00 30.00           C  
ATOM    236  O   LYS A  16      -0.815  -2.038  15.938  1.00 30.00           O  
ATOM    237  CB  LYS A  16      -0.023  -1.137  18.791  1.00 30.00           C  
ATOM    238  CG  LYS A  16      -0.289  -2.156  19.914  1.00 30.00           C  
ATOM    239  CD  LYS A  16      -1.043  -1.530  21.103  1.00 30.00           C  
ATOM    240  CE  LYS A  16      -1.158  -2.433  22.346  1.00 30.00           C  
ATOM    241  NZ  LYS A  16      -1.992  -3.627  22.115  1.00 30.00           N1+
ATOM    242  H   LYS A  16       0.997  -0.125  16.223  1.00 30.00           H  
ATOM    243  HA  LYS A  16       1.596  -2.358  18.081  1.00 30.00           H  
ATOM    244  HB3 LYS A  16      -0.955  -0.716  18.409  1.00 30.00           H  
ATOM    245  HB2 LYS A  16       0.508  -0.302  19.250  1.00 30.00           H  
ATOM    246  HG3 LYS A  16       0.666  -2.546  20.269  1.00 30.00           H  
ATOM    247  HG2 LYS A  16      -0.833  -3.012  19.515  1.00 30.00           H  
ATOM    248  HD3 LYS A  16      -2.034  -1.205  20.782  1.00 30.00           H  
ATOM    249  HD2 LYS A  16      -0.522  -0.622  21.402  1.00 30.00           H  
ATOM    250  HE3 LYS A  16      -1.599  -1.868  23.167  1.00 30.00           H  
ATOM    251  HE2 LYS A  16      -0.168  -2.749  22.676  1.00 30.00           H  
ATOM    252  HZ1 LYS A  16      -1.585  -4.187  21.379  1.00 30.00           H  
ATOM    253  HZ2 LYS A  16      -2.040  -4.174  22.963  1.00 30.00           H  
ATOM    254  HZ3 LYS A  16      -2.924  -3.343  21.848  1.00 30.00           H  
ATOM    255  N   LEU A  17       0.369  -3.858  16.636  1.00 30.00           N  
ATOM    256  CA  LEU A  17      -0.325  -4.907  15.894  1.00 30.00           C  
ATOM    257  C   LEU A  17      -1.343  -5.530  16.863  1.00 30.00           C  
ATOM    258  O   LEU A  17      -0.996  -6.437  17.621  1.00 30.00           O  
ATOM    259  CB  LEU A  17       0.714  -5.943  15.397  1.00 30.00           C  
ATOM    260  CG  LEU A  17       1.795  -5.401  14.430  1.00 30.00           C  
ATOM    261  CD1 LEU A  17       2.843  -6.491  14.125  1.00 30.00           C  
ATOM    262  CD2 LEU A  17       1.208  -4.802  13.138  1.00 30.00           C  
ATOM    263  H   LEU A  17       1.106  -4.183  17.245  1.00 30.00           H  
ATOM    264  HA  LEU A  17      -0.859  -4.490  15.040  1.00 30.00           H  
ATOM    265  HB3 LEU A  17       0.192  -6.769  14.913  1.00 30.00           H  
ATOM    266  HB2 LEU A  17       1.220  -6.380  16.261  1.00 30.00           H  
ATOM    267  HG  LEU A  17       2.328  -4.601  14.944  1.00 30.00           H  
ATOM    268 HD11 LEU A  17       2.701  -6.933  13.138  1.00 30.00           H  
ATOM    269 HD12 LEU A  17       3.854  -6.084  14.165  1.00 30.00           H  
ATOM    270 HD13 LEU A  17       2.802  -7.314  14.840  1.00 30.00           H  
ATOM    271 HD21 LEU A  17       0.213  -5.192  12.932  1.00 30.00           H  
ATOM    272 HD22 LEU A  17       1.133  -3.716  13.214  1.00 30.00           H  
ATOM    273 HD23 LEU A  17       1.821  -5.017  12.263  1.00 30.00           H  
ATOM    274  N   VAL A  18      -2.560  -4.964  16.878  1.00 30.00           N  
ATOM    275  CA  VAL A  18      -3.597  -5.239  17.873  1.00 30.00           C  
ATOM    276  C   VAL A  18      -4.432  -6.464  17.447  1.00 30.00           C  
ATOM    277  O   VAL A  18      -5.461  -6.329  16.783  1.00 30.00           O  
ATOM    278  CB  VAL A  18      -4.497  -3.988  18.090  1.00 30.00           C  
ATOM    279  CG1 VAL A  18      -5.621  -4.197  19.127  1.00 30.00           C  
ATOM    280  CG2 VAL A  18      -3.654  -2.771  18.500  1.00 30.00           C  
ATOM    281  H   VAL A  18      -2.783  -4.251  16.198  1.00 30.00           H  
ATOM    282  HA  VAL A  18      -3.121  -5.469  18.829  1.00 30.00           H  
ATOM    283  HB  VAL A  18      -4.968  -3.726  17.144  1.00 30.00           H  
ATOM    284 HG11 VAL A  18      -6.174  -3.273  19.297  1.00 30.00           H  
ATOM    285 HG12 VAL A  18      -6.351  -4.941  18.810  1.00 30.00           H  
ATOM    286 HG13 VAL A  18      -5.217  -4.520  20.087  1.00 30.00           H  
ATOM    287 HG21 VAL A  18      -4.279  -1.902  18.675  1.00 30.00           H  
ATOM    288 HG22 VAL A  18      -3.116  -2.971  19.424  1.00 30.00           H  
ATOM    289 HG23 VAL A  18      -2.929  -2.492  17.736  1.00 30.00           H  
ATOM    290  N   PHE A  19      -3.916  -7.647  17.812  1.00 30.00           N  
ATOM    291  CA  PHE A  19      -4.468  -8.954  17.471  1.00 30.00           C  
ATOM    292  C   PHE A  19      -5.495  -9.362  18.540  1.00 30.00           C  
ATOM    293  O   PHE A  19      -5.132  -9.466  19.711  1.00 30.00           O  
ATOM    294  CB  PHE A  19      -3.272  -9.932  17.357  1.00 30.00           C  
ATOM    295  CG  PHE A  19      -3.501 -11.332  16.801  1.00 30.00           C  
ATOM    296  CD1 PHE A  19      -4.506 -11.597  15.845  1.00 30.00           C  
ATOM    297  CD2 PHE A  19      -2.541 -12.334  17.063  1.00 30.00           C  
ATOM    298  CE1 PHE A  19      -4.560 -12.832  15.214  1.00 30.00           C  
ATOM    299  CE2 PHE A  19      -2.607 -13.561  16.416  1.00 30.00           C  
ATOM    300  CZ  PHE A  19      -3.610 -13.806  15.489  1.00 30.00           C  
ATOM    301  H   PHE A  19      -3.057  -7.662  18.344  1.00 30.00           H  
ATOM    302  HA  PHE A  19      -4.958  -8.874  16.500  1.00 30.00           H  
ATOM    303  HB3 PHE A  19      -2.790 -10.029  18.331  1.00 30.00           H  
ATOM    304  HB2 PHE A  19      -2.522  -9.478  16.707  1.00 30.00           H  
ATOM    305  HD1 PHE A  19      -5.236 -10.848  15.580  1.00 30.00           H  
ATOM    306  HD2 PHE A  19      -1.732 -12.142  17.751  1.00 30.00           H  
ATOM    307  HE1 PHE A  19      -5.339 -13.026  14.493  1.00 30.00           H  
ATOM    308  HE2 PHE A  19      -1.865 -14.319  16.620  1.00 30.00           H  
ATOM    309  HZ  PHE A  19      -3.651 -14.756  14.977  1.00 30.00           H  
ATOM    310  N   PHE A  20      -6.751  -9.563  18.100  1.00 30.00           N  
ATOM    311  CA  PHE A  20      -7.955  -9.894  18.879  1.00 30.00           C  
ATOM    312  C   PHE A  20      -8.507  -8.730  19.730  1.00 30.00           C  
ATOM    313  O   PHE A  20      -7.764  -7.828  20.117  1.00 30.00           O  
ATOM    314  CB  PHE A  20      -7.767 -11.167  19.740  1.00 30.00           C  
ATOM    315  CG  PHE A  20      -7.490 -12.442  18.963  1.00 30.00           C  
ATOM    316  CD1 PHE A  20      -8.535 -13.102  18.282  1.00 30.00           C  
ATOM    317  CD2 PHE A  20      -6.172 -12.928  18.834  1.00 30.00           C  
ATOM    318  CE1 PHE A  20      -8.269 -14.252  17.549  1.00 30.00           C  
ATOM    319  CE2 PHE A  20      -5.930 -14.087  18.109  1.00 30.00           C  
ATOM    320  CZ  PHE A  20      -6.973 -14.746  17.469  1.00 30.00           C  
ATOM    321  H   PHE A  20      -6.934  -9.414  17.116  1.00 30.00           H  
ATOM    322  HA  PHE A  20      -8.721 -10.111  18.134  1.00 30.00           H  
ATOM    323  HB3 PHE A  20      -8.670 -11.341  20.327  1.00 30.00           H  
ATOM    324  HB2 PHE A  20      -6.978 -11.030  20.478  1.00 30.00           H  
ATOM    325  HD1 PHE A  20      -9.545 -12.722  18.336  1.00 30.00           H  
ATOM    326  HD2 PHE A  20      -5.352 -12.419  19.320  1.00 30.00           H  
ATOM    327  HE1 PHE A  20      -9.072 -14.760  17.037  1.00 30.00           H  
ATOM    328  HE2 PHE A  20      -4.923 -14.469  18.039  1.00 30.00           H  
ATOM    329  HZ  PHE A  20      -6.775 -15.641  16.898  1.00 30.00           H  
ATOM    330  N   ALA A  21      -9.821  -8.797  20.012  1.00 30.00           N  
ATOM    331  CA  ALA A  21     -10.549  -7.857  20.872  1.00 30.00           C  
ATOM    332  C   ALA A  21     -10.462  -8.239  22.359  1.00 30.00           C  
ATOM    333  O   ALA A  21     -10.347  -7.350  23.204  1.00 30.00           O  
ATOM    334  CB  ALA A  21     -12.015  -7.816  20.424  1.00 30.00           C  
ATOM    335  H   ALA A  21     -10.369  -9.553  19.630  1.00 30.00           H  
ATOM    336  HA  ALA A  21     -10.127  -6.858  20.746  1.00 30.00           H  
ATOM    337  HB1 ALA A  21     -12.516  -8.771  20.588  1.00 30.00           H  
ATOM    338  HB2 ALA A  21     -12.575  -7.048  20.958  1.00 30.00           H  
ATOM    339  HB3 ALA A  21     -12.080  -7.593  19.361  1.00 30.00           H  
ATOM    340  N   GLU A  22     -10.482  -9.553  22.636  1.00 30.00           N  
ATOM    341  CA  GLU A  22     -10.168 -10.155  23.932  1.00 30.00           C  
ATOM    342  C   GLU A  22      -8.638 -10.276  24.087  1.00 30.00           C  
ATOM    343  O   GLU A  22      -7.918 -10.234  23.086  1.00 30.00           O  
ATOM    344  CB  GLU A  22     -10.832 -11.554  24.000  1.00 30.00           C  
ATOM    345  CG  GLU A  22     -12.365 -11.598  23.762  1.00 30.00           C  
ATOM    346  CD  GLU A  22     -13.261 -10.983  24.854  1.00 30.00           C  
ATOM    347  OE1 GLU A  22     -12.754 -10.658  25.951  1.00 30.00           O  
ATOM    348  OE2 GLU A  22     -14.473 -10.857  24.570  1.00 30.00           O1-
ATOM    349  H   GLU A  22     -10.598 -10.206  21.876  1.00 30.00           H  
ATOM    350  HA  GLU A  22     -10.552  -9.521  24.732  1.00 30.00           H  
ATOM    351  HB3 GLU A  22     -10.604 -12.020  24.960  1.00 30.00           H  
ATOM    352  HB2 GLU A  22     -10.364 -12.199  23.255  1.00 30.00           H  
ATOM    353  HG3 GLU A  22     -12.663 -12.642  23.662  1.00 30.00           H  
ATOM    354  HG2 GLU A  22     -12.609 -11.137  22.804  1.00 30.00           H  
ATOM    355  N   ASP A  23      -8.161 -10.470  25.330  1.00 30.00           N  
ATOM    356  CA  ASP A  23      -6.734 -10.655  25.655  1.00 30.00           C  
ATOM    357  C   ASP A  23      -6.198 -12.076  25.344  1.00 30.00           C  
ATOM    358  O   ASP A  23      -5.129 -12.431  25.844  1.00 30.00           O  
ATOM    359  CB  ASP A  23      -6.365 -10.217  27.102  1.00 30.00           C  
ATOM    360  CG  ASP A  23      -6.916 -11.059  28.270  1.00 30.00           C  
ATOM    361  OD1 ASP A  23      -8.055 -11.567  28.165  1.00 30.00           O  
ATOM    362  OD2 ASP A  23      -6.229 -11.070  29.315  1.00 30.00           O1-
ATOM    363  H   ASP A  23      -8.797 -10.530  26.114  1.00 30.00           H  
ATOM    364  HA  ASP A  23      -6.170  -9.992  24.996  1.00 30.00           H  
ATOM    365  HB3 ASP A  23      -6.753  -9.209  27.255  1.00 30.00           H  
ATOM    366  HB2 ASP A  23      -5.281 -10.115  27.186  1.00 30.00           H  
ATOM    367  N   VAL A  24      -6.924 -12.859  24.526  1.00 30.00           N  
ATOM    368  CA  VAL A  24      -6.543 -14.195  24.067  1.00 30.00           C  
ATOM    369  C   VAL A  24      -5.213 -14.188  23.282  1.00 30.00           C  
ATOM    370  O   VAL A  24      -4.974 -13.294  22.467  1.00 30.00           O  
ATOM    371  CB  VAL A  24      -7.656 -14.836  23.191  1.00 30.00           C  
ATOM    372  CG1 VAL A  24      -8.939 -15.082  24.002  1.00 30.00           C  
ATOM    373  CG2 VAL A  24      -7.975 -14.080  21.888  1.00 30.00           C  
ATOM    374  H   VAL A  24      -7.785 -12.494  24.146  1.00 30.00           H  
ATOM    375  HA  VAL A  24      -6.412 -14.810  24.960  1.00 30.00           H  
ATOM    376  HB  VAL A  24      -7.304 -15.825  22.891  1.00 30.00           H  
ATOM    377 HG11 VAL A  24      -9.372 -14.150  24.363  1.00 30.00           H  
ATOM    378 HG12 VAL A  24      -9.697 -15.586  23.402  1.00 30.00           H  
ATOM    379 HG13 VAL A  24      -8.740 -15.711  24.871  1.00 30.00           H  
ATOM    380 HG21 VAL A  24      -7.131 -14.105  21.201  1.00 30.00           H  
ATOM    381 HG22 VAL A  24      -8.818 -14.531  21.365  1.00 30.00           H  
ATOM    382 HG23 VAL A  24      -8.226 -13.037  22.080  1.00 30.00           H  
ATOM    383  N   GLY A  25      -4.361 -15.176  23.593  1.00 30.00           N  
ATOM    384  CA  GLY A  25      -2.992 -15.260  23.096  1.00 30.00           C  
ATOM    385  C   GLY A  25      -2.914 -15.976  21.742  1.00 30.00           C  
ATOM    386  O   GLY A  25      -3.907 -16.472  21.204  1.00 30.00           O  
ATOM    387  H   GLY A  25      -4.642 -15.872  24.268  1.00 30.00           H  
ATOM    388  HA3 GLY A  25      -2.397 -15.815  23.822  1.00 30.00           H  
ATOM    389  HA2 GLY A  25      -2.548 -14.266  23.016  1.00 30.00           H  
ATOM    390  N   SER A  26      -1.682 -16.034  21.217  1.00 30.00           N  
ATOM    391  CA  SER A  26      -1.308 -16.746  19.996  1.00 30.00           C  
ATOM    392  C   SER A  26      -1.257 -18.274  20.201  1.00 30.00           C  
ATOM    393  O   SER A  26      -1.032 -18.741  21.319  1.00 30.00           O  
ATOM    394  CB  SER A  26       0.026 -16.157  19.490  1.00 30.00           C  
ATOM    395  OG  SER A  26       1.123 -16.464  20.330  1.00 30.00           O  
ATOM    396  H   SER A  26      -0.920 -15.608  21.722  1.00 30.00           H  
ATOM    397  HA  SER A  26      -2.074 -16.529  19.250  1.00 30.00           H  
ATOM    398  HB3 SER A  26      -0.060 -15.075  19.387  1.00 30.00           H  
ATOM    399  HB2 SER A  26       0.264 -16.542  18.500  1.00 30.00           H  
ATOM    400  HG  SER A  26       1.049 -15.957  21.141  1.00 30.00           H  
ATOM    401  N   ASN A  27      -1.476 -19.018  19.106  1.00 30.00           N  
ATOM    402  CA  ASN A  27      -1.557 -20.482  19.087  1.00 30.00           C  
ATOM    403  C   ASN A  27      -1.259 -21.037  17.678  1.00 30.00           C  
ATOM    404  O   ASN A  27      -0.796 -20.301  16.807  1.00 30.00           O  
ATOM    405  CB  ASN A  27      -2.902 -20.968  19.707  1.00 30.00           C  
ATOM    406  CG  ASN A  27      -4.164 -20.484  18.979  1.00 30.00           C  
ATOM    407  OD1 ASN A  27      -4.490 -20.973  17.900  1.00 30.00           O  
ATOM    408  ND2 ASN A  27      -4.884 -19.530  19.574  1.00 30.00           N  
ATOM    409  H   ASN A  27      -1.603 -18.559  18.213  1.00 30.00           H  
ATOM    410  HA  ASN A  27      -0.750 -20.854  19.720  1.00 30.00           H  
ATOM    411  HB3 ASN A  27      -2.956 -20.648  20.749  1.00 30.00           H  
ATOM    412  HB2 ASN A  27      -2.931 -22.057  19.749  1.00 30.00           H  
ATOM    413 HD22 ASN A  27      -5.726 -19.185  19.138  1.00 30.00           H  
ATOM    414 HD21 ASN A  27      -4.586 -19.133  20.454  1.00 30.00           H  
ATOM    415  N   LYS A  28      -1.521 -22.342  17.492  1.00 30.00           N  
ATOM    416  CA  LYS A  28      -1.301 -23.106  16.258  1.00 30.00           C  
ATOM    417  C   LYS A  28      -2.172 -22.681  15.055  1.00 30.00           C  
ATOM    418  O   LYS A  28      -1.828 -23.044  13.933  1.00 30.00           O  
ATOM    419  CB  LYS A  28      -1.481 -24.607  16.580  1.00 30.00           C  
ATOM    420  CG  LYS A  28      -2.933 -25.038  16.877  1.00 30.00           C  
ATOM    421  CD  LYS A  28      -3.027 -26.456  17.456  1.00 30.00           C  
ATOM    422  CE  LYS A  28      -4.482 -26.889  17.697  1.00 30.00           C  
ATOM    423  NZ  LYS A  28      -4.561 -28.209  18.347  1.00 30.00           N1+
ATOM    424  H   LYS A  28      -1.895 -22.874  18.264  1.00 30.00           H  
ATOM    425  HA  LYS A  28      -0.261 -22.949  15.964  1.00 30.00           H  
ATOM    426  HB3 LYS A  28      -0.838 -24.864  17.423  1.00 30.00           H  
ATOM    427  HB2 LYS A  28      -1.114 -25.201  15.741  1.00 30.00           H  
ATOM    428  HG3 LYS A  28      -3.525 -24.990  15.962  1.00 30.00           H  
ATOM    429  HG2 LYS A  28      -3.394 -24.337  17.574  1.00 30.00           H  
ATOM    430  HD3 LYS A  28      -2.467 -26.493  18.392  1.00 30.00           H  
ATOM    431  HD2 LYS A  28      -2.537 -27.156  16.776  1.00 30.00           H  
ATOM    432  HE3 LYS A  28      -5.026 -26.927  16.752  1.00 30.00           H  
ATOM    433  HE2 LYS A  28      -4.992 -26.163  18.332  1.00 30.00           H  
ATOM    434  HZ1 LYS A  28      -4.095 -28.173  19.243  1.00 30.00           H  
ATOM    435  HZ2 LYS A  28      -5.530 -28.461  18.484  1.00 30.00           H  
ATOM    436  HZ3 LYS A  28      -4.114 -28.902  17.764  1.00 30.00           H  
ATOM    437  N   GLY A  29      -3.271 -21.950  15.302  1.00 30.00           N  
ATOM    438  CA  GLY A  29      -4.154 -21.397  14.277  1.00 30.00           C  
ATOM    439  C   GLY A  29      -4.156 -19.861  14.314  1.00 30.00           C  
ATOM    440  O   GLY A  29      -4.858 -19.257  13.507  1.00 30.00           O  
ATOM    441  H   GLY A  29      -3.500 -21.721  16.261  1.00 30.00           H  
ATOM    442  HA3 GLY A  29      -5.167 -21.752  14.469  1.00 30.00           H  
ATOM    443  HA2 GLY A  29      -3.889 -21.731  13.273  1.00 30.00           H  
ATOM    444  N   ALA A  30      -3.411 -19.230  15.239  1.00 30.00           N  
ATOM    445  CA  ALA A  30      -3.375 -17.785  15.455  1.00 30.00           C  
ATOM    446  C   ALA A  30      -1.919 -17.350  15.650  1.00 30.00           C  
ATOM    447  O   ALA A  30      -1.485 -17.149  16.781  1.00 30.00           O  
ATOM    448  CB  ALA A  30      -4.263 -17.432  16.661  1.00 30.00           C  
ATOM    449  H   ALA A  30      -2.826 -19.777  15.856  1.00 30.00           H  
ATOM    450  HA  ALA A  30      -3.765 -17.256  14.588  1.00 30.00           H  
ATOM    451  HB1 ALA A  30      -5.285 -17.778  16.517  1.00 30.00           H  
ATOM    452  HB2 ALA A  30      -3.890 -17.880  17.581  1.00 30.00           H  
ATOM    453  HB3 ALA A  30      -4.299 -16.355  16.814  1.00 30.00           H  
ATOM    454  N   ILE A  31      -1.180 -17.244  14.538  1.00 30.00           N  
ATOM    455  CA  ILE A  31       0.242 -16.900  14.507  1.00 30.00           C  
ATOM    456  C   ILE A  31       0.457 -15.379  14.652  1.00 30.00           C  
ATOM    457  O   ILE A  31      -0.313 -14.596  14.096  1.00 30.00           O  
ATOM    458  CB  ILE A  31       0.885 -17.387  13.171  1.00 30.00           C  
ATOM    459  CG1 ILE A  31       0.756 -18.918  12.982  1.00 30.00           C  
ATOM    460  CG2 ILE A  31       2.342 -16.936  12.931  1.00 30.00           C  
ATOM    461  CD1 ILE A  31       1.590 -19.775  13.948  1.00 30.00           C  
ATOM    462  H   ILE A  31      -1.620 -17.391  13.639  1.00 30.00           H  
ATOM    463  HA  ILE A  31       0.738 -17.394  15.344  1.00 30.00           H  
ATOM    464  HB  ILE A  31       0.301 -16.941  12.367  1.00 30.00           H  
ATOM    465 HG13 ILE A  31       1.039 -19.171  11.959  1.00 30.00           H  
ATOM    466 HG12 ILE A  31      -0.290 -19.213  13.067  1.00 30.00           H  
ATOM    467 HG21 ILE A  31       2.994 -17.222  13.756  1.00 30.00           H  
ATOM    468 HG22 ILE A  31       2.744 -17.380  12.020  1.00 30.00           H  
ATOM    469 HG23 ILE A  31       2.415 -15.856  12.806  1.00 30.00           H  
ATOM    470 HD11 ILE A  31       1.398 -19.524  14.990  1.00 30.00           H  
ATOM    471 HD12 ILE A  31       1.355 -20.832  13.825  1.00 30.00           H  
ATOM    472 HD13 ILE A  31       2.658 -19.658  13.763  1.00 30.00           H  
ATOM    473  N   ILE A  32       1.523 -15.013  15.380  1.00 30.00           N  
ATOM    474  CA  ILE A  32       1.966 -13.640  15.627  1.00 30.00           C  
ATOM    475  C   ILE A  32       3.504 -13.578  15.491  1.00 30.00           C  
ATOM    476  O   ILE A  32       4.174 -14.596  15.679  1.00 30.00           O  
ATOM    477  CB  ILE A  32       1.546 -13.194  17.066  1.00 30.00           C  
ATOM    478  CG1 ILE A  32       1.614 -11.662  17.269  1.00 30.00           C  
ATOM    479  CG2 ILE A  32       2.311 -13.916  18.200  1.00 30.00           C  
ATOM    480  CD1 ILE A  32       0.905 -11.162  18.538  1.00 30.00           C  
ATOM    481  H   ILE A  32       2.116 -15.727  15.777  1.00 30.00           H  
ATOM    482  HA  ILE A  32       1.532 -12.972  14.883  1.00 30.00           H  
ATOM    483  HB  ILE A  32       0.497 -13.476  17.172  1.00 30.00           H  
ATOM    484 HG13 ILE A  32       1.170 -11.159  16.412  1.00 30.00           H  
ATOM    485 HG12 ILE A  32       2.653 -11.336  17.300  1.00 30.00           H  
ATOM    486 HG21 ILE A  32       2.299 -14.997  18.063  1.00 30.00           H  
ATOM    487 HG22 ILE A  32       3.354 -13.602  18.256  1.00 30.00           H  
ATOM    488 HG23 ILE A  32       1.870 -13.707  19.174  1.00 30.00           H  
ATOM    489 HD11 ILE A  32       0.304 -10.278  18.326  1.00 30.00           H  
ATOM    490 HD12 ILE A  32       0.241 -11.914  18.966  1.00 30.00           H  
ATOM    491 HD13 ILE A  32       1.630 -10.890  19.307  1.00 30.00           H  
ATOM    492  N   GLY A  33       4.041 -12.382  15.204  1.00 30.00           N  
ATOM    493  CA  GLY A  33       5.485 -12.166  15.183  1.00 30.00           C  
ATOM    494  C   GLY A  33       5.825 -10.796  14.589  1.00 30.00           C  
ATOM    495  O   GLY A  33       4.948 -10.001  14.250  1.00 30.00           O  
ATOM    496  H   GLY A  33       3.452 -11.579  15.033  1.00 30.00           H  
ATOM    497  HA3 GLY A  33       5.973 -12.938  14.585  1.00 30.00           H  
ATOM    498  HA2 GLY A  33       5.879 -12.231  16.198  1.00 30.00           H  
ATOM    499  N   LEU A  34       7.138 -10.546  14.474  1.00 30.00           N  
ATOM    500  CA  LEU A  34       7.744  -9.401  13.785  1.00 30.00           C  
ATOM    501  C   LEU A  34       8.051  -9.764  12.321  1.00 30.00           C  
ATOM    502  O   LEU A  34       7.960  -8.902  11.452  1.00 30.00           O  
ATOM    503  CB  LEU A  34       9.050  -8.994  14.515  1.00 30.00           C  
ATOM    504  CG  LEU A  34       8.865  -8.094  15.758  1.00 30.00           C  
ATOM    505  CD1 LEU A  34       8.391  -6.677  15.392  1.00 30.00           C  
ATOM    506  CD2 LEU A  34       8.019  -8.730  16.878  1.00 30.00           C  
ATOM    507  H   LEU A  34       7.792 -11.233  14.820  1.00 30.00           H  
ATOM    508  HA  LEU A  34       7.053  -8.556  13.778  1.00 30.00           H  
ATOM    509  HB3 LEU A  34       9.705  -8.460  13.825  1.00 30.00           H  
ATOM    510  HB2 LEU A  34       9.608  -9.890  14.792  1.00 30.00           H  
ATOM    511  HG  LEU A  34       9.869  -7.978  16.170  1.00 30.00           H  
ATOM    512 HD11 LEU A  34       9.029  -5.931  15.864  1.00 30.00           H  
ATOM    513 HD12 LEU A  34       8.432  -6.500  14.318  1.00 30.00           H  
ATOM    514 HD13 LEU A  34       7.368  -6.487  15.716  1.00 30.00           H  
ATOM    515 HD21 LEU A  34       8.097  -9.817  16.876  1.00 30.00           H  
ATOM    516 HD22 LEU A  34       8.359  -8.390  17.856  1.00 30.00           H  
ATOM    517 HD23 LEU A  34       6.962  -8.475  16.789  1.00 30.00           H  
ATOM    518  N   MET A  35       8.386 -11.039  12.077  1.00 30.00           N  
ATOM    519  CA  MET A  35       8.593 -11.629  10.762  1.00 30.00           C  
ATOM    520  C   MET A  35       8.366 -13.138  10.908  1.00 30.00           C  
ATOM    521  O   MET A  35       8.792 -13.728  11.904  1.00 30.00           O  
ATOM    522  CB  MET A  35       9.985 -11.258  10.196  1.00 30.00           C  
ATOM    523  CG  MET A  35      11.195 -11.779  10.991  1.00 30.00           C  
ATOM    524  SD  MET A  35      12.793 -11.258  10.318  1.00 30.00           S  
ATOM    525  CE  MET A  35      13.885 -11.977  11.571  1.00 30.00           C  
ATOM    526  H   MET A  35       8.442 -11.692  12.845  1.00 30.00           H  
ATOM    527  HA  MET A  35       7.828 -11.233  10.090  1.00 30.00           H  
ATOM    528  HB3 MET A  35      10.061 -10.174  10.103  1.00 30.00           H  
ATOM    529  HB2 MET A  35      10.052 -11.635   9.176  1.00 30.00           H  
ATOM    530  HG3 MET A  35      11.194 -12.869  11.015  1.00 30.00           H  
ATOM    531  HG2 MET A  35      11.135 -11.439  12.025  1.00 30.00           H  
ATOM    532  HE1 MET A  35      14.926 -11.767  11.326  1.00 30.00           H  
ATOM    533  HE2 MET A  35      13.669 -11.554  12.553  1.00 30.00           H  
ATOM    534  HE3 MET A  35      13.751 -13.058  11.619  1.00 30.00           H  
ATOM    535  N   VAL A  36       7.670 -13.719   9.925  1.00 30.00           N  
ATOM    536  CA  VAL A  36       7.255 -15.117   9.923  1.00 30.00           C  
ATOM    537  C   VAL A  36       7.479 -15.696   8.518  1.00 30.00           C  
ATOM    538  O   VAL A  36       6.929 -15.184   7.542  1.00 30.00           O  
ATOM    539  CB  VAL A  36       5.775 -15.294  10.384  1.00 30.00           C  
ATOM    540  CG1 VAL A  36       5.651 -15.180  11.914  1.00 30.00           C  
ATOM    541  CG2 VAL A  36       4.760 -14.354   9.697  1.00 30.00           C  
ATOM    542  H   VAL A  36       7.384 -13.174   9.122  1.00 30.00           H  
ATOM    543  HA  VAL A  36       7.889 -15.684  10.608  1.00 30.00           H  
ATOM    544  HB  VAL A  36       5.474 -16.313  10.135  1.00 30.00           H  
ATOM    545 HG11 VAL A  36       6.295 -15.899  12.420  1.00 30.00           H  
ATOM    546 HG12 VAL A  36       5.923 -14.184  12.264  1.00 30.00           H  
ATOM    547 HG13 VAL A  36       4.631 -15.369  12.242  1.00 30.00           H  
ATOM    548 HG21 VAL A  36       4.723 -14.510   8.620  1.00 30.00           H  
ATOM    549 HG22 VAL A  36       3.753 -14.528  10.076  1.00 30.00           H  
ATOM    550 HG23 VAL A  36       4.994 -13.304   9.876  1.00 30.00           H  
ATOM    551  N   GLY A  37       8.357 -16.710   8.452  1.00 30.00           N  
ATOM    552  CA  GLY A  37       8.853 -17.288   7.210  1.00 30.00           C  
ATOM    553  C   GLY A  37       8.622 -18.800   7.230  1.00 30.00           C  
ATOM    554  O   GLY A  37       9.083 -19.474   8.151  1.00 30.00           O  
ATOM    555  H   GLY A  37       8.768 -17.065   9.304  1.00 30.00           H  
ATOM    556  HA3 GLY A  37       9.926 -17.104   7.150  1.00 30.00           H  
ATOM    557  HA2 GLY A  37       8.419 -16.818   6.333  1.00 30.00           H  
ATOM    558  N   GLY A  38       7.983 -19.330   6.172  1.00 30.00           N  
ATOM    559  CA  GLY A  38       7.896 -20.764   5.863  1.00 30.00           C  
ATOM    560  C   GLY A  38       7.100 -21.616   6.869  1.00 30.00           C  
ATOM    561  O   GLY A  38       7.330 -22.823   6.934  1.00 30.00           O  
ATOM    562  H   GLY A  38       7.634 -18.701   5.460  1.00 30.00           H  
ATOM    563  HA3 GLY A  38       8.905 -21.169   5.784  1.00 30.00           H  
ATOM    564  HA2 GLY A  38       7.439 -20.874   4.880  1.00 30.00           H  
ATOM    565  N   VAL A  39       6.196 -21.012   7.659  1.00 30.00           N  
ATOM    566  CA  VAL A  39       5.377 -21.691   8.668  1.00 30.00           C  
ATOM    567  C   VAL A  39       4.082 -22.226   8.024  1.00 30.00           C  
ATOM    568  O   VAL A  39       3.420 -21.473   7.311  1.00 30.00           O  
ATOM    569  CB  VAL A  39       4.959 -20.707   9.804  1.00 30.00           C  
ATOM    570  CG1 VAL A  39       4.141 -21.377  10.930  1.00 30.00           C  
ATOM    571  CG2 VAL A  39       6.170 -19.978  10.415  1.00 30.00           C  
ATOM    572  H   VAL A  39       6.054 -20.017   7.570  1.00 30.00           H  
ATOM    573  HA  VAL A  39       5.939 -22.519   9.105  1.00 30.00           H  
ATOM    574  HB  VAL A  39       4.323 -19.930   9.374  1.00 30.00           H  
ATOM    575 HG11 VAL A  39       3.930 -20.671  11.734  1.00 30.00           H  
ATOM    576 HG12 VAL A  39       3.176 -21.743  10.580  1.00 30.00           H  
ATOM    577 HG13 VAL A  39       4.681 -22.219  11.363  1.00 30.00           H  
ATOM    578 HG21 VAL A  39       5.867 -19.325  11.234  1.00 30.00           H  
ATOM    579 HG22 VAL A  39       6.901 -20.686  10.807  1.00 30.00           H  
ATOM    580 HG23 VAL A  39       6.675 -19.347   9.683  1.00 30.00           H  
ATOM    581  N   VAL A  40       3.719 -23.485   8.321  1.00 30.00           N  
ATOM    582  CA  VAL A  40       2.442 -24.071   7.905  1.00 30.00           C  
ATOM    583  C   VAL A  40       1.525 -24.196   9.134  1.00 30.00           C  
ATOM    584  O   VAL A  40       1.938 -24.755  10.151  1.00 30.00           O  
ATOM    585  CB  VAL A  40       2.607 -25.485   7.273  1.00 30.00           C  
ATOM    586  CG1 VAL A  40       1.266 -26.124   6.841  1.00 30.00           C  
ATOM    587  CG2 VAL A  40       3.567 -25.460   6.069  1.00 30.00           C  
ATOM    588  H   VAL A  40       4.297 -24.052   8.924  1.00 30.00           H  
ATOM    589  HA  VAL A  40       1.955 -23.439   7.163  1.00 30.00           H  
ATOM    590  HB  VAL A  40       3.056 -26.147   8.016  1.00 30.00           H  
ATOM    591 HG11 VAL A  40       0.620 -26.349   7.690  1.00 30.00           H  
ATOM    592 HG12 VAL A  40       0.713 -25.467   6.168  1.00 30.00           H  
ATOM    593 HG13 VAL A  40       1.430 -27.066   6.317  1.00 30.00           H  
ATOM    594 HG21 VAL A  40       3.674 -26.451   5.628  1.00 30.00           H  
ATOM    595 HG22 VAL A  40       3.214 -24.788   5.288  1.00 30.00           H  
ATOM    596 HG23 VAL A  40       4.566 -25.131   6.359  1.00 30.00           H  
ATOM    597  N   ILE A  41       0.288 -23.704   8.988  1.00 30.00           N  
ATOM    598  CA  ILE A  41      -0.822 -23.926   9.915  1.00 30.00           C  
ATOM    599  C   ILE A  41      -2.011 -24.516   9.138  1.00 30.00           C  
ATOM    600  O   ILE A  41      -2.042 -24.420   7.913  1.00 30.00           O  
ATOM    601  CB  ILE A  41      -1.253 -22.615  10.638  1.00 30.00           C  
ATOM    602  CG1 ILE A  41      -1.825 -21.490   9.736  1.00 30.00           C  
ATOM    603  CG2 ILE A  41      -0.100 -22.102  11.518  1.00 30.00           C  
ATOM    604  CD1 ILE A  41      -2.303 -20.259  10.525  1.00 30.00           C  
ATOM    605  H   ILE A  41       0.040 -23.245   8.120  1.00 30.00           H  
ATOM    606  HA  ILE A  41      -0.540 -24.665  10.667  1.00 30.00           H  
ATOM    607  HB  ILE A  41      -2.056 -22.894  11.321  1.00 30.00           H  
ATOM    608 HG13 ILE A  41      -2.665 -21.859   9.147  1.00 30.00           H  
ATOM    609 HG12 ILE A  41      -1.066 -21.175   9.019  1.00 30.00           H  
ATOM    610 HG21 ILE A  41       0.337 -22.906  12.109  1.00 30.00           H  
ATOM    611 HG22 ILE A  41       0.696 -21.658  10.919  1.00 30.00           H  
ATOM    612 HG23 ILE A  41      -0.452 -21.350  12.220  1.00 30.00           H  
ATOM    613 HD11 ILE A  41      -2.979 -19.643   9.935  1.00 30.00           H  
ATOM    614 HD12 ILE A  41      -2.833 -20.545  11.433  1.00 30.00           H  
ATOM    615 HD13 ILE A  41      -1.464 -19.628  10.815  1.00 30.00           H  
ATOM    616  N   ALA A  42      -2.951 -25.138   9.864  1.00 30.00           N  
ATOM    617  CA  ALA A  42      -4.140 -25.781   9.300  1.00 30.00           C  
ATOM    618  C   ALA A  42      -5.410 -25.107   9.847  1.00 30.00           C  
ATOM    619  O   ALA A  42      -5.481 -23.829   9.370  1.00 30.00           O  
ATOM    620  OXT ALA A  42      -6.215 -25.643  10.579  1.00 30.00           O  
ATOM    621  CB  ALA A  42      -4.074 -27.289   9.604  1.00 30.00           C  
ATOM    622  H   ALA A  42      -2.861 -25.175  10.869  1.00 30.00           H  
ATOM    623  HA  ALA A  42      -4.172 -25.677   8.214  1.00 30.00           H  
ATOM    625  HB1 ALA A  42      -3.190 -27.739   9.150  1.00 30.00           H  
ATOM    626  HB2 ALA A  42      -4.032 -27.483  10.676  1.00 30.00           H  
ATOM    627  HB3 ALA A  42      -4.945 -27.810   9.205  1.00 30.00           H  
TER     628      ALA A  42
ATOM    629  N   ASP B  43     -21.460   9.815   7.720  1.00110.00           N  
ATOM    630  CA  ASP B  43     -20.361   8.874   8.032  1.00110.00           C  
ATOM    631  C   ASP B  43     -19.117   9.617   8.613  1.00110.00           C  
ATOM    632  O   ASP B  43     -18.168   8.929   8.993  1.00110.00           O  
ATOM    633  CB  ASP B  43     -20.018   7.928   6.841  1.00110.00           C  
ATOM    634  CG  ASP B  43     -19.240   8.537   5.658  1.00110.00           C  
ATOM    635  OD1 ASP B  43     -19.601   9.654   5.227  1.00110.00           O  
ATOM    636  OD2 ASP B  43     -18.346   7.835   5.137  1.00110.00           O1-
ATOM    637  H1  ASP B  43     -21.304  10.267   6.829  1.00110.00           H  
ATOM    638  H2  ASP B  43     -21.573  10.526   8.428  1.00110.00           H  
ATOM    639  HA  ASP B  43     -20.715   8.246   8.851  1.00110.00           H  
ATOM    640  HB3 ASP B  43     -20.936   7.490   6.446  1.00110.00           H  
ATOM    641  HB2 ASP B  43     -19.448   7.083   7.232  1.00110.00           H  
ATOM    642  N   ALA B  44     -19.111  10.964   8.686  1.00110.00           N  
ATOM    643  CA  ALA B  44     -18.052  11.762   9.309  1.00110.00           C  
ATOM    644  C   ALA B  44     -18.057  11.623  10.843  1.00110.00           C  
ATOM    645  O   ALA B  44     -19.125  11.501  11.443  1.00110.00           O  
ATOM    646  CB  ALA B  44     -18.228  13.229   8.895  1.00110.00           C  
ATOM    647  H   ALA B  44     -19.902  11.479   8.331  1.00110.00           H  
ATOM    648  HA  ALA B  44     -17.092  11.411   8.924  1.00110.00           H  
ATOM    649  HB1 ALA B  44     -19.165  13.644   9.268  1.00110.00           H  
ATOM    650  HB2 ALA B  44     -17.415  13.843   9.280  1.00110.00           H  
ATOM    651  HB3 ALA B  44     -18.224  13.332   7.809  1.00110.00           H  
ATOM    652  N   GLU B  45     -16.852  11.643  11.434  1.00110.00           N  
ATOM    653  CA  GLU B  45     -16.604  11.398  12.859  1.00110.00           C  
ATOM    654  C   GLU B  45     -15.821  12.568  13.486  1.00110.00           C  
ATOM    655  O   GLU B  45     -15.665  13.610  12.849  1.00110.00           O  
ATOM    656  CB  GLU B  45     -15.849  10.055  13.004  1.00110.00           C  
ATOM    657  CG  GLU B  45     -16.615   8.831  12.457  1.00110.00           C  
ATOM    658  CD  GLU B  45     -15.760   7.560  12.450  1.00110.00           C  
ATOM    659  OE1 GLU B  45     -16.140   6.596  13.151  1.00110.00           O  
ATOM    660  OE2 GLU B  45     -14.736   7.560  11.730  1.00110.00           O1-
ATOM    661  H   GLU B  45     -16.027  11.780  10.869  1.00110.00           H  
ATOM    662  HA  GLU B  45     -17.546  11.328  13.406  1.00110.00           H  
ATOM    663  HB3 GLU B  45     -15.640   9.856  14.055  1.00110.00           H  
ATOM    664  HB2 GLU B  45     -14.877  10.144  12.516  1.00110.00           H  
ATOM    665  HG3 GLU B  45     -16.937   9.001  11.430  1.00110.00           H  
ATOM    666  HG2 GLU B  45     -17.527   8.677  13.037  1.00110.00           H  
ATOM    667  N   PHE B  46     -15.342  12.361  14.728  1.00110.00           N  
ATOM    668  CA  PHE B  46     -14.566  13.271  15.583  1.00110.00           C  
ATOM    669  C   PHE B  46     -15.493  14.207  16.384  1.00110.00           C  
ATOM    670  O   PHE B  46     -16.429  14.775  15.823  1.00110.00           O  
ATOM    671  CB  PHE B  46     -13.469  14.044  14.792  1.00110.00           C  
ATOM    672  CG  PHE B  46     -12.093  14.001  15.423  1.00110.00           C  
ATOM    673  CD1 PHE B  46     -11.215  12.939  15.118  1.00110.00           C  
ATOM    674  CD2 PHE B  46     -11.737  14.916  16.434  1.00110.00           C  
ATOM    675  CE1 PHE B  46      -9.994  12.839  15.769  1.00110.00           C  
ATOM    676  CE2 PHE B  46     -10.510  14.800  17.074  1.00110.00           C  
ATOM    677  CZ  PHE B  46      -9.641  13.768  16.740  1.00110.00           C  
ATOM    678  H   PHE B  46     -15.533  11.464  15.151  1.00110.00           H  
ATOM    679  HA  PHE B  46     -14.072  12.610  16.296  1.00110.00           H  
ATOM    680  HB3 PHE B  46     -13.756  15.088  14.653  1.00110.00           H  
ATOM    681  HB2 PHE B  46     -13.338  13.646  13.785  1.00110.00           H  
ATOM    682  HD1 PHE B  46     -11.488  12.200  14.379  1.00110.00           H  
ATOM    683  HD2 PHE B  46     -12.412  15.712  16.708  1.00110.00           H  
ATOM    684  HE1 PHE B  46      -9.321  12.029  15.527  1.00110.00           H  
ATOM    685  HE2 PHE B  46     -10.236  15.510  17.839  1.00110.00           H  
ATOM    686  HZ  PHE B  46      -8.691  13.678  17.246  1.00110.00           H  
ATOM    687  N   ARG B  47     -15.197  14.355  17.689  1.00110.00           N  
ATOM    688  CA  ARG B  47     -15.908  15.249  18.612  1.00110.00           C  
ATOM    689  C   ARG B  47     -15.209  16.619  18.725  1.00110.00           C  
ATOM    690  O   ARG B  47     -14.223  16.875  18.033  1.00110.00           O  
ATOM    691  CB  ARG B  47     -16.056  14.578  20.002  1.00110.00           C  
ATOM    692  CG  ARG B  47     -16.688  13.173  19.977  1.00110.00           C  
ATOM    693  CD  ARG B  47     -17.439  12.767  21.261  1.00110.00           C  
ATOM    694  NE  ARG B  47     -16.645  12.877  22.503  1.00110.00           N  
ATOM    695  CZ  ARG B  47     -16.958  12.343  23.701  1.00110.00           C  
ATOM    696  NH1 ARG B  47     -18.062  11.605  23.884  1.00110.00           N  
ATOM    697  NH2 ARG B  47     -16.157  12.554  24.751  1.00110.00           N1+
ATOM    698  H   ARG B  47     -14.396  13.875  18.072  1.00110.00           H  
ATOM    699  HA  ARG B  47     -16.914  15.435  18.229  1.00110.00           H  
ATOM    700  HB3 ARG B  47     -16.669  15.216  20.641  1.00110.00           H  
ATOM    701  HB2 ARG B  47     -15.081  14.511  20.487  1.00110.00           H  
ATOM    702  HG3 ARG B  47     -15.997  12.397  19.644  1.00110.00           H  
ATOM    703  HG2 ARG B  47     -17.453  13.216  19.201  1.00110.00           H  
ATOM    704  HD3 ARG B  47     -17.647  11.703  21.163  1.00110.00           H  
ATOM    705  HD2 ARG B  47     -18.410  13.258  21.339  1.00110.00           H  
ATOM    706  HE  ARG B  47     -15.847  13.498  22.463  1.00110.00           H  
ATOM    707 HH12 ARG B  47     -18.261  11.200  24.794  1.00110.00           H  
ATOM    708 HH11 ARG B  47     -18.697  11.439  23.117  1.00110.00           H  
ATOM    709 HH22 ARG B  47     -16.380  12.143  25.648  1.00110.00           H  
ATOM    710 HH21 ARG B  47     -15.356  13.173  24.671  1.00110.00           H  
ATOM    711  N   HIS B  48     -15.720  17.469  19.633  1.00110.00           N  
ATOM    712  CA  HIS B  48     -15.109  18.741  20.046  1.00110.00           C  
ATOM    713  C   HIS B  48     -13.876  18.565  20.968  1.00110.00           C  
ATOM    714  O   HIS B  48     -13.274  19.559  21.374  1.00110.00           O  
ATOM    715  CB  HIS B  48     -16.200  19.589  20.735  1.00110.00           C  
ATOM    716  CG  HIS B  48     -15.932  21.074  20.777  1.00110.00           C  
ATOM    717  ND1 HIS B  48     -16.211  21.852  21.888  1.00110.00           N  
ATOM    718  CD2 HIS B  48     -15.420  21.943  19.837  1.00110.00           C  
ATOM    719  CE1 HIS B  48     -15.868  23.107  21.586  1.00110.00           C  
ATOM    720  NE2 HIS B  48     -15.384  23.238  20.357  1.00110.00           N  
ATOM    721  H   HIS B  48     -16.542  17.196  20.152  1.00110.00           H  
ATOM    722  HA  HIS B  48     -14.783  19.253  19.138  1.00110.00           H  
ATOM    723  HB3 HIS B  48     -16.372  19.228  21.750  1.00110.00           H  
ATOM    724  HB2 HIS B  48     -17.149  19.464  20.216  1.00110.00           H  
ATOM    725  HD1 HIS B  48     -16.598  21.532  22.764  1.00110.00           H  
ATOM    726  HD2 HIS B  48     -15.083  21.739  18.832  1.00110.00           H  
ATOM    727  HE1 HIS B  48     -15.977  23.934  22.272  1.00110.00           H  
ATOM    728  N   ASP B  49     -13.541  17.308  21.287  1.00110.00           N  
ATOM    729  CA  ASP B  49     -12.485  16.870  22.192  1.00110.00           C  
ATOM    730  C   ASP B  49     -11.872  15.568  21.635  1.00110.00           C  
ATOM    731  O   ASP B  49     -12.395  14.990  20.678  1.00110.00           O  
ATOM    732  CB  ASP B  49     -12.993  16.689  23.651  1.00110.00           C  
ATOM    733  CG  ASP B  49     -14.070  15.608  23.875  1.00110.00           C  
ATOM    734  OD1 ASP B  49     -13.809  14.714  24.709  1.00110.00           O  
ATOM    735  OD2 ASP B  49     -15.134  15.672  23.219  1.00110.00           O1-
ATOM    736  H   ASP B  49     -14.092  16.555  20.899  1.00110.00           H  
ATOM    737  HA  ASP B  49     -11.690  17.618  22.191  1.00110.00           H  
ATOM    738  HB3 ASP B  49     -13.436  17.631  23.977  1.00110.00           H  
ATOM    739  HB2 ASP B  49     -12.145  16.532  24.322  1.00110.00           H  
ATOM    740  N   SER B  50     -10.766  15.128  22.254  1.00110.00           N  
ATOM    741  CA  SER B  50     -10.025  13.933  21.852  1.00110.00           C  
ATOM    742  C   SER B  50      -9.460  13.203  23.086  1.00110.00           C  
ATOM    743  O   SER B  50      -9.504  13.732  24.198  1.00110.00           O  
ATOM    744  CB  SER B  50      -8.950  14.340  20.818  1.00110.00           C  
ATOM    745  OG  SER B  50      -8.325  13.222  20.220  1.00110.00           O  
ATOM    746  H   SER B  50     -10.405  15.621  23.058  1.00110.00           H  
ATOM    747  HA  SER B  50     -10.710  13.239  21.366  1.00110.00           H  
ATOM    748  HB3 SER B  50      -8.186  14.964  21.284  1.00110.00           H  
ATOM    749  HB2 SER B  50      -9.397  14.933  20.020  1.00110.00           H  
ATOM    750  HG  SER B  50      -8.975  12.762  19.678  1.00110.00           H  
ATOM    751  N   GLY B  51      -8.948  11.985  22.851  1.00110.00           N  
ATOM    752  CA  GLY B  51      -8.323  11.128  23.854  1.00110.00           C  
ATOM    753  C   GLY B  51      -6.818  11.420  23.969  1.00110.00           C  
ATOM    754  O   GLY B  51      -6.339  12.501  23.621  1.00110.00           O  
ATOM    755  H   GLY B  51      -8.935  11.646  21.899  1.00110.00           H  
ATOM    756  HA3 GLY B  51      -8.472  10.090  23.555  1.00110.00           H  
ATOM    757  HA2 GLY B  51      -8.799  11.249  24.828  1.00110.00           H  
ATOM    758  N   TYR B  52      -6.087  10.427  24.495  1.00110.00           N  
ATOM    759  CA  TYR B  52      -4.653  10.487  24.798  1.00110.00           C  
ATOM    760  C   TYR B  52      -3.879   9.266  24.264  1.00110.00           C  
ATOM    761  O   TYR B  52      -2.677   9.166  24.514  1.00110.00           O  
ATOM    762  CB  TYR B  52      -4.461  10.723  26.313  1.00110.00           C  
ATOM    763  CG  TYR B  52      -5.018   9.653  27.241  1.00110.00           C  
ATOM    764  CD1 TYR B  52      -4.160   8.697  27.823  1.00110.00           C  
ATOM    765  CD2 TYR B  52      -6.397   9.627  27.546  1.00110.00           C  
ATOM    766  CE1 TYR B  52      -4.674   7.730  28.708  1.00110.00           C  
ATOM    767  CE2 TYR B  52      -6.913   8.655  28.423  1.00110.00           C  
ATOM    768  CZ  TYR B  52      -6.050   7.710  29.011  1.00110.00           C  
ATOM    769  OH  TYR B  52      -6.543   6.777  29.876  1.00110.00           O  
ATOM    770  H   TYR B  52      -6.551   9.576  24.777  1.00110.00           H  
ATOM    771  HA  TYR B  52      -4.213  11.340  24.284  1.00110.00           H  
ATOM    772  HB3 TYR B  52      -4.921  11.674  26.586  1.00110.00           H  
ATOM    773  HB2 TYR B  52      -3.399  10.851  26.530  1.00110.00           H  
ATOM    774  HD1 TYR B  52      -3.103   8.706  27.597  1.00110.00           H  
ATOM    775  HD2 TYR B  52      -7.064  10.359  27.114  1.00110.00           H  
ATOM    776  HE1 TYR B  52      -4.011   7.005  29.156  1.00110.00           H  
ATOM    777  HE2 TYR B  52      -7.969   8.645  28.650  1.00110.00           H  
ATOM    778  HH  TYR B  52      -7.492   6.846  30.003  1.00110.00           H  
ATOM    779  N   GLU B  53      -4.559   8.386  23.510  1.00 30.00           N  
ATOM    780  CA  GLU B  53      -3.960   7.287  22.757  1.00 30.00           C  
ATOM    781  C   GLU B  53      -3.314   7.844  21.473  1.00 30.00           C  
ATOM    782  O   GLU B  53      -3.992   8.529  20.708  1.00 30.00           O  
ATOM    783  CB  GLU B  53      -5.064   6.250  22.473  1.00 30.00           C  
ATOM    784  CG  GLU B  53      -4.593   5.000  21.703  1.00 30.00           C  
ATOM    785  CD  GLU B  53      -5.761   4.179  21.148  1.00 30.00           C  
ATOM    786  OE1 GLU B  53      -6.669   3.821  21.931  1.00 30.00           O  
ATOM    787  OE2 GLU B  53      -5.727   3.912  19.928  1.00 30.00           O1-
ATOM    788  H   GLU B  53      -5.540   8.547  23.336  1.00 30.00           H  
ATOM    789  HA  GLU B  53      -3.193   6.812  23.373  1.00 30.00           H  
ATOM    790  HB3 GLU B  53      -5.877   6.732  21.929  1.00 30.00           H  
ATOM    791  HB2 GLU B  53      -5.498   5.932  23.423  1.00 30.00           H  
ATOM    792  HG3 GLU B  53      -3.996   4.366  22.359  1.00 30.00           H  
ATOM    793  HG2 GLU B  53      -3.935   5.278  20.878  1.00 30.00           H  
ATOM    794  N   VAL B  54      -2.014   7.565  21.288  1.00 30.00           N  
ATOM    795  CA  VAL B  54      -1.166   8.207  20.278  1.00 30.00           C  
ATOM    796  C   VAL B  54      -0.269   7.193  19.528  1.00 30.00           C  
ATOM    797  O   VAL B  54       0.881   7.501  19.213  1.00 30.00           O  
ATOM    798  CB  VAL B  54      -0.316   9.360  20.901  1.00 30.00           C  
ATOM    799  CG1 VAL B  54      -1.187  10.553  21.336  1.00 30.00           C  
ATOM    800  CG2 VAL B  54       0.604   8.911  22.055  1.00 30.00           C  
ATOM    801  H   VAL B  54      -1.531   6.987  21.961  1.00 30.00           H  
ATOM    802  HA  VAL B  54      -1.791   8.644  19.499  1.00 30.00           H  
ATOM    803  HB  VAL B  54       0.331   9.759  20.119  1.00 30.00           H  
ATOM    804 HG11 VAL B  54      -0.569  11.398  21.639  1.00 30.00           H  
ATOM    805 HG12 VAL B  54      -1.830  10.893  20.524  1.00 30.00           H  
ATOM    806 HG13 VAL B  54      -1.828  10.300  22.179  1.00 30.00           H  
ATOM    807 HG21 VAL B  54       1.307   8.138  21.747  1.00 30.00           H  
ATOM    808 HG22 VAL B  54       1.194   9.749  22.427  1.00 30.00           H  
ATOM    809 HG23 VAL B  54       0.029   8.521  22.895  1.00 30.00           H  
ATOM    810  N   HIS B  55      -0.822   6.005  19.208  1.00 30.00           N  
ATOM    811  CA  HIS B  55      -0.165   4.993  18.370  1.00 30.00           C  
ATOM    812  C   HIS B  55       0.032   5.506  16.937  1.00 30.00           C  
ATOM    813  O   HIS B  55      -0.956   5.781  16.262  1.00 30.00           O  
ATOM    814  CB  HIS B  55      -0.984   3.684  18.357  1.00 30.00           C  
ATOM    815  CG  HIS B  55      -1.128   3.003  19.694  1.00 30.00           C  
ATOM    816  ND1 HIS B  55      -0.053   2.739  20.525  1.00 30.00           N  
ATOM    817  CD2 HIS B  55      -2.237   2.531  20.361  1.00 30.00           C  
ATOM    818  CE1 HIS B  55      -0.539   2.155  21.622  1.00 30.00           C  
ATOM    819  NE2 HIS B  55      -1.856   1.989  21.590  1.00 30.00           N  
ATOM    820  H   HIS B  55      -1.771   5.806  19.490  1.00 30.00           H  
ATOM    821  HA  HIS B  55       0.816   4.781  18.801  1.00 30.00           H  
ATOM    822  HB3 HIS B  55      -0.527   2.966  17.674  1.00 30.00           H  
ATOM    823  HB2 HIS B  55      -1.986   3.874  17.968  1.00 30.00           H  
ATOM    824  HD1 HIS B  55       0.916   2.959  20.343  1.00 30.00           H  
ATOM    825  HD2 HIS B  55      -3.272   2.540  20.053  1.00 30.00           H  
ATOM    826  HE1 HIS B  55       0.079   1.842  22.451  1.00 30.00           H  
ATOM    827  N   HIS B  56       1.302   5.617  16.513  1.00 30.00           N  
ATOM    828  CA  HIS B  56       1.749   6.169  15.230  1.00 30.00           C  
ATOM    829  C   HIS B  56       1.192   5.431  13.995  1.00 30.00           C  
ATOM    830  O   HIS B  56       1.045   6.053  12.945  1.00 30.00           O  
ATOM    831  CB  HIS B  56       3.293   6.192  15.240  1.00 30.00           C  
ATOM    832  CG  HIS B  56       3.954   7.184  14.314  1.00 30.00           C  
ATOM    833  ND1 HIS B  56       3.746   8.548  14.410  1.00 30.00           N  
ATOM    834  CD2 HIS B  56       4.868   7.027  13.296  1.00 30.00           C  
ATOM    835  CE1 HIS B  56       4.513   9.140  13.495  1.00 30.00           C  
ATOM    836  NE2 HIS B  56       5.227   8.277  12.785  1.00 30.00           N  
ATOM    837  H   HIS B  56       2.045   5.331  17.137  1.00 30.00           H  
ATOM    838  HA  HIS B  56       1.383   7.197  15.202  1.00 30.00           H  
ATOM    839  HB3 HIS B  56       3.689   5.197  15.028  1.00 30.00           H  
ATOM    840  HB2 HIS B  56       3.643   6.438  16.243  1.00 30.00           H  
ATOM    841  HD1 HIS B  56       3.136   9.024  15.068  1.00 30.00           H  
ATOM    842  HD2 HIS B  56       5.309   6.120  12.910  1.00 30.00           H  
ATOM    843  HE1 HIS B  56       4.554  10.210  13.353  1.00 30.00           H  
ATOM    844  N   GLN B  57       0.854   4.140  14.162  1.00 30.00           N  
ATOM    845  CA  GLN B  57       0.132   3.321  13.194  1.00 30.00           C  
ATOM    846  C   GLN B  57      -0.438   2.120  13.970  1.00 30.00           C  
ATOM    847  O   GLN B  57       0.329   1.424  14.639  1.00 30.00           O  
ATOM    848  CB  GLN B  57       1.089   2.877  12.060  1.00 30.00           C  
ATOM    849  CG  GLN B  57       0.368   2.571  10.732  1.00 30.00           C  
ATOM    850  CD  GLN B  57       0.052   3.790   9.851  1.00 30.00           C  
ATOM    851  OE1 GLN B  57      -0.343   3.615   8.703  1.00 30.00           O  
ATOM    852  NE2 GLN B  57       0.211   5.023  10.340  1.00 30.00           N  
ATOM    853  H   GLN B  57       1.013   3.707  15.060  1.00 30.00           H  
ATOM    854  HA  GLN B  57      -0.694   3.912  12.792  1.00 30.00           H  
ATOM    855  HB3 GLN B  57       1.634   1.984  12.372  1.00 30.00           H  
ATOM    856  HB2 GLN B  57       1.873   3.615  11.884  1.00 30.00           H  
ATOM    857  HG3 GLN B  57      -0.554   2.019  10.917  1.00 30.00           H  
ATOM    858  HG2 GLN B  57       1.000   1.909  10.143  1.00 30.00           H  
ATOM    859 HE22 GLN B  57       0.035   5.823   9.750  1.00 30.00           H  
ATOM    860 HE21 GLN B  57       0.546   5.172  11.284  1.00 30.00           H  
ATOM    861  N   LYS B  58      -1.762   1.909  13.881  1.00 30.00           N  
ATOM    862  CA  LYS B  58      -2.477   0.878  14.637  1.00 30.00           C  
ATOM    863  C   LYS B  58      -3.149  -0.099  13.659  1.00 30.00           C  
ATOM    864  O   LYS B  58      -4.005   0.322  12.882  1.00 30.00           O  
ATOM    865  CB  LYS B  58      -3.496   1.567  15.573  1.00 30.00           C  
ATOM    866  CG  LYS B  58      -4.107   0.632  16.633  1.00 30.00           C  
ATOM    867  CD  LYS B  58      -5.178   1.330  17.488  1.00 30.00           C  
ATOM    868  CE  LYS B  58      -5.688   0.441  18.636  1.00 30.00           C  
ATOM    869  NZ  LYS B  58      -6.794   1.061  19.384  1.00 30.00           N1+
ATOM    870  H   LYS B  58      -2.332   2.511  13.301  1.00 30.00           H  
ATOM    871  HA  LYS B  58      -1.787   0.313  15.264  1.00 30.00           H  
ATOM    872  HB3 LYS B  58      -4.286   2.038  14.985  1.00 30.00           H  
ATOM    873  HB2 LYS B  58      -2.996   2.381  16.101  1.00 30.00           H  
ATOM    874  HG3 LYS B  58      -3.311   0.262  17.280  1.00 30.00           H  
ATOM    875  HG2 LYS B  58      -4.543  -0.246  16.156  1.00 30.00           H  
ATOM    876  HD3 LYS B  58      -6.008   1.625  16.845  1.00 30.00           H  
ATOM    877  HD2 LYS B  58      -4.763   2.254  17.891  1.00 30.00           H  
ATOM    878  HE3 LYS B  58      -4.876   0.233  19.334  1.00 30.00           H  
ATOM    879  HE2 LYS B  58      -6.043  -0.512  18.245  1.00 30.00           H  
ATOM    880  HZ1 LYS B  58      -6.486   1.957  19.749  1.00 30.00           H  
ATOM    881  HZ2 LYS B  58      -7.581   1.213  18.771  1.00 30.00           H  
ATOM    882  HZ3 LYS B  58      -7.070   0.468  20.152  1.00 30.00           H  
ATOM    883  N   LEU B  59      -2.746  -1.379  13.717  1.00 30.00           N  
ATOM    884  CA  LEU B  59      -3.237  -2.450  12.847  1.00 30.00           C  
ATOM    885  C   LEU B  59      -4.159  -3.371  13.663  1.00 30.00           C  
ATOM    886  O   LEU B  59      -3.710  -4.379  14.207  1.00 30.00           O  
ATOM    887  CB  LEU B  59      -2.049  -3.219  12.217  1.00 30.00           C  
ATOM    888  CG  LEU B  59      -1.283  -2.467  11.098  1.00 30.00           C  
ATOM    889  CD1 LEU B  59      -0.411  -1.308  11.628  1.00 30.00           C  
ATOM    890  CD2 LEU B  59      -0.459  -3.444  10.229  1.00 30.00           C  
ATOM    891  H   LEU B  59      -2.043  -1.648  14.394  1.00 30.00           H  
ATOM    892  HA  LEU B  59      -3.833  -2.041  12.033  1.00 30.00           H  
ATOM    893  HB3 LEU B  59      -2.455  -4.134  11.780  1.00 30.00           H  
ATOM    894  HB2 LEU B  59      -1.359  -3.542  12.993  1.00 30.00           H  
ATOM    895  HG  LEU B  59      -2.029  -2.031  10.432  1.00 30.00           H  
ATOM    896 HD11 LEU B  59      -0.922  -0.354  11.503  1.00 30.00           H  
ATOM    897 HD12 LEU B  59      -0.182  -1.419  12.689  1.00 30.00           H  
ATOM    898 HD13 LEU B  59       0.540  -1.222  11.102  1.00 30.00           H  
ATOM    899 HD21 LEU B  59      -0.653  -4.488  10.478  1.00 30.00           H  
ATOM    900 HD22 LEU B  59      -0.699  -3.319   9.173  1.00 30.00           H  
ATOM    901 HD23 LEU B  59       0.616  -3.297  10.337  1.00 30.00           H  
ATOM    902  N   VAL B  60      -5.439  -2.978  13.732  1.00 30.00           N  
ATOM    903  CA  VAL B  60      -6.533  -3.690  14.390  1.00 30.00           C  
ATOM    904  C   VAL B  60      -6.971  -4.908  13.553  1.00 30.00           C  
ATOM    905  O   VAL B  60      -7.238  -4.760  12.360  1.00 30.00           O  
ATOM    906  CB  VAL B  60      -7.747  -2.736  14.606  1.00 30.00           C  
ATOM    907  CG1 VAL B  60      -9.026  -3.420  15.135  1.00 30.00           C  
ATOM    908  CG2 VAL B  60      -7.366  -1.558  15.522  1.00 30.00           C  
ATOM    909  H   VAL B  60      -5.718  -2.157  13.211  1.00 30.00           H  
ATOM    910  HA  VAL B  60      -6.189  -4.041  15.361  1.00 30.00           H  
ATOM    911  HB  VAL B  60      -8.008  -2.296  13.645  1.00 30.00           H  
ATOM    912 HG11 VAL B  60      -9.448  -4.122  14.414  1.00 30.00           H  
ATOM    913 HG12 VAL B  60      -8.829  -3.967  16.057  1.00 30.00           H  
ATOM    914 HG13 VAL B  60      -9.806  -2.688  15.344  1.00 30.00           H  
ATOM    915 HG21 VAL B  60      -7.017  -1.913  16.492  1.00 30.00           H  
ATOM    916 HG22 VAL B  60      -6.577  -0.948  15.083  1.00 30.00           H  
ATOM    917 HG23 VAL B  60      -8.217  -0.899  15.694  1.00 30.00           H  
ATOM    918  N   PHE B  61      -7.023  -6.079  14.206  1.00 30.00           N  
ATOM    919  CA  PHE B  61      -7.309  -7.370  13.590  1.00 30.00           C  
ATOM    920  C   PHE B  61      -8.302  -8.125  14.487  1.00 30.00           C  
ATOM    921  O   PHE B  61      -7.907  -8.631  15.536  1.00 30.00           O  
ATOM    922  CB  PHE B  61      -5.965  -8.094  13.333  1.00 30.00           C  
ATOM    923  CG  PHE B  61      -5.980  -9.466  12.674  1.00 30.00           C  
ATOM    924  CD1 PHE B  61      -4.831 -10.279  12.778  1.00 30.00           C  
ATOM    925  CD2 PHE B  61      -7.011  -9.865  11.793  1.00 30.00           C  
ATOM    926  CE1 PHE B  61      -4.749 -11.477  12.081  1.00 30.00           C  
ATOM    927  CE2 PHE B  61      -6.914 -11.070  11.111  1.00 30.00           C  
ATOM    928  CZ  PHE B  61      -5.791 -11.874  11.256  1.00 30.00           C  
ATOM    929  H   PHE B  61      -6.781  -6.111  15.189  1.00 30.00           H  
ATOM    930  HA  PHE B  61      -7.776  -7.211  12.622  1.00 30.00           H  
ATOM    931  HB3 PHE B  61      -5.413  -8.173  14.270  1.00 30.00           H  
ATOM    932  HB2 PHE B  61      -5.355  -7.457  12.690  1.00 30.00           H  
ATOM    933  HD1 PHE B  61      -4.003  -9.971  13.400  1.00 30.00           H  
ATOM    934  HD2 PHE B  61      -7.882  -9.247  11.637  1.00 30.00           H  
ATOM    935  HE1 PHE B  61      -3.870 -12.097  12.176  1.00 30.00           H  
ATOM    936  HE2 PHE B  61      -7.717 -11.374  10.456  1.00 30.00           H  
ATOM    937  HZ  PHE B  61      -5.718 -12.807  10.717  1.00 30.00           H  
ATOM    938  N   PHE B  62      -9.578  -8.133  14.057  1.00 30.00           N  
ATOM    939  CA  PHE B  62     -10.787  -8.567  14.774  1.00 30.00           C  
ATOM    940  C   PHE B  62     -11.115  -7.577  15.906  1.00 30.00           C  
ATOM    941  O   PHE B  62     -10.610  -7.724  17.019  1.00 30.00           O  
ATOM    942  CB  PHE B  62     -10.701 -10.020  15.311  1.00 30.00           C  
ATOM    943  CG  PHE B  62     -10.227 -11.073  14.329  1.00 30.00           C  
ATOM    944  CD1 PHE B  62     -10.944 -11.338  13.142  1.00 30.00           C  
ATOM    945  CD2 PHE B  62      -9.034 -11.779  14.591  1.00 30.00           C  
ATOM    946  CE1 PHE B  62     -10.457 -12.276  12.241  1.00 30.00           C  
ATOM    947  CE2 PHE B  62      -8.572 -12.719  13.683  1.00 30.00           C  
ATOM    948  CZ  PHE B  62      -9.276 -12.954  12.511  1.00 30.00           C  
ATOM    949  H   PHE B  62      -9.768  -7.688  13.168  1.00 30.00           H  
ATOM    950  HA  PHE B  62     -11.603  -8.531  14.053  1.00 30.00           H  
ATOM    951  HB3 PHE B  62     -11.688 -10.323  15.660  1.00 30.00           H  
ATOM    952  HB2 PHE B  62     -10.060 -10.069  16.191  1.00 30.00           H  
ATOM    953  HD1 PHE B  62     -11.860 -10.808  12.925  1.00 30.00           H  
ATOM    954  HD2 PHE B  62      -8.468 -11.587  15.491  1.00 30.00           H  
ATOM    955  HE1 PHE B  62     -10.992 -12.471  11.324  1.00 30.00           H  
ATOM    956  HE2 PHE B  62      -7.654 -13.252  13.878  1.00 30.00           H  
ATOM    957  HZ  PHE B  62      -8.881 -13.657  11.799  1.00 30.00           H  
ATOM    958  N   ALA B  63     -11.963  -6.583  15.595  1.00 30.00           N  
ATOM    959  CA  ALA B  63     -12.476  -5.592  16.547  1.00 30.00           C  
ATOM    960  C   ALA B  63     -13.564  -6.141  17.493  1.00 30.00           C  
ATOM    961  O   ALA B  63     -13.877  -5.474  18.478  1.00 30.00           O  
ATOM    962  CB  ALA B  63     -13.004  -4.384  15.763  1.00 30.00           C  
ATOM    963  H   ALA B  63     -12.316  -6.508  14.648  1.00 30.00           H  
ATOM    964  HA  ALA B  63     -11.644  -5.253  17.166  1.00 30.00           H  
ATOM    965  HB1 ALA B  63     -13.309  -3.578  16.431  1.00 30.00           H  
ATOM    966  HB2 ALA B  63     -12.244  -3.984  15.091  1.00 30.00           H  
ATOM    967  HB3 ALA B  63     -13.869  -4.662  15.164  1.00 30.00           H  
ATOM    968  N   GLU B  64     -14.085  -7.343  17.198  1.00 30.00           N  
ATOM    969  CA  GLU B  64     -15.018  -8.106  18.027  1.00 30.00           C  
ATOM    970  C   GLU B  64     -14.447  -9.505  18.310  1.00 30.00           C  
ATOM    971  O   GLU B  64     -13.522  -9.950  17.626  1.00 30.00           O  
ATOM    972  CB  GLU B  64     -16.367  -8.236  17.282  1.00 30.00           C  
ATOM    973  CG  GLU B  64     -17.103  -6.906  16.993  1.00 30.00           C  
ATOM    974  CD  GLU B  64     -17.623  -6.140  18.223  1.00 30.00           C  
ATOM    975  OE1 GLU B  64     -17.911  -4.936  18.047  1.00 30.00           O  
ATOM    976  OE2 GLU B  64     -17.742  -6.745  19.313  1.00 30.00           O1-
ATOM    977  H   GLU B  64     -13.760  -7.822  16.371  1.00 30.00           H  
ATOM    978  HA  GLU B  64     -15.162  -7.613  18.990  1.00 30.00           H  
ATOM    979  HB3 GLU B  64     -17.037  -8.906  17.823  1.00 30.00           H  
ATOM    980  HB2 GLU B  64     -16.184  -8.733  16.331  1.00 30.00           H  
ATOM    981  HG3 GLU B  64     -17.967  -7.120  16.361  1.00 30.00           H  
ATOM    982  HG2 GLU B  64     -16.463  -6.249  16.402  1.00 30.00           H  
ATOM    983  N   ASP B  65     -15.051 -10.188  19.298  1.00 30.00           N  
ATOM    984  CA  ASP B  65     -14.840 -11.611  19.571  1.00 30.00           C  
ATOM    985  C   ASP B  65     -15.486 -12.449  18.446  1.00 30.00           C  
ATOM    986  O   ASP B  65     -16.634 -12.193  18.082  1.00 30.00           O  
ATOM    987  CB  ASP B  65     -15.403 -12.000  20.962  1.00 30.00           C  
ATOM    988  CG  ASP B  65     -15.141 -13.446  21.429  1.00 30.00           C  
ATOM    989  OD1 ASP B  65     -14.060 -13.990  21.103  1.00 30.00           O  
ATOM    990  OD2 ASP B  65     -15.965 -13.932  22.234  1.00 30.00           O1-
ATOM    991  H   ASP B  65     -15.801  -9.750  19.813  1.00 30.00           H  
ATOM    992  HA  ASP B  65     -13.761 -11.784  19.570  1.00 30.00           H  
ATOM    993  HB3 ASP B  65     -16.476 -11.796  20.984  1.00 30.00           H  
ATOM    994  HB2 ASP B  65     -14.979 -11.332  21.712  1.00 30.00           H  
ATOM    995  N   VAL B  66     -14.726 -13.418  17.916  1.00 30.00           N  
ATOM    996  CA  VAL B  66     -15.110 -14.252  16.776  1.00 30.00           C  
ATOM    997  C   VAL B  66     -15.800 -15.558  17.225  1.00 30.00           C  
ATOM    998  O   VAL B  66     -15.603 -16.003  18.356  1.00 30.00           O  
ATOM    999  CB  VAL B  66     -13.857 -14.600  15.921  1.00 30.00           C  
ATOM   1000  CG1 VAL B  66     -13.189 -13.324  15.378  1.00 30.00           C  
ATOM   1001  CG2 VAL B  66     -12.816 -15.500  16.619  1.00 30.00           C  
ATOM   1002  H   VAL B  66     -13.813 -13.597  18.309  1.00 30.00           H  
ATOM   1003  HA  VAL B  66     -15.811 -13.701  16.145  1.00 30.00           H  
ATOM   1004  HB  VAL B  66     -14.205 -15.150  15.045  1.00 30.00           H  
ATOM   1005 HG11 VAL B  66     -12.712 -12.749  16.173  1.00 30.00           H  
ATOM   1006 HG12 VAL B  66     -12.421 -13.564  14.642  1.00 30.00           H  
ATOM   1007 HG13 VAL B  66     -13.918 -12.672  14.897  1.00 30.00           H  
ATOM   1008 HG21 VAL B  66     -12.471 -15.062  17.556  1.00 30.00           H  
ATOM   1009 HG22 VAL B  66     -13.210 -16.492  16.839  1.00 30.00           H  
ATOM   1010 HG23 VAL B  66     -11.941 -15.641  15.984  1.00 30.00           H  
ATOM   1011  N   GLY B  67     -16.591 -16.152  16.314  1.00 30.00           N  
ATOM   1012  CA  GLY B  67     -17.343 -17.388  16.556  1.00 30.00           C  
ATOM   1013  C   GLY B  67     -16.436 -18.629  16.549  1.00 30.00           C  
ATOM   1014  O   GLY B  67     -16.703 -19.575  17.289  1.00 30.00           O  
ATOM   1015  H   GLY B  67     -16.694 -15.728  15.400  1.00 30.00           H  
ATOM   1016  HA3 GLY B  67     -18.092 -17.498  15.772  1.00 30.00           H  
ATOM   1017  HA2 GLY B  67     -17.880 -17.322  17.504  1.00 30.00           H  
ATOM   1018  N   SER B  68     -15.360 -18.608  15.743  1.00 30.00           N  
ATOM   1019  CA  SER B  68     -14.303 -19.619  15.683  1.00 30.00           C  
ATOM   1020  C   SER B  68     -13.134 -19.092  14.833  1.00 30.00           C  
ATOM   1021  O   SER B  68     -13.346 -18.281  13.928  1.00 30.00           O  
ATOM   1022  CB  SER B  68     -14.842 -20.987  15.184  1.00 30.00           C  
ATOM   1023  OG  SER B  68     -15.266 -20.962  13.836  1.00 30.00           O  
ATOM   1024  H   SER B  68     -15.208 -17.799  15.157  1.00 30.00           H  
ATOM   1025  HA  SER B  68     -13.934 -19.749  16.702  1.00 30.00           H  
ATOM   1026  HB3 SER B  68     -15.660 -21.353  15.802  1.00 30.00           H  
ATOM   1027  HB2 SER B  68     -14.054 -21.737  15.265  1.00 30.00           H  
ATOM   1028  HG  SER B  68     -16.029 -20.377  13.773  1.00 30.00           H  
ATOM   1029  N   ASN B  69     -11.924 -19.590  15.136  1.00 30.00           N  
ATOM   1030  CA  ASN B  69     -10.707 -19.332  14.369  1.00 30.00           C  
ATOM   1031  C   ASN B  69      -9.891 -20.629  14.246  1.00 30.00           C  
ATOM   1032  O   ASN B  69      -9.742 -21.356  15.228  1.00 30.00           O  
ATOM   1033  CB  ASN B  69      -9.883 -18.189  15.017  1.00 30.00           C  
ATOM   1034  CG  ASN B  69      -8.599 -17.854  14.239  1.00 30.00           C  
ATOM   1035  OD1 ASN B  69      -8.657 -17.342  13.124  1.00 30.00           O  
ATOM   1036  ND2 ASN B  69      -7.437 -18.176  14.809  1.00 30.00           N  
ATOM   1037  H   ASN B  69     -11.828 -20.253  15.892  1.00 30.00           H  
ATOM   1038  HA  ASN B  69     -11.001 -19.007  13.376  1.00 30.00           H  
ATOM   1039  HB3 ASN B  69      -9.633 -18.441  16.049  1.00 30.00           H  
ATOM   1040  HB2 ASN B  69     -10.488 -17.283  15.061  1.00 30.00           H  
ATOM   1041 HD22 ASN B  69      -6.566 -18.006  14.325  1.00 30.00           H  
ATOM   1042 HD21 ASN B  69      -7.418 -18.606  15.722  1.00 30.00           H  
ATOM   1043  N   LYS B  70      -9.312 -20.826  13.053  1.00 30.00           N  
ATOM   1044  CA  LYS B  70      -8.236 -21.772  12.778  1.00 30.00           C  
ATOM   1045  C   LYS B  70      -7.482 -21.360  11.498  1.00 30.00           C  
ATOM   1046  O   LYS B  70      -7.268 -22.200  10.625  1.00 30.00           O  
ATOM   1047  CB  LYS B  70      -8.737 -23.240  12.786  1.00 30.00           C  
ATOM   1048  CG  LYS B  70      -9.829 -23.571  11.748  1.00 30.00           C  
ATOM   1049  CD  LYS B  70      -9.782 -25.036  11.293  1.00 30.00           C  
ATOM   1050  CE  LYS B  70     -10.790 -25.338  10.175  1.00 30.00           C  
ATOM   1051  NZ  LYS B  70     -10.607 -26.697   9.635  1.00 30.00           N1+
ATOM   1052  H   LYS B  70      -9.536 -20.190  12.296  1.00 30.00           H  
ATOM   1053  HA  LYS B  70      -7.509 -21.674  13.586  1.00 30.00           H  
ATOM   1054  HB3 LYS B  70      -9.092 -23.520  13.778  1.00 30.00           H  
ATOM   1055  HB2 LYS B  70      -7.871 -23.880  12.610  1.00 30.00           H  
ATOM   1056  HG3 LYS B  70      -9.735 -22.930  10.873  1.00 30.00           H  
ATOM   1057  HG2 LYS B  70     -10.809 -23.347  12.172  1.00 30.00           H  
ATOM   1058  HD3 LYS B  70      -9.967 -25.686  12.149  1.00 30.00           H  
ATOM   1059  HD2 LYS B  70      -8.774 -25.265  10.946  1.00 30.00           H  
ATOM   1060  HE3 LYS B  70     -10.667 -24.629   9.356  1.00 30.00           H  
ATOM   1061  HE2 LYS B  70     -11.810 -25.230  10.544  1.00 30.00           H  
ATOM   1062  HZ1 LYS B  70      -9.673 -26.786   9.259  1.00 30.00           H  
ATOM   1063  HZ2 LYS B  70     -10.735 -27.375  10.374  1.00 30.00           H  
ATOM   1064  HZ3 LYS B  70     -11.281 -26.867   8.903  1.00 30.00           H  
ATOM   1065  N   GLY B  71      -7.079 -20.082  11.399  1.00 30.00           N  
ATOM   1066  CA  GLY B  71      -6.265 -19.622  10.277  1.00 30.00           C  
ATOM   1067  C   GLY B  71      -6.173 -18.098  10.296  1.00 30.00           C  
ATOM   1068  O   GLY B  71      -6.762 -17.444   9.438  1.00 30.00           O  
ATOM   1069  H   GLY B  71      -7.280 -19.421  12.137  1.00 30.00           H  
ATOM   1070  HA3 GLY B  71      -6.683 -19.949   9.324  1.00 30.00           H  
ATOM   1071  HA2 GLY B  71      -5.266 -20.052  10.352  1.00 30.00           H  
ATOM   1072  N   ALA B  72      -5.409 -17.549  11.252  1.00 30.00           N  
ATOM   1073  CA  ALA B  72      -5.051 -16.136  11.347  1.00 30.00           C  
ATOM   1074  C   ALA B  72      -3.525 -16.011  11.447  1.00 30.00           C  
ATOM   1075  O   ALA B  72      -2.910 -16.740  12.224  1.00 30.00           O  
ATOM   1076  CB  ALA B  72      -5.736 -15.512  12.571  1.00 30.00           C  
ATOM   1077  H   ALA B  72      -4.966 -18.152  11.934  1.00 30.00           H  
ATOM   1078  HA  ALA B  72      -5.387 -15.595  10.465  1.00 30.00           H  
ATOM   1079  HB1 ALA B  72      -5.508 -16.056  13.488  1.00 30.00           H  
ATOM   1080  HB2 ALA B  72      -5.419 -14.479  12.709  1.00 30.00           H  
ATOM   1081  HB3 ALA B  72      -6.818 -15.501  12.450  1.00 30.00           H  
ATOM   1082  N   ILE B  73      -2.946 -15.093  10.658  1.00 30.00           N  
ATOM   1083  CA  ILE B  73      -1.512 -14.800  10.647  1.00 30.00           C  
ATOM   1084  C   ILE B  73      -1.329 -13.275  10.594  1.00 30.00           C  
ATOM   1085  O   ILE B  73      -1.930 -12.626   9.738  1.00 30.00           O  
ATOM   1086  CB  ILE B  73      -0.775 -15.434   9.420  1.00 30.00           C  
ATOM   1087  CG1 ILE B  73      -0.930 -16.976   9.392  1.00 30.00           C  
ATOM   1088  CG2 ILE B  73       0.722 -15.042   9.358  1.00 30.00           C  
ATOM   1089  CD1 ILE B  73      -0.298 -17.676   8.180  1.00 30.00           C  
ATOM   1090  H   ILE B  73      -3.510 -14.550  10.019  1.00 30.00           H  
ATOM   1091  HA  ILE B  73      -1.048 -15.165  11.564  1.00 30.00           H  
ATOM   1092  HB  ILE B  73      -1.246 -15.050   8.514  1.00 30.00           H  
ATOM   1093 HG13 ILE B  73      -1.985 -17.247   9.406  1.00 30.00           H  
ATOM   1094 HG12 ILE B  73      -0.503 -17.401  10.299  1.00 30.00           H  
ATOM   1095 HG21 ILE B  73       1.249 -15.356  10.259  1.00 30.00           H  
ATOM   1096 HG22 ILE B  73       1.219 -15.503   8.510  1.00 30.00           H  
ATOM   1097 HG23 ILE B  73       0.876 -13.970   9.238  1.00 30.00           H  
ATOM   1098 HD11 ILE B  73      -0.466 -17.118   7.259  1.00 30.00           H  
ATOM   1099 HD12 ILE B  73       0.776 -17.800   8.313  1.00 30.00           H  
ATOM   1100 HD13 ILE B  73      -0.718 -18.673   8.046  1.00 30.00           H  
ATOM   1101  N   ILE B  74      -0.459 -12.752  11.472  1.00 30.00           N  
ATOM   1102  CA  ILE B  74      -0.003 -11.363  11.461  1.00 30.00           C  
ATOM   1103  C   ILE B  74       1.530 -11.310  11.621  1.00 30.00           C  
ATOM   1104  O   ILE B  74       2.117 -12.170  12.280  1.00 30.00           O  
ATOM   1105  CB  ILE B  74      -0.728 -10.499  12.540  1.00 30.00           C  
ATOM   1106  CG1 ILE B  74      -0.424  -8.984  12.421  1.00 30.00           C  
ATOM   1107  CG2 ILE B  74      -0.505 -10.979  13.986  1.00 30.00           C  
ATOM   1108  CD1 ILE B  74      -1.539  -8.084  12.978  1.00 30.00           C  
ATOM   1109  H   ILE B  74      -0.011 -13.353  12.152  1.00 30.00           H  
ATOM   1110  HA  ILE B  74      -0.223 -10.939  10.484  1.00 30.00           H  
ATOM   1111  HB  ILE B  74      -1.793 -10.620  12.341  1.00 30.00           H  
ATOM   1112 HG13 ILE B  74      -0.277  -8.715  11.374  1.00 30.00           H  
ATOM   1113 HG12 ILE B  74       0.518  -8.747  12.917  1.00 30.00           H  
ATOM   1114 HG21 ILE B  74       0.537 -10.864  14.279  1.00 30.00           H  
ATOM   1115 HG22 ILE B  74      -1.110 -10.413  14.693  1.00 30.00           H  
ATOM   1116 HG23 ILE B  74      -0.779 -12.026  14.107  1.00 30.00           H  
ATOM   1117 HD11 ILE B  74      -1.310  -7.033  12.806  1.00 30.00           H  
ATOM   1118 HD12 ILE B  74      -2.493  -8.288  12.493  1.00 30.00           H  
ATOM   1119 HD13 ILE B  74      -1.672  -8.221  14.050  1.00 30.00           H  
ATOM   1120  N   GLY B  75       2.140 -10.305  10.978  1.00 30.00           N  
ATOM   1121  CA  GLY B  75       3.581 -10.077  10.962  1.00 30.00           C  
ATOM   1122  C   GLY B  75       3.845  -8.727  10.286  1.00 30.00           C  
ATOM   1123  O   GLY B  75       2.926  -7.925  10.109  1.00 30.00           O  
ATOM   1124  H   GLY B  75       1.584  -9.645  10.452  1.00 30.00           H  
ATOM   1125  HA3 GLY B  75       4.083 -10.880  10.421  1.00 30.00           H  
ATOM   1126  HA2 GLY B  75       3.971 -10.057  11.976  1.00 30.00           H  
ATOM   1127  N   LEU B  76       5.111  -8.479   9.911  1.00 30.00           N  
ATOM   1128  CA  LEU B  76       5.520  -7.320   9.106  1.00 30.00           C  
ATOM   1129  C   LEU B  76       6.058  -7.790   7.748  1.00 30.00           C  
ATOM   1130  O   LEU B  76       5.666  -7.240   6.720  1.00 30.00           O  
ATOM   1131  CB  LEU B  76       6.588  -6.467   9.835  1.00 30.00           C  
ATOM   1132  CG  LEU B  76       6.208  -5.997  11.257  1.00 30.00           C  
ATOM   1133  CD1 LEU B  76       7.370  -5.226  11.903  1.00 30.00           C  
ATOM   1134  CD2 LEU B  76       4.910  -5.171  11.296  1.00 30.00           C  
ATOM   1135  H   LEU B  76       5.836  -9.146  10.133  1.00 30.00           H  
ATOM   1136  HA  LEU B  76       4.660  -6.684   8.897  1.00 30.00           H  
ATOM   1137  HB3 LEU B  76       6.813  -5.593   9.223  1.00 30.00           H  
ATOM   1138  HB2 LEU B  76       7.527  -7.016   9.882  1.00 30.00           H  
ATOM   1139  HG  LEU B  76       6.050  -6.881  11.876  1.00 30.00           H  
ATOM   1140 HD11 LEU B  76       7.541  -4.273  11.400  1.00 30.00           H  
ATOM   1141 HD12 LEU B  76       7.161  -5.012  12.951  1.00 30.00           H  
ATOM   1142 HD13 LEU B  76       8.296  -5.799  11.863  1.00 30.00           H  
ATOM   1143 HD21 LEU B  76       4.987  -4.321  11.973  1.00 30.00           H  
ATOM   1144 HD22 LEU B  76       4.633  -4.782  10.319  1.00 30.00           H  
ATOM   1145 HD23 LEU B  76       4.079  -5.782  11.641  1.00 30.00           H  
ATOM   1146  N   MET B  77       6.932  -8.809   7.779  1.00 30.00           N  
ATOM   1147  CA  MET B  77       7.585  -9.403   6.620  1.00 30.00           C  
ATOM   1148  C   MET B  77       7.162 -10.879   6.597  1.00 30.00           C  
ATOM   1149  O   MET B  77       7.693 -11.687   7.359  1.00 30.00           O  
ATOM   1150  CB  MET B  77       9.101  -9.153   6.769  1.00 30.00           C  
ATOM   1151  CG  MET B  77       9.907  -9.242   5.468  1.00 30.00           C  
ATOM   1152  SD  MET B  77      11.612  -8.667   5.702  1.00 30.00           S  
ATOM   1153  CE  MET B  77      12.189  -8.574   3.992  1.00 30.00           C  
ATOM   1154  H   MET B  77       7.195  -9.203   8.671  1.00 30.00           H  
ATOM   1155  HA  MET B  77       7.246  -8.917   5.703  1.00 30.00           H  
ATOM   1156  HB3 MET B  77       9.531  -9.819   7.517  1.00 30.00           H  
ATOM   1157  HB2 MET B  77       9.249  -8.147   7.164  1.00 30.00           H  
ATOM   1158  HG3 MET B  77       9.440  -8.636   4.692  1.00 30.00           H  
ATOM   1159  HG2 MET B  77       9.927 -10.266   5.104  1.00 30.00           H  
ATOM   1160  HE1 MET B  77      11.960  -9.490   3.448  1.00 30.00           H  
ATOM   1161  HE2 MET B  77      11.724  -7.734   3.480  1.00 30.00           H  
ATOM   1162  HE3 MET B  77      13.268  -8.424   3.983  1.00 30.00           H  
ATOM   1163  N   VAL B  78       6.130 -11.161   5.788  1.00 30.00           N  
ATOM   1164  CA  VAL B  78       5.343 -12.391   5.831  1.00 30.00           C  
ATOM   1165  C   VAL B  78       5.633 -13.196   4.546  1.00 30.00           C  
ATOM   1166  O   VAL B  78       5.121 -12.851   3.480  1.00 30.00           O  
ATOM   1167  CB  VAL B  78       3.825 -12.043   5.930  1.00 30.00           C  
ATOM   1168  CG1 VAL B  78       2.928 -13.284   6.044  1.00 30.00           C  
ATOM   1169  CG2 VAL B  78       3.525 -11.115   7.124  1.00 30.00           C  
ATOM   1170  H   VAL B  78       5.776 -10.439   5.173  1.00 30.00           H  
ATOM   1171  HA  VAL B  78       5.613 -12.995   6.699  1.00 30.00           H  
ATOM   1172  HB  VAL B  78       3.526 -11.506   5.029  1.00 30.00           H  
ATOM   1173 HG11 VAL B  78       3.094 -13.974   5.223  1.00 30.00           H  
ATOM   1174 HG12 VAL B  78       3.121 -13.822   6.972  1.00 30.00           H  
ATOM   1175 HG13 VAL B  78       1.874 -13.010   6.033  1.00 30.00           H  
ATOM   1176 HG21 VAL B  78       2.455 -10.937   7.222  1.00 30.00           H  
ATOM   1177 HG22 VAL B  78       3.872 -11.554   8.059  1.00 30.00           H  
ATOM   1178 HG23 VAL B  78       4.002 -10.141   7.015  1.00 30.00           H  
ATOM   1179  N   GLY B  79       6.521 -14.197   4.667  1.00 30.00           N  
ATOM   1180  CA  GLY B  79       7.137 -14.871   3.525  1.00 30.00           C  
ATOM   1181  C   GLY B  79       6.725 -16.342   3.480  1.00 30.00           C  
ATOM   1182  O   GLY B  79       7.078 -17.106   4.373  1.00 30.00           O  
ATOM   1183  H   GLY B  79       6.873 -14.436   5.585  1.00 30.00           H  
ATOM   1184  HA3 GLY B  79       8.219 -14.828   3.650  1.00 30.00           H  
ATOM   1185  HA2 GLY B  79       6.928 -14.371   2.580  1.00 30.00           H  
ATOM   1186  N   GLY B  80       6.044 -16.752   2.398  1.00 30.00           N  
ATOM   1187  CA  GLY B  80       5.761 -18.144   2.027  1.00 30.00           C  
ATOM   1188  C   GLY B  80       4.897 -18.949   3.014  1.00 30.00           C  
ATOM   1189  O   GLY B  80       4.707 -20.143   2.783  1.00 30.00           O  
ATOM   1190  H   GLY B  80       5.791 -16.054   1.708  1.00 30.00           H  
ATOM   1191  HA3 GLY B  80       6.703 -18.670   1.876  1.00 30.00           H  
ATOM   1192  HA2 GLY B  80       5.260 -18.142   1.061  1.00 30.00           H  
ATOM   1193  N   VAL B  81       4.388 -18.333   4.097  1.00 30.00           N  
ATOM   1194  CA  VAL B  81       3.579 -18.980   5.129  1.00 30.00           C  
ATOM   1195  C   VAL B  81       2.221 -19.449   4.572  1.00 30.00           C  
ATOM   1196  O   VAL B  81       1.616 -18.756   3.752  1.00 30.00           O  
ATOM   1197  CB  VAL B  81       3.335 -18.047   6.347  1.00 30.00           C  
ATOM   1198  CG1 VAL B  81       4.644 -17.693   7.073  1.00 30.00           C  
ATOM   1199  CG2 VAL B  81       2.550 -16.767   6.017  1.00 30.00           C  
ATOM   1200  H   VAL B  81       4.587 -17.354   4.240  1.00 30.00           H  
ATOM   1201  HA  VAL B  81       4.142 -19.852   5.465  1.00 30.00           H  
ATOM   1202  HB  VAL B  81       2.739 -18.605   7.071  1.00 30.00           H  
ATOM   1203 HG11 VAL B  81       5.186 -18.586   7.374  1.00 30.00           H  
ATOM   1204 HG12 VAL B  81       5.304 -17.102   6.439  1.00 30.00           H  
ATOM   1205 HG13 VAL B  81       4.449 -17.113   7.975  1.00 30.00           H  
ATOM   1206 HG21 VAL B  81       2.520 -16.103   6.876  1.00 30.00           H  
ATOM   1207 HG22 VAL B  81       3.026 -16.222   5.205  1.00 30.00           H  
ATOM   1208 HG23 VAL B  81       1.520 -16.970   5.729  1.00 30.00           H  
ATOM   1209  N   VAL B  82       1.806 -20.648   5.003  1.00 30.00           N  
ATOM   1210  CA  VAL B  82       0.687 -21.376   4.420  1.00 30.00           C  
ATOM   1211  C   VAL B  82      -0.412 -21.578   5.473  1.00 30.00           C  
ATOM   1212  O   VAL B  82      -0.130 -22.072   6.564  1.00 30.00           O  
ATOM   1213  CB  VAL B  82       1.135 -22.780   3.916  1.00 30.00           C  
ATOM   1214  CG1 VAL B  82      -0.006 -23.599   3.278  1.00 30.00           C  
ATOM   1215  CG2 VAL B  82       2.327 -22.697   2.942  1.00 30.00           C  
ATOM   1216  H   VAL B  82       2.342 -21.139   5.708  1.00 30.00           H  
ATOM   1217  HA  VAL B  82       0.276 -20.833   3.570  1.00 30.00           H  
ATOM   1218  HB  VAL B  82       1.487 -23.356   4.771  1.00 30.00           H  
ATOM   1219 HG11 VAL B  82      -0.721 -23.946   4.024  1.00 30.00           H  
ATOM   1220 HG12 VAL B  82      -0.553 -23.017   2.537  1.00 30.00           H  
ATOM   1221 HG13 VAL B  82       0.382 -24.484   2.778  1.00 30.00           H  
ATOM   1222 HG21 VAL B  82       3.220 -22.320   3.440  1.00 30.00           H  
ATOM   1223 HG22 VAL B  82       2.584 -23.678   2.542  1.00 30.00           H  
ATOM   1224 HG23 VAL B  82       2.117 -22.039   2.099  1.00 30.00           H  
ATOM   1225  N   ILE B  83      -1.652 -21.245   5.090  1.00 30.00           N  
ATOM   1226  CA  ILE B  83      -2.864 -21.662   5.786  1.00 30.00           C  
ATOM   1227  C   ILE B  83      -3.452 -22.813   4.950  1.00 30.00           C  
ATOM   1228  O   ILE B  83      -4.013 -22.573   3.884  1.00 30.00           O  
ATOM   1229  CB  ILE B  83      -3.903 -20.507   5.926  1.00 30.00           C  
ATOM   1230  CG1 ILE B  83      -3.280 -19.316   6.693  1.00 30.00           C  
ATOM   1231  CG2 ILE B  83      -5.209 -20.979   6.609  1.00 30.00           C  
ATOM   1232  CD1 ILE B  83      -4.180 -18.084   6.845  1.00 30.00           C  
ATOM   1233  H   ILE B  83      -1.792 -20.812   4.186  1.00 30.00           H  
ATOM   1234  HA  ILE B  83      -2.633 -22.033   6.785  1.00 30.00           H  
ATOM   1235  HB  ILE B  83      -4.164 -20.148   4.930  1.00 30.00           H  
ATOM   1236 HG13 ILE B  83      -2.367 -18.991   6.195  1.00 30.00           H  
ATOM   1237 HG12 ILE B  83      -2.973 -19.652   7.681  1.00 30.00           H  
ATOM   1238 HG21 ILE B  83      -5.015 -21.348   7.617  1.00 30.00           H  
ATOM   1239 HG22 ILE B  83      -5.938 -20.174   6.688  1.00 30.00           H  
ATOM   1240 HG23 ILE B  83      -5.705 -21.776   6.055  1.00 30.00           H  
ATOM   1241 HD11 ILE B  83      -3.611 -17.252   7.255  1.00 30.00           H  
ATOM   1242 HD12 ILE B  83      -4.592 -17.767   5.888  1.00 30.00           H  
ATOM   1243 HD13 ILE B  83      -5.008 -18.270   7.527  1.00 30.00           H  
ATOM   1244  N   ALA B  84      -3.252 -24.050   5.422  1.00 30.00           N  
ATOM   1245  CA  ALA B  84      -3.701 -25.275   4.763  1.00 30.00           C  
ATOM   1246  C   ALA B  84      -5.194 -25.560   5.023  1.00 30.00           C  
ATOM   1247  O   ALA B  84      -5.687 -26.358   4.033  1.00 30.00           O  
ATOM   1248  OXT ALA B  84      -5.826 -25.127   5.966  1.00 30.00           O  
ATOM   1249  CB  ALA B  84      -2.817 -26.441   5.236  1.00 30.00           C  
ATOM   1250  H   ALA B  84      -2.768 -24.173   6.305  1.00 30.00           H  
ATOM   1251  HA  ALA B  84      -3.545 -25.152   3.690  1.00 30.00           H  
ATOM   1253  HB1 ALA B  84      -1.763 -26.237   5.040  1.00 30.00           H  
ATOM   1254  HB2 ALA B  84      -2.924 -26.620   6.306  1.00 30.00           H  
ATOM   1255  HB3 ALA B  84      -3.071 -27.365   4.717  1.00 30.00           H  
TER    1256      ALA B  84
ATOM   1257  N   ASP C  85      15.473  22.970   3.268  1.00110.00           N  
ATOM   1258  CA  ASP C  85      16.914  22.707   3.075  1.00110.00           C  
ATOM   1259  C   ASP C  85      17.727  23.642   4.017  1.00110.00           C  
ATOM   1260  O   ASP C  85      18.657  23.163   4.668  1.00110.00           O  
ATOM   1261  CB  ASP C  85      17.334  22.664   1.573  1.00110.00           C  
ATOM   1262  CG  ASP C  85      17.947  23.927   0.939  1.00110.00           C  
ATOM   1263  OD1 ASP C  85      17.168  24.832   0.569  1.00110.00           O  
ATOM   1264  OD2 ASP C  85      19.194  24.015   0.935  1.00110.00           O1-
ATOM   1265  H1  ASP C  85      15.175  23.811   2.789  1.00110.00           H  
ATOM   1266  H2  ASP C  85      15.232  23.075   4.245  1.00110.00           H  
ATOM   1267  HA  ASP C  85      17.098  21.699   3.450  1.00110.00           H  
ATOM   1268  HB3 ASP C  85      16.484  22.357   0.962  1.00110.00           H  
ATOM   1269  HB2 ASP C  85      18.056  21.855   1.447  1.00110.00           H  
ATOM   1270  N   ALA C  86      17.370  24.939   4.068  1.00110.00           N  
ATOM   1271  CA  ALA C  86      17.665  25.844   5.182  1.00110.00           C  
ATOM   1272  C   ALA C  86      16.450  25.900   6.127  1.00110.00           C  
ATOM   1273  O   ALA C  86      16.626  26.012   7.340  1.00110.00           O  
ATOM   1274  CB  ALA C  86      17.990  27.241   4.633  1.00110.00           C  
ATOM   1275  H   ALA C  86      16.662  25.265   3.423  1.00110.00           H  
ATOM   1276  HA  ALA C  86      18.526  25.485   5.749  1.00110.00           H  
ATOM   1277  HB1 ALA C  86      17.159  27.648   4.055  1.00110.00           H  
ATOM   1278  HB2 ALA C  86      18.210  27.941   5.439  1.00110.00           H  
ATOM   1279  HB3 ALA C  86      18.862  27.208   3.979  1.00110.00           H  
ATOM   1280  N   GLU C  87      15.248  25.766   5.535  1.00110.00           N  
ATOM   1281  CA  GLU C  87      13.950  25.526   6.155  1.00110.00           C  
ATOM   1282  C   GLU C  87      13.993  24.219   6.958  1.00110.00           C  
ATOM   1283  O   GLU C  87      14.278  23.164   6.387  1.00110.00           O  
ATOM   1284  CB  GLU C  87      12.861  25.442   5.058  1.00110.00           C  
ATOM   1285  CG  GLU C  87      12.757  26.668   4.116  1.00110.00           C  
ATOM   1286  CD  GLU C  87      13.501  26.562   2.770  1.00110.00           C  
ATOM   1287  OE1 GLU C  87      14.551  25.887   2.699  1.00110.00           O  
ATOM   1288  OE2 GLU C  87      13.000  27.172   1.801  1.00110.00           O1-
ATOM   1289  H   GLU C  87      15.223  25.723   4.524  1.00110.00           H  
ATOM   1290  HA  GLU C  87      13.730  26.365   6.818  1.00110.00           H  
ATOM   1291  HB3 GLU C  87      11.896  25.326   5.555  1.00110.00           H  
ATOM   1292  HB2 GLU C  87      12.976  24.529   4.471  1.00110.00           H  
ATOM   1293  HG3 GLU C  87      13.097  27.567   4.631  1.00110.00           H  
ATOM   1294  HG2 GLU C  87      11.700  26.836   3.903  1.00110.00           H  
ATOM   1295  N   PHE C  88      13.762  24.338   8.271  1.00110.00           N  
ATOM   1296  CA  PHE C  88      14.027  23.276   9.230  1.00110.00           C  
ATOM   1297  C   PHE C  88      12.994  23.288  10.361  1.00110.00           C  
ATOM   1298  O   PHE C  88      12.559  24.355  10.797  1.00110.00           O  
ATOM   1299  CB  PHE C  88      15.486  23.418   9.728  1.00110.00           C  
ATOM   1300  CG  PHE C  88      15.915  22.456  10.823  1.00110.00           C  
ATOM   1301  CD1 PHE C  88      16.261  21.128  10.499  1.00110.00           C  
ATOM   1302  CD2 PHE C  88      15.809  22.826  12.180  1.00110.00           C  
ATOM   1303  CE1 PHE C  88      16.548  20.218  11.507  1.00110.00           C  
ATOM   1304  CE2 PHE C  88      16.106  21.904  13.173  1.00110.00           C  
ATOM   1305  CZ  PHE C  88      16.478  20.609  12.837  1.00110.00           C  
ATOM   1306  H   PHE C  88      13.513  25.235   8.663  1.00110.00           H  
ATOM   1307  HA  PHE C  88      13.933  22.308   8.732  1.00110.00           H  
ATOM   1308  HB3 PHE C  88      15.663  24.438  10.073  1.00110.00           H  
ATOM   1309  HB2 PHE C  88      16.162  23.271   8.883  1.00110.00           H  
ATOM   1310  HD1 PHE C  88      16.304  20.812   9.468  1.00110.00           H  
ATOM   1311  HD2 PHE C  88      15.497  23.825  12.451  1.00110.00           H  
ATOM   1312  HE1 PHE C  88      16.820  19.203  11.257  1.00110.00           H  
ATOM   1313  HE2 PHE C  88      16.039  22.193  14.212  1.00110.00           H  
ATOM   1314  HZ  PHE C  88      16.703  19.900  13.619  1.00110.00           H  
ATOM   1315  N   ARG C  89      12.672  22.080  10.836  1.00110.00           N  
ATOM   1316  CA  ARG C  89      11.861  21.823  12.017  1.00110.00           C  
ATOM   1317  C   ARG C  89      12.401  20.543  12.678  1.00110.00           C  
ATOM   1318  O   ARG C  89      12.884  19.660  11.967  1.00110.00           O  
ATOM   1319  CB  ARG C  89      10.372  21.746  11.599  1.00110.00           C  
ATOM   1320  CG  ARG C  89       9.400  21.682  12.786  1.00110.00           C  
ATOM   1321  CD  ARG C  89       7.916  21.726  12.379  1.00110.00           C  
ATOM   1322  NE  ARG C  89       7.052  21.816  13.568  1.00110.00           N  
ATOM   1323  CZ  ARG C  89       5.728  22.039  13.634  1.00110.00           C  
ATOM   1324  NH1 ARG C  89       4.982  22.244  12.539  1.00110.00           N  
ATOM   1325  NH2 ARG C  89       5.139  22.053  14.837  1.00110.00           N1+
ATOM   1326  H   ARG C  89      13.094  21.258  10.425  1.00110.00           H  
ATOM   1327  HA  ARG C  89      11.996  22.647  12.720  1.00110.00           H  
ATOM   1328  HB3 ARG C  89      10.210  20.893  10.939  1.00110.00           H  
ATOM   1329  HB2 ARG C  89      10.125  22.631  11.011  1.00110.00           H  
ATOM   1330  HG3 ARG C  89       9.627  22.445  13.531  1.00110.00           H  
ATOM   1331  HG2 ARG C  89       9.583  20.726  13.273  1.00110.00           H  
ATOM   1332  HD3 ARG C  89       7.657  20.774  11.915  1.00110.00           H  
ATOM   1333  HD2 ARG C  89       7.717  22.503  11.641  1.00110.00           H  
ATOM   1334  HE  ARG C  89       7.541  21.675  14.447  1.00110.00           H  
ATOM   1335 HH12 ARG C  89       3.988  22.404  12.613  1.00110.00           H  
ATOM   1336 HH11 ARG C  89       5.416  22.230  11.627  1.00110.00           H  
ATOM   1337 HH22 ARG C  89       4.149  22.219  14.928  1.00110.00           H  
ATOM   1338 HH21 ARG C  89       5.689  21.862  15.668  1.00110.00           H  
ATOM   1339  N   HIS C  90      12.321  20.467  14.018  1.00110.00           N  
ATOM   1340  CA  HIS C  90      12.772  19.316  14.812  1.00110.00           C  
ATOM   1341  C   HIS C  90      11.640  18.791  15.711  1.00110.00           C  
ATOM   1342  O   HIS C  90      11.885  18.380  16.845  1.00110.00           O  
ATOM   1343  CB  HIS C  90      14.058  19.683  15.589  1.00110.00           C  
ATOM   1344  CG  HIS C  90      14.875  18.500  16.058  1.00110.00           C  
ATOM   1345  ND1 HIS C  90      15.475  17.608  15.184  1.00110.00           N  
ATOM   1346  CD2 HIS C  90      15.191  18.045  17.320  1.00110.00           C  
ATOM   1347  CE1 HIS C  90      16.096  16.684  15.923  1.00110.00           C  
ATOM   1348  NE2 HIS C  90      15.969  16.887  17.229  1.00110.00           N  
ATOM   1349  H   HIS C  90      11.909  21.228  14.539  1.00110.00           H  
ATOM   1350  HA  HIS C  90      13.014  18.491  14.140  1.00110.00           H  
ATOM   1351  HB3 HIS C  90      13.817  20.309  16.449  1.00110.00           H  
ATOM   1352  HB2 HIS C  90      14.706  20.288  14.960  1.00110.00           H  
ATOM   1353  HD1 HIS C  90      15.439  17.640  14.175  1.00110.00           H  
ATOM   1354  HD2 HIS C  90      14.914  18.454  18.281  1.00110.00           H  
ATOM   1355  HE1 HIS C  90      16.645  15.855  15.500  1.00110.00           H  
ATOM   1356  N   ASP C  91      10.415  18.797  15.169  1.00110.00           N  
ATOM   1357  CA  ASP C  91       9.210  18.272  15.802  1.00110.00           C  
ATOM   1358  C   ASP C  91       8.120  18.103  14.729  1.00110.00           C  
ATOM   1359  O   ASP C  91       8.282  18.528  13.584  1.00110.00           O  
ATOM   1360  CB  ASP C  91       8.696  19.108  17.019  1.00110.00           C  
ATOM   1361  CG  ASP C  91       8.185  20.534  16.735  1.00110.00           C  
ATOM   1362  OD1 ASP C  91       8.927  21.328  16.117  1.00110.00           O  
ATOM   1363  OD2 ASP C  91       7.046  20.821  17.167  1.00110.00           O1-
ATOM   1364  H   ASP C  91      10.288  19.152  14.232  1.00110.00           H  
ATOM   1365  HA  ASP C  91       9.447  17.268  16.159  1.00110.00           H  
ATOM   1366  HB3 ASP C  91       9.512  19.224  17.732  1.00110.00           H  
ATOM   1367  HB2 ASP C  91       7.945  18.533  17.564  1.00110.00           H  
ATOM   1368  N   SER C  92       7.007  17.495  15.154  1.00110.00           N  
ATOM   1369  CA  SER C  92       5.745  17.449  14.419  1.00110.00           C  
ATOM   1370  C   SER C  92       4.574  17.861  15.341  1.00110.00           C  
ATOM   1371  O   SER C  92       3.418  17.761  14.928  1.00110.00           O  
ATOM   1372  CB  SER C  92       5.585  16.038  13.808  1.00110.00           C  
ATOM   1373  OG  SER C  92       4.477  15.959  12.934  1.00110.00           O  
ATOM   1374  H   SER C  92       6.976  17.130  16.095  1.00110.00           H  
ATOM   1375  HA  SER C  92       5.764  18.178  13.607  1.00110.00           H  
ATOM   1376  HB3 SER C  92       5.473  15.286  14.591  1.00110.00           H  
ATOM   1377  HB2 SER C  92       6.475  15.770  13.238  1.00110.00           H  
ATOM   1378  HG  SER C  92       3.680  16.142  13.440  1.00110.00           H  
ATOM   1379  N   GLY C  93       4.883  18.314  16.572  1.00110.00           N  
ATOM   1380  CA  GLY C  93       3.914  18.589  17.628  1.00110.00           C  
ATOM   1381  C   GLY C  93       3.322  17.273  18.154  1.00110.00           C  
ATOM   1382  O   GLY C  93       4.006  16.250  18.220  1.00110.00           O  
ATOM   1383  H   GLY C  93       5.854  18.435  16.819  1.00110.00           H  
ATOM   1384  HA3 GLY C  93       3.129  19.249  17.254  1.00110.00           H  
ATOM   1385  HA2 GLY C  93       4.416  19.109  18.444  1.00110.00           H  
ATOM   1386  N   TYR C  94       2.040  17.330  18.544  1.00110.00           N  
ATOM   1387  CA  TYR C  94       1.233  16.193  18.989  1.00110.00           C  
ATOM   1388  C   TYR C  94       0.790  15.310  17.800  1.00110.00           C  
ATOM   1389  O   TYR C  94       0.747  15.785  16.663  1.00110.00           O  
ATOM   1390  CB  TYR C  94       0.033  16.769  19.771  1.00110.00           C  
ATOM   1391  CG  TYR C  94      -0.820  15.766  20.528  1.00110.00           C  
ATOM   1392  CD1 TYR C  94      -1.995  15.250  19.945  1.00110.00           C  
ATOM   1393  CD2 TYR C  94      -0.452  15.365  21.829  1.00110.00           C  
ATOM   1394  CE1 TYR C  94      -2.797  14.336  20.653  1.00110.00           C  
ATOM   1395  CE2 TYR C  94      -1.261  14.460  22.544  1.00110.00           C  
ATOM   1396  CZ  TYR C  94      -2.435  13.948  21.958  1.00110.00           C  
ATOM   1397  OH  TYR C  94      -3.223  13.084  22.657  1.00110.00           O  
ATOM   1398  H   TYR C  94       1.544  18.205  18.459  1.00110.00           H  
ATOM   1399  HA  TYR C  94       1.835  15.584  19.667  1.00110.00           H  
ATOM   1400  HB3 TYR C  94      -0.608  17.344  19.100  1.00110.00           H  
ATOM   1401  HB2 TYR C  94       0.399  17.486  20.507  1.00110.00           H  
ATOM   1402  HD1 TYR C  94      -2.286  15.555  18.950  1.00110.00           H  
ATOM   1403  HD2 TYR C  94       0.445  15.756  22.286  1.00110.00           H  
ATOM   1404  HE1 TYR C  94      -3.694  13.944  20.195  1.00110.00           H  
ATOM   1405  HE2 TYR C  94      -0.981  14.161  23.544  1.00110.00           H  
ATOM   1406  HH  TYR C  94      -4.031  12.844  22.196  1.00110.00           H  
ATOM   1407  N   GLU C  95       0.466  14.040  18.094  1.00 30.00           N  
ATOM   1408  CA  GLU C  95       0.047  13.033  17.118  1.00 30.00           C  
ATOM   1409  C   GLU C  95      -1.364  13.317  16.568  1.00 30.00           C  
ATOM   1410  O   GLU C  95      -2.308  13.407  17.352  1.00 30.00           O  
ATOM   1411  CB  GLU C  95       0.109  11.647  17.797  1.00 30.00           C  
ATOM   1412  CG  GLU C  95      -0.019  10.457  16.823  1.00 30.00           C  
ATOM   1413  CD  GLU C  95       1.200  10.328  15.905  1.00 30.00           C  
ATOM   1414  OE1 GLU C  95       2.305  10.117  16.453  1.00 30.00           O  
ATOM   1415  OE2 GLU C  95       1.015  10.449  14.673  1.00 30.00           O1-
ATOM   1416  H   GLU C  95       0.505  13.730  19.054  1.00 30.00           H  
ATOM   1417  HA  GLU C  95       0.766  13.065  16.297  1.00 30.00           H  
ATOM   1418  HB3 GLU C  95      -0.693  11.571  18.531  1.00 30.00           H  
ATOM   1419  HB2 GLU C  95       1.028  11.556  18.377  1.00 30.00           H  
ATOM   1420  HG3 GLU C  95      -0.933  10.542  16.235  1.00 30.00           H  
ATOM   1421  HG2 GLU C  95      -0.115   9.531  17.392  1.00 30.00           H  
ATOM   1422  N   VAL C  96      -1.476  13.436  15.235  1.00 30.00           N  
ATOM   1423  CA  VAL C  96      -2.730  13.748  14.538  1.00 30.00           C  
ATOM   1424  C   VAL C  96      -2.925  12.929  13.247  1.00 30.00           C  
ATOM   1425  O   VAL C  96      -4.072  12.671  12.880  1.00 30.00           O  
ATOM   1426  CB  VAL C  96      -2.828  15.258  14.159  1.00 30.00           C  
ATOM   1427  CG1 VAL C  96      -2.962  16.160  15.398  1.00 30.00           C  
ATOM   1428  CG2 VAL C  96      -1.696  15.768  13.239  1.00 30.00           C  
ATOM   1429  H   VAL C  96      -0.651  13.343  14.662  1.00 30.00           H  
ATOM   1430  HA  VAL C  96      -3.577  13.494  15.180  1.00 30.00           H  
ATOM   1431  HB  VAL C  96      -3.759  15.394  13.606  1.00 30.00           H  
ATOM   1432 HG11 VAL C  96      -3.789  15.838  16.031  1.00 30.00           H  
ATOM   1433 HG12 VAL C  96      -2.055  16.147  16.004  1.00 30.00           H  
ATOM   1434 HG13 VAL C  96      -3.150  17.195  15.113  1.00 30.00           H  
ATOM   1435 HG21 VAL C  96      -1.800  16.837  13.054  1.00 30.00           H  
ATOM   1436 HG22 VAL C  96      -0.714  15.611  13.687  1.00 30.00           H  
ATOM   1437 HG23 VAL C  96      -1.703  15.280  12.265  1.00 30.00           H  
ATOM   1438  N   HIS C  97      -1.822  12.555  12.575  1.00 30.00           N  
ATOM   1439  CA  HIS C  97      -1.838  11.940  11.247  1.00 30.00           C  
ATOM   1440  C   HIS C  97      -2.289  10.471  11.248  1.00 30.00           C  
ATOM   1441  O   HIS C  97      -3.000  10.081  10.325  1.00 30.00           O  
ATOM   1442  CB  HIS C  97      -0.442  12.105  10.609  1.00 30.00           C  
ATOM   1443  CG  HIS C  97      -0.333  11.622   9.183  1.00 30.00           C  
ATOM   1444  ND1 HIS C  97       0.170  10.358   8.846  1.00 30.00           N  
ATOM   1445  CD2 HIS C  97      -0.692  12.281   8.027  1.00 30.00           C  
ATOM   1446  CE1 HIS C  97       0.085  10.302   7.524  1.00 30.00           C  
ATOM   1447  NE2 HIS C  97      -0.419  11.412   6.988  1.00 30.00           N  
ATOM   1448  H   HIS C  97      -0.910  12.781  12.944  1.00 30.00           H  
ATOM   1449  HA  HIS C  97      -2.547  12.500  10.633  1.00 30.00           H  
ATOM   1450  HB3 HIS C  97       0.309  11.589  11.209  1.00 30.00           H  
ATOM   1451  HB2 HIS C  97      -0.160  13.159  10.617  1.00 30.00           H  
ATOM   1452  HD2 HIS C  97      -1.115  13.262   7.868  1.00 30.00           H  
ATOM   1453  HE1 HIS C  97       0.400   9.449   6.940  1.00 30.00           H  
ATOM   1454  HE2 HIS C  97      -0.546  11.591   6.001  1.00 30.00           H  
ATOM   1455  N   HIS C  98      -1.852   9.710  12.268  1.00 30.00           N  
ATOM   1456  CA  HIS C  98      -1.944   8.254  12.432  1.00 30.00           C  
ATOM   1457  C   HIS C  98      -3.202   7.554  11.873  1.00 30.00           C  
ATOM   1458  O   HIS C  98      -4.325   7.951  12.186  1.00 30.00           O  
ATOM   1459  CB  HIS C  98      -1.716   7.893  13.915  1.00 30.00           C  
ATOM   1460  CG  HIS C  98      -2.616   8.530  14.957  1.00 30.00           C  
ATOM   1461  ND1 HIS C  98      -2.570   8.146  16.286  1.00 30.00           N  
ATOM   1462  CD2 HIS C  98      -3.576   9.519  14.902  1.00 30.00           C  
ATOM   1463  CE1 HIS C  98      -3.460   8.883  16.952  1.00 30.00           C  
ATOM   1464  NE2 HIS C  98      -4.100   9.744  16.176  1.00 30.00           N  
ATOM   1465  H   HIS C  98      -1.295  10.167  12.978  1.00 30.00           H  
ATOM   1466  HA  HIS C  98      -1.091   7.855  11.879  1.00 30.00           H  
ATOM   1467  HB3 HIS C  98      -0.690   8.142  14.183  1.00 30.00           H  
ATOM   1468  HB2 HIS C  98      -1.788   6.811  14.025  1.00 30.00           H  
ATOM   1469  HD2 HIS C  98      -3.930  10.086  14.055  1.00 30.00           H  
ATOM   1470  HE1 HIS C  98      -3.644   8.787  18.011  1.00 30.00           H  
ATOM   1471  HD1 HIS C  98      -1.976   7.423  16.671  1.00 30.00           H  
ATOM   1472  N   GLN C  99      -2.963   6.507  11.065  1.00 30.00           N  
ATOM   1473  CA  GLN C  99      -3.992   5.682  10.435  1.00 30.00           C  
ATOM   1474  C   GLN C  99      -4.369   4.504  11.349  1.00 30.00           C  
ATOM   1475  O   GLN C  99      -3.499   3.924  12.003  1.00 30.00           O  
ATOM   1476  CB  GLN C  99      -3.455   5.184   9.076  1.00 30.00           C  
ATOM   1477  CG  GLN C  99      -4.468   4.400   8.208  1.00 30.00           C  
ATOM   1478  CD  GLN C  99      -3.902   3.916   6.866  1.00 30.00           C  
ATOM   1479  OE1 GLN C  99      -4.640   3.817   5.890  1.00 30.00           O  
ATOM   1480  NE2 GLN C  99      -2.609   3.590   6.795  1.00 30.00           N  
ATOM   1481  H   GLN C  99      -2.009   6.233  10.881  1.00 30.00           H  
ATOM   1482  HA  GLN C  99      -4.871   6.296  10.244  1.00 30.00           H  
ATOM   1483  HB3 GLN C  99      -2.593   4.555   9.273  1.00 30.00           H  
ATOM   1484  HB2 GLN C  99      -3.089   6.038   8.503  1.00 30.00           H  
ATOM   1485  HG3 GLN C  99      -5.339   5.027   8.010  1.00 30.00           H  
ATOM   1486  HG2 GLN C  99      -4.839   3.522   8.734  1.00 30.00           H  
ATOM   1487 HE22 GLN C  99      -2.220   3.262   5.923  1.00 30.00           H  
ATOM   1488 HE21 GLN C  99      -2.004   3.668   7.603  1.00 30.00           H  
ATOM   1489  N   LYS C 100      -5.660   4.151  11.314  1.00 30.00           N  
ATOM   1490  CA  LYS C 100      -6.226   2.972  11.956  1.00 30.00           C  
ATOM   1491  C   LYS C 100      -6.618   1.990  10.843  1.00 30.00           C  
ATOM   1492  O   LYS C 100      -7.674   2.166  10.236  1.00 30.00           O  
ATOM   1493  CB  LYS C 100      -7.446   3.425  12.784  1.00 30.00           C  
ATOM   1494  CG  LYS C 100      -8.023   2.382  13.752  1.00 30.00           C  
ATOM   1495  CD  LYS C 100      -9.290   2.912  14.446  1.00 30.00           C  
ATOM   1496  CE  LYS C 100      -9.911   1.908  15.430  1.00 30.00           C  
ATOM   1497  NZ  LYS C 100     -11.095   2.470  16.109  1.00 30.00           N1+
ATOM   1498  H   LYS C 100      -6.304   4.700  10.762  1.00 30.00           H  
ATOM   1499  HA  LYS C 100      -5.504   2.499  12.625  1.00 30.00           H  
ATOM   1500  HB3 LYS C 100      -8.233   3.782  12.122  1.00 30.00           H  
ATOM   1501  HB2 LYS C 100      -7.154   4.287  13.372  1.00 30.00           H  
ATOM   1502  HG3 LYS C 100      -7.271   2.130  14.501  1.00 30.00           H  
ATOM   1503  HG2 LYS C 100      -8.242   1.459  13.220  1.00 30.00           H  
ATOM   1504  HD3 LYS C 100     -10.025   3.178  13.684  1.00 30.00           H  
ATOM   1505  HD2 LYS C 100      -9.046   3.838  14.968  1.00 30.00           H  
ATOM   1506  HE3 LYS C 100      -9.179   1.624  16.187  1.00 30.00           H  
ATOM   1507  HE2 LYS C 100     -10.204   0.997  14.907  1.00 30.00           H  
ATOM   1508  HZ1 LYS C 100     -11.800   2.704  15.426  1.00 30.00           H  
ATOM   1509  HZ2 LYS C 100     -11.471   1.789  16.754  1.00 30.00           H  
ATOM   1510  HZ3 LYS C 100     -10.833   3.302  16.619  1.00 30.00           H  
ATOM   1511  N   LEU C 101      -5.765   0.985  10.582  1.00 30.00           N  
ATOM   1512  CA  LEU C 101      -6.084  -0.125   9.681  1.00 30.00           C  
ATOM   1513  C   LEU C 101      -6.973  -1.114  10.447  1.00 30.00           C  
ATOM   1514  O   LEU C 101      -6.520  -1.657  11.451  1.00 30.00           O  
ATOM   1515  CB  LEU C 101      -4.811  -0.842   9.167  1.00 30.00           C  
ATOM   1516  CG  LEU C 101      -3.803   0.036   8.385  1.00 30.00           C  
ATOM   1517  CD1 LEU C 101      -2.898   0.873   9.318  1.00 30.00           C  
ATOM   1518  CD2 LEU C 101      -2.963  -0.811   7.402  1.00 30.00           C  
ATOM   1519  H   LEU C 101      -4.915   0.892  11.123  1.00 30.00           H  
ATOM   1520  HA  LEU C 101      -6.627   0.255   8.814  1.00 30.00           H  
ATOM   1521  HB3 LEU C 101      -5.164  -1.637   8.508  1.00 30.00           H  
ATOM   1522  HB2 LEU C 101      -4.292  -1.353   9.975  1.00 30.00           H  
ATOM   1523  HG  LEU C 101      -4.384   0.728   7.774  1.00 30.00           H  
ATOM   1524 HD11 LEU C 101      -1.847   0.833   9.033  1.00 30.00           H  
ATOM   1525 HD12 LEU C 101      -3.185   1.923   9.301  1.00 30.00           H  
ATOM   1526 HD13 LEU C 101      -2.958   0.542  10.354  1.00 30.00           H  
ATOM   1527 HD21 LEU C 101      -2.891  -0.313   6.434  1.00 30.00           H  
ATOM   1528 HD22 LEU C 101      -1.946  -0.977   7.757  1.00 30.00           H  
ATOM   1529 HD23 LEU C 101      -3.392  -1.796   7.219  1.00 30.00           H  
ATOM   1530  N   VAL C 102      -8.218  -1.298   9.987  1.00 30.00           N  
ATOM   1531  CA  VAL C 102      -9.223  -2.115  10.659  1.00 30.00           C  
ATOM   1532  C   VAL C 102      -9.602  -3.288   9.741  1.00 30.00           C  
ATOM   1533  O   VAL C 102     -10.466  -3.150   8.876  1.00 30.00           O  
ATOM   1534  CB  VAL C 102     -10.493  -1.293  11.028  1.00 30.00           C  
ATOM   1535  CG1 VAL C 102     -11.533  -2.135  11.787  1.00 30.00           C  
ATOM   1536  CG2 VAL C 102     -10.154  -0.055  11.873  1.00 30.00           C  
ATOM   1537  H   VAL C 102      -8.535  -0.784   9.174  1.00 30.00           H  
ATOM   1538  HA  VAL C 102      -8.829  -2.540  11.582  1.00 30.00           H  
ATOM   1539  HB  VAL C 102     -10.964  -0.927  10.115  1.00 30.00           H  
ATOM   1540 HG11 VAL C 102     -12.386  -1.527  12.089  1.00 30.00           H  
ATOM   1541 HG12 VAL C 102     -11.917  -2.949  11.175  1.00 30.00           H  
ATOM   1542 HG13 VAL C 102     -11.107  -2.575  12.689  1.00 30.00           H  
ATOM   1543 HG21 VAL C 102      -9.629  -0.342  12.784  1.00 30.00           H  
ATOM   1544 HG22 VAL C 102      -9.526   0.643  11.322  1.00 30.00           H  
ATOM   1545 HG23 VAL C 102     -11.054   0.488  12.161  1.00 30.00           H  
ATOM   1546  N   PHE C 103      -8.927  -4.425   9.964  1.00 30.00           N  
ATOM   1547  CA  PHE C 103      -9.234  -5.712   9.352  1.00 30.00           C  
ATOM   1548  C   PHE C 103     -10.234  -6.430  10.271  1.00 30.00           C  
ATOM   1549  O   PHE C 103      -9.863  -6.799  11.383  1.00 30.00           O  
ATOM   1550  CB  PHE C 103      -7.909  -6.480   9.142  1.00 30.00           C  
ATOM   1551  CG  PHE C 103      -7.960  -7.849   8.474  1.00 30.00           C  
ATOM   1552  CD1 PHE C 103      -9.003  -8.215   7.593  1.00 30.00           C  
ATOM   1553  CD2 PHE C 103      -6.837  -8.698   8.578  1.00 30.00           C  
ATOM   1554  CE1 PHE C 103      -8.942  -9.419   6.904  1.00 30.00           C  
ATOM   1555  CE2 PHE C 103      -6.789  -9.891   7.869  1.00 30.00           C  
ATOM   1556  CZ  PHE C 103      -7.841 -10.254   7.040  1.00 30.00           C  
ATOM   1557  H   PHE C 103      -8.230  -4.448  10.698  1.00 30.00           H  
ATOM   1558  HA  PHE C 103      -9.682  -5.543   8.373  1.00 30.00           H  
ATOM   1559  HB3 PHE C 103      -7.395  -6.592  10.098  1.00 30.00           H  
ATOM   1560  HB2 PHE C 103      -7.252  -5.864   8.527  1.00 30.00           H  
ATOM   1561  HD1 PHE C 103      -9.856  -7.573   7.437  1.00 30.00           H  
ATOM   1562  HD2 PHE C 103      -6.005  -8.422   9.208  1.00 30.00           H  
ATOM   1563  HE1 PHE C 103      -9.748  -9.697   6.243  1.00 30.00           H  
ATOM   1564  HE2 PHE C 103      -5.926 -10.535   7.959  1.00 30.00           H  
ATOM   1565  HZ  PHE C 103      -7.796 -11.182   6.489  1.00 30.00           H  
ATOM   1566  N   PHE C 104     -11.491  -6.552   9.811  1.00 30.00           N  
ATOM   1567  CA  PHE C 104     -12.666  -6.974  10.585  1.00 30.00           C  
ATOM   1568  C   PHE C 104     -13.028  -5.950  11.676  1.00 30.00           C  
ATOM   1569  O   PHE C 104     -12.622  -6.111  12.825  1.00 30.00           O  
ATOM   1570  CB  PHE C 104     -12.526  -8.408  11.158  1.00 30.00           C  
ATOM   1571  CG  PHE C 104     -12.552  -9.533  10.145  1.00 30.00           C  
ATOM   1572  CD1 PHE C 104     -13.784 -10.014   9.655  1.00 30.00           C  
ATOM   1573  CD2 PHE C 104     -11.350 -10.035   9.604  1.00 30.00           C  
ATOM   1574  CE1 PHE C 104     -13.799 -11.027   8.707  1.00 30.00           C  
ATOM   1575  CE2 PHE C 104     -11.389 -11.053   8.661  1.00 30.00           C  
ATOM   1576  CZ  PHE C 104     -12.609 -11.549   8.219  1.00 30.00           C  
ATOM   1577  H   PHE C 104     -11.696  -6.205   8.882  1.00 30.00           H  
ATOM   1578  HA  PHE C 104     -13.510  -6.990   9.898  1.00 30.00           H  
ATOM   1579  HB3 PHE C 104     -13.336  -8.599  11.860  1.00 30.00           H  
ATOM   1580  HB2 PHE C 104     -11.617  -8.513  11.747  1.00 30.00           H  
ATOM   1581  HD1 PHE C 104     -14.716  -9.614  10.029  1.00 30.00           H  
ATOM   1582  HD2 PHE C 104     -10.398  -9.649   9.939  1.00 30.00           H  
ATOM   1583  HE1 PHE C 104     -14.740 -11.415   8.352  1.00 30.00           H  
ATOM   1584  HE2 PHE C 104     -10.469 -11.460   8.268  1.00 30.00           H  
ATOM   1585  HZ  PHE C 104     -12.637 -12.335   7.482  1.00 30.00           H  
ATOM   1586  N   ALA C 105     -13.820  -4.933  11.295  1.00 30.00           N  
ATOM   1587  CA  ALA C 105     -14.470  -3.982  12.207  1.00 30.00           C  
ATOM   1588  C   ALA C 105     -15.668  -4.593  12.965  1.00 30.00           C  
ATOM   1589  O   ALA C 105     -16.204  -3.942  13.861  1.00 30.00           O  
ATOM   1590  CB  ALA C 105     -14.941  -2.763  11.398  1.00 30.00           C  
ATOM   1591  H   ALA C 105     -14.106  -4.866  10.325  1.00 30.00           H  
ATOM   1592  HA  ALA C 105     -13.735  -3.649  12.940  1.00 30.00           H  
ATOM   1593  HB1 ALA C 105     -15.197  -1.930  12.054  1.00 30.00           H  
ATOM   1594  HB2 ALA C 105     -14.182  -2.414  10.698  1.00 30.00           H  
ATOM   1595  HB3 ALA C 105     -15.829  -3.007  10.819  1.00 30.00           H  
ATOM   1596  N   GLU C 106     -16.048  -5.820  12.581  1.00 30.00           N  
ATOM   1597  CA  GLU C 106     -17.142  -6.616  13.120  1.00 30.00           C  
ATOM   1598  C   GLU C 106     -16.592  -8.028  13.430  1.00 30.00           C  
ATOM   1599  O   GLU C 106     -15.387  -8.262  13.310  1.00 30.00           O  
ATOM   1600  CB  GLU C 106     -18.252  -6.623  12.038  1.00 30.00           C  
ATOM   1601  CG  GLU C 106     -19.689  -6.813  12.562  1.00 30.00           C  
ATOM   1602  CD  GLU C 106     -20.192  -5.607  13.363  1.00 30.00           C  
ATOM   1603  OE1 GLU C 106     -20.456  -4.563  12.726  1.00 30.00           O  
ATOM   1604  OE2 GLU C 106     -20.307  -5.747  14.600  1.00 30.00           O1-
ATOM   1605  H   GLU C 106     -15.526  -6.271  11.845  1.00 30.00           H  
ATOM   1606  HA  GLU C 106     -17.501  -6.173  14.050  1.00 30.00           H  
ATOM   1607  HB3 GLU C 106     -18.047  -7.423  11.325  1.00 30.00           H  
ATOM   1608  HB2 GLU C 106     -18.213  -5.709  11.443  1.00 30.00           H  
ATOM   1609  HG3 GLU C 106     -19.770  -7.723  13.154  1.00 30.00           H  
ATOM   1610  HG2 GLU C 106     -20.365  -6.954  11.718  1.00 30.00           H  
ATOM   1611  N   ASP C 107     -17.474  -8.954  13.841  1.00 30.00           N  
ATOM   1612  CA  ASP C 107     -17.144 -10.365  14.089  1.00 30.00           C  
ATOM   1613  C   ASP C 107     -17.128 -11.194  12.783  1.00 30.00           C  
ATOM   1614  O   ASP C 107     -17.437 -10.683  11.704  1.00 30.00           O  
ATOM   1615  CB  ASP C 107     -18.043 -11.032  15.171  1.00 30.00           C  
ATOM   1616  CG  ASP C 107     -19.558 -11.124  14.898  1.00 30.00           C  
ATOM   1617  OD1 ASP C 107     -20.148 -10.139  14.403  1.00 30.00           O  
ATOM   1618  OD2 ASP C 107     -20.130 -12.161  15.299  1.00 30.00           O1-
ATOM   1619  H   ASP C 107     -18.454  -8.715  13.931  1.00 30.00           H  
ATOM   1620  HA  ASP C 107     -16.126 -10.406  14.481  1.00 30.00           H  
ATOM   1621  HB3 ASP C 107     -17.950 -10.451  16.088  1.00 30.00           H  
ATOM   1622  HB2 ASP C 107     -17.644 -12.014  15.431  1.00 30.00           H  
ATOM   1623  N   VAL C 108     -16.760 -12.478  12.925  1.00 30.00           N  
ATOM   1624  CA  VAL C 108     -16.725 -13.467  11.851  1.00 30.00           C  
ATOM   1625  C   VAL C 108     -17.007 -14.872  12.418  1.00 30.00           C  
ATOM   1626  O   VAL C 108     -16.509 -15.210  13.493  1.00 30.00           O  
ATOM   1627  CB  VAL C 108     -15.394 -13.417  11.041  1.00 30.00           C  
ATOM   1628  CG1 VAL C 108     -14.124 -13.484  11.909  1.00 30.00           C  
ATOM   1629  CG2 VAL C 108     -15.303 -14.457   9.907  1.00 30.00           C  
ATOM   1630  H   VAL C 108     -16.530 -12.827  13.844  1.00 30.00           H  
ATOM   1631  HA  VAL C 108     -17.541 -13.223  11.176  1.00 30.00           H  
ATOM   1632  HB  VAL C 108     -15.382 -12.443  10.552  1.00 30.00           H  
ATOM   1633 HG11 VAL C 108     -13.230 -13.432  11.288  1.00 30.00           H  
ATOM   1634 HG12 VAL C 108     -14.073 -12.641  12.596  1.00 30.00           H  
ATOM   1635 HG13 VAL C 108     -14.073 -14.404  12.491  1.00 30.00           H  
ATOM   1636 HG21 VAL C 108     -15.225 -15.475  10.290  1.00 30.00           H  
ATOM   1637 HG22 VAL C 108     -16.176 -14.409   9.258  1.00 30.00           H  
ATOM   1638 HG23 VAL C 108     -14.426 -14.279   9.285  1.00 30.00           H  
ATOM   1639  N   GLY C 109     -17.842 -15.641  11.698  1.00 30.00           N  
ATOM   1640  CA  GLY C 109     -18.391 -16.921  12.152  1.00 30.00           C  
ATOM   1641  C   GLY C 109     -17.356 -18.056  12.134  1.00 30.00           C  
ATOM   1642  O   GLY C 109     -17.349 -18.877  13.052  1.00 30.00           O  
ATOM   1643  H   GLY C 109     -18.197 -15.284  10.820  1.00 30.00           H  
ATOM   1644  HA3 GLY C 109     -19.220 -17.195  11.500  1.00 30.00           H  
ATOM   1645  HA2 GLY C 109     -18.802 -16.811  13.157  1.00 30.00           H  
ATOM   1646  N   SER C 110     -16.479 -18.095  11.117  1.00 30.00           N  
ATOM   1647  CA  SER C 110     -15.396 -19.068  11.021  1.00 30.00           C  
ATOM   1648  C   SER C 110     -14.271 -18.487  10.166  1.00 30.00           C  
ATOM   1649  O   SER C 110     -14.330 -18.560   8.938  1.00 30.00           O  
ATOM   1650  CB  SER C 110     -15.920 -20.434  10.517  1.00 30.00           C  
ATOM   1651  OG  SER C 110     -14.911 -21.426  10.583  1.00 30.00           O  
ATOM   1652  H   SER C 110     -16.533 -17.402  10.382  1.00 30.00           H  
ATOM   1653  HA  SER C 110     -14.986 -19.209  12.020  1.00 30.00           H  
ATOM   1654  HB3 SER C 110     -16.286 -20.360   9.492  1.00 30.00           H  
ATOM   1655  HB2 SER C 110     -16.759 -20.775  11.124  1.00 30.00           H  
ATOM   1656  HG  SER C 110     -14.724 -21.595  11.512  1.00 30.00           H  
ATOM   1657  N   ASN C 111     -13.265 -17.918  10.848  1.00 30.00           N  
ATOM   1658  CA  ASN C 111     -12.044 -17.431  10.225  1.00 30.00           C  
ATOM   1659  C   ASN C 111     -11.055 -18.595  10.047  1.00 30.00           C  
ATOM   1660  O   ASN C 111     -10.706 -19.264  11.015  1.00 30.00           O  
ATOM   1661  CB  ASN C 111     -11.438 -16.304  11.079  1.00 30.00           C  
ATOM   1662  CG  ASN C 111     -10.358 -15.556  10.304  1.00 30.00           C  
ATOM   1663  OD1 ASN C 111     -10.665 -14.717   9.462  1.00 30.00           O  
ATOM   1664  ND2 ASN C 111      -9.094 -15.881  10.570  1.00 30.00           N  
ATOM   1665  H   ASN C 111     -13.294 -17.895  11.859  1.00 30.00           H  
ATOM   1666  HA  ASN C 111     -12.265 -17.033   9.232  1.00 30.00           H  
ATOM   1667  HB3 ASN C 111     -11.058 -16.678  12.031  1.00 30.00           H  
ATOM   1668  HB2 ASN C 111     -12.213 -15.580  11.328  1.00 30.00           H  
ATOM   1669 HD22 ASN C 111      -8.336 -15.445  10.067  1.00 30.00           H  
ATOM   1670 HD21 ASN C 111      -8.882 -16.560  11.292  1.00 30.00           H  
ATOM   1671  N   LYS C 112     -10.616 -18.805   8.804  1.00 30.00           N  
ATOM   1672  CA  LYS C 112      -9.760 -19.918   8.406  1.00 30.00           C  
ATOM   1673  C   LYS C 112      -9.019 -19.567   7.108  1.00 30.00           C  
ATOM   1674  O   LYS C 112      -8.851 -20.424   6.240  1.00 30.00           O  
ATOM   1675  CB  LYS C 112     -10.568 -21.243   8.391  1.00 30.00           C  
ATOM   1676  CG  LYS C 112     -11.880 -21.206   7.581  1.00 30.00           C  
ATOM   1677  CD  LYS C 112     -12.788 -22.410   7.865  1.00 30.00           C  
ATOM   1678  CE  LYS C 112     -14.185 -22.222   7.254  1.00 30.00           C  
ATOM   1679  NZ  LYS C 112     -15.110 -23.301   7.642  1.00 30.00           N1+
ATOM   1680  H   LYS C 112     -10.969 -18.234   8.047  1.00 30.00           H  
ATOM   1681  HA  LYS C 112      -8.982 -20.024   9.161  1.00 30.00           H  
ATOM   1682  HB3 LYS C 112     -10.823 -21.481   9.424  1.00 30.00           H  
ATOM   1683  HB2 LYS C 112      -9.941 -22.069   8.052  1.00 30.00           H  
ATOM   1684  HG3 LYS C 112     -11.660 -21.145   6.515  1.00 30.00           H  
ATOM   1685  HG2 LYS C 112     -12.443 -20.308   7.826  1.00 30.00           H  
ATOM   1686  HD3 LYS C 112     -12.868 -22.556   8.944  1.00 30.00           H  
ATOM   1687  HD2 LYS C 112     -12.324 -23.312   7.465  1.00 30.00           H  
ATOM   1688  HE3 LYS C 112     -14.120 -22.176   6.167  1.00 30.00           H  
ATOM   1689  HE2 LYS C 112     -14.614 -21.278   7.593  1.00 30.00           H  
ATOM   1690  HZ1 LYS C 112     -14.751 -24.191   7.330  1.00 30.00           H  
ATOM   1691  HZ2 LYS C 112     -15.208 -23.304   8.648  1.00 30.00           H  
ATOM   1692  HZ3 LYS C 112     -16.013 -23.133   7.220  1.00 30.00           H  
ATOM   1693  N   GLY C 113      -8.586 -18.300   7.010  1.00 30.00           N  
ATOM   1694  CA  GLY C 113      -7.927 -17.768   5.830  1.00 30.00           C  
ATOM   1695  C   GLY C 113      -7.778 -16.252   5.969  1.00 30.00           C  
ATOM   1696  O   GLY C 113      -8.175 -15.535   5.055  1.00 30.00           O  
ATOM   1697  H   GLY C 113      -8.741 -17.661   7.778  1.00 30.00           H  
ATOM   1698  HA3 GLY C 113      -8.502 -17.999   4.934  1.00 30.00           H  
ATOM   1699  HA2 GLY C 113      -6.943 -18.220   5.711  1.00 30.00           H  
ATOM   1700  N   ALA C 114      -7.207 -15.765   7.084  1.00 30.00           N  
ATOM   1701  CA  ALA C 114      -6.807 -14.368   7.253  1.00 30.00           C  
ATOM   1702  C   ALA C 114      -5.280 -14.271   7.313  1.00 30.00           C  
ATOM   1703  O   ALA C 114      -4.660 -14.935   8.143  1.00 30.00           O  
ATOM   1704  CB  ALA C 114      -7.423 -13.791   8.532  1.00 30.00           C  
ATOM   1705  H   ALA C 114      -6.905 -16.401   7.812  1.00 30.00           H  
ATOM   1706  HA  ALA C 114      -7.164 -13.755   6.426  1.00 30.00           H  
ATOM   1707  HB1 ALA C 114      -7.097 -12.763   8.681  1.00 30.00           H  
ATOM   1708  HB2 ALA C 114      -8.509 -13.770   8.461  1.00 30.00           H  
ATOM   1709  HB3 ALA C 114      -7.142 -14.361   9.416  1.00 30.00           H  
ATOM   1710  N   ILE C 115      -4.714 -13.415   6.452  1.00 30.00           N  
ATOM   1711  CA  ILE C 115      -3.305 -13.028   6.473  1.00 30.00           C  
ATOM   1712  C   ILE C 115      -3.236 -11.491   6.418  1.00 30.00           C  
ATOM   1713  O   ILE C 115      -4.000 -10.866   5.680  1.00 30.00           O  
ATOM   1714  CB  ILE C 115      -2.493 -13.652   5.291  1.00 30.00           C  
ATOM   1715  CG1 ILE C 115      -2.479 -15.198   5.404  1.00 30.00           C  
ATOM   1716  CG2 ILE C 115      -1.046 -13.111   5.184  1.00 30.00           C  
ATOM   1717  CD1 ILE C 115      -1.755 -15.938   4.270  1.00 30.00           C  
ATOM   1718  H   ILE C 115      -5.292 -12.924   5.782  1.00 30.00           H  
ATOM   1719  HA  ILE C 115      -2.846 -13.349   7.409  1.00 30.00           H  
ATOM   1720  HB  ILE C 115      -3.004 -13.395   4.363  1.00 30.00           H  
ATOM   1721 HG13 ILE C 115      -3.500 -15.573   5.440  1.00 30.00           H  
ATOM   1722 HG12 ILE C 115      -2.024 -15.484   6.351  1.00 30.00           H  
ATOM   1723 HG21 ILE C 115      -1.015 -12.043   4.965  1.00 30.00           H  
ATOM   1724 HG22 ILE C 115      -0.500 -13.279   6.113  1.00 30.00           H  
ATOM   1725 HG23 ILE C 115      -0.488 -13.591   4.382  1.00 30.00           H  
ATOM   1726 HD11 ILE C 115      -0.678 -15.957   4.439  1.00 30.00           H  
ATOM   1727 HD12 ILE C 115      -2.088 -16.973   4.207  1.00 30.00           H  
ATOM   1728 HD13 ILE C 115      -1.942 -15.471   3.302  1.00 30.00           H  
ATOM   1729  N   ILE C 116      -2.311 -10.923   7.205  1.00 30.00           N  
ATOM   1730  CA  ILE C 116      -2.023  -9.493   7.275  1.00 30.00           C  
ATOM   1731  C   ILE C 116      -0.512  -9.259   7.469  1.00 30.00           C  
ATOM   1732  O   ILE C 116       0.136 -10.012   8.196  1.00 30.00           O  
ATOM   1733  CB  ILE C 116      -2.887  -8.743   8.343  1.00 30.00           C  
ATOM   1734  CG1 ILE C 116      -2.475  -7.264   8.568  1.00 30.00           C  
ATOM   1735  CG2 ILE C 116      -2.997  -9.485   9.684  1.00 30.00           C  
ATOM   1736  CD1 ILE C 116      -3.560  -6.396   9.226  1.00 30.00           C  
ATOM   1737  H   ILE C 116      -1.742 -11.507   7.804  1.00 30.00           H  
ATOM   1738  HA  ILE C 116      -2.283  -9.071   6.312  1.00 30.00           H  
ATOM   1739  HB  ILE C 116      -3.897  -8.722   7.935  1.00 30.00           H  
ATOM   1740 HG13 ILE C 116      -2.216  -6.801   7.616  1.00 30.00           H  
ATOM   1741 HG12 ILE C 116      -1.572  -7.217   9.178  1.00 30.00           H  
ATOM   1742 HG21 ILE C 116      -3.443 -10.472   9.561  1.00 30.00           H  
ATOM   1743 HG22 ILE C 116      -2.021  -9.610  10.140  1.00 30.00           H  
ATOM   1744 HG23 ILE C 116      -3.630  -8.949  10.389  1.00 30.00           H  
ATOM   1745 HD11 ILE C 116      -3.656  -6.613  10.290  1.00 30.00           H  
ATOM   1746 HD12 ILE C 116      -3.313  -5.338   9.132  1.00 30.00           H  
ATOM   1747 HD13 ILE C 116      -4.533  -6.548   8.759  1.00 30.00           H  
ATOM   1748  N   GLY C 117       0.020  -8.224   6.801  1.00 30.00           N  
ATOM   1749  CA  GLY C 117       1.421  -7.826   6.902  1.00 30.00           C  
ATOM   1750  C   GLY C 117       1.636  -6.497   6.169  1.00 30.00           C  
ATOM   1751  O   GLY C 117       0.679  -5.842   5.753  1.00 30.00           O  
ATOM   1752  H   GLY C 117      -0.567  -7.657   6.203  1.00 30.00           H  
ATOM   1753  HA3 GLY C 117       2.061  -8.595   6.470  1.00 30.00           H  
ATOM   1754  HA2 GLY C 117       1.695  -7.700   7.947  1.00 30.00           H  
ATOM   1755  N   LEU C 118       2.914  -6.107   6.020  1.00 30.00           N  
ATOM   1756  CA  LEU C 118       3.344  -4.946   5.234  1.00 30.00           C  
ATOM   1757  C   LEU C 118       3.879  -5.438   3.879  1.00 30.00           C  
ATOM   1758  O   LEU C 118       3.332  -5.077   2.840  1.00 30.00           O  
ATOM   1759  CB  LEU C 118       4.425  -4.121   5.983  1.00 30.00           C  
ATOM   1760  CG  LEU C 118       4.131  -3.762   7.459  1.00 30.00           C  
ATOM   1761  CD1 LEU C 118       5.294  -2.960   8.076  1.00 30.00           C  
ATOM   1762  CD2 LEU C 118       2.794  -3.030   7.662  1.00 30.00           C  
ATOM   1763  H   LEU C 118       3.657  -6.676   6.401  1.00 30.00           H  
ATOM   1764  HA  LEU C 118       2.499  -4.286   5.032  1.00 30.00           H  
ATOM   1765  HB3 LEU C 118       4.600  -3.200   5.423  1.00 30.00           H  
ATOM   1766  HB2 LEU C 118       5.377  -4.653   5.968  1.00 30.00           H  
ATOM   1767  HG  LEU C 118       4.056  -4.696   8.011  1.00 30.00           H  
ATOM   1768 HD11 LEU C 118       5.864  -3.561   8.782  1.00 30.00           H  
ATOM   1769 HD12 LEU C 118       5.995  -2.606   7.321  1.00 30.00           H  
ATOM   1770 HD13 LEU C 118       4.938  -2.085   8.618  1.00 30.00           H  
ATOM   1771 HD21 LEU C 118       2.548  -2.964   8.722  1.00 30.00           H  
ATOM   1772 HD22 LEU C 118       2.842  -2.015   7.272  1.00 30.00           H  
ATOM   1773 HD23 LEU C 118       1.963  -3.536   7.174  1.00 30.00           H  
ATOM   1774  N   MET C 119       4.919  -6.284   3.922  1.00 30.00           N  
ATOM   1775  CA  MET C 119       5.533  -6.913   2.759  1.00 30.00           C  
ATOM   1776  C   MET C 119       5.123  -8.392   2.776  1.00 30.00           C  
ATOM   1777  O   MET C 119       5.645  -9.159   3.586  1.00 30.00           O  
ATOM   1778  CB  MET C 119       7.059  -6.696   2.844  1.00 30.00           C  
ATOM   1779  CG  MET C 119       7.806  -7.012   1.542  1.00 30.00           C  
ATOM   1780  SD  MET C 119       9.609  -6.954   1.710  1.00 30.00           S  
ATOM   1781  CE  MET C 119      10.104  -6.677  -0.008  1.00 30.00           C  
ATOM   1782  H   MET C 119       5.298  -6.557   4.819  1.00 30.00           H  
ATOM   1783  HA  MET C 119       5.175  -6.450   1.836  1.00 30.00           H  
ATOM   1784  HB3 MET C 119       7.483  -7.276   3.665  1.00 30.00           H  
ATOM   1785  HB2 MET C 119       7.254  -5.652   3.091  1.00 30.00           H  
ATOM   1786  HG3 MET C 119       7.502  -6.309   0.766  1.00 30.00           H  
ATOM   1787  HG2 MET C 119       7.540  -8.006   1.190  1.00 30.00           H  
ATOM   1788  HE1 MET C 119       9.590  -7.371  -0.670  1.00 30.00           H  
ATOM   1789  HE2 MET C 119       9.859  -5.660  -0.310  1.00 30.00           H  
ATOM   1790  HE3 MET C 119      11.178  -6.819  -0.121  1.00 30.00           H  
ATOM   1791  N   VAL C 120       4.148  -8.743   1.925  1.00 30.00           N  
ATOM   1792  CA  VAL C 120       3.517 -10.062   1.888  1.00 30.00           C  
ATOM   1793  C   VAL C 120       3.902 -10.737   0.557  1.00 30.00           C  
ATOM   1794  O   VAL C 120       3.537 -10.229  -0.503  1.00 30.00           O  
ATOM   1795  CB  VAL C 120       1.967  -9.939   1.995  1.00 30.00           C  
ATOM   1796  CG1 VAL C 120       1.246 -11.301   1.949  1.00 30.00           C  
ATOM   1797  CG2 VAL C 120       1.544  -9.190   3.275  1.00 30.00           C  
ATOM   1798  H   VAL C 120       3.789  -8.065   1.266  1.00 30.00           H  
ATOM   1799  HA  VAL C 120       3.865 -10.683   2.714  1.00 30.00           H  
ATOM   1800  HB  VAL C 120       1.604  -9.352   1.149  1.00 30.00           H  
ATOM   1801 HG11 VAL C 120       1.572 -11.945   2.766  1.00 30.00           H  
ATOM   1802 HG12 VAL C 120       0.167 -11.177   2.039  1.00 30.00           H  
ATOM   1803 HG13 VAL C 120       1.428 -11.833   1.017  1.00 30.00           H  
ATOM   1804 HG21 VAL C 120       1.921  -9.689   4.168  1.00 30.00           H  
ATOM   1805 HG22 VAL C 120       1.914  -8.164   3.287  1.00 30.00           H  
ATOM   1806 HG23 VAL C 120       0.458  -9.138   3.362  1.00 30.00           H  
ATOM   1807  N   GLY C 121       4.671 -11.835   0.636  1.00 30.00           N  
ATOM   1808  CA  GLY C 121       5.284 -12.460  -0.535  1.00 30.00           C  
ATOM   1809  C   GLY C 121       5.104 -13.976  -0.481  1.00 30.00           C  
ATOM   1810  O   GLY C 121       5.479 -14.608   0.504  1.00 30.00           O  
ATOM   1811  H   GLY C 121       4.917 -12.217   1.541  1.00 30.00           H  
ATOM   1812  HA3 GLY C 121       6.353 -12.247  -0.520  1.00 30.00           H  
ATOM   1813  HA2 GLY C 121       4.903 -12.060  -1.475  1.00 30.00           H  
ATOM   1814  N   GLY C 122       4.602 -14.556  -1.585  1.00 30.00           N  
ATOM   1815  CA  GLY C 122       4.557 -15.994  -1.870  1.00 30.00           C  
ATOM   1816  C   GLY C 122       3.619 -16.817  -0.967  1.00 30.00           C  
ATOM   1817  O   GLY C 122       3.667 -18.044  -1.036  1.00 30.00           O  
ATOM   1818  H   GLY C 122       4.298 -13.952  -2.340  1.00 30.00           H  
ATOM   1819  HA3 GLY C 122       5.566 -16.403  -1.801  1.00 30.00           H  
ATOM   1820  HA2 GLY C 122       4.238 -16.125  -2.904  1.00 30.00           H  
ATOM   1821  N   VAL C 123       2.799 -16.171  -0.118  1.00 30.00           N  
ATOM   1822  CA  VAL C 123       1.922 -16.814   0.867  1.00 30.00           C  
ATOM   1823  C   VAL C 123       0.746 -17.573   0.214  1.00 30.00           C  
ATOM   1824  O   VAL C 123       0.385 -17.274  -0.925  1.00 30.00           O  
ATOM   1825  CB  VAL C 123       1.356 -15.772   1.873  1.00 30.00           C  
ATOM   1826  CG1 VAL C 123       2.480 -14.990   2.566  1.00 30.00           C  
ATOM   1827  CG2 VAL C 123       0.310 -14.798   1.301  1.00 30.00           C  
ATOM   1828  H   VAL C 123       2.805 -15.162  -0.109  1.00 30.00           H  
ATOM   1829  HA  VAL C 123       2.522 -17.539   1.420  1.00 30.00           H  
ATOM   1830  HB  VAL C 123       0.857 -16.336   2.662  1.00 30.00           H  
ATOM   1831 HG11 VAL C 123       3.002 -14.328   1.875  1.00 30.00           H  
ATOM   1832 HG12 VAL C 123       2.066 -14.366   3.356  1.00 30.00           H  
ATOM   1833 HG13 VAL C 123       3.220 -15.657   3.007  1.00 30.00           H  
ATOM   1834 HG21 VAL C 123      -0.012 -14.076   2.052  1.00 30.00           H  
ATOM   1835 HG22 VAL C 123       0.723 -14.239   0.467  1.00 30.00           H  
ATOM   1836 HG23 VAL C 123      -0.586 -15.312   0.956  1.00 30.00           H  
ATOM   1837  N   VAL C 124       0.190 -18.556   0.941  1.00 30.00           N  
ATOM   1838  CA  VAL C 124      -0.805 -19.492   0.411  1.00 30.00           C  
ATOM   1839  C   VAL C 124      -1.984 -19.639   1.390  1.00 30.00           C  
ATOM   1840  O   VAL C 124      -1.768 -19.711   2.599  1.00 30.00           O  
ATOM   1841  CB  VAL C 124      -0.176 -20.900   0.180  1.00 30.00           C  
ATOM   1842  CG1 VAL C 124      -1.166 -21.958  -0.356  1.00 30.00           C  
ATOM   1843  CG2 VAL C 124       1.056 -20.847  -0.744  1.00 30.00           C  
ATOM   1844  H   VAL C 124       0.519 -18.737   1.881  1.00 30.00           H  
ATOM   1845  HA  VAL C 124      -1.201 -19.129  -0.535  1.00 30.00           H  
ATOM   1846  HB  VAL C 124       0.180 -21.265   1.142  1.00 30.00           H  
ATOM   1847 HG11 VAL C 124      -1.945 -22.201   0.367  1.00 30.00           H  
ATOM   1848 HG12 VAL C 124      -1.652 -21.616  -1.271  1.00 30.00           H  
ATOM   1849 HG13 VAL C 124      -0.655 -22.894  -0.585  1.00 30.00           H  
ATOM   1850 HG21 VAL C 124       0.809 -20.429  -1.720  1.00 30.00           H  
ATOM   1851 HG22 VAL C 124       1.860 -20.247  -0.317  1.00 30.00           H  
ATOM   1852 HG23 VAL C 124       1.464 -21.844  -0.901  1.00 30.00           H  
ATOM   1853  N   ILE C 125      -3.208 -19.715   0.841  1.00 30.00           N  
ATOM   1854  CA  ILE C 125      -4.431 -20.037   1.573  1.00 30.00           C  
ATOM   1855  C   ILE C 125      -5.204 -21.098   0.772  1.00 30.00           C  
ATOM   1856  O   ILE C 125      -5.722 -20.801  -0.304  1.00 30.00           O  
ATOM   1857  CB  ILE C 125      -5.345 -18.799   1.839  1.00 30.00           C  
ATOM   1858  CG1 ILE C 125      -4.577 -17.721   2.642  1.00 30.00           C  
ATOM   1859  CG2 ILE C 125      -6.654 -19.191   2.570  1.00 30.00           C  
ATOM   1860  CD1 ILE C 125      -5.378 -16.452   2.951  1.00 30.00           C  
ATOM   1861  H   ILE C 125      -3.313 -19.590  -0.157  1.00 30.00           H  
ATOM   1862  HA  ILE C 125      -4.172 -20.463   2.541  1.00 30.00           H  
ATOM   1863  HB  ILE C 125      -5.618 -18.356   0.880  1.00 30.00           H  
ATOM   1864 HG13 ILE C 125      -3.684 -17.415   2.098  1.00 30.00           H  
ATOM   1865 HG12 ILE C 125      -4.223 -18.151   3.578  1.00 30.00           H  
ATOM   1866 HG21 ILE C 125      -7.293 -18.330   2.752  1.00 30.00           H  
ATOM   1867 HG22 ILE C 125      -7.263 -19.890   1.996  1.00 30.00           H  
ATOM   1868 HG23 ILE C 125      -6.444 -19.653   3.535  1.00 30.00           H  
ATOM   1869 HD11 ILE C 125      -5.883 -16.072   2.064  1.00 30.00           H  
ATOM   1870 HD12 ILE C 125      -6.126 -16.635   3.717  1.00 30.00           H  
ATOM   1871 HD13 ILE C 125      -4.726 -15.668   3.330  1.00 30.00           H  
ATOM   1872  N   ALA C 126      -5.264 -22.315   1.330  1.00 30.00           N  
ATOM   1873  CA  ALA C 126      -6.021 -23.455   0.816  1.00 30.00           C  
ATOM   1874  C   ALA C 126      -7.222 -23.779   1.732  1.00 30.00           C  
ATOM   1875  O   ALA C 126      -7.916 -24.842   1.227  1.00 30.00           O  
ATOM   1876  OXT ALA C 126      -7.516 -23.157   2.734  1.00 30.00           O  
ATOM   1877  CB  ALA C 126      -5.056 -24.647   0.670  1.00 30.00           C  
ATOM   1878  H   ALA C 126      -4.811 -22.462   2.225  1.00 30.00           H  
ATOM   1879  HA  ALA C 126      -6.425 -23.212  -0.167  1.00 30.00           H  
ATOM   1881  HB1 ALA C 126      -4.196 -24.378   0.056  1.00 30.00           H  
ATOM   1882  HB2 ALA C 126      -4.678 -24.975   1.638  1.00 30.00           H  
ATOM   1883  HB3 ALA C 126      -5.537 -25.501   0.193  1.00 30.00           H  
TER    1884      ALA C 126
ATOM   1885  N   ASP D 127     -24.381  17.909  32.741  1.00110.00           N  
ATOM   1886  CA  ASP D 127     -24.275  16.744  33.648  1.00110.00           C  
ATOM   1887  C   ASP D 127     -22.885  16.047  33.522  1.00110.00           C  
ATOM   1888  O   ASP D 127     -22.701  15.021  34.177  1.00110.00           O  
ATOM   1889  CB  ASP D 127     -25.482  15.764  33.488  1.00110.00           C  
ATOM   1890  CG  ASP D 127     -25.545  14.868  32.230  1.00110.00           C  
ATOM   1891  OD1 ASP D 127     -24.986  15.262  31.180  1.00110.00           O  
ATOM   1892  OD2 ASP D 127     -26.267  13.850  32.299  1.00110.00           O1-
ATOM   1893  H1  ASP D 127     -24.541  17.616  31.786  1.00110.00           H  
ATOM   1894  H2  ASP D 127     -23.562  18.500  32.767  1.00110.00           H  
ATOM   1895  HA  ASP D 127     -24.299  17.137  34.666  1.00110.00           H  
ATOM   1896  HB3 ASP D 127     -26.413  16.332  33.533  1.00110.00           H  
ATOM   1897  HB2 ASP D 127     -25.507  15.109  34.361  1.00110.00           H  
ATOM   1898  N   ALA D 128     -21.932  16.585  32.733  1.00110.00           N  
ATOM   1899  CA  ALA D 128     -20.601  16.018  32.481  1.00110.00           C  
ATOM   1900  C   ALA D 128     -19.664  15.964  33.704  1.00110.00           C  
ATOM   1901  O   ALA D 128     -18.663  15.252  33.655  1.00110.00           O  
ATOM   1902  CB  ALA D 128     -19.950  16.804  31.335  1.00110.00           C  
ATOM   1903  H   ALA D 128     -22.142  17.436  32.233  1.00110.00           H  
ATOM   1904  HA  ALA D 128     -20.745  14.989  32.146  1.00110.00           H  
ATOM   1905  HB1 ALA D 128     -19.812  17.853  31.601  1.00110.00           H  
ATOM   1906  HB2 ALA D 128     -18.972  16.395  31.076  1.00110.00           H  
ATOM   1907  HB3 ALA D 128     -20.565  16.767  30.435  1.00110.00           H  
ATOM   1908  N   GLU D 129     -20.010  16.682  34.784  1.00110.00           N  
ATOM   1909  CA  GLU D 129     -19.358  16.625  36.093  1.00110.00           C  
ATOM   1910  C   GLU D 129     -19.842  15.426  36.942  1.00110.00           C  
ATOM   1911  O   GLU D 129     -19.285  15.197  38.015  1.00110.00           O  
ATOM   1912  CB  GLU D 129     -19.587  17.959  36.845  1.00110.00           C  
ATOM   1913  CG  GLU D 129     -19.138  19.234  36.081  1.00110.00           C  
ATOM   1914  CD  GLU D 129     -20.129  19.835  35.062  1.00110.00           C  
ATOM   1915  OE1 GLU D 129     -21.323  19.456  35.069  1.00110.00           O  
ATOM   1916  OE2 GLU D 129     -19.662  20.684  34.272  1.00110.00           O1-
ATOM   1917  H   GLU D 129     -20.816  17.292  34.729  1.00110.00           H  
ATOM   1918  HA  GLU D 129     -18.284  16.502  35.943  1.00110.00           H  
ATOM   1919  HB3 GLU D 129     -19.021  17.924  37.777  1.00110.00           H  
ATOM   1920  HB2 GLU D 129     -20.627  18.042  37.163  1.00110.00           H  
ATOM   1921  HG3 GLU D 129     -18.186  19.040  35.586  1.00110.00           H  
ATOM   1922  HG2 GLU D 129     -18.936  20.016  36.814  1.00110.00           H  
ATOM   1923  N   PHE D 130     -20.864  14.698  36.456  1.00110.00           N  
ATOM   1924  CA  PHE D 130     -21.512  13.557  37.105  1.00110.00           C  
ATOM   1925  C   PHE D 130     -21.589  12.310  36.194  1.00110.00           C  
ATOM   1926  O   PHE D 130     -22.216  11.327  36.591  1.00110.00           O  
ATOM   1927  CB  PHE D 130     -22.897  13.992  37.645  1.00110.00           C  
ATOM   1928  CG  PHE D 130     -22.850  14.938  38.836  1.00110.00           C  
ATOM   1929  CD1 PHE D 130     -22.725  14.423  40.144  1.00110.00           C  
ATOM   1930  CD2 PHE D 130     -22.758  16.334  38.641  1.00110.00           C  
ATOM   1931  CE1 PHE D 130     -22.582  15.287  41.222  1.00110.00           C  
ATOM   1932  CE2 PHE D 130     -22.606  17.181  39.731  1.00110.00           C  
ATOM   1933  CZ  PHE D 130     -22.526  16.660  41.017  1.00110.00           C  
ATOM   1934  H   PHE D 130     -21.271  14.972  35.571  1.00110.00           H  
ATOM   1935  HA  PHE D 130     -20.910  13.236  37.957  1.00110.00           H  
ATOM   1936  HB3 PHE D 130     -23.481  13.120  37.945  1.00110.00           H  
ATOM   1937  HB2 PHE D 130     -23.469  14.468  36.847  1.00110.00           H  
ATOM   1938  HD1 PHE D 130     -22.741  13.356  40.311  1.00110.00           H  
ATOM   1939  HD2 PHE D 130     -22.800  16.747  37.643  1.00110.00           H  
ATOM   1940  HE1 PHE D 130     -22.500  14.890  42.223  1.00110.00           H  
ATOM   1941  HE2 PHE D 130     -22.544  18.248  39.577  1.00110.00           H  
ATOM   1942  HZ  PHE D 130     -22.407  17.326  41.859  1.00110.00           H  
ATOM   1943  N   ARG D 131     -20.922  12.336  35.024  1.00110.00           N  
ATOM   1944  CA  ARG D 131     -20.723  11.176  34.147  1.00110.00           C  
ATOM   1945  C   ARG D 131     -19.410  11.311  33.357  1.00110.00           C  
ATOM   1946  O   ARG D 131     -18.798  12.378  33.353  1.00110.00           O  
ATOM   1947  CB  ARG D 131     -21.945  10.937  33.223  1.00110.00           C  
ATOM   1948  CG  ARG D 131     -22.268  12.044  32.197  1.00110.00           C  
ATOM   1949  CD  ARG D 131     -23.076  11.502  31.004  1.00110.00           C  
ATOM   1950  NE  ARG D 131     -23.617  12.585  30.165  1.00110.00           N  
ATOM   1951  CZ  ARG D 131     -23.888  12.585  28.846  1.00110.00           C  
ATOM   1952  NH1 ARG D 131     -23.617  11.540  28.049  1.00110.00           N  
ATOM   1953  NH2 ARG D 131     -24.458  13.675  28.318  1.00110.00           N1+
ATOM   1954  H   ARG D 131     -20.414  13.169  34.761  1.00110.00           H  
ATOM   1955  HA  ARG D 131     -20.602  10.296  34.781  1.00110.00           H  
ATOM   1956  HB3 ARG D 131     -22.831  10.764  33.835  1.00110.00           H  
ATOM   1957  HB2 ARG D 131     -21.786   9.999  32.689  1.00110.00           H  
ATOM   1958  HG3 ARG D 131     -21.324  12.412  31.794  1.00110.00           H  
ATOM   1959  HG2 ARG D 131     -22.747  12.905  32.662  1.00110.00           H  
ATOM   1960  HD3 ARG D 131     -23.843  10.789  31.309  1.00110.00           H  
ATOM   1961  HD2 ARG D 131     -22.375  10.954  30.374  1.00110.00           H  
ATOM   1962  HE  ARG D 131     -23.915  13.405  30.682  1.00110.00           H  
ATOM   1963 HH12 ARG D 131     -23.829  11.573  27.063  1.00110.00           H  
ATOM   1964 HH11 ARG D 131     -23.179  10.715  28.433  1.00110.00           H  
ATOM   1965 HH22 ARG D 131     -24.681  13.724  27.336  1.00110.00           H  
ATOM   1966 HH21 ARG D 131     -24.696  14.452  28.924  1.00110.00           H  
ATOM   1967  N   HIS D 132     -19.012  10.222  32.681  1.00110.00           N  
ATOM   1968  CA  HIS D 132     -17.833  10.169  31.813  1.00110.00           C  
ATOM   1969  C   HIS D 132     -17.947   8.991  30.833  1.00110.00           C  
ATOM   1970  O   HIS D 132     -18.635   8.012  31.128  1.00110.00           O  
ATOM   1971  CB  HIS D 132     -16.524  10.127  32.643  1.00110.00           C  
ATOM   1972  CG  HIS D 132     -16.265   8.903  33.497  1.00110.00           C  
ATOM   1973  ND1 HIS D 132     -17.188   8.377  34.387  1.00110.00           N  
ATOM   1974  CD2 HIS D 132     -15.156   8.091  33.601  1.00110.00           C  
ATOM   1975  CE1 HIS D 132     -16.621   7.315  34.966  1.00110.00           C  
ATOM   1976  NE2 HIS D 132     -15.386   7.083  34.540  1.00110.00           N  
ATOM   1977  H   HIS D 132     -19.566   9.378  32.707  1.00110.00           H  
ATOM   1978  HA  HIS D 132     -17.828  11.082  31.213  1.00110.00           H  
ATOM   1979  HB3 HIS D 132     -16.470  10.999  33.296  1.00110.00           H  
ATOM   1980  HB2 HIS D 132     -15.676  10.231  31.964  1.00110.00           H  
ATOM   1981  HD1 HIS D 132     -18.116   8.732  34.566  1.00110.00           H  
ATOM   1982  HD2 HIS D 132     -14.214   8.156  33.077  1.00110.00           H  
ATOM   1983  HE1 HIS D 132     -17.117   6.709  35.710  1.00110.00           H  
ATOM   1984  N   ASP D 133     -17.254   9.111  29.689  1.00110.00           N  
ATOM   1985  CA  ASP D 133     -17.217   8.093  28.636  1.00110.00           C  
ATOM   1986  C   ASP D 133     -15.881   8.160  27.867  1.00110.00           C  
ATOM   1987  O   ASP D 133     -14.992   8.938  28.221  1.00110.00           O  
ATOM   1988  CB  ASP D 133     -18.482   8.115  27.718  1.00110.00           C  
ATOM   1989  CG  ASP D 133     -18.804   9.404  26.931  1.00110.00           C  
ATOM   1990  OD1 ASP D 133     -19.950   9.481  26.436  1.00110.00           O  
ATOM   1991  OD2 ASP D 133     -17.894  10.233  26.710  1.00110.00           O1-
ATOM   1992  H   ASP D 133     -16.701   9.938  29.514  1.00110.00           H  
ATOM   1993  HA  ASP D 133     -17.198   7.119  29.129  1.00110.00           H  
ATOM   1994  HB3 ASP D 133     -19.349   7.910  28.349  1.00110.00           H  
ATOM   1995  HB2 ASP D 133     -18.452   7.280  27.016  1.00110.00           H  
ATOM   1996  N   SER D 134     -15.787   7.339  26.811  1.00110.00           N  
ATOM   1997  CA  SER D 134     -14.667   7.290  25.874  1.00110.00           C  
ATOM   1998  C   SER D 134     -15.171   7.304  24.419  1.00110.00           C  
ATOM   1999  O   SER D 134     -14.606   6.623  23.564  1.00110.00           O  
ATOM   2000  CB  SER D 134     -13.731   6.118  26.246  1.00110.00           C  
ATOM   2001  OG  SER D 134     -14.355   4.857  26.085  1.00110.00           O  
ATOM   2002  H   SER D 134     -16.565   6.735  26.589  1.00110.00           H  
ATOM   2003  HA  SER D 134     -14.090   8.207  25.971  1.00110.00           H  
ATOM   2004  HB3 SER D 134     -13.390   6.216  27.277  1.00110.00           H  
ATOM   2005  HB2 SER D 134     -12.836   6.140  25.623  1.00110.00           H  
ATOM   2006  HG  SER D 134     -14.998   4.743  26.788  1.00110.00           H  
ATOM   2007  N   GLY D 135     -16.215   8.115  24.163  1.00110.00           N  
ATOM   2008  CA  GLY D 135     -16.840   8.285  22.849  1.00110.00           C  
ATOM   2009  C   GLY D 135     -16.018   9.166  21.891  1.00110.00           C  
ATOM   2010  O   GLY D 135     -16.420   9.324  20.739  1.00110.00           O  
ATOM   2011  H   GLY D 135     -16.612   8.650  24.924  1.00110.00           H  
ATOM   2012  HA3 GLY D 135     -17.823   8.736  22.989  1.00110.00           H  
ATOM   2013  HA2 GLY D 135     -17.006   7.310  22.387  1.00110.00           H  
ATOM   2014  N   TYR D 136     -14.887   9.737  22.346  1.00110.00           N  
ATOM   2015  CA  TYR D 136     -13.925  10.474  21.526  1.00110.00           C  
ATOM   2016  C   TYR D 136     -13.208   9.588  20.493  1.00110.00           C  
ATOM   2017  O   TYR D 136     -13.000   8.397  20.730  1.00110.00           O  
ATOM   2018  CB  TYR D 136     -12.912  11.219  22.431  1.00110.00           C  
ATOM   2019  CG  TYR D 136     -12.370  10.473  23.645  1.00110.00           C  
ATOM   2020  CD1 TYR D 136     -11.520   9.356  23.496  1.00110.00           C  
ATOM   2021  CD2 TYR D 136     -12.716  10.910  24.941  1.00110.00           C  
ATOM   2022  CE1 TYR D 136     -11.055   8.660  24.630  1.00110.00           C  
ATOM   2023  CE2 TYR D 136     -12.242  10.224  26.075  1.00110.00           C  
ATOM   2024  CZ  TYR D 136     -11.422   9.090  25.920  1.00110.00           C  
ATOM   2025  OH  TYR D 136     -10.993   8.403  27.018  1.00110.00           O  
ATOM   2026  H   TYR D 136     -14.607   9.570  23.301  1.00110.00           H  
ATOM   2027  HA  TYR D 136     -14.486  11.230  20.977  1.00110.00           H  
ATOM   2028  HB3 TYR D 136     -13.395  12.128  22.794  1.00110.00           H  
ATOM   2029  HB2 TYR D 136     -12.068  11.569  21.838  1.00110.00           H  
ATOM   2030  HD1 TYR D 136     -11.222   9.021  22.515  1.00110.00           H  
ATOM   2031  HD2 TYR D 136     -13.350  11.773  25.076  1.00110.00           H  
ATOM   2032  HE1 TYR D 136     -10.420   7.796  24.507  1.00110.00           H  
ATOM   2033  HE2 TYR D 136     -12.526  10.562  27.061  1.00110.00           H  
ATOM   2034  HH  TYR D 136     -11.319   8.773  27.842  1.00110.00           H  
ATOM   2035  N   GLU D 137     -12.802  10.227  19.388  1.00 30.00           N  
ATOM   2036  CA  GLU D 137     -11.865   9.678  18.414  1.00 30.00           C  
ATOM   2037  C   GLU D 137     -10.467  10.246  18.678  1.00 30.00           C  
ATOM   2038  O   GLU D 137     -10.341  11.380  19.143  1.00 30.00           O  
ATOM   2039  CB  GLU D 137     -12.317  10.062  16.988  1.00 30.00           C  
ATOM   2040  CG  GLU D 137     -13.669   9.458  16.552  1.00 30.00           C  
ATOM   2041  CD  GLU D 137     -13.710   7.922  16.507  1.00 30.00           C  
ATOM   2042  OE1 GLU D 137     -14.797   7.376  16.792  1.00 30.00           O  
ATOM   2043  OE2 GLU D 137     -12.669   7.304  16.184  1.00 30.00           O1-
ATOM   2044  H   GLU D 137     -13.016  11.208  19.277  1.00 30.00           H  
ATOM   2045  HA  GLU D 137     -11.812   8.592  18.505  1.00 30.00           H  
ATOM   2046  HB3 GLU D 137     -11.546   9.792  16.262  1.00 30.00           H  
ATOM   2047  HB2 GLU D 137     -12.393  11.146  16.927  1.00 30.00           H  
ATOM   2048  HG3 GLU D 137     -13.902   9.822  15.553  1.00 30.00           H  
ATOM   2049  HG2 GLU D 137     -14.463   9.831  17.202  1.00 30.00           H  
ATOM   2050  N   VAL D 138      -9.451   9.451  18.318  1.00 30.00           N  
ATOM   2051  CA  VAL D 138      -8.060   9.892  18.214  1.00 30.00           C  
ATOM   2052  C   VAL D 138      -7.585   9.773  16.755  1.00 30.00           C  
ATOM   2053  O   VAL D 138      -6.954  10.707  16.264  1.00 30.00           O  
ATOM   2054  CB  VAL D 138      -7.106   9.105  19.160  1.00 30.00           C  
ATOM   2055  CG1 VAL D 138      -7.423   9.405  20.636  1.00 30.00           C  
ATOM   2056  CG2 VAL D 138      -7.020   7.584  18.912  1.00 30.00           C  
ATOM   2057  H   VAL D 138      -9.653   8.528  17.966  1.00 30.00           H  
ATOM   2058  HA  VAL D 138      -7.980  10.949  18.473  1.00 30.00           H  
ATOM   2059  HB  VAL D 138      -6.100   9.496  18.992  1.00 30.00           H  
ATOM   2060 HG11 VAL D 138      -8.415   9.050  20.915  1.00 30.00           H  
ATOM   2061 HG12 VAL D 138      -6.702   8.930  21.301  1.00 30.00           H  
ATOM   2062 HG13 VAL D 138      -7.384  10.476  20.832  1.00 30.00           H  
ATOM   2063 HG21 VAL D 138      -6.385   7.104  19.656  1.00 30.00           H  
ATOM   2064 HG22 VAL D 138      -8.000   7.110  18.961  1.00 30.00           H  
ATOM   2065 HG23 VAL D 138      -6.577   7.356  17.944  1.00 30.00           H  
ATOM   2066  N   HIS D 139      -7.959   8.677  16.069  1.00 30.00           N  
ATOM   2067  CA  HIS D 139      -7.685   8.446  14.654  1.00 30.00           C  
ATOM   2068  C   HIS D 139      -8.732   9.150  13.781  1.00 30.00           C  
ATOM   2069  O   HIS D 139      -9.892   8.736  13.770  1.00 30.00           O  
ATOM   2070  CB  HIS D 139      -7.682   6.932  14.380  1.00 30.00           C  
ATOM   2071  CG  HIS D 139      -6.521   6.177  14.978  1.00 30.00           C  
ATOM   2072  ND1 HIS D 139      -5.231   6.290  14.491  1.00 30.00           N  
ATOM   2073  CD2 HIS D 139      -6.456   5.236  15.981  1.00 30.00           C  
ATOM   2074  CE1 HIS D 139      -4.472   5.436  15.181  1.00 30.00           C  
ATOM   2075  NE2 HIS D 139      -5.148   4.760  16.102  1.00 30.00           N  
ATOM   2076  H   HIS D 139      -8.491   7.959  16.534  1.00 30.00           H  
ATOM   2077  HA  HIS D 139      -6.697   8.839  14.404  1.00 30.00           H  
ATOM   2078  HB3 HIS D 139      -7.661   6.751  13.305  1.00 30.00           H  
ATOM   2079  HB2 HIS D 139      -8.606   6.478  14.741  1.00 30.00           H  
ATOM   2080  HD1 HIS D 139      -4.924   6.893  13.737  1.00 30.00           H  
ATOM   2081  HD2 HIS D 139      -7.246   4.848  16.607  1.00 30.00           H  
ATOM   2082  HE1 HIS D 139      -3.416   5.301  15.003  1.00 30.00           H  
ATOM   2083  N   HIS D 140      -8.284  10.187  13.057  1.00 30.00           N  
ATOM   2084  CA  HIS D 140      -9.078  10.924  12.072  1.00 30.00           C  
ATOM   2085  C   HIS D 140      -8.909  10.342  10.652  1.00 30.00           C  
ATOM   2086  O   HIS D 140      -9.834  10.464   9.849  1.00 30.00           O  
ATOM   2087  CB  HIS D 140      -8.666  12.408  12.141  1.00 30.00           C  
ATOM   2088  CG  HIS D 140      -9.649  13.406  11.576  1.00 30.00           C  
ATOM   2089  ND1 HIS D 140      -9.276  14.727  11.310  1.00 30.00           N  
ATOM   2090  CD2 HIS D 140     -10.985  13.251  11.260  1.00 30.00           C  
ATOM   2091  CE1 HIS D 140     -10.374  15.305  10.846  1.00 30.00           C  
ATOM   2092  NE2 HIS D 140     -11.417  14.478  10.797  1.00 30.00           N  
ATOM   2093  H   HIS D 140      -7.322  10.480  13.160  1.00 30.00           H  
ATOM   2094  HA  HIS D 140     -10.128  10.844  12.355  1.00 30.00           H  
ATOM   2095  HB3 HIS D 140      -7.702  12.556  11.650  1.00 30.00           H  
ATOM   2096  HB2 HIS D 140      -8.512  12.696  13.182  1.00 30.00           H  
ATOM   2097  HD2 HIS D 140     -11.644  12.398  11.324  1.00 30.00           H  
ATOM   2098  HE1 HIS D 140     -10.412  16.333  10.518  1.00 30.00           H  
ATOM   2099  HE2 HIS D 140     -12.354  14.705  10.486  1.00 30.00           H  
ATOM   2100  N   GLN D 141      -7.762   9.688  10.386  1.00 30.00           N  
ATOM   2101  CA  GLN D 141      -7.506   8.885   9.190  1.00 30.00           C  
ATOM   2102  C   GLN D 141      -7.707   7.405   9.551  1.00 30.00           C  
ATOM   2103  O   GLN D 141      -7.278   6.979  10.625  1.00 30.00           O  
ATOM   2104  CB  GLN D 141      -6.060   9.134   8.703  1.00 30.00           C  
ATOM   2105  CG  GLN D 141      -5.739   8.439   7.356  1.00 30.00           C  
ATOM   2106  CD  GLN D 141      -4.289   8.549   6.873  1.00 30.00           C  
ATOM   2107  OE1 GLN D 141      -3.988   8.127   5.760  1.00 30.00           O  
ATOM   2108  NE2 GLN D 141      -3.370   9.086   7.675  1.00 30.00           N  
ATOM   2109  H   GLN D 141      -7.056   9.628  11.105  1.00 30.00           H  
ATOM   2110  HA  GLN D 141      -8.198   9.164   8.392  1.00 30.00           H  
ATOM   2111  HB3 GLN D 141      -5.365   8.796   9.473  1.00 30.00           H  
ATOM   2112  HB2 GLN D 141      -5.897  10.207   8.598  1.00 30.00           H  
ATOM   2113  HG3 GLN D 141      -6.390   8.837   6.577  1.00 30.00           H  
ATOM   2114  HG2 GLN D 141      -5.953   7.373   7.416  1.00 30.00           H  
ATOM   2115 HE22 GLN D 141      -2.413   9.162   7.365  1.00 30.00           H  
ATOM   2116 HE21 GLN D 141      -3.610   9.425   8.599  1.00 30.00           H  
ATOM   2117  N   LYS D 142      -8.339   6.646   8.640  1.00 30.00           N  
ATOM   2118  CA  LYS D 142      -8.620   5.220   8.812  1.00 30.00           C  
ATOM   2119  C   LYS D 142      -8.550   4.486   7.462  1.00 30.00           C  
ATOM   2120  O   LYS D 142      -8.620   5.109   6.402  1.00 30.00           O  
ATOM   2121  CB  LYS D 142     -10.019   5.019   9.454  1.00 30.00           C  
ATOM   2122  CG  LYS D 142     -10.230   5.728  10.805  1.00 30.00           C  
ATOM   2123  CD  LYS D 142     -11.522   5.307  11.512  1.00 30.00           C  
ATOM   2124  CE  LYS D 142     -11.700   6.038  12.851  1.00 30.00           C  
ATOM   2125  NZ  LYS D 142     -12.937   5.629  13.534  1.00 30.00           N1+
ATOM   2126  H   LYS D 142      -8.645   7.052   7.767  1.00 30.00           H  
ATOM   2127  HA  LYS D 142      -7.862   4.776   9.458  1.00 30.00           H  
ATOM   2128  HB3 LYS D 142     -10.185   3.951   9.598  1.00 30.00           H  
ATOM   2129  HB2 LYS D 142     -10.794   5.353   8.762  1.00 30.00           H  
ATOM   2130  HG3 LYS D 142     -10.262   6.807  10.649  1.00 30.00           H  
ATOM   2131  HG2 LYS D 142      -9.382   5.544  11.462  1.00 30.00           H  
ATOM   2132  HD3 LYS D 142     -11.510   4.228  11.673  1.00 30.00           H  
ATOM   2133  HD2 LYS D 142     -12.373   5.515  10.860  1.00 30.00           H  
ATOM   2134  HE3 LYS D 142     -11.737   7.116  12.693  1.00 30.00           H  
ATOM   2135  HE2 LYS D 142     -10.855   5.836  13.509  1.00 30.00           H  
ATOM   2136  HZ1 LYS D 142     -13.735   5.915  12.977  1.00 30.00           H  
ATOM   2137  HZ2 LYS D 142     -12.958   4.631  13.671  1.00 30.00           H  
ATOM   2138  HZ3 LYS D 142     -12.992   6.103  14.429  1.00 30.00           H  
ATOM   2139  N   LEU D 143      -8.469   3.152   7.556  1.00 30.00           N  
ATOM   2140  CA  LEU D 143      -8.684   2.194   6.475  1.00 30.00           C  
ATOM   2141  C   LEU D 143      -9.556   1.074   7.052  1.00 30.00           C  
ATOM   2142  O   LEU D 143      -9.267   0.601   8.150  1.00 30.00           O  
ATOM   2143  CB  LEU D 143      -7.316   1.695   5.942  1.00 30.00           C  
ATOM   2144  CG  LEU D 143      -7.318   0.412   5.070  1.00 30.00           C  
ATOM   2145  CD1 LEU D 143      -8.199   0.553   3.806  1.00 30.00           C  
ATOM   2146  CD2 LEU D 143      -5.874  -0.027   4.744  1.00 30.00           C  
ATOM   2147  H   LEU D 143      -8.386   2.734   8.474  1.00 30.00           H  
ATOM   2148  HA  LEU D 143      -9.237   2.672   5.664  1.00 30.00           H  
ATOM   2149  HB3 LEU D 143      -6.657   1.518   6.793  1.00 30.00           H  
ATOM   2150  HB2 LEU D 143      -6.855   2.506   5.378  1.00 30.00           H  
ATOM   2151  HG  LEU D 143      -7.742  -0.400   5.662  1.00 30.00           H  
ATOM   2152 HD11 LEU D 143      -8.622   1.553   3.712  1.00 30.00           H  
ATOM   2153 HD12 LEU D 143      -7.656   0.358   2.882  1.00 30.00           H  
ATOM   2154 HD13 LEU D 143      -9.034  -0.147   3.837  1.00 30.00           H  
ATOM   2155 HD21 LEU D 143      -5.142   0.723   5.047  1.00 30.00           H  
ATOM   2156 HD22 LEU D 143      -5.623  -0.945   5.275  1.00 30.00           H  
ATOM   2157 HD23 LEU D 143      -5.712  -0.217   3.683  1.00 30.00           H  
ATOM   2158  N   VAL D 144     -10.597   0.667   6.311  1.00 30.00           N  
ATOM   2159  CA  VAL D 144     -11.520  -0.382   6.740  1.00 30.00           C  
ATOM   2160  C   VAL D 144     -11.582  -1.478   5.663  1.00 30.00           C  
ATOM   2161  O   VAL D 144     -11.863  -1.187   4.501  1.00 30.00           O  
ATOM   2162  CB  VAL D 144     -12.952   0.170   6.998  1.00 30.00           C  
ATOM   2163  CG1 VAL D 144     -13.944  -0.920   7.451  1.00 30.00           C  
ATOM   2164  CG2 VAL D 144     -12.949   1.310   8.035  1.00 30.00           C  
ATOM   2165  H   VAL D 144     -10.780   1.086   5.409  1.00 30.00           H  
ATOM   2166  HA  VAL D 144     -11.175  -0.845   7.667  1.00 30.00           H  
ATOM   2167  HB  VAL D 144     -13.336   0.592   6.068  1.00 30.00           H  
ATOM   2168 HG11 VAL D 144     -14.157  -1.636   6.657  1.00 30.00           H  
ATOM   2169 HG12 VAL D 144     -13.563  -1.475   8.309  1.00 30.00           H  
ATOM   2170 HG13 VAL D 144     -14.896  -0.479   7.745  1.00 30.00           H  
ATOM   2171 HG21 VAL D 144     -12.525   0.978   8.984  1.00 30.00           H  
ATOM   2172 HG22 VAL D 144     -12.367   2.166   7.692  1.00 30.00           H  
ATOM   2173 HG23 VAL D 144     -13.959   1.671   8.229  1.00 30.00           H  
ATOM   2174  N   PHE D 145     -11.339  -2.721   6.101  1.00 30.00           N  
ATOM   2175  CA  PHE D 145     -11.463  -3.951   5.329  1.00 30.00           C  
ATOM   2176  C   PHE D 145     -12.363  -4.886   6.147  1.00 30.00           C  
ATOM   2177  O   PHE D 145     -11.921  -5.391   7.175  1.00 30.00           O  
ATOM   2178  CB  PHE D 145     -10.047  -4.510   5.039  1.00 30.00           C  
ATOM   2179  CG  PHE D 145      -9.930  -5.896   4.414  1.00 30.00           C  
ATOM   2180  CD1 PHE D 145      -8.757  -6.653   4.629  1.00 30.00           C  
ATOM   2181  CD2 PHE D 145     -10.876  -6.369   3.477  1.00 30.00           C  
ATOM   2182  CE1 PHE D 145      -8.575  -7.866   3.977  1.00 30.00           C  
ATOM   2183  CE2 PHE D 145     -10.682  -7.590   2.846  1.00 30.00           C  
ATOM   2184  CZ  PHE D 145      -9.536  -8.335   3.093  1.00 30.00           C  
ATOM   2185  H   PHE D 145     -11.111  -2.857   7.078  1.00 30.00           H  
ATOM   2186  HA  PHE D 145     -11.954  -3.748   4.376  1.00 30.00           H  
ATOM   2187  HB3 PHE D 145      -9.478  -4.522   5.970  1.00 30.00           H  
ATOM   2188  HB2 PHE D 145      -9.522  -3.815   4.382  1.00 30.00           H  
ATOM   2189  HD1 PHE D 145      -7.995  -6.294   5.305  1.00 30.00           H  
ATOM   2190  HD2 PHE D 145     -11.759  -5.793   3.246  1.00 30.00           H  
ATOM   2191  HE1 PHE D 145      -7.682  -8.447   4.157  1.00 30.00           H  
ATOM   2192  HE2 PHE D 145     -11.423  -7.952   2.149  1.00 30.00           H  
ATOM   2193  HZ  PHE D 145      -9.388  -9.277   2.586  1.00 30.00           H  
ATOM   2194  N   PHE D 146     -13.620  -5.037   5.694  1.00 30.00           N  
ATOM   2195  CA  PHE D 146     -14.772  -5.620   6.394  1.00 30.00           C  
ATOM   2196  C   PHE D 146     -15.298  -4.665   7.478  1.00 30.00           C  
ATOM   2197  O   PHE D 146     -14.902  -4.785   8.637  1.00 30.00           O  
ATOM   2198  CB  PHE D 146     -14.504  -7.042   6.955  1.00 30.00           C  
ATOM   2199  CG  PHE D 146     -14.161  -8.107   5.932  1.00 30.00           C  
ATOM   2200  CD1 PHE D 146     -12.918  -8.773   5.989  1.00 30.00           C  
ATOM   2201  CD2 PHE D 146     -15.084  -8.450   4.923  1.00 30.00           C  
ATOM   2202  CE1 PHE D 146     -12.625  -9.767   5.068  1.00 30.00           C  
ATOM   2203  CE2 PHE D 146     -14.767  -9.444   4.007  1.00 30.00           C  
ATOM   2204  CZ  PHE D 146     -13.545 -10.097   4.083  1.00 30.00           C  
ATOM   2205  H   PHE D 146     -13.859  -4.586   4.819  1.00 30.00           H  
ATOM   2206  HA  PHE D 146     -15.564  -5.709   5.652  1.00 30.00           H  
ATOM   2207  HB3 PHE D 146     -15.389  -7.389   7.491  1.00 30.00           H  
ATOM   2208  HB2 PHE D 146     -13.714  -7.022   7.701  1.00 30.00           H  
ATOM   2209  HD1 PHE D 146     -12.196  -8.523   6.754  1.00 30.00           H  
ATOM   2210  HD2 PHE D 146     -16.042  -7.953   4.864  1.00 30.00           H  
ATOM   2211  HE1 PHE D 146     -11.679 -10.285   5.113  1.00 30.00           H  
ATOM   2212  HE2 PHE D 146     -15.472  -9.712   3.236  1.00 30.00           H  
ATOM   2213  HZ  PHE D 146     -13.303 -10.861   3.366  1.00 30.00           H  
ATOM   2214  N   ALA D 147     -16.186  -3.737   7.078  1.00 30.00           N  
ATOM   2215  CA  ALA D 147     -16.916  -2.843   7.985  1.00 30.00           C  
ATOM   2216  C   ALA D 147     -18.033  -3.571   8.756  1.00 30.00           C  
ATOM   2217  O   ALA D 147     -18.300  -3.222   9.904  1.00 30.00           O  
ATOM   2218  CB  ALA D 147     -17.516  -1.676   7.184  1.00 30.00           C  
ATOM   2219  H   ALA D 147     -16.458  -3.689   6.104  1.00 30.00           H  
ATOM   2220  HA  ALA D 147     -16.206  -2.426   8.698  1.00 30.00           H  
ATOM   2221  HB1 ALA D 147     -17.873  -0.889   7.849  1.00 30.00           H  
ATOM   2222  HB2 ALA D 147     -16.787  -1.232   6.507  1.00 30.00           H  
ATOM   2223  HB3 ALA D 147     -18.366  -2.000   6.583  1.00 30.00           H  
ATOM   2224  N   GLU D 148     -18.645  -4.565   8.094  1.00 30.00           N  
ATOM   2225  CA  GLU D 148     -19.722  -5.421   8.590  1.00 30.00           C  
ATOM   2226  C   GLU D 148     -19.257  -6.890   8.616  1.00 30.00           C  
ATOM   2227  O   GLU D 148     -18.112  -7.182   8.262  1.00 30.00           O  
ATOM   2228  CB  GLU D 148     -20.946  -5.226   7.670  1.00 30.00           C  
ATOM   2229  CG  GLU D 148     -21.611  -3.835   7.751  1.00 30.00           C  
ATOM   2230  CD  GLU D 148     -22.381  -3.612   9.059  1.00 30.00           C  
ATOM   2231  OE1 GLU D 148     -23.427  -4.279   9.231  1.00 30.00           O  
ATOM   2232  OE2 GLU D 148     -21.925  -2.766   9.858  1.00 30.00           O1-
ATOM   2233  H   GLU D 148     -18.338  -4.775   7.156  1.00 30.00           H  
ATOM   2234  HA  GLU D 148     -19.986  -5.152   9.614  1.00 30.00           H  
ATOM   2235  HB3 GLU D 148     -21.698  -5.996   7.849  1.00 30.00           H  
ATOM   2236  HB2 GLU D 148     -20.615  -5.375   6.644  1.00 30.00           H  
ATOM   2237  HG3 GLU D 148     -22.316  -3.729   6.925  1.00 30.00           H  
ATOM   2238  HG2 GLU D 148     -20.871  -3.047   7.603  1.00 30.00           H  
ATOM   2239  N   ASP D 149     -20.144  -7.784   9.088  1.00 30.00           N  
ATOM   2240  CA  ASP D 149     -19.842  -9.193   9.363  1.00 30.00           C  
ATOM   2241  C   ASP D 149     -19.598 -10.024   8.085  1.00 30.00           C  
ATOM   2242  O   ASP D 149     -20.006  -9.641   6.986  1.00 30.00           O  
ATOM   2243  CB  ASP D 149     -20.910  -9.864  10.274  1.00 30.00           C  
ATOM   2244  CG  ASP D 149     -22.258 -10.213   9.615  1.00 30.00           C  
ATOM   2245  OD1 ASP D 149     -22.492 -11.426   9.412  1.00 30.00           O  
ATOM   2246  OD2 ASP D 149     -22.991  -9.268   9.247  1.00 30.00           O1-
ATOM   2247  H   ASP D 149     -21.076  -7.482   9.338  1.00 30.00           H  
ATOM   2248  HA  ASP D 149     -18.905  -9.204   9.922  1.00 30.00           H  
ATOM   2249  HB3 ASP D 149     -21.137  -9.182  11.094  1.00 30.00           H  
ATOM   2250  HB2 ASP D 149     -20.482 -10.741  10.763  1.00 30.00           H  
ATOM   2251  N   VAL D 150     -18.959 -11.181   8.304  1.00 30.00           N  
ATOM   2252  CA  VAL D 150     -18.769 -12.252   7.331  1.00 30.00           C  
ATOM   2253  C   VAL D 150     -19.147 -13.572   8.034  1.00 30.00           C  
ATOM   2254  O   VAL D 150     -18.908 -13.711   9.233  1.00 30.00           O  
ATOM   2255  CB  VAL D 150     -17.281 -12.364   6.877  1.00 30.00           C  
ATOM   2256  CG1 VAL D 150     -17.055 -13.413   5.766  1.00 30.00           C  
ATOM   2257  CG2 VAL D 150     -16.693 -11.018   6.422  1.00 30.00           C  
ATOM   2258  H   VAL D 150     -18.680 -11.409   9.249  1.00 30.00           H  
ATOM   2259  HA  VAL D 150     -19.411 -12.108   6.464  1.00 30.00           H  
ATOM   2260  HB  VAL D 150     -16.683 -12.677   7.734  1.00 30.00           H  
ATOM   2261 HG11 VAL D 150     -17.252 -14.425   6.115  1.00 30.00           H  
ATOM   2262 HG12 VAL D 150     -17.696 -13.224   4.905  1.00 30.00           H  
ATOM   2263 HG13 VAL D 150     -16.022 -13.403   5.416  1.00 30.00           H  
ATOM   2264 HG21 VAL D 150     -15.658 -11.138   6.102  1.00 30.00           H  
ATOM   2265 HG22 VAL D 150     -17.249 -10.593   5.589  1.00 30.00           H  
ATOM   2266 HG23 VAL D 150     -16.688 -10.281   7.226  1.00 30.00           H  
ATOM   2267  N   GLY D 151     -19.694 -14.539   7.281  1.00 30.00           N  
ATOM   2268  CA  GLY D 151     -19.942 -15.904   7.751  1.00 30.00           C  
ATOM   2269  C   GLY D 151     -18.604 -16.655   7.802  1.00 30.00           C  
ATOM   2270  O   GLY D 151     -17.831 -16.490   8.746  1.00 30.00           O  
ATOM   2271  H   GLY D 151     -19.901 -14.354   6.308  1.00 30.00           H  
ATOM   2272  HA3 GLY D 151     -20.638 -16.401   7.075  1.00 30.00           H  
ATOM   2273  HA2 GLY D 151     -20.404 -15.896   8.739  1.00 30.00           H  
ATOM   2274  N   SER D 152     -18.338 -17.480   6.780  1.00 30.00           N  
ATOM   2275  CA  SER D 152     -17.055 -18.153   6.586  1.00 30.00           C  
ATOM   2276  C   SER D 152     -16.082 -17.230   5.830  1.00 30.00           C  
ATOM   2277  O   SER D 152     -16.452 -16.706   4.779  1.00 30.00           O  
ATOM   2278  CB  SER D 152     -17.303 -19.470   5.820  1.00 30.00           C  
ATOM   2279  OG  SER D 152     -16.103 -20.175   5.564  1.00 30.00           O  
ATOM   2280  H   SER D 152     -19.011 -17.577   6.033  1.00 30.00           H  
ATOM   2281  HA  SER D 152     -16.627 -18.408   7.557  1.00 30.00           H  
ATOM   2282  HB3 SER D 152     -17.798 -19.275   4.867  1.00 30.00           H  
ATOM   2283  HB2 SER D 152     -17.967 -20.119   6.393  1.00 30.00           H  
ATOM   2284  HG  SER D 152     -15.602 -19.691   4.902  1.00 30.00           H  
ATOM   2285  N   ASN D 153     -14.850 -17.100   6.347  1.00 30.00           N  
ATOM   2286  CA  ASN D 153     -13.725 -16.470   5.656  1.00 30.00           C  
ATOM   2287  C   ASN D 153     -12.652 -17.545   5.424  1.00 30.00           C  
ATOM   2288  O   ASN D 153     -12.181 -18.148   6.386  1.00 30.00           O  
ATOM   2289  CB  ASN D 153     -13.182 -15.280   6.483  1.00 30.00           C  
ATOM   2290  CG  ASN D 153     -11.985 -14.592   5.810  1.00 30.00           C  
ATOM   2291  OD1 ASN D 153     -12.016 -14.314   4.614  1.00 30.00           O  
ATOM   2292  ND2 ASN D 153     -10.917 -14.333   6.565  1.00 30.00           N  
ATOM   2293  H   ASN D 153     -14.624 -17.567   7.217  1.00 30.00           H  
ATOM   2294  HA  ASN D 153     -14.051 -16.084   4.689  1.00 30.00           H  
ATOM   2295  HB3 ASN D 153     -12.899 -15.611   7.483  1.00 30.00           H  
ATOM   2296  HB2 ASN D 153     -13.968 -14.536   6.618  1.00 30.00           H  
ATOM   2297 HD22 ASN D 153     -10.099 -13.907   6.154  1.00 30.00           H  
ATOM   2298 HD21 ASN D 153     -10.914 -14.553   7.555  1.00 30.00           H  
ATOM   2299  N   LYS D 154     -12.277 -17.732   4.151  1.00 30.00           N  
ATOM   2300  CA  LYS D 154     -11.300 -18.721   3.703  1.00 30.00           C  
ATOM   2301  C   LYS D 154     -10.444 -18.139   2.554  1.00 30.00           C  
ATOM   2302  O   LYS D 154     -10.096 -18.868   1.625  1.00 30.00           O  
ATOM   2303  CB  LYS D 154     -12.053 -20.030   3.345  1.00 30.00           C  
ATOM   2304  CG  LYS D 154     -11.171 -21.289   3.237  1.00 30.00           C  
ATOM   2305  CD  LYS D 154     -11.954 -22.515   2.743  1.00 30.00           C  
ATOM   2306  CE  LYS D 154     -11.039 -23.729   2.519  1.00 30.00           C  
ATOM   2307  NZ  LYS D 154     -11.776 -24.892   1.992  1.00 30.00           N1+
ATOM   2308  H   LYS D 154     -12.728 -17.197   3.419  1.00 30.00           H  
ATOM   2309  HA  LYS D 154     -10.606 -18.938   4.514  1.00 30.00           H  
ATOM   2310  HB3 LYS D 154     -12.618 -19.881   2.423  1.00 30.00           H  
ATOM   2311  HB2 LYS D 154     -12.798 -20.234   4.117  1.00 30.00           H  
ATOM   2312  HG3 LYS D 154     -10.734 -21.506   4.213  1.00 30.00           H  
ATOM   2313  HG2 LYS D 154     -10.327 -21.123   2.571  1.00 30.00           H  
ATOM   2314  HD3 LYS D 154     -12.469 -22.260   1.815  1.00 30.00           H  
ATOM   2315  HD2 LYS D 154     -12.730 -22.761   3.470  1.00 30.00           H  
ATOM   2316  HE3 LYS D 154     -10.548 -24.012   3.451  1.00 30.00           H  
ATOM   2317  HE2 LYS D 154     -10.255 -23.474   1.807  1.00 30.00           H  
ATOM   2318  HZ1 LYS D 154     -12.495 -25.165   2.647  1.00 30.00           H  
ATOM   2319  HZ2 LYS D 154     -12.199 -24.652   1.107  1.00 30.00           H  
ATOM   2320  HZ3 LYS D 154     -11.134 -25.660   1.859  1.00 30.00           H  
ATOM   2321  N   GLY D 155     -10.115 -16.836   2.617  1.00 30.00           N  
ATOM   2322  CA  GLY D 155      -9.304 -16.198   1.582  1.00 30.00           C  
ATOM   2323  C   GLY D 155      -9.437 -14.678   1.659  1.00 30.00           C  
ATOM   2324  O   GLY D 155     -10.023 -14.072   0.764  1.00 30.00           O  
ATOM   2325  H   GLY D 155     -10.419 -16.267   3.395  1.00 30.00           H  
ATOM   2326  HA3 GLY D 155      -9.610 -16.526   0.588  1.00 30.00           H  
ATOM   2327  HA2 GLY D 155      -8.258 -16.476   1.703  1.00 30.00           H  
ATOM   2328  N   ALA D 156      -8.853 -14.072   2.702  1.00 30.00           N  
ATOM   2329  CA  ALA D 156      -8.655 -12.632   2.849  1.00 30.00           C  
ATOM   2330  C   ALA D 156      -7.166 -12.372   3.091  1.00 30.00           C  
ATOM   2331  O   ALA D 156      -6.607 -12.924   4.040  1.00 30.00           O  
ATOM   2332  CB  ALA D 156      -9.489 -12.109   4.028  1.00 30.00           C  
ATOM   2333  H   ALA D 156      -8.412 -14.638   3.418  1.00 30.00           H  
ATOM   2334  HA  ALA D 156      -8.958 -12.104   1.946  1.00 30.00           H  
ATOM   2335  HB1 ALA D 156      -9.271 -12.653   4.948  1.00 30.00           H  
ATOM   2336  HB2 ALA D 156      -9.287 -11.055   4.216  1.00 30.00           H  
ATOM   2337  HB3 ALA D 156     -10.555 -12.202   3.829  1.00 30.00           H  
ATOM   2338  N   ILE D 157      -6.551 -11.547   2.230  1.00 30.00           N  
ATOM   2339  CA  ILE D 157      -5.136 -11.188   2.323  1.00 30.00           C  
ATOM   2340  C   ILE D 157      -5.007  -9.668   2.144  1.00 30.00           C  
ATOM   2341  O   ILE D 157      -5.345  -9.149   1.081  1.00 30.00           O  
ATOM   2342  CB  ILE D 157      -4.254 -11.916   1.256  1.00 30.00           C  
ATOM   2343  CG1 ILE D 157      -4.387 -13.454   1.376  1.00 30.00           C  
ATOM   2344  CG2 ILE D 157      -2.763 -11.506   1.344  1.00 30.00           C  
ATOM   2345  CD1 ILE D 157      -3.694 -14.259   0.272  1.00 30.00           C  
ATOM   2346  H   ILE D 157      -7.063 -11.147   1.455  1.00 30.00           H  
ATOM   2347  HA  ILE D 157      -4.745 -11.448   3.307  1.00 30.00           H  
ATOM   2348  HB  ILE D 157      -4.617 -11.638   0.265  1.00 30.00           H  
ATOM   2349 HG13 ILE D 157      -5.436 -13.747   1.364  1.00 30.00           H  
ATOM   2350 HG12 ILE D 157      -3.995 -13.769   2.341  1.00 30.00           H  
ATOM   2351 HG21 ILE D 157      -2.158 -12.023   0.600  1.00 30.00           H  
ATOM   2352 HG22 ILE D 157      -2.611 -10.441   1.166  1.00 30.00           H  
ATOM   2353 HG23 ILE D 157      -2.349 -11.740   2.325  1.00 30.00           H  
ATOM   2354 HD11 ILE D 157      -4.045 -15.292   0.266  1.00 30.00           H  
ATOM   2355 HD12 ILE D 157      -3.897 -13.837  -0.711  1.00 30.00           H  
ATOM   2356 HD13 ILE D 157      -2.617 -14.287   0.422  1.00 30.00           H  
ATOM   2357  N   ILE D 158      -4.493  -8.996   3.185  1.00 30.00           N  
ATOM   2358  CA  ILE D 158      -4.139  -7.579   3.159  1.00 30.00           C  
ATOM   2359  C   ILE D 158      -2.615  -7.422   3.311  1.00 30.00           C  
ATOM   2360  O   ILE D 158      -2.020  -8.008   4.212  1.00 30.00           O  
ATOM   2361  CB  ILE D 158      -4.904  -6.746   4.234  1.00 30.00           C  
ATOM   2362  CG1 ILE D 158      -4.499  -5.250   4.255  1.00 30.00           C  
ATOM   2363  CG2 ILE D 158      -4.857  -7.339   5.652  1.00 30.00           C  
ATOM   2364  CD1 ILE D 158      -5.568  -4.324   4.855  1.00 30.00           C  
ATOM   2365  H   ILE D 158      -4.240  -9.496   4.027  1.00 30.00           H  
ATOM   2366  HA  ILE D 158      -4.418  -7.165   2.194  1.00 30.00           H  
ATOM   2367  HB  ILE D 158      -5.948  -6.782   3.930  1.00 30.00           H  
ATOM   2368 HG13 ILE D 158      -4.289  -4.907   3.242  1.00 30.00           H  
ATOM   2369 HG12 ILE D 158      -3.566  -5.122   4.805  1.00 30.00           H  
ATOM   2370 HG21 ILE D 158      -5.504  -6.791   6.336  1.00 30.00           H  
ATOM   2371 HG22 ILE D 158      -5.189  -8.377   5.673  1.00 30.00           H  
ATOM   2372 HG23 ILE D 158      -3.848  -7.298   6.051  1.00 30.00           H  
ATOM   2373 HD11 ILE D 158      -5.300  -3.280   4.696  1.00 30.00           H  
ATOM   2374 HD12 ILE D 158      -6.542  -4.485   4.391  1.00 30.00           H  
ATOM   2375 HD13 ILE D 158      -5.675  -4.476   5.929  1.00 30.00           H  
ATOM   2376  N   GLY D 159      -2.013  -6.637   2.411  1.00 30.00           N  
ATOM   2377  CA  GLY D 159      -0.597  -6.291   2.449  1.00 30.00           C  
ATOM   2378  C   GLY D 159      -0.456  -4.824   2.041  1.00 30.00           C  
ATOM   2379  O   GLY D 159      -1.406  -4.046   2.129  1.00 30.00           O  
ATOM   2380  H   GLY D 159      -2.570  -6.191   1.693  1.00 30.00           H  
ATOM   2381  HA3 GLY D 159      -0.042  -6.933   1.766  1.00 30.00           H  
ATOM   2382  HA2 GLY D 159      -0.168  -6.423   3.440  1.00 30.00           H  
ATOM   2383  N   LEU D 160       0.753  -4.461   1.590  1.00 30.00           N  
ATOM   2384  CA  LEU D 160       1.064  -3.190   0.935  1.00 30.00           C  
ATOM   2385  C   LEU D 160       1.808  -3.508  -0.369  1.00 30.00           C  
ATOM   2386  O   LEU D 160       1.345  -3.098  -1.429  1.00 30.00           O  
ATOM   2387  CB  LEU D 160       1.900  -2.260   1.846  1.00 30.00           C  
ATOM   2388  CG  LEU D 160       1.229  -1.836   3.170  1.00 30.00           C  
ATOM   2389  CD1 LEU D 160       2.247  -1.167   4.112  1.00 30.00           C  
ATOM   2390  CD2 LEU D 160       0.004  -0.932   2.954  1.00 30.00           C  
ATOM   2391  H   LEU D 160       1.506  -5.133   1.613  1.00 30.00           H  
ATOM   2392  HA  LEU D 160       0.142  -2.677   0.657  1.00 30.00           H  
ATOM   2393  HB3 LEU D 160       2.171  -1.361   1.290  1.00 30.00           H  
ATOM   2394  HB2 LEU D 160       2.845  -2.747   2.074  1.00 30.00           H  
ATOM   2395  HG  LEU D 160       0.890  -2.738   3.680  1.00 30.00           H  
ATOM   2396 HD11 LEU D 160       2.108  -0.088   4.153  1.00 30.00           H  
ATOM   2397 HD12 LEU D 160       2.143  -1.550   5.126  1.00 30.00           H  
ATOM   2398 HD13 LEU D 160       3.279  -1.340   3.807  1.00 30.00           H  
ATOM   2399 HD21 LEU D 160      -0.365  -0.538   3.902  1.00 30.00           H  
ATOM   2400 HD22 LEU D 160       0.246  -0.081   2.320  1.00 30.00           H  
ATOM   2401 HD23 LEU D 160      -0.820  -1.471   2.487  1.00 30.00           H  
ATOM   2402  N   MET D 161       2.904  -4.280  -0.276  1.00 30.00           N  
ATOM   2403  CA  MET D 161       3.605  -4.865  -1.418  1.00 30.00           C  
ATOM   2404  C   MET D 161       3.257  -6.359  -1.453  1.00 30.00           C  
ATOM   2405  O   MET D 161       3.853  -7.143  -0.714  1.00 30.00           O  
ATOM   2406  CB  MET D 161       5.116  -4.593  -1.278  1.00 30.00           C  
ATOM   2407  CG  MET D 161       5.964  -5.062  -2.469  1.00 30.00           C  
ATOM   2408  SD  MET D 161       7.746  -4.858  -2.207  1.00 30.00           S  
ATOM   2409  CE  MET D 161       8.215  -4.004  -3.731  1.00 30.00           C  
ATOM   2410  H   MET D 161       3.227  -4.574   0.636  1.00 30.00           H  
ATOM   2411  HA  MET D 161       3.272  -4.409  -2.351  1.00 30.00           H  
ATOM   2412  HB3 MET D 161       5.494  -5.053  -0.364  1.00 30.00           H  
ATOM   2413  HB2 MET D 161       5.262  -3.520  -1.160  1.00 30.00           H  
ATOM   2414  HG3 MET D 161       5.664  -4.522  -3.367  1.00 30.00           H  
ATOM   2415  HG2 MET D 161       5.788  -6.116  -2.673  1.00 30.00           H  
ATOM   2416  HE1 MET D 161       7.657  -3.073  -3.824  1.00 30.00           H  
ATOM   2417  HE2 MET D 161       9.276  -3.764  -3.714  1.00 30.00           H  
ATOM   2418  HE3 MET D 161       8.012  -4.624  -4.603  1.00 30.00           H  
ATOM   2419  N   VAL D 162       2.249  -6.695  -2.270  1.00 30.00           N  
ATOM   2420  CA  VAL D 162       1.652  -8.024  -2.378  1.00 30.00           C  
ATOM   2421  C   VAL D 162       2.205  -8.710  -3.642  1.00 30.00           C  
ATOM   2422  O   VAL D 162       2.015  -8.185  -4.740  1.00 30.00           O  
ATOM   2423  CB  VAL D 162       0.101  -7.914  -2.485  1.00 30.00           C  
ATOM   2424  CG1 VAL D 162      -0.619  -9.261  -2.673  1.00 30.00           C  
ATOM   2425  CG2 VAL D 162      -0.497  -7.201  -1.257  1.00 30.00           C  
ATOM   2426  H   VAL D 162       1.810  -5.981  -2.838  1.00 30.00           H  
ATOM   2427  HA  VAL D 162       1.888  -8.619  -1.497  1.00 30.00           H  
ATOM   2428  HB  VAL D 162      -0.146  -7.309  -3.356  1.00 30.00           H  
ATOM   2429 HG11 VAL D 162      -0.474  -9.896  -1.801  1.00 30.00           H  
ATOM   2430 HG12 VAL D 162      -1.692  -9.117  -2.796  1.00 30.00           H  
ATOM   2431 HG13 VAL D 162      -0.270  -9.804  -3.549  1.00 30.00           H  
ATOM   2432 HG21 VAL D 162      -0.275  -7.753  -0.345  1.00 30.00           H  
ATOM   2433 HG22 VAL D 162      -0.109  -6.188  -1.141  1.00 30.00           H  
ATOM   2434 HG23 VAL D 162      -1.581  -7.118  -1.338  1.00 30.00           H  
ATOM   2435  N   GLY D 163       2.892  -9.850  -3.461  1.00 30.00           N  
ATOM   2436  CA  GLY D 163       3.564 -10.560  -4.546  1.00 30.00           C  
ATOM   2437  C   GLY D 163       3.193 -12.043  -4.508  1.00 30.00           C  
ATOM   2438  O   GLY D 163       3.490 -12.723  -3.529  1.00 30.00           O  
ATOM   2439  H   GLY D 163       3.012 -10.219  -2.526  1.00 30.00           H  
ATOM   2440  HA3 GLY D 163       4.640 -10.471  -4.395  1.00 30.00           H  
ATOM   2441  HA2 GLY D 163       3.359 -10.132  -5.527  1.00 30.00           H  
ATOM   2442  N   GLY D 164       2.624 -12.555  -5.613  1.00 30.00           N  
ATOM   2443  CA  GLY D 164       2.463 -13.981  -5.919  1.00 30.00           C  
ATOM   2444  C   GLY D 164       1.490 -14.743  -5.006  1.00 30.00           C  
ATOM   2445  O   GLY D 164       1.531 -15.973  -5.009  1.00 30.00           O  
ATOM   2446  H   GLY D 164       2.394 -11.916  -6.366  1.00 30.00           H  
ATOM   2447  HA3 GLY D 164       3.439 -14.466  -5.871  1.00 30.00           H  
ATOM   2448  HA2 GLY D 164       2.125 -14.080  -6.949  1.00 30.00           H  
ATOM   2449  N   VAL D 165       0.663 -14.045  -4.207  1.00 30.00           N  
ATOM   2450  CA  VAL D 165      -0.161 -14.644  -3.154  1.00 30.00           C  
ATOM   2451  C   VAL D 165      -1.282 -15.529  -3.734  1.00 30.00           C  
ATOM   2452  O   VAL D 165      -1.965 -15.119  -4.673  1.00 30.00           O  
ATOM   2453  CB  VAL D 165      -0.753 -13.576  -2.187  1.00 30.00           C  
ATOM   2454  CG1 VAL D 165       0.339 -12.603  -1.705  1.00 30.00           C  
ATOM   2455  CG2 VAL D 165      -1.990 -12.796  -2.677  1.00 30.00           C  
ATOM   2456  H   VAL D 165       0.669 -13.037  -4.248  1.00 30.00           H  
ATOM   2457  HA  VAL D 165       0.507 -15.276  -2.567  1.00 30.00           H  
ATOM   2458  HB  VAL D 165      -1.071 -14.125  -1.302  1.00 30.00           H  
ATOM   2459 HG11 VAL D 165      -0.013 -12.006  -0.865  1.00 30.00           H  
ATOM   2460 HG12 VAL D 165       1.238 -13.130  -1.387  1.00 30.00           H  
ATOM   2461 HG13 VAL D 165       0.640 -11.917  -2.497  1.00 30.00           H  
ATOM   2462 HG21 VAL D 165      -1.792 -12.299  -3.621  1.00 30.00           H  
ATOM   2463 HG22 VAL D 165      -2.859 -13.439  -2.816  1.00 30.00           H  
ATOM   2464 HG23 VAL D 165      -2.281 -12.028  -1.959  1.00 30.00           H  
ATOM   2465  N   VAL D 166      -1.405 -16.744  -3.183  1.00 30.00           N  
ATOM   2466  CA  VAL D 166      -2.285 -17.791  -3.689  1.00 30.00           C  
ATOM   2467  C   VAL D 166      -3.499 -17.937  -2.755  1.00 30.00           C  
ATOM   2468  O   VAL D 166      -3.321 -18.114  -1.553  1.00 30.00           O  
ATOM   2469  CB  VAL D 166      -1.530 -19.154  -3.768  1.00 30.00           C  
ATOM   2470  CG1 VAL D 166      -2.418 -20.346  -4.175  1.00 30.00           C  
ATOM   2471  CG2 VAL D 166      -0.318 -19.076  -4.715  1.00 30.00           C  
ATOM   2472  H   VAL D 166      -0.806 -17.003  -2.409  1.00 30.00           H  
ATOM   2473  HA  VAL D 166      -2.631 -17.546  -4.693  1.00 30.00           H  
ATOM   2474  HB  VAL D 166      -1.130 -19.384  -2.781  1.00 30.00           H  
ATOM   2475 HG11 VAL D 166      -2.942 -20.138  -5.108  1.00 30.00           H  
ATOM   2476 HG12 VAL D 166      -1.824 -21.250  -4.321  1.00 30.00           H  
ATOM   2477 HG13 VAL D 166      -3.158 -20.583  -3.412  1.00 30.00           H  
ATOM   2478 HG21 VAL D 166       0.191 -20.038  -4.789  1.00 30.00           H  
ATOM   2479 HG22 VAL D 166      -0.615 -18.781  -5.721  1.00 30.00           H  
ATOM   2480 HG23 VAL D 166       0.420 -18.357  -4.361  1.00 30.00           H  
ATOM   2481  N   ILE D 167      -4.707 -17.893  -3.336  1.00 30.00           N  
ATOM   2482  CA  ILE D 167      -5.956 -18.275  -2.680  1.00 30.00           C  
ATOM   2483  C   ILE D 167      -6.541 -19.420  -3.529  1.00 30.00           C  
ATOM   2484  O   ILE D 167      -7.427 -19.206  -4.358  1.00 30.00           O  
ATOM   2485  CB  ILE D 167      -6.967 -17.094  -2.528  1.00 30.00           C  
ATOM   2486  CG1 ILE D 167      -6.349 -15.916  -1.735  1.00 30.00           C  
ATOM   2487  CG2 ILE D 167      -8.281 -17.538  -1.841  1.00 30.00           C  
ATOM   2488  CD1 ILE D 167      -7.192 -14.630  -1.744  1.00 30.00           C  
ATOM   2489  H   ILE D 167      -4.772 -17.687  -4.326  1.00 30.00           H  
ATOM   2490  HA  ILE D 167      -5.759 -18.666  -1.682  1.00 30.00           H  
ATOM   2491  HB  ILE D 167      -7.214 -16.721  -3.523  1.00 30.00           H  
ATOM   2492 HG13 ILE D 167      -5.369 -15.662  -2.137  1.00 30.00           H  
ATOM   2493 HG12 ILE D 167      -6.175 -16.224  -0.703  1.00 30.00           H  
ATOM   2494 HG21 ILE D 167      -8.089 -17.938  -0.845  1.00 30.00           H  
ATOM   2495 HG22 ILE D 167      -8.969 -16.701  -1.732  1.00 30.00           H  
ATOM   2496 HG23 ILE D 167      -8.820 -18.299  -2.402  1.00 30.00           H  
ATOM   2497 HD11 ILE D 167      -7.590 -14.420  -2.737  1.00 30.00           H  
ATOM   2498 HD12 ILE D 167      -8.029 -14.693  -1.050  1.00 30.00           H  
ATOM   2499 HD13 ILE D 167      -6.589 -13.773  -1.444  1.00 30.00           H  
ATOM   2500  N   ALA D 168      -5.957 -20.612  -3.340  1.00 30.00           N  
ATOM   2501  CA  ALA D 168      -6.279 -21.847  -4.052  1.00 30.00           C  
ATOM   2502  C   ALA D 168      -5.908 -23.062  -3.185  1.00 30.00           C  
ATOM   2503  O   ALA D 168      -4.578 -23.053  -2.869  1.00 30.00           O  
ATOM   2504  OXT ALA D 168      -6.714 -23.895  -2.826  1.00 30.00           O  
ATOM   2505  CB  ALA D 168      -5.582 -21.871  -5.429  1.00 30.00           C  
ATOM   2506  H   ALA D 168      -5.238 -20.697  -2.635  1.00 30.00           H  
ATOM   2507  HA  ALA D 168      -7.358 -21.877  -4.211  1.00 30.00           H  
ATOM   2509  HB1 ALA D 168      -5.897 -22.741  -6.007  1.00 30.00           H  
ATOM   2510  HB2 ALA D 168      -5.826 -20.986  -6.016  1.00 30.00           H  
ATOM   2511  HB3 ALA D 168      -4.498 -21.917  -5.336  1.00 30.00           H  
TER    2512      ALA D 168
ATOM   2513  N   ASP E 169     -29.276  19.984  13.153  1.00110.00           N  
ATOM   2514  CA  ASP E 169     -30.313  20.949  12.737  1.00110.00           C  
ATOM   2515  C   ASP E 169     -29.604  22.224  12.212  1.00110.00           C  
ATOM   2516  O   ASP E 169     -29.815  22.605  11.060  1.00110.00           O  
ATOM   2517  CB  ASP E 169     -31.360  21.216  13.860  1.00110.00           C  
ATOM   2518  CG  ASP E 169     -32.429  22.291  13.573  1.00110.00           C  
ATOM   2519  OD1 ASP E 169     -32.741  23.049  14.518  1.00110.00           O  
ATOM   2520  OD2 ASP E 169     -32.986  22.281  12.452  1.00110.00           O1-
ATOM   2521  H1  ASP E 169     -28.957  20.151  14.096  1.00110.00           H  
ATOM   2522  H2  ASP E 169     -28.475  20.009  12.538  1.00110.00           H  
ATOM   2523  HA  ASP E 169     -30.847  20.516  11.889  1.00110.00           H  
ATOM   2524  HB3 ASP E 169     -30.834  21.483  14.779  1.00110.00           H  
ATOM   2525  HB2 ASP E 169     -31.887  20.288  14.086  1.00110.00           H  
ATOM   2526  N   ALA E 170     -28.818  22.876  13.089  1.00110.00           N  
ATOM   2527  CA  ALA E 170     -28.106  24.125  12.825  1.00110.00           C  
ATOM   2528  C   ALA E 170     -26.959  23.979  11.809  1.00110.00           C  
ATOM   2529  O   ALA E 170     -26.440  22.883  11.598  1.00110.00           O  
ATOM   2530  CB  ALA E 170     -27.582  24.672  14.163  1.00110.00           C  
ATOM   2531  H   ALA E 170     -28.720  22.504  14.021  1.00110.00           H  
ATOM   2532  HA  ALA E 170     -28.827  24.838  12.421  1.00110.00           H  
ATOM   2533  HB1 ALA E 170     -28.404  24.873  14.850  1.00110.00           H  
ATOM   2534  HB2 ALA E 170     -26.911  23.965  14.651  1.00110.00           H  
ATOM   2535  HB3 ALA E 170     -27.037  25.607  14.029  1.00110.00           H  
ATOM   2536  N   GLU E 171     -26.581  25.122  11.220  1.00110.00           N  
ATOM   2537  CA  GLU E 171     -25.505  25.254  10.235  1.00110.00           C  
ATOM   2538  C   GLU E 171     -24.126  25.497  10.885  1.00110.00           C  
ATOM   2539  O   GLU E 171     -23.118  25.385  10.188  1.00110.00           O  
ATOM   2540  CB  GLU E 171     -25.861  26.419   9.284  1.00110.00           C  
ATOM   2541  CG  GLU E 171     -27.223  26.292   8.561  1.00110.00           C  
ATOM   2542  CD  GLU E 171     -27.201  25.306   7.390  1.00110.00           C  
ATOM   2543  OE1 GLU E 171     -26.777  25.735   6.296  1.00110.00           O  
ATOM   2544  OE2 GLU E 171     -27.616  24.143   7.593  1.00110.00           O1-
ATOM   2545  H   GLU E 171     -27.075  25.974  11.439  1.00110.00           H  
ATOM   2546  HA  GLU E 171     -25.435  24.335   9.650  1.00110.00           H  
ATOM   2547  HB3 GLU E 171     -25.070  26.538   8.540  1.00110.00           H  
ATOM   2548  HB2 GLU E 171     -25.862  27.352   9.850  1.00110.00           H  
ATOM   2549  HG3 GLU E 171     -27.502  27.273   8.171  1.00110.00           H  
ATOM   2550  HG2 GLU E 171     -28.023  26.030   9.255  1.00110.00           H  
ATOM   2551  N   PHE E 172     -24.101  25.821  12.191  1.00110.00           N  
ATOM   2552  CA  PHE E 172     -22.892  26.067  12.973  1.00110.00           C  
ATOM   2553  C   PHE E 172     -23.049  25.372  14.333  1.00110.00           C  
ATOM   2554  O   PHE E 172     -23.768  25.867  15.201  1.00110.00           O  
ATOM   2555  CB  PHE E 172     -22.620  27.585  13.057  1.00110.00           C  
ATOM   2556  CG  PHE E 172     -21.373  27.978  13.832  1.00110.00           C  
ATOM   2557  CD1 PHE E 172     -21.470  28.496  15.141  1.00110.00           C  
ATOM   2558  CD2 PHE E 172     -20.096  27.716  13.291  1.00110.00           C  
ATOM   2559  CE1 PHE E 172     -20.317  28.790  15.858  1.00110.00           C  
ATOM   2560  CE2 PHE E 172     -18.956  28.010  14.027  1.00110.00           C  
ATOM   2561  CZ  PHE E 172     -19.066  28.551  15.302  1.00110.00           C  
ATOM   2562  H   PHE E 172     -24.972  25.886  12.698  1.00110.00           H  
ATOM   2563  HA  PHE E 172     -22.037  25.610  12.471  1.00110.00           H  
ATOM   2564  HB3 PHE E 172     -23.484  28.104  13.477  1.00110.00           H  
ATOM   2565  HB2 PHE E 172     -22.505  27.974  12.045  1.00110.00           H  
ATOM   2566  HD1 PHE E 172     -22.438  28.667  15.589  1.00110.00           H  
ATOM   2567  HD2 PHE E 172     -20.001  27.285  12.305  1.00110.00           H  
ATOM   2568  HE1 PHE E 172     -20.394  29.196  16.856  1.00110.00           H  
ATOM   2569  HE2 PHE E 172     -17.980  27.815  13.607  1.00110.00           H  
ATOM   2570  HZ  PHE E 172     -18.175  28.777  15.868  1.00110.00           H  
ATOM   2571  N   ARG E 173     -22.408  24.200  14.441  1.00110.00           N  
ATOM   2572  CA  ARG E 173     -22.491  23.256  15.555  1.00110.00           C  
ATOM   2573  C   ARG E 173     -21.087  22.993  16.128  1.00110.00           C  
ATOM   2574  O   ARG E 173     -20.088  23.331  15.491  1.00110.00           O  
ATOM   2575  CB  ARG E 173     -23.086  21.938  15.001  1.00110.00           C  
ATOM   2576  CG  ARG E 173     -24.577  22.039  14.619  1.00110.00           C  
ATOM   2577  CD  ARG E 173     -25.109  20.855  13.790  1.00110.00           C  
ATOM   2578  NE  ARG E 173     -25.168  19.582  14.530  1.00110.00           N  
ATOM   2579  CZ  ARG E 173     -25.452  18.369  14.013  1.00110.00           C  
ATOM   2580  NH1 ARG E 173     -25.731  18.194  12.711  1.00110.00           N  
ATOM   2581  NH2 ARG E 173     -25.460  17.301  14.818  1.00110.00           N1+
ATOM   2582  H   ARG E 173     -21.825  23.897  13.674  1.00110.00           H  
ATOM   2583  HA  ARG E 173     -23.122  23.641  16.359  1.00110.00           H  
ATOM   2584  HB3 ARG E 173     -22.969  21.137  15.729  1.00110.00           H  
ATOM   2585  HB2 ARG E 173     -22.509  21.625  14.130  1.00110.00           H  
ATOM   2586  HG3 ARG E 173     -24.795  22.963  14.083  1.00110.00           H  
ATOM   2587  HG2 ARG E 173     -25.144  22.105  15.549  1.00110.00           H  
ATOM   2588  HD3 ARG E 173     -24.425  20.694  12.956  1.00110.00           H  
ATOM   2589  HD2 ARG E 173     -26.081  21.088  13.357  1.00110.00           H  
ATOM   2590  HE  ARG E 173     -24.969  19.641  15.523  1.00110.00           H  
ATOM   2591 HH12 ARG E 173     -25.954  17.279  12.349  1.00110.00           H  
ATOM   2592 HH11 ARG E 173     -25.730  18.988  12.087  1.00110.00           H  
ATOM   2593 HH22 ARG E 173     -25.672  16.382  14.459  1.00110.00           H  
ATOM   2594 HH21 ARG E 173     -25.283  17.412  15.812  1.00110.00           H  
ATOM   2595  N   HIS E 174     -21.049  22.341  17.304  1.00110.00           N  
ATOM   2596  CA  HIS E 174     -19.834  21.747  17.875  1.00110.00           C  
ATOM   2597  C   HIS E 174     -19.991  20.230  18.115  1.00110.00           C  
ATOM   2598  O   HIS E 174     -19.003  19.588  18.468  1.00110.00           O  
ATOM   2599  CB  HIS E 174     -19.404  22.510  19.152  1.00110.00           C  
ATOM   2600  CG  HIS E 174     -20.141  22.192  20.435  1.00110.00           C  
ATOM   2601  ND1 HIS E 174     -21.351  22.766  20.785  1.00110.00           N  
ATOM   2602  CD2 HIS E 174     -19.807  21.365  21.487  1.00110.00           C  
ATOM   2603  CE1 HIS E 174     -21.686  22.278  21.984  1.00110.00           C  
ATOM   2604  NE2 HIS E 174     -20.796  21.421  22.471  1.00110.00           N  
ATOM   2605  H   HIS E 174     -21.913  22.130  17.782  1.00110.00           H  
ATOM   2606  HA  HIS E 174     -19.017  21.844  17.158  1.00110.00           H  
ATOM   2607  HB3 HIS E 174     -19.465  23.585  18.978  1.00110.00           H  
ATOM   2608  HB2 HIS E 174     -18.348  22.310  19.336  1.00110.00           H  
ATOM   2609  HD1 HIS E 174     -21.879  23.435  20.243  1.00110.00           H  
ATOM   2610  HD2 HIS E 174     -18.936  20.739  21.611  1.00110.00           H  
ATOM   2611  HE1 HIS E 174     -22.590  22.555  22.506  1.00110.00           H  
ATOM   2612  N   ASP E 175     -21.206  19.685  17.926  1.00110.00           N  
ATOM   2613  CA  ASP E 175     -21.554  18.280  18.173  1.00110.00           C  
ATOM   2614  C   ASP E 175     -21.502  17.413  16.892  1.00110.00           C  
ATOM   2615  O   ASP E 175     -21.733  16.208  16.995  1.00110.00           O  
ATOM   2616  CB  ASP E 175     -22.928  18.139  18.885  1.00110.00           C  
ATOM   2617  CG  ASP E 175     -24.172  18.569  18.086  1.00110.00           C  
ATOM   2618  OD1 ASP E 175     -25.067  17.710  17.929  1.00110.00           O  
ATOM   2619  OD2 ASP E 175     -24.222  19.735  17.633  1.00110.00           O1-
ATOM   2620  H   ASP E 175     -21.977  20.266  17.630  1.00110.00           H  
ATOM   2621  HA  ASP E 175     -20.813  17.851  18.849  1.00110.00           H  
ATOM   2622  HB3 ASP E 175     -22.911  18.765  19.778  1.00110.00           H  
ATOM   2623  HB2 ASP E 175     -23.044  17.121  19.263  1.00110.00           H  
ATOM   2624  N   SER E 176     -21.215  18.018  15.726  1.00110.00           N  
ATOM   2625  CA  SER E 176     -21.128  17.344  14.429  1.00110.00           C  
ATOM   2626  C   SER E 176     -19.679  16.987  14.058  1.00110.00           C  
ATOM   2627  O   SER E 176     -18.749  17.709  14.420  1.00110.00           O  
ATOM   2628  CB  SER E 176     -21.787  18.244  13.365  1.00110.00           C  
ATOM   2629  OG  SER E 176     -21.103  19.469  13.187  1.00110.00           O  
ATOM   2630  H   SER E 176     -21.022  19.009  15.716  1.00110.00           H  
ATOM   2631  HA  SER E 176     -21.705  16.418  14.468  1.00110.00           H  
ATOM   2632  HB3 SER E 176     -22.817  18.455  13.637  1.00110.00           H  
ATOM   2633  HB2 SER E 176     -21.821  17.729  12.404  1.00110.00           H  
ATOM   2634  HG  SER E 176     -20.233  19.285  12.824  1.00110.00           H  
ATOM   2635  N   GLY E 177     -19.539  15.886  13.301  1.00110.00           N  
ATOM   2636  CA  GLY E 177     -18.263  15.375  12.809  1.00110.00           C  
ATOM   2637  C   GLY E 177     -17.798  16.109  11.544  1.00110.00           C  
ATOM   2638  O   GLY E 177     -18.538  16.884  10.936  1.00110.00           O  
ATOM   2639  H   GLY E 177     -20.361  15.364  13.036  1.00110.00           H  
ATOM   2640  HA3 GLY E 177     -18.376  14.314  12.586  1.00110.00           H  
ATOM   2641  HA2 GLY E 177     -17.500  15.465  13.582  1.00110.00           H  
ATOM   2642  N   TYR E 178     -16.547  15.826  11.154  1.00110.00           N  
ATOM   2643  CA  TYR E 178     -15.866  16.402   9.998  1.00110.00           C  
ATOM   2644  C   TYR E 178     -14.815  15.425   9.455  1.00110.00           C  
ATOM   2645  O   TYR E 178     -14.281  14.609  10.205  1.00110.00           O  
ATOM   2646  CB  TYR E 178     -15.263  17.778  10.363  1.00110.00           C  
ATOM   2647  CG  TYR E 178     -14.262  17.830  11.511  1.00110.00           C  
ATOM   2648  CD1 TYR E 178     -14.716  17.924  12.844  1.00110.00           C  
ATOM   2649  CD2 TYR E 178     -12.875  17.837  11.251  1.00110.00           C  
ATOM   2650  CE1 TYR E 178     -13.797  18.018  13.906  1.00110.00           C  
ATOM   2651  CE2 TYR E 178     -11.954  17.941  12.313  1.00110.00           C  
ATOM   2652  CZ  TYR E 178     -12.413  18.028  13.641  1.00110.00           C  
ATOM   2653  OH  TYR E 178     -11.519  18.125  14.666  1.00110.00           O  
ATOM   2654  H   TYR E 178     -16.004  15.158  11.688  1.00110.00           H  
ATOM   2655  HA  TYR E 178     -16.603  16.549   9.206  1.00110.00           H  
ATOM   2656  HB3 TYR E 178     -16.073  18.470  10.597  1.00110.00           H  
ATOM   2657  HB2 TYR E 178     -14.781  18.187   9.477  1.00110.00           H  
ATOM   2658  HD1 TYR E 178     -15.775  17.930  13.057  1.00110.00           H  
ATOM   2659  HD2 TYR E 178     -12.513  17.782  10.235  1.00110.00           H  
ATOM   2660  HE1 TYR E 178     -14.158  18.085  14.922  1.00110.00           H  
ATOM   2661  HE2 TYR E 178     -10.894  17.961  12.109  1.00110.00           H  
ATOM   2662  HH  TYR E 178     -11.939  18.176  15.528  1.00110.00           H  
ATOM   2663  N   GLU E 179     -14.540  15.547   8.147  1.00 30.00           N  
ATOM   2664  CA  GLU E 179     -13.554  14.751   7.414  1.00 30.00           C  
ATOM   2665  C   GLU E 179     -12.154  15.390   7.451  1.00 30.00           C  
ATOM   2666  O   GLU E 179     -11.979  16.487   7.982  1.00 30.00           O  
ATOM   2667  CB  GLU E 179     -14.039  14.571   5.952  1.00 30.00           C  
ATOM   2668  CG  GLU E 179     -15.391  13.839   5.757  1.00 30.00           C  
ATOM   2669  CD  GLU E 179     -15.350  12.306   5.888  1.00 30.00           C  
ATOM   2670  OE1 GLU E 179     -14.573  11.785   6.718  1.00 30.00           O  
ATOM   2671  OE2 GLU E 179     -16.115  11.656   5.140  1.00 30.00           O1-
ATOM   2672  H   GLU E 179     -15.019  16.252   7.604  1.00 30.00           H  
ATOM   2673  HA  GLU E 179     -13.456  13.778   7.895  1.00 30.00           H  
ATOM   2674  HB3 GLU E 179     -13.281  14.055   5.360  1.00 30.00           H  
ATOM   2675  HB2 GLU E 179     -14.124  15.558   5.495  1.00 30.00           H  
ATOM   2676  HG3 GLU E 179     -15.762  14.085   4.761  1.00 30.00           H  
ATOM   2677  HG2 GLU E 179     -16.140  14.225   6.449  1.00 30.00           H  
ATOM   2678  N   VAL E 180     -11.184  14.669   6.869  1.00 30.00           N  
ATOM   2679  CA  VAL E 180      -9.793  15.088   6.700  1.00 30.00           C  
ATOM   2680  C   VAL E 180      -9.383  14.907   5.222  1.00 30.00           C  
ATOM   2681  O   VAL E 180      -9.985  14.090   4.523  1.00 30.00           O  
ATOM   2682  CB  VAL E 180      -8.876  14.247   7.638  1.00 30.00           C  
ATOM   2683  CG1 VAL E 180      -8.734  12.759   7.260  1.00 30.00           C  
ATOM   2684  CG2 VAL E 180      -7.492  14.881   7.848  1.00 30.00           C  
ATOM   2685  H   VAL E 180     -11.417  13.778   6.454  1.00 30.00           H  
ATOM   2686  HA  VAL E 180      -9.690  16.147   6.944  1.00 30.00           H  
ATOM   2687  HB  VAL E 180      -9.356  14.252   8.612  1.00 30.00           H  
ATOM   2688 HG11 VAL E 180      -9.708  12.275   7.185  1.00 30.00           H  
ATOM   2689 HG12 VAL E 180      -8.220  12.623   6.310  1.00 30.00           H  
ATOM   2690 HG13 VAL E 180      -8.165  12.218   8.017  1.00 30.00           H  
ATOM   2691 HG21 VAL E 180      -6.888  14.821   6.945  1.00 30.00           H  
ATOM   2692 HG22 VAL E 180      -7.573  15.928   8.139  1.00 30.00           H  
ATOM   2693 HG23 VAL E 180      -6.945  14.365   8.637  1.00 30.00           H  
ATOM   2694  N   HIS E 181      -8.377  15.677   4.766  1.00 30.00           N  
ATOM   2695  CA  HIS E 181      -7.900  15.716   3.372  1.00 30.00           C  
ATOM   2696  C   HIS E 181      -7.180  14.444   2.861  1.00 30.00           C  
ATOM   2697  O   HIS E 181      -6.729  14.438   1.715  1.00 30.00           O  
ATOM   2698  CB  HIS E 181      -7.058  16.992   3.140  1.00 30.00           C  
ATOM   2699  CG  HIS E 181      -5.674  17.030   3.754  1.00 30.00           C  
ATOM   2700  ND1 HIS E 181      -4.563  17.450   3.043  1.00 30.00           N  
ATOM   2701  CD2 HIS E 181      -5.200  16.728   5.013  1.00 30.00           C  
ATOM   2702  CE1 HIS E 181      -3.509  17.374   3.857  1.00 30.00           C  
ATOM   2703  NE2 HIS E 181      -3.821  16.945   5.072  1.00 30.00           N  
ATOM   2704  H   HIS E 181      -7.928  16.322   5.399  1.00 30.00           H  
ATOM   2705  HA  HIS E 181      -8.792  15.816   2.752  1.00 30.00           H  
ATOM   2706  HB3 HIS E 181      -7.605  17.862   3.506  1.00 30.00           H  
ATOM   2707  HB2 HIS E 181      -6.952  17.153   2.066  1.00 30.00           H  
ATOM   2708  HD1 HIS E 181      -4.548  17.765   2.080  1.00 30.00           H  
ATOM   2709  HD2 HIS E 181      -5.738  16.380   5.880  1.00 30.00           H  
ATOM   2710  HE1 HIS E 181      -2.506  17.642   3.557  1.00 30.00           H  
ATOM   2711  N   HIS E 182      -7.100  13.397   3.699  1.00 30.00           N  
ATOM   2712  CA  HIS E 182      -6.575  12.076   3.359  1.00 30.00           C  
ATOM   2713  C   HIS E 182      -7.667  11.189   2.748  1.00 30.00           C  
ATOM   2714  O   HIS E 182      -8.846  11.344   3.071  1.00 30.00           O  
ATOM   2715  CB  HIS E 182      -5.985  11.413   4.622  1.00 30.00           C  
ATOM   2716  CG  HIS E 182      -5.032  12.280   5.409  1.00 30.00           C  
ATOM   2717  ND1 HIS E 182      -3.986  12.971   4.823  1.00 30.00           N  
ATOM   2718  CD2 HIS E 182      -4.988  12.609   6.746  1.00 30.00           C  
ATOM   2719  CE1 HIS E 182      -3.378  13.660   5.789  1.00 30.00           C  
ATOM   2720  NE2 HIS E 182      -3.932  13.491   6.983  1.00 30.00           N  
ATOM   2721  H   HIS E 182      -7.504  13.481   4.620  1.00 30.00           H  
ATOM   2722  HA  HIS E 182      -5.779  12.189   2.625  1.00 30.00           H  
ATOM   2723  HB3 HIS E 182      -5.451  10.503   4.343  1.00 30.00           H  
ATOM   2724  HB2 HIS E 182      -6.784  11.094   5.292  1.00 30.00           H  
ATOM   2725  HD1 HIS E 182      -3.749  12.980   3.838  1.00 30.00           H  
ATOM   2726  HD2 HIS E 182      -5.637  12.294   7.549  1.00 30.00           H  
ATOM   2727  HE1 HIS E 182      -2.530  14.304   5.614  1.00 30.00           H  
ATOM   2728  N   GLN E 183      -7.221  10.251   1.900  1.00 30.00           N  
ATOM   2729  CA  GLN E 183      -8.012   9.215   1.233  1.00 30.00           C  
ATOM   2730  C   GLN E 183      -8.815   8.345   2.222  1.00 30.00           C  
ATOM   2731  O   GLN E 183      -8.331   8.063   3.320  1.00 30.00           O  
ATOM   2732  CB  GLN E 183      -7.063   8.373   0.340  1.00 30.00           C  
ATOM   2733  CG  GLN E 183      -6.141   7.324   1.017  1.00 30.00           C  
ATOM   2734  CD  GLN E 183      -5.201   7.865   2.103  1.00 30.00           C  
ATOM   2735  OE1 GLN E 183      -4.554   8.894   1.923  1.00 30.00           O  
ATOM   2736  NE2 GLN E 183      -5.117   7.163   3.234  1.00 30.00           N  
ATOM   2737  H   GLN E 183      -6.225  10.191   1.736  1.00 30.00           H  
ATOM   2738  HA  GLN E 183      -8.717   9.738   0.585  1.00 30.00           H  
ATOM   2739  HB3 GLN E 183      -6.451   9.049  -0.260  1.00 30.00           H  
ATOM   2740  HB2 GLN E 183      -7.679   7.839  -0.386  1.00 30.00           H  
ATOM   2741  HG3 GLN E 183      -5.524   6.860   0.249  1.00 30.00           H  
ATOM   2742  HG2 GLN E 183      -6.748   6.518   1.433  1.00 30.00           H  
ATOM   2743 HE22 GLN E 183      -4.528   7.486   3.992  1.00 30.00           H  
ATOM   2744 HE21 GLN E 183      -5.662   6.322   3.360  1.00 30.00           H  
ATOM   2745  N   LYS E 184     -10.025   7.941   1.806  1.00 30.00           N  
ATOM   2746  CA  LYS E 184     -10.957   7.189   2.643  1.00 30.00           C  
ATOM   2747  C   LYS E 184     -11.478   5.975   1.864  1.00 30.00           C  
ATOM   2748  O   LYS E 184     -12.568   6.025   1.295  1.00 30.00           O  
ATOM   2749  CB  LYS E 184     -12.070   8.137   3.151  1.00 30.00           C  
ATOM   2750  CG  LYS E 184     -12.943   7.500   4.249  1.00 30.00           C  
ATOM   2751  CD  LYS E 184     -13.985   8.460   4.843  1.00 30.00           C  
ATOM   2752  CE  LYS E 184     -14.595   7.896   6.139  1.00 30.00           C  
ATOM   2753  NZ  LYS E 184     -15.643   8.769   6.693  1.00 30.00           N1+
ATOM   2754  H   LYS E 184     -10.351   8.193   0.882  1.00 30.00           H  
ATOM   2755  HA  LYS E 184     -10.443   6.790   3.520  1.00 30.00           H  
ATOM   2756  HB3 LYS E 184     -12.688   8.491   2.325  1.00 30.00           H  
ATOM   2757  HB2 LYS E 184     -11.601   9.027   3.574  1.00 30.00           H  
ATOM   2758  HG3 LYS E 184     -12.290   7.145   5.048  1.00 30.00           H  
ATOM   2759  HG2 LYS E 184     -13.454   6.618   3.862  1.00 30.00           H  
ATOM   2760  HD3 LYS E 184     -14.769   8.631   4.105  1.00 30.00           H  
ATOM   2761  HD2 LYS E 184     -13.528   9.432   5.035  1.00 30.00           H  
ATOM   2762  HE3 LYS E 184     -13.816   7.775   6.893  1.00 30.00           H  
ATOM   2763  HE2 LYS E 184     -15.028   6.912   5.959  1.00 30.00           H  
ATOM   2764  HZ1 LYS E 184     -15.277   9.705   6.825  1.00 30.00           H  
ATOM   2765  HZ2 LYS E 184     -16.420   8.814   6.046  1.00 30.00           H  
ATOM   2766  HZ3 LYS E 184     -15.972   8.405   7.576  1.00 30.00           H  
ATOM   2767  N   LEU E 185     -10.669   4.903   1.855  1.00 30.00           N  
ATOM   2768  CA  LEU E 185     -11.026   3.625   1.244  1.00 30.00           C  
ATOM   2769  C   LEU E 185     -11.804   2.768   2.258  1.00 30.00           C  
ATOM   2770  O   LEU E 185     -11.377   2.647   3.408  1.00 30.00           O  
ATOM   2771  CB  LEU E 185      -9.740   2.936   0.725  1.00 30.00           C  
ATOM   2772  CG  LEU E 185      -9.950   1.887  -0.397  1.00 30.00           C  
ATOM   2773  CD1 LEU E 185      -8.664   1.719  -1.223  1.00 30.00           C  
ATOM   2774  CD2 LEU E 185     -10.456   0.519   0.106  1.00 30.00           C  
ATOM   2775  H   LEU E 185      -9.787   4.935   2.345  1.00 30.00           H  
ATOM   2776  HA  LEU E 185     -11.655   3.839   0.384  1.00 30.00           H  
ATOM   2777  HB3 LEU E 185      -9.157   2.515   1.545  1.00 30.00           H  
ATOM   2778  HB2 LEU E 185      -9.110   3.723   0.307  1.00 30.00           H  
ATOM   2779  HG  LEU E 185     -10.698   2.280  -1.086  1.00 30.00           H  
ATOM   2780 HD11 LEU E 185      -8.347   2.665  -1.663  1.00 30.00           H  
ATOM   2781 HD12 LEU E 185      -7.844   1.345  -0.608  1.00 30.00           H  
ATOM   2782 HD13 LEU E 185      -8.810   1.017  -2.043  1.00 30.00           H  
ATOM   2783 HD21 LEU E 185     -11.470   0.331  -0.247  1.00 30.00           H  
ATOM   2784 HD22 LEU E 185      -9.837  -0.304  -0.253  1.00 30.00           H  
ATOM   2785 HD23 LEU E 185     -10.466   0.455   1.194  1.00 30.00           H  
ATOM   2786  N   VAL E 186     -12.914   2.172   1.798  1.00 30.00           N  
ATOM   2787  CA  VAL E 186     -13.670   1.155   2.527  1.00 30.00           C  
ATOM   2788  C   VAL E 186     -13.873  -0.032   1.574  1.00 30.00           C  
ATOM   2789  O   VAL E 186     -14.291   0.174   0.436  1.00 30.00           O  
ATOM   2790  CB  VAL E 186     -15.068   1.659   2.997  1.00 30.00           C  
ATOM   2791  CG1 VAL E 186     -15.916   0.569   3.692  1.00 30.00           C  
ATOM   2792  CG2 VAL E 186     -14.948   2.879   3.928  1.00 30.00           C  
ATOM   2793  H   VAL E 186     -13.200   2.327   0.839  1.00 30.00           H  
ATOM   2794  HA  VAL E 186     -13.110   0.814   3.399  1.00 30.00           H  
ATOM   2795  HB  VAL E 186     -15.629   1.989   2.120  1.00 30.00           H  
ATOM   2796 HG11 VAL E 186     -16.840   0.986   4.096  1.00 30.00           H  
ATOM   2797 HG12 VAL E 186     -16.208  -0.227   3.007  1.00 30.00           H  
ATOM   2798 HG13 VAL E 186     -15.374   0.113   4.521  1.00 30.00           H  
ATOM   2799 HG21 VAL E 186     -14.353   2.644   4.812  1.00 30.00           H  
ATOM   2800 HG22 VAL E 186     -14.477   3.723   3.425  1.00 30.00           H  
ATOM   2801 HG23 VAL E 186     -15.928   3.217   4.268  1.00 30.00           H  
ATOM   2802  N   PHE E 187     -13.577  -1.244   2.060  1.00 30.00           N  
ATOM   2803  CA  PHE E 187     -13.759  -2.490   1.324  1.00 30.00           C  
ATOM   2804  C   PHE E 187     -14.741  -3.360   2.120  1.00 30.00           C  
ATOM   2805  O   PHE E 187     -14.390  -3.838   3.197  1.00 30.00           O  
ATOM   2806  CB  PHE E 187     -12.372  -3.122   1.061  1.00 30.00           C  
ATOM   2807  CG  PHE E 187     -12.311  -4.431   0.284  1.00 30.00           C  
ATOM   2808  CD1 PHE E 187     -13.331  -4.815  -0.617  1.00 30.00           C  
ATOM   2809  CD2 PHE E 187     -11.125  -5.194   0.325  1.00 30.00           C  
ATOM   2810  CE1 PHE E 187     -13.197  -5.976  -1.364  1.00 30.00           C  
ATOM   2811  CE2 PHE E 187     -11.004  -6.347  -0.438  1.00 30.00           C  
ATOM   2812  CZ  PHE E 187     -12.045  -6.745  -1.264  1.00 30.00           C  
ATOM   2813  H   PHE E 187     -13.217  -1.333   3.002  1.00 30.00           H  
ATOM   2814  HA  PHE E 187     -14.204  -2.282   0.352  1.00 30.00           H  
ATOM   2815  HB3 PHE E 187     -11.848  -3.264   2.007  1.00 30.00           H  
ATOM   2816  HB2 PHE E 187     -11.772  -2.404   0.499  1.00 30.00           H  
ATOM   2817  HD1 PHE E 187     -14.231  -4.231  -0.731  1.00 30.00           H  
ATOM   2818  HD2 PHE E 187     -10.307  -4.893   0.963  1.00 30.00           H  
ATOM   2819  HE1 PHE E 187     -13.996  -6.280  -2.021  1.00 30.00           H  
ATOM   2820  HE2 PHE E 187     -10.101  -6.938  -0.384  1.00 30.00           H  
ATOM   2821  HZ  PHE E 187     -11.958  -7.655  -1.833  1.00 30.00           H  
ATOM   2822  N   PHE E 188     -15.963  -3.491   1.575  1.00 30.00           N  
ATOM   2823  CA  PHE E 188     -17.170  -4.072   2.173  1.00 30.00           C  
ATOM   2824  C   PHE E 188     -17.777  -3.148   3.239  1.00 30.00           C  
ATOM   2825  O   PHE E 188     -17.612  -3.398   4.433  1.00 30.00           O  
ATOM   2826  CB  PHE E 188     -16.966  -5.523   2.675  1.00 30.00           C  
ATOM   2827  CG  PHE E 188     -16.586  -6.520   1.597  1.00 30.00           C  
ATOM   2828  CD1 PHE E 188     -17.496  -6.827   0.564  1.00 30.00           C  
ATOM   2829  CD2 PHE E 188     -15.302  -7.104   1.582  1.00 30.00           C  
ATOM   2830  CE1 PHE E 188     -17.133  -7.720  -0.434  1.00 30.00           C  
ATOM   2831  CE2 PHE E 188     -14.966  -8.009   0.584  1.00 30.00           C  
ATOM   2832  CZ  PHE E 188     -15.876  -8.310  -0.421  1.00 30.00           C  
ATOM   2833  H   PHE E 188     -16.123  -3.047   0.680  1.00 30.00           H  
ATOM   2834  HA  PHE E 188     -17.911  -4.116   1.377  1.00 30.00           H  
ATOM   2835  HB3 PHE E 188     -17.891  -5.878   3.131  1.00 30.00           H  
ATOM   2836  HB2 PHE E 188     -16.223  -5.565   3.469  1.00 30.00           H  
ATOM   2837  HD1 PHE E 188     -18.478  -6.376   0.548  1.00 30.00           H  
ATOM   2838  HD2 PHE E 188     -14.582  -6.861   2.350  1.00 30.00           H  
ATOM   2839  HE1 PHE E 188     -17.828  -7.949  -1.227  1.00 30.00           H  
ATOM   2840  HE2 PHE E 188     -13.987  -8.465   0.580  1.00 30.00           H  
ATOM   2841  HZ  PHE E 188     -15.603  -8.996  -1.207  1.00 30.00           H  
ATOM   2842  N   ALA E 189     -18.485  -2.104   2.769  1.00 30.00           N  
ATOM   2843  CA  ALA E 189     -19.320  -1.221   3.592  1.00 30.00           C  
ATOM   2844  C   ALA E 189     -20.610  -1.910   4.078  1.00 30.00           C  
ATOM   2845  O   ALA E 189     -21.104  -1.564   5.151  1.00 30.00           O  
ATOM   2846  CB  ALA E 189     -19.658   0.046   2.791  1.00 30.00           C  
ATOM   2847  H   ALA E 189     -18.567  -1.972   1.770  1.00 30.00           H  
ATOM   2848  HA  ALA E 189     -18.743  -0.922   4.468  1.00 30.00           H  
ATOM   2849  HB1 ALA E 189     -20.250  -0.183   1.905  1.00 30.00           H  
ATOM   2850  HB2 ALA E 189     -20.230   0.751   3.394  1.00 30.00           H  
ATOM   2851  HB3 ALA E 189     -18.753   0.557   2.463  1.00 30.00           H  
ATOM   2852  N   GLU E 190     -21.101  -2.879   3.288  1.00 30.00           N  
ATOM   2853  CA  GLU E 190     -22.229  -3.758   3.591  1.00 30.00           C  
ATOM   2854  C   GLU E 190     -21.717  -5.137   4.042  1.00 30.00           C  
ATOM   2855  O   GLU E 190     -20.540  -5.453   3.851  1.00 30.00           O  
ATOM   2856  CB  GLU E 190     -23.094  -3.900   2.319  1.00 30.00           C  
ATOM   2857  CG  GLU E 190     -23.637  -2.567   1.754  1.00 30.00           C  
ATOM   2858  CD  GLU E 190     -24.579  -1.789   2.682  1.00 30.00           C  
ATOM   2859  OE1 GLU E 190     -25.440  -2.433   3.323  1.00 30.00           O  
ATOM   2860  OE2 GLU E 190     -24.438  -0.546   2.720  1.00 30.00           O1-
ATOM   2861  H   GLU E 190     -20.621  -3.083   2.423  1.00 30.00           H  
ATOM   2862  HA  GLU E 190     -22.830  -3.338   4.399  1.00 30.00           H  
ATOM   2863  HB3 GLU E 190     -23.928  -4.578   2.508  1.00 30.00           H  
ATOM   2864  HB2 GLU E 190     -22.507  -4.386   1.538  1.00 30.00           H  
ATOM   2865  HG3 GLU E 190     -24.208  -2.785   0.855  1.00 30.00           H  
ATOM   2866  HG2 GLU E 190     -22.808  -1.932   1.438  1.00 30.00           H  
ATOM   2867  N   ASP E 191     -22.624  -5.939   4.627  1.00 30.00           N  
ATOM   2868  CA  ASP E 191     -22.370  -7.316   5.075  1.00 30.00           C  
ATOM   2869  C   ASP E 191     -22.046  -8.264   3.903  1.00 30.00           C  
ATOM   2870  O   ASP E 191     -22.484  -8.036   2.775  1.00 30.00           O  
ATOM   2871  CB  ASP E 191     -23.510  -7.913   5.947  1.00 30.00           C  
ATOM   2872  CG  ASP E 191     -24.908  -8.070   5.311  1.00 30.00           C  
ATOM   2873  OD1 ASP E 191     -25.331  -7.179   4.539  1.00 30.00           O  
ATOM   2874  OD2 ASP E 191     -25.593  -9.041   5.702  1.00 30.00           O1-
ATOM   2875  H   ASP E 191     -23.583  -5.629   4.719  1.00 30.00           H  
ATOM   2876  HA  ASP E 191     -21.478  -7.285   5.702  1.00 30.00           H  
ATOM   2877  HB3 ASP E 191     -23.647  -7.264   6.813  1.00 30.00           H  
ATOM   2878  HB2 ASP E 191     -23.180  -8.868   6.361  1.00 30.00           H  
ATOM   2879  N   VAL E 192     -21.289  -9.323   4.218  1.00 30.00           N  
ATOM   2880  CA  VAL E 192     -20.899 -10.377   3.286  1.00 30.00           C  
ATOM   2881  C   VAL E 192     -21.437 -11.721   3.809  1.00 30.00           C  
ATOM   2882  O   VAL E 192     -21.469 -11.937   5.021  1.00 30.00           O  
ATOM   2883  CB  VAL E 192     -19.348 -10.465   3.179  1.00 30.00           C  
ATOM   2884  CG1 VAL E 192     -18.817 -11.632   2.319  1.00 30.00           C  
ATOM   2885  CG2 VAL E 192     -18.753  -9.146   2.658  1.00 30.00           C  
ATOM   2886  H   VAL E 192     -20.986  -9.450   5.176  1.00 30.00           H  
ATOM   2887  HA  VAL E 192     -21.316 -10.195   2.295  1.00 30.00           H  
ATOM   2888  HB  VAL E 192     -18.955 -10.611   4.184  1.00 30.00           H  
ATOM   2889 HG11 VAL E 192     -17.738 -11.561   2.179  1.00 30.00           H  
ATOM   2890 HG12 VAL E 192     -19.002 -12.596   2.790  1.00 30.00           H  
ATOM   2891 HG13 VAL E 192     -19.278 -11.641   1.331  1.00 30.00           H  
ATOM   2892 HG21 VAL E 192     -18.956  -8.314   3.332  1.00 30.00           H  
ATOM   2893 HG22 VAL E 192     -17.670  -9.212   2.552  1.00 30.00           H  
ATOM   2894 HG23 VAL E 192     -19.168  -8.892   1.682  1.00 30.00           H  
ATOM   2895  N   GLY E 193     -21.828 -12.611   2.882  1.00 30.00           N  
ATOM   2896  CA  GLY E 193     -22.247 -13.975   3.199  1.00 30.00           C  
ATOM   2897  C   GLY E 193     -21.005 -14.827   3.480  1.00 30.00           C  
ATOM   2898  O   GLY E 193     -20.754 -15.187   4.628  1.00 30.00           O  
ATOM   2899  H   GLY E 193     -21.796 -12.349   1.905  1.00 30.00           H  
ATOM   2900  HA3 GLY E 193     -22.803 -14.394   2.362  1.00 30.00           H  
ATOM   2901  HA2 GLY E 193     -22.917 -13.984   4.060  1.00 30.00           H  
ATOM   2902  N   SER E 194     -20.223 -15.125   2.432  1.00 30.00           N  
ATOM   2903  CA  SER E 194     -18.981 -15.893   2.512  1.00 30.00           C  
ATOM   2904  C   SER E 194     -17.881 -15.222   1.676  1.00 30.00           C  
ATOM   2905  O   SER E 194     -18.180 -14.541   0.695  1.00 30.00           O  
ATOM   2906  CB  SER E 194     -19.262 -17.358   2.110  1.00 30.00           C  
ATOM   2907  OG  SER E 194     -19.649 -17.488   0.755  1.00 30.00           O  
ATOM   2908  H   SER E 194     -20.471 -14.785   1.514  1.00 30.00           H  
ATOM   2909  HA  SER E 194     -18.628 -15.892   3.545  1.00 30.00           H  
ATOM   2910  HB3 SER E 194     -20.042 -17.783   2.743  1.00 30.00           H  
ATOM   2911  HB2 SER E 194     -18.369 -17.964   2.270  1.00 30.00           H  
ATOM   2912  HG  SER E 194     -20.521 -17.094   0.653  1.00 30.00           H  
ATOM   2913  N   ASN E 195     -16.623 -15.425   2.094  1.00 30.00           N  
ATOM   2914  CA  ASN E 195     -15.442 -14.862   1.447  1.00 30.00           C  
ATOM   2915  C   ASN E 195     -14.392 -15.960   1.227  1.00 30.00           C  
ATOM   2916  O   ASN E 195     -14.136 -16.755   2.130  1.00 30.00           O  
ATOM   2917  CB  ASN E 195     -14.875 -13.717   2.317  1.00 30.00           C  
ATOM   2918  CG  ASN E 195     -13.774 -12.937   1.595  1.00 30.00           C  
ATOM   2919  OD1 ASN E 195     -14.034 -12.276   0.597  1.00 30.00           O  
ATOM   2920  ND2 ASN E 195     -12.539 -13.023   2.084  1.00 30.00           N  
ATOM   2921  H   ASN E 195     -16.450 -15.989   2.917  1.00 30.00           H  
ATOM   2922  HA  ASN E 195     -15.694 -14.467   0.460  1.00 30.00           H  
ATOM   2923  HB3 ASN E 195     -14.512 -14.098   3.274  1.00 30.00           H  
ATOM   2924  HB2 ASN E 195     -15.669 -13.009   2.555  1.00 30.00           H  
ATOM   2925 HD22 ASN E 195     -11.774 -12.551   1.625  1.00 30.00           H  
ATOM   2926 HD21 ASN E 195     -12.353 -13.561   2.923  1.00 30.00           H  
ATOM   2927  N   LYS E 196     -13.776 -15.935   0.036  1.00 30.00           N  
ATOM   2928  CA  LYS E 196     -12.683 -16.809  -0.381  1.00 30.00           C  
ATOM   2929  C   LYS E 196     -11.955 -16.231  -1.611  1.00 30.00           C  
ATOM   2930  O   LYS E 196     -11.562 -16.994  -2.495  1.00 30.00           O  
ATOM   2931  CB  LYS E 196     -13.171 -18.270  -0.559  1.00 30.00           C  
ATOM   2932  CG  LYS E 196     -14.268 -18.462  -1.630  1.00 30.00           C  
ATOM   2933  CD  LYS E 196     -14.742 -19.916  -1.785  1.00 30.00           C  
ATOM   2934  CE  LYS E 196     -13.667 -20.857  -2.358  1.00 30.00           C  
ATOM   2935  NZ  LYS E 196     -14.187 -22.221  -2.561  1.00 30.00           N1+
ATOM   2936  H   LYS E 196     -14.086 -15.269  -0.661  1.00 30.00           H  
ATOM   2937  HA  LYS E 196     -11.949 -16.802   0.423  1.00 30.00           H  
ATOM   2938  HB3 LYS E 196     -13.536 -18.653   0.394  1.00 30.00           H  
ATOM   2939  HB2 LYS E 196     -12.308 -18.890  -0.800  1.00 30.00           H  
ATOM   2940  HG3 LYS E 196     -13.923 -18.098  -2.597  1.00 30.00           H  
ATOM   2941  HG2 LYS E 196     -15.130 -17.847  -1.372  1.00 30.00           H  
ATOM   2942  HD3 LYS E 196     -15.622 -19.923  -2.429  1.00 30.00           H  
ATOM   2943  HD2 LYS E 196     -15.078 -20.284  -0.814  1.00 30.00           H  
ATOM   2944  HE3 LYS E 196     -12.808 -20.918  -1.691  1.00 30.00           H  
ATOM   2945  HE2 LYS E 196     -13.306 -20.477  -3.315  1.00 30.00           H  
ATOM   2946  HZ1 LYS E 196     -13.456 -22.808  -2.937  1.00 30.00           H  
ATOM   2947  HZ2 LYS E 196     -14.500 -22.598  -1.678  1.00 30.00           H  
ATOM   2948  HZ3 LYS E 196     -14.961 -22.196  -3.208  1.00 30.00           H  
ATOM   2949  N   GLY E 197     -11.777 -14.900  -1.660  1.00 30.00           N  
ATOM   2950  CA  GLY E 197     -11.108 -14.262  -2.789  1.00 30.00           C  
ATOM   2951  C   GLY E 197     -11.047 -12.745  -2.608  1.00 30.00           C  
ATOM   2952  O   GLY E 197     -11.399 -12.025  -3.537  1.00 30.00           O  
ATOM   2953  H   GLY E 197     -12.097 -14.310  -0.905  1.00 30.00           H  
ATOM   2954  HA3 GLY E 197     -11.626 -14.500  -3.717  1.00 30.00           H  
ATOM   2955  HA2 GLY E 197     -10.090 -14.643  -2.882  1.00 30.00           H  
ATOM   2956  N   ALA E 198     -10.603 -12.257  -1.438  1.00 30.00           N  
ATOM   2957  CA  ALA E 198     -10.349 -10.837  -1.189  1.00 30.00           C  
ATOM   2958  C   ALA E 198      -8.838 -10.566  -1.151  1.00 30.00           C  
ATOM   2959  O   ALA E 198      -8.123 -11.226  -0.395  1.00 30.00           O  
ATOM   2960  CB  ALA E 198     -11.017 -10.414   0.126  1.00 30.00           C  
ATOM   2961  H   ALA E 198     -10.320 -12.893  -0.703  1.00 30.00           H  
ATOM   2962  HA  ALA E 198     -10.793 -10.225  -1.972  1.00 30.00           H  
ATOM   2963  HB1 ALA E 198     -10.782  -9.377   0.364  1.00 30.00           H  
ATOM   2964  HB2 ALA E 198     -12.102 -10.487   0.052  1.00 30.00           H  
ATOM   2965  HB3 ALA E 198     -10.698 -11.028   0.967  1.00 30.00           H  
ATOM   2966  N   ILE E 199      -8.395  -9.579  -1.947  1.00 30.00           N  
ATOM   2967  CA  ILE E 199      -7.033  -9.038  -1.941  1.00 30.00           C  
ATOM   2968  C   ILE E 199      -7.108  -7.503  -1.858  1.00 30.00           C  
ATOM   2969  O   ILE E 199      -7.975  -6.897  -2.489  1.00 30.00           O  
ATOM   2970  CB  ILE E 199      -6.197  -9.492  -3.185  1.00 30.00           C  
ATOM   2971  CG1 ILE E 199      -5.837 -10.994  -3.061  1.00 30.00           C  
ATOM   2972  CG2 ILE E 199      -4.912  -8.665  -3.451  1.00 30.00           C  
ATOM   2973  CD1 ILE E 199      -5.189 -11.601  -4.313  1.00 30.00           C  
ATOM   2974  H   ILE E 199      -9.053  -9.089  -2.541  1.00 30.00           H  
ATOM   2975  HA  ILE E 199      -6.518  -9.389  -1.050  1.00 30.00           H  
ATOM   2976  HB  ILE E 199      -6.834  -9.381  -4.062  1.00 30.00           H  
ATOM   2977 HG13 ILE E 199      -6.730 -11.576  -2.837  1.00 30.00           H  
ATOM   2978 HG12 ILE E 199      -5.168 -11.137  -2.211  1.00 30.00           H  
ATOM   2979 HG21 ILE E 199      -4.243  -8.686  -2.590  1.00 30.00           H  
ATOM   2980 HG22 ILE E 199      -4.356  -9.045  -4.308  1.00 30.00           H  
ATOM   2981 HG23 ILE E 199      -5.128  -7.621  -3.682  1.00 30.00           H  
ATOM   2982 HD11 ILE E 199      -5.351 -12.678  -4.353  1.00 30.00           H  
ATOM   2983 HD12 ILE E 199      -5.599 -11.168  -5.225  1.00 30.00           H  
ATOM   2984 HD13 ILE E 199      -4.113 -11.431  -4.315  1.00 30.00           H  
ATOM   2985  N   ILE E 200      -6.184  -6.910  -1.087  1.00 30.00           N  
ATOM   2986  CA  ILE E 200      -6.059  -5.466  -0.899  1.00 30.00           C  
ATOM   2987  C   ILE E 200      -4.600  -5.092  -0.568  1.00 30.00           C  
ATOM   2988  O   ILE E 200      -3.958  -5.771   0.232  1.00 30.00           O  
ATOM   2989  CB  ILE E 200      -7.076  -4.903   0.145  1.00 30.00           C  
ATOM   2990  CG1 ILE E 200      -6.932  -3.378   0.386  1.00 30.00           C  
ATOM   2991  CG2 ILE E 200      -7.075  -5.667   1.479  1.00 30.00           C  
ATOM   2992  CD1 ILE E 200      -8.178  -2.713   0.991  1.00 30.00           C  
ATOM   2993  H   ILE E 200      -5.512  -7.475  -0.586  1.00 30.00           H  
ATOM   2994  HA  ILE E 200      -6.293  -5.000  -1.850  1.00 30.00           H  
ATOM   2995  HB  ILE E 200      -8.064  -5.056  -0.288  1.00 30.00           H  
ATOM   2996 HG13 ILE E 200      -6.715  -2.879  -0.559  1.00 30.00           H  
ATOM   2997 HG12 ILE E 200      -6.074  -3.180   1.031  1.00 30.00           H  
ATOM   2998 HG21 ILE E 200      -6.131  -5.524   1.994  1.00 30.00           H  
ATOM   2999 HG22 ILE E 200      -7.868  -5.321   2.140  1.00 30.00           H  
ATOM   3000 HG23 ILE E 200      -7.225  -6.738   1.342  1.00 30.00           H  
ATOM   3001 HD11 ILE E 200      -8.045  -1.632   1.048  1.00 30.00           H  
ATOM   3002 HD12 ILE E 200      -9.063  -2.901   0.384  1.00 30.00           H  
ATOM   3003 HD13 ILE E 200      -8.377  -3.068   2.002  1.00 30.00           H  
ATOM   3004  N   GLY E 201      -4.094  -4.031  -1.214  1.00 30.00           N  
ATOM   3005  CA  GLY E 201      -2.723  -3.563  -1.034  1.00 30.00           C  
ATOM   3006  C   GLY E 201      -2.512  -2.291  -1.859  1.00 30.00           C  
ATOM   3007  O   GLY E 201      -3.472  -1.595  -2.194  1.00 30.00           O  
ATOM   3008  H   GLY E 201      -4.668  -3.516  -1.868  1.00 30.00           H  
ATOM   3009  HA3 GLY E 201      -2.013  -4.336  -1.334  1.00 30.00           H  
ATOM   3010  HA2 GLY E 201      -2.550  -3.323   0.013  1.00 30.00           H  
ATOM   3011  N   LEU E 202      -1.240  -1.979  -2.151  1.00 30.00           N  
ATOM   3012  CA  LEU E 202      -0.822  -0.832  -2.962  1.00 30.00           C  
ATOM   3013  C   LEU E 202      -0.166  -1.334  -4.262  1.00 30.00           C  
ATOM   3014  O   LEU E 202      -0.604  -0.953  -5.346  1.00 30.00           O  
ATOM   3015  CB  LEU E 202       0.127   0.102  -2.167  1.00 30.00           C  
ATOM   3016  CG  LEU E 202      -0.273   0.447  -0.711  1.00 30.00           C  
ATOM   3017  CD1 LEU E 202       0.768   1.380  -0.067  1.00 30.00           C  
ATOM   3018  CD2 LEU E 202      -1.698   1.021  -0.572  1.00 30.00           C  
ATOM   3019  H   LEU E 202      -0.492  -2.579  -1.829  1.00 30.00           H  
ATOM   3020  HA  LEU E 202      -1.693  -0.249  -3.260  1.00 30.00           H  
ATOM   3021  HB3 LEU E 202       0.220   1.030  -2.727  1.00 30.00           H  
ATOM   3022  HB2 LEU E 202       1.126  -0.333  -2.132  1.00 30.00           H  
ATOM   3023  HG  LEU E 202      -0.252  -0.479  -0.137  1.00 30.00           H  
ATOM   3024 HD11 LEU E 202       0.361   1.910   0.793  1.00 30.00           H  
ATOM   3025 HD12 LEU E 202       1.631   0.814   0.284  1.00 30.00           H  
ATOM   3026 HD13 LEU E 202       1.126   2.133  -0.767  1.00 30.00           H  
ATOM   3027 HD21 LEU E 202      -1.706   2.016  -0.126  1.00 30.00           H  
ATOM   3028 HD22 LEU E 202      -2.213   1.107  -1.527  1.00 30.00           H  
ATOM   3029 HD23 LEU E 202      -2.310   0.380   0.063  1.00 30.00           H  
ATOM   3030  N   MET E 203       0.829  -2.226  -4.127  1.00 30.00           N  
ATOM   3031  CA  MET E 203       1.409  -3.024  -5.205  1.00 30.00           C  
ATOM   3032  C   MET E 203       0.763  -4.414  -5.167  1.00 30.00           C  
ATOM   3033  O   MET E 203       0.681  -5.007  -4.093  1.00 30.00           O  
ATOM   3034  CB  MET E 203       2.940  -3.147  -5.000  1.00 30.00           C  
ATOM   3035  CG  MET E 203       3.755  -2.476  -6.108  1.00 30.00           C  
ATOM   3036  SD  MET E 203       5.541  -2.707  -5.926  1.00 30.00           S  
ATOM   3037  CE  MET E 203       6.108  -1.819  -7.396  1.00 30.00           C  
ATOM   3038  H   MET E 203       1.115  -2.495  -3.193  1.00 30.00           H  
ATOM   3039  HA  MET E 203       1.203  -2.561  -6.173  1.00 30.00           H  
ATOM   3040  HB3 MET E 203       3.250  -4.192  -4.942  1.00 30.00           H  
ATOM   3041  HB2 MET E 203       3.234  -2.725  -4.039  1.00 30.00           H  
ATOM   3042  HG3 MET E 203       3.540  -1.411  -6.133  1.00 30.00           H  
ATOM   3043  HG2 MET E 203       3.455  -2.868  -7.078  1.00 30.00           H  
ATOM   3044  HE1 MET E 203       5.830  -0.767  -7.340  1.00 30.00           H  
ATOM   3045  HE2 MET E 203       7.190  -1.884  -7.477  1.00 30.00           H  
ATOM   3046  HE3 MET E 203       5.668  -2.245  -8.296  1.00 30.00           H  
ATOM   3047  N   VAL E 204       0.349  -4.908  -6.340  1.00 30.00           N  
ATOM   3048  CA  VAL E 204      -0.226  -6.235  -6.544  1.00 30.00           C  
ATOM   3049  C   VAL E 204       0.415  -6.814  -7.818  1.00 30.00           C  
ATOM   3050  O   VAL E 204       0.195  -6.272  -8.901  1.00 30.00           O  
ATOM   3051  CB  VAL E 204      -1.779  -6.177  -6.687  1.00 30.00           C  
ATOM   3052  CG1 VAL E 204      -2.427  -7.495  -7.161  1.00 30.00           C  
ATOM   3053  CG2 VAL E 204      -2.457  -5.723  -5.379  1.00 30.00           C  
ATOM   3054  H   VAL E 204       0.432  -4.342  -7.176  1.00 30.00           H  
ATOM   3055  HA  VAL E 204       0.017  -6.888  -5.706  1.00 30.00           H  
ATOM   3056  HB  VAL E 204      -2.021  -5.420  -7.432  1.00 30.00           H  
ATOM   3057 HG11 VAL E 204      -2.106  -7.779  -8.163  1.00 30.00           H  
ATOM   3058 HG12 VAL E 204      -2.183  -8.314  -6.486  1.00 30.00           H  
ATOM   3059 HG13 VAL E 204      -3.513  -7.410  -7.195  1.00 30.00           H  
ATOM   3060 HG21 VAL E 204      -3.542  -5.698  -5.482  1.00 30.00           H  
ATOM   3061 HG22 VAL E 204      -2.219  -6.395  -4.554  1.00 30.00           H  
ATOM   3062 HG23 VAL E 204      -2.145  -4.718  -5.091  1.00 30.00           H  
ATOM   3063  N   GLY E 205       1.220  -7.875  -7.652  1.00 30.00           N  
ATOM   3064  CA  GLY E 205       1.956  -8.532  -8.730  1.00 30.00           C  
ATOM   3065  C   GLY E 205       1.731 -10.044  -8.629  1.00 30.00           C  
ATOM   3066  O   GLY E 205       1.874 -10.606  -7.547  1.00 30.00           O  
ATOM   3067  H   GLY E 205       1.359  -8.248  -6.721  1.00 30.00           H  
ATOM   3068  HA3 GLY E 205       3.019  -8.333  -8.588  1.00 30.00           H  
ATOM   3069  HA2 GLY E 205       1.703  -8.153  -9.718  1.00 30.00           H  
ATOM   3070  N   GLY E 206       1.453 -10.708  -9.765  1.00 30.00           N  
ATOM   3071  CA  GLY E 206       1.506 -12.169  -9.941  1.00 30.00           C  
ATOM   3072  C   GLY E 206       0.487 -13.008  -9.154  1.00 30.00           C  
ATOM   3073  O   GLY E 206       0.625 -14.231  -9.144  1.00 30.00           O  
ATOM   3074  H   GLY E 206       1.303 -10.168 -10.606  1.00 30.00           H  
ATOM   3075  HA3 GLY E 206       2.486 -12.524  -9.626  1.00 30.00           H  
ATOM   3076  HA2 GLY E 206       1.416 -12.402 -11.002  1.00 30.00           H  
ATOM   3077  N   VAL E 207      -0.486 -12.387  -8.469  1.00 30.00           N  
ATOM   3078  CA  VAL E 207      -1.393 -13.047  -7.524  1.00 30.00           C  
ATOM   3079  C   VAL E 207      -2.374 -14.026  -8.206  1.00 30.00           C  
ATOM   3080  O   VAL E 207      -2.788 -13.777  -9.336  1.00 30.00           O  
ATOM   3081  CB  VAL E 207      -2.194 -11.995  -6.711  1.00 30.00           C  
ATOM   3082  CG1 VAL E 207      -1.249 -11.052  -5.946  1.00 30.00           C  
ATOM   3083  CG2 VAL E 207      -3.209 -11.168  -7.526  1.00 30.00           C  
ATOM   3084  H   VAL E 207      -0.558 -11.382  -8.522  1.00 30.00           H  
ATOM   3085  HA  VAL E 207      -0.778 -13.622  -6.829  1.00 30.00           H  
ATOM   3086  HB  VAL E 207      -2.760 -12.543  -5.957  1.00 30.00           H  
ATOM   3087 HG11 VAL E 207      -0.494 -11.606  -5.388  1.00 30.00           H  
ATOM   3088 HG12 VAL E 207      -0.723 -10.375  -6.619  1.00 30.00           H  
ATOM   3089 HG13 VAL E 207      -1.807 -10.438  -5.240  1.00 30.00           H  
ATOM   3090 HG21 VAL E 207      -3.713 -10.435  -6.896  1.00 30.00           H  
ATOM   3091 HG22 VAL E 207      -2.713 -10.625  -8.329  1.00 30.00           H  
ATOM   3092 HG23 VAL E 207      -3.984 -11.790  -7.969  1.00 30.00           H  
ATOM   3093  N   VAL E 208      -2.710 -15.124  -7.508  1.00 30.00           N  
ATOM   3094  CA  VAL E 208      -3.543 -16.208  -8.030  1.00 30.00           C  
ATOM   3095  C   VAL E 208      -4.791 -16.372  -7.148  1.00 30.00           C  
ATOM   3096  O   VAL E 208      -4.666 -16.636  -5.953  1.00 30.00           O  
ATOM   3097  CB  VAL E 208      -2.767 -17.559  -8.077  1.00 30.00           C  
ATOM   3098  CG1 VAL E 208      -3.622 -18.755  -8.551  1.00 30.00           C  
ATOM   3099  CG2 VAL E 208      -1.504 -17.456  -8.953  1.00 30.00           C  
ATOM   3100  H   VAL E 208      -2.355 -15.249  -6.568  1.00 30.00           H  
ATOM   3101  HA  VAL E 208      -3.882 -15.976  -9.037  1.00 30.00           H  
ATOM   3102  HB  VAL E 208      -2.425 -17.793  -7.068  1.00 30.00           H  
ATOM   3103 HG11 VAL E 208      -3.016 -19.656  -8.646  1.00 30.00           H  
ATOM   3104 HG12 VAL E 208      -4.425 -18.992  -7.853  1.00 30.00           H  
ATOM   3105 HG13 VAL E 208      -4.071 -18.555  -9.525  1.00 30.00           H  
ATOM   3106 HG21 VAL E 208      -1.752 -17.168  -9.975  1.00 30.00           H  
ATOM   3107 HG22 VAL E 208      -0.802 -16.719  -8.562  1.00 30.00           H  
ATOM   3108 HG23 VAL E 208      -0.973 -18.407  -8.996  1.00 30.00           H  
ATOM   3109  N   ILE E 209      -5.969 -16.227  -7.769  1.00 30.00           N  
ATOM   3110  CA  ILE E 209      -7.277 -16.395  -7.143  1.00 30.00           C  
ATOM   3111  C   ILE E 209      -8.000 -17.540  -7.872  1.00 30.00           C  
ATOM   3112  O   ILE E 209      -8.139 -17.492  -9.096  1.00 30.00           O  
ATOM   3113  CB  ILE E 209      -8.155 -15.110  -7.273  1.00 30.00           C  
ATOM   3114  CG1 ILE E 209      -7.454 -13.856  -6.695  1.00 30.00           C  
ATOM   3115  CG2 ILE E 209      -9.538 -15.276  -6.604  1.00 30.00           C  
ATOM   3116  CD1 ILE E 209      -6.699 -13.030  -7.747  1.00 30.00           C  
ATOM   3117  H   ILE E 209      -5.987 -16.002  -8.757  1.00 30.00           H  
ATOM   3118  HA  ILE E 209      -7.175 -16.651  -6.086  1.00 30.00           H  
ATOM   3119  HB  ILE E 209      -8.342 -14.926  -8.331  1.00 30.00           H  
ATOM   3120 HG13 ILE E 209      -6.780 -14.137  -5.885  1.00 30.00           H  
ATOM   3121 HG12 ILE E 209      -8.187 -13.191  -6.236  1.00 30.00           H  
ATOM   3122 HG21 ILE E 209     -10.128 -14.366  -6.703  1.00 30.00           H  
ATOM   3123 HG22 ILE E 209     -10.130 -16.072  -7.055  1.00 30.00           H  
ATOM   3124 HG23 ILE E 209      -9.441 -15.493  -5.539  1.00 30.00           H  
ATOM   3125 HD11 ILE E 209      -7.368 -12.684  -8.534  1.00 30.00           H  
ATOM   3126 HD12 ILE E 209      -6.249 -12.151  -7.291  1.00 30.00           H  
ATOM   3127 HD13 ILE E 209      -5.895 -13.595  -8.217  1.00 30.00           H  
ATOM   3128  N   ALA E 210      -8.466 -18.535  -7.100  1.00 30.00           N  
ATOM   3129  CA  ALA E 210      -9.291 -19.642  -7.588  1.00 30.00           C  
ATOM   3130  C   ALA E 210     -10.728 -19.192  -7.924  1.00 30.00           C  
ATOM   3131  O   ALA E 210     -11.365 -18.728  -6.806  1.00 30.00           O  
ATOM   3132  OXT ALA E 210     -11.199 -19.248  -9.041  1.00 30.00           O  
ATOM   3133  CB  ALA E 210      -9.270 -20.783  -6.555  1.00 30.00           C  
ATOM   3134  H   ALA E 210      -8.267 -18.530  -6.108  1.00 30.00           H  
ATOM   3135  HA  ALA E 210      -8.840 -20.025  -8.506  1.00 30.00           H  
ATOM   3137  HB1 ALA E 210      -9.907 -21.611  -6.868  1.00 30.00           H  
ATOM   3138  HB2 ALA E 210      -8.262 -21.177  -6.438  1.00 30.00           H  
ATOM   3139  HB3 ALA E 210      -9.611 -20.453  -5.573  1.00 30.00           H  
TER    3140      ALA E 210
ATOM   3141  N   ASP F 211     -23.015   6.488   4.340  1.00110.00           N  
ATOM   3142  CA  ASP F 211     -22.314   7.278   3.315  1.00110.00           C  
ATOM   3143  C   ASP F 211     -23.035   8.646   3.231  1.00110.00           C  
ATOM   3144  O   ASP F 211     -24.137   8.718   2.682  1.00110.00           O  
ATOM   3145  CB  ASP F 211     -22.236   6.516   1.955  1.00110.00           C  
ATOM   3146  CG  ASP F 211     -21.664   7.296   0.757  1.00110.00           C  
ATOM   3147  OD1 ASP F 211     -20.691   8.052   0.970  1.00110.00           O  
ATOM   3148  OD2 ASP F 211     -22.130   7.044  -0.377  1.00110.00           O1-
ATOM   3149  H1  ASP F 211     -23.237   7.041   5.156  1.00110.00           H  
ATOM   3150  H2  ASP F 211     -23.878   6.103   3.983  1.00110.00           H  
ATOM   3151  HA  ASP F 211     -21.291   7.450   3.656  1.00110.00           H  
ATOM   3152  HB3 ASP F 211     -23.234   6.160   1.689  1.00110.00           H  
ATOM   3153  HB2 ASP F 211     -21.628   5.619   2.081  1.00110.00           H  
ATOM   3154  N   ALA F 212     -22.402   9.701   3.770  1.00110.00           N  
ATOM   3155  CA  ALA F 212     -22.881  11.077   3.659  1.00110.00           C  
ATOM   3156  C   ALA F 212     -22.446  11.705   2.329  1.00110.00           C  
ATOM   3157  O   ALA F 212     -21.317  11.485   1.885  1.00110.00           O  
ATOM   3158  CB  ALA F 212     -22.328  11.903   4.831  1.00110.00           C  
ATOM   3159  H   ALA F 212     -21.502   9.576   4.217  1.00110.00           H  
ATOM   3160  HA  ALA F 212     -23.971  11.088   3.722  1.00110.00           H  
ATOM   3161  HB1 ALA F 212     -22.664  11.497   5.785  1.00110.00           H  
ATOM   3162  HB2 ALA F 212     -21.238  11.919   4.837  1.00110.00           H  
ATOM   3163  HB3 ALA F 212     -22.672  12.937   4.780  1.00110.00           H  
ATOM   3164  N   GLU F 213     -23.334  12.533   1.759  1.00110.00           N  
ATOM   3165  CA  GLU F 213     -23.012  13.446   0.665  1.00110.00           C  
ATOM   3166  C   GLU F 213     -22.273  14.660   1.239  1.00110.00           C  
ATOM   3167  O   GLU F 213     -22.717  15.221   2.243  1.00110.00           O  
ATOM   3168  CB  GLU F 213     -24.302  13.890  -0.055  1.00110.00           C  
ATOM   3169  CG  GLU F 213     -25.209  12.740  -0.542  1.00110.00           C  
ATOM   3170  CD  GLU F 213     -24.642  11.824  -1.641  1.00110.00           C  
ATOM   3171  OE1 GLU F 213     -25.126  10.674  -1.723  1.00110.00           O  
ATOM   3172  OE2 GLU F 213     -23.735  12.260  -2.384  1.00110.00           O1-
ATOM   3173  H   GLU F 213     -24.243  12.656   2.181  1.00110.00           H  
ATOM   3174  HA  GLU F 213     -22.362  12.940  -0.049  1.00110.00           H  
ATOM   3175  HB3 GLU F 213     -24.045  14.533  -0.899  1.00110.00           H  
ATOM   3176  HB2 GLU F 213     -24.890  14.523   0.611  1.00110.00           H  
ATOM   3177  HG3 GLU F 213     -26.106  13.202  -0.936  1.00110.00           H  
ATOM   3178  HG2 GLU F 213     -25.538  12.135   0.304  1.00110.00           H  
ATOM   3179  N   PHE F 214     -21.156  15.032   0.596  1.00110.00           N  
ATOM   3180  CA  PHE F 214     -20.294  16.123   1.045  1.00110.00           C  
ATOM   3181  C   PHE F 214     -20.998  17.466   0.794  1.00110.00           C  
ATOM   3182  O   PHE F 214     -21.440  17.717  -0.328  1.00110.00           O  
ATOM   3183  CB  PHE F 214     -18.947  16.011   0.302  1.00110.00           C  
ATOM   3184  CG  PHE F 214     -17.777  16.690   0.990  1.00110.00           C  
ATOM   3185  CD1 PHE F 214     -17.142  16.049   2.075  1.00110.00           C  
ATOM   3186  CD2 PHE F 214     -17.397  18.007   0.653  1.00110.00           C  
ATOM   3187  CE1 PHE F 214     -16.115  16.688   2.756  1.00110.00           C  
ATOM   3188  CE2 PHE F 214     -16.363  18.627   1.344  1.00110.00           C  
ATOM   3189  CZ  PHE F 214     -15.726  17.969   2.389  1.00110.00           C  
ATOM   3190  H   PHE F 214     -20.860  14.535  -0.230  1.00110.00           H  
ATOM   3191  HA  PHE F 214     -20.117  15.990   2.114  1.00110.00           H  
ATOM   3192  HB3 PHE F 214     -19.029  16.379  -0.722  1.00110.00           H  
ATOM   3193  HB2 PHE F 214     -18.681  14.957   0.213  1.00110.00           H  
ATOM   3194  HD1 PHE F 214     -17.446  15.057   2.375  1.00110.00           H  
ATOM   3195  HD2 PHE F 214     -17.899  18.532  -0.146  1.00110.00           H  
ATOM   3196  HE1 PHE F 214     -15.620  16.191   3.577  1.00110.00           H  
ATOM   3197  HE2 PHE F 214     -16.062  19.629   1.076  1.00110.00           H  
ATOM   3198  HZ  PHE F 214     -14.930  18.460   2.928  1.00110.00           H  
ATOM   3199  N   ARG F 215     -21.103  18.289   1.848  1.00110.00           N  
ATOM   3200  CA  ARG F 215     -21.664  19.635   1.766  1.00110.00           C  
ATOM   3201  C   ARG F 215     -20.644  20.619   1.173  1.00110.00           C  
ATOM   3202  O   ARG F 215     -19.441  20.474   1.395  1.00110.00           O  
ATOM   3203  CB  ARG F 215     -22.091  20.119   3.161  1.00110.00           C  
ATOM   3204  CG  ARG F 215     -23.323  19.395   3.751  1.00110.00           C  
ATOM   3205  CD  ARG F 215     -23.777  19.922   5.131  1.00110.00           C  
ATOM   3206  NE  ARG F 215     -23.967  21.383   5.114  1.00110.00           N  
ATOM   3207  CZ  ARG F 215     -24.963  22.165   5.557  1.00110.00           C  
ATOM   3208  NH1 ARG F 215     -26.036  21.689   6.204  1.00110.00           N  
ATOM   3209  NH2 ARG F 215     -24.859  23.479   5.335  1.00110.00           N1+
ATOM   3210  H   ARG F 215     -20.722  18.014   2.742  1.00110.00           H  
ATOM   3211  HA  ARG F 215     -22.546  19.619   1.121  1.00110.00           H  
ATOM   3212  HB3 ARG F 215     -22.339  21.174   3.054  1.00110.00           H  
ATOM   3213  HB2 ARG F 215     -21.252  20.072   3.858  1.00110.00           H  
ATOM   3214  HG3 ARG F 215     -23.029  18.353   3.888  1.00110.00           H  
ATOM   3215  HG2 ARG F 215     -24.159  19.371   3.051  1.00110.00           H  
ATOM   3216  HD3 ARG F 215     -23.113  19.597   5.932  1.00110.00           H  
ATOM   3217  HD2 ARG F 215     -24.750  19.478   5.340  1.00110.00           H  
ATOM   3218  HE  ARG F 215     -23.181  21.884   4.716  1.00110.00           H  
ATOM   3219 HH12 ARG F 215     -26.736  22.333   6.556  1.00110.00           H  
ATOM   3220 HH11 ARG F 215     -26.132  20.700   6.377  1.00110.00           H  
ATOM   3221 HH22 ARG F 215     -25.577  24.119   5.661  1.00110.00           H  
ATOM   3222 HH21 ARG F 215     -24.073  23.862   4.822  1.00110.00           H  
ATOM   3223  N   HIS F 216     -21.167  21.632   0.465  1.00110.00           N  
ATOM   3224  CA  HIS F 216     -20.389  22.738  -0.096  1.00110.00           C  
ATOM   3225  C   HIS F 216     -19.941  23.754   0.983  1.00110.00           C  
ATOM   3226  O   HIS F 216     -18.926  24.419   0.780  1.00110.00           O  
ATOM   3227  CB  HIS F 216     -21.221  23.382  -1.227  1.00110.00           C  
ATOM   3228  CG  HIS F 216     -20.457  24.154  -2.281  1.00110.00           C  
ATOM   3229  ND1 HIS F 216     -21.084  24.687  -3.394  1.00110.00           N  
ATOM   3230  CD2 HIS F 216     -19.124  24.481  -2.423  1.00110.00           C  
ATOM   3231  CE1 HIS F 216     -20.148  25.299  -4.123  1.00110.00           C  
ATOM   3232  NE2 HIS F 216     -18.933  25.213  -3.597  1.00110.00           N  
ATOM   3233  H   HIS F 216     -22.167  21.678   0.327  1.00110.00           H  
ATOM   3234  HA  HIS F 216     -19.494  22.303  -0.543  1.00110.00           H  
ATOM   3235  HB3 HIS F 216     -21.980  24.041  -0.803  1.00110.00           H  
ATOM   3236  HB2 HIS F 216     -21.768  22.606  -1.763  1.00110.00           H  
ATOM   3237  HD1 HIS F 216     -22.070  24.637  -3.609  1.00110.00           H  
ATOM   3238  HD2 HIS F 216     -18.291  24.251  -1.779  1.00110.00           H  
ATOM   3239  HE1 HIS F 216     -20.357  25.807  -5.052  1.00110.00           H  
ATOM   3240  N   ASP F 217     -20.660  23.819   2.119  1.00110.00           N  
ATOM   3241  CA  ASP F 217     -20.291  24.597   3.306  1.00110.00           C  
ATOM   3242  C   ASP F 217     -20.625  23.773   4.563  1.00110.00           C  
ATOM   3243  O   ASP F 217     -21.650  23.100   4.591  1.00110.00           O  
ATOM   3244  CB  ASP F 217     -20.953  26.004   3.371  1.00110.00           C  
ATOM   3245  CG  ASP F 217     -22.470  26.068   3.656  1.00110.00           C  
ATOM   3246  OD1 ASP F 217     -22.840  26.878   4.534  1.00110.00           O  
ATOM   3247  OD2 ASP F 217     -23.240  25.346   2.984  1.00110.00           O1-
ATOM   3248  H   ASP F 217     -21.492  23.255   2.215  1.00110.00           H  
ATOM   3249  HA  ASP F 217     -19.210  24.744   3.302  1.00110.00           H  
ATOM   3250  HB3 ASP F 217     -20.807  26.495   2.407  1.00110.00           H  
ATOM   3251  HB2 ASP F 217     -20.405  26.621   4.086  1.00110.00           H  
ATOM   3252  N   SER F 218     -19.775  23.882   5.593  1.00110.00           N  
ATOM   3253  CA  SER F 218     -19.913  23.243   6.908  1.00110.00           C  
ATOM   3254  C   SER F 218     -18.833  23.731   7.894  1.00110.00           C  
ATOM   3255  O   SER F 218     -19.080  23.691   9.099  1.00110.00           O  
ATOM   3256  CB  SER F 218     -19.945  21.695   6.803  1.00110.00           C  
ATOM   3257  OG  SER F 218     -18.693  21.149   6.436  1.00110.00           O  
ATOM   3258  H   SER F 218     -18.952  24.456   5.473  1.00110.00           H  
ATOM   3259  HA  SER F 218     -20.874  23.571   7.309  1.00110.00           H  
ATOM   3260  HB3 SER F 218     -20.706  21.337   6.111  1.00110.00           H  
ATOM   3261  HB2 SER F 218     -20.211  21.275   7.773  1.00110.00           H  
ATOM   3262  HG  SER F 218     -18.424  21.534   5.595  1.00110.00           H  
ATOM   3263  N   GLY F 219     -17.680  24.196   7.377  1.00110.00           N  
ATOM   3264  CA  GLY F 219     -16.575  24.745   8.163  1.00110.00           C  
ATOM   3265  C   GLY F 219     -15.347  23.819   8.182  1.00110.00           C  
ATOM   3266  O   GLY F 219     -14.416  24.107   8.932  1.00110.00           O  
ATOM   3267  H   GLY F 219     -17.534  24.161   6.376  1.00110.00           H  
ATOM   3268  HA3 GLY F 219     -16.874  24.967   9.188  1.00110.00           H  
ATOM   3269  HA2 GLY F 219     -16.281  25.693   7.712  1.00110.00           H  
ATOM   3270  N   TYR F 220     -15.324  22.734   7.386  1.00110.00           N  
ATOM   3271  CA  TYR F 220     -14.203  21.792   7.272  1.00110.00           C  
ATOM   3272  C   TYR F 220     -14.092  21.284   5.824  1.00110.00           C  
ATOM   3273  O   TYR F 220     -14.128  20.076   5.581  1.00110.00           O  
ATOM   3274  CB  TYR F 220     -14.345  20.652   8.310  1.00110.00           C  
ATOM   3275  CG  TYR F 220     -14.087  21.045   9.755  1.00110.00           C  
ATOM   3276  CD1 TYR F 220     -12.761  21.170  10.221  1.00110.00           C  
ATOM   3277  CD2 TYR F 220     -15.162  21.268  10.641  1.00110.00           C  
ATOM   3278  CE1 TYR F 220     -12.511  21.502  11.566  1.00110.00           C  
ATOM   3279  CE2 TYR F 220     -14.912  21.601  11.987  1.00110.00           C  
ATOM   3280  CZ  TYR F 220     -13.586  21.713  12.451  1.00110.00           C  
ATOM   3281  OH  TYR F 220     -13.340  22.022  13.757  1.00110.00           O  
ATOM   3282  H   TYR F 220     -16.114  22.552   6.781  1.00110.00           H  
ATOM   3283  HA  TYR F 220     -13.268  22.320   7.470  1.00110.00           H  
ATOM   3284  HB3 TYR F 220     -13.626  19.862   8.087  1.00110.00           H  
ATOM   3285  HB2 TYR F 220     -15.330  20.190   8.223  1.00110.00           H  
ATOM   3286  HD1 TYR F 220     -11.933  21.001   9.549  1.00110.00           H  
ATOM   3287  HD2 TYR F 220     -16.180  21.178  10.292  1.00110.00           H  
ATOM   3288  HE1 TYR F 220     -11.494  21.586  11.919  1.00110.00           H  
ATOM   3289  HE2 TYR F 220     -15.741  21.762  12.660  1.00110.00           H  
ATOM   3290  HH  TYR F 220     -14.141  22.139  14.273  1.00110.00           H  
ATOM   3291  N   GLU F 221     -13.975  22.236   4.882  1.00 30.00           N  
ATOM   3292  CA  GLU F 221     -13.939  22.003   3.437  1.00 30.00           C  
ATOM   3293  C   GLU F 221     -12.586  21.413   3.022  1.00 30.00           C  
ATOM   3294  O   GLU F 221     -11.581  22.125   3.038  1.00 30.00           O  
ATOM   3295  CB  GLU F 221     -14.245  23.315   2.669  1.00 30.00           C  
ATOM   3296  CG  GLU F 221     -15.732  23.740   2.639  1.00 30.00           C  
ATOM   3297  CD  GLU F 221     -16.352  23.973   4.020  1.00 30.00           C  
ATOM   3298  OE1 GLU F 221     -16.044  25.019   4.632  1.00 30.00           O  
ATOM   3299  OE2 GLU F 221     -17.103  23.077   4.463  1.00 30.00           O1-
ATOM   3300  H   GLU F 221     -13.974  23.206   5.165  1.00 30.00           H  
ATOM   3301  HA  GLU F 221     -14.719  21.282   3.184  1.00 30.00           H  
ATOM   3302  HB3 GLU F 221     -13.904  23.224   1.637  1.00 30.00           H  
ATOM   3303  HB2 GLU F 221     -13.656  24.130   3.094  1.00 30.00           H  
ATOM   3304  HG3 GLU F 221     -16.310  22.985   2.104  1.00 30.00           H  
ATOM   3305  HG2 GLU F 221     -15.836  24.653   2.053  1.00 30.00           H  
ATOM   3306  N   VAL F 222     -12.599  20.115   2.684  1.00 30.00           N  
ATOM   3307  CA  VAL F 222     -11.418  19.344   2.314  1.00 30.00           C  
ATOM   3308  C   VAL F 222     -11.715  18.461   1.092  1.00 30.00           C  
ATOM   3309  O   VAL F 222     -12.769  17.830   1.005  1.00 30.00           O  
ATOM   3310  CB  VAL F 222     -10.910  18.440   3.477  1.00 30.00           C  
ATOM   3311  CG1 VAL F 222     -10.317  19.268   4.629  1.00 30.00           C  
ATOM   3312  CG2 VAL F 222     -11.937  17.420   4.011  1.00 30.00           C  
ATOM   3313  H   VAL F 222     -13.469  19.604   2.695  1.00 30.00           H  
ATOM   3314  HA  VAL F 222     -10.613  20.028   2.035  1.00 30.00           H  
ATOM   3315  HB  VAL F 222     -10.077  17.855   3.085  1.00 30.00           H  
ATOM   3316 HG11 VAL F 222     -11.080  19.869   5.124  1.00 30.00           H  
ATOM   3317 HG12 VAL F 222      -9.867  18.623   5.384  1.00 30.00           H  
ATOM   3318 HG13 VAL F 222      -9.540  19.943   4.271  1.00 30.00           H  
ATOM   3319 HG21 VAL F 222     -12.861  17.905   4.324  1.00 30.00           H  
ATOM   3320 HG22 VAL F 222     -12.188  16.660   3.272  1.00 30.00           H  
ATOM   3321 HG23 VAL F 222     -11.544  16.892   4.879  1.00 30.00           H  
ATOM   3322  N   HIS F 223     -10.730  18.433   0.187  1.00 30.00           N  
ATOM   3323  CA  HIS F 223     -10.663  17.579  -0.989  1.00 30.00           C  
ATOM   3324  C   HIS F 223      -9.989  16.257  -0.589  1.00 30.00           C  
ATOM   3325  O   HIS F 223      -8.898  16.282  -0.018  1.00 30.00           O  
ATOM   3326  CB  HIS F 223      -9.862  18.366  -2.050  1.00 30.00           C  
ATOM   3327  CG  HIS F 223      -9.427  17.670  -3.320  1.00 30.00           C  
ATOM   3328  ND1 HIS F 223      -8.426  18.197  -4.119  1.00 30.00           N  
ATOM   3329  CD2 HIS F 223      -9.831  16.513  -3.954  1.00 30.00           C  
ATOM   3330  CE1 HIS F 223      -8.259  17.366  -5.149  1.00 30.00           C  
ATOM   3331  NE2 HIS F 223      -9.078  16.322  -5.115  1.00 30.00           N  
ATOM   3332  H   HIS F 223      -9.909  18.996   0.351  1.00 30.00           H  
ATOM   3333  HA  HIS F 223     -11.665  17.377  -1.375  1.00 30.00           H  
ATOM   3334  HB3 HIS F 223      -8.965  18.777  -1.588  1.00 30.00           H  
ATOM   3335  HB2 HIS F 223     -10.454  19.232  -2.343  1.00 30.00           H  
ATOM   3336  HD1 HIS F 223      -7.916  19.053  -3.955  1.00 30.00           H  
ATOM   3337  HD2 HIS F 223     -10.598  15.808  -3.671  1.00 30.00           H  
ATOM   3338  HE1 HIS F 223      -7.536  17.531  -5.934  1.00 30.00           H  
ATOM   3339  N   HIS F 224     -10.642  15.135  -0.922  1.00 30.00           N  
ATOM   3340  CA  HIS F 224     -10.082  13.792  -0.795  1.00 30.00           C  
ATOM   3341  C   HIS F 224     -10.695  12.849  -1.840  1.00 30.00           C  
ATOM   3342  O   HIS F 224     -11.608  13.242  -2.571  1.00 30.00           O  
ATOM   3343  CB  HIS F 224     -10.171  13.275   0.666  1.00 30.00           C  
ATOM   3344  CG  HIS F 224     -11.508  12.853   1.250  1.00 30.00           C  
ATOM   3345  ND1 HIS F 224     -11.669  12.675   2.613  1.00 30.00           N  
ATOM   3346  CD2 HIS F 224     -12.731  12.524   0.701  1.00 30.00           C  
ATOM   3347  CE1 HIS F 224     -12.918  12.259   2.826  1.00 30.00           C  
ATOM   3348  NE2 HIS F 224     -13.621  12.141   1.708  1.00 30.00           N  
ATOM   3349  H   HIS F 224     -11.537  15.191  -1.387  1.00 30.00           H  
ATOM   3350  HA  HIS F 224      -9.022  13.860  -1.053  1.00 30.00           H  
ATOM   3351  HB3 HIS F 224      -9.742  14.017   1.339  1.00 30.00           H  
ATOM   3352  HB2 HIS F 224      -9.515  12.409   0.750  1.00 30.00           H  
ATOM   3353  HD1 HIS F 224     -10.960  12.829   3.320  1.00 30.00           H  
ATOM   3354  HD2 HIS F 224     -13.041  12.511  -0.332  1.00 30.00           H  
ATOM   3355  HE1 HIS F 224     -13.310  12.031   3.805  1.00 30.00           H  
ATOM   3356  N   GLN F 225     -10.170  11.616  -1.876  1.00 30.00           N  
ATOM   3357  CA  GLN F 225     -10.637  10.532  -2.734  1.00 30.00           C  
ATOM   3358  C   GLN F 225     -11.255   9.443  -1.848  1.00 30.00           C  
ATOM   3359  O   GLN F 225     -10.526   8.703  -1.186  1.00 30.00           O  
ATOM   3360  CB  GLN F 225      -9.468   9.980  -3.582  1.00 30.00           C  
ATOM   3361  CG  GLN F 225      -9.035  10.877  -4.763  1.00 30.00           C  
ATOM   3362  CD  GLN F 225      -8.180  12.089  -4.385  1.00 30.00           C  
ATOM   3363  OE1 GLN F 225      -7.325  12.011  -3.506  1.00 30.00           O  
ATOM   3364  NE2 GLN F 225      -8.384  13.208  -5.083  1.00 30.00           N  
ATOM   3365  H   GLN F 225      -9.414  11.382  -1.250  1.00 30.00           H  
ATOM   3366  HA  GLN F 225     -11.407  10.885  -3.423  1.00 30.00           H  
ATOM   3367  HB3 GLN F 225      -9.775   9.024  -4.009  1.00 30.00           H  
ATOM   3368  HB2 GLN F 225      -8.613   9.748  -2.946  1.00 30.00           H  
ATOM   3369  HG3 GLN F 225      -9.906  11.185  -5.343  1.00 30.00           H  
ATOM   3370  HG2 GLN F 225      -8.418  10.282  -5.433  1.00 30.00           H  
ATOM   3371 HE22 GLN F 225      -7.833  14.035  -4.896  1.00 30.00           H  
ATOM   3372 HE21 GLN F 225      -9.089  13.244  -5.803  1.00 30.00           H  
ATOM   3373  N   LYS F 226     -12.594   9.383  -1.848  1.00 30.00           N  
ATOM   3374  CA  LYS F 226     -13.380   8.404  -1.104  1.00 30.00           C  
ATOM   3375  C   LYS F 226     -13.711   7.238  -2.049  1.00 30.00           C  
ATOM   3376  O   LYS F 226     -14.412   7.470  -3.029  1.00 30.00           O  
ATOM   3377  CB  LYS F 226     -14.647   9.120  -0.597  1.00 30.00           C  
ATOM   3378  CG  LYS F 226     -15.504   8.317   0.393  1.00 30.00           C  
ATOM   3379  CD  LYS F 226     -16.845   9.022   0.651  1.00 30.00           C  
ATOM   3380  CE  LYS F 226     -17.275   9.022   2.122  1.00 30.00           C  
ATOM   3381  NZ  LYS F 226     -18.491   9.827   2.318  1.00 30.00           N1+
ATOM   3382  H   LYS F 226     -13.121  10.028  -2.422  1.00 30.00           H  
ATOM   3383  HA  LYS F 226     -12.816   8.043  -0.244  1.00 30.00           H  
ATOM   3384  HB3 LYS F 226     -15.259   9.428  -1.446  1.00 30.00           H  
ATOM   3385  HB2 LYS F 226     -14.354  10.046  -0.100  1.00 30.00           H  
ATOM   3386  HG3 LYS F 226     -14.949   8.196   1.324  1.00 30.00           H  
ATOM   3387  HG2 LYS F 226     -15.689   7.309   0.020  1.00 30.00           H  
ATOM   3388  HD3 LYS F 226     -17.607   8.505   0.068  1.00 30.00           H  
ATOM   3389  HD2 LYS F 226     -16.815  10.046   0.274  1.00 30.00           H  
ATOM   3390  HE3 LYS F 226     -16.491   9.449   2.746  1.00 30.00           H  
ATOM   3391  HE2 LYS F 226     -17.453   8.003   2.466  1.00 30.00           H  
ATOM   3392  HZ1 LYS F 226     -18.334  10.779   2.025  1.00 30.00           H  
ATOM   3393  HZ2 LYS F 226     -19.253   9.421   1.787  1.00 30.00           H  
ATOM   3394  HZ3 LYS F 226     -18.740   9.814   3.301  1.00 30.00           H  
ATOM   3395  N   LEU F 227     -13.195   6.031  -1.764  1.00 30.00           N  
ATOM   3396  CA  LEU F 227     -13.344   4.847  -2.617  1.00 30.00           C  
ATOM   3397  C   LEU F 227     -14.035   3.725  -1.833  1.00 30.00           C  
ATOM   3398  O   LEU F 227     -13.369   2.982  -1.114  1.00 30.00           O  
ATOM   3399  CB  LEU F 227     -11.958   4.443  -3.183  1.00 30.00           C  
ATOM   3400  CG  LEU F 227     -11.898   3.115  -3.985  1.00 30.00           C  
ATOM   3401  CD1 LEU F 227     -12.861   3.095  -5.186  1.00 30.00           C  
ATOM   3402  CD2 LEU F 227     -10.453   2.800  -4.418  1.00 30.00           C  
ATOM   3403  H   LEU F 227     -12.651   5.908  -0.920  1.00 30.00           H  
ATOM   3404  HA  LEU F 227     -13.981   5.070  -3.470  1.00 30.00           H  
ATOM   3405  HB3 LEU F 227     -11.252   4.375  -2.354  1.00 30.00           H  
ATOM   3406  HB2 LEU F 227     -11.593   5.256  -3.814  1.00 30.00           H  
ATOM   3407  HG  LEU F 227     -12.194   2.295  -3.331  1.00 30.00           H  
ATOM   3408 HD11 LEU F 227     -12.855   4.049  -5.710  1.00 30.00           H  
ATOM   3409 HD12 LEU F 227     -12.589   2.324  -5.908  1.00 30.00           H  
ATOM   3410 HD13 LEU F 227     -13.884   2.889  -4.870  1.00 30.00           H  
ATOM   3411 HD21 LEU F 227     -10.124   1.855  -3.988  1.00 30.00           H  
ATOM   3412 HD22 LEU F 227     -10.349   2.720  -5.500  1.00 30.00           H  
ATOM   3413 HD23 LEU F 227      -9.748   3.564  -4.086  1.00 30.00           H  
ATOM   3414  N   VAL F 228     -15.359   3.602  -2.012  1.00 30.00           N  
ATOM   3415  CA  VAL F 228     -16.134   2.499  -1.452  1.00 30.00           C  
ATOM   3416  C   VAL F 228     -16.201   1.357  -2.482  1.00 30.00           C  
ATOM   3417  O   VAL F 228     -16.909   1.472  -3.480  1.00 30.00           O  
ATOM   3418  CB  VAL F 228     -17.578   2.929  -1.063  1.00 30.00           C  
ATOM   3419  CG1 VAL F 228     -18.442   1.755  -0.552  1.00 30.00           C  
ATOM   3420  CG2 VAL F 228     -17.559   4.047  -0.005  1.00 30.00           C  
ATOM   3421  H   VAL F 228     -15.851   4.240  -2.625  1.00 30.00           H  
ATOM   3422  HA  VAL F 228     -15.658   2.133  -0.542  1.00 30.00           H  
ATOM   3423  HB  VAL F 228     -18.073   3.340  -1.945  1.00 30.00           H  
ATOM   3424 HG11 VAL F 228     -19.395   2.107  -0.157  1.00 30.00           H  
ATOM   3425 HG12 VAL F 228     -18.672   1.040  -1.341  1.00 30.00           H  
ATOM   3426 HG13 VAL F 228     -17.936   1.214   0.248  1.00 30.00           H  
ATOM   3427 HG21 VAL F 228     -18.570   4.348   0.270  1.00 30.00           H  
ATOM   3428 HG22 VAL F 228     -17.050   3.724   0.904  1.00 30.00           H  
ATOM   3429 HG23 VAL F 228     -17.049   4.938  -0.372  1.00 30.00           H  
ATOM   3430  N   PHE F 229     -15.489   0.259  -2.202  1.00 30.00           N  
ATOM   3431  CA  PHE F 229     -15.645  -1.006  -2.914  1.00 30.00           C  
ATOM   3432  C   PHE F 229     -16.681  -1.810  -2.109  1.00 30.00           C  
ATOM   3433  O   PHE F 229     -16.442  -2.099  -0.938  1.00 30.00           O  
ATOM   3434  CB  PHE F 229     -14.251  -1.672  -3.031  1.00 30.00           C  
ATOM   3435  CG  PHE F 229     -14.069  -2.887  -3.940  1.00 30.00           C  
ATOM   3436  CD1 PHE F 229     -12.878  -3.636  -3.824  1.00 30.00           C  
ATOM   3437  CD2 PHE F 229     -14.935  -3.170  -5.022  1.00 30.00           C  
ATOM   3438  CE1 PHE F 229     -12.591  -4.656  -4.722  1.00 30.00           C  
ATOM   3439  CE2 PHE F 229     -14.637  -4.205  -5.901  1.00 30.00           C  
ATOM   3440  CZ  PHE F 229     -13.469  -4.941  -5.758  1.00 30.00           C  
ATOM   3441  H   PHE F 229     -14.933   0.227  -1.356  1.00 30.00           H  
ATOM   3442  HA  PHE F 229     -16.021  -0.812  -3.919  1.00 30.00           H  
ATOM   3443  HB3 PHE F 229     -13.885  -1.934  -2.037  1.00 30.00           H  
ATOM   3444  HB2 PHE F 229     -13.554  -0.921  -3.405  1.00 30.00           H  
ATOM   3445  HD1 PHE F 229     -12.173  -3.410  -3.037  1.00 30.00           H  
ATOM   3446  HD2 PHE F 229     -15.837  -2.600  -5.182  1.00 30.00           H  
ATOM   3447  HE1 PHE F 229     -11.677  -5.223  -4.617  1.00 30.00           H  
ATOM   3448  HE2 PHE F 229     -15.315  -4.432  -6.710  1.00 30.00           H  
ATOM   3449  HZ  PHE F 229     -13.241  -5.735  -6.455  1.00 30.00           H  
ATOM   3450  N   PHE F 230     -17.827  -2.097  -2.746  1.00 30.00           N  
ATOM   3451  CA  PHE F 230     -19.026  -2.745  -2.204  1.00 30.00           C  
ATOM   3452  C   PHE F 230     -19.847  -1.843  -1.265  1.00 30.00           C  
ATOM   3453  O   PHE F 230     -19.779  -1.991  -0.045  1.00 30.00           O  
ATOM   3454  CB  PHE F 230     -18.735  -4.142  -1.606  1.00 30.00           C  
ATOM   3455  CG  PHE F 230     -18.300  -5.171  -2.629  1.00 30.00           C  
ATOM   3456  CD1 PHE F 230     -19.263  -5.880  -3.378  1.00 30.00           C  
ATOM   3457  CD2 PHE F 230     -16.935  -5.307  -2.958  1.00 30.00           C  
ATOM   3458  CE1 PHE F 230     -18.859  -6.742  -4.387  1.00 30.00           C  
ATOM   3459  CE2 PHE F 230     -16.554  -6.173  -3.971  1.00 30.00           C  
ATOM   3460  CZ  PHE F 230     -17.509  -6.883  -4.683  1.00 30.00           C  
ATOM   3461  H   PHE F 230     -17.922  -1.796  -3.709  1.00 30.00           H  
ATOM   3462  HA  PHE F 230     -19.669  -2.919  -3.068  1.00 30.00           H  
ATOM   3463  HB3 PHE F 230     -19.620  -4.524  -1.096  1.00 30.00           H  
ATOM   3464  HB2 PHE F 230     -17.962  -4.088  -0.844  1.00 30.00           H  
ATOM   3465  HD1 PHE F 230     -20.316  -5.754  -3.175  1.00 30.00           H  
ATOM   3466  HD2 PHE F 230     -16.184  -4.742  -2.425  1.00 30.00           H  
ATOM   3467  HE1 PHE F 230     -19.597  -7.286  -4.959  1.00 30.00           H  
ATOM   3468  HE2 PHE F 230     -15.511  -6.278  -4.219  1.00 30.00           H  
ATOM   3469  HZ  PHE F 230     -17.205  -7.529  -5.489  1.00 30.00           H  
ATOM   3470  N   ALA F 231     -20.656  -0.966  -1.887  1.00 30.00           N  
ATOM   3471  CA  ALA F 231     -21.801  -0.263  -1.295  1.00 30.00           C  
ATOM   3472  C   ALA F 231     -23.112  -1.075  -1.433  1.00 30.00           C  
ATOM   3473  O   ALA F 231     -24.196  -0.524  -1.246  1.00 30.00           O  
ATOM   3474  CB  ALA F 231     -21.933   1.113  -1.972  1.00 30.00           C  
ATOM   3475  H   ALA F 231     -20.628  -0.931  -2.899  1.00 30.00           H  
ATOM   3476  HA  ALA F 231     -21.621  -0.107  -0.230  1.00 30.00           H  
ATOM   3477  HB1 ALA F 231     -22.156   1.014  -3.035  1.00 30.00           H  
ATOM   3478  HB2 ALA F 231     -22.727   1.707  -1.519  1.00 30.00           H  
ATOM   3479  HB3 ALA F 231     -21.012   1.688  -1.885  1.00 30.00           H  
ATOM   3480  N   GLU F 232     -22.975  -2.370  -1.755  1.00 30.00           N  
ATOM   3481  CA  GLU F 232     -24.016  -3.380  -1.900  1.00 30.00           C  
ATOM   3482  C   GLU F 232     -23.433  -4.720  -1.413  1.00 30.00           C  
ATOM   3483  O   GLU F 232     -22.234  -4.948  -1.590  1.00 30.00           O  
ATOM   3484  CB  GLU F 232     -24.481  -3.395  -3.377  1.00 30.00           C  
ATOM   3485  CG  GLU F 232     -25.406  -4.559  -3.792  1.00 30.00           C  
ATOM   3486  CD  GLU F 232     -26.746  -4.652  -3.045  1.00 30.00           C  
ATOM   3487  OE1 GLU F 232     -27.195  -5.802  -2.860  1.00 30.00           O  
ATOM   3488  OE2 GLU F 232     -27.312  -3.594  -2.689  1.00 30.00           O1-
ATOM   3489  H   GLU F 232     -22.040  -2.730  -1.880  1.00 30.00           H  
ATOM   3490  HA  GLU F 232     -24.865  -3.125  -1.265  1.00 30.00           H  
ATOM   3491  HB3 GLU F 232     -23.606  -3.409  -4.029  1.00 30.00           H  
ATOM   3492  HB2 GLU F 232     -24.980  -2.451  -3.595  1.00 30.00           H  
ATOM   3493  HG3 GLU F 232     -24.870  -5.504  -3.705  1.00 30.00           H  
ATOM   3494  HG2 GLU F 232     -25.628  -4.456  -4.850  1.00 30.00           H  
ATOM   3495  N   ASP F 233     -24.272  -5.579  -0.805  1.00 30.00           N  
ATOM   3496  CA  ASP F 233     -23.863  -6.887  -0.269  1.00 30.00           C  
ATOM   3497  C   ASP F 233     -23.528  -7.906  -1.379  1.00 30.00           C  
ATOM   3498  O   ASP F 233     -23.810  -7.672  -2.555  1.00 30.00           O  
ATOM   3499  CB  ASP F 233     -24.878  -7.472   0.754  1.00 30.00           C  
ATOM   3500  CG  ASP F 233     -26.322  -7.659   0.263  1.00 30.00           C  
ATOM   3501  OD1 ASP F 233     -27.108  -6.697   0.406  1.00 30.00           O  
ATOM   3502  OD2 ASP F 233     -26.587  -8.722  -0.345  1.00 30.00           O1-
ATOM   3503  H   ASP F 233     -25.254  -5.353  -0.713  1.00 30.00           H  
ATOM   3504  HA  ASP F 233     -22.936  -6.720   0.283  1.00 30.00           H  
ATOM   3505  HB3 ASP F 233     -24.906  -6.808   1.620  1.00 30.00           H  
ATOM   3506  HB2 ASP F 233     -24.519  -8.422   1.152  1.00 30.00           H  
ATOM   3507  N   VAL F 234     -22.933  -9.035  -0.965  1.00 30.00           N  
ATOM   3508  CA  VAL F 234     -22.636 -10.174  -1.827  1.00 30.00           C  
ATOM   3509  C   VAL F 234     -22.592 -11.454  -0.970  1.00 30.00           C  
ATOM   3510  O   VAL F 234     -21.924 -11.482   0.064  1.00 30.00           O  
ATOM   3511  CB  VAL F 234     -21.319  -9.972  -2.637  1.00 30.00           C  
ATOM   3512  CG1 VAL F 234     -20.045  -9.810  -1.781  1.00 30.00           C  
ATOM   3513  CG2 VAL F 234     -21.107 -11.069  -3.692  1.00 30.00           C  
ATOM   3514  H   VAL F 234     -22.734  -9.160   0.017  1.00 30.00           H  
ATOM   3515  HA  VAL F 234     -23.461 -10.281  -2.536  1.00 30.00           H  
ATOM   3516  HB  VAL F 234     -21.432  -9.039  -3.191  1.00 30.00           H  
ATOM   3517 HG11 VAL F 234     -19.193  -9.547  -2.409  1.00 30.00           H  
ATOM   3518 HG12 VAL F 234     -20.160  -9.017  -1.042  1.00 30.00           H  
ATOM   3519 HG13 VAL F 234     -19.783 -10.727  -1.254  1.00 30.00           H  
ATOM   3520 HG21 VAL F 234     -21.943 -11.103  -4.390  1.00 30.00           H  
ATOM   3521 HG22 VAL F 234     -20.206 -10.876  -4.270  1.00 30.00           H  
ATOM   3522 HG23 VAL F 234     -21.001 -12.055  -3.243  1.00 30.00           H  
ATOM   3523  N   GLY F 235     -23.335 -12.484  -1.408  1.00 30.00           N  
ATOM   3524  CA  GLY F 235     -23.531 -13.733  -0.669  1.00 30.00           C  
ATOM   3525  C   GLY F 235     -22.341 -14.700  -0.789  1.00 30.00           C  
ATOM   3526  O   GLY F 235     -22.226 -15.613   0.028  1.00 30.00           O  
ATOM   3527  H   GLY F 235     -23.848 -12.388  -2.275  1.00 30.00           H  
ATOM   3528  HA3 GLY F 235     -24.419 -14.228  -1.063  1.00 30.00           H  
ATOM   3529  HA2 GLY F 235     -23.733 -13.518   0.381  1.00 30.00           H  
ATOM   3530  N   SER F 236     -21.458 -14.504  -1.781  1.00 30.00           N  
ATOM   3531  CA  SER F 236     -20.251 -15.299  -1.996  1.00 30.00           C  
ATOM   3532  C   SER F 236     -19.262 -14.519  -2.875  1.00 30.00           C  
ATOM   3533  O   SER F 236     -19.553 -14.268  -4.044  1.00 30.00           O  
ATOM   3534  CB  SER F 236     -20.595 -16.712  -2.529  1.00 30.00           C  
ATOM   3535  OG  SER F 236     -21.279 -16.682  -3.765  1.00 30.00           O  
ATOM   3536  H   SER F 236     -21.601 -13.738  -2.424  1.00 30.00           H  
ATOM   3537  HA  SER F 236     -19.780 -15.438  -1.025  1.00 30.00           H  
ATOM   3538  HB3 SER F 236     -21.201 -17.263  -1.810  1.00 30.00           H  
ATOM   3539  HB2 SER F 236     -19.679 -17.290  -2.659  1.00 30.00           H  
ATOM   3540  HG  SER F 236     -22.168 -16.356  -3.602  1.00 30.00           H  
ATOM   3541  N   ASN F 237     -18.113 -14.153  -2.284  1.00 30.00           N  
ATOM   3542  CA  ASN F 237     -17.006 -13.481  -2.963  1.00 30.00           C  
ATOM   3543  C   ASN F 237     -15.882 -14.494  -3.222  1.00 30.00           C  
ATOM   3544  O   ASN F 237     -15.380 -15.102  -2.277  1.00 30.00           O  
ATOM   3545  CB  ASN F 237     -16.507 -12.298  -2.098  1.00 30.00           C  
ATOM   3546  CG  ASN F 237     -15.349 -11.538  -2.761  1.00 30.00           C  
ATOM   3547  OD1 ASN F 237     -15.391 -11.267  -3.956  1.00 30.00           O  
ATOM   3548  ND2 ASN F 237     -14.301 -11.217  -2.005  1.00 30.00           N  
ATOM   3549  H   ASN F 237     -17.962 -14.377  -1.308  1.00 30.00           H  
ATOM   3550  HA  ASN F 237     -17.353 -13.080  -3.917  1.00 30.00           H  
ATOM   3551  HB3 ASN F 237     -16.201 -12.650  -1.112  1.00 30.00           H  
ATOM   3552  HB2 ASN F 237     -17.321 -11.592  -1.933  1.00 30.00           H  
ATOM   3553 HD22 ASN F 237     -13.510 -10.740  -2.412  1.00 30.00           H  
ATOM   3554 HD21 ASN F 237     -14.273 -11.476  -1.025  1.00 30.00           H  
ATOM   3555  N   LYS F 238     -15.486 -14.608  -4.497  1.00 30.00           N  
ATOM   3556  CA  LYS F 238     -14.384 -15.449  -4.960  1.00 30.00           C  
ATOM   3557  C   LYS F 238     -13.476 -14.652  -5.923  1.00 30.00           C  
ATOM   3558  O   LYS F 238     -12.807 -15.266  -6.754  1.00 30.00           O  
ATOM   3559  CB  LYS F 238     -14.914 -16.760  -5.604  1.00 30.00           C  
ATOM   3560  CG  LYS F 238     -16.128 -17.409  -4.911  1.00 30.00           C  
ATOM   3561  CD  LYS F 238     -16.603 -18.688  -5.614  1.00 30.00           C  
ATOM   3562  CE  LYS F 238     -17.918 -19.213  -5.014  1.00 30.00           C  
ATOM   3563  NZ  LYS F 238     -18.405 -20.413  -5.717  1.00 30.00           N1+
ATOM   3564  H   LYS F 238     -15.979 -14.093  -5.217  1.00 30.00           H  
ATOM   3565  HA  LYS F 238     -13.749 -15.724  -4.117  1.00 30.00           H  
ATOM   3566  HB3 LYS F 238     -14.097 -17.479  -5.674  1.00 30.00           H  
ATOM   3567  HB2 LYS F 238     -15.211 -16.563  -6.628  1.00 30.00           H  
ATOM   3568  HG3 LYS F 238     -16.962 -16.706  -4.901  1.00 30.00           H  
ATOM   3569  HG2 LYS F 238     -15.894 -17.622  -3.869  1.00 30.00           H  
ATOM   3570  HD3 LYS F 238     -15.825 -19.449  -5.534  1.00 30.00           H  
ATOM   3571  HD2 LYS F 238     -16.732 -18.487  -6.679  1.00 30.00           H  
ATOM   3572  HE3 LYS F 238     -18.691 -18.445  -5.072  1.00 30.00           H  
ATOM   3573  HE2 LYS F 238     -17.783 -19.452  -3.959  1.00 30.00           H  
ATOM   3574  HZ1 LYS F 238     -19.270 -20.721  -5.294  1.00 30.00           H  
ATOM   3575  HZ2 LYS F 238     -18.573 -20.190  -6.688  1.00 30.00           H  
ATOM   3576  HZ3 LYS F 238     -17.719 -21.151  -5.653  1.00 30.00           H  
ATOM   3577  N   GLY F 239     -13.444 -13.311  -5.799  1.00 30.00           N  
ATOM   3578  CA  GLY F 239     -12.552 -12.466  -6.585  1.00 30.00           C  
ATOM   3579  C   GLY F 239     -13.020 -11.013  -6.502  1.00 30.00           C  
ATOM   3580  O   GLY F 239     -13.751 -10.554  -7.376  1.00 30.00           O  
ATOM   3581  H   GLY F 239     -14.019 -12.855  -5.103  1.00 30.00           H  
ATOM   3582  HA3 GLY F 239     -12.533 -12.781  -7.629  1.00 30.00           H  
ATOM   3583  HA2 GLY F 239     -11.534 -12.552  -6.204  1.00 30.00           H  
ATOM   3584  N   ALA F 240     -12.539 -10.298  -5.475  1.00 30.00           N  
ATOM   3585  CA  ALA F 240     -12.621  -8.853  -5.298  1.00 30.00           C  
ATOM   3586  C   ALA F 240     -11.208  -8.367  -4.954  1.00 30.00           C  
ATOM   3587  O   ALA F 240     -10.764  -8.539  -3.821  1.00 30.00           O  
ATOM   3588  CB  ALA F 240     -13.618  -8.501  -4.186  1.00 30.00           C  
ATOM   3589  H   ALA F 240     -11.967 -10.777  -4.789  1.00 30.00           H  
ATOM   3590  HA  ALA F 240     -12.960  -8.367  -6.211  1.00 30.00           H  
ATOM   3591  HB1 ALA F 240     -14.637  -8.759  -4.467  1.00 30.00           H  
ATOM   3592  HB2 ALA F 240     -13.383  -9.010  -3.253  1.00 30.00           H  
ATOM   3593  HB3 ALA F 240     -13.598  -7.431  -3.987  1.00 30.00           H  
ATOM   3594  N   ILE F 241     -10.511  -7.817  -5.955  1.00 30.00           N  
ATOM   3595  CA  ILE F 241      -9.115  -7.404  -5.856  1.00 30.00           C  
ATOM   3596  C   ILE F 241      -9.045  -5.881  -6.052  1.00 30.00           C  
ATOM   3597  O   ILE F 241      -9.499  -5.380  -7.079  1.00 30.00           O  
ATOM   3598  CB  ILE F 241      -8.238  -8.115  -6.934  1.00 30.00           C  
ATOM   3599  CG1 ILE F 241      -8.279  -9.658  -6.771  1.00 30.00           C  
ATOM   3600  CG2 ILE F 241      -6.768  -7.635  -6.932  1.00 30.00           C  
ATOM   3601  CD1 ILE F 241      -9.321 -10.365  -7.654  1.00 30.00           C  
ATOM   3602  H   ILE F 241     -10.943  -7.712  -6.866  1.00 30.00           H  
ATOM   3603  HA  ILE F 241      -8.703  -7.650  -4.877  1.00 30.00           H  
ATOM   3604  HB  ILE F 241      -8.642  -7.872  -7.917  1.00 30.00           H  
ATOM   3605 HG13 ILE F 241      -8.433  -9.931  -5.727  1.00 30.00           H  
ATOM   3606 HG12 ILE F 241      -7.307 -10.077  -7.032  1.00 30.00           H  
ATOM   3607 HG21 ILE F 241      -6.180  -8.166  -7.683  1.00 30.00           H  
ATOM   3608 HG22 ILE F 241      -6.673  -6.575  -7.166  1.00 30.00           H  
ATOM   3609 HG23 ILE F 241      -6.297  -7.805  -5.964  1.00 30.00           H  
ATOM   3610 HD11 ILE F 241      -9.596 -11.330  -7.230  1.00 30.00           H  
ATOM   3611 HD12 ILE F 241     -10.235  -9.784  -7.767  1.00 30.00           H  
ATOM   3612 HD13 ILE F 241      -8.923 -10.547  -8.653  1.00 30.00           H  
ATOM   3613  N   ILE F 242      -8.468  -5.184  -5.063  1.00 30.00           N  
ATOM   3614  CA  ILE F 242      -8.217  -3.742  -5.080  1.00 30.00           C  
ATOM   3615  C   ILE F 242      -6.715  -3.478  -4.865  1.00 30.00           C  
ATOM   3616  O   ILE F 242      -6.066  -4.183  -4.094  1.00 30.00           O  
ATOM   3617  CB  ILE F 242      -9.112  -2.966  -4.054  1.00 30.00           C  
ATOM   3618  CG1 ILE F 242      -8.758  -1.471  -3.826  1.00 30.00           C  
ATOM   3619  CG2 ILE F 242      -9.209  -3.664  -2.686  1.00 30.00           C  
ATOM   3620  CD1 ILE F 242      -8.865  -0.561  -5.060  1.00 30.00           C  
ATOM   3621  H   ILE F 242      -8.127  -5.674  -4.246  1.00 30.00           H  
ATOM   3622  HA  ILE F 242      -8.474  -3.360  -6.062  1.00 30.00           H  
ATOM   3623  HB  ILE F 242     -10.118  -2.969  -4.475  1.00 30.00           H  
ATOM   3624 HG13 ILE F 242      -7.769  -1.370  -3.376  1.00 30.00           H  
ATOM   3625 HG12 ILE F 242      -9.446  -1.070  -3.082  1.00 30.00           H  
ATOM   3626 HG21 ILE F 242      -9.614  -4.673  -2.766  1.00 30.00           H  
ATOM   3627 HG22 ILE F 242      -8.230  -3.728  -2.219  1.00 30.00           H  
ATOM   3628 HG23 ILE F 242      -9.865  -3.120  -2.006  1.00 30.00           H  
ATOM   3629 HD11 ILE F 242      -9.907  -0.343  -5.294  1.00 30.00           H  
ATOM   3630 HD12 ILE F 242      -8.363   0.389  -4.876  1.00 30.00           H  
ATOM   3631 HD13 ILE F 242      -8.405  -0.995  -5.945  1.00 30.00           H  
ATOM   3632  N   GLY F 243      -6.182  -2.478  -5.579  1.00 30.00           N  
ATOM   3633  CA  GLY F 243      -4.790  -2.066  -5.472  1.00 30.00           C  
ATOM   3634  C   GLY F 243      -4.636  -0.687  -6.114  1.00 30.00           C  
ATOM   3635  O   GLY F 243      -5.611   0.044  -6.300  1.00 30.00           O  
ATOM   3636  H   GLY F 243      -6.765  -1.949  -6.213  1.00 30.00           H  
ATOM   3637  HA3 GLY F 243      -4.146  -2.795  -5.966  1.00 30.00           H  
ATOM   3638  HA2 GLY F 243      -4.489  -2.007  -4.429  1.00 30.00           H  
ATOM   3639  N   LEU F 244      -3.384  -0.341  -6.446  1.00 30.00           N  
ATOM   3640  CA  LEU F 244      -3.023   0.848  -7.215  1.00 30.00           C  
ATOM   3641  C   LEU F 244      -2.312   0.371  -8.488  1.00 30.00           C  
ATOM   3642  O   LEU F 244      -2.881   0.511  -9.570  1.00 30.00           O  
ATOM   3643  CB  LEU F 244      -2.152   1.818  -6.379  1.00 30.00           C  
ATOM   3644  CG  LEU F 244      -2.726   2.214  -4.997  1.00 30.00           C  
ATOM   3645  CD1 LEU F 244      -1.694   3.021  -4.194  1.00 30.00           C  
ATOM   3646  CD2 LEU F 244      -4.093   2.922  -5.071  1.00 30.00           C  
ATOM   3647  H   LEU F 244      -2.620  -0.966  -6.226  1.00 30.00           H  
ATOM   3648  HA  LEU F 244      -3.918   1.383  -7.537  1.00 30.00           H  
ATOM   3649  HB3 LEU F 244      -1.977   2.724  -6.962  1.00 30.00           H  
ATOM   3650  HB2 LEU F 244      -1.167   1.381  -6.224  1.00 30.00           H  
ATOM   3651  HG  LEU F 244      -2.881   1.293  -4.437  1.00 30.00           H  
ATOM   3652 HD11 LEU F 244      -0.684   2.858  -4.569  1.00 30.00           H  
ATOM   3653 HD12 LEU F 244      -1.882   4.095  -4.231  1.00 30.00           H  
ATOM   3654 HD13 LEU F 244      -1.696   2.718  -3.149  1.00 30.00           H  
ATOM   3655 HD21 LEU F 244      -4.865   2.323  -4.588  1.00 30.00           H  
ATOM   3656 HD22 LEU F 244      -4.091   3.896  -4.580  1.00 30.00           H  
ATOM   3657 HD23 LEU F 244      -4.410   3.088  -6.098  1.00 30.00           H  
ATOM   3658  N   MET F 245      -1.122  -0.236  -8.329  1.00 30.00           N  
ATOM   3659  CA  MET F 245      -0.364  -0.884  -9.399  1.00 30.00           C  
ATOM   3660  C   MET F 245      -0.731  -2.373  -9.404  1.00 30.00           C  
ATOM   3661  O   MET F 245      -0.287  -3.111  -8.525  1.00 30.00           O  
ATOM   3662  CB  MET F 245       1.151  -0.649  -9.184  1.00 30.00           C  
ATOM   3663  CG  MET F 245       1.865  -0.269 -10.487  1.00 30.00           C  
ATOM   3664  SD  MET F 245       3.644   0.016 -10.308  1.00 30.00           S  
ATOM   3665  CE  MET F 245       4.005   0.616 -11.978  1.00 30.00           C  
ATOM   3666  H   MET F 245      -0.742  -0.339  -7.397  1.00 30.00           H  
ATOM   3667  HA  MET F 245      -0.652  -0.441 -10.354  1.00 30.00           H  
ATOM   3668  HB3 MET F 245       1.646  -1.516  -8.745  1.00 30.00           H  
ATOM   3669  HB2 MET F 245       1.310   0.149  -8.459  1.00 30.00           H  
ATOM   3670  HG3 MET F 245       1.418   0.638 -10.896  1.00 30.00           H  
ATOM   3671  HG2 MET F 245       1.720  -1.052 -11.230  1.00 30.00           H  
ATOM   3672  HE1 MET F 245       5.066   0.833 -12.077  1.00 30.00           H  
ATOM   3673  HE2 MET F 245       3.733  -0.132 -12.723  1.00 30.00           H  
ATOM   3674  HE3 MET F 245       3.449   1.531 -12.183  1.00 30.00           H  
ATOM   3675  N   VAL F 246      -1.586  -2.765 -10.357  1.00 30.00           N  
ATOM   3676  CA  VAL F 246      -2.244  -4.067 -10.379  1.00 30.00           C  
ATOM   3677  C   VAL F 246      -1.845  -4.810 -11.665  1.00 30.00           C  
ATOM   3678  O   VAL F 246      -2.237  -4.400 -12.753  1.00 30.00           O  
ATOM   3679  CB  VAL F 246      -3.787  -3.874 -10.295  1.00 30.00           C  
ATOM   3680  CG1 VAL F 246      -4.610  -5.153 -10.506  1.00 30.00           C  
ATOM   3681  CG2 VAL F 246      -4.190  -3.255  -8.943  1.00 30.00           C  
ATOM   3682  H   VAL F 246      -1.887  -2.104 -11.061  1.00 30.00           H  
ATOM   3683  HA  VAL F 246      -1.935  -4.679  -9.533  1.00 30.00           H  
ATOM   3684  HB  VAL F 246      -4.084  -3.168 -11.071  1.00 30.00           H  
ATOM   3685 HG11 VAL F 246      -4.465  -5.595 -11.492  1.00 30.00           H  
ATOM   3686 HG12 VAL F 246      -4.346  -5.892  -9.750  1.00 30.00           H  
ATOM   3687 HG13 VAL F 246      -5.674  -4.944 -10.407  1.00 30.00           H  
ATOM   3688 HG21 VAL F 246      -5.272  -3.152  -8.858  1.00 30.00           H  
ATOM   3689 HG22 VAL F 246      -3.856  -3.876  -8.112  1.00 30.00           H  
ATOM   3690 HG23 VAL F 246      -3.763  -2.262  -8.810  1.00 30.00           H  
ATOM   3691  N   GLY F 247      -1.046  -5.875 -11.521  1.00 30.00           N  
ATOM   3692  CA  GLY F 247      -0.546  -6.650 -12.651  1.00 30.00           C  
ATOM   3693  C   GLY F 247      -0.422  -8.121 -12.258  1.00 30.00           C  
ATOM   3694  O   GLY F 247      -0.342  -8.463 -11.079  1.00 30.00           O  
ATOM   3695  H   GLY F 247      -0.739  -6.161 -10.599  1.00 30.00           H  
ATOM   3696  HA3 GLY F 247       0.429  -6.266 -12.955  1.00 30.00           H  
ATOM   3697  HA2 GLY F 247      -1.218  -6.575 -13.505  1.00 30.00           H  
ATOM   3698  N   GLY F 248      -0.399  -8.993 -13.278  1.00 30.00           N  
ATOM   3699  CA  GLY F 248      -0.252 -10.444 -13.155  1.00 30.00           C  
ATOM   3700  C   GLY F 248      -1.387 -11.139 -12.390  1.00 30.00           C  
ATOM   3701  O   GLY F 248      -1.172 -12.244 -11.899  1.00 30.00           O  
ATOM   3702  H   GLY F 248      -0.492  -8.632 -14.217  1.00 30.00           H  
ATOM   3703  HA3 GLY F 248       0.702 -10.675 -12.682  1.00 30.00           H  
ATOM   3704  HA2 GLY F 248      -0.235 -10.865 -14.157  1.00 30.00           H  
ATOM   3705  N   VAL F 249      -2.564 -10.501 -12.264  1.00 30.00           N  
ATOM   3706  CA  VAL F 249      -3.703 -11.010 -11.503  1.00 30.00           C  
ATOM   3707  C   VAL F 249      -4.373 -12.169 -12.265  1.00 30.00           C  
ATOM   3708  O   VAL F 249      -5.047 -11.932 -13.268  1.00 30.00           O  
ATOM   3709  CB  VAL F 249      -4.759  -9.900 -11.234  1.00 30.00           C  
ATOM   3710  CG1 VAL F 249      -5.939 -10.389 -10.370  1.00 30.00           C  
ATOM   3711  CG2 VAL F 249      -4.139  -8.659 -10.576  1.00 30.00           C  
ATOM   3712  H   VAL F 249      -2.685  -9.595 -12.695  1.00 30.00           H  
ATOM   3713  HA  VAL F 249      -3.338 -11.377 -10.542  1.00 30.00           H  
ATOM   3714  HB  VAL F 249      -5.173  -9.565 -12.186  1.00 30.00           H  
ATOM   3715 HG11 VAL F 249      -6.609  -9.570 -10.114  1.00 30.00           H  
ATOM   3716 HG12 VAL F 249      -6.536 -11.135 -10.890  1.00 30.00           H  
ATOM   3717 HG13 VAL F 249      -5.591 -10.828  -9.436  1.00 30.00           H  
ATOM   3718 HG21 VAL F 249      -3.429  -8.158 -11.233  1.00 30.00           H  
ATOM   3719 HG22 VAL F 249      -4.920  -7.942 -10.332  1.00 30.00           H  
ATOM   3720 HG23 VAL F 249      -3.623  -8.913  -9.652  1.00 30.00           H  
ATOM   3721  N   VAL F 250      -4.143 -13.399 -11.784  1.00 30.00           N  
ATOM   3722  CA  VAL F 250      -4.669 -14.621 -12.379  1.00 30.00           C  
ATOM   3723  C   VAL F 250      -6.010 -14.966 -11.713  1.00 30.00           C  
ATOM   3724  O   VAL F 250      -6.057 -15.189 -10.504  1.00 30.00           O  
ATOM   3725  CB  VAL F 250      -3.698 -15.829 -12.234  1.00 30.00           C  
ATOM   3726  CG1 VAL F 250      -4.208 -17.094 -12.954  1.00 30.00           C  
ATOM   3727  CG2 VAL F 250      -2.273 -15.498 -12.716  1.00 30.00           C  
ATOM   3728  H   VAL F 250      -3.570 -13.517 -10.957  1.00 30.00           H  
ATOM   3729  HA  VAL F 250      -4.839 -14.454 -13.438  1.00 30.00           H  
ATOM   3730  HB  VAL F 250      -3.607 -16.085 -11.182  1.00 30.00           H  
ATOM   3731 HG11 VAL F 250      -5.140 -17.462 -12.526  1.00 30.00           H  
ATOM   3732 HG12 VAL F 250      -4.381 -16.902 -14.013  1.00 30.00           H  
ATOM   3733 HG13 VAL F 250      -3.485 -17.907 -12.878  1.00 30.00           H  
ATOM   3734 HG21 VAL F 250      -1.630 -16.377 -12.686  1.00 30.00           H  
ATOM   3735 HG22 VAL F 250      -2.271 -15.120 -13.739  1.00 30.00           H  
ATOM   3736 HG23 VAL F 250      -1.805 -14.749 -12.080  1.00 30.00           H  
ATOM   3737  N   ILE F 251      -7.069 -14.986 -12.531  1.00 30.00           N  
ATOM   3738  CA  ILE F 251      -8.444 -15.282 -12.143  1.00 30.00           C  
ATOM   3739  C   ILE F 251      -9.043 -16.348 -13.076  1.00 30.00           C  
ATOM   3740  O   ILE F 251      -8.593 -16.507 -14.211  1.00 30.00           O  
ATOM   3741  CB  ILE F 251      -9.340 -14.003 -12.188  1.00 30.00           C  
ATOM   3742  CG1 ILE F 251      -9.232 -13.190 -13.506  1.00 30.00           C  
ATOM   3743  CG2 ILE F 251      -9.066 -13.122 -10.957  1.00 30.00           C  
ATOM   3744  CD1 ILE F 251     -10.362 -12.170 -13.717  1.00 30.00           C  
ATOM   3745  H   ILE F 251      -6.931 -14.798 -13.518  1.00 30.00           H  
ATOM   3746  HA  ILE F 251      -8.463 -15.694 -11.132  1.00 30.00           H  
ATOM   3747  HB  ILE F 251     -10.380 -14.321 -12.103  1.00 30.00           H  
ATOM   3748 HG13 ILE F 251      -9.240 -13.863 -14.361  1.00 30.00           H  
ATOM   3749 HG12 ILE F 251      -8.271 -12.675 -13.548  1.00 30.00           H  
ATOM   3750 HG21 ILE F 251      -8.031 -12.788 -10.938  1.00 30.00           H  
ATOM   3751 HG22 ILE F 251      -9.699 -12.237 -10.925  1.00 30.00           H  
ATOM   3752 HG23 ILE F 251      -9.250 -13.673 -10.036  1.00 30.00           H  
ATOM   3753 HD11 ILE F 251     -10.441 -11.463 -12.894  1.00 30.00           H  
ATOM   3754 HD12 ILE F 251     -10.188 -11.584 -14.619  1.00 30.00           H  
ATOM   3755 HD13 ILE F 251     -11.326 -12.668 -13.825  1.00 30.00           H  
ATOM   3756  N   ALA F 252     -10.057 -17.064 -12.566  1.00 30.00           N  
ATOM   3757  CA  ALA F 252     -10.854 -18.018 -13.335  1.00 30.00           C  
ATOM   3758  C   ALA F 252     -11.881 -17.284 -14.220  1.00 30.00           C  
ATOM   3759  O   ALA F 252     -12.862 -16.712 -13.461  1.00 30.00           O  
ATOM   3760  OXT ALA F 252     -11.791 -17.215 -15.428  1.00 30.00           O  
ATOM   3761  CB  ALA F 252     -11.502 -19.030 -12.374  1.00 30.00           C  
ATOM   3762  H   ALA F 252     -10.357 -16.897 -11.616  1.00 30.00           H  
ATOM   3763  HA  ALA F 252     -10.190 -18.583 -13.990  1.00 30.00           H  
ATOM   3765  HB1 ALA F 252     -10.741 -19.603 -11.843  1.00 30.00           H  
ATOM   3766  HB2 ALA F 252     -12.124 -18.537 -11.625  1.00 30.00           H  
ATOM   3767  HB3 ALA F 252     -12.128 -19.741 -12.914  1.00 30.00           H  
TER    3768      ALA F 252
ATOM   3769  N   ASP G 253     -10.552  30.316 -16.852  1.00110.00           N  
ATOM   3770  CA  ASP G 253      -9.209  29.706 -16.783  1.00110.00           C  
ATOM   3771  C   ASP G 253      -9.026  29.039 -15.393  1.00110.00           C  
ATOM   3772  O   ASP G 253      -8.548  27.905 -15.332  1.00110.00           O  
ATOM   3773  CB  ASP G 253      -8.089  30.744 -17.094  1.00110.00           C  
ATOM   3774  CG  ASP G 253      -6.648  30.202 -17.185  1.00110.00           C  
ATOM   3775  OD1 ASP G 253      -5.741  30.917 -16.704  1.00110.00           O  
ATOM   3776  OD2 ASP G 253      -6.458  29.144 -17.825  1.00110.00           O1-
ATOM   3777  H1  ASP G 253     -10.665  30.834 -17.712  1.00110.00           H  
ATOM   3778  H2  ASP G 253     -11.271  29.606 -16.841  1.00110.00           H  
ATOM   3779  HA  ASP G 253      -9.151  28.922 -17.540  1.00110.00           H  
ATOM   3780  HB3 ASP G 253      -8.125  31.546 -16.353  1.00110.00           H  
ATOM   3781  HB2 ASP G 253      -8.303  31.225 -18.050  1.00110.00           H  
ATOM   3782  N   ALA G 254      -9.338  29.786 -14.314  1.00110.00           N  
ATOM   3783  CA  ALA G 254      -9.148  29.420 -12.909  1.00110.00           C  
ATOM   3784  C   ALA G 254      -9.888  28.131 -12.510  1.00110.00           C  
ATOM   3785  O   ALA G 254     -11.082  27.998 -12.782  1.00110.00           O  
ATOM   3786  CB  ALA G 254      -9.586  30.603 -12.035  1.00110.00           C  
ATOM   3787  H   ALA G 254      -9.726  30.704 -14.477  1.00110.00           H  
ATOM   3788  HA  ALA G 254      -8.077  29.270 -12.762  1.00110.00           H  
ATOM   3789  HB1 ALA G 254      -9.028  31.505 -12.287  1.00110.00           H  
ATOM   3790  HB2 ALA G 254     -10.647  30.823 -12.161  1.00110.00           H  
ATOM   3791  HB3 ALA G 254      -9.409  30.399 -10.979  1.00110.00           H  
ATOM   3792  N   GLU G 255      -9.137  27.207 -11.892  1.00110.00           N  
ATOM   3793  CA  GLU G 255      -9.529  25.820 -11.658  1.00110.00           C  
ATOM   3794  C   GLU G 255     -10.344  25.638 -10.360  1.00110.00           C  
ATOM   3795  O   GLU G 255      -9.783  25.230  -9.342  1.00110.00           O  
ATOM   3796  CB  GLU G 255      -8.235  24.965 -11.690  1.00110.00           C  
ATOM   3797  CG  GLU G 255      -8.438  23.436 -11.649  1.00110.00           C  
ATOM   3798  CD  GLU G 255      -9.156  22.934 -12.902  1.00110.00           C  
ATOM   3799  OE1 GLU G 255     -10.402  22.873 -12.867  1.00110.00           O  
ATOM   3800  OE2 GLU G 255      -8.453  22.624 -13.886  1.00110.00           O1-
ATOM   3801  H   GLU G 255      -8.171  27.419 -11.692  1.00110.00           H  
ATOM   3802  HA  GLU G 255     -10.165  25.521 -12.492  1.00110.00           H  
ATOM   3803  HB3 GLU G 255      -7.591  25.247 -10.856  1.00110.00           H  
ATOM   3804  HB2 GLU G 255      -7.663  25.216 -12.585  1.00110.00           H  
ATOM   3805  HG3 GLU G 255      -8.984  23.129 -10.756  1.00110.00           H  
ATOM   3806  HG2 GLU G 255      -7.464  22.948 -11.576  1.00110.00           H  
ATOM   3807  N   PHE G 256     -11.654  25.932 -10.428  1.00110.00           N  
ATOM   3808  CA  PHE G 256     -12.626  25.730  -9.347  1.00110.00           C  
ATOM   3809  C   PHE G 256     -14.062  25.928  -9.872  1.00110.00           C  
ATOM   3810  O   PHE G 256     -14.254  26.486 -10.953  1.00110.00           O  
ATOM   3811  CB  PHE G 256     -12.318  26.644  -8.123  1.00110.00           C  
ATOM   3812  CG  PHE G 256     -12.562  28.145  -8.253  1.00110.00           C  
ATOM   3813  CD1 PHE G 256     -11.732  28.945  -9.068  1.00110.00           C  
ATOM   3814  CD2 PHE G 256     -13.634  28.756  -7.566  1.00110.00           C  
ATOM   3815  CE1 PHE G 256     -11.949  30.314  -9.150  1.00110.00           C  
ATOM   3816  CE2 PHE G 256     -13.833  30.127  -7.663  1.00110.00           C  
ATOM   3817  CZ  PHE G 256     -12.991  30.903  -8.448  1.00110.00           C  
ATOM   3818  H   PHE G 256     -12.038  26.286 -11.294  1.00110.00           H  
ATOM   3819  HA  PHE G 256     -12.535  24.690  -9.029  1.00110.00           H  
ATOM   3820  HB3 PHE G 256     -11.293  26.507  -7.782  1.00110.00           H  
ATOM   3821  HB2 PHE G 256     -12.919  26.290  -7.284  1.00110.00           H  
ATOM   3822  HD1 PHE G 256     -10.912  28.504  -9.613  1.00110.00           H  
ATOM   3823  HD2 PHE G 256     -14.291  28.166  -6.943  1.00110.00           H  
ATOM   3824  HE1 PHE G 256     -11.303  30.930  -9.755  1.00110.00           H  
ATOM   3825  HE2 PHE G 256     -14.641  30.595  -7.122  1.00110.00           H  
ATOM   3826  HZ  PHE G 256     -13.149  31.969  -8.513  1.00110.00           H  
ATOM   3827  N   ARG G 257     -15.045  25.501  -9.061  1.00110.00           N  
ATOM   3828  CA  ARG G 257     -16.437  25.956  -9.136  1.00110.00           C  
ATOM   3829  C   ARG G 257     -16.797  26.614  -7.798  1.00110.00           C  
ATOM   3830  O   ARG G 257     -16.260  26.236  -6.755  1.00110.00           O  
ATOM   3831  CB  ARG G 257     -17.415  24.790  -9.407  1.00110.00           C  
ATOM   3832  CG  ARG G 257     -17.290  24.155 -10.804  1.00110.00           C  
ATOM   3833  CD  ARG G 257     -18.403  23.136 -11.141  1.00110.00           C  
ATOM   3834  NE  ARG G 257     -19.708  23.757 -11.445  1.00110.00           N  
ATOM   3835  CZ  ARG G 257     -20.829  23.131 -11.859  1.00110.00           C  
ATOM   3836  NH1 ARG G 257     -20.887  21.799 -12.010  1.00110.00           N  
ATOM   3837  NH2 ARG G 257     -21.921  23.856 -12.132  1.00110.00           N1+
ATOM   3838  H   ARG G 257     -14.799  25.042  -8.196  1.00110.00           H  
ATOM   3839  HA  ARG G 257     -16.557  26.708  -9.920  1.00110.00           H  
ATOM   3840  HB3 ARG G 257     -18.437  25.154  -9.288  1.00110.00           H  
ATOM   3841  HB2 ARG G 257     -17.284  24.024  -8.643  1.00110.00           H  
ATOM   3842  HG3 ARG G 257     -16.306  23.717 -10.970  1.00110.00           H  
ATOM   3843  HG2 ARG G 257     -17.361  24.980 -11.515  1.00110.00           H  
ATOM   3844  HD3 ARG G 257     -18.612  22.556 -10.244  1.00110.00           H  
ATOM   3845  HD2 ARG G 257     -18.076  22.423 -11.898  1.00110.00           H  
ATOM   3846  HE  ARG G 257     -19.759  24.761 -11.308  1.00110.00           H  
ATOM   3847 HH12 ARG G 257     -21.737  21.349 -12.316  1.00110.00           H  
ATOM   3848 HH11 ARG G 257     -20.081  21.234 -11.784  1.00110.00           H  
ATOM   3849 HH22 ARG G 257     -22.771  23.412 -12.447  1.00110.00           H  
ATOM   3850 HH21 ARG G 257     -21.903  24.866 -12.029  1.00110.00           H  
ATOM   3851  N   HIS G 258     -17.734  27.568  -7.868  1.00110.00           N  
ATOM   3852  CA  HIS G 258     -18.312  28.264  -6.716  1.00110.00           C  
ATOM   3853  C   HIS G 258     -19.850  28.249  -6.758  1.00110.00           C  
ATOM   3854  O   HIS G 258     -20.471  28.477  -5.721  1.00110.00           O  
ATOM   3855  CB  HIS G 258     -17.747  29.699  -6.633  1.00110.00           C  
ATOM   3856  CG  HIS G 258     -17.987  30.578  -7.840  1.00110.00           C  
ATOM   3857  ND1 HIS G 258     -17.235  30.491  -9.001  1.00110.00           N  
ATOM   3858  CD2 HIS G 258     -18.898  31.587  -8.067  1.00110.00           C  
ATOM   3859  CE1 HIS G 258     -17.714  31.403  -9.851  1.00110.00           C  
ATOM   3860  NE2 HIS G 258     -18.725  32.105  -9.352  1.00110.00           N  
ATOM   3861  H   HIS G 258     -18.108  27.823  -8.770  1.00110.00           H  
ATOM   3862  HA  HIS G 258     -18.038  27.744  -5.796  1.00110.00           H  
ATOM   3863  HB3 HIS G 258     -16.674  29.650  -6.454  1.00110.00           H  
ATOM   3864  HB2 HIS G 258     -18.164  30.206  -5.761  1.00110.00           H  
ATOM   3865  HD1 HIS G 258     -16.464  29.860  -9.172  1.00110.00           H  
ATOM   3866  HD2 HIS G 258     -19.665  31.971  -7.411  1.00110.00           H  
ATOM   3867  HE1 HIS G 258     -17.316  31.558 -10.843  1.00110.00           H  
ATOM   3868  N   ASP G 259     -20.437  27.953  -7.931  1.00110.00           N  
ATOM   3869  CA  ASP G 259     -21.875  27.764  -8.138  1.00110.00           C  
ATOM   3870  C   ASP G 259     -22.361  26.372  -7.678  1.00110.00           C  
ATOM   3871  O   ASP G 259     -23.542  26.241  -7.359  1.00110.00           O  
ATOM   3872  CB  ASP G 259     -22.324  28.021  -9.605  1.00110.00           C  
ATOM   3873  CG  ASP G 259     -21.690  27.171 -10.728  1.00110.00           C  
ATOM   3874  OD1 ASP G 259     -20.524  26.736 -10.594  1.00110.00           O  
ATOM   3875  OD2 ASP G 259     -22.353  27.066 -11.782  1.00110.00           O1-
ATOM   3876  H   ASP G 259     -19.870  27.770  -8.747  1.00110.00           H  
ATOM   3877  HA  ASP G 259     -22.395  28.497  -7.518  1.00110.00           H  
ATOM   3878  HB3 ASP G 259     -22.087  29.058  -9.847  1.00110.00           H  
ATOM   3879  HB2 ASP G 259     -23.412  27.956  -9.665  1.00110.00           H  
ATOM   3880  N   SER G 260     -21.472  25.363  -7.668  1.00110.00           N  
ATOM   3881  CA  SER G 260     -21.806  23.975  -7.343  1.00110.00           C  
ATOM   3882  C   SER G 260     -20.539  23.194  -6.943  1.00110.00           C  
ATOM   3883  O   SER G 260     -19.433  23.734  -7.005  1.00110.00           O  
ATOM   3884  CB  SER G 260     -22.550  23.333  -8.540  1.00110.00           C  
ATOM   3885  OG  SER G 260     -23.188  22.122  -8.187  1.00110.00           O  
ATOM   3886  H   SER G 260     -20.513  25.536  -7.935  1.00110.00           H  
ATOM   3887  HA  SER G 260     -22.464  23.983  -6.472  1.00110.00           H  
ATOM   3888  HB3 SER G 260     -21.853  23.136  -9.354  1.00110.00           H  
ATOM   3889  HB2 SER G 260     -23.317  23.999  -8.938  1.00110.00           H  
ATOM   3890  HG  SER G 260     -24.002  22.330  -7.721  1.00110.00           H  
ATOM   3891  N   GLY G 261     -20.735  21.931  -6.527  1.00110.00           N  
ATOM   3892  CA  GLY G 261     -19.672  21.006  -6.140  1.00110.00           C  
ATOM   3893  C   GLY G 261     -18.859  20.557  -7.360  1.00110.00           C  
ATOM   3894  O   GLY G 261     -19.351  20.552  -8.490  1.00110.00           O  
ATOM   3895  H   GLY G 261     -21.673  21.557  -6.550  1.00110.00           H  
ATOM   3896  HA3 GLY G 261     -20.109  20.127  -5.670  1.00110.00           H  
ATOM   3897  HA2 GLY G 261     -19.023  21.479  -5.400  1.00110.00           H  
ATOM   3898  N   TYR G 262     -17.598  20.179  -7.105  1.00110.00           N  
ATOM   3899  CA  TYR G 262     -16.607  19.868  -8.132  1.00110.00           C  
ATOM   3900  C   TYR G 262     -15.515  18.943  -7.564  1.00110.00           C  
ATOM   3901  O   TYR G 262     -15.370  18.842  -6.346  1.00110.00           O  
ATOM   3902  CB  TYR G 262     -16.062  21.205  -8.690  1.00110.00           C  
ATOM   3903  CG  TYR G 262     -15.095  21.133  -9.856  1.00110.00           C  
ATOM   3904  CD1 TYR G 262     -13.953  21.958  -9.868  1.00110.00           C  
ATOM   3905  CD2 TYR G 262     -15.334  20.260 -10.937  1.00110.00           C  
ATOM   3906  CE1 TYR G 262     -13.027  21.869 -10.924  1.00110.00           C  
ATOM   3907  CE2 TYR G 262     -14.401  20.155 -11.983  1.00110.00           C  
ATOM   3908  CZ  TYR G 262     -13.242  20.951 -11.972  1.00110.00           C  
ATOM   3909  OH  TYR G 262     -12.341  20.825 -12.986  1.00110.00           O  
ATOM   3910  H   TYR G 262     -17.256  20.171  -6.154  1.00110.00           H  
ATOM   3911  HA  TYR G 262     -17.110  19.311  -8.925  1.00110.00           H  
ATOM   3912  HB3 TYR G 262     -15.599  21.769  -7.878  1.00110.00           H  
ATOM   3913  HB2 TYR G 262     -16.895  21.813  -9.030  1.00110.00           H  
ATOM   3914  HD1 TYR G 262     -13.774  22.649  -9.058  1.00110.00           H  
ATOM   3915  HD2 TYR G 262     -16.220  19.644 -10.964  1.00110.00           H  
ATOM   3916  HE1 TYR G 262     -12.147  22.494 -10.908  1.00110.00           H  
ATOM   3917  HE2 TYR G 262     -14.576  19.460 -12.791  1.00110.00           H  
ATOM   3918  HH  TYR G 262     -11.639  21.488 -12.944  1.00110.00           H  
ATOM   3919  N   GLU G 263     -14.786  18.268  -8.466  1.00 30.00           N  
ATOM   3920  CA  GLU G 263     -13.804  17.215  -8.192  1.00 30.00           C  
ATOM   3921  C   GLU G 263     -12.644  17.617  -7.259  1.00 30.00           C  
ATOM   3922  O   GLU G 263     -12.259  16.803  -6.420  1.00 30.00           O  
ATOM   3923  CB  GLU G 263     -13.285  16.615  -9.521  1.00 30.00           C  
ATOM   3924  CG  GLU G 263     -14.294  15.708 -10.269  1.00 30.00           C  
ATOM   3925  CD  GLU G 263     -15.282  16.443 -11.188  1.00 30.00           C  
ATOM   3926  OE1 GLU G 263     -16.341  16.874 -10.680  1.00 30.00           O  
ATOM   3927  OE2 GLU G 263     -14.978  16.544 -12.397  1.00 30.00           O1-
ATOM   3928  H   GLU G 263     -15.003  18.394  -9.446  1.00 30.00           H  
ATOM   3929  HA  GLU G 263     -14.342  16.423  -7.670  1.00 30.00           H  
ATOM   3930  HB3 GLU G 263     -12.384  16.031  -9.328  1.00 30.00           H  
ATOM   3931  HB2 GLU G 263     -12.964  17.422 -10.183  1.00 30.00           H  
ATOM   3932  HG3 GLU G 263     -14.848  15.095  -9.555  1.00 30.00           H  
ATOM   3933  HG2 GLU G 263     -13.733  14.994 -10.875  1.00 30.00           H  
ATOM   3934  N   VAL G 264     -12.147  18.862  -7.379  1.00 30.00           N  
ATOM   3935  CA  VAL G 264     -11.118  19.433  -6.495  1.00 30.00           C  
ATOM   3936  C   VAL G 264     -11.678  20.024  -5.175  1.00 30.00           C  
ATOM   3937  O   VAL G 264     -10.925  20.660  -4.439  1.00 30.00           O  
ATOM   3938  CB  VAL G 264     -10.241  20.495  -7.221  1.00 30.00           C  
ATOM   3939  CG1 VAL G 264      -9.404  19.866  -8.348  1.00 30.00           C  
ATOM   3940  CG2 VAL G 264     -11.029  21.712  -7.733  1.00 30.00           C  
ATOM   3941  H   VAL G 264     -12.518  19.479  -8.087  1.00 30.00           H  
ATOM   3942  HA  VAL G 264     -10.454  18.624  -6.197  1.00 30.00           H  
ATOM   3943  HB  VAL G 264      -9.507  20.877  -6.509  1.00 30.00           H  
ATOM   3944 HG11 VAL G 264      -8.770  19.064  -7.969  1.00 30.00           H  
ATOM   3945 HG12 VAL G 264     -10.036  19.451  -9.134  1.00 30.00           H  
ATOM   3946 HG13 VAL G 264      -8.753  20.609  -8.806  1.00 30.00           H  
ATOM   3947 HG21 VAL G 264     -10.379  22.424  -8.241  1.00 30.00           H  
ATOM   3948 HG22 VAL G 264     -11.785  21.398  -8.445  1.00 30.00           H  
ATOM   3949 HG23 VAL G 264     -11.531  22.247  -6.927  1.00 30.00           H  
ATOM   3950  N   HIS G 265     -12.964  19.768  -4.878  1.00 30.00           N  
ATOM   3951  CA  HIS G 265     -13.630  20.083  -3.611  1.00 30.00           C  
ATOM   3952  C   HIS G 265     -14.052  18.797  -2.866  1.00 30.00           C  
ATOM   3953  O   HIS G 265     -14.100  18.820  -1.638  1.00 30.00           O  
ATOM   3954  CB  HIS G 265     -14.827  21.016  -3.898  1.00 30.00           C  
ATOM   3955  CG  HIS G 265     -15.332  21.780  -2.699  1.00 30.00           C  
ATOM   3956  ND1 HIS G 265     -16.178  21.230  -1.752  1.00 30.00           N  
ATOM   3957  CD2 HIS G 265     -15.117  23.077  -2.290  1.00 30.00           C  
ATOM   3958  CE1 HIS G 265     -16.424  22.174  -0.842  1.00 30.00           C  
ATOM   3959  NE2 HIS G 265     -15.808  23.321  -1.101  1.00 30.00           N  
ATOM   3960  H   HIS G 265     -13.527  19.265  -5.551  1.00 30.00           H  
ATOM   3961  HA  HIS G 265     -12.935  20.619  -2.962  1.00 30.00           H  
ATOM   3962  HB3 HIS G 265     -15.661  20.457  -4.322  1.00 30.00           H  
ATOM   3963  HB2 HIS G 265     -14.547  21.752  -4.653  1.00 30.00           H  
ATOM   3964  HD1 HIS G 265     -16.551  20.290  -1.757  1.00 30.00           H  
ATOM   3965  HD2 HIS G 265     -14.518  23.848  -2.753  1.00 30.00           H  
ATOM   3966  HE1 HIS G 265     -17.062  22.020   0.016  1.00 30.00           H  
ATOM   3967  N   HIS G 266     -14.304  17.707  -3.613  1.00 30.00           N  
ATOM   3968  CA  HIS G 266     -14.583  16.345  -3.149  1.00 30.00           C  
ATOM   3969  C   HIS G 266     -14.800  15.460  -4.385  1.00 30.00           C  
ATOM   3970  O   HIS G 266     -15.443  15.901  -5.339  1.00 30.00           O  
ATOM   3971  CB  HIS G 266     -15.825  16.288  -2.223  1.00 30.00           C  
ATOM   3972  CG  HIS G 266     -16.207  14.911  -1.733  1.00 30.00           C  
ATOM   3973  ND1 HIS G 266     -15.508  14.252  -0.736  1.00 30.00           N  
ATOM   3974  CD2 HIS G 266     -17.231  14.060  -2.091  1.00 30.00           C  
ATOM   3975  CE1 HIS G 266     -16.118  13.081  -0.537  1.00 30.00           C  
ATOM   3976  NE2 HIS G 266     -17.174  12.899  -1.318  1.00 30.00           N  
ATOM   3977  H   HIS G 266     -14.269  17.799  -4.619  1.00 30.00           H  
ATOM   3978  HA  HIS G 266     -13.705  15.990  -2.606  1.00 30.00           H  
ATOM   3979  HB3 HIS G 266     -16.689  16.714  -2.728  1.00 30.00           H  
ATOM   3980  HB2 HIS G 266     -15.667  16.896  -1.334  1.00 30.00           H  
ATOM   3981  HD1 HIS G 266     -14.703  14.601  -0.234  1.00 30.00           H  
ATOM   3982  HD2 HIS G 266     -18.004  14.195  -2.833  1.00 30.00           H  
ATOM   3983  HE1 HIS G 266     -15.797  12.356   0.195  1.00 30.00           H  
ATOM   3984  N   GLN G 267     -14.319  14.209  -4.316  1.00 30.00           N  
ATOM   3985  CA  GLN G 267     -14.570  13.181  -5.322  1.00 30.00           C  
ATOM   3986  C   GLN G 267     -14.933  11.875  -4.606  1.00 30.00           C  
ATOM   3987  O   GLN G 267     -14.149  11.394  -3.785  1.00 30.00           O  
ATOM   3988  CB  GLN G 267     -13.341  13.045  -6.245  1.00 30.00           C  
ATOM   3989  CG  GLN G 267     -13.513  11.994  -7.366  1.00 30.00           C  
ATOM   3990  CD  GLN G 267     -12.339  11.890  -8.349  1.00 30.00           C  
ATOM   3991  OE1 GLN G 267     -12.353  11.028  -9.223  1.00 30.00           O  
ATOM   3992  NE2 GLN G 267     -11.322  12.748  -8.233  1.00 30.00           N  
ATOM   3993  H   GLN G 267     -13.803  13.909  -3.500  1.00 30.00           H  
ATOM   3994  HA  GLN G 267     -15.423  13.469  -5.941  1.00 30.00           H  
ATOM   3995  HB3 GLN G 267     -12.460  12.804  -5.646  1.00 30.00           H  
ATOM   3996  HB2 GLN G 267     -13.148  14.021  -6.694  1.00 30.00           H  
ATOM   3997  HG3 GLN G 267     -14.410  12.223  -7.942  1.00 30.00           H  
ATOM   3998  HG2 GLN G 267     -13.665  11.003  -6.938  1.00 30.00           H  
ATOM   3999 HE22 GLN G 267     -10.547  12.701  -8.878  1.00 30.00           H  
ATOM   4000 HE21 GLN G 267     -11.336  13.464  -7.520  1.00 30.00           H  
ATOM   4001  N   LYS G 268     -16.110  11.328  -4.954  1.00 30.00           N  
ATOM   4002  CA  LYS G 268     -16.616  10.072  -4.419  1.00 30.00           C  
ATOM   4003  C   LYS G 268     -16.667   9.022  -5.528  1.00 30.00           C  
ATOM   4004  O   LYS G 268     -17.441   9.156  -6.470  1.00 30.00           O  
ATOM   4005  CB  LYS G 268     -17.990  10.295  -3.766  1.00 30.00           C  
ATOM   4006  CG  LYS G 268     -18.566   9.019  -3.128  1.00 30.00           C  
ATOM   4007  CD  LYS G 268     -19.493   9.302  -1.944  1.00 30.00           C  
ATOM   4008  CE  LYS G 268     -20.768  10.074  -2.299  1.00 30.00           C  
ATOM   4009  NZ  LYS G 268     -21.565  10.355  -1.100  1.00 30.00           N1+
ATOM   4010  H   LYS G 268     -16.689  11.781  -5.646  1.00 30.00           H  
ATOM   4011  HA  LYS G 268     -15.950   9.706  -3.636  1.00 30.00           H  
ATOM   4012  HB3 LYS G 268     -18.703  10.714  -4.478  1.00 30.00           H  
ATOM   4013  HB2 LYS G 268     -17.867  11.048  -2.991  1.00 30.00           H  
ATOM   4014  HG3 LYS G 268     -17.752   8.385  -2.772  1.00 30.00           H  
ATOM   4015  HG2 LYS G 268     -19.095   8.432  -3.879  1.00 30.00           H  
ATOM   4016  HD3 LYS G 268     -18.938   9.855  -1.185  1.00 30.00           H  
ATOM   4017  HD2 LYS G 268     -19.754   8.343  -1.500  1.00 30.00           H  
ATOM   4018  HE3 LYS G 268     -21.382   9.485  -2.974  1.00 30.00           H  
ATOM   4019  HE2 LYS G 268     -20.538  11.018  -2.793  1.00 30.00           H  
ATOM   4020  HZ1 LYS G 268     -21.803   9.482  -0.646  1.00 30.00           H  
ATOM   4021  HZ2 LYS G 268     -21.042  10.929  -0.455  1.00 30.00           H  
ATOM   4022  HZ3 LYS G 268     -22.414  10.836  -1.371  1.00 30.00           H  
ATOM   4023  N   LEU G 269     -15.847   7.984  -5.358  1.00 30.00           N  
ATOM   4024  CA  LEU G 269     -15.775   6.804  -6.203  1.00 30.00           C  
ATOM   4025  C   LEU G 269     -16.526   5.671  -5.487  1.00 30.00           C  
ATOM   4026  O   LEU G 269     -16.392   5.522  -4.271  1.00 30.00           O  
ATOM   4027  CB  LEU G 269     -14.287   6.436  -6.390  1.00 30.00           C  
ATOM   4028  CG  LEU G 269     -13.411   7.543  -7.038  1.00 30.00           C  
ATOM   4029  CD1 LEU G 269     -12.173   7.910  -6.191  1.00 30.00           C  
ATOM   4030  CD2 LEU G 269     -13.045   7.211  -8.492  1.00 30.00           C  
ATOM   4031  H   LEU G 269     -15.265   7.947  -4.529  1.00 30.00           H  
ATOM   4032  HA  LEU G 269     -16.227   6.991  -7.177  1.00 30.00           H  
ATOM   4033  HB3 LEU G 269     -14.215   5.520  -6.979  1.00 30.00           H  
ATOM   4034  HB2 LEU G 269     -13.873   6.171  -5.420  1.00 30.00           H  
ATOM   4035  HG  LEU G 269     -14.009   8.453  -7.094  1.00 30.00           H  
ATOM   4036 HD11 LEU G 269     -12.290   7.650  -5.139  1.00 30.00           H  
ATOM   4037 HD12 LEU G 269     -11.271   7.415  -6.550  1.00 30.00           H  
ATOM   4038 HD13 LEU G 269     -11.989   8.984  -6.229  1.00 30.00           H  
ATOM   4039 HD21 LEU G 269     -12.874   8.123  -9.065  1.00 30.00           H  
ATOM   4040 HD22 LEU G 269     -12.144   6.600  -8.561  1.00 30.00           H  
ATOM   4041 HD23 LEU G 269     -13.855   6.676  -8.986  1.00 30.00           H  
ATOM   4042  N   VAL G 270     -17.294   4.884  -6.252  1.00 30.00           N  
ATOM   4043  CA  VAL G 270     -17.962   3.682  -5.755  1.00 30.00           C  
ATOM   4044  C   VAL G 270     -17.820   2.571  -6.812  1.00 30.00           C  
ATOM   4045  O   VAL G 270     -17.803   2.876  -8.003  1.00 30.00           O  
ATOM   4046  CB  VAL G 270     -19.474   3.911  -5.441  1.00 30.00           C  
ATOM   4047  CG1 VAL G 270     -20.169   2.662  -4.856  1.00 30.00           C  
ATOM   4048  CG2 VAL G 270     -19.707   5.095  -4.481  1.00 30.00           C  
ATOM   4049  H   VAL G 270     -17.381   5.063  -7.245  1.00 30.00           H  
ATOM   4050  HA  VAL G 270     -17.464   3.351  -4.848  1.00 30.00           H  
ATOM   4051  HB  VAL G 270     -19.988   4.159  -6.371  1.00 30.00           H  
ATOM   4052 HG11 VAL G 270     -20.265   1.860  -5.589  1.00 30.00           H  
ATOM   4053 HG12 VAL G 270     -19.620   2.269  -4.000  1.00 30.00           H  
ATOM   4054 HG13 VAL G 270     -21.176   2.897  -4.513  1.00 30.00           H  
ATOM   4055 HG21 VAL G 270     -20.763   5.205  -4.233  1.00 30.00           H  
ATOM   4056 HG22 VAL G 270     -19.161   4.961  -3.547  1.00 30.00           H  
ATOM   4057 HG23 VAL G 270     -19.388   6.039  -4.923  1.00 30.00           H  
ATOM   4058  N   PHE G 271     -17.731   1.308  -6.366  1.00 30.00           N  
ATOM   4059  CA  PHE G 271     -17.733   0.124  -7.225  1.00 30.00           C  
ATOM   4060  C   PHE G 271     -18.595  -0.958  -6.560  1.00 30.00           C  
ATOM   4061  O   PHE G 271     -18.326  -1.313  -5.415  1.00 30.00           O  
ATOM   4062  CB  PHE G 271     -16.279  -0.293  -7.552  1.00 30.00           C  
ATOM   4063  CG  PHE G 271     -16.042  -1.534  -8.409  1.00 30.00           C  
ATOM   4064  CD1 PHE G 271     -16.987  -2.001  -9.351  1.00 30.00           C  
ATOM   4065  CD2 PHE G 271     -14.764  -2.133  -8.394  1.00 30.00           C  
ATOM   4066  CE1 PHE G 271     -16.691  -3.094 -10.156  1.00 30.00           C  
ATOM   4067  CE2 PHE G 271     -14.480  -3.215  -9.217  1.00 30.00           C  
ATOM   4068  CZ  PHE G 271     -15.446  -3.704 -10.084  1.00 30.00           C  
ATOM   4069  H   PHE G 271     -17.725   1.131  -5.370  1.00 30.00           H  
ATOM   4070  HA  PHE G 271     -18.217   0.386  -8.165  1.00 30.00           H  
ATOM   4071  HB3 PHE G 271     -15.728  -0.419  -6.618  1.00 30.00           H  
ATOM   4072  HB2 PHE G 271     -15.791   0.534  -8.070  1.00 30.00           H  
ATOM   4073  HD1 PHE G 271     -17.952  -1.530  -9.450  1.00 30.00           H  
ATOM   4074  HD2 PHE G 271     -14.006  -1.758  -7.725  1.00 30.00           H  
ATOM   4075  HE1 PHE G 271     -17.429  -3.474 -10.846  1.00 30.00           H  
ATOM   4076  HE2 PHE G 271     -13.507  -3.683  -9.178  1.00 30.00           H  
ATOM   4077  HZ  PHE G 271     -15.221  -4.550 -10.717  1.00 30.00           H  
ATOM   4078  N   PHE G 272     -19.635  -1.412  -7.285  1.00 30.00           N  
ATOM   4079  CA  PHE G 272     -20.782  -2.204  -6.820  1.00 30.00           C  
ATOM   4080  C   PHE G 272     -21.667  -1.407  -5.849  1.00 30.00           C  
ATOM   4081  O   PHE G 272     -21.339  -1.306  -4.668  1.00 30.00           O  
ATOM   4082  CB  PHE G 272     -20.398  -3.588  -6.239  1.00 30.00           C  
ATOM   4083  CG  PHE G 272     -19.910  -4.596  -7.261  1.00 30.00           C  
ATOM   4084  CD1 PHE G 272     -20.813  -5.174  -8.180  1.00 30.00           C  
ATOM   4085  CD2 PHE G 272     -18.536  -4.889  -7.371  1.00 30.00           C  
ATOM   4086  CE1 PHE G 272     -20.352  -6.065  -9.139  1.00 30.00           C  
ATOM   4087  CE2 PHE G 272     -18.098  -5.788  -8.332  1.00 30.00           C  
ATOM   4088  CZ  PHE G 272     -19.000  -6.376  -9.210  1.00 30.00           C  
ATOM   4089  H   PHE G 272     -19.737  -1.056  -8.225  1.00 30.00           H  
ATOM   4090  HA  PHE G 272     -21.384  -2.390  -7.711  1.00 30.00           H  
ATOM   4091  HB3 PHE G 272     -21.272  -4.028  -5.755  1.00 30.00           H  
ATOM   4092  HB2 PHE G 272     -19.653  -3.496  -5.449  1.00 30.00           H  
ATOM   4093  HD1 PHE G 272     -21.866  -4.933  -8.133  1.00 30.00           H  
ATOM   4094  HD2 PHE G 272     -17.824  -4.425  -6.703  1.00 30.00           H  
ATOM   4095  HE1 PHE G 272     -21.046  -6.516  -9.833  1.00 30.00           H  
ATOM   4096  HE2 PHE G 272     -17.048  -6.013  -8.404  1.00 30.00           H  
ATOM   4097  HZ  PHE G 272     -18.646  -7.067  -9.960  1.00 30.00           H  
ATOM   4098  N   ALA G 273     -22.769  -0.857  -6.382  1.00 30.00           N  
ATOM   4099  CA  ALA G 273     -23.777  -0.095  -5.641  1.00 30.00           C  
ATOM   4100  C   ALA G 273     -25.202  -0.595  -5.918  1.00 30.00           C  
ATOM   4101  O   ALA G 273     -26.084  -0.349  -5.096  1.00 30.00           O  
ATOM   4102  CB  ALA G 273     -23.661   1.386  -6.029  1.00 30.00           C  
ATOM   4103  H   ALA G 273     -22.943  -0.973  -7.370  1.00 30.00           H  
ATOM   4104  HA  ALA G 273     -23.609  -0.192  -4.567  1.00 30.00           H  
ATOM   4105  HB1 ALA G 273     -24.325   2.006  -5.425  1.00 30.00           H  
ATOM   4106  HB2 ALA G 273     -22.647   1.753  -5.884  1.00 30.00           H  
ATOM   4107  HB3 ALA G 273     -23.921   1.546  -7.076  1.00 30.00           H  
ATOM   4108  N   GLU G 274     -25.395  -1.285  -7.054  1.00 30.00           N  
ATOM   4109  CA  GLU G 274     -26.646  -1.912  -7.473  1.00 30.00           C  
ATOM   4110  C   GLU G 274     -26.490  -3.438  -7.374  1.00 30.00           C  
ATOM   4111  O   GLU G 274     -25.362  -3.933  -7.436  1.00 30.00           O  
ATOM   4112  CB  GLU G 274     -26.966  -1.471  -8.920  1.00 30.00           C  
ATOM   4113  CG  GLU G 274     -26.994   0.059  -9.168  1.00 30.00           C  
ATOM   4114  CD  GLU G 274     -28.041   0.872  -8.388  1.00 30.00           C  
ATOM   4115  OE1 GLU G 274     -29.065   0.291  -7.964  1.00 30.00           O  
ATOM   4116  OE2 GLU G 274     -27.807   2.094  -8.249  1.00 30.00           O1-
ATOM   4117  H   GLU G 274     -24.613  -1.456  -7.668  1.00 30.00           H  
ATOM   4118  HA  GLU G 274     -27.461  -1.612  -6.812  1.00 30.00           H  
ATOM   4119  HB3 GLU G 274     -27.920  -1.901  -9.228  1.00 30.00           H  
ATOM   4120  HB2 GLU G 274     -26.226  -1.906  -9.590  1.00 30.00           H  
ATOM   4121  HG3 GLU G 274     -27.207   0.220 -10.224  1.00 30.00           H  
ATOM   4122  HG2 GLU G 274     -26.002   0.481  -8.999  1.00 30.00           H  
ATOM   4123  N   ASP G 275     -27.629  -4.131  -7.182  1.00 30.00           N  
ATOM   4124  CA  ASP G 275     -27.761  -5.533  -6.752  1.00 30.00           C  
ATOM   4125  C   ASP G 275     -26.799  -6.521  -7.447  1.00 30.00           C  
ATOM   4126  O   ASP G 275     -26.758  -6.571  -8.675  1.00 30.00           O  
ATOM   4127  CB  ASP G 275     -29.233  -6.015  -6.860  1.00 30.00           C  
ATOM   4128  CG  ASP G 275     -29.556  -7.390  -6.238  1.00 30.00           C  
ATOM   4129  OD1 ASP G 275     -30.519  -8.016  -6.733  1.00 30.00           O  
ATOM   4130  OD2 ASP G 275     -28.953  -7.736  -5.198  1.00 30.00           O1-
ATOM   4131  H   ASP G 275     -28.497  -3.616  -7.184  1.00 30.00           H  
ATOM   4132  HA  ASP G 275     -27.507  -5.517  -5.694  1.00 30.00           H  
ATOM   4133  HB3 ASP G 275     -29.531  -6.009  -7.910  1.00 30.00           H  
ATOM   4134  HB2 ASP G 275     -29.881  -5.280  -6.381  1.00 30.00           H  
ATOM   4135  N   VAL G 276     -26.067  -7.290  -6.625  1.00 30.00           N  
ATOM   4136  CA  VAL G 276     -25.158  -8.356  -7.037  1.00 30.00           C  
ATOM   4137  C   VAL G 276     -25.231  -9.490  -5.996  1.00 30.00           C  
ATOM   4138  O   VAL G 276     -25.106  -9.231  -4.800  1.00 30.00           O  
ATOM   4139  CB  VAL G 276     -23.696  -7.842  -7.228  1.00 30.00           C  
ATOM   4140  CG1 VAL G 276     -23.085  -7.154  -5.988  1.00 30.00           C  
ATOM   4141  CG2 VAL G 276     -22.739  -8.941  -7.734  1.00 30.00           C  
ATOM   4142  H   VAL G 276     -26.195  -7.195  -5.626  1.00 30.00           H  
ATOM   4143  HA  VAL G 276     -25.506  -8.758  -7.990  1.00 30.00           H  
ATOM   4144  HB  VAL G 276     -23.738  -7.087  -8.014  1.00 30.00           H  
ATOM   4145 HG11 VAL G 276     -22.959  -7.842  -5.154  1.00 30.00           H  
ATOM   4146 HG12 VAL G 276     -22.098  -6.751  -6.212  1.00 30.00           H  
ATOM   4147 HG13 VAL G 276     -23.700  -6.321  -5.649  1.00 30.00           H  
ATOM   4148 HG21 VAL G 276     -22.570  -9.711  -6.980  1.00 30.00           H  
ATOM   4149 HG22 VAL G 276     -23.132  -9.431  -8.624  1.00 30.00           H  
ATOM   4150 HG23 VAL G 276     -21.766  -8.523  -7.993  1.00 30.00           H  
ATOM   4151  N   GLY G 277     -25.471 -10.724  -6.470  1.00 30.00           N  
ATOM   4152  CA  GLY G 277     -25.721 -11.878  -5.602  1.00 30.00           C  
ATOM   4153  C   GLY G 277     -24.434 -12.660  -5.309  1.00 30.00           C  
ATOM   4154  O   GLY G 277     -24.222 -13.078  -4.172  1.00 30.00           O  
ATOM   4155  H   GLY G 277     -25.589 -10.863  -7.464  1.00 30.00           H  
ATOM   4156  HA3 GLY G 277     -26.422 -12.541  -6.109  1.00 30.00           H  
ATOM   4157  HA2 GLY G 277     -26.199 -11.578  -4.667  1.00 30.00           H  
ATOM   4158  N   SER G 278     -23.582 -12.857  -6.326  1.00 30.00           N  
ATOM   4159  CA  SER G 278     -22.330 -13.610  -6.242  1.00 30.00           C  
ATOM   4160  C   SER G 278     -21.284 -12.927  -7.133  1.00 30.00           C  
ATOM   4161  O   SER G 278     -21.645 -12.320  -8.141  1.00 30.00           O  
ATOM   4162  CB  SER G 278     -22.598 -15.082  -6.630  1.00 30.00           C  
ATOM   4163  OG  SER G 278     -21.428 -15.876  -6.585  1.00 30.00           O  
ATOM   4164  H   SER G 278     -23.795 -12.465  -7.232  1.00 30.00           H  
ATOM   4165  HA  SER G 278     -21.956 -13.580  -5.217  1.00 30.00           H  
ATOM   4166  HB3 SER G 278     -23.021 -15.146  -7.632  1.00 30.00           H  
ATOM   4167  HB2 SER G 278     -23.331 -15.520  -5.952  1.00 30.00           H  
ATOM   4168  HG  SER G 278     -21.208 -16.046  -5.663  1.00 30.00           H  
ATOM   4169  N   ASN G 279     -20.007 -13.022  -6.738  1.00 30.00           N  
ATOM   4170  CA  ASN G 279     -18.905 -12.322  -7.391  1.00 30.00           C  
ATOM   4171  C   ASN G 279     -17.697 -13.248  -7.563  1.00 30.00           C  
ATOM   4172  O   ASN G 279     -17.336 -13.969  -6.634  1.00 30.00           O  
ATOM   4173  CB  ASN G 279     -18.552 -11.076  -6.540  1.00 30.00           C  
ATOM   4174  CG  ASN G 279     -17.395 -10.238  -7.095  1.00 30.00           C  
ATOM   4175  OD1 ASN G 279     -17.347  -9.939  -8.284  1.00 30.00           O  
ATOM   4176  ND2 ASN G 279     -16.445  -9.869  -6.241  1.00 30.00           N  
ATOM   4177  H   ASN G 279     -19.770 -13.553  -5.909  1.00 30.00           H  
ATOM   4178  HA  ASN G 279     -19.216 -11.994  -8.384  1.00 30.00           H  
ATOM   4179  HB3 ASN G 279     -18.305 -11.385  -5.523  1.00 30.00           H  
ATOM   4180  HB2 ASN G 279     -19.422 -10.423  -6.466  1.00 30.00           H  
ATOM   4181 HD22 ASN G 279     -15.643  -9.352  -6.574  1.00 30.00           H  
ATOM   4182 HD21 ASN G 279     -16.470 -10.164  -5.274  1.00 30.00           H  
ATOM   4183  N   LYS G 280     -17.045 -13.101  -8.725  1.00 30.00           N  
ATOM   4184  CA  LYS G 280     -15.643 -13.431  -8.942  1.00 30.00           C  
ATOM   4185  C   LYS G 280     -15.112 -12.609 -10.124  1.00 30.00           C  
ATOM   4186  O   LYS G 280     -15.880 -12.236 -11.010  1.00 30.00           O  
ATOM   4187  CB  LYS G 280     -15.431 -14.954  -9.091  1.00 30.00           C  
ATOM   4188  CG  LYS G 280     -15.900 -15.628 -10.390  1.00 30.00           C  
ATOM   4189  CD  LYS G 280     -15.617 -17.139 -10.336  1.00 30.00           C  
ATOM   4190  CE  LYS G 280     -16.021 -17.884 -11.615  1.00 30.00           C  
ATOM   4191  NZ  LYS G 280     -15.705 -19.321 -11.526  1.00 30.00           N1+
ATOM   4192  H   LYS G 280     -17.453 -12.520  -9.445  1.00 30.00           H  
ATOM   4193  HA  LYS G 280     -15.098 -13.097  -8.059  1.00 30.00           H  
ATOM   4194  HB3 LYS G 280     -15.916 -15.452  -8.258  1.00 30.00           H  
ATOM   4195  HB2 LYS G 280     -14.365 -15.154  -8.983  1.00 30.00           H  
ATOM   4196  HG3 LYS G 280     -15.390 -15.193 -11.250  1.00 30.00           H  
ATOM   4197  HG2 LYS G 280     -16.967 -15.450 -10.535  1.00 30.00           H  
ATOM   4198  HD3 LYS G 280     -16.143 -17.568  -9.480  1.00 30.00           H  
ATOM   4199  HD2 LYS G 280     -14.552 -17.292 -10.145  1.00 30.00           H  
ATOM   4200  HE3 LYS G 280     -15.498 -17.465 -12.475  1.00 30.00           H  
ATOM   4201  HE2 LYS G 280     -17.090 -17.767 -11.800  1.00 30.00           H  
ATOM   4202  HZ1 LYS G 280     -14.712 -19.440 -11.382  1.00 30.00           H  
ATOM   4203  HZ2 LYS G 280     -16.208 -19.732 -10.753  1.00 30.00           H  
ATOM   4204  HZ3 LYS G 280     -15.975 -19.780 -12.385  1.00 30.00           H  
ATOM   4205  N   GLY G 281     -13.796 -12.352 -10.112  1.00 30.00           N  
ATOM   4206  CA  GLY G 281     -13.081 -11.678 -11.194  1.00 30.00           C  
ATOM   4207  C   GLY G 281     -13.216 -10.144 -11.187  1.00 30.00           C  
ATOM   4208  O   GLY G 281     -12.735  -9.519 -12.132  1.00 30.00           O  
ATOM   4209  H   GLY G 281     -13.238 -12.681  -9.338  1.00 30.00           H  
ATOM   4210  HA3 GLY G 281     -13.406 -12.069 -12.159  1.00 30.00           H  
ATOM   4211  HA2 GLY G 281     -12.026 -11.927 -11.098  1.00 30.00           H  
ATOM   4212  N   ALA G 282     -13.837  -9.532 -10.159  1.00 30.00           N  
ATOM   4213  CA  ALA G 282     -13.880  -8.079  -9.967  1.00 30.00           C  
ATOM   4214  C   ALA G 282     -12.506  -7.547  -9.547  1.00 30.00           C  
ATOM   4215  O   ALA G 282     -12.051  -7.838  -8.444  1.00 30.00           O  
ATOM   4216  CB  ALA G 282     -14.932  -7.701  -8.916  1.00 30.00           C  
ATOM   4217  H   ALA G 282     -14.197 -10.087  -9.395  1.00 30.00           H  
ATOM   4218  HA  ALA G 282     -14.176  -7.612 -10.908  1.00 30.00           H  
ATOM   4219  HB1 ALA G 282     -14.891  -6.632  -8.699  1.00 30.00           H  
ATOM   4220  HB2 ALA G 282     -15.938  -7.920  -9.264  1.00 30.00           H  
ATOM   4221  HB3 ALA G 282     -14.780  -8.226  -7.974  1.00 30.00           H  
ATOM   4222  N   ILE G 283     -11.870  -6.793 -10.448  1.00 30.00           N  
ATOM   4223  CA  ILE G 283     -10.550  -6.208 -10.268  1.00 30.00           C  
ATOM   4224  C   ILE G 283     -10.666  -4.690 -10.464  1.00 30.00           C  
ATOM   4225  O   ILE G 283     -11.395  -4.231 -11.344  1.00 30.00           O  
ATOM   4226  CB  ILE G 283      -9.526  -6.799 -11.286  1.00 30.00           C  
ATOM   4227  CG1 ILE G 283      -9.309  -8.311 -11.028  1.00 30.00           C  
ATOM   4228  CG2 ILE G 283      -8.158  -6.076 -11.301  1.00 30.00           C  
ATOM   4229  CD1 ILE G 283      -8.688  -9.064 -12.207  1.00 30.00           C  
ATOM   4230  H   ILE G 283     -12.308  -6.613 -11.344  1.00 30.00           H  
ATOM   4231  HA  ILE G 283     -10.180  -6.406  -9.262  1.00 30.00           H  
ATOM   4232  HB  ILE G 283      -9.958  -6.695 -12.283  1.00 30.00           H  
ATOM   4233 HG13 ILE G 283     -10.251  -8.806 -10.800  1.00 30.00           H  
ATOM   4234 HG12 ILE G 283      -8.689  -8.447 -10.143  1.00 30.00           H  
ATOM   4235 HG21 ILE G 283      -8.237  -5.036 -11.619  1.00 30.00           H  
ATOM   4236 HG22 ILE G 283      -7.704  -6.091 -10.310  1.00 30.00           H  
ATOM   4237 HG23 ILE G 283      -7.457  -6.543 -11.991  1.00 30.00           H  
ATOM   4238 HD11 ILE G 283      -9.278  -8.920 -13.111  1.00 30.00           H  
ATOM   4239 HD12 ILE G 283      -7.668  -8.740 -12.409  1.00 30.00           H  
ATOM   4240 HD13 ILE G 283      -8.650 -10.133 -12.004  1.00 30.00           H  
ATOM   4241  N   ILE G 284      -9.916  -3.944  -9.645  1.00 30.00           N  
ATOM   4242  CA  ILE G 284      -9.780  -2.502  -9.756  1.00 30.00           C  
ATOM   4243  C   ILE G 284      -8.386  -2.066  -9.279  1.00 30.00           C  
ATOM   4244  O   ILE G 284      -7.891  -2.544  -8.261  1.00 30.00           O  
ATOM   4245  CB  ILE G 284     -10.915  -1.728  -9.018  1.00 30.00           C  
ATOM   4246  CG1 ILE G 284     -10.793  -0.191  -9.159  1.00 30.00           C  
ATOM   4247  CG2 ILE G 284     -11.088  -2.151  -7.544  1.00 30.00           C  
ATOM   4248  CD1 ILE G 284     -12.099   0.567  -8.871  1.00 30.00           C  
ATOM   4249  H   ILE G 284      -9.370  -4.385  -8.915  1.00 30.00           H  
ATOM   4250  HA  ILE G 284      -9.847  -2.257 -10.814  1.00 30.00           H  
ATOM   4251  HB  ILE G 284     -11.839  -2.003  -9.525  1.00 30.00           H  
ATOM   4252 HG13 ILE G 284     -10.476   0.059 -10.172  1.00 30.00           H  
ATOM   4253 HG12 ILE G 284     -10.011   0.185  -8.498  1.00 30.00           H  
ATOM   4254 HG21 ILE G 284     -11.358  -3.203  -7.461  1.00 30.00           H  
ATOM   4255 HG22 ILE G 284     -10.174  -2.006  -6.978  1.00 30.00           H  
ATOM   4256 HG23 ILE G 284     -11.870  -1.582  -7.044  1.00 30.00           H  
ATOM   4257 HD11 ILE G 284     -12.271   0.666  -7.800  1.00 30.00           H  
ATOM   4258 HD12 ILE G 284     -12.064   1.573  -9.292  1.00 30.00           H  
ATOM   4259 HD13 ILE G 284     -12.962   0.062  -9.303  1.00 30.00           H  
ATOM   4260  N   GLY G 285      -7.785  -1.154 -10.045  1.00 30.00           N  
ATOM   4261  CA  GLY G 285      -6.557  -0.457  -9.697  1.00 30.00           C  
ATOM   4262  C   GLY G 285      -6.588   0.873 -10.447  1.00 30.00           C  
ATOM   4263  O   GLY G 285      -7.342   1.031 -11.404  1.00 30.00           O  
ATOM   4264  H   GLY G 285      -8.250  -0.830 -10.884  1.00 30.00           H  
ATOM   4265  HA3 GLY G 285      -5.688  -1.035 -10.007  1.00 30.00           H  
ATOM   4266  HA2 GLY G 285      -6.498  -0.277  -8.626  1.00 30.00           H  
ATOM   4267  N   LEU G 286      -5.732   1.826 -10.052  1.00 30.00           N  
ATOM   4268  CA  LEU G 286      -5.523   3.061 -10.819  1.00 30.00           C  
ATOM   4269  C   LEU G 286      -4.690   2.813 -12.091  1.00 30.00           C  
ATOM   4270  O   LEU G 286      -4.823   3.564 -13.055  1.00 30.00           O  
ATOM   4271  CB  LEU G 286      -4.839   4.128  -9.937  1.00 30.00           C  
ATOM   4272  CG  LEU G 286      -5.603   4.517  -8.653  1.00 30.00           C  
ATOM   4273  CD1 LEU G 286      -4.816   5.578  -7.860  1.00 30.00           C  
ATOM   4274  CD2 LEU G 286      -7.055   4.962  -8.916  1.00 30.00           C  
ATOM   4275  H   LEU G 286      -5.124   1.671  -9.261  1.00 30.00           H  
ATOM   4276  HA  LEU G 286      -6.493   3.443 -11.141  1.00 30.00           H  
ATOM   4277  HB3 LEU G 286      -4.692   5.032 -10.530  1.00 30.00           H  
ATOM   4278  HB2 LEU G 286      -3.840   3.780  -9.665  1.00 30.00           H  
ATOM   4279  HG  LEU G 286      -5.652   3.629  -8.022  1.00 30.00           H  
ATOM   4280 HD11 LEU G 286      -4.809   5.340  -6.797  1.00 30.00           H  
ATOM   4281 HD12 LEU G 286      -3.776   5.646  -8.182  1.00 30.00           H  
ATOM   4282 HD13 LEU G 286      -5.244   6.575  -7.967  1.00 30.00           H  
ATOM   4283 HD21 LEU G 286      -7.365   5.762  -8.245  1.00 30.00           H  
ATOM   4284 HD22 LEU G 286      -7.195   5.322  -9.934  1.00 30.00           H  
ATOM   4285 HD23 LEU G 286      -7.747   4.133  -8.762  1.00 30.00           H  
ATOM   4286  N   MET G 287      -3.855   1.764 -12.056  1.00 30.00           N  
ATOM   4287  CA  MET G 287      -2.870   1.425 -13.066  1.00 30.00           C  
ATOM   4288  C   MET G 287      -2.863  -0.100 -13.236  1.00 30.00           C  
ATOM   4289  O   MET G 287      -1.988  -0.779 -12.697  1.00 30.00           O  
ATOM   4290  CB  MET G 287      -1.525   2.045 -12.628  1.00 30.00           C  
ATOM   4291  CG  MET G 287      -0.371   1.831 -13.611  1.00 30.00           C  
ATOM   4292  SD  MET G 287       1.007   2.981 -13.380  1.00 30.00           S  
ATOM   4293  CE  MET G 287       1.964   2.540 -14.851  1.00 30.00           C  
ATOM   4294  H   MET G 287      -3.820   1.200 -11.217  1.00 30.00           H  
ATOM   4295  HA  MET G 287      -3.156   1.859 -14.025  1.00 30.00           H  
ATOM   4296  HB3 MET G 287      -1.234   1.656 -11.651  1.00 30.00           H  
ATOM   4297  HB2 MET G 287      -1.664   3.116 -12.488  1.00 30.00           H  
ATOM   4298  HG3 MET G 287      -0.741   1.952 -14.628  1.00 30.00           H  
ATOM   4299  HG2 MET G 287       0.015   0.817 -13.532  1.00 30.00           H  
ATOM   4300  HE1 MET G 287       2.754   3.265 -15.032  1.00 30.00           H  
ATOM   4301  HE2 MET G 287       2.412   1.554 -14.734  1.00 30.00           H  
ATOM   4302  HE3 MET G 287       1.318   2.530 -15.728  1.00 30.00           H  
ATOM   4303  N   VAL G 288      -3.879  -0.609 -13.952  1.00 30.00           N  
ATOM   4304  CA  VAL G 288      -4.039  -2.032 -14.236  1.00 30.00           C  
ATOM   4305  C   VAL G 288      -3.282  -2.389 -15.531  1.00 30.00           C  
ATOM   4306  O   VAL G 288      -3.560  -1.800 -16.575  1.00 30.00           O  
ATOM   4307  CB  VAL G 288      -5.526  -2.455 -14.395  1.00 30.00           C  
ATOM   4308  CG1 VAL G 288      -5.676  -3.963 -14.687  1.00 30.00           C  
ATOM   4309  CG2 VAL G 288      -6.368  -2.085 -13.161  1.00 30.00           C  
ATOM   4310  H   VAL G 288      -4.561   0.006 -14.377  1.00 30.00           H  
ATOM   4311  HA  VAL G 288      -3.638  -2.591 -13.397  1.00 30.00           H  
ATOM   4312  HB  VAL G 288      -5.962  -1.916 -15.235  1.00 30.00           H  
ATOM   4313 HG11 VAL G 288      -5.333  -4.227 -15.687  1.00 30.00           H  
ATOM   4314 HG12 VAL G 288      -5.114  -4.562 -13.969  1.00 30.00           H  
ATOM   4315 HG13 VAL G 288      -6.713  -4.272 -14.617  1.00 30.00           H  
ATOM   4316 HG21 VAL G 288      -7.401  -2.410 -13.281  1.00 30.00           H  
ATOM   4317 HG22 VAL G 288      -5.982  -2.551 -12.256  1.00 30.00           H  
ATOM   4318 HG23 VAL G 288      -6.388  -1.007 -13.001  1.00 30.00           H  
ATOM   4319  N   GLY G 289      -2.347  -3.344 -15.434  1.00 30.00           N  
ATOM   4320  CA  GLY G 289      -1.532  -3.787 -16.556  1.00 30.00           C  
ATOM   4321  C   GLY G 289      -1.233  -5.271 -16.361  1.00 30.00           C  
ATOM   4322  O   GLY G 289      -0.260  -5.617 -15.693  1.00 30.00           O  
ATOM   4323  H   GLY G 289      -2.181  -3.791 -14.540  1.00 30.00           H  
ATOM   4324  HA3 GLY G 289      -0.599  -3.224 -16.571  1.00 30.00           H  
ATOM   4325  HA2 GLY G 289      -2.022  -3.625 -17.516  1.00 30.00           H  
ATOM   4326  N   GLY G 290      -2.052  -6.130 -16.988  1.00 30.00           N  
ATOM   4327  CA  GLY G 290      -1.896  -7.582 -16.995  1.00 30.00           C  
ATOM   4328  C   GLY G 290      -2.955  -8.205 -16.083  1.00 30.00           C  
ATOM   4329  O   GLY G 290      -2.858  -8.114 -14.859  1.00 30.00           O  
ATOM   4330  H   GLY G 290      -2.827  -5.757 -17.519  1.00 30.00           H  
ATOM   4331  HA3 GLY G 290      -0.905  -7.890 -16.657  1.00 30.00           H  
ATOM   4332  HA2 GLY G 290      -2.000  -7.949 -18.015  1.00 30.00           H  
ATOM   4333  N   VAL G 291      -3.937  -8.882 -16.696  1.00 30.00           N  
ATOM   4334  CA  VAL G 291      -4.925  -9.725 -16.027  1.00 30.00           C  
ATOM   4335  C   VAL G 291      -5.088 -10.991 -16.882  1.00 30.00           C  
ATOM   4336  O   VAL G 291      -5.345 -10.885 -18.083  1.00 30.00           O  
ATOM   4337  CB  VAL G 291      -6.315  -9.035 -15.875  1.00 30.00           C  
ATOM   4338  CG1 VAL G 291      -7.408  -9.964 -15.303  1.00 30.00           C  
ATOM   4339  CG2 VAL G 291      -6.231  -7.758 -15.018  1.00 30.00           C  
ATOM   4340  H   VAL G 291      -3.959  -8.916 -17.708  1.00 30.00           H  
ATOM   4341  HA  VAL G 291      -4.559 -10.013 -15.040  1.00 30.00           H  
ATOM   4342  HB  VAL G 291      -6.653  -8.722 -16.863  1.00 30.00           H  
ATOM   4343 HG11 VAL G 291      -7.620 -10.809 -15.955  1.00 30.00           H  
ATOM   4344 HG12 VAL G 291      -7.121 -10.361 -14.329  1.00 30.00           H  
ATOM   4345 HG13 VAL G 291      -8.349  -9.429 -15.184  1.00 30.00           H  
ATOM   4346 HG21 VAL G 291      -5.604  -7.000 -15.488  1.00 30.00           H  
ATOM   4347 HG22 VAL G 291      -7.215  -7.310 -14.872  1.00 30.00           H  
ATOM   4348 HG23 VAL G 291      -5.815  -7.969 -14.032  1.00 30.00           H  
ATOM   4349  N   VAL G 292      -4.937 -12.156 -16.239  1.00 30.00           N  
ATOM   4350  CA  VAL G 292      -5.000 -13.463 -16.883  1.00 30.00           C  
ATOM   4351  C   VAL G 292      -6.335 -14.119 -16.493  1.00 30.00           C  
ATOM   4352  O   VAL G 292      -6.556 -14.393 -15.315  1.00 30.00           O  
ATOM   4353  CB  VAL G 292      -3.839 -14.388 -16.412  1.00 30.00           C  
ATOM   4354  CG1 VAL G 292      -3.775 -15.703 -17.210  1.00 30.00           C  
ATOM   4355  CG2 VAL G 292      -2.476 -13.672 -16.435  1.00 30.00           C  
ATOM   4356  H   VAL G 292      -4.774 -12.160 -15.240  1.00 30.00           H  
ATOM   4357  HA  VAL G 292      -4.946 -13.366 -17.969  1.00 30.00           H  
ATOM   4358  HB  VAL G 292      -3.998 -14.676 -15.377  1.00 30.00           H  
ATOM   4359 HG11 VAL G 292      -3.636 -15.507 -18.273  1.00 30.00           H  
ATOM   4360 HG12 VAL G 292      -2.944 -16.326 -16.876  1.00 30.00           H  
ATOM   4361 HG13 VAL G 292      -4.682 -16.296 -17.097  1.00 30.00           H  
ATOM   4362 HG21 VAL G 292      -2.431 -12.871 -15.696  1.00 30.00           H  
ATOM   4363 HG22 VAL G 292      -1.664 -14.359 -16.197  1.00 30.00           H  
ATOM   4364 HG23 VAL G 292      -2.278 -13.231 -17.412  1.00 30.00           H  
ATOM   4365  N   ILE G 293      -7.202 -14.342 -17.488  1.00 30.00           N  
ATOM   4366  CA  ILE G 293      -8.495 -15.013 -17.334  1.00 30.00           C  
ATOM   4367  C   ILE G 293      -8.371 -16.438 -17.902  1.00 30.00           C  
ATOM   4368  O   ILE G 293      -7.670 -16.621 -18.893  1.00 30.00           O  
ATOM   4369  CB  ILE G 293      -9.607 -14.227 -18.094  1.00 30.00           C  
ATOM   4370  CG1 ILE G 293      -9.830 -12.841 -17.442  1.00 30.00           C  
ATOM   4371  CG2 ILE G 293     -10.959 -14.968 -18.211  1.00 30.00           C  
ATOM   4372  CD1 ILE G 293     -10.546 -11.820 -18.337  1.00 30.00           C  
ATOM   4373  H   ILE G 293      -6.960 -14.064 -18.431  1.00 30.00           H  
ATOM   4374  HA  ILE G 293      -8.780 -15.076 -16.286  1.00 30.00           H  
ATOM   4375  HB  ILE G 293      -9.245 -14.056 -19.108  1.00 30.00           H  
ATOM   4376 HG13 ILE G 293      -8.879 -12.398 -17.149  1.00 30.00           H  
ATOM   4377 HG12 ILE G 293     -10.392 -12.968 -16.518  1.00 30.00           H  
ATOM   4378 HG21 ILE G 293     -11.347 -15.234 -17.228  1.00 30.00           H  
ATOM   4379 HG22 ILE G 293     -11.710 -14.354 -18.705  1.00 30.00           H  
ATOM   4380 HG23 ILE G 293     -10.881 -15.879 -18.802  1.00 30.00           H  
ATOM   4381 HD11 ILE G 293     -10.483 -10.823 -17.902  1.00 30.00           H  
ATOM   4382 HD12 ILE G 293     -10.096 -11.771 -19.328  1.00 30.00           H  
ATOM   4383 HD13 ILE G 293     -11.604 -12.057 -18.453  1.00 30.00           H  
ATOM   4384  N   ALA G 294      -9.039 -17.426 -17.283  1.00 30.00           N  
ATOM   4385  CA  ALA G 294      -9.040 -18.815 -17.758  1.00 30.00           C  
ATOM   4386  C   ALA G 294      -9.799 -18.974 -19.094  1.00 30.00           C  
ATOM   4387  O   ALA G 294      -9.011 -19.603 -20.013  1.00 30.00           O  
ATOM   4388  OXT ALA G 294     -10.933 -18.585 -19.281  1.00 30.00           O  
ATOM   4389  CB  ALA G 294      -9.642 -19.720 -16.674  1.00 30.00           C  
ATOM   4390  H   ALA G 294      -9.596 -17.225 -16.464  1.00 30.00           H  
ATOM   4391  HA  ALA G 294      -7.998 -19.114 -17.891  1.00 30.00           H  
ATOM   4393  HB1 ALA G 294     -10.675 -19.452 -16.450  1.00 30.00           H  
ATOM   4394  HB2 ALA G 294      -9.633 -20.765 -16.985  1.00 30.00           H  
ATOM   4395  HB3 ALA G 294      -9.067 -19.654 -15.750  1.00 30.00           H  
TER    4396      ALA G 294
ATOM   4397  N   ASP H 295     -52.591  15.538  -7.416  1.00110.00           N  
ATOM   4398  CA  ASP H 295     -51.631  16.232  -6.536  1.00110.00           C  
ATOM   4399  C   ASP H 295     -50.230  15.591  -6.731  1.00110.00           C  
ATOM   4400  O   ASP H 295     -50.109  14.381  -6.940  1.00110.00           O  
ATOM   4401  CB  ASP H 295     -52.102  16.188  -5.053  1.00110.00           C  
ATOM   4402  CG  ASP H 295     -51.287  17.026  -4.043  1.00110.00           C  
ATOM   4403  OD1 ASP H 295     -50.814  18.122  -4.423  1.00110.00           O  
ATOM   4404  OD2 ASP H 295     -51.258  16.616  -2.862  1.00110.00           O1-
ATOM   4405  H1  ASP H 295     -52.847  14.639  -7.031  1.00110.00           H  
ATOM   4406  H2  ASP H 295     -52.200  15.375  -8.332  1.00110.00           H  
ATOM   4407  HA  ASP H 295     -51.580  17.269  -6.875  1.00110.00           H  
ATOM   4408  HB3 ASP H 295     -52.130  15.151  -4.711  1.00110.00           H  
ATOM   4409  HB2 ASP H 295     -53.132  16.544  -4.993  1.00110.00           H  
ATOM   4410  N   ALA H 296     -49.188  16.430  -6.593  1.00110.00           N  
ATOM   4411  CA  ALA H 296     -47.780  16.035  -6.520  1.00110.00           C  
ATOM   4412  C   ALA H 296     -47.443  15.224  -5.252  1.00110.00           C  
ATOM   4413  O   ALA H 296     -48.222  15.198  -4.298  1.00110.00           O  
ATOM   4414  CB  ALA H 296     -46.923  17.310  -6.591  1.00110.00           C  
ATOM   4415  H   ALA H 296     -49.380  17.397  -6.372  1.00110.00           H  
ATOM   4416  HA  ALA H 296     -47.557  15.415  -7.390  1.00110.00           H  
ATOM   4417  HB1 ALA H 296     -47.129  17.869  -7.505  1.00110.00           H  
ATOM   4418  HB2 ALA H 296     -47.122  17.971  -5.746  1.00110.00           H  
ATOM   4419  HB3 ALA H 296     -45.858  17.078  -6.587  1.00110.00           H  
ATOM   4420  N   GLU H 297     -46.264  14.585  -5.276  1.00110.00           N  
ATOM   4421  CA  GLU H 297     -45.751  13.722  -4.213  1.00110.00           C  
ATOM   4422  C   GLU H 297     -44.311  14.144  -3.855  1.00110.00           C  
ATOM   4423  O   GLU H 297     -43.628  14.739  -4.690  1.00110.00           O  
ATOM   4424  CB  GLU H 297     -45.874  12.260  -4.715  1.00110.00           C  
ATOM   4425  CG  GLU H 297     -45.461  11.143  -3.736  1.00110.00           C  
ATOM   4426  CD  GLU H 297     -46.218  11.199  -2.409  1.00110.00           C  
ATOM   4427  OE1 GLU H 297     -45.585  11.641  -1.432  1.00110.00           O  
ATOM   4428  OE2 GLU H 297     -47.412  10.832  -2.379  1.00110.00           O1-
ATOM   4429  H   GLU H 297     -45.660  14.685  -6.079  1.00110.00           H  
ATOM   4430  HA  GLU H 297     -46.356  13.850  -3.314  1.00110.00           H  
ATOM   4431  HB3 GLU H 297     -45.281  12.147  -5.624  1.00110.00           H  
ATOM   4432  HB2 GLU H 297     -46.905  12.079  -5.024  1.00110.00           H  
ATOM   4433  HG3 GLU H 297     -44.389  11.193  -3.545  1.00110.00           H  
ATOM   4434  HG2 GLU H 297     -45.633  10.170  -4.198  1.00110.00           H  
ATOM   4435  N   PHE H 298     -43.880  13.848  -2.614  1.00110.00           N  
ATOM   4436  CA  PHE H 298     -42.563  14.235  -2.091  1.00110.00           C  
ATOM   4437  C   PHE H 298     -42.011  13.270  -1.019  1.00110.00           C  
ATOM   4438  O   PHE H 298     -40.847  13.426  -0.659  1.00110.00           O  
ATOM   4439  CB  PHE H 298     -42.604  15.711  -1.604  1.00110.00           C  
ATOM   4440  CG  PHE H 298     -43.023  15.991  -0.163  1.00110.00           C  
ATOM   4441  CD1 PHE H 298     -44.246  15.510   0.353  1.00110.00           C  
ATOM   4442  CD2 PHE H 298     -42.220  16.822   0.651  1.00110.00           C  
ATOM   4443  CE1 PHE H 298     -44.615  15.810   1.659  1.00110.00           C  
ATOM   4444  CE2 PHE H 298     -42.610  17.114   1.951  1.00110.00           C  
ATOM   4445  CZ  PHE H 298     -43.799  16.603   2.455  1.00110.00           C  
ATOM   4446  H   PHE H 298     -44.489  13.337  -1.989  1.00110.00           H  
ATOM   4447  HA  PHE H 298     -41.856  14.178  -2.921  1.00110.00           H  
ATOM   4448  HB3 PHE H 298     -43.222  16.321  -2.264  1.00110.00           H  
ATOM   4449  HB2 PHE H 298     -41.595  16.108  -1.729  1.00110.00           H  
ATOM   4450  HD1 PHE H 298     -44.896  14.900  -0.257  1.00110.00           H  
ATOM   4451  HD2 PHE H 298     -41.294  17.228   0.271  1.00110.00           H  
ATOM   4452  HE1 PHE H 298     -45.543  15.428   2.055  1.00110.00           H  
ATOM   4453  HE2 PHE H 298     -41.987  17.740   2.572  1.00110.00           H  
ATOM   4454  HZ  PHE H 298     -44.096  16.833   3.468  1.00110.00           H  
ATOM   4455  N   ARG H 299     -42.810  12.308  -0.520  1.00110.00           N  
ATOM   4456  CA  ARG H 299     -42.428  11.361   0.541  1.00110.00           C  
ATOM   4457  C   ARG H 299     -41.604  10.157   0.032  1.00110.00           C  
ATOM   4458  O   ARG H 299     -41.100   9.401   0.863  1.00110.00           O  
ATOM   4459  CB  ARG H 299     -43.698  10.898   1.298  1.00110.00           C  
ATOM   4460  CG  ARG H 299     -44.357  12.013   2.145  1.00110.00           C  
ATOM   4461  CD  ARG H 299     -45.850  11.801   2.478  1.00110.00           C  
ATOM   4462  NE  ARG H 299     -46.721  12.131   1.334  1.00110.00           N  
ATOM   4463  CZ  ARG H 299     -47.658  13.093   1.221  1.00110.00           C  
ATOM   4464  NH1 ARG H 299     -48.036  13.855   2.258  1.00110.00           N  
ATOM   4465  NH2 ARG H 299     -48.226  13.297   0.025  1.00110.00           N1+
ATOM   4466  H   ARG H 299     -43.755  12.206  -0.870  1.00110.00           H  
ATOM   4467  HA  ARG H 299     -41.788  11.880   1.257  1.00110.00           H  
ATOM   4468  HB3 ARG H 299     -43.442  10.091   1.986  1.00110.00           H  
ATOM   4469  HB2 ARG H 299     -44.407  10.458   0.599  1.00110.00           H  
ATOM   4470  HG3 ARG H 299     -44.285  12.931   1.563  1.00110.00           H  
ATOM   4471  HG2 ARG H 299     -43.785  12.217   3.050  1.00110.00           H  
ATOM   4472  HD3 ARG H 299     -46.129  12.280   3.417  1.00110.00           H  
ATOM   4473  HD2 ARG H 299     -46.014  10.734   2.630  1.00110.00           H  
ATOM   4474  HE  ARG H 299     -46.485  11.639   0.477  1.00110.00           H  
ATOM   4475 HH12 ARG H 299     -48.740  14.569   2.140  1.00110.00           H  
ATOM   4476 HH11 ARG H 299     -47.621  13.709   3.166  1.00110.00           H  
ATOM   4477 HH22 ARG H 299     -48.925  14.013  -0.107  1.00110.00           H  
ATOM   4478 HH21 ARG H 299     -47.955  12.721  -0.764  1.00110.00           H  
ATOM   4479  N   HIS H 300     -41.447  10.009  -1.296  1.00110.00           N  
ATOM   4480  CA  HIS H 300     -40.624   8.980  -1.948  1.00110.00           C  
ATOM   4481  C   HIS H 300     -39.097   9.143  -1.766  1.00110.00           C  
ATOM   4482  O   HIS H 300     -38.367   8.198  -2.063  1.00110.00           O  
ATOM   4483  CB  HIS H 300     -41.022   8.858  -3.439  1.00110.00           C  
ATOM   4484  CG  HIS H 300     -41.246  10.142  -4.208  1.00110.00           C  
ATOM   4485  ND1 HIS H 300     -40.400  11.238  -4.152  1.00110.00           N  
ATOM   4486  CD2 HIS H 300     -42.263  10.513  -5.061  1.00110.00           C  
ATOM   4487  CE1 HIS H 300     -40.925  12.186  -4.931  1.00110.00           C  
ATOM   4488  NE2 HIS H 300     -42.059  11.817  -5.513  1.00110.00           N  
ATOM   4489  H   HIS H 300     -41.886  10.675  -1.916  1.00110.00           H  
ATOM   4490  HA  HIS H 300     -40.864   8.025  -1.478  1.00110.00           H  
ATOM   4491  HB3 HIS H 300     -41.949   8.288  -3.499  1.00110.00           H  
ATOM   4492  HB2 HIS H 300     -40.286   8.265  -3.985  1.00110.00           H  
ATOM   4493  HD1 HIS H 300     -39.536  11.321  -3.629  1.00110.00           H  
ATOM   4494  HD2 HIS H 300     -43.128   9.948  -5.374  1.00110.00           H  
ATOM   4495  HE1 HIS H 300     -40.473  13.157  -5.071  1.00110.00           H  
ATOM   4496  N   ASP H 301     -38.646  10.305  -1.264  1.00110.00           N  
ATOM   4497  CA  ASP H 301     -37.250  10.605  -0.934  1.00110.00           C  
ATOM   4498  C   ASP H 301     -37.192  11.828  -0.000  1.00110.00           C  
ATOM   4499  O   ASP H 301     -38.179  12.553   0.130  1.00110.00           O  
ATOM   4500  CB  ASP H 301     -36.309  10.777  -2.169  1.00110.00           C  
ATOM   4501  CG  ASP H 301     -36.617  11.881  -3.205  1.00110.00           C  
ATOM   4502  OD1 ASP H 301     -37.746  12.421  -3.225  1.00110.00           O  
ATOM   4503  OD2 ASP H 301     -35.720  12.105  -4.046  1.00110.00           O1-
ATOM   4504  H   ASP H 301     -39.301  11.044  -1.048  1.00110.00           H  
ATOM   4505  HA  ASP H 301     -36.876   9.762  -0.350  1.00110.00           H  
ATOM   4506  HB3 ASP H 301     -36.314   9.840  -2.726  1.00110.00           H  
ATOM   4507  HB2 ASP H 301     -35.279  10.890  -1.827  1.00110.00           H  
ATOM   4508  N   SER H 302     -36.019  12.048   0.614  1.00110.00           N  
ATOM   4509  CA  SER H 302     -35.692  13.273   1.346  1.00110.00           C  
ATOM   4510  C   SER H 302     -34.906  14.227   0.425  1.00110.00           C  
ATOM   4511  O   SER H 302     -34.113  13.774  -0.401  1.00110.00           O  
ATOM   4512  CB  SER H 302     -34.972  12.915   2.664  1.00110.00           C  
ATOM   4513  OG  SER H 302     -33.699  12.336   2.471  1.00110.00           O  
ATOM   4514  H   SER H 302     -35.246  11.421   0.441  1.00110.00           H  
ATOM   4515  HA  SER H 302     -36.616  13.779   1.631  1.00110.00           H  
ATOM   4516  HB3 SER H 302     -35.583  12.230   3.253  1.00110.00           H  
ATOM   4517  HB2 SER H 302     -34.843  13.813   3.269  1.00110.00           H  
ATOM   4518  HG  SER H 302     -33.814  11.438   2.151  1.00110.00           H  
ATOM   4519  N   GLY H 303     -35.188  15.533   0.561  1.00110.00           N  
ATOM   4520  CA  GLY H 303     -34.846  16.575  -0.411  1.00110.00           C  
ATOM   4521  C   GLY H 303     -33.422  17.140  -0.281  1.00110.00           C  
ATOM   4522  O   GLY H 303     -33.237  18.323  -0.569  1.00110.00           O  
ATOM   4523  H   GLY H 303     -35.825  15.811   1.293  1.00110.00           H  
ATOM   4524  HA3 GLY H 303     -35.560  17.390  -0.293  1.00110.00           H  
ATOM   4525  HA2 GLY H 303     -34.979  16.196  -1.426  1.00110.00           H  
ATOM   4526  N   TYR H 304     -32.428  16.338   0.146  1.00110.00           N  
ATOM   4527  CA  TYR H 304     -31.018  16.740   0.212  1.00110.00           C  
ATOM   4528  C   TYR H 304     -30.424  17.006  -1.184  1.00110.00           C  
ATOM   4529  O   TYR H 304     -30.688  16.251  -2.120  1.00110.00           O  
ATOM   4530  CB  TYR H 304     -30.192  15.691   0.995  1.00110.00           C  
ATOM   4531  CG  TYR H 304     -30.040  14.310   0.368  1.00110.00           C  
ATOM   4532  CD1 TYR H 304     -31.004  13.317   0.632  1.00110.00           C  
ATOM   4533  CD2 TYR H 304     -28.938  14.002  -0.458  1.00110.00           C  
ATOM   4534  CE1 TYR H 304     -30.871  12.026   0.088  1.00110.00           C  
ATOM   4535  CE2 TYR H 304     -28.811  12.712  -1.011  1.00110.00           C  
ATOM   4536  CZ  TYR H 304     -29.767  11.720  -0.729  1.00110.00           C  
ATOM   4537  OH  TYR H 304     -29.618  10.466  -1.246  1.00110.00           O  
ATOM   4538  H   TYR H 304     -32.627  15.367   0.342  1.00110.00           H  
ATOM   4539  HA  TYR H 304     -30.978  17.672   0.781  1.00110.00           H  
ATOM   4540  HB3 TYR H 304     -30.616  15.572   1.993  1.00110.00           H  
ATOM   4541  HB2 TYR H 304     -29.188  16.087   1.158  1.00110.00           H  
ATOM   4542  HD1 TYR H 304     -31.847  13.551   1.262  1.00110.00           H  
ATOM   4543  HD2 TYR H 304     -28.194  14.755  -0.679  1.00110.00           H  
ATOM   4544  HE1 TYR H 304     -31.614  11.272   0.304  1.00110.00           H  
ATOM   4545  HE2 TYR H 304     -27.983  12.469  -1.657  1.00110.00           H  
ATOM   4546  HH  TYR H 304     -28.817  10.370  -1.766  1.00110.00           H  
ATOM   4547  N   GLU H 305     -29.613  18.070  -1.276  1.00 30.00           N  
ATOM   4548  CA  GLU H 305     -28.870  18.429  -2.479  1.00 30.00           C  
ATOM   4549  C   GLU H 305     -27.563  17.633  -2.575  1.00 30.00           C  
ATOM   4550  O   GLU H 305     -26.756  17.674  -1.646  1.00 30.00           O  
ATOM   4551  CB  GLU H 305     -28.589  19.948  -2.479  1.00 30.00           C  
ATOM   4552  CG  GLU H 305     -29.786  20.812  -2.932  1.00 30.00           C  
ATOM   4553  CD  GLU H 305     -30.085  20.801  -4.444  1.00 30.00           C  
ATOM   4554  OE1 GLU H 305     -29.297  20.213  -5.221  1.00 30.00           O  
ATOM   4555  OE2 GLU H 305     -31.116  21.407  -4.808  1.00 30.00           O1-
ATOM   4556  H   GLU H 305     -29.447  18.647  -0.465  1.00 30.00           H  
ATOM   4557  HA  GLU H 305     -29.478  18.186  -3.353  1.00 30.00           H  
ATOM   4558  HB3 GLU H 305     -27.718  20.178  -3.094  1.00 30.00           H  
ATOM   4559  HB2 GLU H 305     -28.312  20.257  -1.470  1.00 30.00           H  
ATOM   4560  HG3 GLU H 305     -29.595  21.848  -2.646  1.00 30.00           H  
ATOM   4561  HG2 GLU H 305     -30.683  20.510  -2.389  1.00 30.00           H  
ATOM   4562  N   VAL H 306     -27.374  16.966  -3.724  1.00 30.00           N  
ATOM   4563  CA  VAL H 306     -26.124  16.313  -4.098  1.00 30.00           C  
ATOM   4564  C   VAL H 306     -25.399  17.256  -5.073  1.00 30.00           C  
ATOM   4565  O   VAL H 306     -25.874  17.454  -6.191  1.00 30.00           O  
ATOM   4566  CB  VAL H 306     -26.360  14.948  -4.809  1.00 30.00           C  
ATOM   4567  CG1 VAL H 306     -25.040  14.248  -5.197  1.00 30.00           C  
ATOM   4568  CG2 VAL H 306     -27.202  13.997  -3.945  1.00 30.00           C  
ATOM   4569  H   VAL H 306     -28.087  16.995  -4.439  1.00 30.00           H  
ATOM   4570  HA  VAL H 306     -25.497  16.141  -3.220  1.00 30.00           H  
ATOM   4571  HB  VAL H 306     -26.926  15.114  -5.727  1.00 30.00           H  
ATOM   4572 HG11 VAL H 306     -24.402  14.104  -4.326  1.00 30.00           H  
ATOM   4573 HG12 VAL H 306     -25.225  13.268  -5.637  1.00 30.00           H  
ATOM   4574 HG13 VAL H 306     -24.466  14.822  -5.924  1.00 30.00           H  
ATOM   4575 HG21 VAL H 306     -27.337  13.030  -4.429  1.00 30.00           H  
ATOM   4576 HG22 VAL H 306     -26.711  13.826  -2.990  1.00 30.00           H  
ATOM   4577 HG23 VAL H 306     -28.195  14.400  -3.743  1.00 30.00           H  
ATOM   4578  N   HIS H 307     -24.278  17.837  -4.616  1.00 30.00           N  
ATOM   4579  CA  HIS H 307     -23.448  18.752  -5.411  1.00 30.00           C  
ATOM   4580  C   HIS H 307     -22.240  18.014  -6.013  1.00 30.00           C  
ATOM   4581  O   HIS H 307     -21.842  18.331  -7.133  1.00 30.00           O  
ATOM   4582  CB  HIS H 307     -22.953  19.951  -4.560  1.00 30.00           C  
ATOM   4583  CG  HIS H 307     -23.667  20.252  -3.265  1.00 30.00           C  
ATOM   4584  ND1 HIS H 307     -24.959  20.742  -3.196  1.00 30.00           N  
ATOM   4585  CD2 HIS H 307     -23.235  20.162  -1.961  1.00 30.00           C  
ATOM   4586  CE1 HIS H 307     -25.233  20.935  -1.902  1.00 30.00           C  
ATOM   4587  NE2 HIS H 307     -24.233  20.605  -1.094  1.00 30.00           N  
ATOM   4588  H   HIS H 307     -23.977  17.665  -3.668  1.00 30.00           H  
ATOM   4589  HA  HIS H 307     -24.042  19.159  -6.231  1.00 30.00           H  
ATOM   4590  HB3 HIS H 307     -22.989  20.854  -5.169  1.00 30.00           H  
ATOM   4591  HB2 HIS H 307     -21.904  19.830  -4.290  1.00 30.00           H  
ATOM   4592  HD1 HIS H 307     -25.575  20.932  -3.975  1.00 30.00           H  
ATOM   4593  HD2 HIS H 307     -22.278  19.838  -1.583  1.00 30.00           H  
ATOM   4594  HE1 HIS H 307     -26.171  21.332  -1.546  1.00 30.00           H  
ATOM   4595  N   HIS H 308     -21.676  17.065  -5.247  1.00 30.00           N  
ATOM   4596  CA  HIS H 308     -20.481  16.297  -5.586  1.00 30.00           C  
ATOM   4597  C   HIS H 308     -20.936  14.895  -6.017  1.00 30.00           C  
ATOM   4598  O   HIS H 308     -20.878  13.955  -5.222  1.00 30.00           O  
ATOM   4599  CB  HIS H 308     -19.522  16.276  -4.371  1.00 30.00           C  
ATOM   4600  CG  HIS H 308     -19.209  17.632  -3.786  1.00 30.00           C  
ATOM   4601  ND1 HIS H 308     -19.971  18.210  -2.785  1.00 30.00           N  
ATOM   4602  CD2 HIS H 308     -18.194  18.528  -4.037  1.00 30.00           C  
ATOM   4603  CE1 HIS H 308     -19.419  19.388  -2.493  1.00 30.00           C  
ATOM   4604  NE2 HIS H 308     -18.339  19.648  -3.217  1.00 30.00           N  
ATOM   4605  H   HIS H 308     -22.086  16.856  -4.349  1.00 30.00           H  
ATOM   4606  HA  HIS H 308     -19.954  16.764  -6.421  1.00 30.00           H  
ATOM   4607  HB3 HIS H 308     -18.580  15.806  -4.657  1.00 30.00           H  
ATOM   4608  HB2 HIS H 308     -19.935  15.668  -3.564  1.00 30.00           H  
ATOM   4609  HD1 HIS H 308     -20.780  17.809  -2.331  1.00 30.00           H  
ATOM   4610  HD2 HIS H 308     -17.377  18.449  -4.736  1.00 30.00           H  
ATOM   4611  HE1 HIS H 308     -19.805  20.057  -1.739  1.00 30.00           H  
ATOM   4612  N   GLN H 309     -21.434  14.810  -7.263  1.00 30.00           N  
ATOM   4613  CA  GLN H 309     -22.016  13.613  -7.874  1.00 30.00           C  
ATOM   4614  C   GLN H 309     -21.029  12.437  -7.927  1.00 30.00           C  
ATOM   4615  O   GLN H 309     -19.961  12.569  -8.526  1.00 30.00           O  
ATOM   4616  CB  GLN H 309     -22.523  13.956  -9.294  1.00 30.00           C  
ATOM   4617  CG  GLN H 309     -23.703  14.953  -9.354  1.00 30.00           C  
ATOM   4618  CD  GLN H 309     -25.033  14.462  -8.766  1.00 30.00           C  
ATOM   4619  OE1 GLN H 309     -25.883  15.277  -8.420  1.00 30.00           O  
ATOM   4620  NE2 GLN H 309     -25.244  13.147  -8.659  1.00 30.00           N  
ATOM   4621  H   GLN H 309     -21.447  15.642  -7.837  1.00 30.00           H  
ATOM   4622  HA  GLN H 309     -22.863  13.317  -7.252  1.00 30.00           H  
ATOM   4623  HB3 GLN H 309     -22.796  13.043  -9.825  1.00 30.00           H  
ATOM   4624  HB2 GLN H 309     -21.696  14.378  -9.868  1.00 30.00           H  
ATOM   4625  HG3 GLN H 309     -23.890  15.217 -10.395  1.00 30.00           H  
ATOM   4626  HG2 GLN H 309     -23.429  15.884  -8.855  1.00 30.00           H  
ATOM   4627 HE22 GLN H 309     -26.117  12.809  -8.282  1.00 30.00           H  
ATOM   4628 HE21 GLN H 309     -24.545  12.487  -8.966  1.00 30.00           H  
ATOM   4629  N   LYS H 310     -21.413  11.318  -7.291  1.00 30.00           N  
ATOM   4630  CA  LYS H 310     -20.589  10.117  -7.183  1.00 30.00           C  
ATOM   4631  C   LYS H 310     -20.387   9.390  -8.523  1.00 30.00           C  
ATOM   4632  O   LYS H 310     -21.294   9.332  -9.353  1.00 30.00           O  
ATOM   4633  CB  LYS H 310     -21.141   9.193  -6.080  1.00 30.00           C  
ATOM   4634  CG  LYS H 310     -22.588   8.699  -6.266  1.00 30.00           C  
ATOM   4635  CD  LYS H 310     -23.047   7.817  -5.094  1.00 30.00           C  
ATOM   4636  CE  LYS H 310     -24.512   7.372  -5.213  1.00 30.00           C  
ATOM   4637  NZ  LYS H 310     -24.946   6.619  -4.022  1.00 30.00           N1+
ATOM   4638  H   LYS H 310     -22.305  11.291  -6.821  1.00 30.00           H  
ATOM   4639  HA  LYS H 310     -19.612  10.463  -6.843  1.00 30.00           H  
ATOM   4640  HB3 LYS H 310     -21.073   9.735  -5.140  1.00 30.00           H  
ATOM   4641  HB2 LYS H 310     -20.481   8.330  -5.975  1.00 30.00           H  
ATOM   4642  HG3 LYS H 310     -22.680   8.144  -7.198  1.00 30.00           H  
ATOM   4643  HG2 LYS H 310     -23.260   9.553  -6.353  1.00 30.00           H  
ATOM   4644  HD3 LYS H 310     -22.913   8.365  -4.162  1.00 30.00           H  
ATOM   4645  HD2 LYS H 310     -22.399   6.942  -5.032  1.00 30.00           H  
ATOM   4646  HE3 LYS H 310     -24.649   6.751  -6.099  1.00 30.00           H  
ATOM   4647  HE2 LYS H 310     -25.162   8.241  -5.324  1.00 30.00           H  
ATOM   4648  HZ1 LYS H 310     -25.913   6.345  -4.128  1.00 30.00           H  
ATOM   4649  HZ2 LYS H 310     -24.374   5.794  -3.913  1.00 30.00           H  
ATOM   4650  HZ3 LYS H 310     -24.852   7.201  -3.201  1.00 30.00           H  
ATOM   4651  N   LEU H 311     -19.171   8.850  -8.672  1.00 30.00           N  
ATOM   4652  CA  LEU H 311     -18.670   8.124  -9.829  1.00 30.00           C  
ATOM   4653  C   LEU H 311     -18.876   6.628  -9.571  1.00 30.00           C  
ATOM   4654  O   LEU H 311     -17.994   5.971  -9.015  1.00 30.00           O  
ATOM   4655  CB  LEU H 311     -17.172   8.469 -10.009  1.00 30.00           C  
ATOM   4656  CG  LEU H 311     -16.876   9.959 -10.285  1.00 30.00           C  
ATOM   4657  CD1 LEU H 311     -15.372  10.239 -10.145  1.00 30.00           C  
ATOM   4658  CD2 LEU H 311     -17.417  10.432 -11.647  1.00 30.00           C  
ATOM   4659  H   LEU H 311     -18.504   8.954  -7.916  1.00 30.00           H  
ATOM   4660  HA  LEU H 311     -19.221   8.410 -10.727  1.00 30.00           H  
ATOM   4661  HB3 LEU H 311     -16.749   7.867 -10.815  1.00 30.00           H  
ATOM   4662  HB2 LEU H 311     -16.629   8.178  -9.109  1.00 30.00           H  
ATOM   4663  HG  LEU H 311     -17.361  10.556  -9.512  1.00 30.00           H  
ATOM   4664 HD11 LEU H 311     -14.798   9.731 -10.920  1.00 30.00           H  
ATOM   4665 HD12 LEU H 311     -15.163  11.306 -10.220  1.00 30.00           H  
ATOM   4666 HD13 LEU H 311     -14.996   9.900  -9.179  1.00 30.00           H  
ATOM   4667 HD21 LEU H 311     -17.820   9.610 -12.239  1.00 30.00           H  
ATOM   4668 HD22 LEU H 311     -18.218  11.160 -11.511  1.00 30.00           H  
ATOM   4669 HD23 LEU H 311     -16.644  10.910 -12.249  1.00 30.00           H  
ATOM   4670  N   VAL H 312     -20.064   6.127  -9.939  1.00 30.00           N  
ATOM   4671  CA  VAL H 312     -20.446   4.735  -9.729  1.00 30.00           C  
ATOM   4672  C   VAL H 312     -19.923   3.883 -10.902  1.00 30.00           C  
ATOM   4673  O   VAL H 312     -20.514   3.890 -11.983  1.00 30.00           O  
ATOM   4674  CB  VAL H 312     -21.988   4.563  -9.598  1.00 30.00           C  
ATOM   4675  CG1 VAL H 312     -22.394   3.114  -9.260  1.00 30.00           C  
ATOM   4676  CG2 VAL H 312     -22.583   5.517  -8.546  1.00 30.00           C  
ATOM   4677  H   VAL H 312     -20.753   6.724 -10.376  1.00 30.00           H  
ATOM   4678  HA  VAL H 312     -19.997   4.372  -8.802  1.00 30.00           H  
ATOM   4679  HB  VAL H 312     -22.458   4.820 -10.549  1.00 30.00           H  
ATOM   4680 HG11 VAL H 312     -23.477   3.018  -9.174  1.00 30.00           H  
ATOM   4681 HG12 VAL H 312     -22.071   2.406 -10.022  1.00 30.00           H  
ATOM   4682 HG13 VAL H 312     -21.957   2.795  -8.313  1.00 30.00           H  
ATOM   4683 HG21 VAL H 312     -23.652   5.346  -8.416  1.00 30.00           H  
ATOM   4684 HG22 VAL H 312     -22.104   5.388  -7.575  1.00 30.00           H  
ATOM   4685 HG23 VAL H 312     -22.461   6.558  -8.845  1.00 30.00           H  
ATOM   4686  N   PHE H 313     -18.813   3.167 -10.659  1.00 30.00           N  
ATOM   4687  CA  PHE H 313     -18.307   2.113 -11.535  1.00 30.00           C  
ATOM   4688  C   PHE H 313     -19.196   0.871 -11.423  1.00 30.00           C  
ATOM   4689  O   PHE H 313     -19.524   0.463 -10.307  1.00 30.00           O  
ATOM   4690  CB  PHE H 313     -16.856   1.747 -11.165  1.00 30.00           C  
ATOM   4691  CG  PHE H 313     -15.799   2.756 -11.568  1.00 30.00           C  
ATOM   4692  CD1 PHE H 313     -15.081   3.476 -10.590  1.00 30.00           C  
ATOM   4693  CD2 PHE H 313     -15.522   2.983 -12.933  1.00 30.00           C  
ATOM   4694  CE1 PHE H 313     -14.073   4.348 -10.980  1.00 30.00           C  
ATOM   4695  CE2 PHE H 313     -14.517   3.869 -13.300  1.00 30.00           C  
ATOM   4696  CZ  PHE H 313     -13.789   4.541 -12.326  1.00 30.00           C  
ATOM   4697  H   PHE H 313     -18.371   3.232  -9.750  1.00 30.00           H  
ATOM   4698  HA  PHE H 313     -18.330   2.467 -12.568  1.00 30.00           H  
ATOM   4699  HB3 PHE H 313     -16.582   0.806 -11.646  1.00 30.00           H  
ATOM   4700  HB2 PHE H 313     -16.781   1.552 -10.095  1.00 30.00           H  
ATOM   4701  HD1 PHE H 313     -15.287   3.327  -9.540  1.00 30.00           H  
ATOM   4702  HD2 PHE H 313     -16.070   2.449 -13.696  1.00 30.00           H  
ATOM   4703  HE1 PHE H 313     -13.496   4.869 -10.232  1.00 30.00           H  
ATOM   4704  HE2 PHE H 313     -14.294   4.028 -14.344  1.00 30.00           H  
ATOM   4705  HZ  PHE H 313     -13.001   5.220 -12.617  1.00 30.00           H  
ATOM   4706  N   PHE H 314     -19.558   0.294 -12.582  1.00 30.00           N  
ATOM   4707  CA  PHE H 314     -20.426  -0.883 -12.713  1.00 30.00           C  
ATOM   4708  C   PHE H 314     -21.827  -0.552 -12.142  1.00 30.00           C  
ATOM   4709  O   PHE H 314     -22.330  -1.263 -11.273  1.00 30.00           O  
ATOM   4710  CB  PHE H 314     -19.725  -2.100 -12.047  1.00 30.00           C  
ATOM   4711  CG  PHE H 314     -20.029  -3.470 -12.629  1.00 30.00           C  
ATOM   4712  CD1 PHE H 314     -19.230  -3.981 -13.675  1.00 30.00           C  
ATOM   4713  CD2 PHE H 314     -21.161  -4.203 -12.213  1.00 30.00           C  
ATOM   4714  CE1 PHE H 314     -19.513  -5.225 -14.223  1.00 30.00           C  
ATOM   4715  CE2 PHE H 314     -21.429  -5.444 -12.777  1.00 30.00           C  
ATOM   4716  CZ  PHE H 314     -20.602  -5.958 -13.768  1.00 30.00           C  
ATOM   4717  H   PHE H 314     -19.238   0.698 -13.451  1.00 30.00           H  
ATOM   4718  HA  PHE H 314     -20.531  -1.075 -13.781  1.00 30.00           H  
ATOM   4719  HB3 PHE H 314     -19.928  -2.131 -10.975  1.00 30.00           H  
ATOM   4720  HB2 PHE H 314     -18.645  -1.970 -12.123  1.00 30.00           H  
ATOM   4721  HD1 PHE H 314     -18.381  -3.419 -14.037  1.00 30.00           H  
ATOM   4722  HD2 PHE H 314     -21.811  -3.818 -11.441  1.00 30.00           H  
ATOM   4723  HE1 PHE H 314     -18.885  -5.626 -15.005  1.00 30.00           H  
ATOM   4724  HE2 PHE H 314     -22.284  -6.010 -12.440  1.00 30.00           H  
ATOM   4725  HZ  PHE H 314     -20.815  -6.927 -14.196  1.00 30.00           H  
ATOM   4726  N   ALA H 315     -22.412   0.559 -12.635  1.00 30.00           N  
ATOM   4727  CA  ALA H 315     -23.719   1.107 -12.238  1.00 30.00           C  
ATOM   4728  C   ALA H 315     -24.939   0.263 -12.662  1.00 30.00           C  
ATOM   4729  O   ALA H 315     -26.071   0.695 -12.449  1.00 30.00           O  
ATOM   4730  CB  ALA H 315     -23.828   2.547 -12.766  1.00 30.00           C  
ATOM   4731  H   ALA H 315     -21.918   1.095 -13.333  1.00 30.00           H  
ATOM   4732  HA  ALA H 315     -23.743   1.145 -11.148  1.00 30.00           H  
ATOM   4733  HB1 ALA H 315     -23.806   2.575 -13.856  1.00 30.00           H  
ATOM   4734  HB2 ALA H 315     -24.752   3.026 -12.439  1.00 30.00           H  
ATOM   4735  HB3 ALA H 315     -23.006   3.162 -12.402  1.00 30.00           H  
ATOM   4736  N   GLU H 316     -24.684  -0.922 -13.235  1.00 30.00           N  
ATOM   4737  CA  GLU H 316     -25.653  -1.965 -13.530  1.00 30.00           C  
ATOM   4738  C   GLU H 316     -25.881  -2.855 -12.303  1.00 30.00           C  
ATOM   4739  O   GLU H 316     -24.929  -3.175 -11.588  1.00 30.00           O  
ATOM   4740  CB  GLU H 316     -25.089  -2.842 -14.672  1.00 30.00           C  
ATOM   4741  CG  GLU H 316     -24.874  -2.107 -16.010  1.00 30.00           C  
ATOM   4742  CD  GLU H 316     -26.184  -1.620 -16.643  1.00 30.00           C  
ATOM   4743  OE1 GLU H 316     -26.327  -0.385 -16.785  1.00 30.00           O  
ATOM   4744  OE2 GLU H 316     -27.018  -2.488 -16.982  1.00 30.00           O1-
ATOM   4745  H   GLU H 316     -23.720  -1.188 -13.369  1.00 30.00           H  
ATOM   4746  HA  GLU H 316     -26.601  -1.516 -13.832  1.00 30.00           H  
ATOM   4747  HB3 GLU H 316     -25.742  -3.702 -14.835  1.00 30.00           H  
ATOM   4748  HB2 GLU H 316     -24.134  -3.269 -14.362  1.00 30.00           H  
ATOM   4749  HG3 GLU H 316     -24.390  -2.783 -16.715  1.00 30.00           H  
ATOM   4750  HG2 GLU H 316     -24.181  -1.274 -15.878  1.00 30.00           H  
ATOM   4751  N   ASP H 317     -27.127  -3.331 -12.170  1.00 30.00           N  
ATOM   4752  CA  ASP H 317     -27.464  -4.539 -11.419  1.00 30.00           C  
ATOM   4753  C   ASP H 317     -27.147  -5.763 -12.305  1.00 30.00           C  
ATOM   4754  O   ASP H 317     -27.230  -5.678 -13.533  1.00 30.00           O  
ATOM   4755  CB  ASP H 317     -28.943  -4.563 -10.948  1.00 30.00           C  
ATOM   4756  CG  ASP H 317     -30.016  -4.486 -12.052  1.00 30.00           C  
ATOM   4757  OD1 ASP H 317     -30.111  -3.423 -12.706  1.00 30.00           O  
ATOM   4758  OD2 ASP H 317     -30.676  -5.525 -12.278  1.00 30.00           O1-
ATOM   4759  H   ASP H 317     -27.857  -3.004 -12.791  1.00 30.00           H  
ATOM   4760  HA  ASP H 317     -26.833  -4.584 -10.529  1.00 30.00           H  
ATOM   4761  HB3 ASP H 317     -29.106  -3.708 -10.292  1.00 30.00           H  
ATOM   4762  HB2 ASP H 317     -29.113  -5.437 -10.315  1.00 30.00           H  
ATOM   4763  N   VAL H 318     -26.804  -6.884 -11.660  1.00 30.00           N  
ATOM   4764  CA  VAL H 318     -26.528  -8.167 -12.307  1.00 30.00           C  
ATOM   4765  C   VAL H 318     -26.961  -9.318 -11.385  1.00 30.00           C  
ATOM   4766  O   VAL H 318     -27.085  -9.129 -10.174  1.00 30.00           O  
ATOM   4767  CB  VAL H 318     -25.015  -8.352 -12.649  1.00 30.00           C  
ATOM   4768  CG1 VAL H 318     -24.563  -7.482 -13.834  1.00 30.00           C  
ATOM   4769  CG2 VAL H 318     -24.065  -8.184 -11.444  1.00 30.00           C  
ATOM   4770  H   VAL H 318     -26.775  -6.888 -10.648  1.00 30.00           H  
ATOM   4771  HA  VAL H 318     -27.121  -8.246 -13.220  1.00 30.00           H  
ATOM   4772  HB  VAL H 318     -24.881  -9.380 -12.993  1.00 30.00           H  
ATOM   4773 HG11 VAL H 318     -23.546  -7.731 -14.137  1.00 30.00           H  
ATOM   4774 HG12 VAL H 318     -25.209  -7.628 -14.700  1.00 30.00           H  
ATOM   4775 HG13 VAL H 318     -24.577  -6.422 -13.581  1.00 30.00           H  
ATOM   4776 HG21 VAL H 318     -24.286  -8.900 -10.653  1.00 30.00           H  
ATOM   4777 HG22 VAL H 318     -23.027  -8.346 -11.738  1.00 30.00           H  
ATOM   4778 HG23 VAL H 318     -24.133  -7.184 -11.015  1.00 30.00           H  
ATOM   4779  N   GLY H 319     -27.148 -10.511 -11.975  1.00 30.00           N  
ATOM   4780  CA  GLY H 319     -27.385 -11.745 -11.224  1.00 30.00           C  
ATOM   4781  C   GLY H 319     -26.104 -12.146 -10.478  1.00 30.00           C  
ATOM   4782  O   GLY H 319     -26.135 -12.346  -9.264  1.00 30.00           O  
ATOM   4783  H   GLY H 319     -27.051 -10.591 -12.976  1.00 30.00           H  
ATOM   4784  HA3 GLY H 319     -27.667 -12.540 -11.914  1.00 30.00           H  
ATOM   4785  HA2 GLY H 319     -28.211 -11.614 -10.523  1.00 30.00           H  
ATOM   4786  N   SER H 320     -24.978 -12.207 -11.206  1.00 30.00           N  
ATOM   4787  CA  SER H 320     -23.656 -12.511 -10.670  1.00 30.00           C  
ATOM   4788  C   SER H 320     -22.561 -12.027 -11.631  1.00 30.00           C  
ATOM   4789  O   SER H 320     -22.733 -12.112 -12.848  1.00 30.00           O  
ATOM   4790  CB  SER H 320     -23.539 -14.021 -10.348  1.00 30.00           C  
ATOM   4791  OG  SER H 320     -23.607 -14.830 -11.508  1.00 30.00           O  
ATOM   4792  H   SER H 320     -25.010 -12.021 -12.198  1.00 30.00           H  
ATOM   4793  HA  SER H 320     -23.555 -11.943  -9.744  1.00 30.00           H  
ATOM   4794  HB3 SER H 320     -24.314 -14.337  -9.649  1.00 30.00           H  
ATOM   4795  HB2 SER H 320     -22.585 -14.222  -9.860  1.00 30.00           H  
ATOM   4796  HG  SER H 320     -22.855 -14.626 -12.069  1.00 30.00           H  
ATOM   4797  N   ASN H 321     -21.442 -11.563 -11.055  1.00 30.00           N  
ATOM   4798  CA  ASN H 321     -20.245 -11.162 -11.791  1.00 30.00           C  
ATOM   4799  C   ASN H 321     -19.323 -12.377 -12.011  1.00 30.00           C  
ATOM   4800  O   ASN H 321     -19.151 -13.185 -11.097  1.00 30.00           O  
ATOM   4801  CB  ASN H 321     -19.526 -10.043 -11.002  1.00 30.00           C  
ATOM   4802  CG  ASN H 321     -18.365  -9.404 -11.775  1.00 30.00           C  
ATOM   4803  OD1 ASN H 321     -18.529  -9.003 -12.923  1.00 30.00           O  
ATOM   4804  ND2 ASN H 321     -17.188  -9.315 -11.157  1.00 30.00           N  
ATOM   4805  H   ASN H 321     -21.371 -11.552 -10.046  1.00 30.00           H  
ATOM   4806  HA  ASN H 321     -20.532 -10.769 -12.770  1.00 30.00           H  
ATOM   4807  HB3 ASN H 321     -19.181 -10.419 -10.041  1.00 30.00           H  
ATOM   4808  HB2 ASN H 321     -20.233  -9.243 -10.779  1.00 30.00           H  
ATOM   4809 HD22 ASN H 321     -16.396  -8.906 -11.630  1.00 30.00           H  
ATOM   4810 HD21 ASN H 321     -17.086  -9.642 -10.204  1.00 30.00           H  
ATOM   4811  N   LYS H 322     -18.717 -12.438 -13.208  1.00 30.00           N  
ATOM   4812  CA  LYS H 322     -17.676 -13.405 -13.569  1.00 30.00           C  
ATOM   4813  C   LYS H 322     -16.433 -12.719 -14.175  1.00 30.00           C  
ATOM   4814  O   LYS H 322     -15.541 -13.425 -14.647  1.00 30.00           O  
ATOM   4815  CB  LYS H 322     -18.272 -14.520 -14.462  1.00 30.00           C  
ATOM   4816  CG  LYS H 322     -18.615 -14.123 -15.912  1.00 30.00           C  
ATOM   4817  CD  LYS H 322     -19.158 -15.311 -16.723  1.00 30.00           C  
ATOM   4818  CE  LYS H 322     -19.339 -14.980 -18.214  1.00 30.00           C  
ATOM   4819  NZ  LYS H 322     -19.844 -16.136 -18.976  1.00 30.00           N1+
ATOM   4820  H   LYS H 322     -18.926 -11.736 -13.903  1.00 30.00           H  
ATOM   4821  HA  LYS H 322     -17.307 -13.888 -12.663  1.00 30.00           H  
ATOM   4822  HB3 LYS H 322     -19.154 -14.939 -13.975  1.00 30.00           H  
ATOM   4823  HB2 LYS H 322     -17.550 -15.336 -14.503  1.00 30.00           H  
ATOM   4824  HG3 LYS H 322     -17.728 -13.734 -16.413  1.00 30.00           H  
ATOM   4825  HG2 LYS H 322     -19.346 -13.314 -15.911  1.00 30.00           H  
ATOM   4826  HD3 LYS H 322     -20.113 -15.622 -16.296  1.00 30.00           H  
ATOM   4827  HD2 LYS H 322     -18.482 -16.161 -16.613  1.00 30.00           H  
ATOM   4828  HE3 LYS H 322     -18.387 -14.669 -18.648  1.00 30.00           H  
ATOM   4829  HE2 LYS H 322     -20.034 -14.148 -18.335  1.00 30.00           H  
ATOM   4830  HZ1 LYS H 322     -19.944 -15.881 -19.949  1.00 30.00           H  
ATOM   4831  HZ2 LYS H 322     -19.194 -16.905 -18.898  1.00 30.00           H  
ATOM   4832  HZ3 LYS H 322     -20.743 -16.417 -18.610  1.00 30.00           H  
ATOM   4833  N   GLY H 323     -16.370 -11.377 -14.129  1.00 30.00           N  
ATOM   4834  CA  GLY H 323     -15.222 -10.611 -14.595  1.00 30.00           C  
ATOM   4835  C   GLY H 323     -15.633  -9.145 -14.746  1.00 30.00           C  
ATOM   4836  O   GLY H 323     -16.668  -8.841 -15.338  1.00 30.00           O  
ATOM   4837  H   GLY H 323     -17.131 -10.850 -13.721  1.00 30.00           H  
ATOM   4838  HA3 GLY H 323     -14.881 -10.979 -15.564  1.00 30.00           H  
ATOM   4839  HA2 GLY H 323     -14.397 -10.720 -13.893  1.00 30.00           H  
ATOM   4840  N   ALA H 324     -14.771  -8.244 -14.255  1.00 30.00           N  
ATOM   4841  CA  ALA H 324     -14.870  -6.793 -14.396  1.00 30.00           C  
ATOM   4842  C   ALA H 324     -13.494  -6.211 -14.065  1.00 30.00           C  
ATOM   4843  O   ALA H 324     -12.961  -6.537 -13.009  1.00 30.00           O  
ATOM   4844  CB  ALA H 324     -15.956  -6.226 -13.461  1.00 30.00           C  
ATOM   4845  H   ALA H 324     -13.942  -8.567 -13.773  1.00 30.00           H  
ATOM   4846  HA  ALA H 324     -15.121  -6.552 -15.431  1.00 30.00           H  
ATOM   4847  HB1 ALA H 324     -15.763  -6.478 -12.418  1.00 30.00           H  
ATOM   4848  HB2 ALA H 324     -16.011  -5.139 -13.534  1.00 30.00           H  
ATOM   4849  HB3 ALA H 324     -16.941  -6.617 -13.713  1.00 30.00           H  
ATOM   4850  N   ILE H 325     -12.930  -5.389 -14.965  1.00 30.00           N  
ATOM   4851  CA  ILE H 325     -11.597  -4.811 -14.792  1.00 30.00           C  
ATOM   4852  C   ILE H 325     -11.707  -3.288 -14.995  1.00 30.00           C  
ATOM   4853  O   ILE H 325     -11.971  -2.835 -16.110  1.00 30.00           O  
ATOM   4854  CB  ILE H 325     -10.537  -5.408 -15.772  1.00 30.00           C  
ATOM   4855  CG1 ILE H 325     -10.454  -6.957 -15.710  1.00 30.00           C  
ATOM   4856  CG2 ILE H 325      -9.140  -4.841 -15.458  1.00 30.00           C  
ATOM   4857  CD1 ILE H 325     -11.497  -7.702 -16.559  1.00 30.00           C  
ATOM   4858  H   ILE H 325     -13.416  -5.150 -15.817  1.00 30.00           H  
ATOM   4859  HA  ILE H 325     -11.229  -4.986 -13.781  1.00 30.00           H  
ATOM   4860  HB  ILE H 325     -10.782  -5.119 -16.795  1.00 30.00           H  
ATOM   4861 HG13 ILE H 325     -10.512  -7.289 -14.673  1.00 30.00           H  
ATOM   4862 HG12 ILE H 325      -9.474  -7.282 -16.061  1.00 30.00           H  
ATOM   4863 HG21 ILE H 325      -9.098  -3.755 -15.533  1.00 30.00           H  
ATOM   4864 HG22 ILE H 325      -8.836  -5.114 -14.447  1.00 30.00           H  
ATOM   4865 HG23 ILE H 325      -8.391  -5.231 -16.147  1.00 30.00           H  
ATOM   4866 HD11 ILE H 325     -11.032  -8.515 -17.117  1.00 30.00           H  
ATOM   4867 HD12 ILE H 325     -12.271  -8.146 -15.933  1.00 30.00           H  
ATOM   4868 HD13 ILE H 325     -11.985  -7.048 -17.282  1.00 30.00           H  
ATOM   4869  N   ILE H 326     -11.540  -2.543 -13.891  1.00 30.00           N  
ATOM   4870  CA  ILE H 326     -11.765  -1.099 -13.793  1.00 30.00           C  
ATOM   4871  C   ILE H 326     -10.428  -0.372 -13.532  1.00 30.00           C  
ATOM   4872  O   ILE H 326      -9.567  -0.918 -12.841  1.00 30.00           O  
ATOM   4873  CB  ILE H 326     -12.721  -0.800 -12.593  1.00 30.00           C  
ATOM   4874  CG1 ILE H 326     -14.071  -1.557 -12.677  1.00 30.00           C  
ATOM   4875  CG2 ILE H 326     -12.972   0.700 -12.334  1.00 30.00           C  
ATOM   4876  CD1 ILE H 326     -14.961  -1.189 -13.873  1.00 30.00           C  
ATOM   4877  H   ILE H 326     -11.319  -3.006 -13.019  1.00 30.00           H  
ATOM   4878  HA  ILE H 326     -12.198  -0.708 -14.715  1.00 30.00           H  
ATOM   4879  HB  ILE H 326     -12.235  -1.182 -11.694  1.00 30.00           H  
ATOM   4880 HG13 ILE H 326     -14.633  -1.377 -11.760  1.00 30.00           H  
ATOM   4881 HG12 ILE H 326     -13.896  -2.633 -12.689  1.00 30.00           H  
ATOM   4882 HG21 ILE H 326     -13.721   0.839 -11.555  1.00 30.00           H  
ATOM   4883 HG22 ILE H 326     -12.078   1.220 -11.993  1.00 30.00           H  
ATOM   4884 HG23 ILE H 326     -13.326   1.200 -13.234  1.00 30.00           H  
ATOM   4885 HD11 ILE H 326     -15.250  -0.138 -13.851  1.00 30.00           H  
ATOM   4886 HD12 ILE H 326     -14.461  -1.385 -14.821  1.00 30.00           H  
ATOM   4887 HD13 ILE H 326     -15.878  -1.779 -13.860  1.00 30.00           H  
ATOM   4888  N   GLY H 327     -10.287   0.861 -14.048  1.00 30.00           N  
ATOM   4889  CA  GLY H 327      -9.129   1.695 -13.737  1.00 30.00           C  
ATOM   4890  C   GLY H 327      -9.015   2.900 -14.670  1.00 30.00           C  
ATOM   4891  O   GLY H 327      -9.791   3.057 -15.614  1.00 30.00           O  
ATOM   4892  H   GLY H 327     -11.011   1.268 -14.624  1.00 30.00           H  
ATOM   4893  HA3 GLY H 327      -8.209   1.113 -13.823  1.00 30.00           H  
ATOM   4894  HA2 GLY H 327      -9.226   2.057 -12.714  1.00 30.00           H  
ATOM   4895  N   LEU H 328      -8.009   3.744 -14.382  1.00 30.00           N  
ATOM   4896  CA  LEU H 328      -7.639   4.931 -15.166  1.00 30.00           C  
ATOM   4897  C   LEU H 328      -6.723   4.566 -16.350  1.00 30.00           C  
ATOM   4898  O   LEU H 328      -6.706   5.281 -17.351  1.00 30.00           O  
ATOM   4899  CB  LEU H 328      -6.937   5.977 -14.264  1.00 30.00           C  
ATOM   4900  CG  LEU H 328      -7.559   6.205 -12.866  1.00 30.00           C  
ATOM   4901  CD1 LEU H 328      -6.748   7.248 -12.081  1.00 30.00           C  
ATOM   4902  CD2 LEU H 328      -9.057   6.567 -12.906  1.00 30.00           C  
ATOM   4903  H   LEU H 328      -7.419   3.551 -13.585  1.00 30.00           H  
ATOM   4904  HA  LEU H 328      -8.547   5.377 -15.576  1.00 30.00           H  
ATOM   4905  HB3 LEU H 328      -6.901   6.928 -14.799  1.00 30.00           H  
ATOM   4906  HB2 LEU H 328      -5.893   5.693 -14.120  1.00 30.00           H  
ATOM   4907  HG  LEU H 328      -7.472   5.274 -12.306  1.00 30.00           H  
ATOM   4908 HD11 LEU H 328      -5.742   6.882 -11.878  1.00 30.00           H  
ATOM   4909 HD12 LEU H 328      -6.658   8.185 -12.631  1.00 30.00           H  
ATOM   4910 HD13 LEU H 328      -7.207   7.473 -11.118  1.00 30.00           H  
ATOM   4911 HD21 LEU H 328      -9.277   7.462 -12.323  1.00 30.00           H  
ATOM   4912 HD22 LEU H 328      -9.408   6.759 -13.919  1.00 30.00           H  
ATOM   4913 HD23 LEU H 328      -9.663   5.758 -12.497  1.00 30.00           H  
ATOM   4914  N   MET H 329      -5.992   3.451 -16.199  1.00 30.00           N  
ATOM   4915  CA  MET H 329      -5.212   2.773 -17.226  1.00 30.00           C  
ATOM   4916  C   MET H 329      -5.601   1.298 -17.109  1.00 30.00           C  
ATOM   4917  O   MET H 329      -5.488   0.745 -16.013  1.00 30.00           O  
ATOM   4918  CB  MET H 329      -3.690   2.951 -17.000  1.00 30.00           C  
ATOM   4919  CG  MET H 329      -3.262   4.288 -16.382  1.00 30.00           C  
ATOM   4920  SD  MET H 329      -1.477   4.461 -16.196  1.00 30.00           S  
ATOM   4921  CE  MET H 329      -1.458   6.012 -15.267  1.00 30.00           C  
ATOM   4922  H   MET H 329      -6.063   2.948 -15.326  1.00 30.00           H  
ATOM   4923  HA  MET H 329      -5.481   3.155 -18.213  1.00 30.00           H  
ATOM   4924  HB3 MET H 329      -3.178   2.815 -17.953  1.00 30.00           H  
ATOM   4925  HB2 MET H 329      -3.302   2.164 -16.352  1.00 30.00           H  
ATOM   4926  HG3 MET H 329      -3.697   4.396 -15.389  1.00 30.00           H  
ATOM   4927  HG2 MET H 329      -3.634   5.116 -16.979  1.00 30.00           H  
ATOM   4928  HE1 MET H 329      -0.440   6.247 -14.962  1.00 30.00           H  
ATOM   4929  HE2 MET H 329      -1.841   6.829 -15.878  1.00 30.00           H  
ATOM   4930  HE3 MET H 329      -2.080   5.930 -14.376  1.00 30.00           H  
ATOM   4931  N   VAL H 330      -6.073   0.696 -18.209  1.00 30.00           N  
ATOM   4932  CA  VAL H 330      -6.480  -0.707 -18.233  1.00 30.00           C  
ATOM   4933  C   VAL H 330      -6.009  -1.324 -19.555  1.00 30.00           C  
ATOM   4934  O   VAL H 330      -6.569  -1.023 -20.609  1.00 30.00           O  
ATOM   4935  CB  VAL H 330      -8.018  -0.912 -18.070  1.00 30.00           C  
ATOM   4936  CG1 VAL H 330      -8.439  -2.395 -18.153  1.00 30.00           C  
ATOM   4937  CG2 VAL H 330      -8.551  -0.316 -16.755  1.00 30.00           C  
ATOM   4938  H   VAL H 330      -6.154   1.204 -19.079  1.00 30.00           H  
ATOM   4939  HA  VAL H 330      -5.989  -1.253 -17.427  1.00 30.00           H  
ATOM   4940  HB  VAL H 330      -8.528  -0.384 -18.878  1.00 30.00           H  
ATOM   4941 HG11 VAL H 330      -8.293  -2.810 -19.150  1.00 30.00           H  
ATOM   4942 HG12 VAL H 330      -7.862  -3.003 -17.455  1.00 30.00           H  
ATOM   4943 HG13 VAL H 330      -9.494  -2.524 -17.911  1.00 30.00           H  
ATOM   4944 HG21 VAL H 330      -8.416   0.764 -16.722  1.00 30.00           H  
ATOM   4945 HG22 VAL H 330      -9.619  -0.504 -16.641  1.00 30.00           H  
ATOM   4946 HG23 VAL H 330      -8.047  -0.745 -15.888  1.00 30.00           H  
ATOM   4947  N   GLY H 331      -4.981  -2.175 -19.451  1.00 30.00           N  
ATOM   4948  CA  GLY H 331      -4.434  -2.946 -20.557  1.00 30.00           C  
ATOM   4949  C   GLY H 331      -4.086  -4.347 -20.049  1.00 30.00           C
[truncated: 361,079 more chars]
