# Supplementary material for: Identification of potential aggregation hotspots on Aβ42 fibrils blocked by the anti-amyloid chaperone-like BRICHOS domain
Source: Nat Commun. 2024 Feb 1;15:965. doi: 10.1038/s41467-024-45192-4 (PMC10834949; doi:10.1038/s41467-024-45192-4)
Supplement: Supplementary file 4 — Supplementary Data 1 [file 41467_2024_45192_MOESM4_ESM.zip › supporting_data_pdb/ab42/ab42_4.pdb]

ATOM      1  N   ASP A   1      32.226  16.903  12.543  1.00110.00           N  
ATOM      2  CA  ASP A   1      31.806  16.035  11.426  1.00110.00           C  
ATOM      3  C   ASP A   1      31.943  14.552  11.865  1.00110.00           C  
ATOM      4  O   ASP A   1      30.972  13.799  11.765  1.00110.00           O  
ATOM      5  CB  ASP A   1      32.501  16.421  10.086  1.00110.00           C  
ATOM      6  CG  ASP A   1      32.270  15.479   8.892  1.00110.00           C  
ATOM      7  OD1 ASP A   1      33.095  14.556   8.711  1.00110.00           O  
ATOM      8  OD2 ASP A   1      31.182  15.589   8.283  1.00110.00           O1-
ATOM      9  H1  ASP A   1      33.220  17.080  12.539  1.00110.00           H  
ATOM     10  H2  ASP A   1      31.980  16.509  13.441  1.00110.00           H  
ATOM     11  HA  ASP A   1      30.738  16.199  11.271  1.00110.00           H  
ATOM     12  HB3 ASP A   1      33.578  16.508  10.246  1.00110.00           H  
ATOM     13  HB2 ASP A   1      32.178  17.422   9.795  1.00110.00           H  
ATOM     14  N   ALA A   2      33.159  14.158  12.291  1.00110.00           N  
ATOM     15  CA  ALA A   2      33.527  12.811  12.736  1.00110.00           C  
ATOM     16  C   ALA A   2      32.971  12.450  14.130  1.00110.00           C  
ATOM     17  O   ALA A   2      32.411  13.308  14.814  1.00110.00           O  
ATOM     18  CB  ALA A   2      35.061  12.710  12.706  1.00110.00           C  
ATOM     19  H   ALA A   2      33.901  14.841  12.319  1.00110.00           H  
ATOM     20  HA  ALA A   2      33.119  12.095  12.019  1.00110.00           H  
ATOM     21  HB1 ALA A   2      35.402  11.706  12.962  1.00110.00           H  
ATOM     22  HB2 ALA A   2      35.448  12.936  11.711  1.00110.00           H  
ATOM     23  HB3 ALA A   2      35.522  13.407  13.407  1.00110.00           H  
ATOM     24  N   GLU A   3      33.137  11.172  14.515  1.00110.00           N  
ATOM     25  CA  GLU A   3      32.573  10.587  15.735  1.00110.00           C  
ATOM     26  C   GLU A   3      33.569   9.614  16.401  1.00110.00           C  
ATOM     27  O   GLU A   3      34.437   9.061  15.724  1.00110.00           O  
ATOM     28  CB  GLU A   3      31.220   9.928  15.353  1.00110.00           C  
ATOM     29  CG  GLU A   3      30.409   9.256  16.484  1.00110.00           C  
ATOM     30  CD  GLU A   3      29.974  10.232  17.586  1.00110.00           C  
ATOM     31  OE1 GLU A   3      28.973  10.945  17.358  1.00110.00           O  
ATOM     32  OE2 GLU A   3      30.640  10.242  18.646  1.00110.00           O1-
ATOM     33  H   GLU A   3      33.639  10.531  13.919  1.00110.00           H  
ATOM     34  HA  GLU A   3      32.386  11.384  16.457  1.00110.00           H  
ATOM     35  HB3 GLU A   3      31.399   9.181  14.578  1.00110.00           H  
ATOM     36  HB2 GLU A   3      30.584  10.678  14.880  1.00110.00           H  
ATOM     37  HG3 GLU A   3      30.967   8.422  16.907  1.00110.00           H  
ATOM     38  HG2 GLU A   3      29.514   8.802  16.056  1.00110.00           H  
ATOM     39  N   PHE A   4      33.407   9.428  17.723  1.00110.00           N  
ATOM     40  CA  PHE A   4      34.191   8.536  18.583  1.00110.00           C  
ATOM     41  C   PHE A   4      33.407   7.291  19.045  1.00110.00           C  
ATOM     42  O   PHE A   4      34.028   6.259  19.303  1.00110.00           O  
ATOM     43  CB  PHE A   4      34.676   9.321  19.821  1.00110.00           C  
ATOM     44  CG  PHE A   4      35.803  10.306  19.566  1.00110.00           C  
ATOM     45  CD1 PHE A   4      35.525  11.634  19.179  1.00110.00           C  
ATOM     46  CD2 PHE A   4      37.142   9.861  19.578  1.00110.00           C  
ATOM     47  CE1 PHE A   4      36.569  12.505  18.893  1.00110.00           C  
ATOM     48  CE2 PHE A   4      38.171  10.747  19.290  1.00110.00           C  
ATOM     49  CZ  PHE A   4      37.886  12.065  18.957  1.00110.00           C  
ATOM     50  H   PHE A   4      32.647   9.916  18.182  1.00110.00           H  
ATOM     51  HA  PHE A   4      35.068   8.172  18.044  1.00110.00           H  
ATOM     52  HB3 PHE A   4      35.023   8.629  20.591  1.00110.00           H  
ATOM     53  HB2 PHE A   4      33.839   9.860  20.269  1.00110.00           H  
ATOM     54  HD1 PHE A   4      34.504  11.980  19.113  1.00110.00           H  
ATOM     55  HD2 PHE A   4      37.371   8.834  19.823  1.00110.00           H  
ATOM     56  HE1 PHE A   4      36.356  13.526  18.613  1.00110.00           H  
ATOM     57  HE2 PHE A   4      39.196  10.408  19.317  1.00110.00           H  
ATOM     58  HZ  PHE A   4      38.691  12.749  18.732  1.00110.00           H  
ATOM     59  N   ARG A   5      32.074   7.408  19.163  1.00110.00           N  
ATOM     60  CA  ARG A   5      31.161   6.351  19.602  1.00110.00           C  
ATOM     61  C   ARG A   5      30.930   5.304  18.492  1.00110.00           C  
ATOM     62  O   ARG A   5      30.742   5.673  17.332  1.00110.00           O  
ATOM     63  CB  ARG A   5      29.860   7.030  20.070  1.00110.00           C  
ATOM     64  CG  ARG A   5      28.750   6.088  20.562  1.00110.00           C  
ATOM     65  CD  ARG A   5      27.506   6.875  20.999  1.00110.00           C  
ATOM     66  NE  ARG A   5      26.336   5.998  21.139  1.00110.00           N  
ATOM     67  CZ  ARG A   5      25.039   6.324  21.001  1.00110.00           C  
ATOM     68  NH1 ARG A   5      24.629   7.579  20.759  1.00110.00           N  
ATOM     69  NH2 ARG A   5      24.129   5.353  21.098  1.00110.00           N1+
ATOM     70  H   ARG A   5      31.637   8.293  18.936  1.00110.00           H  
ATOM     71  HA  ARG A   5      31.609   5.851  20.463  1.00110.00           H  
ATOM     72  HB3 ARG A   5      29.458   7.615  19.241  1.00110.00           H  
ATOM     73  HB2 ARG A   5      30.092   7.749  20.857  1.00110.00           H  
ATOM     74  HG3 ARG A   5      29.154   5.572  21.434  1.00110.00           H  
ATOM     75  HG2 ARG A   5      28.499   5.311  19.841  1.00110.00           H  
ATOM     76  HD3 ARG A   5      27.335   7.748  20.369  1.00110.00           H  
ATOM     77  HD2 ARG A   5      27.678   7.250  22.009  1.00110.00           H  
ATOM     78  HE  ARG A   5      26.552   5.016  21.282  1.00110.00           H  
ATOM     79 HH12 ARG A   5      23.647   7.791  20.667  1.00110.00           H  
ATOM     80 HH11 ARG A   5      25.309   8.321  20.677  1.00110.00           H  
ATOM     81 HH22 ARG A   5      23.145   5.537  20.948  1.00110.00           H  
ATOM     82 HH21 ARG A   5      24.424   4.390  21.224  1.00110.00           H  
ATOM     83  N   HIS A   6      30.954   4.017  18.881  1.00110.00           N  
ATOM     84  CA  HIS A   6      30.928   2.870  17.965  1.00110.00           C  
ATOM     85  C   HIS A   6      29.531   2.405  17.521  1.00110.00           C  
ATOM     86  O   HIS A   6      29.458   1.588  16.605  1.00110.00           O  
ATOM     87  CB  HIS A   6      31.755   1.715  18.563  1.00110.00           C  
ATOM     88  CG  HIS A   6      33.242   1.931  18.431  1.00110.00           C  
ATOM     89  ND1 HIS A   6      33.925   2.940  19.090  1.00110.00           N  
ATOM     90  CD2 HIS A   6      34.186   1.286  17.664  1.00110.00           C  
ATOM     91  CE1 HIS A   6      35.198   2.879  18.692  1.00110.00           C  
ATOM     92  NE2 HIS A   6      35.428   1.907  17.817  1.00110.00           N  
ATOM     93  H   HIS A   6      31.075   3.798  19.859  1.00110.00           H  
ATOM     94  HA  HIS A   6      31.425   3.163  17.040  1.00110.00           H  
ATOM     95  HB3 HIS A   6      31.522   0.772  18.066  1.00110.00           H  
ATOM     96  HB2 HIS A   6      31.507   1.569  19.616  1.00110.00           H  
ATOM     97  HD1 HIS A   6      33.534   3.624  19.721  1.00110.00           H  
ATOM     98  HD2 HIS A   6      34.063   0.447  16.994  1.00110.00           H  
ATOM     99  HE1 HIS A   6      35.959   3.565  19.034  1.00110.00           H  
ATOM    100  N   ASP A   7      28.464   2.938  18.133  1.00110.00           N  
ATOM    101  CA  ASP A   7      27.074   2.728  17.720  1.00110.00           C  
ATOM    102  C   ASP A   7      26.406   4.094  17.466  1.00110.00           C  
ATOM    103  O   ASP A   7      27.025   5.141  17.667  1.00110.00           O  
ATOM    104  CB  ASP A   7      26.256   1.841  18.702  1.00110.00           C  
ATOM    105  CG  ASP A   7      25.964   2.399  20.105  1.00110.00           C  
ATOM    106  OD1 ASP A   7      26.902   2.900  20.764  1.00110.00           O  
ATOM    107  OD2 ASP A   7      24.797   2.253  20.530  1.00110.00           O1-
ATOM    108  H   ASP A   7      28.597   3.601  18.883  1.00110.00           H  
ATOM    109  HA  ASP A   7      27.057   2.219  16.757  1.00110.00           H  
ATOM    110  HB3 ASP A   7      26.807   0.912  18.856  1.00110.00           H  
ATOM    111  HB2 ASP A   7      25.325   1.535  18.227  1.00110.00           H  
ATOM    112  N   SER A   8      25.146   4.052  17.011  1.00110.00           N  
ATOM    113  CA  SER A   8      24.337   5.233  16.723  1.00110.00           C  
ATOM    114  C   SER A   8      22.851   4.906  16.939  1.00110.00           C  
ATOM    115  O   SER A   8      22.427   3.777  16.687  1.00110.00           O  
ATOM    116  CB  SER A   8      24.650   5.718  15.292  1.00110.00           C  
ATOM    117  OG  SER A   8      24.028   6.953  15.001  1.00110.00           O  
ATOM    118  H   SER A   8      24.695   3.162  16.858  1.00110.00           H  
ATOM    119  HA  SER A   8      24.607   6.020  17.431  1.00110.00           H  
ATOM    120  HB3 SER A   8      24.333   4.979  14.556  1.00110.00           H  
ATOM    121  HB2 SER A   8      25.724   5.852  15.168  1.00110.00           H  
ATOM    122  HG  SER A   8      24.497   7.650  15.467  1.00110.00           H  
ATOM    123  N   GLY A   9      22.091   5.913  17.404  1.00110.00           N  
ATOM    124  CA  GLY A   9      20.672   5.793  17.748  1.00110.00           C  
ATOM    125  C   GLY A   9      20.487   5.094  19.104  1.00110.00           C  
ATOM    126  O   GLY A   9      21.425   4.978  19.890  1.00110.00           O  
ATOM    127  H   GLY A   9      22.519   6.813  17.565  1.00110.00           H  
ATOM    128  HA3 GLY A   9      20.135   5.250  16.970  1.00110.00           H  
ATOM    129  HA2 GLY A   9      20.239   6.792  17.805  1.00110.00           H  
ATOM    130  N   TYR A  10      19.251   4.655  19.386  1.00110.00           N  
ATOM    131  CA  TYR A  10      18.887   3.945  20.616  1.00110.00           C  
ATOM    132  C   TYR A  10      17.555   3.194  20.449  1.00110.00           C  
ATOM    133  O   TYR A  10      16.826   3.413  19.480  1.00110.00           O  
ATOM    134  CB  TYR A  10      18.898   4.892  21.846  1.00110.00           C  
ATOM    135  CG  TYR A  10      18.021   6.131  21.756  1.00110.00           C  
ATOM    136  CD1 TYR A  10      18.549   7.327  21.225  1.00110.00           C  
ATOM    137  CD2 TYR A  10      16.687   6.100  22.215  1.00110.00           C  
ATOM    138  CE1 TYR A  10      17.746   8.480  21.137  1.00110.00           C  
ATOM    139  CE2 TYR A  10      15.885   7.256  22.131  1.00110.00           C  
ATOM    140  CZ  TYR A  10      16.413   8.445  21.588  1.00110.00           C  
ATOM    141  OH  TYR A  10      15.637   9.562  21.492  1.00110.00           O  
ATOM    142  H   TYR A  10      18.503   4.774  18.717  1.00110.00           H  
ATOM    143  HA  TYR A  10      19.645   3.177  20.780  1.00110.00           H  
ATOM    144  HB3 TYR A  10      19.918   5.223  22.042  1.00110.00           H  
ATOM    145  HB2 TYR A  10      18.614   4.338  22.743  1.00110.00           H  
ATOM    146  HD1 TYR A  10      19.570   7.363  20.877  1.00110.00           H  
ATOM    147  HD2 TYR A  10      16.275   5.191  22.627  1.00110.00           H  
ATOM    148  HE1 TYR A  10      18.154   9.389  20.719  1.00110.00           H  
ATOM    149  HE2 TYR A  10      14.864   7.225  22.480  1.00110.00           H  
ATOM    150  HH  TYR A  10      14.741   9.429  21.812  1.00110.00           H  
ATOM    151  N   GLU A  11      17.297   2.298  21.415  1.00110.00           N  
ATOM    152  CA  GLU A  11      16.138   1.413  21.501  1.00110.00           C  
ATOM    153  C   GLU A  11      14.846   2.182  21.839  1.00110.00           C  
ATOM    154  O   GLU A  11      14.772   2.777  22.913  1.00110.00           O  
ATOM    155  CB  GLU A  11      16.468   0.341  22.571  1.00110.00           C  
ATOM    156  CG  GLU A  11      15.388  -0.736  22.818  1.00110.00           C  
ATOM    157  CD  GLU A  11      15.196  -1.677  21.623  1.00110.00           C  
ATOM    158  OE1 GLU A  11      14.093  -1.640  21.035  1.00110.00           O  
ATOM    159  OE2 GLU A  11      16.155  -2.421  21.317  1.00110.00           O1-
ATOM    160  H   GLU A  11      17.961   2.197  22.168  1.00110.00           H  
ATOM    161  HA  GLU A  11      16.019   0.920  20.534  1.00110.00           H  
ATOM    162  HB3 GLU A  11      16.671   0.837  23.521  1.00110.00           H  
ATOM    163  HB2 GLU A  11      17.406  -0.150  22.307  1.00110.00           H  
ATOM    164  HG3 GLU A  11      14.439  -0.278  23.102  1.00110.00           H  
ATOM    165  HG2 GLU A  11      15.683  -1.342  23.676  1.00110.00           H  
ATOM    166  N   VAL A  12      13.856   2.110  20.937  1.00 30.00           N  
ATOM    167  CA  VAL A  12      12.503   2.659  21.083  1.00 30.00           C  
ATOM    168  C   VAL A  12      11.553   1.999  20.065  1.00 30.00           C  
ATOM    169  O   VAL A  12      12.001   1.513  19.025  1.00 30.00           O  
ATOM    170  CB  VAL A  12      12.412   4.209  20.867  1.00 30.00           C  
ATOM    171  CG1 VAL A  12      12.730   5.030  22.126  1.00 30.00           C  
ATOM    172  CG2 VAL A  12      13.219   4.721  19.661  1.00 30.00           C  
ATOM    173  H   VAL A  12      14.004   1.577  20.091  1.00 30.00           H  
ATOM    174  HA  VAL A  12      12.143   2.404  22.082  1.00 30.00           H  
ATOM    175  HB  VAL A  12      11.371   4.457  20.648  1.00 30.00           H  
ATOM    176 HG11 VAL A  12      12.465   6.078  21.980  1.00 30.00           H  
ATOM    177 HG12 VAL A  12      12.171   4.668  22.990  1.00 30.00           H  
ATOM    178 HG13 VAL A  12      13.789   5.003  22.371  1.00 30.00           H  
ATOM    179 HG21 VAL A  12      12.964   4.194  18.743  1.00 30.00           H  
ATOM    180 HG22 VAL A  12      13.041   5.782  19.491  1.00 30.00           H  
ATOM    181 HG23 VAL A  12      14.289   4.594  19.826  1.00 30.00           H  
ATOM    182  N   HIS A  13      10.248   2.050  20.375  1.00 30.00           N  
ATOM    183  CA  HIS A  13       9.148   1.707  19.474  1.00 30.00           C  
ATOM    184  C   HIS A  13       7.881   2.469  19.893  1.00 30.00           C  
ATOM    185  O   HIS A  13       7.695   2.752  21.078  1.00 30.00           O  
ATOM    186  CB  HIS A  13       8.936   0.177  19.374  1.00 30.00           C  
ATOM    187  CG  HIS A  13       8.592  -0.595  20.630  1.00 30.00           C  
ATOM    188  ND1 HIS A  13       8.208  -1.925  20.580  1.00 30.00           N  
ATOM    189  CD2 HIS A  13       8.576  -0.264  21.970  1.00 30.00           C  
ATOM    190  CE1 HIS A  13       7.985  -2.324  21.834  1.00 30.00           C  
ATOM    191  NE2 HIS A  13       8.187  -1.368  22.732  1.00 30.00           N  
ATOM    192  H   HIS A  13       9.963   2.459  21.254  1.00 30.00           H  
ATOM    193  HA  HIS A  13       9.409   2.057  18.474  1.00 30.00           H  
ATOM    194  HB3 HIS A  13       9.839  -0.277  18.968  1.00 30.00           H  
ATOM    195  HB2 HIS A  13       8.156  -0.025  18.638  1.00 30.00           H  
ATOM    196  HD1 HIS A  13       8.117  -2.490  19.747  1.00 30.00           H  
ATOM    197  HD2 HIS A  13       8.817   0.675  22.446  1.00 30.00           H  
ATOM    198  HE1 HIS A  13       7.671  -3.325  22.093  1.00 30.00           H  
ATOM    199  N   HIS A  14       7.026   2.768  18.907  1.00 30.00           N  
ATOM    200  CA  HIS A  14       5.697   3.350  19.107  1.00 30.00           C  
ATOM    201  C   HIS A  14       4.718   2.783  18.069  1.00 30.00           C  
ATOM    202  O   HIS A  14       3.939   3.520  17.473  1.00 30.00           O  
ATOM    203  CB  HIS A  14       5.743   4.896  19.232  1.00 30.00           C  
ATOM    204  CG  HIS A  14       6.376   5.707  18.122  1.00 30.00           C  
ATOM    205  ND1 HIS A  14       6.508   7.084  18.216  1.00 30.00           N  
ATOM    206  CD2 HIS A  14       6.906   5.376  16.893  1.00 30.00           C  
ATOM    207  CE1 HIS A  14       7.086   7.510  17.092  1.00 30.00           C  
ATOM    208  NE2 HIS A  14       7.357   6.528  16.243  1.00 30.00           N  
ATOM    209  H   HIS A  14       7.246   2.494  17.957  1.00 30.00           H  
ATOM    210  HA  HIS A  14       5.307   2.979  20.057  1.00 30.00           H  
ATOM    211  HB3 HIS A  14       6.270   5.151  20.152  1.00 30.00           H  
ATOM    212  HB2 HIS A  14       4.730   5.274  19.373  1.00 30.00           H  
ATOM    213  HD1 HIS A  14       6.197   7.666  18.982  1.00 30.00           H  
ATOM    214  HD2 HIS A  14       6.993   4.408  16.425  1.00 30.00           H  
ATOM    215  HE1 HIS A  14       7.301   8.550  16.889  1.00 30.00           H  
ATOM    216  N   GLN A  15       4.793   1.459  17.877  1.00 30.00           N  
ATOM    217  CA  GLN A  15       3.934   0.666  17.006  1.00 30.00           C  
ATOM    218  C   GLN A  15       3.613  -0.643  17.742  1.00 30.00           C  
ATOM    219  O   GLN A  15       4.398  -1.073  18.592  1.00 30.00           O  
ATOM    220  CB  GLN A  15       4.641   0.364  15.661  1.00 30.00           C  
ATOM    221  CG  GLN A  15       5.134   1.587  14.852  1.00 30.00           C  
ATOM    222  CD  GLN A  15       6.634   1.875  15.009  1.00 30.00           C  
ATOM    223  OE1 GLN A  15       7.224   1.656  16.065  1.00 30.00           O  
ATOM    224  NE2 GLN A  15       7.263   2.399  13.956  1.00 30.00           N  
ATOM    225  H   GLN A  15       5.465   0.924  18.410  1.00 30.00           H  
ATOM    226  HA  GLN A  15       3.002   1.198  16.821  1.00 30.00           H  
ATOM    227  HB3 GLN A  15       3.931  -0.177  15.032  1.00 30.00           H  
ATOM    228  HB2 GLN A  15       5.463  -0.333  15.814  1.00 30.00           H  
ATOM    229  HG3 GLN A  15       4.554   2.479  15.088  1.00 30.00           H  
ATOM    230  HG2 GLN A  15       4.949   1.396  13.796  1.00 30.00           H  
ATOM    231 HE22 GLN A  15       8.253   2.604  14.020  1.00 30.00           H  
ATOM    232 HE21 GLN A  15       6.769   2.591  13.097  1.00 30.00           H  
ATOM    233  N   LYS A  16       2.485  -1.278  17.385  1.00 30.00           N  
ATOM    234  CA  LYS A  16       2.112  -2.582  17.928  1.00 30.00           C  
ATOM    235  C   LYS A  16       1.224  -3.345  16.939  1.00 30.00           C  
ATOM    236  O   LYS A  16       0.265  -2.783  16.407  1.00 30.00           O  
ATOM    237  CB  LYS A  16       1.459  -2.423  19.325  1.00 30.00           C  
ATOM    238  CG  LYS A  16       1.123  -3.758  20.020  1.00 30.00           C  
ATOM    239  CD  LYS A  16       0.649  -3.589  21.471  1.00 30.00           C  
ATOM    240  CE  LYS A  16       0.220  -4.929  22.093  1.00 30.00           C  
ATOM    241  NZ  LYS A  16      -0.222  -4.776  23.491  1.00 30.00           N1+
ATOM    242  H   LYS A  16       1.873  -0.887  16.683  1.00 30.00           H  
ATOM    243  HA  LYS A  16       3.027  -3.168  18.051  1.00 30.00           H  
ATOM    244  HB3 LYS A  16       0.556  -1.815  19.247  1.00 30.00           H  
ATOM    245  HB2 LYS A  16       2.139  -1.870  19.973  1.00 30.00           H  
ATOM    246  HG3 LYS A  16       1.999  -4.407  20.001  1.00 30.00           H  
ATOM    247  HG2 LYS A  16       0.348  -4.278  19.459  1.00 30.00           H  
ATOM    248  HD3 LYS A  16      -0.175  -2.875  21.504  1.00 30.00           H  
ATOM    249  HD2 LYS A  16       1.456  -3.148  22.058  1.00 30.00           H  
ATOM    250  HE3 LYS A  16       1.048  -5.639  22.066  1.00 30.00           H  
ATOM    251  HE2 LYS A  16      -0.596  -5.368  21.517  1.00 30.00           H  
ATOM    252  HZ1 LYS A  16      -0.492  -5.677  23.860  1.00 30.00           H  
ATOM    253  HZ2 LYS A  16       0.534  -4.400  24.045  1.00 30.00           H  
ATOM    254  HZ3 LYS A  16      -1.012  -4.148  23.530  1.00 30.00           H  
ATOM    255  N   LEU A  17       1.541  -4.641  16.782  1.00 30.00           N  
ATOM    256  CA  LEU A  17       0.683  -5.653  16.174  1.00 30.00           C  
ATOM    257  C   LEU A  17      -0.250  -6.179  17.279  1.00 30.00           C  
ATOM    258  O   LEU A  17       0.100  -7.130  17.979  1.00 30.00           O  
ATOM    259  CB  LEU A  17       1.559  -6.781  15.572  1.00 30.00           C  
ATOM    260  CG  LEU A  17       2.496  -6.361  14.415  1.00 30.00           C  
ATOM    261  CD1 LEU A  17       3.368  -7.552  13.967  1.00 30.00           C  
ATOM    262  CD2 LEU A  17       1.752  -5.727  13.223  1.00 30.00           C  
ATOM    263  H   LEU A  17       2.362  -5.001  17.247  1.00 30.00           H  
ATOM    264  HA  LEU A  17       0.073  -5.208  15.386  1.00 30.00           H  
ATOM    265  HB3 LEU A  17       0.912  -7.585  15.220  1.00 30.00           H  
ATOM    266  HB2 LEU A  17       2.167  -7.220  16.365  1.00 30.00           H  
ATOM    267  HG  LEU A  17       3.182  -5.608  14.807  1.00 30.00           H  
ATOM    268 HD11 LEU A  17       2.996  -8.000  13.048  1.00 30.00           H  
ATOM    269 HD12 LEU A  17       4.398  -7.240  13.792  1.00 30.00           H  
ATOM    270 HD13 LEU A  17       3.393  -8.348  14.712  1.00 30.00           H  
ATOM    271 HD21 LEU A  17       2.130  -6.077  12.262  1.00 30.00           H  
ATOM    272 HD22 LEU A  17       0.687  -5.952  13.243  1.00 30.00           H  
ATOM    273 HD23 LEU A  17       1.865  -4.642  13.230  1.00 30.00           H  
ATOM    274  N   VAL A  18      -1.393  -5.498  17.455  1.00 30.00           N  
ATOM    275  CA  VAL A  18      -2.401  -5.796  18.469  1.00 30.00           C  
ATOM    276  C   VAL A  18      -3.277  -6.953  17.952  1.00 30.00           C  
ATOM    277  O   VAL A  18      -4.103  -6.746  17.063  1.00 30.00           O  
ATOM    278  CB  VAL A  18      -3.312  -4.565  18.768  1.00 30.00           C  
ATOM    279  CG1 VAL A  18      -4.278  -4.824  19.942  1.00 30.00           C  
ATOM    280  CG2 VAL A  18      -2.514  -3.278  19.038  1.00 30.00           C  
ATOM    281  H   VAL A  18      -1.619  -4.742  16.821  1.00 30.00           H  
ATOM    282  HA  VAL A  18      -1.904  -6.095  19.395  1.00 30.00           H  
ATOM    283  HB  VAL A  18      -3.921  -4.350  17.890  1.00 30.00           H  
ATOM    284 HG11 VAL A  18      -4.969  -5.641  19.732  1.00 30.00           H  
ATOM    285 HG12 VAL A  18      -3.735  -5.075  20.853  1.00 30.00           H  
ATOM    286 HG13 VAL A  18      -4.886  -3.943  20.150  1.00 30.00           H  
ATOM    287 HG21 VAL A  18      -3.186  -2.440  19.219  1.00 30.00           H  
ATOM    288 HG22 VAL A  18      -1.874  -3.386  19.912  1.00 30.00           H  
ATOM    289 HG23 VAL A  18      -1.887  -3.000  18.191  1.00 30.00           H  
ATOM    290  N   PHE A  19      -3.032  -8.159  18.483  1.00 30.00           N  
ATOM    291  CA  PHE A  19      -3.651  -9.399  18.026  1.00 30.00           C  
ATOM    292  C   PHE A  19      -4.587  -9.909  19.129  1.00 30.00           C  
ATOM    293  O   PHE A  19      -4.114 -10.199  20.229  1.00 30.00           O  
ATOM    294  CB  PHE A  19      -2.517 -10.387  17.679  1.00 30.00           C  
ATOM    295  CG  PHE A  19      -2.887 -11.711  17.028  1.00 30.00           C  
ATOM    296  CD1 PHE A  19      -3.948 -11.810  16.099  1.00 30.00           C  
ATOM    297  CD2 PHE A  19      -2.005 -12.804  17.166  1.00 30.00           C  
ATOM    298  CE1 PHE A  19      -4.134 -12.982  15.378  1.00 30.00           C  
ATOM    299  CE2 PHE A  19      -2.201 -13.960  16.425  1.00 30.00           C  
ATOM    300  CZ  PHE A  19      -3.260 -14.048  15.532  1.00 30.00           C  
ATOM    301  H   PHE A  19      -2.340  -8.254  19.212  1.00 30.00           H  
ATOM    302  HA  PHE A  19      -4.232  -9.209  17.124  1.00 30.00           H  
ATOM    303  HB3 PHE A  19      -1.939 -10.599  18.580  1.00 30.00           H  
ATOM    304  HB2 PHE A  19      -1.822  -9.895  16.996  1.00 30.00           H  
ATOM    305  HD1 PHE A  19      -4.616 -10.982  15.920  1.00 30.00           H  
ATOM    306  HD2 PHE A  19      -1.152 -12.737  17.826  1.00 30.00           H  
ATOM    307  HE1 PHE A  19      -4.947 -13.052  14.672  1.00 30.00           H  
ATOM    308  HE2 PHE A  19      -1.509 -14.780  16.528  1.00 30.00           H  
ATOM    309  HZ  PHE A  19      -3.398 -14.943  14.945  1.00 30.00           H  
ATOM    310  N   PHE A  20      -5.890  -9.977  18.803  1.00 30.00           N  
ATOM    311  CA  PHE A  20      -7.032 -10.277  19.678  1.00 30.00           C  
ATOM    312  C   PHE A  20      -7.367  -9.137  20.662  1.00 30.00           C  
ATOM    313  O   PHE A  20      -6.469  -8.527  21.244  1.00 30.00           O  
ATOM    314  CB  PHE A  20      -6.904 -11.643  20.395  1.00 30.00           C  
ATOM    315  CG  PHE A  20      -6.965 -12.856  19.480  1.00 30.00           C  
ATOM    316  CD1 PHE A  20      -8.213 -13.386  19.088  1.00 30.00           C  
ATOM    317  CD2 PHE A  20      -5.789 -13.376  18.901  1.00 30.00           C  
ATOM    318  CE1 PHE A  20      -8.268 -14.453  18.200  1.00 30.00           C  
ATOM    319  CE2 PHE A  20      -5.867 -14.442  18.016  1.00 30.00           C  
ATOM    320  CZ  PHE A  20      -7.098 -14.982  17.671  1.00 30.00           C  
ATOM    321  H   PHE A  20      -6.152  -9.703  17.864  1.00 30.00           H  
ATOM    322  HA  PHE A  20      -7.888 -10.352  19.008  1.00 30.00           H  
ATOM    323  HB3 PHE A  20      -7.707 -11.745  21.127  1.00 30.00           H  
ATOM    324  HB2 PHE A  20      -5.987 -11.696  20.980  1.00 30.00           H  
ATOM    325  HD1 PHE A  20      -9.129 -12.969  19.481  1.00 30.00           H  
ATOM    326  HD2 PHE A  20      -4.825 -12.957  19.151  1.00 30.00           H  
ATOM    327  HE1 PHE A  20      -9.225 -14.864  17.911  1.00 30.00           H  
ATOM    328  HE2 PHE A  20      -4.965 -14.845  17.587  1.00 30.00           H  
ATOM    329  HZ  PHE A  20      -7.147 -15.804  16.974  1.00 30.00           H  
ATOM    330  N   ALA A  21      -8.677  -8.889  20.835  1.00 30.00           N  
ATOM    331  CA  ALA A  21      -9.253  -7.834  21.678  1.00 30.00           C  
ATOM    332  C   ALA A  21      -9.131  -8.071  23.198  1.00 30.00           C  
ATOM    333  O   ALA A  21      -9.412  -7.153  23.968  1.00 30.00           O  
ATOM    334  CB  ALA A  21     -10.727  -7.665  21.285  1.00 30.00           C  
ATOM    335  H   ALA A  21      -9.347  -9.430  20.307  1.00 30.00           H  
ATOM    336  HA  ALA A  21      -8.730  -6.903  21.449  1.00 30.00           H  
ATOM    337  HB1 ALA A  21     -11.179  -6.804  21.779  1.00 30.00           H  
ATOM    338  HB2 ALA A  21     -10.824  -7.515  20.212  1.00 30.00           H  
ATOM    339  HB3 ALA A  21     -11.316  -8.546  21.543  1.00 30.00           H  
ATOM    340  N   GLU A  22      -8.715  -9.282  23.592  1.00 30.00           N  
ATOM    341  CA  GLU A  22      -8.448  -9.707  24.962  1.00 30.00           C  
ATOM    342  C   GLU A  22      -7.209 -10.620  24.949  1.00 30.00           C  
ATOM    343  O   GLU A  22      -6.898 -11.228  23.922  1.00 30.00           O  
ATOM    344  CB  GLU A  22      -9.725 -10.381  25.534  1.00 30.00           C  
ATOM    345  CG  GLU A  22      -9.640 -11.044  26.933  1.00 30.00           C  
ATOM    346  CD  GLU A  22      -9.432 -10.057  28.093  1.00 30.00           C  
ATOM    347  OE1 GLU A  22     -10.445  -9.705  28.737  1.00 30.00           O  
ATOM    348  OE2 GLU A  22      -8.263  -9.689  28.343  1.00 30.00           O1-
ATOM    349  H   GLU A  22      -8.488  -9.968  22.886  1.00 30.00           H  
ATOM    350  HA  GLU A  22      -8.203  -8.832  25.567  1.00 30.00           H  
ATOM    351  HB3 GLU A  22     -10.062 -11.141  24.827  1.00 30.00           H  
ATOM    352  HB2 GLU A  22     -10.527  -9.642  25.557  1.00 30.00           H  
ATOM    353  HG3 GLU A  22      -8.862 -11.806  26.956  1.00 30.00           H  
ATOM    354  HG2 GLU A  22     -10.567 -11.593  27.109  1.00 30.00           H  
ATOM    355  N   ASP A  23      -6.531 -10.693  26.104  1.00 30.00           N  
ATOM    356  CA  ASP A  23      -5.396 -11.565  26.396  1.00 30.00           C  
ATOM    357  C   ASP A  23      -5.817 -13.049  26.324  1.00 30.00           C  
ATOM    358  O   ASP A  23      -6.467 -13.539  27.249  1.00 30.00           O  
ATOM    359  CB  ASP A  23      -4.789 -11.193  27.775  1.00 30.00           C  
ATOM    360  CG  ASP A  23      -3.602 -12.058  28.232  1.00 30.00           C  
ATOM    361  OD1 ASP A  23      -3.682 -12.584  29.364  1.00 30.00           O  
ATOM    362  OD2 ASP A  23      -2.632 -12.174  27.451  1.00 30.00           O1-
ATOM    363  H   ASP A  23      -6.889 -10.175  26.898  1.00 30.00           H  
ATOM    364  HA  ASP A  23      -4.640 -11.379  25.630  1.00 30.00           H  
ATOM    365  HB3 ASP A  23      -5.576 -11.203  28.532  1.00 30.00           H  
ATOM    366  HB2 ASP A  23      -4.451 -10.157  27.744  1.00 30.00           H  
ATOM    367  N   VAL A  24      -5.452 -13.716  25.217  1.00 30.00           N  
ATOM    368  CA  VAL A  24      -5.791 -15.115  24.934  1.00 30.00           C  
ATOM    369  C   VAL A  24      -4.573 -15.935  24.460  1.00 30.00           C  
ATOM    370  O   VAL A  24      -4.577 -17.152  24.647  1.00 30.00           O  
ATOM    371  CB  VAL A  24      -6.918 -15.233  23.868  1.00 30.00           C  
ATOM    372  CG1 VAL A  24      -8.254 -14.667  24.383  1.00 30.00           C  
ATOM    373  CG2 VAL A  24      -6.566 -14.635  22.491  1.00 30.00           C  
ATOM    374  H   VAL A  24      -4.959 -13.219  24.490  1.00 30.00           H  
ATOM    375  HA  VAL A  24      -6.136 -15.600  25.849  1.00 30.00           H  
ATOM    376  HB  VAL A  24      -7.098 -16.297  23.703  1.00 30.00           H  
ATOM    377 HG11 VAL A  24      -9.060 -14.853  23.673  1.00 30.00           H  
ATOM    378 HG12 VAL A  24      -8.538 -15.129  25.329  1.00 30.00           H  
ATOM    379 HG13 VAL A  24      -8.202 -13.590  24.543  1.00 30.00           H  
ATOM    380 HG21 VAL A  24      -7.411 -14.714  21.806  1.00 30.00           H  
ATOM    381 HG22 VAL A  24      -6.305 -13.580  22.569  1.00 30.00           H  
ATOM    382 HG23 VAL A  24      -5.730 -15.151  22.018  1.00 30.00           H  
ATOM    383  N   GLY A  25      -3.549 -15.266  23.902  1.00 30.00           N  
ATOM    384  CA  GLY A  25      -2.281 -15.868  23.495  1.00 30.00           C  
ATOM    385  C   GLY A  25      -2.314 -16.382  22.047  1.00 30.00           C  
ATOM    386  O   GLY A  25      -3.369 -16.663  21.476  1.00 30.00           O  
ATOM    387  H   GLY A  25      -3.626 -14.267  23.781  1.00 30.00           H  
ATOM    388  HA3 GLY A  25      -2.008 -16.687  24.162  1.00 30.00           H  
ATOM    389  HA2 GLY A  25      -1.503 -15.110  23.594  1.00 30.00           H  
ATOM    390  N   SER A  26      -1.105 -16.529  21.482  1.00 30.00           N  
ATOM    391  CA  SER A  26      -0.824 -17.145  20.183  1.00 30.00           C  
ATOM    392  C   SER A  26      -0.849 -18.685  20.276  1.00 30.00           C  
ATOM    393  O   SER A  26      -0.584 -19.235  21.347  1.00 30.00           O  
ATOM    394  CB  SER A  26       0.534 -16.598  19.683  1.00 30.00           C  
ATOM    395  OG  SER A  26       1.633 -17.038  20.461  1.00 30.00           O  
ATOM    396  H   SER A  26      -0.291 -16.285  22.024  1.00 30.00           H  
ATOM    397  HA  SER A  26      -1.599 -16.829  19.481  1.00 30.00           H  
ATOM    398  HB3 SER A  26       0.523 -15.507  19.664  1.00 30.00           H  
ATOM    399  HB2 SER A  26       0.725 -16.920  18.661  1.00 30.00           H  
ATOM    400  HG  SER A  26       1.629 -16.572  21.300  1.00 30.00           H  
ATOM    401  N   ASN A  27      -1.153 -19.353  19.150  1.00 30.00           N  
ATOM    402  CA  ASN A  27      -1.213 -20.817  19.046  1.00 30.00           C  
ATOM    403  C   ASN A  27      -1.065 -21.291  17.586  1.00 30.00           C  
ATOM    404  O   ASN A  27      -0.683 -20.510  16.715  1.00 30.00           O  
ATOM    405  CB  ASN A  27      -2.450 -21.394  19.804  1.00 30.00           C  
ATOM    406  CG  ASN A  27      -3.826 -20.917  19.312  1.00 30.00           C  
ATOM    407  OD1 ASN A  27      -4.132 -20.978  18.124  1.00 30.00           O  
ATOM    408  ND2 ASN A  27      -4.678 -20.470  20.236  1.00 30.00           N  
ATOM    409  H   ASN A  27      -1.315 -18.840  18.292  1.00 30.00           H  
ATOM    410  HA  ASN A  27      -0.324 -21.195  19.553  1.00 30.00           H  
ATOM    411  HB3 ASN A  27      -2.362 -21.151  20.864  1.00 30.00           H  
ATOM    412  HB2 ASN A  27      -2.443 -22.483  19.771  1.00 30.00           H  
ATOM    413 HD22 ASN A  27      -5.598 -20.152  19.966  1.00 30.00           H  
ATOM    414 HD21 ASN A  27      -4.406 -20.426  21.208  1.00 30.00           H  
ATOM    415  N   LYS A  28      -1.365 -22.580  17.354  1.00 30.00           N  
ATOM    416  CA  LYS A  28      -1.340 -23.277  16.062  1.00 30.00           C  
ATOM    417  C   LYS A  28      -2.288 -22.713  14.978  1.00 30.00           C  
ATOM    418  O   LYS A  28      -2.050 -22.967  13.799  1.00 30.00           O  
ATOM    419  CB  LYS A  28      -1.626 -24.774  16.315  1.00 30.00           C  
ATOM    420  CG  LYS A  28      -2.992 -25.060  16.977  1.00 30.00           C  
ATOM    421  CD  LYS A  28      -3.396 -26.538  16.913  1.00 30.00           C  
ATOM    422  CE  LYS A  28      -4.796 -26.771  17.505  1.00 30.00           C  
ATOM    423  NZ  LYS A  28      -5.247 -28.161  17.313  1.00 30.00           N1+
ATOM    424  H   LYS A  28      -1.655 -23.150  18.135  1.00 30.00           H  
ATOM    425  HA  LYS A  28      -0.324 -23.188  15.672  1.00 30.00           H  
ATOM    426  HB3 LYS A  28      -0.832 -25.203  16.928  1.00 30.00           H  
ATOM    427  HB2 LYS A  28      -1.574 -25.301  15.360  1.00 30.00           H  
ATOM    428  HG3 LYS A  28      -3.776 -24.473  16.499  1.00 30.00           H  
ATOM    429  HG2 LYS A  28      -2.968 -24.738  18.018  1.00 30.00           H  
ATOM    430  HD3 LYS A  28      -2.658 -27.137  17.449  1.00 30.00           H  
ATOM    431  HD2 LYS A  28      -3.368 -26.870  15.874  1.00 30.00           H  
ATOM    432  HE3 LYS A  28      -5.522 -26.112  17.028  1.00 30.00           H  
ATOM    433  HE2 LYS A  28      -4.801 -26.538  18.570  1.00 30.00           H  
ATOM    434  HZ1 LYS A  28      -6.167 -28.275  17.715  1.00 30.00           H  
ATOM    435  HZ2 LYS A  28      -5.284 -28.371  16.326  1.00 30.00           H  
ATOM    436  HZ3 LYS A  28      -4.602 -28.792  17.767  1.00 30.00           H  
ATOM    437  N   GLY A  29      -3.336 -21.983  15.390  1.00 30.00           N  
ATOM    438  CA  GLY A  29      -4.288 -21.308  14.509  1.00 30.00           C  
ATOM    439  C   GLY A  29      -4.156 -19.783  14.630  1.00 30.00           C  
ATOM    440  O   GLY A  29      -4.975 -19.075  14.050  1.00 30.00           O  
ATOM    441  H   GLY A  29      -3.466 -21.833  16.382  1.00 30.00           H  
ATOM    442  HA3 GLY A  29      -5.297 -21.597  14.805  1.00 30.00           H  
ATOM    443  HA2 GLY A  29      -4.169 -21.598  13.464  1.00 30.00           H  
ATOM    444  N   ALA A  30      -3.168 -19.278  15.388  1.00 30.00           N  
ATOM    445  CA  ALA A  30      -2.969 -17.866  15.699  1.00 30.00           C  
ATOM    446  C   ALA A  30      -1.465 -17.574  15.772  1.00 30.00           C  
ATOM    447  O   ALA A  30      -0.945 -17.300  16.851  1.00 30.00           O  
ATOM    448  CB  ALA A  30      -3.718 -17.525  17.001  1.00 30.00           C  
ATOM    449  H   ALA A  30      -2.507 -19.911  15.818  1.00 30.00           H  
ATOM    450  HA  ALA A  30      -3.370 -17.247  14.897  1.00 30.00           H  
ATOM    451  HB1 ALA A  30      -3.446 -18.202  17.810  1.00 30.00           H  
ATOM    452  HB2 ALA A  30      -3.493 -16.513  17.334  1.00 30.00           H  
ATOM    453  HB3 ALA A  30      -4.797 -17.594  16.862  1.00 30.00           H  
ATOM    454  N   ILE A  31      -0.790 -17.675  14.619  1.00 30.00           N  
ATOM    455  CA  ILE A  31       0.656 -17.491  14.464  1.00 30.00           C  
ATOM    456  C   ILE A  31       1.030 -15.994  14.518  1.00 30.00           C  
ATOM    457  O   ILE A  31       0.278 -15.175  13.991  1.00 30.00           O  
ATOM    458  CB  ILE A  31       1.117 -18.051  13.082  1.00 30.00           C  
ATOM    459  CG1 ILE A  31       0.681 -19.516  12.842  1.00 30.00           C  
ATOM    460  CG2 ILE A  31       2.623 -17.883  12.783  1.00 30.00           C  
ATOM    461  CD1 ILE A  31       1.287 -20.551  13.806  1.00 30.00           C  
ATOM    462  H   ILE A  31      -1.300 -17.879  13.770  1.00 30.00           H  
ATOM    463  HA  ILE A  31       1.169 -18.013  15.273  1.00 30.00           H  
ATOM    464  HB  ILE A  31       0.602 -17.468  12.321  1.00 30.00           H  
ATOM    465 HG13 ILE A  31       0.939 -19.796  11.820  1.00 30.00           H  
ATOM    466 HG12 ILE A  31      -0.406 -19.594  12.884  1.00 30.00           H  
ATOM    467 HG21 ILE A  31       2.873 -18.324  11.820  1.00 30.00           H  
ATOM    468 HG22 ILE A  31       2.925 -16.837  12.721  1.00 30.00           H  
ATOM    469 HG23 ILE A  31       3.241 -18.366  13.540  1.00 30.00           H  
ATOM    470 HD11 ILE A  31       1.854 -20.094  14.615  1.00 30.00           H  
ATOM    471 HD12 ILE A  31       0.505 -21.160  14.259  1.00 30.00           H  
ATOM    472 HD13 ILE A  31       1.961 -21.225  13.276  1.00 30.00           H  
ATOM    473  N   ILE A  32       2.197 -15.670  15.105  1.00 30.00           N  
ATOM    474  CA  ILE A  32       2.740 -14.308  15.119  1.00 30.00           C  
ATOM    475  C   ILE A  32       4.283 -14.299  15.099  1.00 30.00           C  
ATOM    476  O   ILE A  32       4.911 -15.206  15.648  1.00 30.00           O  
ATOM    477  CB  ILE A  32       2.195 -13.463  16.313  1.00 30.00           C  
ATOM    478  CG1 ILE A  32       2.536 -11.956  16.187  1.00 30.00           C  
ATOM    479  CG2 ILE A  32       2.603 -14.006  17.698  1.00 30.00           C  
ATOM    480  CD1 ILE A  32       1.564 -11.030  16.931  1.00 30.00           C  
ATOM    481  H   ILE A  32       2.784 -16.385  15.511  1.00 30.00           H  
ATOM    482  HA  ILE A  32       2.415 -13.833  14.200  1.00 30.00           H  
ATOM    483  HB  ILE A  32       1.108 -13.542  16.262  1.00 30.00           H  
ATOM    484 HG13 ILE A  32       2.531 -11.660  15.137  1.00 30.00           H  
ATOM    485 HG12 ILE A  32       3.552 -11.769  16.538  1.00 30.00           H  
ATOM    486 HG21 ILE A  32       3.673 -13.898  17.879  1.00 30.00           H  
ATOM    487 HG22 ILE A  32       2.082 -13.478  18.497  1.00 30.00           H  
ATOM    488 HG23 ILE A  32       2.356 -15.062  17.798  1.00 30.00           H  
ATOM    489 HD11 ILE A  32       1.650 -11.145  18.011  1.00 30.00           H  
ATOM    490 HD12 ILE A  32       1.769  -9.985  16.693  1.00 30.00           H  
ATOM    491 HD13 ILE A  32       0.530 -11.230  16.652  1.00 30.00           H  
ATOM    492  N   GLY A  33       4.857 -13.260  14.469  1.00 30.00           N  
ATOM    493  CA  GLY A  33       6.296 -13.012  14.423  1.00 30.00           C  
ATOM    494  C   GLY A  33       6.544 -11.616  13.832  1.00 30.00           C  
ATOM    495  O   GLY A  33       5.659 -10.761  13.843  1.00 30.00           O  
ATOM    496  H   GLY A  33       4.270 -12.565  14.027  1.00 30.00           H  
ATOM    497  HA3 GLY A  33       6.789 -13.775  13.819  1.00 30.00           H  
ATOM    498  HA2 GLY A  33       6.719 -13.055  15.428  1.00 30.00           H  
ATOM    499  N   LEU A  34       7.772 -11.393  13.333  1.00 30.00           N  
ATOM    500  CA  LEU A  34       8.178 -10.195  12.584  1.00 30.00           C  
ATOM    501  C   LEU A  34       8.521 -10.562  11.132  1.00 30.00           C  
ATOM    502  O   LEU A  34       8.227  -9.775  10.236  1.00 30.00           O  
ATOM    503  CB  LEU A  34       9.423  -9.547  13.237  1.00 30.00           C  
ATOM    504  CG  LEU A  34       9.213  -8.971  14.653  1.00 30.00           C  
ATOM    505  CD1 LEU A  34      10.568  -8.643  15.305  1.00 30.00           C  
ATOM    506  CD2 LEU A  34       8.282  -7.743  14.656  1.00 30.00           C  
ATOM    507  H   LEU A  34       8.467 -12.121  13.408  1.00 30.00           H  
ATOM    508  HA  LEU A  34       7.366  -9.467  12.548  1.00 30.00           H  
ATOM    509  HB3 LEU A  34       9.801  -8.749  12.594  1.00 30.00           H  
ATOM    510  HB2 LEU A  34      10.221 -10.291  13.278  1.00 30.00           H  
ATOM    511  HG  LEU A  34       8.745  -9.739  15.270  1.00 30.00           H  
ATOM    512 HD11 LEU A  34      10.454  -7.983  16.166  1.00 30.00           H  
ATOM    513 HD12 LEU A  34      11.060  -9.550  15.657  1.00 30.00           H  
ATOM    514 HD13 LEU A  34      11.240  -8.154  14.600  1.00 30.00           H  
ATOM    515 HD21 LEU A  34       7.445  -7.890  15.339  1.00 30.00           H  
ATOM    516 HD22 LEU A  34       8.806  -6.839  14.964  1.00 30.00           H  
ATOM    517 HD23 LEU A  34       7.861  -7.543  13.672  1.00 30.00           H  
ATOM    518  N   MET A  35       9.150 -11.735  10.943  1.00 30.00           N  
ATOM    519  CA  MET A  35       9.630 -12.269   9.671  1.00 30.00           C  
ATOM    520  C   MET A  35       9.242 -13.752   9.613  1.00 30.00           C  
ATOM    521  O   MET A  35      10.096 -14.619   9.796  1.00 30.00           O  
ATOM    522  CB  MET A  35      11.160 -12.051   9.554  1.00 30.00           C  
ATOM    523  CG  MET A  35      11.594 -10.576   9.540  1.00 30.00           C  
ATOM    524  SD  MET A  35      13.355 -10.280   9.225  1.00 30.00           S  
ATOM    525  CE  MET A  35      14.082 -10.949  10.745  1.00 30.00           C  
ATOM    526  H   MET A  35       9.348 -12.315  11.745  1.00 30.00           H  
ATOM    527  HA  MET A  35       9.135 -11.780   8.836  1.00 30.00           H  
ATOM    528  HB3 MET A  35      11.530 -12.534   8.649  1.00 30.00           H  
ATOM    529  HB2 MET A  35      11.660 -12.554  10.382  1.00 30.00           H  
ATOM    530  HG3 MET A  35      11.340 -10.094  10.484  1.00 30.00           H  
ATOM    531  HG2 MET A  35      11.039 -10.051   8.766  1.00 30.00           H  
ATOM    532  HE1 MET A  35      13.909 -12.022  10.817  1.00 30.00           H  
ATOM    533  HE2 MET A  35      15.158 -10.776  10.750  1.00 30.00           H  
ATOM    534  HE3 MET A  35      13.650 -10.463  11.621  1.00 30.00           H  
ATOM    535  N   VAL A  36       7.939 -14.014   9.412  1.00 30.00           N  
ATOM    536  CA  VAL A  36       7.364 -15.359   9.428  1.00 30.00           C  
ATOM    537  C   VAL A  36       7.592 -16.026   8.054  1.00 30.00           C  
ATOM    538  O   VAL A  36       6.978 -15.616   7.070  1.00 30.00           O  
ATOM    539  CB  VAL A  36       5.834 -15.340   9.729  1.00 30.00           C  
ATOM    540  CG1 VAL A  36       5.288 -16.753  10.017  1.00 30.00           C  
ATOM    541  CG2 VAL A  36       5.462 -14.410  10.900  1.00 30.00           C  
ATOM    542  H   VAL A  36       7.296 -13.253   9.239  1.00 30.00           H  
ATOM    543  HA  VAL A  36       7.858 -15.950  10.203  1.00 30.00           H  
ATOM    544  HB  VAL A  36       5.303 -14.965   8.855  1.00 30.00           H  
ATOM    545 HG11 VAL A  36       5.515 -17.457   9.217  1.00 30.00           H  
ATOM    546 HG12 VAL A  36       5.715 -17.161  10.933  1.00 30.00           H  
ATOM    547 HG13 VAL A  36       4.204 -16.738  10.137  1.00 30.00           H  
ATOM    548 HG21 VAL A  36       4.393 -14.454  11.114  1.00 30.00           H  
ATOM    549 HG22 VAL A  36       5.992 -14.694  11.808  1.00 30.00           H  
ATOM    550 HG23 VAL A  36       5.697 -13.367  10.685  1.00 30.00           H  
ATOM    551  N   GLY A  37       8.508 -17.004   8.001  1.00 30.00           N  
ATOM    552  CA  GLY A  37       8.921 -17.641   6.753  1.00 30.00           C  
ATOM    553  C   GLY A  37       8.412 -19.084   6.707  1.00 30.00           C  
ATOM    554  O   GLY A  37       8.673 -19.860   7.625  1.00 30.00           O  
ATOM    555  H   GLY A  37       8.992 -17.287   8.841  1.00 30.00           H  
ATOM    556  HA3 GLY A  37      10.010 -17.659   6.722  1.00 30.00           H  
ATOM    557  HA2 GLY A  37       8.602 -17.082   5.872  1.00 30.00           H  
ATOM    558  N   GLY A  38       7.757 -19.440   5.589  1.00 30.00           N  
ATOM    559  CA  GLY A  38       7.462 -20.791   5.104  1.00 30.00           C  
ATOM    560  C   GLY A  38       6.573 -21.686   5.982  1.00 30.00           C  
ATOM    561  O   GLY A  38       6.404 -22.851   5.619  1.00 30.00           O  
ATOM    562  H   GLY A  38       7.577 -18.705   4.914  1.00 30.00           H  
ATOM    563  HA3 GLY A  38       8.407 -21.307   4.926  1.00 30.00           H  
ATOM    564  HA2 GLY A  38       6.973 -20.695   4.136  1.00 30.00           H  
ATOM    565  N   VAL A  39       6.022 -21.196   7.109  1.00 30.00           N  
ATOM    566  CA  VAL A  39       5.273 -22.014   8.070  1.00 30.00           C  
ATOM    567  C   VAL A  39       3.936 -22.513   7.491  1.00 30.00           C  
ATOM    568  O   VAL A  39       3.232 -21.748   6.832  1.00 30.00           O  
ATOM    569  CB  VAL A  39       4.992 -21.268   9.411  1.00 30.00           C  
ATOM    570  CG1 VAL A  39       6.282 -20.720  10.043  1.00 30.00           C  
ATOM    571  CG2 VAL A  39       3.901 -20.178   9.376  1.00 30.00           C  
ATOM    572  H   VAL A  39       6.195 -20.237   7.372  1.00 30.00           H  
ATOM    573  HA  VAL A  39       5.891 -22.885   8.300  1.00 30.00           H  
ATOM    574  HB  VAL A  39       4.631 -22.025  10.110  1.00 30.00           H  
ATOM    575 HG11 VAL A  39       6.099 -20.355  11.054  1.00 30.00           H  
ATOM    576 HG12 VAL A  39       7.051 -21.490  10.106  1.00 30.00           H  
ATOM    577 HG13 VAL A  39       6.687 -19.887   9.467  1.00 30.00           H  
ATOM    578 HG21 VAL A  39       3.867 -19.642  10.322  1.00 30.00           H  
ATOM    579 HG22 VAL A  39       4.095 -19.446   8.594  1.00 30.00           H  
ATOM    580 HG23 VAL A  39       2.905 -20.589   9.215  1.00 30.00           H  
ATOM    581  N   VAL A  40       3.620 -23.786   7.765  1.00 30.00           N  
ATOM    582  CA  VAL A  40       2.363 -24.420   7.376  1.00 30.00           C  
ATOM    583  C   VAL A  40       1.505 -24.600   8.641  1.00 30.00           C  
ATOM    584  O   VAL A  40       2.046 -24.964   9.687  1.00 30.00           O  
ATOM    585  CB  VAL A  40       2.595 -25.824   6.743  1.00 30.00           C  
ATOM    586  CG1 VAL A  40       1.290 -26.483   6.244  1.00 30.00           C  
ATOM    587  CG2 VAL A  40       3.612 -25.776   5.586  1.00 30.00           C  
ATOM    588  H   VAL A  40       4.245 -24.351   8.320  1.00 30.00           H  
ATOM    589  HA  VAL A  40       1.827 -23.803   6.659  1.00 30.00           H  
ATOM    590  HB  VAL A  40       3.020 -26.484   7.502  1.00 30.00           H  
ATOM    591 HG11 VAL A  40       1.497 -27.419   5.725  1.00 30.00           H  
ATOM    592 HG12 VAL A  40       0.611 -26.723   7.062  1.00 30.00           H  
ATOM    593 HG13 VAL A  40       0.759 -25.832   5.549  1.00 30.00           H  
ATOM    594 HG21 VAL A  40       3.746 -26.760   5.136  1.00 30.00           H  
ATOM    595 HG22 VAL A  40       3.285 -25.094   4.800  1.00 30.00           H  
ATOM    596 HG23 VAL A  40       4.594 -25.445   5.923  1.00 30.00           H  
ATOM    597  N   ILE A  41       0.189 -24.362   8.519  1.00 30.00           N  
ATOM    598  CA  ILE A  41      -0.783 -24.595   9.588  1.00 30.00           C  
ATOM    599  C   ILE A  41      -2.086 -25.201   9.042  1.00 30.00           C  
ATOM    600  O   ILE A  41      -2.445 -24.976   7.885  1.00 30.00           O  
ATOM    601  CB  ILE A  41      -1.129 -23.303  10.391  1.00 30.00           C  
ATOM    602  CG1 ILE A  41      -1.719 -22.140   9.552  1.00 30.00           C  
ATOM    603  CG2 ILE A  41       0.068 -22.839  11.238  1.00 30.00           C  
ATOM    604  CD1 ILE A  41      -2.221 -20.966  10.408  1.00 30.00           C  
ATOM    605  H   ILE A  41      -0.187 -24.038   7.638  1.00 30.00           H  
ATOM    606  HA  ILE A  41      -0.375 -25.332  10.282  1.00 30.00           H  
ATOM    607  HB  ILE A  41      -1.902 -23.581  11.109  1.00 30.00           H  
ATOM    608 HG13 ILE A  41      -2.553 -22.488   8.946  1.00 30.00           H  
ATOM    609 HG12 ILE A  41      -0.966 -21.776   8.852  1.00 30.00           H  
ATOM    610 HG21 ILE A  41      -0.229 -22.065  11.943  1.00 30.00           H  
ATOM    611 HG22 ILE A  41       0.481 -23.660  11.824  1.00 30.00           H  
ATOM    612 HG23 ILE A  41       0.867 -22.432  10.618  1.00 30.00           H  
ATOM    613 HD11 ILE A  41      -2.694 -21.310  11.328  1.00 30.00           H  
ATOM    614 HD12 ILE A  41      -1.400 -20.306  10.684  1.00 30.00           H  
ATOM    615 HD13 ILE A  41      -2.953 -20.366   9.871  1.00 30.00           H  
ATOM    616  N   ALA A  42      -2.768 -25.944   9.927  1.00 30.00           N  
ATOM    617  CA  ALA A  42      -4.104 -26.496   9.727  1.00 30.00           C  
ATOM    618  C   ALA A  42      -5.130 -25.573  10.412  1.00 30.00           C  
ATOM    619  O   ALA A  42      -5.411 -24.512   9.601  1.00 30.00           O  
ATOM    620  OXT ALA A  42      -5.601 -25.768  11.515  1.00 30.00           O  
ATOM    621  CB  ALA A  42      -4.129 -27.928  10.291  1.00 30.00           C  
ATOM    622  H   ALA A  42      -2.384 -26.072  10.851  1.00 30.00           H  
ATOM    623  HA  ALA A  42      -4.339 -26.559   8.664  1.00 30.00           H  
ATOM    625  HB1 ALA A  42      -5.116 -28.379  10.174  1.00 30.00           H  
ATOM    626  HB2 ALA A  42      -3.416 -28.565   9.767  1.00 30.00           H  
ATOM    627  HB3 ALA A  42      -3.876 -27.950  11.352  1.00 30.00           H  
TER     628      ALA A  42
ATOM    629  N   ASP B  43     -21.417  10.459   8.838  1.00110.00           N  
ATOM    630  CA  ASP B  43     -20.376   9.424   9.013  1.00110.00           C  
ATOM    631  C   ASP B  43     -18.991  10.061   9.338  1.00110.00           C  
ATOM    632  O   ASP B  43     -18.084   9.299   9.679  1.00110.00           O  
ATOM    633  CB  ASP B  43     -20.334   8.399   7.839  1.00110.00           C  
ATOM    634  CG  ASP B  43     -19.607   8.825   6.549  1.00110.00           C  
ATOM    635  OD1 ASP B  43     -18.865   7.978   6.006  1.00110.00           O  
ATOM    636  OD2 ASP B  43     -19.853   9.956   6.075  1.00110.00           O1-
ATOM    637  H1  ASP B  43     -21.386  10.851   7.907  1.00110.00           H  
ATOM    638  H2  ASP B  43     -21.326  11.212   9.506  1.00110.00           H  
ATOM    639  HA  ASP B  43     -20.643   8.866   9.913  1.00110.00           H  
ATOM    640  HB3 ASP B  43     -21.350   8.105   7.573  1.00110.00           H  
ATOM    641  HB2 ASP B  43     -19.865   7.485   8.211  1.00110.00           H  
ATOM    642  N   ALA B  44     -18.826  11.396   9.219  1.00110.00           N  
ATOM    643  CA  ALA B  44     -17.606  12.146   9.530  1.00110.00           C  
ATOM    644  C   ALA B  44     -17.120  11.918  10.973  1.00110.00           C  
ATOM    645  O   ALA B  44     -17.937  11.869  11.894  1.00110.00           O  
ATOM    646  CB  ALA B  44     -17.862  13.634   9.258  1.00110.00           C  
ATOM    647  H   ALA B  44     -19.606  11.950   8.898  1.00110.00           H  
ATOM    648  HA  ALA B  44     -16.834  11.798   8.843  1.00110.00           H  
ATOM    649  HB1 ALA B  44     -18.638  14.034   9.913  1.00110.00           H  
ATOM    650  HB2 ALA B  44     -16.960  14.224   9.415  1.00110.00           H  
ATOM    651  HB3 ALA B  44     -18.180  13.795   8.228  1.00110.00           H  
ATOM    652  N   GLU B  45     -15.803  11.718  11.113  1.00110.00           N  
ATOM    653  CA  GLU B  45     -15.181  11.090  12.280  1.00110.00           C  
ATOM    654  C   GLU B  45     -14.903  12.036  13.457  1.00110.00           C  
ATOM    655  O   GLU B  45     -15.012  13.253  13.327  1.00110.00           O  
ATOM    656  CB  GLU B  45     -13.876  10.397  11.815  1.00110.00           C  
ATOM    657  CG  GLU B  45     -14.035   9.364  10.671  1.00110.00           C  
ATOM    658  CD  GLU B  45     -14.885   8.118  10.978  1.00110.00           C  
ATOM    659  OE1 GLU B  45     -15.091   7.335  10.026  1.00110.00           O  
ATOM    660  OE2 GLU B  45     -15.290   7.916  12.144  1.00110.00           O1-
ATOM    661  H   GLU B  45     -15.201  11.819  10.309  1.00110.00           H  
ATOM    662  HA  GLU B  45     -15.879  10.347  12.665  1.00110.00           H  
ATOM    663  HB3 GLU B  45     -13.379   9.912  12.658  1.00110.00           H  
ATOM    664  HB2 GLU B  45     -13.178  11.163  11.476  1.00110.00           H  
ATOM    665  HG3 GLU B  45     -13.040   9.017  10.386  1.00110.00           H  
ATOM    666  HG2 GLU B  45     -14.437   9.854   9.783  1.00110.00           H  
ATOM    667  N   PHE B  46     -14.506  11.424  14.589  1.00110.00           N  
ATOM    668  CA  PHE B  46     -14.064  12.046  15.843  1.00110.00           C  
ATOM    669  C   PHE B  46     -15.206  12.696  16.645  1.00110.00           C  
ATOM    670  O   PHE B  46     -16.140  13.262  16.076  1.00110.00           O  
ATOM    671  CB  PHE B  46     -12.904  13.054  15.592  1.00110.00           C  
ATOM    672  CG  PHE B  46     -11.609  12.723  16.308  1.00110.00           C  
ATOM    673  CD1 PHE B  46     -10.820  11.638  15.874  1.00110.00           C  
ATOM    674  CD2 PHE B  46     -11.224  13.430  17.466  1.00110.00           C  
ATOM    675  CE1 PHE B  46      -9.666  11.300  16.569  1.00110.00           C  
ATOM    676  CE2 PHE B  46     -10.065  13.078  18.143  1.00110.00           C  
ATOM    677  CZ  PHE B  46      -9.290  12.016  17.697  1.00110.00           C  
ATOM    678  H   PHE B  46     -14.464  10.415  14.583  1.00110.00           H  
ATOM    679  HA  PHE B  46     -13.684  11.216  16.441  1.00110.00           H  
ATOM    680  HB3 PHE B  46     -13.205  14.061  15.881  1.00110.00           H  
ATOM    681  HB2 PHE B  46     -12.656  13.131  14.534  1.00110.00           H  
ATOM    682  HD1 PHE B  46     -11.115  11.063  15.009  1.00110.00           H  
ATOM    683  HD2 PHE B  46     -11.812  14.263  17.818  1.00110.00           H  
ATOM    684  HE1 PHE B  46      -9.062  10.472  16.235  1.00110.00           H  
ATOM    685  HE2 PHE B  46      -9.762  13.639  19.013  1.00110.00           H  
ATOM    686  HZ  PHE B  46      -8.389  11.748  18.229  1.00110.00           H  
ATOM    687  N   ARG B  47     -15.059  12.645  17.976  1.00110.00           N  
ATOM    688  CA  ARG B  47     -15.852  13.425  18.924  1.00110.00           C  
ATOM    689  C   ARG B  47     -15.045  14.657  19.374  1.00110.00           C  
ATOM    690  O   ARG B  47     -13.846  14.745  19.113  1.00110.00           O  
ATOM    691  CB  ARG B  47     -16.251  12.550  20.137  1.00110.00           C  
ATOM    692  CG  ARG B  47     -16.832  11.165  19.779  1.00110.00           C  
ATOM    693  CD  ARG B  47     -17.729  10.515  20.851  1.00110.00           C  
ATOM    694  NE  ARG B  47     -17.125  10.477  22.195  1.00110.00           N  
ATOM    695  CZ  ARG B  47     -17.487   9.712  23.242  1.00110.00           C  
ATOM    696  NH1 ARG B  47     -18.454   8.789  23.154  1.00110.00           N  
ATOM    697  NH2 ARG B  47     -16.873   9.883  24.416  1.00110.00           N1+
ATOM    698  H   ARG B  47     -14.251  12.180  18.365  1.00110.00           H  
ATOM    699  HA  ARG B  47     -16.768  13.777  18.446  1.00110.00           H  
ATOM    700  HB3 ARG B  47     -16.965  13.102  20.751  1.00110.00           H  
ATOM    701  HB2 ARG B  47     -15.374  12.388  20.765  1.00110.00           H  
ATOM    702  HG3 ARG B  47     -16.072  10.469  19.420  1.00110.00           H  
ATOM    703  HG2 ARG B  47     -17.483  11.342  18.922  1.00110.00           H  
ATOM    704  HD3 ARG B  47     -17.824   9.466  20.567  1.00110.00           H  
ATOM    705  HD2 ARG B  47     -18.739  10.925  20.852  1.00110.00           H  
ATOM    706  HE  ARG B  47     -16.430  11.193  22.378  1.00110.00           H  
ATOM    707 HH12 ARG B  47     -18.681   8.221  23.964  1.00110.00           H  
ATOM    708 HH11 ARG B  47     -18.925   8.623  22.278  1.00110.00           H  
ATOM    709 HH22 ARG B  47     -17.131   9.323  25.221  1.00110.00           H  
ATOM    710 HH21 ARG B  47     -16.198  10.632  24.539  1.00110.00           H  
ATOM    711  N   HIS B  48     -15.716  15.569  20.088  1.00110.00           N  
ATOM    712  CA  HIS B  48     -15.136  16.724  20.791  1.00110.00           C  
ATOM    713  C   HIS B  48     -14.066  16.370  21.846  1.00110.00           C  
ATOM    714  O   HIS B  48     -13.240  17.227  22.157  1.00110.00           O  
ATOM    715  CB  HIS B  48     -16.277  17.545  21.434  1.00110.00           C  
ATOM    716  CG  HIS B  48     -17.419  16.721  21.981  1.00110.00           C  
ATOM    717  ND1 HIS B  48     -18.514  16.376  21.208  1.00110.00           N  
ATOM    718  CD2 HIS B  48     -17.631  16.139  23.211  1.00110.00           C  
ATOM    719  CE1 HIS B  48     -19.305  15.613  21.965  1.00110.00           C  
ATOM    720  NE2 HIS B  48     -18.833  15.428  23.192  1.00110.00           N  
ATOM    721  H   HIS B  48     -16.702  15.427  20.249  1.00110.00           H  
ATOM    722  HA  HIS B  48     -14.638  17.356  20.056  1.00110.00           H  
ATOM    723  HB3 HIS B  48     -16.693  18.219  20.688  1.00110.00           H  
ATOM    724  HB2 HIS B  48     -15.900  18.190  22.228  1.00110.00           H  
ATOM    725  HD1 HIS B  48     -18.671  16.627  20.240  1.00110.00           H  
ATOM    726  HD2 HIS B  48     -17.006  16.156  24.093  1.00110.00           H  
ATOM    727  HE1 HIS B  48     -20.234  15.187  21.616  1.00110.00           H  
ATOM    728  N   ASP B  49     -14.100  15.131  22.361  1.00110.00           N  
ATOM    729  CA  ASP B  49     -13.153  14.577  23.327  1.00110.00           C  
ATOM    730  C   ASP B  49     -12.356  13.420  22.692  1.00110.00           C  
ATOM    731  O   ASP B  49     -12.749  12.861  21.665  1.00110.00           O  
ATOM    732  CB  ASP B  49     -13.838  14.106  24.640  1.00110.00           C  
ATOM    733  CG  ASP B  49     -14.872  12.966  24.548  1.00110.00           C  
ATOM    734  OD1 ASP B  49     -15.033  12.278  25.579  1.00110.00           O  
ATOM    735  OD2 ASP B  49     -15.573  12.854  23.519  1.00110.00           O1-
ATOM    736  H   ASP B  49     -14.818  14.488  22.057  1.00110.00           H  
ATOM    737  HA  ASP B  49     -12.425  15.343  23.600  1.00110.00           H  
ATOM    738  HB3 ASP B  49     -14.374  14.958  25.060  1.00110.00           H  
ATOM    739  HB2 ASP B  49     -13.075  13.857  25.381  1.00110.00           H  
ATOM    740  N   SER B  50     -11.250  13.079  23.363  1.00110.00           N  
ATOM    741  CA  SER B  50     -10.341  11.994  23.011  1.00110.00           C  
ATOM    742  C   SER B  50      -9.723  11.418  24.300  1.00110.00           C  
ATOM    743  O   SER B  50     -10.075  11.845  25.402  1.00110.00           O  
ATOM    744  CB  SER B  50      -9.307  12.532  21.993  1.00110.00           C  
ATOM    745  OG  SER B  50      -8.520  11.509  21.418  1.00110.00           O  
ATOM    746  H   SER B  50     -11.022  13.564  24.219  1.00110.00           H  
ATOM    747  HA  SER B  50     -10.912  11.189  22.546  1.00110.00           H  
ATOM    748  HB3 SER B  50      -8.646  13.261  22.465  1.00110.00           H  
ATOM    749  HB2 SER B  50      -9.816  13.049  21.182  1.00110.00           H  
ATOM    750  HG  SER B  50      -9.090  10.961  20.867  1.00110.00           H  
ATOM    751  N   GLY B  51      -8.815  10.449  24.132  1.00110.00           N  
ATOM    752  CA  GLY B  51      -8.002   9.881  25.200  1.00110.00           C  
ATOM    753  C   GLY B  51      -6.537  10.275  24.982  1.00110.00           C  
ATOM    754  O   GLY B  51      -6.199  11.057  24.090  1.00110.00           O  
ATOM    755  H   GLY B  51      -8.571  10.179  23.189  1.00110.00           H  
ATOM    756  HA3 GLY B  51      -8.088   8.794  25.164  1.00110.00           H  
ATOM    757  HA2 GLY B  51      -8.326  10.198  26.193  1.00110.00           H  
ATOM    758  N   TYR B  52      -5.665   9.693  25.815  1.00110.00           N  
ATOM    759  CA  TYR B  52      -4.214   9.765  25.684  1.00110.00           C  
ATOM    760  C   TYR B  52      -3.739   8.506  24.946  1.00110.00           C  
ATOM    761  O   TYR B  52      -3.938   7.404  25.462  1.00110.00           O  
ATOM    762  CB  TYR B  52      -3.603   9.901  27.095  1.00110.00           C  
ATOM    763  CG  TYR B  52      -2.086   9.973  27.158  1.00110.00           C  
ATOM    764  CD1 TYR B  52      -1.433  11.223  27.138  1.00110.00           C  
ATOM    765  CD2 TYR B  52      -1.324   8.790  27.259  1.00110.00           C  
ATOM    766  CE1 TYR B  52      -0.028  11.288  27.230  1.00110.00           C  
ATOM    767  CE2 TYR B  52       0.080   8.854  27.340  1.00110.00           C  
ATOM    768  CZ  TYR B  52       0.728  10.104  27.334  1.00110.00           C  
ATOM    769  OH  TYR B  52       2.087  10.168  27.431  1.00110.00           O  
ATOM    770  H   TYR B  52      -6.006   9.063  26.527  1.00110.00           H  
ATOM    771  HA  TYR B  52      -3.925  10.646  25.113  1.00110.00           H  
ATOM    772  HB3 TYR B  52      -3.926   9.068  27.722  1.00110.00           H  
ATOM    773  HB2 TYR B  52      -4.003  10.797  27.573  1.00110.00           H  
ATOM    774  HD1 TYR B  52      -2.006  12.135  27.058  1.00110.00           H  
ATOM    775  HD2 TYR B  52      -1.814   7.827  27.277  1.00110.00           H  
ATOM    776  HE1 TYR B  52       0.467  12.248  27.220  1.00110.00           H  
ATOM    777  HE2 TYR B  52       0.653   7.942  27.416  1.00110.00           H  
ATOM    778  HH  TYR B  52       2.503   9.305  27.489  1.00110.00           H  
ATOM    779  N   GLU B  53      -3.118   8.693  23.770  1.00 30.00           N  
ATOM    780  CA  GLU B  53      -2.532   7.612  22.981  1.00 30.00           C  
ATOM    781  C   GLU B  53      -1.156   8.038  22.455  1.00 30.00           C  
ATOM    782  O   GLU B  53      -1.045   9.068  21.790  1.00 30.00           O  
ATOM    783  CB  GLU B  53      -3.500   7.166  21.858  1.00 30.00           C  
ATOM    784  CG  GLU B  53      -2.996   6.025  20.939  1.00 30.00           C  
ATOM    785  CD  GLU B  53      -2.850   4.683  21.670  1.00 30.00           C  
ATOM    786  OE1 GLU B  53      -1.851   4.526  22.407  1.00 30.00           O  
ATOM    787  OE2 GLU B  53      -3.732   3.820  21.474  1.00 30.00           O1-
ATOM    788  H   GLU B  53      -2.984   9.627  23.409  1.00 30.00           H  
ATOM    789  HA  GLU B  53      -2.370   6.765  23.649  1.00 30.00           H  
ATOM    790  HB3 GLU B  53      -3.746   8.029  21.239  1.00 30.00           H  
ATOM    791  HB2 GLU B  53      -4.443   6.857  22.309  1.00 30.00           H  
ATOM    792  HG3 GLU B  53      -2.046   6.289  20.473  1.00 30.00           H  
ATOM    793  HG2 GLU B  53      -3.692   5.907  20.107  1.00 30.00           H  
ATOM    794  N   VAL B  54      -0.149   7.210  22.768  1.00 30.00           N  
ATOM    795  CA  VAL B  54       1.262   7.416  22.454  1.00 30.00           C  
ATOM    796  C   VAL B  54       1.729   6.625  21.207  1.00 30.00           C  
ATOM    797  O   VAL B  54       2.761   6.983  20.640  1.00 30.00           O  
ATOM    798  CB  VAL B  54       2.126   7.026  23.692  1.00 30.00           C  
ATOM    799  CG1 VAL B  54       2.058   5.529  24.063  1.00 30.00           C  
ATOM    800  CG2 VAL B  54       3.594   7.479  23.590  1.00 30.00           C  
ATOM    801  H   VAL B  54      -0.362   6.370  23.288  1.00 30.00           H  
ATOM    802  HA  VAL B  54       1.430   8.474  22.243  1.00 30.00           H  
ATOM    803  HB  VAL B  54       1.705   7.572  24.538  1.00 30.00           H  
ATOM    804 HG11 VAL B  54       2.597   5.335  24.990  1.00 30.00           H  
ATOM    805 HG12 VAL B  54       1.030   5.198  24.214  1.00 30.00           H  
ATOM    806 HG13 VAL B  54       2.501   4.895  23.294  1.00 30.00           H  
ATOM    807 HG21 VAL B  54       4.111   7.336  24.540  1.00 30.00           H  
ATOM    808 HG22 VAL B  54       4.148   6.919  22.837  1.00 30.00           H  
ATOM    809 HG23 VAL B  54       3.662   8.538  23.339  1.00 30.00           H  
ATOM    810  N   HIS B  55       0.971   5.594  20.779  1.00 30.00           N  
ATOM    811  CA  HIS B  55       1.262   4.806  19.574  1.00 30.00           C  
ATOM    812  C   HIS B  55       1.115   5.652  18.294  1.00 30.00           C  
ATOM    813  O   HIS B  55       0.041   6.194  18.054  1.00 30.00           O  
ATOM    814  CB  HIS B  55       0.340   3.568  19.486  1.00 30.00           C  
ATOM    815  CG  HIS B  55       0.587   2.461  20.484  1.00 30.00           C  
ATOM    816  ND1 HIS B  55       0.222   2.546  21.816  1.00 30.00           N  
ATOM    817  CD2 HIS B  55       1.109   1.195  20.332  1.00 30.00           C  
ATOM    818  CE1 HIS B  55       0.505   1.374  22.387  1.00 30.00           C  
ATOM    819  NE2 HIS B  55       1.041   0.500  21.543  1.00 30.00           N  
ATOM    820  H   HIS B  55       0.120   5.362  21.272  1.00 30.00           H  
ATOM    821  HA  HIS B  55       2.293   4.454  19.638  1.00 30.00           H  
ATOM    822  HB3 HIS B  55       0.433   3.119  18.497  1.00 30.00           H  
ATOM    823  HB2 HIS B  55      -0.704   3.873  19.571  1.00 30.00           H  
ATOM    824  HD1 HIS B  55      -0.249   3.328  22.256  1.00 30.00           H  
ATOM    825  HD2 HIS B  55       1.493   0.723  19.440  1.00 30.00           H  
ATOM    826  HE1 HIS B  55       0.304   1.154  23.425  1.00 30.00           H  
ATOM    827  N   HIS B  56       2.188   5.709  17.491  1.00 30.00           N  
ATOM    828  CA  HIS B  56       2.271   6.367  16.183  1.00 30.00           C  
ATOM    829  C   HIS B  56       1.612   5.556  15.042  1.00 30.00           C  
ATOM    830  O   HIS B  56       1.376   6.116  13.971  1.00 30.00           O  
ATOM    831  CB  HIS B  56       3.763   6.634  15.901  1.00 30.00           C  
ATOM    832  CG  HIS B  56       4.091   7.414  14.651  1.00 30.00           C  
ATOM    833  ND1 HIS B  56       3.905   8.780  14.548  1.00 30.00           N  
ATOM    834  CD2 HIS B  56       4.622   7.024  13.441  1.00 30.00           C  
ATOM    835  CE1 HIS B  56       4.300   9.147  13.329  1.00 30.00           C  
ATOM    836  NE2 HIS B  56       4.744   8.132  12.599  1.00 30.00           N  
ATOM    837  H   HIS B  56       3.019   5.200  17.762  1.00 30.00           H  
ATOM    838  HA  HIS B  56       1.760   7.328  16.255  1.00 30.00           H  
ATOM    839  HB3 HIS B  56       4.303   5.689  15.852  1.00 30.00           H  
ATOM    840  HB2 HIS B  56       4.183   7.188  16.740  1.00 30.00           H  
ATOM    841  HD1 HIS B  56       3.549   9.398  15.271  1.00 30.00           H  
ATOM    842  HD2 HIS B  56       4.920   6.039  13.112  1.00 30.00           H  
ATOM    843  HE1 HIS B  56       4.267  10.167  12.975  1.00 30.00           H  
ATOM    844  N   GLN B  57       1.311   4.270  15.280  1.00 30.00           N  
ATOM    845  CA  GLN B  57       0.583   3.392  14.364  1.00 30.00           C  
ATOM    846  C   GLN B  57       0.031   2.218  15.192  1.00 30.00           C  
ATOM    847  O   GLN B  57       0.658   1.821  16.175  1.00 30.00           O  
ATOM    848  CB  GLN B  57       1.537   2.892  13.245  1.00 30.00           C  
ATOM    849  CG  GLN B  57       0.831   2.418  11.950  1.00 30.00           C  
ATOM    850  CD  GLN B  57       0.385   3.526  10.981  1.00 30.00           C  
ATOM    851  OE1 GLN B  57      -0.136   3.222   9.910  1.00 30.00           O  
ATOM    852  NE2 GLN B  57       0.589   4.805  11.310  1.00 30.00           N  
ATOM    853  H   GLN B  57       1.545   3.865  16.176  1.00 30.00           H  
ATOM    854  HA  GLN B  57      -0.256   3.947  13.938  1.00 30.00           H  
ATOM    855  HB3 GLN B  57       2.132   2.063  13.633  1.00 30.00           H  
ATOM    856  HB2 GLN B  57       2.280   3.649  12.991  1.00 30.00           H  
ATOM    857  HG3 GLN B  57      -0.027   1.788  12.185  1.00 30.00           H  
ATOM    858  HG2 GLN B  57       1.521   1.784  11.394  1.00 30.00           H  
ATOM    859 HE22 GLN B  57       0.340   5.536  10.660  1.00 30.00           H  
ATOM    860 HE21 GLN B  57       1.019   5.053  12.192  1.00 30.00           H  
ATOM    861  N   LYS B  58      -1.106   1.651  14.762  1.00 30.00           N  
ATOM    862  CA  LYS B  58      -1.681   0.442  15.352  1.00 30.00           C  
ATOM    863  C   LYS B  58      -2.286  -0.444  14.261  1.00 30.00           C  
ATOM    864  O   LYS B  58      -3.213  -0.017  13.575  1.00 30.00           O  
ATOM    865  CB  LYS B  58      -2.710   0.792  16.457  1.00 30.00           C  
ATOM    866  CG  LYS B  58      -2.156   0.612  17.880  1.00 30.00           C  
ATOM    867  CD  LYS B  58      -3.226   0.805  18.967  1.00 30.00           C  
ATOM    868  CE  LYS B  58      -2.692   0.472  20.369  1.00 30.00           C  
ATOM    869  NZ  LYS B  58      -3.706   0.682  21.415  1.00 30.00           N1+
ATOM    870  H   LYS B  58      -1.587   2.026  13.955  1.00 30.00           H  
ATOM    871  HA  LYS B  58      -0.874  -0.138  15.805  1.00 30.00           H  
ATOM    872  HB3 LYS B  58      -3.569   0.125  16.377  1.00 30.00           H  
ATOM    873  HB2 LYS B  58      -3.114   1.795  16.312  1.00 30.00           H  
ATOM    874  HG3 LYS B  58      -1.338   1.313  18.046  1.00 30.00           H  
ATOM    875  HG2 LYS B  58      -1.727  -0.386  17.975  1.00 30.00           H  
ATOM    876  HD3 LYS B  58      -4.092   0.181  18.740  1.00 30.00           H  
ATOM    877  HD2 LYS B  58      -3.574   1.839  18.939  1.00 30.00           H  
ATOM    878  HE3 LYS B  58      -1.838   1.104  20.598  1.00 30.00           H  
ATOM    879  HE2 LYS B  58      -2.347  -0.561  20.414  1.00 30.00           H  
ATOM    880  HZ1 LYS B  58      -3.324   0.431  22.315  1.00 30.00           H  
ATOM    881  HZ2 LYS B  58      -3.956   1.665  21.430  1.00 30.00           H  
ATOM    882  HZ3 LYS B  58      -4.527   0.126  21.224  1.00 30.00           H  
ATOM    883  N   LEU B  59      -1.775  -1.681  14.166  1.00 30.00           N  
ATOM    884  CA  LEU B  59      -2.336  -2.750  13.346  1.00 30.00           C  
ATOM    885  C   LEU B  59      -3.166  -3.632  14.284  1.00 30.00           C  
ATOM    886  O   LEU B  59      -2.603  -4.227  15.201  1.00 30.00           O  
ATOM    887  CB  LEU B  59      -1.209  -3.557  12.664  1.00 30.00           C  
ATOM    888  CG  LEU B  59      -0.516  -2.835  11.481  1.00 30.00           C  
ATOM    889  CD1 LEU B  59       0.421  -1.695  11.933  1.00 30.00           C  
ATOM    890  CD2 LEU B  59       0.208  -3.838  10.555  1.00 30.00           C  
ATOM    891  H   LEU B  59      -1.019  -1.955  14.780  1.00 30.00           H  
ATOM    892  HA  LEU B  59      -2.991  -2.345  12.575  1.00 30.00           H  
ATOM    893  HB3 LEU B  59      -1.660  -4.473  12.279  1.00 30.00           H  
ATOM    894  HB2 LEU B  59      -0.470  -3.876  13.398  1.00 30.00           H  
ATOM    895  HG  LEU B  59      -1.300  -2.385  10.872  1.00 30.00           H  
ATOM    896 HD11 LEU B  59       0.721  -1.799  12.976  1.00 30.00           H  
ATOM    897 HD12 LEU B  59       1.333  -1.648  11.339  1.00 30.00           H  
ATOM    898 HD13 LEU B  59      -0.072  -0.728  11.827  1.00 30.00           H  
ATOM    899 HD21 LEU B  59       1.292  -3.719  10.569  1.00 30.00           H  
ATOM    900 HD22 LEU B  59       0.009  -4.875  10.826  1.00 30.00           H  
ATOM    901 HD23 LEU B  59      -0.117  -3.713   9.522  1.00 30.00           H  
ATOM    902  N   VAL B  60      -4.488  -3.650  14.064  1.00 30.00           N  
ATOM    903  CA  VAL B  60      -5.466  -4.222  14.983  1.00 30.00           C  
ATOM    904  C   VAL B  60      -6.205  -5.371  14.275  1.00 30.00           C  
ATOM    905  O   VAL B  60      -7.132  -5.129  13.502  1.00 30.00           O  
ATOM    906  CB  VAL B  60      -6.477  -3.140  15.466  1.00 30.00           C  
ATOM    907  CG1 VAL B  60      -7.496  -3.687  16.485  1.00 30.00           C  
ATOM    908  CG2 VAL B  60      -5.752  -1.921  16.070  1.00 30.00           C  
ATOM    909  H   VAL B  60      -4.870  -3.158  13.266  1.00 30.00           H  
ATOM    910  HA  VAL B  60      -4.975  -4.628  15.867  1.00 30.00           H  
ATOM    911  HB  VAL B  60      -7.042  -2.771  14.608  1.00 30.00           H  
ATOM    912 HG11 VAL B  60      -8.185  -2.907  16.811  1.00 30.00           H  
ATOM    913 HG12 VAL B  60      -8.101  -4.492  16.070  1.00 30.00           H  
ATOM    914 HG13 VAL B  60      -6.995  -4.077  17.371  1.00 30.00           H  
ATOM    915 HG21 VAL B  60      -5.066  -2.220  16.864  1.00 30.00           H  
ATOM    916 HG22 VAL B  60      -5.177  -1.385  15.315  1.00 30.00           H  
ATOM    917 HG23 VAL B  60      -6.456  -1.208  16.495  1.00 30.00           H  
ATOM    918  N   PHE B  61      -5.749  -6.603  14.548  1.00 30.00           N  
ATOM    919  CA  PHE B  61      -6.287  -7.843  13.996  1.00 30.00           C  
ATOM    920  C   PHE B  61      -7.188  -8.490  15.059  1.00 30.00           C  
ATOM    921  O   PHE B  61      -6.693  -8.865  16.122  1.00 30.00           O  
ATOM    922  CB  PHE B  61      -5.094  -8.725  13.558  1.00 30.00           C  
ATOM    923  CG  PHE B  61      -5.361 -10.043  12.840  1.00 30.00           C  
ATOM    924  CD1 PHE B  61      -4.305 -10.971  12.730  1.00 30.00           C  
ATOM    925  CD2 PHE B  61      -6.544 -10.281  12.103  1.00 30.00           C  
ATOM    926  CE1 PHE B  61      -4.438 -12.109  11.948  1.00 30.00           C  
ATOM    927  CE2 PHE B  61      -6.668 -11.437  11.342  1.00 30.00           C  
ATOM    928  CZ  PHE B  61      -5.619 -12.344  11.260  1.00 30.00           C  
ATOM    929  H   PHE B  61      -4.999  -6.711  15.219  1.00 30.00           H  
ATOM    930  HA  PHE B  61      -6.876  -7.614  13.109  1.00 30.00           H  
ATOM    931  HB3 PHE B  61      -4.458  -8.931  14.421  1.00 30.00           H  
ATOM    932  HB2 PHE B  61      -4.478  -8.136  12.877  1.00 30.00           H  
ATOM    933  HD1 PHE B  61      -3.380 -10.798  13.258  1.00 30.00           H  
ATOM    934  HD2 PHE B  61      -7.360  -9.575  12.113  1.00 30.00           H  
ATOM    935  HE1 PHE B  61      -3.622 -12.813  11.877  1.00 30.00           H  
ATOM    936  HE2 PHE B  61      -7.578 -11.621  10.793  1.00 30.00           H  
ATOM    937  HZ  PHE B  61      -5.717 -13.235  10.658  1.00 30.00           H  
ATOM    938  N   PHE B  62      -8.496  -8.566  14.750  1.00 30.00           N  
ATOM    939  CA  PHE B  62      -9.606  -8.973  15.622  1.00 30.00           C  
ATOM    940  C   PHE B  62      -9.851  -7.930  16.729  1.00 30.00           C  
ATOM    941  O   PHE B  62      -9.464  -8.147  17.877  1.00 30.00           O  
ATOM    942  CB  PHE B  62      -9.413 -10.402  16.192  1.00 30.00           C  
ATOM    943  CG  PHE B  62      -9.197 -11.503  15.170  1.00 30.00           C  
ATOM    944  CD1 PHE B  62     -10.136 -11.732  14.142  1.00 30.00           C  
ATOM    945  CD2 PHE B  62      -8.070 -12.346  15.275  1.00 30.00           C  
ATOM    946  CE1 PHE B  62      -9.935 -12.771  13.243  1.00 30.00           C  
ATOM    947  CE2 PHE B  62      -7.893 -13.382  14.370  1.00 30.00           C  
ATOM    948  CZ  PHE B  62      -8.820 -13.589  13.359  1.00 30.00           C  
ATOM    949  H   PHE B  62      -8.784  -8.223  13.842  1.00 30.00           H  
ATOM    950  HA  PHE B  62     -10.501  -8.981  15.002  1.00 30.00           H  
ATOM    951  HB3 PHE B  62     -10.282 -10.676  16.792  1.00 30.00           H  
ATOM    952  HB2 PHE B  62      -8.572 -10.419  16.882  1.00 30.00           H  
ATOM    953  HD1 PHE B  62     -11.016 -11.112  14.054  1.00 30.00           H  
ATOM    954  HD2 PHE B  62      -7.344 -12.197  16.062  1.00 30.00           H  
ATOM    955  HE1 PHE B  62     -10.652 -12.948  12.455  1.00 30.00           H  
ATOM    956  HE2 PHE B  62      -7.036 -14.033  14.456  1.00 30.00           H  
ATOM    957  HZ  PHE B  62      -8.668 -14.394  12.661  1.00 30.00           H  
ATOM    958  N   ALA B  63     -10.491  -6.809  16.351  1.00 30.00           N  
ATOM    959  CA  ALA B  63     -10.881  -5.717  17.252  1.00 30.00           C  
ATOM    960  C   ALA B  63     -12.075  -6.053  18.170  1.00 30.00           C  
ATOM    961  O   ALA B  63     -12.275  -5.346  19.158  1.00 30.00           O  
ATOM    962  CB  ALA B  63     -11.193  -4.468  16.416  1.00 30.00           C  
ATOM    963  H   ALA B  63     -10.785  -6.707  15.387  1.00 30.00           H  
ATOM    964  HA  ALA B  63     -10.024  -5.491  17.889  1.00 30.00           H  
ATOM    965  HB1 ALA B  63     -10.419  -4.271  15.675  1.00 30.00           H  
ATOM    966  HB2 ALA B  63     -12.136  -4.587  15.886  1.00 30.00           H  
ATOM    967  HB3 ALA B  63     -11.281  -3.583  17.046  1.00 30.00           H  
ATOM    968  N   GLU B  64     -12.815  -7.127  17.847  1.00 30.00           N  
ATOM    969  CA  GLU B  64     -13.827  -7.766  18.690  1.00 30.00           C  
ATOM    970  C   GLU B  64     -13.534  -9.275  18.767  1.00 30.00           C  
ATOM    971  O   GLU B  64     -12.736  -9.791  17.981  1.00 30.00           O  
ATOM    972  CB  GLU B  64     -15.244  -7.512  18.113  1.00 30.00           C  
ATOM    973  CG  GLU B  64     -15.669  -6.028  17.990  1.00 30.00           C  
ATOM    974  CD  GLU B  64     -15.813  -5.235  19.301  1.00 30.00           C  
ATOM    975  OE1 GLU B  64     -15.863  -5.845  20.393  1.00 30.00           O  
ATOM    976  OE2 GLU B  64     -15.844  -3.988  19.198  1.00 30.00           O1-
ATOM    977  H   GLU B  64     -12.574  -7.646  17.015  1.00 30.00           H  
ATOM    978  HA  GLU B  64     -13.759  -7.381  19.708  1.00 30.00           H  
ATOM    979  HB3 GLU B  64     -15.989  -8.044  18.708  1.00 30.00           H  
ATOM    980  HB2 GLU B  64     -15.307  -7.963  17.121  1.00 30.00           H  
ATOM    981  HG3 GLU B  64     -16.635  -5.983  17.486  1.00 30.00           H  
ATOM    982  HG2 GLU B  64     -14.970  -5.506  17.336  1.00 30.00           H  
ATOM    983  N   ASP B  65     -14.198  -9.959  19.715  1.00 30.00           N  
ATOM    984  CA  ASP B  65     -14.142 -11.415  19.893  1.00 30.00           C  
ATOM    985  C   ASP B  65     -14.760 -12.159  18.692  1.00 30.00           C  
ATOM    986  O   ASP B  65     -15.782 -11.725  18.161  1.00 30.00           O  
ATOM    987  CB  ASP B  65     -14.774 -11.930  21.219  1.00 30.00           C  
ATOM    988  CG  ASP B  65     -16.223 -11.516  21.560  1.00 30.00           C  
ATOM    989  OD1 ASP B  65     -16.578 -10.329  21.378  1.00 30.00           O  
ATOM    990  OD2 ASP B  65     -16.931 -12.381  22.121  1.00 30.00           O1-
ATOM    991  H   ASP B  65     -14.867  -9.481  20.305  1.00 30.00           H  
ATOM    992  HA  ASP B  65     -13.082 -11.675  19.932  1.00 30.00           H  
ATOM    993  HB3 ASP B  65     -14.158 -11.575  22.046  1.00 30.00           H  
ATOM    994  HB2 ASP B  65     -14.688 -13.019  21.253  1.00 30.00           H  
ATOM    995  N   VAL B  66     -14.123 -13.275  18.305  1.00 30.00           N  
ATOM    996  CA  VAL B  66     -14.552 -14.151  17.211  1.00 30.00           C  
ATOM    997  C   VAL B  66     -15.358 -15.350  17.751  1.00 30.00           C  
ATOM    998  O   VAL B  66     -15.239 -15.691  18.930  1.00 30.00           O  
ATOM    999  CB  VAL B  66     -13.322 -14.698  16.430  1.00 30.00           C  
ATOM   1000  CG1 VAL B  66     -12.501 -13.554  15.814  1.00 30.00           C  
ATOM   1001  CG2 VAL B  66     -12.405 -15.658  17.218  1.00 30.00           C  
ATOM   1002  H   VAL B  66     -13.302 -13.574  18.808  1.00 30.00           H  
ATOM   1003  HA  VAL B  66     -15.188 -13.597  16.516  1.00 30.00           H  
ATOM   1004  HB  VAL B  66     -13.705 -15.269  15.582  1.00 30.00           H  
ATOM   1005 HG11 VAL B  66     -11.745 -13.947  15.134  1.00 30.00           H  
ATOM   1006 HG12 VAL B  66     -13.134 -12.871  15.249  1.00 30.00           H  
ATOM   1007 HG13 VAL B  66     -11.985 -12.970  16.577  1.00 30.00           H  
ATOM   1008 HG21 VAL B  66     -11.525 -15.921  16.632  1.00 30.00           H  
ATOM   1009 HG22 VAL B  66     -12.052 -15.204  18.145  1.00 30.00           H  
ATOM   1010 HG23 VAL B  66     -12.906 -16.593  17.471  1.00 30.00           H  
ATOM   1011  N   GLY B  67     -16.148 -15.981  16.865  1.00 30.00           N  
ATOM   1012  CA  GLY B  67     -16.941 -17.171  17.184  1.00 30.00           C  
ATOM   1013  C   GLY B  67     -16.055 -18.426  17.246  1.00 30.00           C  
ATOM   1014  O   GLY B  67     -16.222 -19.241  18.152  1.00 30.00           O  
ATOM   1015  H   GLY B  67     -16.185 -15.650  15.910  1.00 30.00           H  
ATOM   1016  HA3 GLY B  67     -17.695 -17.310  16.409  1.00 30.00           H  
ATOM   1017  HA2 GLY B  67     -17.473 -17.035  18.127  1.00 30.00           H  
ATOM   1018  N   SER B  68     -15.102 -18.557  16.308  1.00 30.00           N  
ATOM   1019  CA  SER B  68     -14.092 -19.616  16.253  1.00 30.00           C  
ATOM   1020  C   SER B  68     -12.955 -19.205  15.299  1.00 30.00           C  
ATOM   1021  O   SER B  68     -13.141 -18.320  14.461  1.00 30.00           O  
ATOM   1022  CB  SER B  68     -14.730 -20.985  15.901  1.00 30.00           C  
ATOM   1023  OG  SER B  68     -15.154 -21.072  14.555  1.00 30.00           O  
ATOM   1024  H   SER B  68     -15.016 -17.848  15.593  1.00 30.00           H  
ATOM   1025  HA  SER B  68     -13.657 -19.690  17.252  1.00 30.00           H  
ATOM   1026  HB3 SER B  68     -15.573 -21.216  16.552  1.00 30.00           H  
ATOM   1027  HB2 SER B  68     -14.000 -21.779  16.066  1.00 30.00           H  
ATOM   1028  HG  SER B  68     -15.890 -20.462  14.432  1.00 30.00           H  
ATOM   1029  N   ASN B  69     -11.793 -19.861  15.453  1.00 30.00           N  
ATOM   1030  CA  ASN B  69     -10.587 -19.595  14.669  1.00 30.00           C  
ATOM   1031  C   ASN B  69      -9.763 -20.886  14.518  1.00 30.00           C  
ATOM   1032  O   ASN B  69      -9.663 -21.667  15.465  1.00 30.00           O  
ATOM   1033  CB  ASN B  69      -9.789 -18.446  15.340  1.00 30.00           C  
ATOM   1034  CG  ASN B  69      -8.492 -18.067  14.614  1.00 30.00           C  
ATOM   1035  OD1 ASN B  69      -8.481 -17.868  13.401  1.00 30.00           O  
ATOM   1036  ND2 ASN B  69      -7.389 -17.976  15.357  1.00 30.00           N  
ATOM   1037  H   ASN B  69     -11.709 -20.585  16.152  1.00 30.00           H  
ATOM   1038  HA  ASN B  69     -10.899 -19.268  13.678  1.00 30.00           H  
ATOM   1039  HB3 ASN B  69      -9.564 -18.709  16.375  1.00 30.00           H  
ATOM   1040  HB2 ASN B  69     -10.407 -17.549  15.380  1.00 30.00           H  
ATOM   1041 HD22 ASN B  69      -6.499 -17.780  14.918  1.00 30.00           H  
ATOM   1042 HD21 ASN B  69      -7.422 -18.147  16.352  1.00 30.00           H  
ATOM   1043  N   LYS B  70      -9.153 -21.042  13.332  1.00 30.00           N  
ATOM   1044  CA  LYS B  70      -8.207 -22.103  12.992  1.00 30.00           C  
ATOM   1045  C   LYS B  70      -7.312 -21.721  11.794  1.00 30.00           C  
ATOM   1046  O   LYS B  70      -6.839 -22.620  11.099  1.00 30.00           O  
ATOM   1047  CB  LYS B  70      -8.927 -23.470  12.841  1.00 30.00           C  
ATOM   1048  CG  LYS B  70     -10.012 -23.541  11.748  1.00 30.00           C  
ATOM   1049  CD  LYS B  70     -10.720 -24.906  11.741  1.00 30.00           C  
ATOM   1050  CE  LYS B  70     -11.910 -24.968  10.771  1.00 30.00           C  
ATOM   1051  NZ  LYS B  70     -12.589 -26.275  10.831  1.00 30.00           N1+
ATOM   1052  H   LYS B  70      -9.330 -20.363  12.602  1.00 30.00           H  
ATOM   1053  HA  LYS B  70      -7.518 -22.194  13.833  1.00 30.00           H  
ATOM   1054  HB3 LYS B  70      -9.377 -23.736  13.798  1.00 30.00           H  
ATOM   1055  HB2 LYS B  70      -8.186 -24.249  12.653  1.00 30.00           H  
ATOM   1056  HG3 LYS B  70      -9.569 -23.353  10.769  1.00 30.00           H  
ATOM   1057  HG2 LYS B  70     -10.749 -22.752  11.909  1.00 30.00           H  
ATOM   1058  HD3 LYS B  70     -11.058 -25.136  12.753  1.00 30.00           H  
ATOM   1059  HD2 LYS B  70      -9.993 -25.677  11.481  1.00 30.00           H  
ATOM   1060  HE3 LYS B  70     -11.575 -24.787   9.749  1.00 30.00           H  
ATOM   1061  HE2 LYS B  70     -12.634 -24.189  11.015  1.00 30.00           H  
ATOM   1062  HZ1 LYS B  70     -13.367 -26.287  10.188  1.00 30.00           H  
ATOM   1063  HZ2 LYS B  70     -11.937 -27.006  10.582  1.00 30.00           H  
ATOM   1064  HZ3 LYS B  70     -12.928 -26.437  11.769  1.00 30.00           H  
ATOM   1065  N   GLY B  71      -7.067 -20.417  11.565  1.00 30.00           N  
ATOM   1066  CA  GLY B  71      -6.213 -19.991  10.459  1.00 30.00           C  
ATOM   1067  C   GLY B  71      -6.048 -18.471  10.460  1.00 30.00           C  
ATOM   1068  O   GLY B  71      -6.629 -17.797   9.612  1.00 30.00           O  
ATOM   1069  H   GLY B  71      -7.452 -19.702  12.168  1.00 30.00           H  
ATOM   1070  HA3 GLY B  71      -6.645 -20.309   9.508  1.00 30.00           H  
ATOM   1071  HA2 GLY B  71      -5.232 -20.461  10.541  1.00 30.00           H  
ATOM   1072  N   ALA B  72      -5.217 -17.954  11.378  1.00 30.00           N  
ATOM   1073  CA  ALA B  72      -4.768 -16.563  11.443  1.00 30.00           C  
ATOM   1074  C   ALA B  72      -3.233 -16.532  11.520  1.00 30.00           C  
ATOM   1075  O   ALA B  72      -2.655 -17.290  12.300  1.00 30.00           O  
ATOM   1076  CB  ALA B  72      -5.398 -15.879  12.668  1.00 30.00           C  
ATOM   1077  H   ALA B  72      -4.795 -18.568  12.063  1.00 30.00           H  
ATOM   1078  HA  ALA B  72      -5.088 -16.018  10.557  1.00 30.00           H  
ATOM   1079  HB1 ALA B  72      -5.052 -14.851  12.769  1.00 30.00           H  
ATOM   1080  HB2 ALA B  72      -6.485 -15.850  12.583  1.00 30.00           H  
ATOM   1081  HB3 ALA B  72      -5.157 -16.400  13.594  1.00 30.00           H  
ATOM   1082  N   ILE B  73      -2.604 -15.656  10.717  1.00 30.00           N  
ATOM   1083  CA  ILE B  73      -1.154 -15.423  10.698  1.00 30.00           C  
ATOM   1084  C   ILE B  73      -0.908 -13.902  10.605  1.00 30.00           C  
ATOM   1085  O   ILE B  73      -1.630 -13.221   9.877  1.00 30.00           O  
ATOM   1086  CB  ILE B  73      -0.438 -16.136   9.499  1.00 30.00           C  
ATOM   1087  CG1 ILE B  73      -0.730 -17.660   9.471  1.00 30.00           C  
ATOM   1088  CG2 ILE B  73       1.091 -15.881   9.487  1.00 30.00           C  
ATOM   1089  CD1 ILE B  73      -0.090 -18.430   8.305  1.00 30.00           C  
ATOM   1090  H   ILE B  73      -3.146 -15.080  10.087  1.00 30.00           H  
ATOM   1091  HA  ILE B  73      -0.719 -15.771  11.634  1.00 30.00           H  
ATOM   1092  HB  ILE B  73      -0.839 -15.717   8.576  1.00 30.00           H  
ATOM   1093 HG13 ILE B  73      -1.805 -17.834   9.420  1.00 30.00           H  
ATOM   1094 HG12 ILE B  73      -0.401 -18.110  10.405  1.00 30.00           H  
ATOM   1095 HG21 ILE B  73       1.553 -16.208  10.419  1.00 30.00           H  
ATOM   1096 HG22 ILE B  73       1.589 -16.410   8.677  1.00 30.00           H  
ATOM   1097 HG23 ILE B  73       1.337 -14.829   9.346  1.00 30.00           H  
ATOM   1098 HD11 ILE B  73      -0.140 -17.862   7.376  1.00 30.00           H  
ATOM   1099 HD12 ILE B  73       0.955 -18.663   8.510  1.00 30.00           H  
ATOM   1100 HD13 ILE B  73      -0.600 -19.378   8.137  1.00 30.00           H  
ATOM   1101  N   ILE B  74       0.097 -13.395  11.342  1.00 30.00           N  
ATOM   1102  CA  ILE B  74       0.408 -11.963  11.440  1.00 30.00           C  
ATOM   1103  C   ILE B  74       1.922 -11.704  11.589  1.00 30.00           C  
ATOM   1104  O   ILE B  74       2.615 -12.467  12.257  1.00 30.00           O  
ATOM   1105  CB  ILE B  74      -0.421 -11.256  12.566  1.00 30.00           C  
ATOM   1106  CG1 ILE B  74      -0.004  -9.793  12.877  1.00 30.00           C  
ATOM   1107  CG2 ILE B  74      -0.522 -12.073  13.866  1.00 30.00           C  
ATOM   1108  CD1 ILE B  74      -1.113  -8.945  13.521  1.00 30.00           C  
ATOM   1109  H   ILE B  74       0.650 -14.005  11.927  1.00 30.00           H  
ATOM   1110  HA  ILE B  74       0.123 -11.507  10.494  1.00 30.00           H  
ATOM   1111  HB  ILE B  74      -1.434 -11.199  12.172  1.00 30.00           H  
ATOM   1112 HG13 ILE B  74       0.289  -9.286  11.957  1.00 30.00           H  
ATOM   1113 HG12 ILE B  74       0.878  -9.781  13.519  1.00 30.00           H  
ATOM   1114 HG21 ILE B  74      -1.063 -13.004  13.704  1.00 30.00           H  
ATOM   1115 HG22 ILE B  74       0.462 -12.317  14.257  1.00 30.00           H  
ATOM   1116 HG23 ILE B  74      -1.066 -11.537  14.641  1.00 30.00           H  
ATOM   1117 HD11 ILE B  74      -1.347  -9.276  14.532  1.00 30.00           H  
ATOM   1118 HD12 ILE B  74      -0.810  -7.900  13.582  1.00 30.00           H  
ATOM   1119 HD13 ILE B  74      -2.028  -8.974  12.931  1.00 30.00           H  
ATOM   1120  N   GLY B  75       2.408 -10.622  10.959  1.00 30.00           N  
ATOM   1121  CA  GLY B  75       3.794 -10.182  11.078  1.00 30.00           C  
ATOM   1122  C   GLY B  75       3.960  -8.813  10.409  1.00 30.00           C  
ATOM   1123  O   GLY B  75       2.988  -8.080  10.226  1.00 30.00           O  
ATOM   1124  H   GLY B  75       1.793 -10.043  10.403  1.00 30.00           H  
ATOM   1125  HA3 GLY B  75       4.466 -10.915  10.629  1.00 30.00           H  
ATOM   1126  HA2 GLY B  75       4.047 -10.077  12.129  1.00 30.00           H  
ATOM   1127  N   LEU B  76       5.215  -8.475  10.066  1.00 30.00           N  
ATOM   1128  CA  LEU B  76       5.572  -7.355   9.185  1.00 30.00           C  
ATOM   1129  C   LEU B  76       6.022  -7.909   7.822  1.00 30.00           C  
ATOM   1130  O   LEU B  76       5.659  -7.359   6.788  1.00 30.00           O  
ATOM   1131  CB  LEU B  76       6.707  -6.501   9.800  1.00 30.00           C  
ATOM   1132  CG  LEU B  76       6.464  -5.924  11.214  1.00 30.00           C  
ATOM   1133  CD1 LEU B  76       7.678  -5.095  11.680  1.00 30.00           C  
ATOM   1134  CD2 LEU B  76       5.171  -5.096  11.321  1.00 30.00           C  
ATOM   1135  H   LEU B  76       5.973  -9.099  10.304  1.00 30.00           H  
ATOM   1136  HA  LEU B  76       4.707  -6.714   9.002  1.00 30.00           H  
ATOM   1137  HB3 LEU B  76       6.911  -5.670   9.123  1.00 30.00           H  
ATOM   1138  HB2 LEU B  76       7.626  -7.088   9.829  1.00 30.00           H  
ATOM   1139  HG  LEU B  76       6.359  -6.765  11.901  1.00 30.00           H  
ATOM   1140 HD11 LEU B  76       8.227  -5.600  12.474  1.00 30.00           H  
ATOM   1141 HD12 LEU B  76       8.381  -4.913  10.868  1.00 30.00           H  
ATOM   1142 HD13 LEU B  76       7.384  -4.118  12.066  1.00 30.00           H  
ATOM   1143 HD21 LEU B  76       5.235  -4.183  10.729  1.00 30.00           H  
ATOM   1144 HD22 LEU B  76       4.297  -5.652  10.987  1.00 30.00           H  
ATOM   1145 HD23 LEU B  76       4.983  -4.805  12.355  1.00 30.00           H  
ATOM   1146  N   MET B  77       6.774  -9.014   7.852  1.00 30.00           N  
ATOM   1147  CA  MET B  77       7.131  -9.839   6.709  1.00 30.00           C  
ATOM   1148  C   MET B  77       6.449 -11.200   6.904  1.00 30.00           C  
ATOM   1149  O   MET B  77       6.554 -11.784   7.984  1.00 30.00           O  
ATOM   1150  CB  MET B  77       8.665  -9.983   6.666  1.00 30.00           C  
ATOM   1151  CG  MET B  77       9.372  -8.957   5.772  1.00 30.00           C  
ATOM   1152  SD  MET B  77      11.179  -9.082   5.872  1.00 30.00           S  
ATOM   1153  CE  MET B  77      11.658  -8.129   4.412  1.00 30.00           C  
ATOM   1154  H   MET B  77       7.067  -9.386   8.746  1.00 30.00           H  
ATOM   1155  HA  MET B  77       6.787  -9.398   5.773  1.00 30.00           H  
ATOM   1156  HB3 MET B  77       8.935 -10.981   6.329  1.00 30.00           H  
ATOM   1157  HB2 MET B  77       9.072  -9.900   7.671  1.00 30.00           H  
ATOM   1158  HG3 MET B  77       9.080  -7.946   6.052  1.00 30.00           H  
ATOM   1159  HG2 MET B  77       9.067  -9.100   4.735  1.00 30.00           H  
ATOM   1160  HE1 MET B  77      11.287  -8.606   3.505  1.00 30.00           H  
ATOM   1161  HE2 MET B  77      11.258  -7.117   4.468  1.00 30.00           H  
ATOM   1162  HE3 MET B  77      12.744  -8.069   4.354  1.00 30.00           H  
ATOM   1163  N   VAL B  78       5.774 -11.676   5.850  1.00 30.00           N  
ATOM   1164  CA  VAL B  78       5.143 -12.992   5.777  1.00 30.00           C  
ATOM   1165  C   VAL B  78       5.419 -13.562   4.371  1.00 30.00           C  
ATOM   1166  O   VAL B  78       4.989 -12.979   3.376  1.00 30.00           O  
ATOM   1167  CB  VAL B  78       3.617 -12.956   6.103  1.00 30.00           C  
ATOM   1168  CG1 VAL B  78       3.344 -12.656   7.589  1.00 30.00           C  
ATOM   1169  CG2 VAL B  78       2.778 -12.012   5.224  1.00 30.00           C  
ATOM   1170  H   VAL B  78       5.719 -11.120   5.006  1.00 30.00           H  
ATOM   1171  HA  VAL B  78       5.616 -13.648   6.504  1.00 30.00           H  
ATOM   1172  HB  VAL B  78       3.232 -13.962   5.932  1.00 30.00           H  
ATOM   1173 HG11 VAL B  78       2.284 -12.761   7.823  1.00 30.00           H  
ATOM   1174 HG12 VAL B  78       3.887 -13.335   8.242  1.00 30.00           H  
ATOM   1175 HG13 VAL B  78       3.635 -11.638   7.852  1.00 30.00           H  
ATOM   1176 HG21 VAL B  78       2.690 -12.384   4.207  1.00 30.00           H  
ATOM   1177 HG22 VAL B  78       1.763 -11.913   5.608  1.00 30.00           H  
ATOM   1178 HG23 VAL B  78       3.209 -11.012   5.186  1.00 30.00           H  
ATOM   1179  N   GLY B  79       6.229 -14.631   4.314  1.00 30.00           N  
ATOM   1180  CA  GLY B  79       6.819 -15.133   3.075  1.00 30.00           C  
ATOM   1181  C   GLY B  79       6.506 -16.621   2.948  1.00 30.00           C  
ATOM   1182  O   GLY B  79       6.969 -17.413   3.763  1.00 30.00           O  
ATOM   1183  H   GLY B  79       6.534 -15.068   5.174  1.00 30.00           H  
ATOM   1184  HA3 GLY B  79       7.901 -15.009   3.132  1.00 30.00           H  
ATOM   1185  HA2 GLY B  79       6.493 -14.582   2.194  1.00 30.00           H  
ATOM   1186  N   GLY B  80       5.756 -16.997   1.899  1.00 30.00           N  
ATOM   1187  CA  GLY B  80       5.423 -18.372   1.517  1.00 30.00           C  
ATOM   1188  C   GLY B  80       4.590 -19.146   2.554  1.00 30.00           C  
ATOM   1189  O   GLY B  80       4.468 -20.361   2.415  1.00 30.00           O  
ATOM   1190  H   GLY B  80       5.433 -16.275   1.265  1.00 30.00           H  
ATOM   1191  HA3 GLY B  80       6.343 -18.921   1.316  1.00 30.00           H  
ATOM   1192  HA2 GLY B  80       4.865 -18.342   0.581  1.00 30.00           H  
ATOM   1193  N   VAL B  81       4.049 -18.474   3.588  1.00 30.00           N  
ATOM   1194  CA  VAL B  81       3.306 -19.087   4.689  1.00 30.00           C  
ATOM   1195  C   VAL B  81       1.940 -19.617   4.212  1.00 30.00           C  
ATOM   1196  O   VAL B  81       1.261 -18.951   3.430  1.00 30.00           O  
ATOM   1197  CB  VAL B  81       3.112 -18.101   5.876  1.00 30.00           C  
ATOM   1198  CG1 VAL B  81       4.463 -17.621   6.428  1.00 30.00           C  
ATOM   1199  CG2 VAL B  81       2.200 -16.892   5.598  1.00 30.00           C  
ATOM   1200  H   VAL B  81       4.188 -17.477   3.651  1.00 30.00           H  
ATOM   1201  HA  VAL B  81       3.902 -19.930   5.044  1.00 30.00           H  
ATOM   1202  HB  VAL B  81       2.642 -18.666   6.683  1.00 30.00           H  
ATOM   1203 HG11 VAL B  81       5.105 -18.456   6.706  1.00 30.00           H  
ATOM   1204 HG12 VAL B  81       5.002 -17.020   5.697  1.00 30.00           H  
ATOM   1205 HG13 VAL B  81       4.320 -16.999   7.310  1.00 30.00           H  
ATOM   1206 HG21 VAL B  81       2.175 -16.210   6.447  1.00 30.00           H  
ATOM   1207 HG22 VAL B  81       2.553 -16.325   4.741  1.00 30.00           H  
ATOM   1208 HG23 VAL B  81       1.172 -17.195   5.408  1.00 30.00           H  
ATOM   1209  N   VAL B  82       1.605 -20.838   4.650  1.00 30.00           N  
ATOM   1210  CA  VAL B  82       0.508 -21.629   4.106  1.00 30.00           C  
ATOM   1211  C   VAL B  82      -0.544 -21.881   5.195  1.00 30.00           C  
ATOM   1212  O   VAL B  82      -0.227 -22.471   6.226  1.00 30.00           O  
ATOM   1213  CB  VAL B  82       1.016 -23.008   3.584  1.00 30.00           C  
ATOM   1214  CG1 VAL B  82      -0.099 -23.898   2.994  1.00 30.00           C  
ATOM   1215  CG2 VAL B  82       2.159 -22.859   2.563  1.00 30.00           C  
ATOM   1216  H   VAL B  82       2.198 -21.305   5.325  1.00 30.00           H  
ATOM   1217  HA  VAL B  82       0.033 -21.106   3.277  1.00 30.00           H  
ATOM   1218  HB  VAL B  82       1.438 -23.562   4.422  1.00 30.00           H  
ATOM   1219 HG11 VAL B  82      -0.644 -23.382   2.203  1.00 30.00           H  
ATOM   1220 HG12 VAL B  82       0.311 -24.814   2.570  1.00 30.00           H  
ATOM   1221 HG13 VAL B  82      -0.823 -24.203   3.750  1.00 30.00           H  
ATOM   1222 HG21 VAL B  82       3.052 -22.450   3.034  1.00 30.00           H  
ATOM   1223 HG22 VAL B  82       2.443 -23.822   2.139  1.00 30.00           H  
ATOM   1224 HG23 VAL B  82       1.882 -22.201   1.739  1.00 30.00           H  
ATOM   1225  N   ILE B  83      -1.789 -21.473   4.913  1.00 30.00           N  
ATOM   1226  CA  ILE B  83      -2.969 -21.898   5.660  1.00 30.00           C  
ATOM   1227  C   ILE B  83      -3.665 -22.978   4.816  1.00 30.00           C  
ATOM   1228  O   ILE B  83      -3.896 -22.766   3.626  1.00 30.00           O  
ATOM   1229  CB  ILE B  83      -3.965 -20.730   5.932  1.00 30.00           C  
ATOM   1230  CG1 ILE B  83      -3.254 -19.596   6.708  1.00 30.00           C  
ATOM   1231  CG2 ILE B  83      -5.230 -21.207   6.688  1.00 30.00           C  
ATOM   1232  CD1 ILE B  83      -4.112 -18.358   6.990  1.00 30.00           C  
ATOM   1233  H   ILE B  83      -1.966 -20.969   4.053  1.00 30.00           H  
ATOM   1234  HA  ILE B  83      -2.683 -22.331   6.620  1.00 30.00           H  
ATOM   1235  HB  ILE B  83      -4.288 -20.315   4.976  1.00 30.00           H  
ATOM   1236 HG13 ILE B  83      -2.372 -19.263   6.162  1.00 30.00           H  
ATOM   1237 HG12 ILE B  83      -2.884 -19.989   7.652  1.00 30.00           H  
ATOM   1238 HG21 ILE B  83      -5.801 -21.942   6.121  1.00 30.00           H  
ATOM   1239 HG22 ILE B  83      -4.969 -21.657   7.646  1.00 30.00           H  
ATOM   1240 HG23 ILE B  83      -5.921 -20.391   6.888  1.00 30.00           H  
ATOM   1241 HD11 ILE B  83      -4.892 -18.566   7.720  1.00 30.00           H  
ATOM   1242 HD12 ILE B  83      -3.495 -17.563   7.406  1.00 30.00           H  
ATOM   1243 HD13 ILE B  83      -4.585 -17.980   6.085  1.00 30.00           H  
ATOM   1244  N   ALA B  84      -3.964 -24.119   5.451  1.00 30.00           N  
ATOM   1245  CA  ALA B  84      -4.568 -25.287   4.816  1.00 30.00           C  
ATOM   1246  C   ALA B  84      -5.356 -26.108   5.852  1.00 30.00           C  
ATOM   1247  O   ALA B  84      -6.374 -25.357   6.367  1.00 30.00           O  
ATOM   1248  OXT ALA B  84      -5.108 -27.258   6.150  1.00 30.00           O  
ATOM   1249  CB  ALA B  84      -3.472 -26.098   4.093  1.00 30.00           C  
ATOM   1250  H   ALA B  84      -3.718 -24.228   6.427  1.00 30.00           H  
ATOM   1251  HA  ALA B  84      -5.291 -24.961   4.065  1.00 30.00           H  
ATOM   1253  HB1 ALA B  84      -3.007 -25.514   3.299  1.00 30.00           H  
ATOM   1254  HB2 ALA B  84      -2.685 -26.406   4.782  1.00 30.00           H  
ATOM   1255  HB3 ALA B  84      -3.884 -26.997   3.633  1.00 30.00           H  
TER    1256      ALA B  84
ATOM   1257  N   ASP C  85      15.483  23.000   3.894  1.00110.00           N  
ATOM   1258  CA  ASP C  85      16.936  23.177   4.077  1.00110.00           C  
ATOM   1259  C   ASP C  85      17.164  24.513   4.835  1.00110.00           C  
ATOM   1260  O   ASP C  85      17.715  24.490   5.937  1.00110.00           O  
ATOM   1261  CB  ASP C  85      17.738  22.907   2.761  1.00110.00           C  
ATOM   1262  CG  ASP C  85      18.960  23.782   2.436  1.00110.00           C  
ATOM   1263  OD1 ASP C  85      18.790  24.739   1.648  1.00110.00           O  
ATOM   1264  OD2 ASP C  85      20.021  23.539   3.050  1.00110.00           O1-
ATOM   1265  H1  ASP C  85      15.110  23.560   3.140  1.00110.00           H  
ATOM   1266  H2  ASP C  85      14.955  23.227   4.729  1.00110.00           H  
ATOM   1267  HA  ASP C  85      17.260  22.400   4.771  1.00110.00           H  
ATOM   1268  HB3 ASP C  85      17.060  22.973   1.908  1.00110.00           H  
ATOM   1269  HB2 ASP C  85      18.064  21.865   2.759  1.00110.00           H  
ATOM   1270  N   ALA C  86      16.723  25.642   4.245  1.00110.00           N  
ATOM   1271  CA  ALA C  86      16.575  26.928   4.935  1.00110.00           C  
ATOM   1272  C   ALA C  86      15.305  26.936   5.806  1.00110.00           C  
ATOM   1273  O   ALA C  86      15.311  27.504   6.897  1.00110.00           O  
ATOM   1274  CB  ALA C  86      16.528  28.058   3.895  1.00110.00           C  
ATOM   1275  H   ALA C  86      16.323  25.587   3.320  1.00110.00           H  
ATOM   1276  HA  ALA C  86      17.438  27.091   5.583  1.00110.00           H  
ATOM   1277  HB1 ALA C  86      15.686  27.940   3.212  1.00110.00           H  
ATOM   1278  HB2 ALA C  86      16.434  29.032   4.376  1.00110.00           H  
ATOM   1279  HB3 ALA C  86      17.440  28.075   3.298  1.00110.00           H  
ATOM   1280  N   GLU C  87      14.262  26.256   5.306  1.00110.00           N  
ATOM   1281  CA  GLU C  87      13.029  25.908   5.993  1.00110.00           C  
ATOM   1282  C   GLU C  87      13.302  24.614   6.771  1.00110.00           C  
ATOM   1283  O   GLU C  87      13.575  23.582   6.154  1.00110.00           O  
ATOM   1284  CB  GLU C  87      11.874  25.700   4.971  1.00110.00           C  
ATOM   1285  CG  GLU C  87      11.815  26.684   3.772  1.00110.00           C  
ATOM   1286  CD  GLU C  87      12.686  26.321   2.550  1.00110.00           C  
ATOM   1287  OE1 GLU C  87      12.577  27.050   1.540  1.00110.00           O  
ATOM   1288  OE2 GLU C  87      13.457  25.338   2.620  1.00110.00           O1-
ATOM   1289  H   GLU C  87      14.350  25.846   4.385  1.00110.00           H  
ATOM   1290  HA  GLU C  87      12.759  26.717   6.675  1.00110.00           H  
ATOM   1291  HB3 GLU C  87      10.939  25.812   5.521  1.00110.00           H  
ATOM   1292  HB2 GLU C  87      11.842  24.676   4.600  1.00110.00           H  
ATOM   1293  HG3 GLU C  87      12.070  27.690   4.107  1.00110.00           H  
ATOM   1294  HG2 GLU C  87      10.782  26.738   3.426  1.00110.00           H  
ATOM   1295  N   PHE C  88      13.240  24.689   8.106  1.00110.00           N  
ATOM   1296  CA  PHE C  88      13.435  23.537   8.977  1.00110.00           C  
ATOM   1297  C   PHE C  88      12.717  23.759  10.307  1.00110.00           C  
ATOM   1298  O   PHE C  88      12.967  24.757  10.984  1.00110.00           O  
ATOM   1299  CB  PHE C  88      14.937  23.192   9.138  1.00110.00           C  
ATOM   1300  CG  PHE C  88      15.250  22.031  10.074  1.00110.00           C  
ATOM   1301  CD1 PHE C  88      14.871  20.718   9.722  1.00110.00           C  
ATOM   1302  CD2 PHE C  88      15.837  22.258  11.338  1.00110.00           C  
ATOM   1303  CE1 PHE C  88      15.115  19.665  10.594  1.00110.00           C  
ATOM   1304  CE2 PHE C  88      16.075  21.190  12.194  1.00110.00           C  
ATOM   1305  CZ  PHE C  88      15.716  19.901  11.823  1.00110.00           C  
ATOM   1306  H   PHE C  88      13.030  25.565   8.562  1.00110.00           H  
ATOM   1307  HA  PHE C  88      12.966  22.675   8.498  1.00110.00           H  
ATOM   1308  HB3 PHE C  88      15.492  24.075   9.458  1.00110.00           H  
ATOM   1309  HB2 PHE C  88      15.347  22.925   8.162  1.00110.00           H  
ATOM   1310  HD1 PHE C  88      14.391  20.527   8.773  1.00110.00           H  
ATOM   1311  HD2 PHE C  88      16.106  23.259  11.642  1.00110.00           H  
ATOM   1312  HE1 PHE C  88      14.825  18.661  10.323  1.00110.00           H  
ATOM   1313  HE2 PHE C  88      16.530  21.364  13.158  1.00110.00           H  
ATOM   1314  HZ  PHE C  88      15.885  19.077  12.498  1.00110.00           H  
ATOM   1315  N   ARG C  89      11.871  22.784  10.654  1.00110.00           N  
ATOM   1316  CA  ARG C  89      11.292  22.588  11.974  1.00110.00           C  
ATOM   1317  C   ARG C  89      11.957  21.327  12.553  1.00110.00           C  
ATOM   1318  O   ARG C  89      12.143  20.364  11.813  1.00110.00           O  
ATOM   1319  CB  ARG C  89       9.765  22.445  11.801  1.00110.00           C  
ATOM   1320  CG  ARG C  89       8.978  22.280  13.109  1.00110.00           C  
ATOM   1321  CD  ARG C  89       7.475  22.070  12.863  1.00110.00           C  
ATOM   1322  NE  ARG C  89       6.727  21.964  14.126  1.00110.00           N  
ATOM   1323  CZ  ARG C  89       5.431  21.635  14.287  1.00110.00           C  
ATOM   1324  NH1 ARG C  89       4.623  21.384  13.246  1.00110.00           N  
ATOM   1325  NH2 ARG C  89       4.936  21.544  15.526  1.00110.00           N1+
ATOM   1326  H   ARG C  89      11.730  22.015  10.015  1.00110.00           H  
ATOM   1327  HA  ARG C  89      11.503  23.440  12.623  1.00110.00           H  
ATOM   1328  HB3 ARG C  89       9.553  21.599  11.145  1.00110.00           H  
ATOM   1329  HB2 ARG C  89       9.387  23.327  11.282  1.00110.00           H  
ATOM   1330  HG3 ARG C  89       9.151  23.121  13.782  1.00110.00           H  
ATOM   1331  HG2 ARG C  89       9.364  21.401  13.622  1.00110.00           H  
ATOM   1332  HD3 ARG C  89       7.341  21.122  12.339  1.00110.00           H  
ATOM   1333  HD2 ARG C  89       7.064  22.849  12.220  1.00110.00           H  
ATOM   1334  HE  ARG C  89       7.282  22.103  14.964  1.00110.00           H  
ATOM   1335 HH12 ARG C  89       3.657  21.128  13.392  1.00110.00           H  
ATOM   1336 HH11 ARG C  89       4.984  21.445  12.305  1.00110.00           H  
ATOM   1337 HH22 ARG C  89       3.970  21.298  15.683  1.00110.00           H  
ATOM   1338 HH21 ARG C  89       5.555  21.648  16.323  1.00110.00           H  
ATOM   1339  N   HIS C  90      12.317  21.361  13.846  1.00110.00           N  
ATOM   1340  CA  HIS C  90      13.028  20.279  14.545  1.00110.00           C  
ATOM   1341  C   HIS C  90      12.062  19.322  15.287  1.00110.00           C  
ATOM   1342  O   HIS C  90      12.512  18.292  15.788  1.00110.00           O  
ATOM   1343  CB  HIS C  90      14.065  20.936  15.493  1.00110.00           C  
ATOM   1344  CG  HIS C  90      15.284  20.125  15.893  1.00110.00           C  
ATOM   1345  ND1 HIS C  90      15.235  18.805  16.306  1.00110.00           N  
ATOM   1346  CD2 HIS C  90      16.618  20.469  15.962  1.00110.00           C  
ATOM   1347  CE1 HIS C  90      16.478  18.424  16.606  1.00110.00           C  
ATOM   1348  NE2 HIS C  90      17.372  19.388  16.427  1.00110.00           N  
ATOM   1349  H   HIS C  90      12.131  22.191  14.392  1.00110.00           H  
ATOM   1350  HA  HIS C  90      13.576  19.687  13.809  1.00110.00           H  
ATOM   1351  HB3 HIS C  90      13.572  21.270  16.407  1.00110.00           H  
ATOM   1352  HB2 HIS C  90      14.452  21.843  15.026  1.00110.00           H  
ATOM   1353  HD1 HIS C  90      14.398  18.238  16.367  1.00110.00           H  
ATOM   1354  HD2 HIS C  90      17.090  21.412  15.728  1.00110.00           H  
ATOM   1355  HE1 HIS C  90      16.730  17.434  16.956  1.00110.00           H  
ATOM   1356  N   ASP C  91      10.760  19.650  15.331  1.00110.00           N  
ATOM   1357  CA  ASP C  91       9.729  18.908  16.063  1.00110.00           C  
ATOM   1358  C   ASP C  91       8.525  18.586  15.151  1.00110.00           C  
ATOM   1359  O   ASP C  91       8.494  18.976  13.983  1.00110.00           O  
ATOM   1360  CB  ASP C  91       9.297  19.661  17.356  1.00110.00           C  
ATOM   1361  CG  ASP C  91       8.469  20.945  17.161  1.00110.00           C  
ATOM   1362  OD1 ASP C  91       8.982  21.897  16.530  1.00110.00           O  
ATOM   1363  OD2 ASP C  91       7.296  20.931  17.595  1.00110.00           O1-
ATOM   1364  H   ASP C  91      10.449  20.502  14.887  1.00110.00           H  
ATOM   1365  HA  ASP C  91      10.124  17.938  16.369  1.00110.00           H  
ATOM   1366  HB3 ASP C  91      10.200  19.963  17.889  1.00110.00           H  
ATOM   1367  HB2 ASP C  91       8.793  18.974  18.039  1.00110.00           H  
ATOM   1368  N   SER C  92       7.546  17.881  15.738  1.00110.00           N  
ATOM   1369  CA  SER C  92       6.230  17.593  15.161  1.00110.00           C  
ATOM   1370  C   SER C  92       5.175  17.307  16.253  1.00110.00           C  
ATOM   1371  O   SER C  92       4.008  17.634  16.038  1.00110.00           O  
ATOM   1372  CB  SER C  92       6.323  16.507  14.065  1.00110.00           C  
ATOM   1373  OG  SER C  92       6.719  15.254  14.586  1.00110.00           O  
ATOM   1374  H   SER C  92       7.659  17.621  16.706  1.00110.00           H  
ATOM   1375  HA  SER C  92       5.898  18.511  14.671  1.00110.00           H  
ATOM   1376  HB3 SER C  92       7.016  16.801  13.278  1.00110.00           H  
ATOM   1377  HB2 SER C  92       5.352  16.381  13.584  1.00110.00           H  
ATOM   1378  HG  SER C  92       7.658  15.287  14.783  1.00110.00           H  
ATOM   1379  N   GLY C  93       5.602  16.793  17.422  1.00110.00           N  
ATOM   1380  CA  GLY C  93       4.811  16.777  18.656  1.00110.00           C  
ATOM   1381  C   GLY C  93       3.853  15.579  18.769  1.00110.00           C  
ATOM   1382  O   GLY C  93       4.021  14.560  18.100  1.00110.00           O  
ATOM   1383  H   GLY C  93       6.557  16.479  17.502  1.00110.00           H  
ATOM   1384  HA3 GLY C  93       4.250  17.709  18.748  1.00110.00           H  
ATOM   1385  HA2 GLY C  93       5.500  16.745  19.500  1.00110.00           H  
ATOM   1386  N   TYR C  94       2.872  15.735  19.680  1.00110.00           N  
ATOM   1387  CA  TYR C  94       1.823  14.786  20.088  1.00110.00           C  
ATOM   1388  C   TYR C  94       1.068  14.164  18.896  1.00110.00           C  
ATOM   1389  O   TYR C  94       0.679  14.890  17.981  1.00110.00           O  
ATOM   1390  CB  TYR C  94       0.871  15.547  21.046  1.00110.00           C  
ATOM   1391  CG  TYR C  94      -0.234  14.753  21.733  1.00110.00           C  
ATOM   1392  CD1 TYR C  94      -1.441  14.471  21.059  1.00110.00           C  
ATOM   1393  CD2 TYR C  94      -0.078  14.339  23.074  1.00110.00           C  
ATOM   1394  CE1 TYR C  94      -2.478  13.776  21.712  1.00110.00           C  
ATOM   1395  CE2 TYR C  94      -1.119  13.655  23.733  1.00110.00           C  
ATOM   1396  CZ  TYR C  94      -2.320  13.374  23.053  1.00110.00           C  
ATOM   1397  OH  TYR C  94      -3.328  12.719  23.696  1.00110.00           O  
ATOM   1398  H   TYR C  94       2.835  16.617  20.169  1.00110.00           H  
ATOM   1399  HA  TYR C  94       2.315  13.988  20.646  1.00110.00           H  
ATOM   1400  HB3 TYR C  94       0.402  16.374  20.511  1.00110.00           H  
ATOM   1401  HB2 TYR C  94       1.466  16.015  21.831  1.00110.00           H  
ATOM   1402  HD1 TYR C  94      -1.579  14.788  20.035  1.00110.00           H  
ATOM   1403  HD2 TYR C  94       0.837  14.553  23.607  1.00110.00           H  
ATOM   1404  HE1 TYR C  94      -3.394  13.563  21.182  1.00110.00           H  
ATOM   1405  HE2 TYR C  94      -0.994  13.346  24.760  1.00110.00           H  
ATOM   1406  HH  TYR C  94      -4.104  12.573  23.148  1.00110.00           H  
ATOM   1407  N   GLU C  95       0.890  12.833  18.940  1.00 30.00           N  
ATOM   1408  CA  GLU C  95       0.374  12.018  17.837  1.00 30.00           C  
ATOM   1409  C   GLU C  95      -1.103  12.300  17.510  1.00 30.00           C  
ATOM   1410  O   GLU C  95      -1.943  12.228  18.407  1.00 30.00           O  
ATOM   1411  CB  GLU C  95       0.577  10.515  18.161  1.00 30.00           C  
ATOM   1412  CG  GLU C  95       1.976  10.087  18.676  1.00 30.00           C  
ATOM   1413  CD  GLU C  95       3.174  10.334  17.741  1.00 30.00           C  
ATOM   1414  OE1 GLU C  95       4.309  10.130  18.224  1.00 30.00           O  
ATOM   1415  OE2 GLU C  95       2.962  10.695  16.562  1.00 30.00           O1-
ATOM   1416  H   GLU C  95       1.218  12.317  19.743  1.00 30.00           H  
ATOM   1417  HA  GLU C  95       0.959  12.279  16.955  1.00 30.00           H  
ATOM   1418  HB3 GLU C  95       0.347   9.933  17.268  1.00 30.00           H  
ATOM   1419  HB2 GLU C  95      -0.158  10.203  18.905  1.00 30.00           H  
ATOM   1420  HG3 GLU C  95       1.946   9.016  18.883  1.00 30.00           H  
ATOM   1421  HG2 GLU C  95       2.176  10.563  19.636  1.00 30.00           H  
ATOM   1422  N   VAL C  96      -1.378  12.588  16.225  1.00 30.00           N  
ATOM   1423  CA  VAL C  96      -2.722  12.833  15.684  1.00 30.00           C  
ATOM   1424  C   VAL C  96      -2.892  12.354  14.223  1.00 30.00           C  
ATOM   1425  O   VAL C  96      -4.022  12.053  13.838  1.00 30.00           O  
ATOM   1426  CB  VAL C  96      -3.153  14.329  15.762  1.00 30.00           C  
ATOM   1427  CG1 VAL C  96      -3.397  14.805  17.205  1.00 30.00           C  
ATOM   1428  CG2 VAL C  96      -2.210  15.298  15.020  1.00 30.00           C  
ATOM   1429  H   VAL C  96      -0.616  12.640  15.567  1.00 30.00           H  
ATOM   1430  HA  VAL C  96      -3.433  12.246  16.268  1.00 30.00           H  
ATOM   1431  HB  VAL C  96      -4.124  14.410  15.271  1.00 30.00           H  
ATOM   1432 HG11 VAL C  96      -4.073  14.134  17.735  1.00 30.00           H  
ATOM   1433 HG12 VAL C  96      -2.467  14.862  17.770  1.00 30.00           H  
ATOM   1434 HG13 VAL C  96      -3.845  15.799  17.218  1.00 30.00           H  
ATOM   1435 HG21 VAL C  96      -2.146  15.071  13.956  1.00 30.00           H  
ATOM   1436 HG22 VAL C  96      -2.563  16.326  15.107  1.00 30.00           H  
ATOM   1437 HG23 VAL C  96      -1.201  15.263  15.432  1.00 30.00           H  
ATOM   1438  N   HIS C  97      -1.794  12.243  13.446  1.00 30.00           N  
ATOM   1439  CA  HIS C  97      -1.789  11.678  12.086  1.00 30.00           C  
ATOM   1440  C   HIS C  97      -1.961  10.144  12.078  1.00 30.00           C  
ATOM   1441  O   HIS C  97      -2.474   9.610  11.094  1.00 30.00           O  
ATOM   1442  CB  HIS C  97      -0.485  12.108  11.370  1.00 30.00           C  
ATOM   1443  CG  HIS C  97      -0.340  11.705   9.915  1.00 30.00           C  
ATOM   1444  ND1 HIS C  97       0.117  10.441   9.517  1.00 30.00           N  
ATOM   1445  CD2 HIS C  97      -0.582  12.458   8.784  1.00 30.00           C  
ATOM   1446  CE1 HIS C  97       0.105  10.472   8.191  1.00 30.00           C  
ATOM   1447  NE2 HIS C  97      -0.291  11.646   7.703  1.00 30.00           N  
ATOM   1448  H   HIS C  97      -0.896  12.527  13.807  1.00 30.00           H  
ATOM   1449  HA  HIS C  97      -2.630  12.107  11.537  1.00 30.00           H  
ATOM   1450  HB3 HIS C  97       0.378  11.718  11.912  1.00 30.00           H  
ATOM   1451  HB2 HIS C  97      -0.396  13.194  11.414  1.00 30.00           H  
ATOM   1452  HD2 HIS C  97      -0.928  13.475   8.666  1.00 30.00           H  
ATOM   1453  HE1 HIS C  97       0.397   9.637   7.571  1.00 30.00           H  
ATOM   1454  HE2 HIS C  97      -0.347  11.896   6.725  1.00 30.00           H  
ATOM   1455  N   HIS C  98      -1.528   9.489  13.173  1.00 30.00           N  
ATOM   1456  CA  HIS C  98      -1.484   8.044  13.412  1.00 30.00           C  
ATOM   1457  C   HIS C  98      -2.735   7.269  12.959  1.00 30.00           C  
ATOM   1458  O   HIS C  98      -3.845   7.595  13.381  1.00 30.00           O  
ATOM   1459  CB  HIS C  98      -1.143   7.783  14.898  1.00 30.00           C  
ATOM   1460  CG  HIS C  98      -2.018   8.399  15.971  1.00 30.00           C  
ATOM   1461  ND1 HIS C  98      -1.793   8.157  17.314  1.00 30.00           N  
ATOM   1462  CD2 HIS C  98      -3.114   9.234  15.938  1.00 30.00           C  
ATOM   1463  CE1 HIS C  98      -2.711   8.827  18.010  1.00 30.00           C  
ATOM   1464  NE2 HIS C  98      -3.544   9.506  17.236  1.00 30.00           N  
ATOM   1465  H   HIS C  98      -1.148  10.045  13.925  1.00 30.00           H  
ATOM   1466  HA  HIS C  98      -0.643   7.673  12.822  1.00 30.00           H  
ATOM   1467  HB3 HIS C  98      -0.130   8.137  15.084  1.00 30.00           H  
ATOM   1468  HB2 HIS C  98      -1.122   6.707  15.079  1.00 30.00           H  
ATOM   1469  HD2 HIS C  98      -3.631   9.655  15.089  1.00 30.00           H  
ATOM   1470  HE1 HIS C  98      -2.766   8.820  19.089  1.00 30.00           H  
ATOM   1471  HD1 HIS C  98      -1.065   7.566  17.699  1.00 30.00           H  
ATOM   1472  N   GLN C  99      -2.517   6.272  12.087  1.00 30.00           N  
ATOM   1473  CA  GLN C  99      -3.572   5.477  11.467  1.00 30.00           C  
ATOM   1474  C   GLN C  99      -3.810   4.174  12.242  1.00 30.00           C  
ATOM   1475  O   GLN C  99      -2.854   3.539  12.693  1.00 30.00           O  
ATOM   1476  CB  GLN C  99      -3.193   5.209   9.994  1.00 30.00           C  
ATOM   1477  CG  GLN C  99      -4.217   4.367   9.195  1.00 30.00           C  
ATOM   1478  CD  GLN C  99      -3.786   4.073   7.757  1.00 30.00           C  
ATOM   1479  OE1 GLN C  99      -4.600   4.148   6.840  1.00 30.00           O  
ATOM   1480  NE2 GLN C  99      -2.518   3.707   7.551  1.00 30.00           N  
ATOM   1481  H   GLN C  99      -1.573   6.051  11.806  1.00 30.00           H  
ATOM   1482  HA  GLN C  99      -4.493   6.057  11.466  1.00 30.00           H  
ATOM   1483  HB3 GLN C  99      -2.220   4.723   9.975  1.00 30.00           H  
ATOM   1484  HB2 GLN C  99      -3.057   6.166   9.487  1.00 30.00           H  
ATOM   1485  HG3 GLN C  99      -5.183   4.874   9.182  1.00 30.00           H  
ATOM   1486  HG2 GLN C  99      -4.386   3.400   9.664  1.00 30.00           H  
ATOM   1487 HE22 GLN C  99      -2.200   3.490   6.618  1.00 30.00           H  
ATOM   1488 HE21 GLN C  99      -1.870   3.633   8.324  1.00 30.00           H  
ATOM   1489  N   LYS C 100      -5.091   3.779  12.300  1.00 30.00           N  
ATOM   1490  CA  LYS C 100      -5.535   2.478  12.782  1.00 30.00           C  
ATOM   1491  C   LYS C 100      -5.851   1.600  11.559  1.00 30.00           C  
ATOM   1492  O   LYS C 100      -6.760   1.939  10.800  1.00 30.00           O  
ATOM   1493  CB  LYS C 100      -6.784   2.687  13.662  1.00 30.00           C  
ATOM   1494  CG  LYS C 100      -7.120   1.494  14.570  1.00 30.00           C  
ATOM   1495  CD  LYS C 100      -8.443   1.712  15.321  1.00 30.00           C  
ATOM   1496  CE  LYS C 100      -8.755   0.595  16.329  1.00 30.00           C  
ATOM   1497  NZ  LYS C 100     -10.062   0.800  16.979  1.00 30.00           N1+
ATOM   1498  H   LYS C 100      -5.807   4.368  11.898  1.00 30.00           H  
ATOM   1499  HA  LYS C 100      -4.760   2.010  13.389  1.00 30.00           H  
ATOM   1500  HB3 LYS C 100      -7.645   2.950  13.045  1.00 30.00           H  
ATOM   1501  HB2 LYS C 100      -6.621   3.547  14.305  1.00 30.00           H  
ATOM   1502  HG3 LYS C 100      -6.310   1.352  15.288  1.00 30.00           H  
ATOM   1503  HG2 LYS C 100      -7.169   0.577  13.984  1.00 30.00           H  
ATOM   1504  HD3 LYS C 100      -9.250   1.785  14.590  1.00 30.00           H  
ATOM   1505  HD2 LYS C 100      -8.413   2.674  15.833  1.00 30.00           H  
ATOM   1506  HE3 LYS C 100      -7.984   0.560  17.099  1.00 30.00           H  
ATOM   1507  HE2 LYS C 100      -8.763  -0.377  15.835  1.00 30.00           H  
ATOM   1508  HZ1 LYS C 100     -10.235   0.055  17.638  1.00 30.00           H  
ATOM   1509  HZ2 LYS C 100     -10.063   1.686  17.465  1.00 30.00           H  
ATOM   1510  HZ3 LYS C 100     -10.791   0.805  16.280  1.00 30.00           H  
ATOM   1511  N   LEU C 101      -5.107   0.495  11.390  1.00 30.00           N  
ATOM   1512  CA  LEU C 101      -5.361  -0.511  10.356  1.00 30.00           C  
ATOM   1513  C   LEU C 101      -6.179  -1.636  11.001  1.00 30.00           C  
ATOM   1514  O   LEU C 101      -5.612  -2.478  11.697  1.00 30.00           O  
ATOM   1515  CB  LEU C 101      -4.047  -1.063   9.753  1.00 30.00           C  
ATOM   1516  CG  LEU C 101      -3.162  -0.031   9.015  1.00 30.00           C  
ATOM   1517  CD1 LEU C 101      -2.302   0.807   9.986  1.00 30.00           C  
ATOM   1518  CD2 LEU C 101      -2.290  -0.705   7.932  1.00 30.00           C  
ATOM   1519  H   LEU C 101      -4.371   0.280  12.051  1.00 30.00           H  
ATOM   1520  HA  LEU C 101      -5.942  -0.083   9.538  1.00 30.00           H  
ATOM   1521  HB3 LEU C 101      -4.345  -1.836   9.043  1.00 30.00           H  
ATOM   1522  HB2 LEU C 101      -3.452  -1.579  10.504  1.00 30.00           H  
ATOM   1523  HG  LEU C 101      -3.832   0.650   8.487  1.00 30.00           H  
ATOM   1524 HD11 LEU C 101      -1.249   0.818   9.706  1.00 30.00           H  
ATOM   1525 HD12 LEU C 101      -2.637   1.843  10.009  1.00 30.00           H  
ATOM   1526 HD13 LEU C 101      -2.348   0.432  11.008  1.00 30.00           H  
ATOM   1527 HD21 LEU C 101      -1.267  -0.874   8.269  1.00 30.00           H  
ATOM   1528 HD22 LEU C 101      -2.680  -1.674   7.620  1.00 30.00           H  
ATOM   1529 HD23 LEU C 101      -2.240  -0.081   7.038  1.00 30.00           H  
ATOM   1530  N   VAL C 102      -7.500  -1.603  10.788  1.00 30.00           N  
ATOM   1531  CA  VAL C 102      -8.449  -2.520  11.408  1.00 30.00           C  
ATOM   1532  C   VAL C 102      -8.747  -3.681  10.443  1.00 30.00           C  
ATOM   1533  O   VAL C 102      -9.224  -3.441   9.334  1.00 30.00           O  
ATOM   1534  CB  VAL C 102      -9.786  -1.802  11.753  1.00 30.00           C  
ATOM   1535  CG1 VAL C 102     -10.789  -2.726  12.469  1.00 30.00           C  
ATOM   1536  CG2 VAL C 102      -9.558  -0.537  12.599  1.00 30.00           C  
ATOM   1537  H   VAL C 102      -7.897  -0.889  10.189  1.00 30.00           H  
ATOM   1538  HA  VAL C 102      -8.034  -2.915  12.336  1.00 30.00           H  
ATOM   1539  HB  VAL C 102     -10.261  -1.468  10.831  1.00 30.00           H  
ATOM   1540 HG11 VAL C 102     -11.152  -3.517  11.814  1.00 30.00           H  
ATOM   1541 HG12 VAL C 102     -10.339  -3.198  13.343  1.00 30.00           H  
ATOM   1542 HG13 VAL C 102     -11.659  -2.166  12.811  1.00 30.00           H  
ATOM   1543 HG21 VAL C 102     -10.502  -0.057  12.857  1.00 30.00           H  
ATOM   1544 HG22 VAL C 102      -9.046  -0.786  13.527  1.00 30.00           H  
ATOM   1545 HG23 VAL C 102      -8.959   0.205  12.070  1.00 30.00           H  
ATOM   1546  N   PHE C 103      -8.471  -4.911  10.901  1.00 30.00           N  
ATOM   1547  CA  PHE C 103      -8.784  -6.159  10.211  1.00 30.00           C  
ATOM   1548  C   PHE C 103      -9.716  -6.947  11.138  1.00 30.00           C  
ATOM   1549  O   PHE C 103      -9.262  -7.460  12.158  1.00 30.00           O  
ATOM   1550  CB  PHE C 103      -7.464  -6.887   9.857  1.00 30.00           C  
ATOM   1551  CG  PHE C 103      -7.532  -8.210   9.098  1.00 30.00           C  
ATOM   1552  CD1 PHE C 103      -8.663  -8.589   8.340  1.00 30.00           C  
ATOM   1553  CD2 PHE C 103      -6.363  -8.995   8.998  1.00 30.00           C  
ATOM   1554  CE1 PHE C 103      -8.626  -9.736   7.558  1.00 30.00           C  
ATOM   1555  CE2 PHE C 103      -6.342 -10.130   8.198  1.00 30.00           C  
ATOM   1556  CZ  PHE C 103      -7.470 -10.498   7.479  1.00 30.00           C  
ATOM   1557  H   PHE C 103      -8.070  -5.014  11.825  1.00 30.00           H  
ATOM   1558  HA  PHE C 103      -9.315  -5.949   9.282  1.00 30.00           H  
ATOM   1559  HB3 PHE C 103      -6.876  -7.047  10.762  1.00 30.00           H  
ATOM   1560  HB2 PHE C 103      -6.868  -6.214   9.239  1.00 30.00           H  
ATOM   1561  HD1 PHE C 103      -9.565  -7.997   8.348  1.00 30.00           H  
ATOM   1562  HD2 PHE C 103      -5.473  -8.713   9.540  1.00 30.00           H  
ATOM   1563  HE1 PHE C 103      -9.497 -10.030   6.994  1.00 30.00           H  
ATOM   1564  HE2 PHE C 103      -5.442 -10.725   8.130  1.00 30.00           H  
ATOM   1565  HZ  PHE C 103      -7.446 -11.379   6.855  1.00 30.00           H  
ATOM   1566  N   PHE C 104     -11.010  -6.961  10.777  1.00 30.00           N  
ATOM   1567  CA  PHE C 104     -12.158  -7.395  11.578  1.00 30.00           C  
ATOM   1568  C   PHE C 104     -12.464  -6.375  12.686  1.00 30.00           C  
ATOM   1569  O   PHE C 104     -11.956  -6.506  13.799  1.00 30.00           O  
ATOM   1570  CB  PHE C 104     -12.016  -8.839  12.121  1.00 30.00           C  
ATOM   1571  CG  PHE C 104     -11.873  -9.923  11.070  1.00 30.00           C  
ATOM   1572  CD1 PHE C 104     -12.984 -10.314  10.291  1.00 30.00           C  
ATOM   1573  CD2 PHE C 104     -10.607 -10.480  10.792  1.00 30.00           C  
ATOM   1574  CE1 PHE C 104     -12.830 -11.283   9.309  1.00 30.00           C  
ATOM   1575  CE2 PHE C 104     -10.480 -11.457   9.814  1.00 30.00           C  
ATOM   1576  CZ  PHE C 104     -11.587 -11.857   9.080  1.00 30.00           C  
ATOM   1577  H   PHE C 104     -11.263  -6.500   9.911  1.00 30.00           H  
ATOM   1578  HA  PHE C 104     -13.020  -7.396  10.914  1.00 30.00           H  
ATOM   1579  HB3 PHE C 104     -12.892  -9.082  12.721  1.00 30.00           H  
ATOM   1580  HB2 PHE C 104     -11.179  -8.920  12.812  1.00 30.00           H  
ATOM   1581  HD1 PHE C 104     -13.955  -9.873  10.466  1.00 30.00           H  
ATOM   1582  HD2 PHE C 104      -9.738 -10.166  11.351  1.00 30.00           H  
ATOM   1583  HE1 PHE C 104     -13.679 -11.597   8.722  1.00 30.00           H  
ATOM   1584  HE2 PHE C 104      -9.517 -11.902   9.614  1.00 30.00           H  
ATOM   1585  HZ  PHE C 104     -11.482 -12.610   8.318  1.00 30.00           H  
ATOM   1586  N   ALA C 105     -13.309  -5.384  12.349  1.00 30.00           N  
ATOM   1587  CA  ALA C 105     -13.906  -4.425  13.287  1.00 30.00           C  
ATOM   1588  C   ALA C 105     -15.100  -5.017  14.066  1.00 30.00           C  
ATOM   1589  O   ALA C 105     -15.598  -4.366  14.984  1.00 30.00           O  
ATOM   1590  CB  ALA C 105     -14.370  -3.190  12.503  1.00 30.00           C  
ATOM   1591  H   ALA C 105     -13.676  -5.349  11.406  1.00 30.00           H  
ATOM   1592  HA  ALA C 105     -13.143  -4.107  13.994  1.00 30.00           H  
ATOM   1593  HB1 ALA C 105     -15.303  -3.396  11.982  1.00 30.00           H  
ATOM   1594  HB2 ALA C 105     -14.549  -2.346  13.169  1.00 30.00           H  
ATOM   1595  HB3 ALA C 105     -13.639  -2.878  11.758  1.00 30.00           H  
ATOM   1596  N   GLU C 106     -15.537  -6.220  13.663  1.00 30.00           N  
ATOM   1597  CA  GLU C 106     -16.653  -6.988  14.200  1.00 30.00           C  
ATOM   1598  C   GLU C 106     -16.337  -8.489  14.021  1.00 30.00           C  
ATOM   1599  O   GLU C 106     -15.391  -8.830  13.305  1.00 30.00           O  
ATOM   1600  CB  GLU C 106     -17.949  -6.509  13.493  1.00 30.00           C  
ATOM   1601  CG  GLU C 106     -19.295  -7.140  13.920  1.00 30.00           C  
ATOM   1602  CD  GLU C 106     -19.743  -6.796  15.348  1.00 30.00           C  
ATOM   1603  OE1 GLU C 106     -20.781  -6.107  15.468  1.00 30.00           O  
ATOM   1604  OE2 GLU C 106     -19.072  -7.246  16.302  1.00 30.00           O1-
ATOM   1605  H   GLU C 106     -15.052  -6.674  12.903  1.00 30.00           H  
ATOM   1606  HA  GLU C 106     -16.708  -6.790  15.269  1.00 30.00           H  
ATOM   1607  HB3 GLU C 106     -17.833  -6.668  12.420  1.00 30.00           H  
ATOM   1608  HB2 GLU C 106     -18.036  -5.427  13.605  1.00 30.00           H  
ATOM   1609  HG3 GLU C 106     -19.278  -8.223  13.803  1.00 30.00           H  
ATOM   1610  HG2 GLU C 106     -20.060  -6.796  13.222  1.00 30.00           H  
ATOM   1611  N   ASP C 107     -17.103  -9.359  14.701  1.00 30.00           N  
ATOM   1612  CA  ASP C 107     -16.896 -10.813  14.777  1.00 30.00           C  
ATOM   1613  C   ASP C 107     -16.882 -11.535  13.410  1.00 30.00           C  
ATOM   1614  O   ASP C 107     -17.500 -11.076  12.448  1.00 30.00           O  
ATOM   1615  CB  ASP C 107     -17.909 -11.498  15.737  1.00 30.00           C  
ATOM   1616  CG  ASP C 107     -19.391 -11.447  15.323  1.00 30.00           C  
ATOM   1617  OD1 ASP C 107     -20.044 -10.419  15.604  1.00 30.00           O  
ATOM   1618  OD2 ASP C 107     -19.832 -12.388  14.626  1.00 30.00           O1-
ATOM   1619  H   ASP C 107     -17.869  -9.000  15.257  1.00 30.00           H  
ATOM   1620  HA  ASP C 107     -15.905 -10.946  15.215  1.00 30.00           H  
ATOM   1621  HB3 ASP C 107     -17.840 -11.003  16.707  1.00 30.00           H  
ATOM   1622  HB2 ASP C 107     -17.610 -12.530  15.930  1.00 30.00           H  
ATOM   1623  N   VAL C 108     -16.217 -12.701  13.408  1.00 30.00           N  
ATOM   1624  CA  VAL C 108     -16.247 -13.697  12.342  1.00 30.00           C  
ATOM   1625  C   VAL C 108     -16.535 -15.078  12.961  1.00 30.00           C  
ATOM   1626  O   VAL C 108     -15.889 -15.453  13.941  1.00 30.00           O  
ATOM   1627  CB  VAL C 108     -14.954 -13.689  11.476  1.00 30.00           C  
ATOM   1628  CG1 VAL C 108     -13.645 -13.765  12.281  1.00 30.00           C  
ATOM   1629  CG2 VAL C 108     -14.960 -14.757  10.365  1.00 30.00           C  
ATOM   1630  H   VAL C 108     -15.746 -12.993  14.252  1.00 30.00           H  
ATOM   1631  HA  VAL C 108     -17.069 -13.462  11.677  1.00 30.00           H  
ATOM   1632  HB  VAL C 108     -14.937 -12.725  10.967  1.00 30.00           H  
ATOM   1633 HG11 VAL C 108     -12.784 -13.712  11.615  1.00 30.00           H  
ATOM   1634 HG12 VAL C 108     -13.556 -12.923  12.967  1.00 30.00           H  
ATOM   1635 HG13 VAL C 108     -13.568 -14.685  12.860  1.00 30.00           H  
ATOM   1636 HG21 VAL C 108     -14.876 -15.764  10.771  1.00 30.00           H  
ATOM   1637 HG22 VAL C 108     -15.877 -14.710   9.779  1.00 30.00           H  
ATOM   1638 HG23 VAL C 108     -14.124 -14.612   9.680  1.00 30.00           H  
ATOM   1639  N   GLY C 109     -17.542 -15.781  12.408  1.00 30.00           N  
ATOM   1640  CA  GLY C 109     -18.103 -17.012  12.978  1.00 30.00           C  
ATOM   1641  C   GLY C 109     -17.150 -18.212  12.876  1.00 30.00           C  
ATOM   1642  O   GLY C 109     -17.144 -19.056  13.771  1.00 30.00           O  
ATOM   1643  H   GLY C 109     -18.034 -15.386  11.618  1.00 30.00           H  
ATOM   1644  HA3 GLY C 109     -19.027 -17.252  12.452  1.00 30.00           H  
ATOM   1645  HA2 GLY C 109     -18.372 -16.842  14.022  1.00 30.00           H  
ATOM   1646  N   SER C 110     -16.328 -18.265  11.815  1.00 30.00           N  
ATOM   1647  CA  SER C 110     -15.251 -19.232  11.641  1.00 30.00           C  
ATOM   1648  C   SER C 110     -14.215 -18.620  10.698  1.00 30.00           C  
ATOM   1649  O   SER C 110     -14.456 -18.555   9.490  1.00 30.00           O  
ATOM   1650  CB  SER C 110     -15.792 -20.596  11.150  1.00 30.00           C  
ATOM   1651  OG  SER C 110     -14.751 -21.547  11.010  1.00 30.00           O  
ATOM   1652  H   SER C 110     -16.386 -17.540  11.115  1.00 30.00           H  
ATOM   1653  HA  SER C 110     -14.769 -19.382  12.607  1.00 30.00           H  
ATOM   1654  HB3 SER C 110     -16.303 -20.489  10.192  1.00 30.00           H  
ATOM   1655  HB2 SER C 110     -16.523 -20.995  11.853  1.00 30.00           H  
ATOM   1656  HG  SER C 110     -14.425 -21.760  11.890  1.00 30.00           H  
ATOM   1657  N   ASN C 111     -13.089 -18.180  11.280  1.00 30.00           N  
ATOM   1658  CA  ASN C 111     -11.920 -17.722  10.539  1.00 30.00           C  
ATOM   1659  C   ASN C 111     -11.001 -18.923  10.266  1.00 30.00           C  
ATOM   1660  O   ASN C 111     -10.610 -19.629  11.193  1.00 30.00           O  
ATOM   1661  CB  ASN C 111     -11.196 -16.621  11.335  1.00 30.00           C  
ATOM   1662  CG  ASN C 111     -10.074 -15.975  10.519  1.00 30.00           C  
ATOM   1663  OD1 ASN C 111     -10.333 -15.273   9.545  1.00 30.00           O  
ATOM   1664  ND2 ASN C 111      -8.827 -16.239  10.902  1.00 30.00           N  
ATOM   1665  H   ASN C 111     -12.984 -18.246  12.284  1.00 30.00           H  
ATOM   1666  HA  ASN C 111     -12.232 -17.298   9.581  1.00 30.00           H  
ATOM   1667  HB3 ASN C 111     -10.815 -17.006  12.283  1.00 30.00           H  
ATOM   1668  HB2 ASN C 111     -11.903 -15.836  11.591  1.00 30.00           H  
ATOM   1669 HD22 ASN C 111      -8.043 -15.874  10.381  1.00 30.00           H  
ATOM   1670 HD21 ASN C 111      -8.653 -16.826  11.709  1.00 30.00           H  
ATOM   1671  N   LYS C 112     -10.678 -19.115   8.986  1.00 30.00           N  
ATOM   1672  CA  LYS C 112      -9.930 -20.255   8.472  1.00 30.00           C  
ATOM   1673  C   LYS C 112      -9.231 -19.855   7.165  1.00 30.00           C  
ATOM   1674  O   LYS C 112      -9.270 -20.610   6.193  1.00 30.00           O  
ATOM   1675  CB  LYS C 112     -10.849 -21.506   8.401  1.00 30.00           C  
ATOM   1676  CG  LYS C 112     -12.214 -21.295   7.707  1.00 30.00           C  
ATOM   1677  CD  LYS C 112     -13.159 -22.495   7.864  1.00 30.00           C  
ATOM   1678  CE  LYS C 112     -14.588 -22.171   7.395  1.00 30.00           C  
ATOM   1679  NZ  LYS C 112     -15.521 -23.281   7.664  1.00 30.00           N1+
ATOM   1680  H   LYS C 112     -11.057 -18.493   8.283  1.00 30.00           H  
ATOM   1681  HA  LYS C 112      -9.123 -20.478   9.173  1.00 30.00           H  
ATOM   1682  HB3 LYS C 112     -11.046 -21.825   9.425  1.00 30.00           H  
ATOM   1683  HB2 LYS C 112     -10.319 -22.339   7.938  1.00 30.00           H  
ATOM   1684  HG3 LYS C 112     -12.067 -21.067   6.652  1.00 30.00           H  
ATOM   1685  HG2 LYS C 112     -12.714 -20.428   8.137  1.00 30.00           H  
ATOM   1686  HD3 LYS C 112     -13.174 -22.804   8.910  1.00 30.00           H  
ATOM   1687  HD2 LYS C 112     -12.762 -23.339   7.298  1.00 30.00           H  
ATOM   1688  HE3 LYS C 112     -14.594 -21.946   6.328  1.00 30.00           H  
ATOM   1689  HE2 LYS C 112     -14.961 -21.285   7.911  1.00 30.00           H  
ATOM   1690  HZ1 LYS C 112     -15.554 -23.455   8.658  1.00 30.00           H  
ATOM   1691  HZ2 LYS C 112     -16.444 -23.027   7.341  1.00 30.00           H  
ATOM   1692  HZ3 LYS C 112     -15.212 -24.112   7.181  1.00 30.00           H  
ATOM   1693  N   GLY C 113      -8.602 -18.665   7.173  1.00 30.00           N  
ATOM   1694  CA  GLY C 113      -7.927 -18.124   6.003  1.00 30.00           C  
ATOM   1695  C   GLY C 113      -7.792 -16.605   6.114  1.00 30.00           C  
ATOM   1696  O   GLY C 113      -8.361 -15.896   5.289  1.00 30.00           O  
ATOM   1697  H   GLY C 113      -8.598 -18.103   8.013  1.00 30.00           H  
ATOM   1698  HA3 GLY C 113      -8.493 -18.364   5.103  1.00 30.00           H  
ATOM   1699  HA2 GLY C 113      -6.939 -18.570   5.902  1.00 30.00           H  
ATOM   1700  N   ALA C 114      -7.011 -16.111   7.089  1.00 30.00           N  
ATOM   1701  CA  ALA C 114      -6.628 -14.702   7.211  1.00 30.00           C  
ATOM   1702  C   ALA C 114      -5.109 -14.585   7.383  1.00 30.00           C  
ATOM   1703  O   ALA C 114      -4.549 -15.261   8.245  1.00 30.00           O  
ATOM   1704  CB  ALA C 114      -7.346 -14.073   8.412  1.00 30.00           C  
ATOM   1705  H   ALA C 114      -6.573 -16.741   7.748  1.00 30.00           H  
ATOM   1706  HA  ALA C 114      -6.912 -14.144   6.317  1.00 30.00           H  
ATOM   1707  HB1 ALA C 114      -8.420 -14.019   8.246  1.00 30.00           H  
ATOM   1708  HB2 ALA C 114      -7.174 -14.646   9.323  1.00 30.00           H  
ATOM   1709  HB3 ALA C 114      -6.999 -13.058   8.595  1.00 30.00           H  
ATOM   1710  N   ILE C 115      -4.475 -13.713   6.581  1.00 30.00           N  
ATOM   1711  CA  ILE C 115      -3.050 -13.382   6.678  1.00 30.00           C  
ATOM   1712  C   ILE C 115      -2.895 -11.850   6.590  1.00 30.00           C  
ATOM   1713  O   ILE C 115      -3.601 -11.210   5.806  1.00 30.00           O  
ATOM   1714  CB  ILE C 115      -2.192 -14.056   5.555  1.00 30.00           C  
ATOM   1715  CG1 ILE C 115      -2.312 -15.600   5.592  1.00 30.00           C  
ATOM   1716  CG2 ILE C 115      -0.699 -13.641   5.584  1.00 30.00           C  
ATOM   1717  CD1 ILE C 115      -1.720 -16.325   4.377  1.00 30.00           C  
ATOM   1718  H   ILE C 115      -4.998 -13.196   5.886  1.00 30.00           H  
ATOM   1719  HA  ILE C 115      -2.663 -13.707   7.643  1.00 30.00           H  
ATOM   1720  HB  ILE C 115      -2.595 -13.729   4.598  1.00 30.00           H  
ATOM   1721 HG13 ILE C 115      -3.359 -15.891   5.639  1.00 30.00           H  
ATOM   1722 HG12 ILE C 115      -1.850 -15.984   6.501  1.00 30.00           H  
ATOM   1723 HG21 ILE C 115      -0.245 -13.869   6.549  1.00 30.00           H  
ATOM   1724 HG22 ILE C 115      -0.117 -14.153   4.820  1.00 30.00           H  
ATOM   1725 HG23 ILE C 115      -0.563 -12.578   5.391  1.00 30.00           H  
ATOM   1726 HD11 ILE C 115      -2.059 -15.874   3.445  1.00 30.00           H  
ATOM   1727 HD12 ILE C 115      -0.634 -16.306   4.389  1.00 30.00           H  
ATOM   1728 HD13 ILE C 115      -2.023 -17.372   4.367  1.00 30.00           H  
ATOM   1729  N   ILE C 116      -1.957 -11.303   7.381  1.00 30.00           N  
ATOM   1730  CA  ILE C 116      -1.595  -9.886   7.396  1.00 30.00           C  
ATOM   1731  C   ILE C 116      -0.068  -9.704   7.534  1.00 30.00           C  
ATOM   1732  O   ILE C 116       0.585 -10.446   8.267  1.00 30.00           O  
ATOM   1733  CB  ILE C 116      -2.368  -9.086   8.495  1.00 30.00           C  
ATOM   1734  CG1 ILE C 116      -1.976  -7.587   8.576  1.00 30.00           C  
ATOM   1735  CG2 ILE C 116      -2.292  -9.724   9.892  1.00 30.00           C  
ATOM   1736  CD1 ILE C 116      -2.983  -6.710   9.337  1.00 30.00           C  
ATOM   1737  H   ILE C 116      -1.427 -11.894   8.008  1.00 30.00           H  
ATOM   1738  HA  ILE C 116      -1.871  -9.467   6.430  1.00 30.00           H  
ATOM   1739  HB  ILE C 116      -3.415  -9.118   8.194  1.00 30.00           H  
ATOM   1740 HG13 ILE C 116      -1.862  -7.181   7.570  1.00 30.00           H  
ATOM   1741 HG12 ILE C 116      -0.999  -7.481   9.049  1.00 30.00           H  
ATOM   1742 HG21 ILE C 116      -2.935  -9.207  10.603  1.00 30.00           H  
ATOM   1743 HG22 ILE C 116      -2.616 -10.764   9.884  1.00 30.00           H  
ATOM   1744 HG23 ILE C 116      -1.277  -9.684  10.277  1.00 30.00           H  
ATOM   1745 HD11 ILE C 116      -2.805  -5.654   9.130  1.00 30.00           H  
ATOM   1746 HD12 ILE C 116      -4.010  -6.929   9.047  1.00 30.00           H  
ATOM   1747 HD13 ILE C 116      -2.898  -6.848  10.415  1.00 30.00           H  
ATOM   1748  N   GLY C 117       0.458  -8.705   6.809  1.00 30.00           N  
ATOM   1749  CA  GLY C 117       1.853  -8.276   6.844  1.00 30.00           C  
ATOM   1750  C   GLY C 117       1.939  -6.873   6.225  1.00 30.00           C  
ATOM   1751  O   GLY C 117       0.919  -6.265   5.907  1.00 30.00           O  
ATOM   1752  H   GLY C 117      -0.155  -8.149   6.227  1.00 30.00           H  
ATOM   1753  HA3 GLY C 117       2.474  -8.973   6.280  1.00 30.00           H  
ATOM   1754  HA2 GLY C 117       2.223  -8.245   7.865  1.00 30.00           H  
ATOM   1755  N   LEU C 118       3.168  -6.367   6.039  1.00 30.00           N  
ATOM   1756  CA  LEU C 118       3.486  -5.172   5.245  1.00 30.00           C  
ATOM   1757  C   LEU C 118       4.105  -5.600   3.899  1.00 30.00           C  
ATOM   1758  O   LEU C 118       3.694  -5.077   2.864  1.00 30.00           O  
ATOM   1759  CB  LEU C 118       4.445  -4.229   6.013  1.00 30.00           C  
ATOM   1760  CG  LEU C 118       3.920  -3.676   7.359  1.00 30.00           C  
ATOM   1761  CD1 LEU C 118       5.003  -2.835   8.057  1.00 30.00           C  
ATOM   1762  CD2 LEU C 118       2.612  -2.872   7.220  1.00 30.00           C  
ATOM   1763  H   LEU C 118       3.972  -6.893   6.361  1.00 30.00           H  
ATOM   1764  HA  LEU C 118       2.573  -4.622   5.012  1.00 30.00           H  
ATOM   1765  HB3 LEU C 118       4.690  -3.383   5.369  1.00 30.00           H  
ATOM   1766  HB2 LEU C 118       5.387  -4.747   6.192  1.00 30.00           H  
ATOM   1767  HG  LEU C 118       3.716  -4.525   8.013  1.00 30.00           H  
ATOM   1768 HD11 LEU C 118       5.280  -1.968   7.457  1.00 30.00           H  
ATOM   1769 HD12 LEU C 118       4.658  -2.471   9.026  1.00 30.00           H  
ATOM   1770 HD13 LEU C 118       5.906  -3.420   8.235  1.00 30.00           H  
ATOM   1771 HD21 LEU C 118       2.667  -1.911   7.733  1.00 30.00           H  
ATOM   1772 HD22 LEU C 118       2.364  -2.662   6.182  1.00 30.00           H  
ATOM   1773 HD23 LEU C 118       1.774  -3.421   7.651  1.00 30.00           H  
ATOM   1774  N   MET C 119       5.031  -6.576   3.935  1.00 30.00           N  
ATOM   1775  CA  MET C 119       5.518  -7.324   2.773  1.00 30.00           C  
ATOM   1776  C   MET C 119       4.910  -8.731   2.857  1.00 30.00           C  
ATOM   1777  O   MET C 119       5.191  -9.463   3.806  1.00 30.00           O  
ATOM   1778  CB  MET C 119       7.068  -7.379   2.766  1.00 30.00           C  
ATOM   1779  CG  MET C 119       7.712  -6.598   1.608  1.00 30.00           C  
ATOM   1780  SD  MET C 119       9.518  -6.782   1.536  1.00 30.00           S  
ATOM   1781  CE  MET C 119       9.938  -5.630   0.205  1.00 30.00           C  
ATOM   1782  H   MET C 119       5.317  -6.943   4.833  1.00 30.00           H  
ATOM   1783  HA  MET C 119       5.175  -6.857   1.847  1.00 30.00           H  
ATOM   1784  HB3 MET C 119       7.423  -8.408   2.703  1.00 30.00           H  
ATOM   1785  HB2 MET C 119       7.465  -7.009   3.711  1.00 30.00           H  
ATOM   1786  HG3 MET C 119       7.468  -5.540   1.696  1.00 30.00           H  
ATOM   1787  HG2 MET C 119       7.302  -6.938   0.656  1.00 30.00           H  
ATOM   1788  HE1 MET C 119      11.021  -5.562   0.096  1.00 30.00           H  
ATOM   1789  HE2 MET C 119       9.524  -5.978  -0.739  1.00 30.00           H  
ATOM   1790  HE3 MET C 119       9.547  -4.635   0.417  1.00 30.00           H  
ATOM   1791  N   VAL C 120       4.079  -9.071   1.864  1.00 30.00           N  
ATOM   1792  CA  VAL C 120       3.335 -10.323   1.777  1.00 30.00           C  
ATOM   1793  C   VAL C 120       3.736 -10.993   0.447  1.00 30.00           C  
ATOM   1794  O   VAL C 120       3.366 -10.492  -0.615  1.00 30.00           O  
ATOM   1795  CB  VAL C 120       1.797 -10.059   1.794  1.00 30.00           C  
ATOM   1796  CG1 VAL C 120       0.963 -11.351   1.726  1.00 30.00           C  
ATOM   1797  CG2 VAL C 120       1.354  -9.223   3.012  1.00 30.00           C  
ATOM   1798  H   VAL C 120       3.882  -8.403   1.129  1.00 30.00           H  
ATOM   1799  HA  VAL C 120       3.589 -10.986   2.601  1.00 30.00           H  
ATOM   1800  HB  VAL C 120       1.533  -9.470   0.917  1.00 30.00           H  
ATOM   1801 HG11 VAL C 120       1.208 -11.951   0.852  1.00 30.00           H  
ATOM   1802 HG12 VAL C 120       1.120 -11.975   2.604  1.00 30.00           H  
ATOM   1803 HG13 VAL C 120      -0.102 -11.127   1.673  1.00 30.00           H  
ATOM   1804 HG21 VAL C 120       1.617  -9.711   3.950  1.00 30.00           H  
ATOM   1805 HG22 VAL C 120       1.811  -8.233   3.013  1.00 30.00           H  
ATOM   1806 HG23 VAL C 120       0.274  -9.071   3.014  1.00 30.00           H  
ATOM   1807  N   GLY C 121       4.540 -12.066   0.523  1.00 30.00           N  
ATOM   1808  CA  GLY C 121       5.182 -12.664  -0.647  1.00 30.00           C  
ATOM   1809  C   GLY C 121       4.781 -14.131  -0.768  1.00 30.00           C  
ATOM   1810  O   GLY C 121       5.166 -14.942   0.066  1.00 30.00           O  
ATOM   1811  H   GLY C 121       4.793 -12.440   1.429  1.00 30.00           H  
ATOM   1812  HA3 GLY C 121       6.263 -12.618  -0.509  1.00 30.00           H  
ATOM   1813  HA2 GLY C 121       4.971 -12.130  -1.575  1.00 30.00           H  
ATOM   1814  N   GLY C 122       4.072 -14.472  -1.855  1.00 30.00           N  
ATOM   1815  CA  GLY C 122       3.803 -15.827  -2.343  1.00 30.00           C  
ATOM   1816  C   GLY C 122       2.953 -16.699  -1.406  1.00 30.00           C  
ATOM   1817  O   GLY C 122       2.913 -17.912  -1.609  1.00 30.00           O  
ATOM   1818  H   GLY C 122       3.775 -13.728  -2.477  1.00 30.00           H  
ATOM   1819  HA3 GLY C 122       4.752 -16.328  -2.536  1.00 30.00           H  
ATOM   1820  HA2 GLY C 122       3.290 -15.749  -3.302  1.00 30.00           H  
ATOM   1821  N   VAL C 123       2.312 -16.108  -0.381  1.00 30.00           N  
ATOM   1822  CA  VAL C 123       1.582 -16.808   0.679  1.00 30.00           C  
ATOM   1823  C   VAL C 123       0.319 -17.518   0.146  1.00 30.00           C  
ATOM   1824  O   VAL C 123      -0.243 -17.085  -0.860  1.00 30.00           O  
ATOM   1825  CB  VAL C 123       1.190 -15.833   1.828  1.00 30.00           C  
ATOM   1826  CG1 VAL C 123       2.403 -15.031   2.335  1.00 30.00           C  
ATOM   1827  CG2 VAL C 123       0.009 -14.886   1.539  1.00 30.00           C  
ATOM   1828  H   VAL C 123       2.386 -15.108  -0.273  1.00 30.00           H  
ATOM   1829  HA  VAL C 123       2.248 -17.570   1.088  1.00 30.00           H  
ATOM   1830  HB  VAL C 123       0.882 -16.457   2.666  1.00 30.00           H  
ATOM   1831 HG11 VAL C 123       2.738 -14.295   1.604  1.00 30.00           H  
ATOM   1832 HG12 VAL C 123       2.157 -14.488   3.247  1.00 30.00           H  
ATOM   1833 HG13 VAL C 123       3.247 -15.683   2.558  1.00 30.00           H  
ATOM   1834 HG21 VAL C 123       0.214 -14.264   0.674  1.00 30.00           H  
ATOM   1835 HG22 VAL C 123      -0.921 -15.422   1.353  1.00 30.00           H  
ATOM   1836 HG23 VAL C 123      -0.176 -14.221   2.382  1.00 30.00           H  
ATOM   1837  N   VAL C 124      -0.084 -18.608   0.815  1.00 30.00           N  
ATOM   1838  CA  VAL C 124      -1.148 -19.498   0.350  1.00 30.00           C  
ATOM   1839  C   VAL C 124      -2.278 -19.568   1.392  1.00 30.00           C  
ATOM   1840  O   VAL C 124      -2.001 -19.617   2.591  1.00 30.00           O  
ATOM   1841  CB  VAL C 124      -0.606 -20.939   0.108  1.00 30.00           C  
ATOM   1842  CG1 VAL C 124      -1.678 -21.949  -0.357  1.00 30.00           C  
ATOM   1843  CG2 VAL C 124       0.574 -20.949  -0.883  1.00 30.00           C  
ATOM   1844  H   VAL C 124       0.395 -18.887   1.662  1.00 30.00           H  
ATOM   1845  HA  VAL C 124      -1.564 -19.135  -0.588  1.00 30.00           H  
ATOM   1846  HB  VAL C 124      -0.212 -21.315   1.050  1.00 30.00           H  
ATOM   1847 HG11 VAL C 124      -2.421 -22.148   0.415  1.00 30.00           H  
ATOM   1848 HG12 VAL C 124      -2.202 -21.587  -1.243  1.00 30.00           H  
ATOM   1849 HG13 VAL C 124      -1.229 -22.910  -0.609  1.00 30.00           H  
ATOM   1850 HG21 VAL C 124       1.424 -20.379  -0.506  1.00 30.00           H  
ATOM   1851 HG22 VAL C 124       0.932 -21.964  -1.061  1.00 30.00           H  
ATOM   1852 HG23 VAL C 124       0.293 -20.525  -1.846  1.00 30.00           H  
ATOM   1853  N   ILE C 125      -3.528 -19.603   0.904  1.00 30.00           N  
ATOM   1854  CA  ILE C 125      -4.719 -19.866   1.708  1.00 30.00           C  
ATOM   1855  C   ILE C 125      -5.605 -20.870   0.948  1.00 30.00           C  
ATOM   1856  O   ILE C 125      -6.034 -20.588  -0.172  1.00 30.00           O  
ATOM   1857  CB  ILE C 125      -5.540 -18.582   2.037  1.00 30.00           C  
ATOM   1858  CG1 ILE C 125      -4.682 -17.539   2.796  1.00 30.00           C  
ATOM   1859  CG2 ILE C 125      -6.807 -18.927   2.849  1.00 30.00           C  
ATOM   1860  CD1 ILE C 125      -5.372 -16.194   3.062  1.00 30.00           C  
ATOM   1861  H   ILE C 125      -3.677 -19.533  -0.095  1.00 30.00           H  
ATOM   1862  HA  ILE C 125      -4.423 -20.328   2.650  1.00 30.00           H  
ATOM   1863  HB  ILE C 125      -5.857 -18.120   1.100  1.00 30.00           H  
ATOM   1864 HG13 ILE C 125      -3.775 -17.321   2.233  1.00 30.00           H  
ATOM   1865 HG12 ILE C 125      -4.350 -17.966   3.742  1.00 30.00           H  
ATOM   1866 HG21 ILE C 125      -7.324 -18.035   3.186  1.00 30.00           H  
ATOM   1867 HG22 ILE C 125      -7.530 -19.499   2.268  1.00 30.00           H  
ATOM   1868 HG23 ILE C 125      -6.557 -19.512   3.734  1.00 30.00           H  
ATOM   1869 HD11 ILE C 125      -5.962 -15.864   2.206  1.00 30.00           H  
ATOM   1870 HD12 ILE C 125      -6.028 -16.249   3.926  1.00 30.00           H  
ATOM   1871 HD13 ILE C 125      -4.638 -15.419   3.277  1.00 30.00           H  
ATOM   1872  N   ALA C 126      -5.851 -22.022   1.590  1.00 30.00           N  
ATOM   1873  CA  ALA C 126      -6.625 -23.147   1.066  1.00 30.00           C  
ATOM   1874  C   ALA C 126      -7.662 -23.646   2.096  1.00 30.00           C  
ATOM   1875  O   ALA C 126      -8.433 -24.625   1.534  1.00 30.00           O  
ATOM   1876  OXT ALA C 126      -7.783 -23.210   3.223  1.00 30.00           O  
ATOM   1877  CB  ALA C 126      -5.639 -24.256   0.652  1.00 30.00           C  
ATOM   1878  H   ALA C 126      -5.441 -22.170   2.503  1.00 30.00           H  
ATOM   1879  HA  ALA C 126      -7.182 -22.822   0.185  1.00 30.00           H  
ATOM   1881  HB1 ALA C 126      -6.149 -25.098   0.183  1.00 30.00           H  
ATOM   1882  HB2 ALA C 126      -4.911 -23.879  -0.068  1.00 30.00           H  
ATOM   1883  HB3 ALA C 126      -5.083 -24.636   1.510  1.00 30.00           H  
TER    1884      ALA C 126
ATOM   1885  N   ASP D 127     -18.759   5.539  41.043  1.00110.00           N  
ATOM   1886  CA  ASP D 127     -19.364   6.801  40.581  1.00110.00           C  
ATOM   1887  C   ASP D 127     -18.482   7.403  39.452  1.00110.00           C  
ATOM   1888  O   ASP D 127     -19.000   7.691  38.372  1.00110.00           O  
ATOM   1889  CB  ASP D 127     -19.734   7.735  41.776  1.00110.00           C  
ATOM   1890  CG  ASP D 127     -19.989   9.220  41.469  1.00110.00           C  
ATOM   1891  OD1 ASP D 127     -19.028  10.011  41.598  1.00110.00           O  
ATOM   1892  OD2 ASP D 127     -21.086   9.508  40.943  1.00110.00           O1-
ATOM   1893  H1  ASP D 127     -18.267   5.050  40.309  1.00110.00           H  
ATOM   1894  H2  ASP D 127     -18.120   5.680  41.813  1.00110.00           H  
ATOM   1895  HA  ASP D 127     -20.312   6.548  40.100  1.00110.00           H  
ATOM   1896  HB3 ASP D 127     -18.948   7.686  42.532  1.00110.00           H  
ATOM   1897  HB2 ASP D 127     -20.621   7.337  42.272  1.00110.00           H  
ATOM   1898  N   ALA D 128     -17.184   7.622  39.732  1.00110.00           N  
ATOM   1899  CA  ALA D 128     -16.230   8.283  38.836  1.00110.00           C  
ATOM   1900  C   ALA D 128     -15.950   7.528  37.523  1.00110.00           C  
ATOM   1901  O   ALA D 128     -15.814   8.176  36.486  1.00110.00           O  
ATOM   1902  CB  ALA D 128     -14.924   8.546  39.600  1.00110.00           C  
ATOM   1903  H   ALA D 128     -16.834   7.380  40.648  1.00110.00           H  
ATOM   1904  HA  ALA D 128     -16.658   9.249  38.565  1.00110.00           H  
ATOM   1905  HB1 ALA D 128     -14.197   9.064  38.973  1.00110.00           H  
ATOM   1906  HB2 ALA D 128     -15.102   9.170  40.476  1.00110.00           H  
ATOM   1907  HB3 ALA D 128     -14.465   7.616  39.939  1.00110.00           H  
ATOM   1908  N   GLU D 129     -15.898   6.187  37.587  1.00110.00           N  
ATOM   1909  CA  GLU D 129     -15.686   5.308  36.431  1.00110.00           C  
ATOM   1910  C   GLU D 129     -16.983   5.042  35.641  1.00110.00           C  
ATOM   1911  O   GLU D 129     -16.900   4.675  34.470  1.00110.00           O  
ATOM   1912  CB  GLU D 129     -15.056   3.979  36.908  1.00110.00           C  
ATOM   1913  CG  GLU D 129     -13.762   4.121  37.747  1.00110.00           C  
ATOM   1914  CD  GLU D 129     -12.608   4.839  37.031  1.00110.00           C  
ATOM   1915  OE1 GLU D 129     -12.099   5.823  37.611  1.00110.00           O  
ATOM   1916  OE2 GLU D 129     -12.242   4.389  35.922  1.00110.00           O1-
ATOM   1917  H   GLU D 129     -16.000   5.729  38.480  1.00110.00           H  
ATOM   1918  HA  GLU D 129     -14.989   5.793  35.745  1.00110.00           H  
ATOM   1919  HB3 GLU D 129     -14.853   3.345  36.044  1.00110.00           H  
ATOM   1920  HB2 GLU D 129     -15.788   3.428  37.502  1.00110.00           H  
ATOM   1921  HG3 GLU D 129     -13.411   3.127  38.025  1.00110.00           H  
ATOM   1922  HG2 GLU D 129     -13.986   4.623  38.691  1.00110.00           H  
ATOM   1923  N   PHE D 130     -18.147   5.238  36.285  1.00110.00           N  
ATOM   1924  CA  PHE D 130     -19.479   5.097  35.692  1.00110.00           C  
ATOM   1925  C   PHE D 130     -19.867   6.311  34.832  1.00110.00           C  
ATOM   1926  O   PHE D 130     -20.519   6.134  33.804  1.00110.00           O  
ATOM   1927  CB  PHE D 130     -20.523   4.870  36.806  1.00110.00           C  
ATOM   1928  CG  PHE D 130     -20.418   3.538  37.529  1.00110.00           C  
ATOM   1929  CD1 PHE D 130     -21.241   2.457  37.152  1.00110.00           C  
ATOM   1930  CD2 PHE D 130     -19.409   3.326  38.492  1.00110.00           C  
ATOM   1931  CE1 PHE D 130     -21.100   1.226  37.781  1.00110.00           C  
ATOM   1932  CE2 PHE D 130     -19.280   2.088  39.106  1.00110.00           C  
ATOM   1933  CZ  PHE D 130     -20.128   1.045  38.757  1.00110.00           C  
ATOM   1934  H   PHE D 130     -18.124   5.553  37.244  1.00110.00           H  
ATOM   1935  HA  PHE D 130     -19.481   4.221  35.040  1.00110.00           H  
ATOM   1936  HB3 PHE D 130     -21.531   4.957  36.397  1.00110.00           H  
ATOM   1937  HB2 PHE D 130     -20.444   5.661  37.552  1.00110.00           H  
ATOM   1938  HD1 PHE D 130     -21.991   2.584  36.385  1.00110.00           H  
ATOM   1939  HD2 PHE D 130     -18.734   4.125  38.754  1.00110.00           H  
ATOM   1940  HE1 PHE D 130     -21.744   0.405  37.504  1.00110.00           H  
ATOM   1941  HE2 PHE D 130     -18.514   1.934  39.852  1.00110.00           H  
ATOM   1942  HZ  PHE D 130     -20.023   0.084  39.239  1.00110.00           H  
ATOM   1943  N   ARG D 131     -19.435   7.511  35.258  1.00110.00           N  
ATOM   1944  CA  ARG D 131     -19.648   8.790  34.574  1.00110.00           C  
ATOM   1945  C   ARG D 131     -18.618   9.078  33.460  1.00110.00           C  
ATOM   1946  O   ARG D 131     -18.569  10.210  32.978  1.00110.00           O  
ATOM   1947  CB  ARG D 131     -19.681   9.920  35.625  1.00110.00           C  
ATOM   1948  CG  ARG D 131     -20.899   9.846  36.567  1.00110.00           C  
ATOM   1949  CD  ARG D 131     -21.034  11.036  37.535  1.00110.00           C  
ATOM   1950  NE  ARG D 131     -19.886  11.178  38.448  1.00110.00           N  
ATOM   1951  CZ  ARG D 131     -18.790  11.948  38.318  1.00110.00           C  
ATOM   1952  NH1 ARG D 131     -18.595  12.756  37.265  1.00110.00           N  
ATOM   1953  NH2 ARG D 131     -17.864  11.905  39.283  1.00110.00           N1+
ATOM   1954  H   ARG D 131     -18.910   7.561  36.121  1.00110.00           H  
ATOM   1955  HA  ARG D 131     -20.620   8.766  34.078  1.00110.00           H  
ATOM   1956  HB3 ARG D 131     -19.720  10.889  35.128  1.00110.00           H  
ATOM   1957  HB2 ARG D 131     -18.751   9.905  36.195  1.00110.00           H  
ATOM   1958  HG3 ARG D 131     -20.982   8.896  37.096  1.00110.00           H  
ATOM   1959  HG2 ARG D 131     -21.772   9.882  35.914  1.00110.00           H  
ATOM   1960  HD3 ARG D 131     -21.866  10.814  38.204  1.00110.00           H  
ATOM   1961  HD2 ARG D 131     -21.308  11.959  37.025  1.00110.00           H  
ATOM   1962  HE  ARG D 131     -19.956  10.610  39.286  1.00110.00           H  
ATOM   1963 HH12 ARG D 131     -17.764  13.324  37.195  1.00110.00           H  
ATOM   1964 HH11 ARG D 131     -19.287  12.795  36.531  1.00110.00           H  
ATOM   1965 HH22 ARG D 131     -17.027  12.465  39.228  1.00110.00           H  
ATOM   1966 HH21 ARG D 131     -18.019  11.319  40.097  1.00110.00           H  
ATOM   1967  N   HIS D 132     -17.843   8.063  33.046  1.00110.00           N  
ATOM   1968  CA  HIS D 132     -16.960   8.109  31.883  1.00110.00           C  
ATOM   1969  C   HIS D 132     -17.131   6.841  31.037  1.00110.00           C  
ATOM   1970  O   HIS D 132     -17.641   5.827  31.516  1.00110.00           O  
ATOM   1971  CB  HIS D 132     -15.493   8.298  32.324  1.00110.00           C  
ATOM   1972  CG  HIS D 132     -15.182   9.668  32.872  1.00110.00           C  
ATOM   1973  ND1 HIS D 132     -15.237   9.966  34.222  1.00110.00           N  
ATOM   1974  CD2 HIS D 132     -14.784  10.833  32.253  1.00110.00           C  
ATOM   1975  CE1 HIS D 132     -14.896  11.249  34.358  1.00110.00           C  
ATOM   1976  NE2 HIS D 132     -14.607  11.841  33.205  1.00110.00           N  
ATOM   1977  H   HIS D 132     -17.946   7.153  33.474  1.00110.00           H  
ATOM   1978  HA  HIS D 132     -17.238   8.945  31.237  1.00110.00           H  
ATOM   1979  HB3 HIS D 132     -14.818   8.129  31.484  1.00110.00           H  
ATOM   1980  HB2 HIS D 132     -15.229   7.550  33.075  1.00110.00           H  
ATOM   1981  HD1 HIS D 132     -15.484   9.327  34.969  1.00110.00           H  
ATOM   1982  HD2 HIS D 132     -14.613  11.023  31.203  1.00110.00           H  
ATOM   1983  HE1 HIS D 132     -14.855  11.754  35.312  1.00110.00           H  
ATOM   1984  N   ASP D 133     -16.679   6.947  29.781  1.00110.00           N  
ATOM   1985  CA  ASP D 133     -16.687   5.887  28.777  1.00110.00           C  
ATOM   1986  C   ASP D 133     -15.334   5.880  28.037  1.00110.00           C  
ATOM   1987  O   ASP D 133     -14.441   6.667  28.354  1.00110.00           O  
ATOM   1988  CB  ASP D 133     -17.889   6.007  27.793  1.00110.00           C  
ATOM   1989  CG  ASP D 133     -17.900   7.197  26.809  1.00110.00           C  
ATOM   1990  OD1 ASP D 133     -18.520   7.016  25.739  1.00110.00           O  
ATOM   1991  OD2 ASP D 133     -17.402   8.292  27.153  1.00110.00           O1-
ATOM   1992  H   ASP D 133     -16.279   7.821  29.469  1.00110.00           H  
ATOM   1993  HA  ASP D 133     -16.757   4.919  29.278  1.00110.00           H  
ATOM   1994  HB3 ASP D 133     -18.798   6.107  28.387  1.00110.00           H  
ATOM   1995  HB2 ASP D 133     -18.012   5.067  27.252  1.00110.00           H  
ATOM   1996  N   SER D 134     -15.232   4.997  27.035  1.00110.00           N  
ATOM   1997  CA  SER D 134     -14.117   4.927  26.092  1.00110.00           C  
ATOM   1998  C   SER D 134     -14.639   4.720  24.657  1.00110.00           C  
ATOM   1999  O   SER D 134     -14.075   3.934  23.898  1.00110.00           O  
ATOM   2000  CB  SER D 134     -13.055   3.924  26.598  1.00110.00           C  
ATOM   2001  OG  SER D 134     -13.548   2.601  26.677  1.00110.00           O  
ATOM   2002  H   SER D 134     -16.007   4.381  26.838  1.00110.00           H  
ATOM   2003  HA  SER D 134     -13.631   5.901  26.056  1.00110.00           H  
ATOM   2004  HB3 SER D 134     -12.693   4.223  27.583  1.00110.00           H  
ATOM   2005  HB2 SER D 134     -12.187   3.930  25.938  1.00110.00           H  
ATOM   2006  HG  SER D 134     -14.163   2.549  27.412  1.00110.00           H  
ATOM   2007  N   GLY D 135     -15.713   5.460  24.321  1.00110.00           N  
ATOM   2008  CA  GLY D 135     -16.383   5.449  23.018  1.00110.00           C  
ATOM   2009  C   GLY D 135     -15.873   6.558  22.081  1.00110.00           C  
ATOM   2010  O   GLY D 135     -16.394   6.688  20.974  1.00110.00           O  
ATOM   2011  H   GLY D 135     -16.110   6.079  25.015  1.00110.00           H  
ATOM   2012  HA3 GLY D 135     -17.451   5.594  23.181  1.00110.00           H  
ATOM   2013  HA2 GLY D 135     -16.269   4.480  22.528  1.00110.00           H  
ATOM   2014  N   TYR D 136     -14.878   7.355  22.508  1.00110.00           N  
ATOM   2015  CA  TYR D 136     -14.152   8.320  21.680  1.00110.00           C  
ATOM   2016  C   TYR D 136     -13.151   7.630  20.735  1.00110.00           C  
ATOM   2017  O   TYR D 136     -12.748   6.491  20.978  1.00110.00           O  
ATOM   2018  CB  TYR D 136     -13.442   9.347  22.599  1.00110.00           C  
ATOM   2019  CG  TYR D 136     -12.649   8.773  23.768  1.00110.00           C  
ATOM   2020  CD1 TYR D 136     -11.412   8.125  23.557  1.00110.00           C  
ATOM   2021  CD2 TYR D 136     -13.157   8.884  25.079  1.00110.00           C  
ATOM   2022  CE1 TYR D 136     -10.713   7.560  24.640  1.00110.00           C  
ATOM   2023  CE2 TYR D 136     -12.446   8.341  26.165  1.00110.00           C  
ATOM   2024  CZ  TYR D 136     -11.230   7.666  25.946  1.00110.00           C  
ATOM   2025  OH  TYR D 136     -10.559   7.115  26.998  1.00110.00           O  
ATOM   2026  H   TYR D 136     -14.499   7.208  23.432  1.00110.00           H  
ATOM   2027  HA  TYR D 136     -14.875   8.859  21.065  1.00110.00           H  
ATOM   2028  HB3 TYR D 136     -14.195  10.020  23.010  1.00110.00           H  
ATOM   2029  HB2 TYR D 136     -12.790   9.990  22.009  1.00110.00           H  
ATOM   2030  HD1 TYR D 136     -10.999   8.046  22.562  1.00110.00           H  
ATOM   2031  HD2 TYR D 136     -14.095   9.387  25.263  1.00110.00           H  
ATOM   2032  HE1 TYR D 136      -9.777   7.051  24.463  1.00110.00           H  
ATOM   2033  HE2 TYR D 136     -12.842   8.433  27.166  1.00110.00           H  
ATOM   2034  HH  TYR D 136      -9.749   6.671  26.739  1.00110.00           H  
ATOM   2035  N   GLU D 137     -12.732   8.376  19.702  1.00 30.00           N  
ATOM   2036  CA  GLU D 137     -11.595   8.038  18.847  1.00 30.00           C  
ATOM   2037  C   GLU D 137     -10.293   8.614  19.425  1.00 30.00           C  
ATOM   2038  O   GLU D 137     -10.329   9.567  20.206  1.00 30.00           O  
ATOM   2039  CB  GLU D 137     -11.828   8.626  17.435  1.00 30.00           C  
ATOM   2040  CG  GLU D 137     -13.045   8.066  16.666  1.00 30.00           C  
ATOM   2041  CD  GLU D 137     -12.961   6.594  16.225  1.00 30.00           C  
ATOM   2042  OE1 GLU D 137     -14.019   6.092  15.790  1.00 30.00           O  
ATOM   2043  OE2 GLU D 137     -11.868   5.986  16.294  1.00 30.00           O1-
ATOM   2044  H   GLU D 137     -13.111   9.303  19.575  1.00 30.00           H  
ATOM   2045  HA  GLU D 137     -11.487   6.954  18.784  1.00 30.00           H  
ATOM   2046  HB3 GLU D 137     -10.932   8.511  16.822  1.00 30.00           H  
ATOM   2047  HB2 GLU D 137     -11.968   9.703  17.533  1.00 30.00           H  
ATOM   2048  HG3 GLU D 137     -13.185   8.664  15.764  1.00 30.00           H  
ATOM   2049  HG2 GLU D 137     -13.951   8.208  17.258  1.00 30.00           H  
ATOM   2050  N   VAL D 138      -9.166   8.051  18.969  1.00 30.00           N  
ATOM   2051  CA  VAL D 138      -7.829   8.625  19.130  1.00 30.00           C  
ATOM   2052  C   VAL D 138      -7.139   8.750  17.757  1.00 30.00           C  
ATOM   2053  O   VAL D 138      -6.495   9.769  17.516  1.00 30.00           O  
ATOM   2054  CB  VAL D 138      -6.933   7.822  20.117  1.00 30.00           C  
ATOM   2055  CG1 VAL D 138      -7.459   7.917  21.560  1.00 30.00           C  
ATOM   2056  CG2 VAL D 138      -6.676   6.355  19.720  1.00 30.00           C  
ATOM   2057  H   VAL D 138      -9.237   7.264  18.342  1.00 30.00           H  
ATOM   2058  HA  VAL D 138      -7.911   9.643  19.512  1.00 30.00           H  
ATOM   2059  HB  VAL D 138      -5.956   8.308  20.131  1.00 30.00           H  
ATOM   2060 HG11 VAL D 138      -7.534   8.955  21.882  1.00 30.00           H  
ATOM   2061 HG12 VAL D 138      -8.448   7.466  21.658  1.00 30.00           H  
ATOM   2062 HG13 VAL D 138      -6.796   7.409  22.261  1.00 30.00           H  
ATOM   2063 HG21 VAL D 138      -6.074   6.289  18.815  1.00 30.00           H  
ATOM   2064 HG22 VAL D 138      -6.127   5.827  20.500  1.00 30.00           H  
ATOM   2065 HG23 VAL D 138      -7.606   5.812  19.552  1.00 30.00           H  
ATOM   2066  N   HIS D 139      -7.359   7.771  16.861  1.00 30.00           N  
ATOM   2067  CA  HIS D 139      -6.928   7.793  15.463  1.00 30.00           C  
ATOM   2068  C   HIS D 139      -8.036   8.418  14.599  1.00 30.00           C  
ATOM   2069  O   HIS D 139      -9.179   7.964  14.659  1.00 30.00           O  
ATOM   2070  CB  HIS D 139      -6.622   6.348  15.013  1.00 30.00           C  
ATOM   2071  CG  HIS D 139      -5.616   5.617  15.873  1.00 30.00           C  
ATOM   2072  ND1 HIS D 139      -4.297   6.015  15.990  1.00 30.00           N  
ATOM   2073  CD2 HIS D 139      -5.733   4.506  16.680  1.00 30.00           C  
ATOM   2074  CE1 HIS D 139      -3.695   5.165  16.826  1.00 30.00           C  
ATOM   2075  NE2 HIS D 139      -4.507   4.220  17.284  1.00 30.00           N  
ATOM   2076  H   HIS D 139      -7.909   6.970  17.128  1.00 30.00           H  
ATOM   2077  HA  HIS D 139      -6.014   8.384  15.370  1.00 30.00           H  
ATOM   2078  HB3 HIS D 139      -6.250   6.351  13.988  1.00 30.00           H  
ATOM   2079  HB2 HIS D 139      -7.540   5.758  14.998  1.00 30.00           H  
ATOM   2080  HD1 HIS D 139      -3.868   6.805  15.527  1.00 30.00           H  
ATOM   2081  HD2 HIS D 139      -6.602   3.896  16.878  1.00 30.00           H  
ATOM   2082  HE1 HIS D 139      -2.653   5.239  17.102  1.00 30.00           H  
ATOM   2083  N   HIS D 140      -7.675   9.455  13.826  1.00 30.00           N  
ATOM   2084  CA  HIS D 140      -8.586  10.203  12.950  1.00 30.00           C  
ATOM   2085  C   HIS D 140      -8.624   9.609  11.529  1.00 30.00           C  
ATOM   2086  O   HIS D 140      -9.690   9.580  10.913  1.00 30.00           O  
ATOM   2087  CB  HIS D 140      -8.135  11.680  12.958  1.00 30.00           C  
ATOM   2088  CG  HIS D 140      -9.094  12.699  12.387  1.00 30.00           C  
ATOM   2089  ND1 HIS D 140      -8.644  13.924  11.882  1.00 30.00           N  
ATOM   2090  CD2 HIS D 140     -10.471  12.663  12.297  1.00 30.00           C  
ATOM   2091  CE1 HIS D 140      -9.743  14.569  11.518  1.00 30.00           C  
ATOM   2092  NE2 HIS D 140     -10.855  13.869  11.738  1.00 30.00           N  
ATOM   2093  H   HIS D 140      -6.718   9.778  13.849  1.00 30.00           H  
ATOM   2094  HA  HIS D 140      -9.592  10.150  13.368  1.00 30.00           H  
ATOM   2095  HB3 HIS D 140      -7.179  11.780  12.442  1.00 30.00           H  
ATOM   2096  HB2 HIS D 140      -7.947  11.989  13.987  1.00 30.00           H  
ATOM   2097  HD2 HIS D 140     -11.187  11.907  12.584  1.00 30.00           H  
ATOM   2098  HE1 HIS D 140      -9.735  15.555  11.077  1.00 30.00           H  
ATOM   2099  HE2 HIS D 140     -11.802  14.162  11.527  1.00 30.00           H  
ATOM   2100  N   GLN D 141      -7.467   9.102  11.071  1.00 30.00           N  
ATOM   2101  CA  GLN D 141      -7.296   8.317   9.852  1.00 30.00           C  
ATOM   2102  C   GLN D 141      -7.531   6.839  10.209  1.00 30.00           C  
ATOM   2103  O   GLN D 141      -6.944   6.356  11.179  1.00 30.00           O  
ATOM   2104  CB  GLN D 141      -5.858   8.562   9.341  1.00 30.00           C  
ATOM   2105  CG  GLN D 141      -5.562   7.990   7.936  1.00 30.00           C  
ATOM   2106  CD  GLN D 141      -4.144   8.268   7.410  1.00 30.00           C  
ATOM   2107  OE1 GLN D 141      -3.832   7.905   6.279  1.00 30.00           O  
ATOM   2108  NE2 GLN D 141      -3.271   8.903   8.198  1.00 30.00           N  
ATOM   2109  H   GLN D 141      -6.648   9.163  11.659  1.00 30.00           H  
ATOM   2110  HA  GLN D 141      -8.012   8.643   9.095  1.00 30.00           H  
ATOM   2111  HB3 GLN D 141      -5.145   8.154  10.060  1.00 30.00           H  
ATOM   2112  HB2 GLN D 141      -5.680   9.637   9.328  1.00 30.00           H  
ATOM   2113  HG3 GLN D 141      -6.271   8.403   7.218  1.00 30.00           H  
ATOM   2114  HG2 GLN D 141      -5.713   6.910   7.929  1.00 30.00           H  
ATOM   2115 HE22 GLN D 141      -2.339   9.097   7.864  1.00 30.00           H  
ATOM   2116 HE21 GLN D 141      -3.522   9.189   9.135  1.00 30.00           H  
ATOM   2117  N   LYS D 142      -8.384   6.151   9.436  1.00 30.00           N  
ATOM   2118  CA  LYS D 142      -8.717   4.744   9.657  1.00 30.00           C  
ATOM   2119  C   LYS D 142      -8.825   4.018   8.313  1.00 30.00           C  
ATOM   2120  O   LYS D 142      -9.576   4.459   7.442  1.00 30.00           O  
ATOM   2121  CB  LYS D 142     -10.047   4.614  10.431  1.00 30.00           C  
ATOM   2122  CG  LYS D 142     -10.019   5.146  11.878  1.00 30.00           C  
ATOM   2123  CD  LYS D 142     -11.314   4.847  12.650  1.00 30.00           C  
ATOM   2124  CE  LYS D 142     -12.530   5.638  12.137  1.00 30.00           C  
ATOM   2125  NZ  LYS D 142     -13.779   5.206  12.786  1.00 30.00           N1+
ATOM   2126  H   LYS D 142      -8.837   6.598   8.651  1.00 30.00           H  
ATOM   2127  HA  LYS D 142      -7.929   4.261  10.237  1.00 30.00           H  
ATOM   2128  HB3 LYS D 142     -10.320   3.558  10.471  1.00 30.00           H  
ATOM   2129  HB2 LYS D 142     -10.837   5.109   9.866  1.00 30.00           H  
ATOM   2130  HG3 LYS D 142      -9.843   6.222  11.882  1.00 30.00           H  
ATOM   2131  HG2 LYS D 142      -9.178   4.700  12.409  1.00 30.00           H  
ATOM   2132  HD3 LYS D 142     -11.150   5.072  13.704  1.00 30.00           H  
ATOM   2133  HD2 LYS D 142     -11.516   3.775  12.602  1.00 30.00           H  
ATOM   2134  HE3 LYS D 142     -12.666   5.507  11.065  1.00 30.00           H  
ATOM   2135  HE2 LYS D 142     -12.387   6.705  12.315  1.00 30.00           H  
ATOM   2136  HZ1 LYS D 142     -13.958   4.233  12.592  1.00 30.00           H  
ATOM   2137  HZ2 LYS D 142     -13.712   5.353  13.787  1.00 30.00           H  
ATOM   2138  HZ3 LYS D 142     -14.539   5.773  12.430  1.00 30.00           H  
ATOM   2139  N   LEU D 143      -8.132   2.874   8.218  1.00 30.00           N  
ATOM   2140  CA  LEU D 143      -8.338   1.858   7.190  1.00 30.00           C  
ATOM   2141  C   LEU D 143      -9.133   0.725   7.850  1.00 30.00           C  
ATOM   2142  O   LEU D 143      -8.700   0.218   8.885  1.00 30.00           O  
ATOM   2143  CB  LEU D 143      -6.962   1.390   6.660  1.00 30.00           C  
ATOM   2144  CG  LEU D 143      -6.989   0.203   5.667  1.00 30.00           C  
ATOM   2145  CD1 LEU D 143      -7.791   0.529   4.388  1.00 30.00           C  
ATOM   2146  CD2 LEU D 143      -5.557  -0.264   5.346  1.00 30.00           C  
ATOM   2147  H   LEU D 143      -7.550   2.587   8.994  1.00 30.00           H  
ATOM   2148  HA  LEU D 143      -8.918   2.266   6.361  1.00 30.00           H  
ATOM   2149  HB3 LEU D 143      -6.331   1.116   7.507  1.00 30.00           H  
ATOM   2150  HB2 LEU D 143      -6.463   2.238   6.188  1.00 30.00           H  
ATOM   2151  HG  LEU D 143      -7.479  -0.647   6.145  1.00 30.00           H  
ATOM   2152 HD11 LEU D 143      -8.728  -0.030   4.365  1.00 30.00           H  
ATOM   2153 HD12 LEU D 143      -8.045   1.587   4.317  1.00 30.00           H  
ATOM   2154 HD13 LEU D 143      -7.246   0.279   3.478  1.00 30.00           H  
ATOM   2155 HD21 LEU D 143      -4.857   0.572   5.322  1.00 30.00           H  
ATOM   2156 HD22 LEU D 143      -5.203  -0.963   6.105  1.00 30.00           H  
ATOM   2157 HD23 LEU D 143      -5.493  -0.777   4.386  1.00 30.00           H  
ATOM   2158  N   VAL D 144     -10.285   0.370   7.258  1.00 30.00           N  
ATOM   2159  CA  VAL D 144     -11.212  -0.601   7.837  1.00 30.00           C  
ATOM   2160  C   VAL D 144     -11.507  -1.709   6.817  1.00 30.00           C  
ATOM   2161  O   VAL D 144     -12.002  -1.433   5.725  1.00 30.00           O  
ATOM   2162  CB  VAL D 144     -12.543   0.065   8.290  1.00 30.00           C  
ATOM   2163  CG1 VAL D 144     -13.558  -0.935   8.882  1.00 30.00           C  
ATOM   2164  CG2 VAL D 144     -12.294   1.199   9.304  1.00 30.00           C  
ATOM   2165  H   VAL D 144     -10.579   0.819   6.402  1.00 30.00           H  
ATOM   2166  HA  VAL D 144     -10.770  -1.076   8.713  1.00 30.00           H  
ATOM   2167  HB  VAL D 144     -13.015   0.519   7.418  1.00 30.00           H  
ATOM   2168 HG11 VAL D 144     -13.124  -1.491   9.714  1.00 30.00           H  
ATOM   2169 HG12 VAL D 144     -14.443  -0.420   9.257  1.00 30.00           H  
ATOM   2170 HG13 VAL D 144     -13.904  -1.659   8.144  1.00 30.00           H  
ATOM   2171 HG21 VAL D 144     -11.754   0.835  10.179  1.00 30.00           H  
ATOM   2172 HG22 VAL D 144     -11.711   2.010   8.866  1.00 30.00           H  
ATOM   2173 HG23 VAL D 144     -13.232   1.635   9.649  1.00 30.00           H  
ATOM   2174  N   PHE D 145     -11.199  -2.947   7.222  1.00 30.00           N  
ATOM   2175  CA  PHE D 145     -11.426  -4.178   6.478  1.00 30.00           C  
ATOM   2176  C   PHE D 145     -12.341  -5.037   7.361  1.00 30.00           C  
ATOM   2177  O   PHE D 145     -11.919  -5.447   8.442  1.00 30.00           O  
ATOM   2178  CB  PHE D 145     -10.041  -4.807   6.184  1.00 30.00           C  
ATOM   2179  CG  PHE D 145      -9.958  -6.061   5.323  1.00 30.00           C  
ATOM   2180  CD1 PHE D 145      -8.835  -6.906   5.461  1.00 30.00           C  
ATOM   2181  CD2 PHE D 145     -10.836  -6.281   4.239  1.00 30.00           C  
ATOM   2182  CE1 PHE D 145      -8.637  -7.966   4.586  1.00 30.00           C  
ATOM   2183  CE2 PHE D 145     -10.619  -7.347   3.375  1.00 30.00           C  
ATOM   2184  CZ  PHE D 145      -9.526  -8.187   3.546  1.00 30.00           C  
ATOM   2185  H   PHE D 145     -10.773  -3.074   8.132  1.00 30.00           H  
ATOM   2186  HA  PHE D 145     -11.921  -3.956   5.534  1.00 30.00           H  
ATOM   2187  HB3 PHE D 145      -9.541  -5.023   7.129  1.00 30.00           H  
ATOM   2188  HB2 PHE D 145      -9.418  -4.057   5.694  1.00 30.00           H  
ATOM   2189  HD1 PHE D 145      -8.113  -6.724   6.244  1.00 30.00           H  
ATOM   2190  HD2 PHE D 145     -11.676  -5.627   4.061  1.00 30.00           H  
ATOM   2191  HE1 PHE D 145      -7.779  -8.612   4.707  1.00 30.00           H  
ATOM   2192  HE2 PHE D 145     -11.299  -7.514   2.554  1.00 30.00           H  
ATOM   2193  HZ  PHE D 145      -9.361  -9.006   2.861  1.00 30.00           H  
ATOM   2194  N   PHE D 146     -13.589  -5.237   6.900  1.00 30.00           N  
ATOM   2195  CA  PHE D 146     -14.712  -5.880   7.600  1.00 30.00           C  
ATOM   2196  C   PHE D 146     -15.253  -5.004   8.746  1.00 30.00           C  
ATOM   2197  O   PHE D 146     -15.004  -5.299   9.916  1.00 30.00           O  
ATOM   2198  CB  PHE D 146     -14.374  -7.320   8.062  1.00 30.00           C  
ATOM   2199  CG  PHE D 146     -13.938  -8.262   6.957  1.00 30.00           C  
ATOM   2200  CD1 PHE D 146     -12.574  -8.584   6.795  1.00 30.00           C  
ATOM   2201  CD2 PHE D 146     -14.874  -8.722   6.008  1.00 30.00           C  
ATOM   2202  CE1 PHE D 146     -12.175  -9.377   5.729  1.00 30.00           C  
ATOM   2203  CE2 PHE D 146     -14.454  -9.519   4.953  1.00 30.00           C  
ATOM   2204  CZ  PHE D 146     -13.110  -9.836   4.812  1.00 30.00           C  
ATOM   2205  H   PHE D 146     -13.827  -4.844   5.998  1.00 30.00           H  
ATOM   2206  HA  PHE D 146     -15.521  -5.960   6.876  1.00 30.00           H  
ATOM   2207  HB3 PHE D 146     -15.253  -7.749   8.544  1.00 30.00           H  
ATOM   2208  HB2 PHE D 146     -13.599  -7.317   8.823  1.00 30.00           H  
ATOM   2209  HD1 PHE D 146     -11.837  -8.212   7.491  1.00 30.00           H  
ATOM   2210  HD2 PHE D 146     -15.915  -8.450   6.097  1.00 30.00           H  
ATOM   2211  HE1 PHE D 146     -11.134  -9.619   5.592  1.00 30.00           H  
ATOM   2212  HE2 PHE D 146     -15.169  -9.871   4.225  1.00 30.00           H  
ATOM   2213  HZ  PHE D 146     -12.783 -10.425   3.973  1.00 30.00           H  
ATOM   2214  N   ALA D 147     -15.983  -3.937   8.374  1.00 30.00           N  
ATOM   2215  CA  ALA D 147     -16.646  -3.003   9.290  1.00 30.00           C  
ATOM   2216  C   ALA D 147     -17.822  -3.637  10.057  1.00 30.00           C  
ATOM   2217  O   ALA D 147     -17.945  -3.421  11.262  1.00 30.00           O  
ATOM   2218  CB  ALA D 147     -17.137  -1.780   8.498  1.00 30.00           C  
ATOM   2219  H   ALA D 147     -16.146  -3.770   7.389  1.00 30.00           H  
ATOM   2220  HA  ALA D 147     -15.903  -2.653  10.004  1.00 30.00           H  
ATOM   2221  HB1 ALA D 147     -16.341  -1.350   7.891  1.00 30.00           H  
ATOM   2222  HB2 ALA D 147     -17.955  -2.043   7.827  1.00 30.00           H  
ATOM   2223  HB3 ALA D 147     -17.500  -0.999   9.167  1.00 30.00           H  
ATOM   2224  N   GLU D 148     -18.650  -4.402   9.328  1.00 30.00           N  
ATOM   2225  CA  GLU D 148     -19.837  -5.103   9.820  1.00 30.00           C  
ATOM   2226  C   GLU D 148     -19.610  -6.623   9.828  1.00 30.00           C  
ATOM   2227  O   GLU D 148     -18.600  -7.091   9.297  1.00 30.00           O  
ATOM   2228  CB  GLU D 148     -21.038  -4.694   8.940  1.00 30.00           C  
ATOM   2229  CG  GLU D 148     -21.573  -3.274   9.244  1.00 30.00           C  
ATOM   2230  CD  GLU D 148     -22.350  -3.120  10.564  1.00 30.00           C  
ATOM   2231  OE1 GLU D 148     -22.515  -1.954  10.983  1.00 30.00           O  
ATOM   2232  OE2 GLU D 148     -22.802  -4.142  11.131  1.00 30.00           O1-
ATOM   2233  H   GLU D 148     -18.449  -4.534   8.348  1.00 30.00           H  
ATOM   2234  HA  GLU D 148     -20.036  -4.821  10.855  1.00 30.00           H  
ATOM   2235  HB3 GLU D 148     -21.845  -5.425   8.996  1.00 30.00           H  
ATOM   2236  HB2 GLU D 148     -20.718  -4.710   7.899  1.00 30.00           H  
ATOM   2237  HG3 GLU D 148     -22.251  -2.972   8.445  1.00 30.00           H  
ATOM   2238  HG2 GLU D 148     -20.750  -2.557   9.221  1.00 30.00           H  
ATOM   2239  N   ASP D 149     -20.533  -7.350  10.489  1.00 30.00           N  
ATOM   2240  CA  ASP D 149     -20.382  -8.763  10.868  1.00 30.00           C  
ATOM   2241  C   ASP D 149     -20.109  -9.691   9.675  1.00 30.00           C  
ATOM   2242  O   ASP D 149     -20.678  -9.513   8.598  1.00 30.00           O  
ATOM   2243  CB  ASP D 149     -21.535  -9.310  11.752  1.00 30.00           C  
ATOM   2244  CG  ASP D 149     -22.948  -9.278  11.144  1.00 30.00           C  
ATOM   2245  OD1 ASP D 149     -23.562  -8.187  11.162  1.00 30.00           O  
ATOM   2246  OD2 ASP D 149     -23.350 -10.320  10.578  1.00 30.00           O1-
ATOM   2247  H   ASP D 149     -21.357  -6.892  10.853  1.00 30.00           H  
ATOM   2248  HA  ASP D 149     -19.484  -8.790  11.489  1.00 30.00           H  
ATOM   2249  HB3 ASP D 149     -21.569  -8.721  12.670  1.00 30.00           H  
ATOM   2250  HB2 ASP D 149     -21.297 -10.322  12.085  1.00 30.00           H  
ATOM   2251  N   VAL D 150     -19.219 -10.659   9.913  1.00 30.00           N  
ATOM   2252  CA  VAL D 150     -18.770 -11.625   8.923  1.00 30.00           C  
ATOM   2253  C   VAL D 150     -19.280 -13.007   9.366  1.00 30.00           C  
ATOM   2254  O   VAL D 150     -19.141 -13.362  10.535  1.00 30.00           O  
ATOM   2255  CB  VAL D 150     -17.219 -11.639   8.838  1.00 30.00           C  
ATOM   2256  CG1 VAL D 150     -16.682 -12.586   7.750  1.00 30.00           C  
ATOM   2257  CG2 VAL D 150     -16.652 -10.226   8.610  1.00 30.00           C  
ATOM   2258  H   VAL D 150     -18.804 -10.746  10.832  1.00 30.00           H  
ATOM   2259  HA  VAL D 150     -19.167 -11.389   7.937  1.00 30.00           H  
ATOM   2260  HB  VAL D 150     -16.820 -11.984   9.791  1.00 30.00           H  
ATOM   2261 HG11 VAL D 150     -15.595 -12.551   7.690  1.00 30.00           H  
ATOM   2262 HG12 VAL D 150     -16.953 -13.618   7.956  1.00 30.00           H  
ATOM   2263 HG13 VAL D 150     -17.076 -12.327   6.767  1.00 30.00           H  
ATOM   2264 HG21 VAL D 150     -15.574 -10.252   8.464  1.00 30.00           H  
ATOM   2265 HG22 VAL D 150     -17.099  -9.762   7.730  1.00 30.00           H  
ATOM   2266 HG23 VAL D 150     -16.840  -9.573   9.462  1.00 30.00           H  
ATOM   2267  N   GLY D 151     -19.882 -13.764   8.438  1.00 30.00           N  
ATOM   2268  CA  GLY D 151     -20.408 -15.098   8.726  1.00 30.00           C  
ATOM   2269  C   GLY D 151     -19.260 -16.115   8.774  1.00 30.00           C  
ATOM   2270  O   GLY D 151     -19.204 -16.934   9.690  1.00 30.00           O  
ATOM   2271  H   GLY D 151     -20.034 -13.390   7.510  1.00 30.00           H  
ATOM   2272  HA3 GLY D 151     -21.117 -15.383   7.950  1.00 30.00           H  
ATOM   2273  HA2 GLY D 151     -20.958 -15.103   9.670  1.00 30.00           H  
ATOM   2274  N   SER D 152     -18.332 -16.029   7.809  1.00 30.00           N  
ATOM   2275  CA  SER D 152     -17.150 -16.879   7.696  1.00 30.00           C  
ATOM   2276  C   SER D 152     -16.096 -16.207   6.803  1.00 30.00           C  
ATOM   2277  O   SER D 152     -16.436 -15.371   5.963  1.00 30.00           O  
ATOM   2278  CB  SER D 152     -17.557 -18.283   7.187  1.00 30.00           C  
ATOM   2279  OG  SER D 152     -18.048 -18.251   5.859  1.00 30.00           O  
ATOM   2280  H   SER D 152     -18.425 -15.321   7.094  1.00 30.00           H  
ATOM   2281  HA  SER D 152     -16.716 -16.981   8.693  1.00 30.00           H  
ATOM   2282  HB3 SER D 152     -18.310 -18.734   7.833  1.00 30.00           H  
ATOM   2283  HB2 SER D 152     -16.695 -18.950   7.214  1.00 30.00           H  
ATOM   2284  HG  SER D 152     -18.885 -17.779   5.860  1.00 30.00           H  
ATOM   2285  N   ASN D 153     -14.833 -16.617   6.994  1.00 30.00           N  
ATOM   2286  CA  ASN D 153     -13.706 -16.210   6.162  1.00 30.00           C  
ATOM   2287  C   ASN D 153     -12.812 -17.431   5.908  1.00 30.00           C  
ATOM   2288  O   ASN D 153     -12.439 -18.127   6.849  1.00 30.00           O  
ATOM   2289  CB  ASN D 153     -12.948 -15.043   6.836  1.00 30.00           C  
ATOM   2290  CG  ASN D 153     -11.731 -14.582   6.026  1.00 30.00           C  
ATOM   2291  OD1 ASN D 153     -11.823 -14.376   4.818  1.00 30.00           O  
ATOM   2292  ND2 ASN D 153     -10.582 -14.448   6.683  1.00 30.00           N  
ATOM   2293  H   ASN D 153     -14.628 -17.304   7.708  1.00 30.00           H  
ATOM   2294  HA  ASN D 153     -14.089 -15.862   5.200  1.00 30.00           H  
ATOM   2295  HB3 ASN D 153     -12.627 -15.338   7.837  1.00 30.00           H  
ATOM   2296  HB2 ASN D 153     -13.614 -14.188   6.965  1.00 30.00           H  
ATOM   2297 HD22 ASN D 153      -9.741 -14.196   6.183  1.00 30.00           H  
ATOM   2298 HD21 ASN D 153     -10.528 -14.644   7.675  1.00 30.00           H  
ATOM   2299  N   LYS D 154     -12.464 -17.620   4.629  1.00 30.00           N  
ATOM   2300  CA  LYS D 154     -11.612 -18.682   4.108  1.00 30.00           C  
ATOM   2301  C   LYS D 154     -10.679 -18.121   3.003  1.00 30.00           C  
ATOM   2302  O   LYS D 154     -10.214 -18.885   2.160  1.00 30.00           O  
ATOM   2303  CB  LYS D 154     -12.523 -19.850   3.648  1.00 30.00           C  
ATOM   2304  CG  LYS D 154     -11.829 -21.211   3.441  1.00 30.00           C  
ATOM   2305  CD  LYS D 154     -12.767 -22.253   2.813  1.00 30.00           C  
ATOM   2306  CE  LYS D 154     -12.085 -23.621   2.643  1.00 30.00           C  
ATOM   2307  NZ  LYS D 154     -12.959 -24.592   1.962  1.00 30.00           N1+
ATOM   2308  H   LYS D 154     -12.837 -16.990   3.927  1.00 30.00           H  
ATOM   2309  HA  LYS D 154     -10.959 -19.038   4.903  1.00 30.00           H  
ATOM   2310  HB3 LYS D 154     -13.053 -19.557   2.742  1.00 30.00           H  
ATOM   2311  HB2 LYS D 154     -13.298 -20.009   4.399  1.00 30.00           H  
ATOM   2312  HG3 LYS D 154     -11.465 -21.577   4.401  1.00 30.00           H  
ATOM   2313  HG2 LYS D 154     -10.947 -21.117   2.810  1.00 30.00           H  
ATOM   2314  HD3 LYS D 154     -13.107 -21.884   1.844  1.00 30.00           H  
ATOM   2315  HD2 LYS D 154     -13.658 -22.356   3.434  1.00 30.00           H  
ATOM   2316  HE3 LYS D 154     -11.800 -24.023   3.616  1.00 30.00           H  
ATOM   2317  HE2 LYS D 154     -11.168 -23.515   2.062  1.00 30.00           H  
ATOM   2318  HZ1 LYS D 154     -13.806 -24.722   2.496  1.00 30.00           H  
ATOM   2319  HZ2 LYS D 154     -13.189 -24.251   1.040  1.00 30.00           H  
ATOM   2320  HZ3 LYS D 154     -12.476 -25.476   1.880  1.00 30.00           H  
ATOM   2321  N   GLY D 155     -10.404 -16.802   3.013  1.00 30.00           N  
ATOM   2322  CA  GLY D 155      -9.497 -16.183   2.048  1.00 30.00           C  
ATOM   2323  C   GLY D 155      -9.590 -14.662   2.156  1.00 30.00           C  
ATOM   2324  O   GLY D 155     -10.384 -14.045   1.448  1.00 30.00           O  
ATOM   2325  H   GLY D 155     -10.803 -16.205   3.724  1.00 30.00           H  
ATOM   2326  HA3 GLY D 155      -9.743 -16.485   1.030  1.00 30.00           H  
ATOM   2327  HA2 GLY D 155      -8.471 -16.493   2.230  1.00 30.00           H  
ATOM   2328  N   ALA D 156      -8.722 -14.075   2.995  1.00 30.00           N  
ATOM   2329  CA  ALA D 156      -8.509 -12.637   3.136  1.00 30.00           C  
ATOM   2330  C   ALA D 156      -7.006 -12.351   3.248  1.00 30.00           C  
ATOM   2331  O   ALA D 156      -6.301 -13.036   3.990  1.00 30.00           O  
ATOM   2332  CB  ALA D 156      -9.256 -12.105   4.369  1.00 30.00           C  
ATOM   2333  H   ALA D 156      -8.113 -14.656   3.555  1.00 30.00           H  
ATOM   2334  HA  ALA D 156      -8.895 -12.122   2.256  1.00 30.00           H  
ATOM   2335  HB1 ALA D 156      -8.948 -12.623   5.277  1.00 30.00           H  
ATOM   2336  HB2 ALA D 156      -9.067 -11.042   4.517  1.00 30.00           H  
ATOM   2337  HB3 ALA D 156     -10.333 -12.226   4.260  1.00 30.00           H  
ATOM   2338  N   ILE D 157      -6.562 -11.327   2.507  1.00 30.00           N  
ATOM   2339  CA  ILE D 157      -5.184 -10.846   2.447  1.00 30.00           C  
ATOM   2340  C   ILE D 157      -5.212  -9.316   2.625  1.00 30.00           C  
ATOM   2341  O   ILE D 157      -6.039  -8.652   1.995  1.00 30.00           O  
ATOM   2342  CB  ILE D 157      -4.540 -11.175   1.061  1.00 30.00           C  
ATOM   2343  CG1 ILE D 157      -4.451 -12.694   0.767  1.00 30.00           C  
ATOM   2344  CG2 ILE D 157      -3.177 -10.494   0.799  1.00 30.00           C  
ATOM   2345  CD1 ILE D 157      -3.373 -13.448   1.556  1.00 30.00           C  
ATOM   2346  H   ILE D 157      -7.213 -10.831   1.913  1.00 30.00           H  
ATOM   2347  HA  ILE D 157      -4.585 -11.282   3.248  1.00 30.00           H  
ATOM   2348  HB  ILE D 157      -5.217 -10.778   0.305  1.00 30.00           H  
ATOM   2349 HG13 ILE D 157      -4.256 -12.835  -0.296  1.00 30.00           H  
ATOM   2350 HG12 ILE D 157      -5.415 -13.173   0.938  1.00 30.00           H  
ATOM   2351 HG21 ILE D 157      -2.466 -10.707   1.598  1.00 30.00           H  
ATOM   2352 HG22 ILE D 157      -2.742 -10.844  -0.135  1.00 30.00           H  
ATOM   2353 HG23 ILE D 157      -3.263  -9.410   0.713  1.00 30.00           H  
ATOM   2354 HD11 ILE D 157      -3.500 -13.300   2.626  1.00 30.00           H  
ATOM   2355 HD12 ILE D 157      -3.429 -14.519   1.358  1.00 30.00           H  
ATOM   2356 HD13 ILE D 157      -2.371 -13.121   1.282  1.00 30.00           H  
ATOM   2357  N   ILE D 158      -4.288  -8.787   3.444  1.00 30.00           N  
ATOM   2358  CA  ILE D 158      -4.098  -7.349   3.635  1.00 30.00           C  
ATOM   2359  C   ILE D 158      -2.618  -7.012   3.896  1.00 30.00           C  
ATOM   2360  O   ILE D 158      -1.969  -7.680   4.700  1.00 30.00           O  
ATOM   2361  CB  ILE D 158      -5.028  -6.743   4.733  1.00 30.00           C  
ATOM   2362  CG1 ILE D 158      -4.852  -5.212   4.910  1.00 30.00           C  
ATOM   2363  CG2 ILE D 158      -4.937  -7.466   6.090  1.00 30.00           C  
ATOM   2364  CD1 ILE D 158      -6.057  -4.506   5.550  1.00 30.00           C  
ATOM   2365  H   ILE D 158      -3.644  -9.389   3.939  1.00 30.00           H  
ATOM   2366  HA  ILE D 158      -4.361  -6.875   2.695  1.00 30.00           H  
ATOM   2367  HB  ILE D 158      -6.044  -6.897   4.375  1.00 30.00           H  
ATOM   2368 HG13 ILE D 158      -4.674  -4.748   3.939  1.00 30.00           H  
ATOM   2369 HG12 ILE D 158      -3.960  -5.003   5.503  1.00 30.00           H  
ATOM   2370 HG21 ILE D 158      -5.675  -7.085   6.795  1.00 30.00           H  
ATOM   2371 HG22 ILE D 158      -5.117  -8.536   5.989  1.00 30.00           H  
ATOM   2372 HG23 ILE D 158      -3.956  -7.336   6.540  1.00 30.00           H  
ATOM   2373 HD11 ILE D 158      -6.188  -4.798   6.592  1.00 30.00           H  
ATOM   2374 HD12 ILE D 158      -5.925  -3.424   5.528  1.00 30.00           H  
ATOM   2375 HD13 ILE D 158      -6.980  -4.732   5.018  1.00 30.00           H  
ATOM   2376  N   GLY D 159      -2.118  -5.975   3.205  1.00 30.00           N  
ATOM   2377  CA  GLY D 159      -0.752  -5.492   3.371  1.00 30.00           C  
ATOM   2378  C   GLY D 159      -0.510  -4.294   2.453  1.00 30.00           C  
ATOM   2379  O   GLY D 159      -1.446  -3.567   2.121  1.00 30.00           O  
ATOM   2380  H   GLY D 159      -2.702  -5.475   2.548  1.00 30.00           H  
ATOM   2381  HA3 GLY D 159      -0.029  -6.287   3.177  1.00 30.00           H  
ATOM   2382  HA2 GLY D 159      -0.631  -5.143   4.395  1.00 30.00           H  
ATOM   2383  N   LEU D 160       0.766  -4.065   2.096  1.00 30.00           N  
ATOM   2384  CA  LEU D 160       1.203  -2.980   1.214  1.00 30.00           C  
ATOM   2385  C   LEU D 160       1.723  -3.589  -0.097  1.00 30.00           C  
ATOM   2386  O   LEU D 160       1.078  -3.413  -1.128  1.00 30.00           O  
ATOM   2387  CB  LEU D 160       2.272  -2.098   1.903  1.00 30.00           C  
ATOM   2388  CG  LEU D 160       1.896  -1.535   3.291  1.00 30.00           C  
ATOM   2389  CD1 LEU D 160       3.084  -0.771   3.894  1.00 30.00           C  
ATOM   2390  CD2 LEU D 160       0.613  -0.683   3.303  1.00 30.00           C  
ATOM   2391  H   LEU D 160       1.494  -4.684   2.425  1.00 30.00           H  
ATOM   2392  HA  LEU D 160       0.360  -2.342   0.949  1.00 30.00           H  
ATOM   2393  HB3 LEU D 160       2.513  -1.265   1.241  1.00 30.00           H  
ATOM   2394  HB2 LEU D 160       3.195  -2.663   2.015  1.00 30.00           H  
ATOM   2395  HG  LEU D 160       1.721  -2.389   3.945  1.00 30.00           H  
ATOM   2396 HD11 LEU D 160       4.021  -1.308   3.746  1.00 30.00           H  
ATOM   2397 HD12 LEU D 160       3.194   0.217   3.449  1.00 30.00           H  
ATOM   2398 HD13 LEU D 160       2.959  -0.644   4.967  1.00 30.00           H  
ATOM   2399 HD21 LEU D 160      -0.175  -1.179   3.870  1.00 30.00           H  
ATOM   2400 HD22 LEU D 160       0.774   0.293   3.763  1.00 30.00           H  
ATOM   2401 HD23 LEU D 160       0.226  -0.503   2.303  1.00 30.00           H  
ATOM   2402  N   MET D 161       2.835  -4.342  -0.027  1.00 30.00           N  
ATOM   2403  CA  MET D 161       3.294  -5.211  -1.109  1.00 30.00           C  
ATOM   2404  C   MET D 161       2.613  -6.570  -0.952  1.00 30.00           C  
ATOM   2405  O   MET D 161       2.850  -7.254   0.042  1.00 30.00           O  
ATOM   2406  CB  MET D 161       4.831  -5.374  -1.081  1.00 30.00           C  
ATOM   2407  CG  MET D 161       5.534  -4.529  -2.149  1.00 30.00           C  
ATOM   2408  SD  MET D 161       7.330  -4.754  -2.180  1.00 30.00           S  
ATOM   2409  CE  MET D 161       7.727  -3.875  -3.711  1.00 30.00           C  
ATOM   2410  H   MET D 161       3.301  -4.459   0.863  1.00 30.00           H  
ATOM   2411  HA  MET D 161       3.005  -4.791  -2.075  1.00 30.00           H  
ATOM   2412  HB3 MET D 161       5.114  -6.412  -1.262  1.00 30.00           H  
ATOM   2413  HB2 MET D 161       5.227  -5.145  -0.091  1.00 30.00           H  
ATOM   2414  HG3 MET D 161       5.308  -3.474  -2.001  1.00 30.00           H  
ATOM   2415  HG2 MET D 161       5.148  -4.795  -3.134  1.00 30.00           H  
ATOM   2416  HE1 MET D 161       8.803  -3.883  -3.879  1.00 30.00           H  
ATOM   2417  HE2 MET D 161       7.240  -4.346  -4.563  1.00 30.00           H  
ATOM   2418  HE3 MET D 161       7.392  -2.840  -3.656  1.00 30.00           H  
ATOM   2419  N   VAL D 162       1.798  -6.926  -1.949  1.00 30.00           N  
ATOM   2420  CA  VAL D 162       1.162  -8.226  -2.082  1.00 30.00           C  
ATOM   2421  C   VAL D 162       1.649  -8.796  -3.423  1.00 30.00           C  
ATOM   2422  O   VAL D 162       1.294  -8.268  -4.476  1.00 30.00           O  
ATOM   2423  CB  VAL D 162      -0.389  -8.118  -2.078  1.00 30.00           C  
ATOM   2424  CG1 VAL D 162      -1.064  -9.496  -2.198  1.00 30.00           C  
ATOM   2425  CG2 VAL D 162      -0.909  -7.413  -0.810  1.00 30.00           C  
ATOM   2426  H   VAL D 162       1.629  -6.281  -2.712  1.00 30.00           H  
ATOM   2427  HA  VAL D 162       1.463  -8.899  -1.280  1.00 30.00           H  
ATOM   2428  HB  VAL D 162      -0.707  -7.515  -2.930  1.00 30.00           H  
ATOM   2429 HG11 VAL D 162      -0.806 -10.124  -1.346  1.00 30.00           H  
ATOM   2430 HG12 VAL D 162      -2.148  -9.404  -2.226  1.00 30.00           H  
ATOM   2431 HG13 VAL D 162      -0.762 -10.027  -3.098  1.00 30.00           H  
ATOM   2432 HG21 VAL D 162      -0.526  -6.396  -0.726  1.00 30.00           H  
ATOM   2433 HG22 VAL D 162      -1.998  -7.347  -0.812  1.00 30.00           H  
ATOM   2434 HG23 VAL D 162      -0.612  -7.951   0.091  1.00 30.00           H  
ATOM   2435  N   GLY D 163       2.505  -9.823  -3.351  1.00 30.00           N  
ATOM   2436  CA  GLY D 163       3.154 -10.412  -4.514  1.00 30.00           C  
ATOM   2437  C   GLY D 163       2.794 -11.893  -4.565  1.00 30.00           C  
ATOM   2438  O   GLY D 163       3.072 -12.611  -3.611  1.00 30.00           O  
ATOM   2439  H   GLY D 163       2.754 -10.202  -2.446  1.00 30.00           H  
ATOM   2440  HA3 GLY D 163       4.233 -10.325  -4.388  1.00 30.00           H  
ATOM   2441  HA2 GLY D 163       2.914  -9.901  -5.444  1.00 30.00           H  
ATOM   2442  N   GLY D 164       2.252 -12.357  -5.701  1.00 30.00           N  
ATOM   2443  CA  GLY D 164       2.158 -13.763  -6.101  1.00 30.00           C  
ATOM   2444  C   GLY D 164       1.206 -14.645  -5.280  1.00 30.00           C  
ATOM   2445  O   GLY D 164       1.220 -15.857  -5.491  1.00 30.00           O  
ATOM   2446  H   GLY D 164       2.035 -11.682  -6.427  1.00 30.00           H  
ATOM   2447  HA3 GLY D 164       3.151 -14.205  -6.039  1.00 30.00           H  
ATOM   2448  HA2 GLY D 164       1.869 -13.809  -7.149  1.00 30.00           H  
ATOM   2449  N   VAL D 165       0.427 -14.080  -4.341  1.00 30.00           N  
ATOM   2450  CA  VAL D 165      -0.346 -14.829  -3.343  1.00 30.00           C  
ATOM   2451  C   VAL D 165      -1.465 -15.690  -3.964  1.00 30.00           C  
ATOM   2452  O   VAL D 165      -2.033 -15.310  -4.989  1.00 30.00           O  
ATOM   2453  CB  VAL D 165      -0.952 -13.894  -2.256  1.00 30.00           C  
ATOM   2454  CG1 VAL D 165       0.109 -12.940  -1.681  1.00 30.00           C  
ATOM   2455  CG2 VAL D 165      -2.219 -13.113  -2.659  1.00 30.00           C  
ATOM   2456  H   VAL D 165       0.452 -13.079  -4.219  1.00 30.00           H  
ATOM   2457  HA  VAL D 165       0.361 -15.501  -2.852  1.00 30.00           H  
ATOM   2458  HB  VAL D 165      -1.248 -14.537  -1.425  1.00 30.00           H  
ATOM   2459 HG11 VAL D 165       0.419 -12.190  -2.409  1.00 30.00           H  
ATOM   2460 HG12 VAL D 165      -0.287 -12.407  -0.818  1.00 30.00           H  
ATOM   2461 HG13 VAL D 165       1.003 -13.478  -1.365  1.00 30.00           H  
ATOM   2462 HG21 VAL D 165      -2.511 -12.412  -1.879  1.00 30.00           H  
ATOM   2463 HG22 VAL D 165      -2.052 -12.537  -3.564  1.00 30.00           H  
ATOM   2464 HG23 VAL D 165      -3.075 -13.767  -2.829  1.00 30.00           H  
ATOM   2465  N   VAL D 166      -1.726 -16.845  -3.336  1.00 30.00           N  
ATOM   2466  CA  VAL D 166      -2.576 -17.903  -3.870  1.00 30.00           C  
ATOM   2467  C   VAL D 166      -3.762 -18.147  -2.920  1.00 30.00           C  
ATOM   2468  O   VAL D 166      -3.635 -18.900  -1.955  1.00 30.00           O  
ATOM   2469  CB  VAL D 166      -1.766 -19.224  -4.054  1.00 30.00           C  
ATOM   2470  CG1 VAL D 166      -2.607 -20.408  -4.574  1.00 30.00           C  
ATOM   2471  CG2 VAL D 166      -0.543 -19.029  -4.970  1.00 30.00           C  
ATOM   2472  H   VAL D 166      -1.232 -17.065  -2.479  1.00 30.00           H  
ATOM   2473  HA  VAL D 166      -2.983 -17.615  -4.838  1.00 30.00           H  
ATOM   2474  HB  VAL D 166      -1.370 -19.520  -3.082  1.00 30.00           H  
ATOM   2475 HG11 VAL D 166      -3.365 -20.722  -3.858  1.00 30.00           H  
ATOM   2476 HG12 VAL D 166      -3.108 -20.152  -5.508  1.00 30.00           H  
ATOM   2477 HG13 VAL D 166      -1.982 -21.281  -4.764  1.00 30.00           H  
ATOM   2478 HG21 VAL D 166       0.163 -18.312  -4.550  1.00 30.00           H  
ATOM   2479 HG22 VAL D 166      -0.000 -19.964  -5.108  1.00 30.00           H  
ATOM   2480 HG23 VAL D 166      -0.838 -18.669  -5.956  1.00 30.00           H  
ATOM   2481  N   ILE D 167      -4.911 -17.527  -3.233  1.00 30.00           N  
ATOM   2482  CA  ILE D 167      -6.193 -17.854  -2.610  1.00 30.00           C  
ATOM   2483  C   ILE D 167      -6.855 -18.931  -3.495  1.00 30.00           C  
ATOM   2484  O   ILE D 167      -7.605 -18.612  -4.418  1.00 30.00           O  
ATOM   2485  CB  ILE D 167      -7.121 -16.611  -2.444  1.00 30.00           C  
ATOM   2486  CG1 ILE D 167      -6.440 -15.514  -1.586  1.00 30.00           C  
ATOM   2487  CG2 ILE D 167      -8.486 -16.987  -1.822  1.00 30.00           C  
ATOM   2488  CD1 ILE D 167      -7.220 -14.192  -1.505  1.00 30.00           C  
ATOM   2489  H   ILE D 167      -4.950 -16.917  -4.040  1.00 30.00           H  
ATOM   2490  HA  ILE D 167      -6.036 -18.274  -1.614  1.00 30.00           H  
ATOM   2491  HB  ILE D 167      -7.306 -16.181  -3.429  1.00 30.00           H  
ATOM   2492 HG13 ILE D 167      -5.448 -15.289  -1.979  1.00 30.00           H  
ATOM   2493 HG12 ILE D 167      -6.277 -15.894  -0.576  1.00 30.00           H  
ATOM   2494 HG21 ILE D 167      -9.070 -17.652  -2.457  1.00 30.00           H  
ATOM   2495 HG22 ILE D 167      -8.355 -17.481  -0.859  1.00 30.00           H  
ATOM   2496 HG23 ILE D 167      -9.104 -16.109  -1.651  1.00 30.00           H  
ATOM   2497 HD11 ILE D 167      -7.753 -13.976  -2.430  1.00 30.00           H  
ATOM   2498 HD12 ILE D 167      -7.949 -14.210  -0.693  1.00 30.00           H  
ATOM   2499 HD13 ILE D 167      -6.547 -13.357  -1.316  1.00 30.00           H  
ATOM   2500  N   ALA D 168      -6.496 -20.197  -3.232  1.00 30.00           N  
ATOM   2501  CA  ALA D 168      -6.913 -21.364  -4.007  1.00 30.00           C  
ATOM   2502  C   ALA D 168      -6.709 -22.646  -3.183  1.00 30.00           C  
ATOM   2503  O   ALA D 168      -5.388 -22.825  -2.879  1.00 30.00           O  
ATOM   2504  OXT ALA D 168      -7.618 -23.376  -2.850  1.00 30.00           O  
ATOM   2505  CB  ALA D 168      -6.170 -21.415  -5.359  1.00 30.00           C  
ATOM   2506  H   ALA D 168      -5.874 -20.383  -2.456  1.00 30.00           H  
ATOM   2507  HA  ALA D 168      -7.982 -21.273  -4.204  1.00 30.00           H  
ATOM   2509  HB1 ALA D 168      -5.097 -21.546  -5.228  1.00 30.00           H  
ATOM   2510  HB2 ALA D 168      -6.524 -22.249  -5.966  1.00 30.00           H  
ATOM   2511  HB3 ALA D 168      -6.319 -20.505  -5.940  1.00 30.00           H  
TER    2512      ALA D 168
ATOM   2513  N   ASP E 169     -23.912  31.355   9.049  1.00110.00           N  
ATOM   2514  CA  ASP E 169     -24.850  31.746  10.118  1.00110.00           C  
ATOM   2515  C   ASP E 169     -25.119  30.493  10.991  1.00110.00           C  
ATOM   2516  O   ASP E 169     -24.753  30.488  12.168  1.00110.00           O  
ATOM   2517  CB  ASP E 169     -26.092  32.512   9.565  1.00110.00           C  
ATOM   2518  CG  ASP E 169     -27.325  32.622  10.483  1.00110.00           C  
ATOM   2519  OD1 ASP E 169     -27.290  33.494  11.379  1.00110.00           O  
ATOM   2520  OD2 ASP E 169     -28.215  31.750  10.365  1.00110.00           O1-
ATOM   2521  H1  ASP E 169     -24.388  30.958   8.251  1.00110.00           H  
ATOM   2522  H2  ASP E 169     -23.228  30.685   9.371  1.00110.00           H  
ATOM   2523  HA  ASP E 169     -24.325  32.450  10.766  1.00110.00           H  
ATOM   2524  HB3 ASP E 169     -26.418  32.047   8.632  1.00110.00           H  
ATOM   2525  HB2 ASP E 169     -25.788  33.521   9.281  1.00110.00           H  
ATOM   2526  N   ALA E 170     -25.752  29.462  10.395  1.00110.00           N  
ATOM   2527  CA  ALA E 170     -25.999  28.152  10.997  1.00110.00           C  
ATOM   2528  C   ALA E 170     -24.686  27.355  11.070  1.00110.00           C  
ATOM   2529  O   ALA E 170     -24.320  26.672  10.112  1.00110.00           O  
ATOM   2530  CB  ALA E 170     -27.081  27.426  10.179  1.00110.00           C  
ATOM   2531  H   ALA E 170     -26.047  29.566   9.436  1.00110.00           H  
ATOM   2532  HA  ALA E 170     -26.383  28.295  12.009  1.00110.00           H  
ATOM   2533  HB1 ALA E 170     -27.282  26.434  10.584  1.00110.00           H  
ATOM   2534  HB2 ALA E 170     -28.019  27.983  10.196  1.00110.00           H  
ATOM   2535  HB3 ALA E 170     -26.788  27.307   9.135  1.00110.00           H  
ATOM   2536  N   GLU E 171     -23.977  27.536  12.194  1.00110.00           N  
ATOM   2537  CA  GLU E 171     -22.586  27.141  12.405  1.00110.00           C  
ATOM   2538  C   GLU E 171     -22.373  25.614  12.458  1.00110.00           C  
ATOM   2539  O   GLU E 171     -23.250  24.884  12.919  1.00110.00           O  
ATOM   2540  CB  GLU E 171     -22.102  27.865  13.688  1.00110.00           C  
ATOM   2541  CG  GLU E 171     -20.622  27.688  14.101  1.00110.00           C  
ATOM   2542  CD  GLU E 171     -19.633  28.386  13.155  1.00110.00           C  
ATOM   2543  OE1 GLU E 171     -19.416  27.855  12.043  1.00110.00           O  
ATOM   2544  OE2 GLU E 171     -19.097  29.440  13.563  1.00110.00           O1-
ATOM   2545  H   GLU E 171     -24.365  28.131  12.913  1.00110.00           H  
ATOM   2546  HA  GLU E 171     -22.030  27.529  11.551  1.00110.00           H  
ATOM   2547  HB3 GLU E 171     -22.724  27.543  14.525  1.00110.00           H  
ATOM   2548  HB2 GLU E 171     -22.299  28.934  13.584  1.00110.00           H  
ATOM   2549  HG3 GLU E 171     -20.360  26.634  14.190  1.00110.00           H  
ATOM   2550  HG2 GLU E 171     -20.493  28.092  15.106  1.00110.00           H  
ATOM   2551  N   PHE E 172     -21.180  25.187  12.012  1.00110.00           N  
ATOM   2552  CA  PHE E 172     -20.666  23.820  12.103  1.00110.00           C  
ATOM   2553  C   PHE E 172     -19.468  23.748  13.060  1.00110.00           C  
ATOM   2554  O   PHE E 172     -18.677  24.690  13.121  1.00110.00           O  
ATOM   2555  CB  PHE E 172     -20.245  23.326  10.699  1.00110.00           C  
ATOM   2556  CG  PHE E 172     -21.358  22.675   9.902  1.00110.00           C  
ATOM   2557  CD1 PHE E 172     -22.220  23.451   9.099  1.00110.00           C  
ATOM   2558  CD2 PHE E 172     -21.644  21.307  10.096  1.00110.00           C  
ATOM   2559  CE1 PHE E 172     -23.301  22.851   8.467  1.00110.00           C  
ATOM   2560  CE2 PHE E 172     -22.729  20.726   9.454  1.00110.00           C  
ATOM   2561  CZ  PHE E 172     -23.554  21.496   8.644  1.00110.00           C  
ATOM   2562  H   PHE E 172     -20.513  25.877  11.689  1.00110.00           H  
ATOM   2563  HA  PHE E 172     -21.433  23.150  12.497  1.00110.00           H  
ATOM   2564  HB3 PHE E 172     -19.443  22.590  10.778  1.00110.00           H  
ATOM   2565  HB2 PHE E 172     -19.824  24.149  10.117  1.00110.00           H  
ATOM   2566  HD1 PHE E 172     -22.047  24.511   8.980  1.00110.00           H  
ATOM   2567  HD2 PHE E 172     -21.022  20.707  10.744  1.00110.00           H  
ATOM   2568  HE1 PHE E 172     -23.956  23.445   7.846  1.00110.00           H  
ATOM   2569  HE2 PHE E 172     -22.940  19.676   9.595  1.00110.00           H  
ATOM   2570  HZ  PHE E 172     -24.403  21.042   8.156  1.00110.00           H  
ATOM   2571  N   ARG E 173     -19.320  22.597  13.737  1.00110.00           N  
ATOM   2572  CA  ARG E 173     -18.107  22.240  14.476  1.00110.00           C  
ATOM   2573  C   ARG E 173     -17.124  21.530  13.537  1.00110.00           C  
ATOM   2574  O   ARG E 173     -17.531  20.657  12.768  1.00110.00           O  
ATOM   2575  CB  ARG E 173     -18.448  21.330  15.675  1.00110.00           C  
ATOM   2576  CG  ARG E 173     -19.291  22.033  16.756  1.00110.00           C  
ATOM   2577  CD  ARG E 173     -19.442  21.242  18.072  1.00110.00           C  
ATOM   2578  NE  ARG E 173     -18.213  21.244  18.892  1.00110.00           N  
ATOM   2579  CZ  ARG E 173     -18.089  20.899  20.189  1.00110.00           C  
ATOM   2580  NH1 ARG E 173     -19.120  20.427  20.906  1.00110.00           N  
ATOM   2581  NH2 ARG E 173     -16.899  21.036  20.787  1.00110.00           N1+
ATOM   2582  H   ARG E 173     -20.005  21.863  13.629  1.00110.00           H  
ATOM   2583  HA  ARG E 173     -17.629  23.143  14.862  1.00110.00           H  
ATOM   2584  HB3 ARG E 173     -17.522  20.968  16.121  1.00110.00           H  
ATOM   2585  HB2 ARG E 173     -18.973  20.438  15.330  1.00110.00           H  
ATOM   2586  HG3 ARG E 173     -20.269  22.336  16.381  1.00110.00           H  
ATOM   2587  HG2 ARG E 173     -18.771  22.965  16.985  1.00110.00           H  
ATOM   2588  HD3 ARG E 173     -19.598  20.193  17.820  1.00110.00           H  
ATOM   2589  HD2 ARG E 173     -20.328  21.559  18.622  1.00110.00           H  
ATOM   2590  HE  ARG E 173     -17.371  21.546  18.412  1.00110.00           H  
ATOM   2591 HH12 ARG E 173     -19.001  20.177  21.876  1.00110.00           H  
ATOM   2592 HH11 ARG E 173     -20.025  20.320  20.472  1.00110.00           H  
ATOM   2593 HH22 ARG E 173     -16.777  20.799  21.760  1.00110.00           H  
ATOM   2594 HH21 ARG E 173     -16.097  21.371  20.261  1.00110.00           H  
ATOM   2595  N   HIS E 174     -15.842  21.908  13.652  1.00110.00           N  
ATOM   2596  CA  HIS E 174     -14.711  21.288  12.948  1.00110.00           C  
ATOM   2597  C   HIS E 174     -13.752  20.599  13.936  1.00110.00           C  
ATOM   2598  O   HIS E 174     -12.645  20.236  13.543  1.00110.00           O  
ATOM   2599  CB  HIS E 174     -13.992  22.342  12.079  1.00110.00           C  
ATOM   2600  CG  HIS E 174     -14.901  23.157  11.193  1.00110.00           C  
ATOM   2601  ND1 HIS E 174     -15.964  22.605  10.498  1.00110.00           N  
ATOM   2602  CD2 HIS E 174     -14.946  24.508  10.928  1.00110.00           C  
ATOM   2603  CE1 HIS E 174     -16.592  23.606   9.883  1.00110.00           C  
ATOM   2604  NE2 HIS E 174     -16.029  24.788  10.096  1.00110.00           N  
ATOM   2605  H   HIS E 174     -15.602  22.647  14.298  1.00110.00           H  
ATOM   2606  HA  HIS E 174     -15.074  20.504  12.283  1.00110.00           H  
ATOM   2607  HB3 HIS E 174     -13.253  21.857  11.438  1.00110.00           H  
ATOM   2608  HB2 HIS E 174     -13.438  23.035  12.715  1.00110.00           H  
ATOM   2609  HD1 HIS E 174     -16.238  21.633  10.491  1.00110.00           H  
ATOM   2610  HD2 HIS E 174     -14.300  25.297  11.285  1.00110.00           H  
ATOM   2611  HE1 HIS E 174     -17.477  23.461   9.285  1.00110.00           H  
ATOM   2612  N   ASP E 175     -14.203  20.420  15.187  1.00110.00           N  
ATOM   2613  CA  ASP E 175     -13.535  19.693  16.269  1.00110.00           C  
ATOM   2614  C   ASP E 175     -14.376  18.479  16.725  1.00110.00           C  
ATOM   2615  O   ASP E 175     -13.912  17.728  17.581  1.00110.00           O  
ATOM   2616  CB  ASP E 175     -13.177  20.599  17.483  1.00110.00           C  
ATOM   2617  CG  ASP E 175     -14.319  21.341  18.211  1.00110.00           C  
ATOM   2618  OD1 ASP E 175     -14.086  21.693  19.388  1.00110.00           O  
ATOM   2619  OD2 ASP E 175     -15.355  21.660  17.586  1.00110.00           O1-
ATOM   2620  H   ASP E 175     -15.101  20.809  15.437  1.00110.00           H  
ATOM   2621  HA  ASP E 175     -12.599  19.277  15.892  1.00110.00           H  
ATOM   2622  HB3 ASP E 175     -12.500  21.376  17.126  1.00110.00           H  
ATOM   2623  HB2 ASP E 175     -12.593  20.025  18.205  1.00110.00           H  
ATOM   2624  N   SER E 176     -15.575  18.294  16.148  1.00110.00           N  
ATOM   2625  CA  SER E 176     -16.493  17.202  16.450  1.00110.00           C  
ATOM   2626  C   SER E 176     -17.293  16.898  15.178  1.00110.00           C  
ATOM   2627  O   SER E 176     -17.968  17.794  14.669  1.00110.00           O  
ATOM   2628  CB  SER E 176     -17.390  17.615  17.637  1.00110.00           C  
ATOM   2629  OG  SER E 176     -18.274  16.583  18.031  1.00110.00           O  
ATOM   2630  H   SER E 176     -15.884  18.937  15.433  1.00110.00           H  
ATOM   2631  HA  SER E 176     -15.922  16.313  16.726  1.00110.00           H  
ATOM   2632  HB3 SER E 176     -17.973  18.501  17.386  1.00110.00           H  
ATOM   2633  HB2 SER E 176     -16.770  17.883  18.490  1.00110.00           H  
ATOM   2634  HG  SER E 176     -18.908  16.441  17.323  1.00110.00           H  
ATOM   2635  N   GLY E 177     -17.202  15.646  14.697  1.00110.00           N  
ATOM   2636  CA  GLY E 177     -17.854  15.169  13.476  1.00110.00           C  
ATOM   2637  C   GLY E 177     -17.242  15.850  12.246  1.00110.00           C  
ATOM   2638  O   GLY E 177     -17.914  16.648  11.593  1.00110.00           O  
ATOM   2639  H   GLY E 177     -16.637  14.966  15.191  1.00110.00           H  
ATOM   2640  HA3 GLY E 177     -18.927  15.360  13.522  1.00110.00           H  
ATOM   2641  HA2 GLY E 177     -17.722  14.090  13.403  1.00110.00           H  
ATOM   2642  N   TYR E 178     -15.964  15.556  11.961  1.00110.00           N  
ATOM   2643  CA  TYR E 178     -15.181  16.184  10.901  1.00110.00           C  
ATOM   2644  C   TYR E 178     -14.272  15.149  10.223  1.00110.00           C  
ATOM   2645  O   TYR E 178     -13.655  14.328  10.901  1.00110.00           O  
ATOM   2646  CB  TYR E 178     -14.422  17.412  11.464  1.00110.00           C  
ATOM   2647  CG  TYR E 178     -13.231  17.188  12.394  1.00110.00           C  
ATOM   2648  CD1 TYR E 178     -13.409  16.651  13.688  1.00110.00           C  
ATOM   2649  CD2 TYR E 178     -11.942  17.602  11.995  1.00110.00           C  
ATOM   2650  CE1 TYR E 178     -12.317  16.553  14.574  1.00110.00           C  
ATOM   2651  CE2 TYR E 178     -10.853  17.513  12.883  1.00110.00           C  
ATOM   2652  CZ  TYR E 178     -11.040  16.992  14.176  1.00110.00           C  
ATOM   2653  OH  TYR E 178      -9.988  16.921  15.042  1.00110.00           O  
ATOM   2654  H   TYR E 178     -15.478  14.859  12.513  1.00110.00           H  
ATOM   2655  HA  TYR E 178     -15.865  16.549  10.132  1.00110.00           H  
ATOM   2656  HB3 TYR E 178     -15.127  18.066  11.978  1.00110.00           H  
ATOM   2657  HB2 TYR E 178     -14.067  17.998  10.616  1.00110.00           H  
ATOM   2658  HD1 TYR E 178     -14.388  16.342  14.021  1.00110.00           H  
ATOM   2659  HD2 TYR E 178     -11.786  18.024  11.017  1.00110.00           H  
ATOM   2660  HE1 TYR E 178     -12.469  16.167  15.570  1.00110.00           H  
ATOM   2661  HE2 TYR E 178      -9.876  17.852  12.570  1.00110.00           H  
ATOM   2662  HH  TYR E 178     -10.225  16.545  15.893  1.00110.00           H  
ATOM   2663  N   GLU E 179     -14.206  15.228   8.883  1.00 30.00           N  
ATOM   2664  CA  GLU E 179     -13.355  14.400   8.025  1.00 30.00           C  
ATOM   2665  C   GLU E 179     -11.867  14.796   8.107  1.00 30.00           C  
ATOM   2666  O   GLU E 179     -11.473  15.581   8.969  1.00 30.00           O  
ATOM   2667  CB  GLU E 179     -13.888  14.453   6.563  1.00 30.00           C  
ATOM   2668  CG  GLU E 179     -15.301  13.874   6.312  1.00 30.00           C  
ATOM   2669  CD  GLU E 179     -15.400  12.338   6.282  1.00 30.00           C  
ATOM   2670  OE1 GLU E 179     -14.608  11.673   6.986  1.00 30.00           O  
ATOM   2671  OE2 GLU E 179     -16.292  11.837   5.561  1.00 30.00           O1-
ATOM   2672  H   GLU E 179     -14.751  15.930   8.404  1.00 30.00           H  
ATOM   2673  HA  GLU E 179     -13.398  13.381   8.405  1.00 30.00           H  
ATOM   2674  HB3 GLU E 179     -13.205  13.953   5.875  1.00 30.00           H  
ATOM   2675  HB2 GLU E 179     -13.890  15.495   6.239  1.00 30.00           H  
ATOM   2676  HG3 GLU E 179     -15.644  14.246   5.346  1.00 30.00           H  
ATOM   2677  HG2 GLU E 179     -16.008  14.259   7.046  1.00 30.00           H  
ATOM   2678  N   VAL E 180     -11.058  14.233   7.204  1.00 30.00           N  
ATOM   2679  CA  VAL E 180      -9.641  14.538   7.062  1.00 30.00           C  
ATOM   2680  C   VAL E 180      -9.278  14.541   5.565  1.00 30.00           C  
ATOM   2681  O   VAL E 180      -9.939  13.860   4.779  1.00 30.00           O  
ATOM   2682  CB  VAL E 180      -8.785  13.520   7.873  1.00 30.00           C  
ATOM   2683  CG1 VAL E 180      -8.869  12.063   7.375  1.00 30.00           C  
ATOM   2684  CG2 VAL E 180      -7.320  13.961   8.017  1.00 30.00           C  
ATOM   2685  H   VAL E 180     -11.435  13.590   6.522  1.00 30.00           H  
ATOM   2686  HA  VAL E 180      -9.447  15.546   7.436  1.00 30.00           H  
ATOM   2687  HB  VAL E 180      -9.191  13.515   8.885  1.00 30.00           H  
ATOM   2688 HG11 VAL E 180      -8.296  11.396   8.019  1.00 30.00           H  
ATOM   2689 HG12 VAL E 180      -9.898  11.704   7.371  1.00 30.00           H  
ATOM   2690 HG13 VAL E 180      -8.478  11.955   6.364  1.00 30.00           H  
ATOM   2691 HG21 VAL E 180      -7.252  14.981   8.396  1.00 30.00           H  
ATOM   2692 HG22 VAL E 180      -6.793  13.321   8.725  1.00 30.00           H  
ATOM   2693 HG23 VAL E 180      -6.787  13.919   7.069  1.00 30.00           H  
ATOM   2694  N   HIS E 181      -8.248  15.326   5.192  1.00 30.00           N  
ATOM   2695  CA  HIS E 181      -7.765  15.454   3.810  1.00 30.00           C  
ATOM   2696  C   HIS E 181      -7.035  14.206   3.261  1.00 30.00           C  
ATOM   2697  O   HIS E 181      -6.719  14.179   2.071  1.00 30.00           O  
ATOM   2698  CB  HIS E 181      -6.951  16.758   3.633  1.00 30.00           C  
ATOM   2699  CG  HIS E 181      -5.572  16.839   4.251  1.00 30.00           C  
ATOM   2700  ND1 HIS E 181      -4.672  17.827   3.888  1.00 30.00           N  
ATOM   2701  CD2 HIS E 181      -4.910  16.070   5.184  1.00 30.00           C  
ATOM   2702  CE1 HIS E 181      -3.544  17.612   4.568  1.00 30.00           C  
ATOM   2703  NE2 HIS E 181      -3.615  16.559   5.374  1.00 30.00           N  
ATOM   2704  H   HIS E 181      -7.759  15.871   5.887  1.00 30.00           H  
ATOM   2705  HA  HIS E 181      -8.656  15.571   3.191  1.00 30.00           H  
ATOM   2706  HB3 HIS E 181      -7.528  17.600   4.015  1.00 30.00           H  
ATOM   2707  HB2 HIS E 181      -6.836  16.949   2.566  1.00 30.00           H  
ATOM   2708  HD1 HIS E 181      -4.820  18.551   3.198  1.00 30.00           H  
ATOM   2709  HD2 HIS E 181      -5.257  15.199   5.719  1.00 30.00           H  
ATOM   2710  HE1 HIS E 181      -2.661  18.226   4.466  1.00 30.00           H  
ATOM   2711  N   HIS E 182      -6.822  13.191   4.120  1.00 30.00           N  
ATOM   2712  CA  HIS E 182      -6.426  11.836   3.739  1.00 30.00           C  
ATOM   2713  C   HIS E 182      -7.633  11.065   3.180  1.00 30.00           C  
ATOM   2714  O   HIS E 182      -8.774  11.348   3.547  1.00 30.00           O  
ATOM   2715  CB  HIS E 182      -5.850  11.071   4.956  1.00 30.00           C  
ATOM   2716  CG  HIS E 182      -4.902  11.820   5.861  1.00 30.00           C  
ATOM   2717  ND1 HIS E 182      -3.900  12.654   5.402  1.00 30.00           N  
ATOM   2718  CD2 HIS E 182      -4.816  11.875   7.234  1.00 30.00           C  
ATOM   2719  CE1 HIS E 182      -3.284  13.165   6.470  1.00 30.00           C  
ATOM   2720  NE2 HIS E 182      -3.787  12.735   7.619  1.00 30.00           N  
ATOM   2721  H   HIS E 182      -7.112  13.303   5.080  1.00 30.00           H  
ATOM   2722  HA  HIS E 182      -5.656  11.907   2.974  1.00 30.00           H  
ATOM   2723  HB3 HIS E 182      -5.326  10.181   4.603  1.00 30.00           H  
ATOM   2724  HB2 HIS E 182      -6.661  10.698   5.584  1.00 30.00           H  
ATOM   2725  HD1 HIS E 182      -3.681  12.861   4.434  1.00 30.00           H  
ATOM   2726  HD2 HIS E 182      -5.428  11.379   7.971  1.00 30.00           H  
ATOM   2727  HE1 HIS E 182      -2.466  13.866   6.404  1.00 30.00           H  
ATOM   2728  N   GLN E 183      -7.335  10.057   2.348  1.00 30.00           N  
ATOM   2729  CA  GLN E 183      -8.270   9.075   1.791  1.00 30.00           C  
ATOM   2730  C   GLN E 183      -9.113   8.350   2.863  1.00 30.00           C  
ATOM   2731  O   GLN E 183      -8.633   8.142   3.979  1.00 30.00           O  
ATOM   2732  CB  GLN E 183      -7.468   8.076   0.914  1.00 30.00           C  
ATOM   2733  CG  GLN E 183      -6.562   7.036   1.630  1.00 30.00           C  
ATOM   2734  CD  GLN E 183      -5.397   7.623   2.441  1.00 30.00           C  
ATOM   2735  OE1 GLN E 183      -4.753   8.582   2.018  1.00 30.00           O  
ATOM   2736  NE2 GLN E 183      -5.113   7.038   3.607  1.00 30.00           N  
ATOM   2737  H   GLN E 183      -6.363   9.884   2.130  1.00 30.00           H  
ATOM   2738  HA  GLN E 183      -8.948   9.635   1.145  1.00 30.00           H  
ATOM   2739  HB3 GLN E 183      -6.873   8.636   0.191  1.00 30.00           H  
ATOM   2740  HB2 GLN E 183      -8.182   7.516   0.309  1.00 30.00           H  
ATOM   2741  HG3 GLN E 183      -6.129   6.378   0.877  1.00 30.00           H  
ATOM   2742  HG2 GLN E 183      -7.165   6.391   2.269  1.00 30.00           H  
ATOM   2743 HE22 GLN E 183      -4.372   7.399   4.193  1.00 30.00           H  
ATOM   2744 HE21 GLN E 183      -5.658   6.253   3.932  1.00 30.00           H  
ATOM   2745  N   LYS E 184     -10.344   7.962   2.491  1.00 30.00           N  
ATOM   2746  CA  LYS E 184     -11.279   7.257   3.367  1.00 30.00           C  
ATOM   2747  C   LYS E 184     -11.738   5.958   2.690  1.00 30.00           C  
ATOM   2748  O   LYS E 184     -12.843   5.886   2.151  1.00 30.00           O  
ATOM   2749  CB  LYS E 184     -12.416   8.210   3.791  1.00 30.00           C  
ATOM   2750  CG  LYS E 184     -13.368   7.575   4.820  1.00 30.00           C  
ATOM   2751  CD  LYS E 184     -14.250   8.595   5.543  1.00 30.00           C  
ATOM   2752  CE  LYS E 184     -15.120   7.919   6.612  1.00 30.00           C  
ATOM   2753  NZ  LYS E 184     -16.007   8.876   7.289  1.00 30.00           N1+
ATOM   2754  H   LYS E 184     -10.660   8.143   1.546  1.00 30.00           H  
ATOM   2755  HA  LYS E 184     -10.771   6.949   4.283  1.00 30.00           H  
ATOM   2756  HB3 LYS E 184     -12.974   8.569   2.925  1.00 30.00           H  
ATOM   2757  HB2 LYS E 184     -11.963   9.095   4.241  1.00 30.00           H  
ATOM   2758  HG3 LYS E 184     -12.783   7.030   5.563  1.00 30.00           H  
ATOM   2759  HG2 LYS E 184     -14.005   6.837   4.334  1.00 30.00           H  
ATOM   2760  HD3 LYS E 184     -14.862   9.136   4.822  1.00 30.00           H  
ATOM   2761  HD2 LYS E 184     -13.605   9.338   6.013  1.00 30.00           H  
ATOM   2762  HE3 LYS E 184     -14.476   7.453   7.358  1.00 30.00           H  
ATOM   2763  HE2 LYS E 184     -15.731   7.129   6.176  1.00 30.00           H  
ATOM   2764  HZ1 LYS E 184     -15.466   9.665   7.616  1.00 30.00           H  
ATOM   2765  HZ2 LYS E 184     -16.709   9.208   6.642  1.00 30.00           H  
ATOM   2766  HZ3 LYS E 184     -16.460   8.428   8.075  1.00 30.00           H  
ATOM   2767  N   LEU E 185     -10.840   4.962   2.725  1.00 30.00           N  
ATOM   2768  CA  LEU E 185     -11.017   3.641   2.132  1.00 30.00           C  
ATOM   2769  C   LEU E 185     -11.545   2.644   3.176  1.00 30.00           C  
ATOM   2770  O   LEU E 185     -10.874   2.398   4.180  1.00 30.00           O  
ATOM   2771  CB  LEU E 185      -9.672   3.225   1.485  1.00 30.00           C  
ATOM   2772  CG  LEU E 185      -9.483   1.750   1.045  1.00 30.00           C  
ATOM   2773  CD1 LEU E 185     -10.607   1.206   0.135  1.00 30.00           C  
ATOM   2774  CD2 LEU E 185      -8.085   1.544   0.421  1.00 30.00           C  
ATOM   2775  H   LEU E 185      -9.961   5.112   3.199  1.00 30.00           H  
ATOM   2776  HA  LEU E 185     -11.753   3.722   1.336  1.00 30.00           H  
ATOM   2777  HB3 LEU E 185      -8.866   3.457   2.185  1.00 30.00           H  
ATOM   2778  HB2 LEU E 185      -9.502   3.872   0.623  1.00 30.00           H  
ATOM   2779  HG  LEU E 185      -9.506   1.146   1.952  1.00 30.00           H  
ATOM   2780 HD11 LEU E 185     -10.315   1.170  -0.914  1.00 30.00           H  
ATOM   2781 HD12 LEU E 185     -10.879   0.193   0.431  1.00 30.00           H  
ATOM   2782 HD13 LEU E 185     -11.519   1.796   0.187  1.00 30.00           H  
ATOM   2783 HD21 LEU E 185      -7.484   0.877   1.040  1.00 30.00           H  
ATOM   2784 HD22 LEU E 185      -8.126   1.101  -0.574  1.00 30.00           H  
ATOM   2785 HD23 LEU E 185      -7.532   2.480   0.330  1.00 30.00           H  
ATOM   2786  N   VAL E 186     -12.724   2.070   2.884  1.00 30.00           N  
ATOM   2787  CA  VAL E 186     -13.338   0.977   3.634  1.00 30.00           C  
ATOM   2788  C   VAL E 186     -13.664  -0.159   2.649  1.00 30.00           C  
ATOM   2789  O   VAL E 186     -14.216   0.099   1.577  1.00 30.00           O  
ATOM   2790  CB  VAL E 186     -14.655   1.411   4.344  1.00 30.00           C  
ATOM   2791  CG1 VAL E 186     -15.383   0.258   5.075  1.00 30.00           C  
ATOM   2792  CG2 VAL E 186     -14.406   2.569   5.330  1.00 30.00           C  
ATOM   2793  H   VAL E 186     -13.213   2.346   2.041  1.00 30.00           H  
ATOM   2794  HA  VAL E 186     -12.640   0.607   4.384  1.00 30.00           H  
ATOM   2795  HB  VAL E 186     -15.344   1.791   3.587  1.00 30.00           H  
ATOM   2796 HG11 VAL E 186     -16.240   0.628   5.638  1.00 30.00           H  
ATOM   2797 HG12 VAL E 186     -15.769  -0.491   4.384  1.00 30.00           H  
ATOM   2798 HG13 VAL E 186     -14.721  -0.248   5.778  1.00 30.00           H  
ATOM   2799 HG21 VAL E 186     -14.052   3.463   4.814  1.00 30.00           H  
ATOM   2800 HG22 VAL E 186     -15.319   2.846   5.856  1.00 30.00           H  
ATOM   2801 HG23 VAL E 186     -13.658   2.303   6.076  1.00 30.00           H  
ATOM   2802  N   PHE E 187     -13.329  -1.393   3.056  1.00 30.00           N  
ATOM   2803  CA  PHE E 187     -13.588  -2.618   2.308  1.00 30.00           C  
ATOM   2804  C   PHE E 187     -14.498  -3.502   3.171  1.00 30.00           C  
ATOM   2805  O   PHE E 187     -14.089  -3.930   4.248  1.00 30.00           O  
ATOM   2806  CB  PHE E 187     -12.231  -3.257   1.930  1.00 30.00           C  
ATOM   2807  CG  PHE E 187     -12.204  -4.458   0.990  1.00 30.00           C  
ATOM   2808  CD1 PHE E 187     -13.283  -4.781   0.134  1.00 30.00           C  
ATOM   2809  CD2 PHE E 187     -10.989  -5.157   0.831  1.00 30.00           C  
ATOM   2810  CE1 PHE E 187     -13.149  -5.795  -0.806  1.00 30.00           C  
ATOM   2811  CE2 PHE E 187     -10.872  -6.165  -0.116  1.00 30.00           C  
ATOM   2812  CZ  PHE E 187     -11.949  -6.482  -0.932  1.00 30.00           C  
ATOM   2813  H   PHE E 187     -12.893  -1.515   3.962  1.00 30.00           H  
ATOM   2814  HA  PHE E 187     -14.120  -2.373   1.392  1.00 30.00           H  
ATOM   2815  HB3 PHE E 187     -11.680  -3.516   2.836  1.00 30.00           H  
ATOM   2816  HB2 PHE E 187     -11.630  -2.489   1.439  1.00 30.00           H  
ATOM   2817  HD1 PHE E 187     -14.222  -4.255   0.193  1.00 30.00           H  
ATOM   2818  HD2 PHE E 187     -10.138  -4.903   1.446  1.00 30.00           H  
ATOM   2819  HE1 PHE E 187     -13.983  -6.040  -1.447  1.00 30.00           H  
ATOM   2820  HE2 PHE E 187      -9.939  -6.697  -0.224  1.00 30.00           H  
ATOM   2821  HZ  PHE E 187     -11.845  -7.264  -1.668  1.00 30.00           H  
ATOM   2822  N   PHE E 188     -15.732  -3.707   2.680  1.00 30.00           N  
ATOM   2823  CA  PHE E 188     -16.882  -4.322   3.348  1.00 30.00           C  
ATOM   2824  C   PHE E 188     -17.446  -3.392   4.435  1.00 30.00           C  
ATOM   2825  O   PHE E 188     -17.134  -3.560   5.614  1.00 30.00           O  
ATOM   2826  CB  PHE E 188     -16.584  -5.750   3.863  1.00 30.00           C  
ATOM   2827  CG  PHE E 188     -16.102  -6.730   2.809  1.00 30.00           C  
ATOM   2828  CD1 PHE E 188     -16.993  -7.244   1.843  1.00 30.00           C  
ATOM   2829  CD2 PHE E 188     -14.731  -7.052   2.717  1.00 30.00           C  
ATOM   2830  CE1 PHE E 188     -16.529  -8.114   0.865  1.00 30.00           C  
ATOM   2831  CE2 PHE E 188     -14.288  -7.922   1.731  1.00 30.00           C  
ATOM   2832  CZ  PHE E 188     -15.183  -8.453   0.814  1.00 30.00           C  
ATOM   2833  H   PHE E 188     -15.959  -3.286   1.788  1.00 30.00           H  
ATOM   2834  HA  PHE E 188     -17.662  -4.416   2.597  1.00 30.00           H  
ATOM   2835  HB3 PHE E 188     -17.491  -6.159   4.311  1.00 30.00           H  
ATOM   2836  HB2 PHE E 188     -15.851  -5.731   4.667  1.00 30.00           H  
ATOM   2837  HD1 PHE E 188     -18.039  -6.974   1.869  1.00 30.00           H  
ATOM   2838  HD2 PHE E 188     -14.023  -6.641   3.422  1.00 30.00           H  
ATOM   2839  HE1 PHE E 188     -17.215  -8.519   0.135  1.00 30.00           H  
ATOM   2840  HE2 PHE E 188     -13.243  -8.183   1.670  1.00 30.00           H  
ATOM   2841  HZ  PHE E 188     -14.824  -9.120   0.047  1.00 30.00           H  
ATOM   2842  N   ALA E 189     -18.262  -2.418   3.995  1.00 30.00           N  
ATOM   2843  CA  ALA E 189     -18.980  -1.474   4.856  1.00 30.00           C  
ATOM   2844  C   ALA E 189     -20.270  -2.061   5.463  1.00 30.00           C  
ATOM   2845  O   ALA E 189     -20.695  -1.583   6.514  1.00 30.00           O  
ATOM   2846  CB  ALA E 189     -19.287  -0.203   4.050  1.00 30.00           C  
ATOM   2847  H   ALA E 189     -18.462  -2.348   3.007  1.00 30.00           H  
ATOM   2848  HA  ALA E 189     -18.324  -1.188   5.680  1.00 30.00           H  
ATOM   2849  HB1 ALA E 189     -19.798   0.541   4.663  1.00 30.00           H  
ATOM   2850  HB2 ALA E 189     -18.370   0.255   3.677  1.00 30.00           H  
ATOM   2851  HB3 ALA E 189     -19.922  -0.418   3.192  1.00 30.00           H  
ATOM   2852  N   GLU E 190     -20.851  -3.081   4.805  1.00 30.00           N  
ATOM   2853  CA  GLU E 190     -22.035  -3.829   5.236  1.00 30.00           C  
ATOM   2854  C   GLU E 190     -21.718  -5.331   5.332  1.00 30.00           C  
ATOM   2855  O   GLU E 190     -20.692  -5.773   4.809  1.00 30.00           O  
ATOM   2856  CB  GLU E 190     -23.207  -3.535   4.274  1.00 30.00           C  
ATOM   2857  CG  GLU E 190     -23.794  -2.112   4.430  1.00 30.00           C  
ATOM   2858  CD  GLU E 190     -24.524  -1.846   5.759  1.00 30.00           C  
ATOM   2859  OE1 GLU E 190     -25.175  -2.780   6.282  1.00 30.00           O  
ATOM   2860  OE2 GLU E 190     -24.433  -0.692   6.231  1.00 30.00           O1-
ATOM   2861  H   GLU E 190     -20.427  -3.407   3.948  1.00 30.00           H  
ATOM   2862  HA  GLU E 190     -22.319  -3.523   6.242  1.00 30.00           H  
ATOM   2863  HB3 GLU E 190     -23.996  -4.282   4.380  1.00 30.00           H  
ATOM   2864  HB2 GLU E 190     -22.852  -3.643   3.248  1.00 30.00           H  
ATOM   2865  HG3 GLU E 190     -24.520  -1.938   3.639  1.00 30.00           H  
ATOM   2866  HG2 GLU E 190     -23.009  -1.370   4.279  1.00 30.00           H  
ATOM   2867  N   ASP E 191     -22.576  -6.068   6.065  1.00 30.00           N  
ATOM   2868  CA  ASP E 191     -22.320  -7.438   6.536  1.00 30.00           C  
ATOM   2869  C   ASP E 191     -22.078  -8.456   5.404  1.00 30.00           C  
ATOM   2870  O   ASP E 191     -22.669  -8.357   4.327  1.00 30.00           O  
ATOM   2871  CB  ASP E 191     -23.356  -7.961   7.567  1.00 30.00           C  
ATOM   2872  CG  ASP E 191     -24.836  -7.869   7.173  1.00 30.00           C  
ATOM   2873  OD1 ASP E 191     -25.408  -6.764   7.309  1.00 30.00           O  
ATOM   2874  OD2 ASP E 191     -25.338  -8.875   6.622  1.00 30.00           O1-
ATOM   2875  H   ASP E 191     -23.419  -5.640   6.424  1.00 30.00           H  
ATOM   2876  HA  ASP E 191     -21.377  -7.359   7.081  1.00 30.00           H  
ATOM   2877  HB3 ASP E 191     -23.228  -7.392   8.489  1.00 30.00           H  
ATOM   2878  HB2 ASP E 191     -23.128  -8.991   7.845  1.00 30.00           H  
ATOM   2879  N   VAL E 192     -21.182  -9.408   5.693  1.00 30.00           N  
ATOM   2880  CA  VAL E 192     -20.642 -10.389   4.756  1.00 30.00           C  
ATOM   2881  C   VAL E 192     -21.088 -11.793   5.193  1.00 30.00           C  
ATOM   2882  O   VAL E 192     -21.023 -12.101   6.380  1.00 30.00           O  
ATOM   2883  CB  VAL E 192     -19.084 -10.328   4.771  1.00 30.00           C  
ATOM   2884  CG1 VAL E 192     -18.391 -11.387   3.889  1.00 30.00           C  
ATOM   2885  CG2 VAL E 192     -18.580  -8.925   4.388  1.00 30.00           C  
ATOM   2886  H   VAL E 192     -20.793  -9.440   6.628  1.00 30.00           H  
ATOM   2887  HA  VAL E 192     -21.005 -10.200   3.747  1.00 30.00           H  
ATOM   2888  HB  VAL E 192     -18.742 -10.505   5.792  1.00 30.00           H  
ATOM   2889 HG11 VAL E 192     -17.312 -11.235   3.871  1.00 30.00           H  
ATOM   2890 HG12 VAL E 192     -18.556 -12.400   4.255  1.00 30.00           H  
ATOM   2891 HG13 VAL E 192     -18.747 -11.340   2.859  1.00 30.00           H  
ATOM   2892 HG21 VAL E 192     -18.880  -8.173   5.118  1.00 30.00           H  
ATOM   2893 HG22 VAL E 192     -17.493  -8.897   4.332  1.00 30.00           H  
ATOM   2894 HG23 VAL E 192     -18.972  -8.620   3.419  1.00 30.00           H  
ATOM   2895  N   GLY E 193     -21.533 -12.624   4.235  1.00 30.00           N  
ATOM   2896  CA  GLY E 193     -21.988 -13.988   4.516  1.00 30.00           C  
ATOM   2897  C   GLY E 193     -20.806 -14.965   4.478  1.00 30.00           C  
ATOM   2898  O   GLY E 193     -20.616 -15.738   5.416  1.00 30.00           O  
ATOM   2899  H   GLY E 193     -21.579 -12.311   3.275  1.00 30.00           H  
ATOM   2900  HA3 GLY E 193     -22.719 -14.282   3.764  1.00 30.00           H  
ATOM   2901  HA2 GLY E 193     -22.495 -14.047   5.481  1.00 30.00           H  
ATOM   2902  N   SER E 194     -20.007 -14.919   3.402  1.00 30.00           N  
ATOM   2903  CA  SER E 194     -18.822 -15.754   3.214  1.00 30.00           C  
ATOM   2904  C   SER E 194     -17.817 -15.046   2.298  1.00 30.00           C  
ATOM   2905  O   SER E 194     -18.208 -14.230   1.461  1.00 30.00           O  
ATOM   2906  CB  SER E 194     -19.226 -17.167   2.731  1.00 30.00           C  
ATOM   2907  OG  SER E 194     -19.791 -17.158   1.435  1.00 30.00           O  
ATOM   2908  H   SER E 194     -20.203 -14.260   2.660  1.00 30.00           H  
ATOM   2909  HA  SER E 194     -18.336 -15.861   4.185  1.00 30.00           H  
ATOM   2910  HB3 SER E 194     -19.933 -17.627   3.422  1.00 30.00           H  
ATOM   2911  HB2 SER E 194     -18.349 -17.815   2.713  1.00 30.00           H  
ATOM   2912  HG  SER E 194     -20.655 -16.744   1.490  1.00 30.00           H  
ATOM   2913  N   ASN E 195     -16.532 -15.368   2.500  1.00 30.00           N  
ATOM   2914  CA  ASN E 195     -15.414 -14.710   1.837  1.00 30.00           C  
ATOM   2915  C   ASN E 195     -14.306 -15.738   1.571  1.00 30.00           C  
ATOM   2916  O   ASN E 195     -13.790 -16.316   2.524  1.00 30.00           O  
ATOM   2917  CB  ASN E 195     -14.926 -13.549   2.736  1.00 30.00           C  
ATOM   2918  CG  ASN E 195     -13.868 -12.678   2.060  1.00 30.00           C  
ATOM   2919  OD1 ASN E 195     -14.121 -12.088   1.015  1.00 30.00           O  
ATOM   2920  ND2 ASN E 195     -12.676 -12.605   2.648  1.00 30.00           N  
ATOM   2921  H   ASN E 195     -16.287 -16.047   3.206  1.00 30.00           H  
ATOM   2922  HA  ASN E 195     -15.728 -14.301   0.876  1.00 30.00           H  
ATOM   2923  HB3 ASN E 195     -14.557 -13.925   3.692  1.00 30.00           H  
ATOM   2924  HB2 ASN E 195     -15.765 -12.894   2.974  1.00 30.00           H  
ATOM   2925 HD22 ASN E 195     -11.934 -12.069   2.224  1.00 30.00           H  
ATOM   2926 HD21 ASN E 195     -12.484 -13.131   3.492  1.00 30.00           H  
ATOM   2927  N   LYS E 196     -13.926 -15.905   0.295  1.00 30.00           N  
ATOM   2928  CA  LYS E 196     -12.747 -16.672  -0.112  1.00 30.00           C  
ATOM   2929  C   LYS E 196     -12.083 -16.035  -1.343  1.00 30.00           C  
ATOM   2930  O   LYS E 196     -11.778 -16.722  -2.318  1.00 30.00           O  
ATOM   2931  CB  LYS E 196     -13.042 -18.190  -0.204  1.00 30.00           C  
ATOM   2932  CG  LYS E 196     -14.007 -18.661  -1.311  1.00 30.00           C  
ATOM   2933  CD  LYS E 196     -14.072 -20.195  -1.389  1.00 30.00           C  
ATOM   2934  CE  LYS E 196     -14.856 -20.697  -2.611  1.00 30.00           C  
ATOM   2935  NZ  LYS E 196     -14.891 -22.170  -2.670  1.00 30.00           N1+
ATOM   2936  H   LYS E 196     -14.423 -15.421  -0.442  1.00 30.00           H  
ATOM   2937  HA  LYS E 196     -12.003 -16.555   0.674  1.00 30.00           H  
ATOM   2938  HB3 LYS E 196     -13.414 -18.539   0.758  1.00 30.00           H  
ATOM   2939  HB2 LYS E 196     -12.087 -18.699  -0.345  1.00 30.00           H  
ATOM   2940  HG3 LYS E 196     -13.701 -18.277  -2.281  1.00 30.00           H  
ATOM   2941  HG2 LYS E 196     -15.003 -18.256  -1.124  1.00 30.00           H  
ATOM   2942  HD3 LYS E 196     -14.530 -20.574  -0.474  1.00 30.00           H  
ATOM   2943  HD2 LYS E 196     -13.058 -20.598  -1.411  1.00 30.00           H  
ATOM   2944  HE3 LYS E 196     -14.401 -20.324  -3.529  1.00 30.00           H  
ATOM   2945  HE2 LYS E 196     -15.879 -20.321  -2.584  1.00 30.00           H  
ATOM   2946  HZ1 LYS E 196     -15.405 -22.465  -3.488  1.00 30.00           H  
ATOM   2947  HZ2 LYS E 196     -13.948 -22.529  -2.721  1.00 30.00           H  
ATOM   2948  HZ3 LYS E 196     -15.345 -22.531  -1.843  1.00 30.00           H  
ATOM   2949  N   GLY E 197     -11.856 -14.716  -1.266  1.00 30.00           N  
ATOM   2950  CA  GLY E 197     -11.223 -13.968  -2.340  1.00 30.00           C  
ATOM   2951  C   GLY E 197     -11.363 -12.481  -2.036  1.00 30.00           C  
ATOM   2952  O   GLY E 197     -12.103 -11.794  -2.733  1.00 30.00           O  
ATOM   2953  H   GLY E 197     -12.108 -14.208  -0.429  1.00 30.00           H  
ATOM   2954  HA3 GLY E 197     -11.693 -14.193  -3.297  1.00 30.00           H  
ATOM   2955  HA2 GLY E 197     -10.169 -14.227  -2.422  1.00 30.00           H  
ATOM   2956  N   ALA E 198     -10.639 -11.989  -1.020  1.00 30.00           N  
ATOM   2957  CA  ALA E 198     -10.467 -10.563  -0.747  1.00 30.00           C  
ATOM   2958  C   ALA E 198      -8.968 -10.253  -0.688  1.00 30.00           C  
ATOM   2959  O   ALA E 198      -8.248 -10.910   0.063  1.00 30.00           O  
ATOM   2960  CB  ALA E 198     -11.165 -10.182   0.565  1.00 30.00           C  
ATOM   2961  H   ALA E 198     -10.067 -12.611  -0.465  1.00 30.00           H  
ATOM   2962  HA  ALA E 198     -10.919  -9.960  -1.532  1.00 30.00           H  
ATOM   2963  HB1 ALA E 198     -10.996  -9.132   0.805  1.00 30.00           H  
ATOM   2964  HB2 ALA E 198     -12.242 -10.322   0.486  1.00 30.00           H  
ATOM   2965  HB3 ALA E 198     -10.806 -10.777   1.404  1.00 30.00           H  
ATOM   2966  N   ILE E 199      -8.531  -9.259  -1.478  1.00 30.00           N  
ATOM   2967  CA  ILE E 199      -7.156  -8.759  -1.493  1.00 30.00           C  
ATOM   2968  C   ILE E 199      -7.199  -7.223  -1.459  1.00 30.00           C  
ATOM   2969  O   ILE E 199      -7.840  -6.611  -2.314  1.00 30.00           O  
ATOM   2970  CB  ILE E 199      -6.351  -9.228  -2.750  1.00 30.00           C  
ATOM   2971  CG1 ILE E 199      -6.207 -10.771  -2.782  1.00 30.00           C  
ATOM   2972  CG2 ILE E 199      -4.957  -8.562  -2.869  1.00 30.00           C  
ATOM   2973  CD1 ILE E 199      -5.583 -11.334  -4.067  1.00 30.00           C  
ATOM   2974  H   ILE E 199      -9.180  -8.784  -2.091  1.00 30.00           H  
ATOM   2975  HA  ILE E 199      -6.627  -9.099  -0.602  1.00 30.00           H  
ATOM   2976  HB  ILE E 199      -6.922  -8.940  -3.634  1.00 30.00           H  
ATOM   2977 HG13 ILE E 199      -7.181 -11.243  -2.662  1.00 30.00           H  
ATOM   2978 HG12 ILE E 199      -5.608 -11.097  -1.932  1.00 30.00           H  
ATOM   2979 HG21 ILE E 199      -4.365  -8.741  -1.971  1.00 30.00           H  
ATOM   2980 HG22 ILE E 199      -4.394  -8.943  -3.720  1.00 30.00           H  
ATOM   2981 HG23 ILE E 199      -5.020  -7.484  -3.015  1.00 30.00           H  
ATOM   2982 HD11 ILE E 199      -5.917 -10.785  -4.947  1.00 30.00           H  
ATOM   2983 HD12 ILE E 199      -4.495 -11.288  -4.027  1.00 30.00           H  
ATOM   2984 HD13 ILE E 199      -5.860 -12.380  -4.206  1.00 30.00           H  
ATOM   2985  N   ILE E 200      -6.477  -6.643  -0.490  1.00 30.00           N  
ATOM   2986  CA  ILE E 200      -6.236  -5.208  -0.357  1.00 30.00           C  
ATOM   2987  C   ILE E 200      -4.725  -4.975  -0.175  1.00 30.00           C  
ATOM   2988  O   ILE E 200      -4.154  -5.399   0.826  1.00 30.00           O  
ATOM   2989  CB  ILE E 200      -7.097  -4.537   0.768  1.00 30.00           C  
ATOM   2990  CG1 ILE E 200      -6.662  -3.107   1.187  1.00 30.00           C  
ATOM   2991  CG2 ILE E 200      -7.259  -5.411   2.024  1.00 30.00           C  
ATOM   2992  CD1 ILE E 200      -6.698  -2.059   0.064  1.00 30.00           C  
ATOM   2993  H   ILE E 200      -6.000  -7.224   0.185  1.00 30.00           H  
ATOM   2994  HA  ILE E 200      -6.517  -4.731  -1.292  1.00 30.00           H  
ATOM   2995  HB  ILE E 200      -8.100  -4.433   0.358  1.00 30.00           H  
ATOM   2996 HG13 ILE E 200      -5.676  -3.120   1.652  1.00 30.00           H  
ATOM   2997 HG12 ILE E 200      -7.336  -2.757   1.970  1.00 30.00           H  
ATOM   2998 HG21 ILE E 200      -6.296  -5.611   2.480  1.00 30.00           H  
ATOM   2999 HG22 ILE E 200      -7.888  -4.925   2.769  1.00 30.00           H  
ATOM   3000 HG23 ILE E 200      -7.730  -6.368   1.799  1.00 30.00           H  
ATOM   3001 HD11 ILE E 200      -6.274  -2.430  -0.868  1.00 30.00           H  
ATOM   3002 HD12 ILE E 200      -7.722  -1.741  -0.138  1.00 30.00           H  
ATOM   3003 HD13 ILE E 200      -6.130  -1.173   0.347  1.00 30.00           H  
ATOM   3004  N   GLY E 201      -4.100  -4.325  -1.167  1.00 30.00           N  
ATOM   3005  CA  GLY E 201      -2.675  -4.004  -1.155  1.00 30.00           C  
ATOM   3006  C   GLY E 201      -2.451  -2.769  -2.024  1.00 30.00           C  
ATOM   3007  O   GLY E 201      -3.190  -2.555  -2.977  1.00 30.00           O  
ATOM   3008  H   GLY E 201      -4.627  -4.011  -1.972  1.00 30.00           H  
ATOM   3009  HA3 GLY E 201      -2.105  -4.837  -1.564  1.00 30.00           H  
ATOM   3010  HA2 GLY E 201      -2.319  -3.809  -0.148  1.00 30.00           H  
ATOM   3011  N   LEU E 202      -1.407  -1.975  -1.736  1.00 30.00           N  
ATOM   3012  CA  LEU E 202      -1.012  -0.821  -2.556  1.00 30.00           C  
ATOM   3013  C   LEU E 202      -0.377  -1.253  -3.891  1.00 30.00           C  
ATOM   3014  O   LEU E 202      -0.718  -0.683  -4.926  1.00 30.00           O  
ATOM   3015  CB  LEU E 202      -0.051   0.104  -1.777  1.00 30.00           C  
ATOM   3016  CG  LEU E 202      -0.574   0.618  -0.419  1.00 30.00           C  
ATOM   3017  CD1 LEU E 202       0.486   1.502   0.259  1.00 30.00           C  
ATOM   3018  CD2 LEU E 202      -1.924   1.354  -0.522  1.00 30.00           C  
ATOM   3019  H   LEU E 202      -0.801  -2.205  -0.961  1.00 30.00           H  
ATOM   3020  HA  LEU E 202      -1.914  -0.258  -2.802  1.00 30.00           H  
ATOM   3021  HB3 LEU E 202       0.187   0.963  -2.405  1.00 30.00           H  
ATOM   3022  HB2 LEU E 202       0.894  -0.416  -1.608  1.00 30.00           H  
ATOM   3023  HG  LEU E 202      -0.731  -0.243   0.230  1.00 30.00           H  
ATOM   3024 HD11 LEU E 202       0.851   2.278  -0.415  1.00 30.00           H  
ATOM   3025 HD12 LEU E 202       0.085   1.996   1.144  1.00 30.00           H  
ATOM   3026 HD13 LEU E 202       1.345   0.910   0.577  1.00 30.00           H  
ATOM   3027 HD21 LEU E 202      -1.921   2.292   0.029  1.00 30.00           H  
ATOM   3028 HD22 LEU E 202      -2.181   1.601  -1.550  1.00 30.00           H  
ATOM   3029 HD23 LEU E 202      -2.732   0.744  -0.117  1.00 30.00           H  
ATOM   3030  N   MET E 203       0.491  -2.276  -3.829  1.00 30.00           N  
ATOM   3031  CA  MET E 203       1.032  -3.005  -4.971  1.00 30.00           C  
ATOM   3032  C   MET E 203       0.481  -4.431  -4.891  1.00 30.00           C  
ATOM   3033  O   MET E 203       0.765  -5.136  -3.924  1.00 30.00           O  
ATOM   3034  CB  MET E 203       2.581  -3.010  -4.924  1.00 30.00           C  
ATOM   3035  CG  MET E 203       3.218  -2.291  -6.119  1.00 30.00           C  
ATOM   3036  SD  MET E 203       5.027  -2.390  -6.146  1.00 30.00           S  
ATOM   3037  CE  MET E 203       5.357  -1.482  -7.674  1.00 30.00           C  
ATOM   3038  H   MET E 203       0.695  -2.684  -2.925  1.00 30.00           H  
ATOM   3039  HA  MET E 203       0.696  -2.552  -5.907  1.00 30.00           H  
ATOM   3040  HB3 MET E 203       2.975  -4.027  -4.903  1.00 30.00           H  
ATOM   3041  HB2 MET E 203       2.939  -2.562  -3.997  1.00 30.00           H  
ATOM   3042  HG3 MET E 203       2.922  -1.244  -6.122  1.00 30.00           H  
ATOM   3043  HG2 MET E 203       2.842  -2.717  -7.049  1.00 30.00           H  
ATOM   3044  HE1 MET E 203       6.400  -1.599  -7.954  1.00 30.00           H  
ATOM   3045  HE2 MET E 203       4.741  -1.859  -8.489  1.00 30.00           H  
ATOM   3046  HE3 MET E 203       5.150  -0.420  -7.542  1.00 30.00           H  
ATOM   3047  N   VAL E 204      -0.289  -4.819  -5.913  1.00 30.00           N  
ATOM   3048  CA  VAL E 204      -0.867  -6.148  -6.080  1.00 30.00           C  
ATOM   3049  C   VAL E 204      -0.280  -6.704  -7.390  1.00 30.00           C  
ATOM   3050  O   VAL E 204      -0.652  -6.222  -8.458  1.00 30.00           O  
ATOM   3051  CB  VAL E 204      -2.421  -6.068  -6.171  1.00 30.00           C  
ATOM   3052  CG1 VAL E 204      -3.093  -7.420  -6.469  1.00 30.00           C  
ATOM   3053  CG2 VAL E 204      -3.033  -5.470  -4.891  1.00 30.00           C  
ATOM   3054  H   VAL E 204      -0.503  -4.159  -6.650  1.00 30.00           H  
ATOM   3055  HA  VAL E 204      -0.604  -6.806  -5.253  1.00 30.00           H  
ATOM   3056  HB  VAL E 204      -2.689  -5.392  -6.981  1.00 30.00           H  
ATOM   3057 HG11 VAL E 204      -2.756  -7.851  -7.409  1.00 30.00           H  
ATOM   3058 HG12 VAL E 204      -2.878  -8.138  -5.679  1.00 30.00           H  
ATOM   3059 HG13 VAL E 204      -4.175  -7.316  -6.534  1.00 30.00           H  
ATOM   3060 HG21 VAL E 204      -4.122  -5.433  -4.949  1.00 30.00           H  
ATOM   3061 HG22 VAL E 204      -2.765  -6.053  -4.009  1.00 30.00           H  
ATOM   3062 HG23 VAL E 204      -2.689  -4.449  -4.732  1.00 30.00           H  
ATOM   3063  N   GLY E 205       0.675  -7.644  -7.282  1.00 30.00           N  
ATOM   3064  CA  GLY E 205       1.462  -8.136  -8.413  1.00 30.00           C  
ATOM   3065  C   GLY E 205       1.339  -9.656  -8.502  1.00 30.00           C  
ATOM   3066  O   GLY E 205       1.771 -10.346  -7.587  1.00 30.00           O  
ATOM   3067  H   GLY E 205       0.928  -7.989  -6.365  1.00 30.00           H  
ATOM   3068  HA3 GLY E 205       2.509  -7.898  -8.228  1.00 30.00           H  
ATOM   3069  HA2 GLY E 205       1.212  -7.655  -9.357  1.00 30.00           H  
ATOM   3070  N   GLY E 206       0.833 -10.182  -9.630  1.00 30.00           N  
ATOM   3071  CA  GLY E 206       0.873 -11.610  -9.976  1.00 30.00           C  
ATOM   3072  C   GLY E 206      -0.001 -12.529  -9.107  1.00 30.00           C  
ATOM   3073  O   GLY E 206       0.200 -13.742  -9.149  1.00 30.00           O  
ATOM   3074  H   GLY E 206       0.471  -9.554 -10.337  1.00 30.00           H  
ATOM   3075  HA3 GLY E 206       1.896 -11.972  -9.896  1.00 30.00           H  
ATOM   3076  HA2 GLY E 206       0.583 -11.727 -11.020  1.00 30.00           H  
ATOM   3077  N   VAL E 207      -0.931 -11.978  -8.310  1.00 30.00           N  
ATOM   3078  CA  VAL E 207      -1.814 -12.727  -7.409  1.00 30.00           C  
ATOM   3079  C   VAL E 207      -2.844 -13.580  -8.181  1.00 30.00           C  
ATOM   3080  O   VAL E 207      -3.148 -13.266  -9.332  1.00 30.00           O  
ATOM   3081  CB  VAL E 207      -2.579 -11.762  -6.459  1.00 30.00           C  
ATOM   3082  CG1 VAL E 207      -1.611 -10.848  -5.686  1.00 30.00           C  
ATOM   3083  CG2 VAL E 207      -3.692 -10.925  -7.123  1.00 30.00           C  
ATOM   3084  H   VAL E 207      -1.050 -10.976  -8.313  1.00 30.00           H  
ATOM   3085  HA  VAL E 207      -1.196 -13.397  -6.809  1.00 30.00           H  
ATOM   3086  HB  VAL E 207      -3.067 -12.384  -5.708  1.00 30.00           H  
ATOM   3087 HG11 VAL E 207      -0.814 -11.421  -5.211  1.00 30.00           H  
ATOM   3088 HG12 VAL E 207      -1.141 -10.111  -6.338  1.00 30.00           H  
ATOM   3089 HG13 VAL E 207      -2.142 -10.302  -4.908  1.00 30.00           H  
ATOM   3090 HG21 VAL E 207      -4.095 -10.183  -6.434  1.00 30.00           H  
ATOM   3091 HG22 VAL E 207      -3.306 -10.397  -7.989  1.00 30.00           H  
ATOM   3092 HG23 VAL E 207      -4.532 -11.538  -7.451  1.00 30.00           H  
ATOM   3093  N   VAL E 208      -3.373 -14.627  -7.530  1.00 30.00           N  
ATOM   3094  CA  VAL E 208      -4.390 -15.507  -8.102  1.00 30.00           C  
ATOM   3095  C   VAL E 208      -5.495 -15.819  -7.079  1.00 30.00           C  
ATOM   3096  O   VAL E 208      -5.201 -16.100  -5.916  1.00 30.00           O  
ATOM   3097  CB  VAL E 208      -3.780 -16.814  -8.695  1.00 30.00           C  
ATOM   3098  CG1 VAL E 208      -2.995 -17.663  -7.681  1.00 30.00           C  
ATOM   3099  CG2 VAL E 208      -4.823 -17.703  -9.403  1.00 30.00           C  
ATOM   3100  H   VAL E 208      -3.076 -14.841  -6.586  1.00 30.00           H  
ATOM   3101  HA  VAL E 208      -4.867 -14.977  -8.921  1.00 30.00           H  
ATOM   3102  HB  VAL E 208      -3.067 -16.498  -9.457  1.00 30.00           H  
ATOM   3103 HG11 VAL E 208      -3.654 -18.102  -6.933  1.00 30.00           H  
ATOM   3104 HG12 VAL E 208      -2.482 -18.487  -8.179  1.00 30.00           H  
ATOM   3105 HG13 VAL E 208      -2.235 -17.074  -7.167  1.00 30.00           H  
ATOM   3106 HG21 VAL E 208      -4.337 -18.502  -9.964  1.00 30.00           H  
ATOM   3107 HG22 VAL E 208      -5.505 -18.175  -8.694  1.00 30.00           H  
ATOM   3108 HG23 VAL E 208      -5.428 -17.131 -10.105  1.00 30.00           H  
ATOM   3109  N   ILE E 209      -6.749 -15.763  -7.559  1.00 30.00           N  
ATOM   3110  CA  ILE E 209      -7.954 -16.132  -6.822  1.00 30.00           C  
ATOM   3111  C   ILE E 209      -8.718 -17.175  -7.660  1.00 30.00           C  
ATOM   3112  O   ILE E 209      -9.030 -16.912  -8.823  1.00 30.00           O  
ATOM   3113  CB  ILE E 209      -8.892 -14.915  -6.545  1.00 30.00           C  
ATOM   3114  CG1 ILE E 209      -8.159 -13.808  -5.747  1.00 30.00           C  
ATOM   3115  CG2 ILE E 209     -10.186 -15.335  -5.808  1.00 30.00           C  
ATOM   3116  CD1 ILE E 209      -8.971 -12.520  -5.538  1.00 30.00           C  
ATOM   3117  H   ILE E 209      -6.895 -15.504  -8.527  1.00 30.00           H  
ATOM   3118  HA  ILE E 209      -7.683 -16.575  -5.865  1.00 30.00           H  
ATOM   3119  HB  ILE E 209      -9.183 -14.482  -7.504  1.00 30.00           H  
ATOM   3120 HG13 ILE E 209      -7.232 -13.531  -6.250  1.00 30.00           H  
ATOM   3121 HG12 ILE E 209      -7.861 -14.203  -4.776  1.00 30.00           H  
ATOM   3122 HG21 ILE E 209     -10.800 -16.017  -6.394  1.00 30.00           H  
ATOM   3123 HG22 ILE E 209      -9.959 -15.822  -4.859  1.00 30.00           H  
ATOM   3124 HG23 ILE E 209     -10.819 -14.479  -5.588  1.00 30.00           H  
ATOM   3125 HD11 ILE E 209      -8.311 -11.678  -5.334  1.00 30.00           H  
ATOM   3126 HD12 ILE E 209      -9.560 -12.269  -6.420  1.00 30.00           H  
ATOM   3127 HD13 ILE E 209      -9.649 -12.610  -4.689  1.00 30.00           H  
ATOM   3128  N   ALA E 210      -9.006 -18.335  -7.047  1.00 30.00           N  
ATOM   3129  CA  ALA E 210      -9.745 -19.445  -7.656  1.00 30.00           C  
ATOM   3130  C   ALA E 210     -11.247 -19.151  -7.851  1.00 30.00           C  
ATOM   3131  O   ALA E 210     -11.827 -18.784  -6.669  1.00 30.00           O  
ATOM   3132  OXT ALA E 210     -11.811 -19.253  -8.921  1.00 30.00           O  
ATOM   3133  CB  ALA E 210      -9.531 -20.711  -6.811  1.00 30.00           C  
ATOM   3134  H   ALA E 210      -8.678 -18.481  -6.100  1.00 30.00           H  
ATOM   3135  HA  ALA E 210      -9.316 -19.629  -8.643  1.00 30.00           H  
ATOM   3137  HB1 ALA E 210      -9.790 -20.549  -5.764  1.00 30.00           H  
ATOM   3138  HB2 ALA E 210     -10.134 -21.542  -7.180  1.00 30.00           H  
ATOM   3139  HB3 ALA E 210      -8.491 -21.028  -6.854  1.00 30.00           H  
TER    3140      ALA E 210
ATOM   3141  N   ASP F 211     -23.591   5.916   4.496  1.00110.00           N  
ATOM   3142  CA  ASP F 211     -22.639   7.040   4.596  1.00110.00           C  
ATOM   3143  C   ASP F 211     -23.410   8.381   4.418  1.00110.00           C  
ATOM   3144  O   ASP F 211     -24.513   8.416   3.864  1.00110.00           O  
ATOM   3145  CB  ASP F 211     -21.419   6.861   3.641  1.00110.00           C  
ATOM   3146  CG  ASP F 211     -21.581   7.148   2.132  1.00110.00           C  
ATOM   3147  OD1 ASP F 211     -20.545   7.496   1.525  1.00110.00           O  
ATOM   3148  OD2 ASP F 211     -22.671   6.896   1.572  1.00110.00           O1-
ATOM   3149  H1  ASP F 211     -24.489   6.171   4.880  1.00110.00           H  
ATOM   3150  H2  ASP F 211     -23.734   5.675   3.524  1.00110.00           H  
ATOM   3151  HA  ASP F 211     -22.262   7.040   5.619  1.00110.00           H  
ATOM   3152  HB3 ASP F 211     -21.026   5.848   3.743  1.00110.00           H  
ATOM   3153  HB2 ASP F 211     -20.623   7.507   4.007  1.00110.00           H  
ATOM   3154  N   ALA F 212     -22.775   9.477   4.868  1.00110.00           N  
ATOM   3155  CA  ALA F 212     -23.278  10.845   4.734  1.00110.00           C  
ATOM   3156  C   ALA F 212     -22.526  11.604   3.630  1.00110.00           C  
ATOM   3157  O   ALA F 212     -21.352  11.331   3.372  1.00110.00           O  
ATOM   3158  CB  ALA F 212     -23.115  11.568   6.079  1.00110.00           C  
ATOM   3159  H   ALA F 212     -21.859   9.390   5.288  1.00110.00           H  
ATOM   3160  HA  ALA F 212     -24.342  10.835   4.486  1.00110.00           H  
ATOM   3161  HB1 ALA F 212     -22.065  11.692   6.344  1.00110.00           H  
ATOM   3162  HB2 ALA F 212     -23.563  12.562   6.047  1.00110.00           H  
ATOM   3163  HB3 ALA F 212     -23.603  11.017   6.883  1.00110.00           H  
ATOM   3164  N   GLU F 213     -23.227  12.569   3.014  1.00110.00           N  
ATOM   3165  CA  GLU F 213     -22.682  13.465   1.995  1.00110.00           C  
ATOM   3166  C   GLU F 213     -21.823  14.573   2.620  1.00110.00           C  
ATOM   3167  O   GLU F 213     -22.248  15.212   3.584  1.00110.00           O  
ATOM   3168  CB  GLU F 213     -23.835  14.084   1.174  1.00110.00           C  
ATOM   3169  CG  GLU F 213     -24.674  13.081   0.356  1.00110.00           C  
ATOM   3170  CD  GLU F 213     -23.876  12.360  -0.738  1.00110.00           C  
ATOM   3171  OE1 GLU F 213     -23.730  11.125  -0.616  1.00110.00           O  
ATOM   3172  OE2 GLU F 213     -23.418  13.044  -1.679  1.00110.00           O1-
ATOM   3173  H   GLU F 213     -24.185  12.737   3.282  1.00110.00           H  
ATOM   3174  HA  GLU F 213     -22.049  12.882   1.324  1.00110.00           H  
ATOM   3175  HB3 GLU F 213     -23.441  14.854   0.507  1.00110.00           H  
ATOM   3176  HB2 GLU F 213     -24.509  14.606   1.855  1.00110.00           H  
ATOM   3177  HG3 GLU F 213     -25.497  13.612  -0.124  1.00110.00           H  
ATOM   3178  HG2 GLU F 213     -25.143  12.355   1.023  1.00110.00           H  
ATOM   3179  N   PHE F 214     -20.646  14.798   2.016  1.00110.00           N  
ATOM   3180  CA  PHE F 214     -19.743  15.902   2.335  1.00110.00           C  
ATOM   3181  C   PHE F 214     -20.299  17.201   1.724  1.00110.00           C  
ATOM   3182  O   PHE F 214     -20.868  17.149   0.635  1.00110.00           O  
ATOM   3183  CB  PHE F 214     -18.349  15.542   1.780  1.00110.00           C  
ATOM   3184  CG  PHE F 214     -17.214  16.405   2.296  1.00110.00           C  
ATOM   3185  CD1 PHE F 214     -16.808  16.283   3.641  1.00110.00           C  
ATOM   3186  CD2 PHE F 214     -16.628  17.400   1.486  1.00110.00           C  
ATOM   3187  CE1 PHE F 214     -15.811  17.107   4.143  1.00110.00           C  
ATOM   3188  CE2 PHE F 214     -15.632  18.216   2.008  1.00110.00           C  
ATOM   3189  CZ  PHE F 214     -15.226  18.066   3.328  1.00110.00           C  
ATOM   3190  H   PHE F 214     -20.385  14.235   1.220  1.00110.00           H  
ATOM   3191  HA  PHE F 214     -19.687  16.002   3.421  1.00110.00           H  
ATOM   3192  HB3 PHE F 214     -18.353  15.560   0.689  1.00110.00           H  
ATOM   3193  HB2 PHE F 214     -18.110  14.514   2.057  1.00110.00           H  
ATOM   3194  HD1 PHE F 214     -17.273  15.549   4.283  1.00110.00           H  
ATOM   3195  HD2 PHE F 214     -16.940  17.524   0.461  1.00110.00           H  
ATOM   3196  HE1 PHE F 214     -15.495  17.008   5.171  1.00110.00           H  
ATOM   3197  HE2 PHE F 214     -15.172  18.971   1.386  1.00110.00           H  
ATOM   3198  HZ  PHE F 214     -14.457  18.707   3.728  1.00110.00           H  
ATOM   3199  N   ARG F 215     -20.154  18.329   2.436  1.00110.00           N  
ATOM   3200  CA  ARG F 215     -20.785  19.599   2.070  1.00110.00           C  
ATOM   3201  C   ARG F 215     -19.889  20.492   1.199  1.00110.00           C  
ATOM   3202  O   ARG F 215     -18.667  20.481   1.351  1.00110.00           O  
ATOM   3203  CB  ARG F 215     -21.174  20.359   3.345  1.00110.00           C  
ATOM   3204  CG  ARG F 215     -22.222  19.643   4.218  1.00110.00           C  
ATOM   3205  CD  ARG F 215     -22.621  20.452   5.466  1.00110.00           C  
ATOM   3206  NE  ARG F 215     -23.339  21.696   5.128  1.00110.00           N  
ATOM   3207  CZ  ARG F 215     -24.663  21.899   5.027  1.00110.00           C  
ATOM   3208  NH1 ARG F 215     -25.556  20.929   5.273  1.00110.00           N  
ATOM   3209  NH2 ARG F 215     -25.102  23.110   4.663  1.00110.00           N1+
ATOM   3210  H   ARG F 215     -19.645  18.314   3.309  1.00110.00           H  
ATOM   3211  HA  ARG F 215     -21.707  19.400   1.526  1.00110.00           H  
ATOM   3212  HB3 ARG F 215     -21.588  21.320   3.039  1.00110.00           H  
ATOM   3213  HB2 ARG F 215     -20.284  20.578   3.937  1.00110.00           H  
ATOM   3214  HG3 ARG F 215     -21.922  18.635   4.502  1.00110.00           H  
ATOM   3215  HG2 ARG F 215     -23.107  19.516   3.590  1.00110.00           H  
ATOM   3216  HD3 ARG F 215     -21.709  20.801   5.951  1.00110.00           H  
ATOM   3217  HD2 ARG F 215     -23.129  19.836   6.208  1.00110.00           H  
ATOM   3218  HE  ARG F 215     -22.731  22.475   4.897  1.00110.00           H  
ATOM   3219 HH12 ARG F 215     -26.546  21.106   5.189  1.00110.00           H  
ATOM   3220 HH11 ARG F 215     -25.237  20.007   5.530  1.00110.00           H  
ATOM   3221 HH22 ARG F 215     -26.089  23.298   4.574  1.00110.00           H  
ATOM   3222 HH21 ARG F 215     -24.444  23.851   4.442  1.00110.00           H  
ATOM   3223  N   HIS F 216     -20.547  21.310   0.358  1.00110.00           N  
ATOM   3224  CA  HIS F 216     -19.948  22.417  -0.396  1.00110.00           C  
ATOM   3225  C   HIS F 216     -19.623  23.633   0.505  1.00110.00           C  
ATOM   3226  O   HIS F 216     -18.759  24.429   0.140  1.00110.00           O  
ATOM   3227  CB  HIS F 216     -20.924  22.798  -1.537  1.00110.00           C  
ATOM   3228  CG  HIS F 216     -20.389  23.697  -2.631  1.00110.00           C  
ATOM   3229  ND1 HIS F 216     -21.221  24.411  -3.478  1.00110.00           N  
ATOM   3230  CD2 HIS F 216     -19.108  24.001  -3.043  1.00110.00           C  
ATOM   3231  CE1 HIS F 216     -20.441  25.093  -4.321  1.00110.00           C  
ATOM   3232  NE2 HIS F 216     -19.145  24.888  -4.121  1.00110.00           N  
ATOM   3233  H   HIS F 216     -21.552  21.244   0.299  1.00110.00           H  
ATOM   3234  HA  HIS F 216     -19.017  22.055  -0.836  1.00110.00           H  
ATOM   3235  HB3 HIS F 216     -21.818  23.263  -1.117  1.00110.00           H  
ATOM   3236  HB2 HIS F 216     -21.267  21.888  -2.032  1.00110.00           H  
ATOM   3237  HD1 HIS F 216     -22.231  24.424  -3.459  1.00110.00           H  
ATOM   3238  HD2 HIS F 216     -18.168  23.652  -2.650  1.00110.00           H  
ATOM   3239  HE1 HIS F 216     -20.825  25.752  -5.083  1.00110.00           H  
ATOM   3240  N   ASP F 217     -20.305  23.741   1.660  1.00110.00           N  
ATOM   3241  CA  ASP F 217     -20.153  24.812   2.645  1.00110.00           C  
ATOM   3242  C   ASP F 217     -20.086  24.183   4.048  1.00110.00           C  
ATOM   3243  O   ASP F 217     -20.920  23.345   4.384  1.00110.00           O  
ATOM   3244  CB  ASP F 217     -21.277  25.883   2.550  1.00110.00           C  
ATOM   3245  CG  ASP F 217     -22.719  25.395   2.794  1.00110.00           C  
ATOM   3246  OD1 ASP F 217     -23.215  25.624   3.921  1.00110.00           O  
ATOM   3247  OD2 ASP F 217     -23.263  24.691   1.913  1.00110.00           O1-
ATOM   3248  H   ASP F 217     -21.006  23.050   1.884  1.00110.00           H  
ATOM   3249  HA  ASP F 217     -19.207  25.323   2.468  1.00110.00           H  
ATOM   3250  HB3 ASP F 217     -21.255  26.306   1.545  1.00110.00           H  
ATOM   3251  HB2 ASP F 217     -21.046  26.721   3.211  1.00110.00           H  
ATOM   3252  N   SER F 218     -19.117  24.626   4.858  1.00110.00           N  
ATOM   3253  CA  SER F 218     -18.958  24.239   6.261  1.00110.00           C  
ATOM   3254  C   SER F 218     -17.988  25.184   6.986  1.00110.00           C  
ATOM   3255  O   SER F 218     -18.305  25.621   8.091  1.00110.00           O  
ATOM   3256  CB  SER F 218     -18.563  22.743   6.405  1.00110.00           C  
ATOM   3257  OG  SER F 218     -17.282  22.459   5.875  1.00110.00           O  
ATOM   3258  H   SER F 218     -18.448  25.299   4.504  1.00110.00           H  
ATOM   3259  HA  SER F 218     -19.932  24.368   6.738  1.00110.00           H  
ATOM   3260  HB3 SER F 218     -19.292  22.087   5.930  1.00110.00           H  
ATOM   3261  HB2 SER F 218     -18.560  22.465   7.459  1.00110.00           H  
ATOM   3262  HG  SER F 218     -17.336  22.502   4.916  1.00110.00           H  
ATOM   3263  N   GLY F 219     -16.844  25.479   6.347  1.00110.00           N  
ATOM   3264  CA  GLY F 219     -15.692  26.171   6.922  1.00110.00           C  
ATOM   3265  C   GLY F 219     -14.477  25.227   7.025  1.00110.00           C  
ATOM   3266  O   GLY F 219     -13.445  25.638   7.554  1.00110.00           O  
ATOM   3267  H   GLY F 219     -16.717  25.142   5.400  1.00110.00           H  
ATOM   3268  HA3 GLY F 219     -15.913  26.590   7.905  1.00110.00           H  
ATOM   3269  HA2 GLY F 219     -15.431  27.006   6.271  1.00110.00           H  
ATOM   3270  N   TYR F 220     -14.586  23.978   6.532  1.00110.00           N  
ATOM   3271  CA  TYR F 220     -13.549  22.947   6.568  1.00110.00           C  
ATOM   3272  C   TYR F 220     -13.739  22.002   5.363  1.00110.00           C  
ATOM   3273  O   TYR F 220     -14.007  20.812   5.530  1.00110.00           O  
ATOM   3274  CB  TYR F 220     -13.571  22.276   7.965  1.00110.00           C  
ATOM   3275  CG  TYR F 220     -12.596  21.137   8.200  1.00110.00           C  
ATOM   3276  CD1 TYR F 220     -13.067  19.809   8.236  1.00110.00           C  
ATOM   3277  CD2 TYR F 220     -11.222  21.397   8.389  1.00110.00           C  
ATOM   3278  CE1 TYR F 220     -12.169  18.746   8.425  1.00110.00           C  
ATOM   3279  CE2 TYR F 220     -10.325  20.331   8.598  1.00110.00           C  
ATOM   3280  CZ  TYR F 220     -10.797  19.003   8.610  1.00110.00           C  
ATOM   3281  OH  TYR F 220      -9.928  17.970   8.805  1.00110.00           O  
ATOM   3282  H   TYR F 220     -15.466  23.692   6.123  1.00110.00           H  
ATOM   3283  HA  TYR F 220     -12.575  23.422   6.434  1.00110.00           H  
ATOM   3284  HB3 TYR F 220     -14.578  21.908   8.163  1.00110.00           H  
ATOM   3285  HB2 TYR F 220     -13.377  23.029   8.729  1.00110.00           H  
ATOM   3286  HD1 TYR F 220     -14.117  19.599   8.094  1.00110.00           H  
ATOM   3287  HD2 TYR F 220     -10.855  22.412   8.371  1.00110.00           H  
ATOM   3288  HE1 TYR F 220     -12.551  17.738   8.429  1.00110.00           H  
ATOM   3289  HE2 TYR F 220      -9.273  20.532   8.741  1.00110.00           H  
ATOM   3290  HH  TYR F 220     -10.374  17.118   8.860  1.00110.00           H  
ATOM   3291  N   GLU F 221     -13.633  22.572   4.150  1.00 30.00           N  
ATOM   3292  CA  GLU F 221     -13.890  21.924   2.860  1.00 30.00           C  
ATOM   3293  C   GLU F 221     -12.699  21.081   2.351  1.00 30.00           C  
ATOM   3294  O   GLU F 221     -12.230  21.296   1.232  1.00 30.00           O  
ATOM   3295  CB  GLU F 221     -14.322  22.994   1.824  1.00 30.00           C  
ATOM   3296  CG  GLU F 221     -15.647  23.732   2.139  1.00 30.00           C  
ATOM   3297  CD  GLU F 221     -15.561  24.991   3.020  1.00 30.00           C  
ATOM   3298  OE1 GLU F 221     -16.648  25.531   3.308  1.00 30.00           O  
ATOM   3299  OE2 GLU F 221     -14.446  25.408   3.408  1.00 30.00           O1-
ATOM   3300  H   GLU F 221     -13.450  23.566   4.096  1.00 30.00           H  
ATOM   3301  HA  GLU F 221     -14.725  21.232   2.981  1.00 30.00           H  
ATOM   3302  HB3 GLU F 221     -14.444  22.513   0.856  1.00 30.00           H  
ATOM   3303  HB2 GLU F 221     -13.512  23.708   1.664  1.00 30.00           H  
ATOM   3304  HG3 GLU F 221     -16.360  23.033   2.580  1.00 30.00           H  
ATOM   3305  HG2 GLU F 221     -16.092  24.044   1.193  1.00 30.00           H  
ATOM   3306  N   VAL F 222     -12.227  20.129   3.175  1.00 30.00           N  
ATOM   3307  CA  VAL F 222     -11.121  19.227   2.850  1.00 30.00           C  
ATOM   3308  C   VAL F 222     -11.450  18.262   1.690  1.00 30.00           C  
ATOM   3309  O   VAL F 222     -12.407  17.492   1.775  1.00 30.00           O  
ATOM   3310  CB  VAL F 222     -10.643  18.411   4.089  1.00 30.00           C  
ATOM   3311  CG1 VAL F 222      -9.967  19.326   5.121  1.00 30.00           C  
ATOM   3312  CG2 VAL F 222     -11.707  17.527   4.778  1.00 30.00           C  
ATOM   3313  H   VAL F 222     -12.653  20.008   4.083  1.00 30.00           H  
ATOM   3314  HA  VAL F 222     -10.286  19.857   2.532  1.00 30.00           H  
ATOM   3315  HB  VAL F 222      -9.867  17.728   3.742  1.00 30.00           H  
ATOM   3316 HG11 VAL F 222      -9.151  19.893   4.672  1.00 30.00           H  
ATOM   3317 HG12 VAL F 222     -10.674  20.039   5.547  1.00 30.00           H  
ATOM   3318 HG13 VAL F 222      -9.544  18.746   5.941  1.00 30.00           H  
ATOM   3319 HG21 VAL F 222     -11.295  17.049   5.667  1.00 30.00           H  
ATOM   3320 HG22 VAL F 222     -12.567  18.113   5.100  1.00 30.00           H  
ATOM   3321 HG23 VAL F 222     -12.065  16.723   4.137  1.00 30.00           H  
ATOM   3322  N   HIS F 223     -10.630  18.323   0.626  1.00 30.00           N  
ATOM   3323  CA  HIS F 223     -10.666  17.370  -0.484  1.00 30.00           C  
ATOM   3324  C   HIS F 223     -10.031  16.045  -0.035  1.00 30.00           C  
ATOM   3325  O   HIS F 223      -8.954  16.051   0.559  1.00 30.00           O  
ATOM   3326  CB  HIS F 223      -9.948  17.972  -1.713  1.00 30.00           C  
ATOM   3327  CG  HIS F 223      -9.959  17.142  -2.982  1.00 30.00           C  
ATOM   3328  ND1 HIS F 223      -9.051  17.346  -4.008  1.00 30.00           N  
ATOM   3329  CD2 HIS F 223     -10.764  16.109  -3.413  1.00 30.00           C  
ATOM   3330  CE1 HIS F 223      -9.338  16.469  -4.974  1.00 30.00           C  
ATOM   3331  NE2 HIS F 223     -10.366  15.683  -4.681  1.00 30.00           N  
ATOM   3332  H   HIS F 223      -9.882  19.000   0.608  1.00 30.00           H  
ATOM   3333  HA  HIS F 223     -11.708  17.189  -0.749  1.00 30.00           H  
ATOM   3334  HB3 HIS F 223      -8.911  18.191  -1.465  1.00 30.00           H  
ATOM   3335  HB2 HIS F 223     -10.407  18.931  -1.959  1.00 30.00           H  
ATOM   3336  HD1 HIS F 223      -8.313  18.035  -4.030  1.00 30.00           H  
ATOM   3337  HD2 HIS F 223     -11.600  15.641  -2.916  1.00 30.00           H  
ATOM   3338  HE1 HIS F 223      -8.788  16.404  -5.902  1.00 30.00           H  
ATOM   3339  N   HIS F 224     -10.718  14.940  -0.342  1.00 30.00           N  
ATOM   3340  CA  HIS F 224     -10.256  13.584  -0.081  1.00 30.00           C  
ATOM   3341  C   HIS F 224     -10.913  12.605  -1.060  1.00 30.00           C  
ATOM   3342  O   HIS F 224     -11.873  12.954  -1.751  1.00 30.00           O  
ATOM   3343  CB  HIS F 224     -10.485  13.190   1.396  1.00 30.00           C  
ATOM   3344  CG  HIS F 224     -11.907  13.240   1.904  1.00 30.00           C  
ATOM   3345  ND1 HIS F 224     -12.520  14.410   2.318  1.00 30.00           N  
ATOM   3346  CD2 HIS F 224     -12.837  12.243   2.109  1.00 30.00           C  
ATOM   3347  CE1 HIS F 224     -13.749  14.087   2.728  1.00 30.00           C  
ATOM   3348  NE2 HIS F 224     -14.014  12.790   2.624  1.00 30.00           N  
ATOM   3349  H   HIS F 224     -11.599  15.011  -0.831  1.00 30.00           H  
ATOM   3350  HA  HIS F 224      -9.182  13.545  -0.282  1.00 30.00           H  
ATOM   3351  HB3 HIS F 224      -9.873  13.819   2.042  1.00 30.00           H  
ATOM   3352  HB2 HIS F 224     -10.122  12.176   1.553  1.00 30.00           H  
ATOM   3353  HD1 HIS F 224     -12.121  15.339   2.305  1.00 30.00           H  
ATOM   3354  HD2 HIS F 224     -12.749  11.182   1.926  1.00 30.00           H  
ATOM   3355  HE1 HIS F 224     -14.456  14.809   3.104  1.00 30.00           H  
ATOM   3356  N   GLN F 225     -10.349  11.390  -1.091  1.00 30.00           N  
ATOM   3357  CA  GLN F 225     -10.768  10.291  -1.948  1.00 30.00           C  
ATOM   3358  C   GLN F 225     -11.408   9.198  -1.089  1.00 30.00           C  
ATOM   3359  O   GLN F 225     -10.694   8.433  -0.442  1.00 30.00           O  
ATOM   3360  CB  GLN F 225      -9.552   9.760  -2.734  1.00 30.00           C  
ATOM   3361  CG  GLN F 225      -9.106  10.671  -3.892  1.00 30.00           C  
ATOM   3362  CD  GLN F 225      -8.211  11.850  -3.492  1.00 30.00           C  
ATOM   3363  OE1 GLN F 225      -7.189  11.667  -2.836  1.00 30.00           O  
ATOM   3364  NE2 GLN F 225      -8.568  13.059  -3.928  1.00 30.00           N  
ATOM   3365  H   GLN F 225      -9.560  11.198  -0.490  1.00 30.00           H  
ATOM   3366  HA  GLN F 225     -11.515  10.624  -2.669  1.00 30.00           H  
ATOM   3367  HB3 GLN F 225      -9.821   8.798  -3.173  1.00 30.00           H  
ATOM   3368  HB2 GLN F 225      -8.716   9.547  -2.065  1.00 30.00           H  
ATOM   3369  HG3 GLN F 225      -9.962  11.010  -4.475  1.00 30.00           H  
ATOM   3370  HG2 GLN F 225      -8.519  10.050  -4.557  1.00 30.00           H  
ATOM   3371 HE22 GLN F 225      -7.987  13.862  -3.730  1.00 30.00           H  
ATOM   3372 HE21 GLN F 225      -9.410  13.190  -4.471  1.00 30.00           H  
ATOM   3373  N   LYS F 226     -12.747   9.159  -1.097  1.00 30.00           N  
ATOM   3374  CA  LYS F 226     -13.547   8.182  -0.367  1.00 30.00           C  
ATOM   3375  C   LYS F 226     -13.804   6.958  -1.261  1.00 30.00           C  
ATOM   3376  O   LYS F 226     -14.248   7.122  -2.396  1.00 30.00           O  
ATOM   3377  CB  LYS F 226     -14.851   8.870   0.068  1.00 30.00           C  
ATOM   3378  CG  LYS F 226     -15.676   8.085   1.100  1.00 30.00           C  
ATOM   3379  CD  LYS F 226     -16.969   8.836   1.440  1.00 30.00           C  
ATOM   3380  CE  LYS F 226     -17.478   8.592   2.864  1.00 30.00           C  
ATOM   3381  NZ  LYS F 226     -18.573   9.518   3.189  1.00 30.00           N1+
ATOM   3382  H   LYS F 226     -13.264   9.821  -1.663  1.00 30.00           H  
ATOM   3383  HA  LYS F 226     -13.007   7.875   0.528  1.00 30.00           H  
ATOM   3384  HB3 LYS F 226     -15.463   9.105  -0.804  1.00 30.00           H  
ATOM   3385  HB2 LYS F 226     -14.597   9.831   0.518  1.00 30.00           H  
ATOM   3386  HG3 LYS F 226     -15.077   7.942   1.999  1.00 30.00           H  
ATOM   3387  HG2 LYS F 226     -15.913   7.087   0.731  1.00 30.00           H  
ATOM   3388  HD3 LYS F 226     -17.738   8.505   0.743  1.00 30.00           H  
ATOM   3389  HD2 LYS F 226     -16.834   9.905   1.266  1.00 30.00           H  
ATOM   3390  HE3 LYS F 226     -16.681   8.761   3.586  1.00 30.00           H  
ATOM   3391  HE2 LYS F 226     -17.815   7.563   2.988  1.00 30.00           H  
ATOM   3392  HZ1 LYS F 226     -18.265  10.474   3.089  1.00 30.00           H  
ATOM   3393  HZ2 LYS F 226     -19.360   9.336   2.583  1.00 30.00           H  
ATOM   3394  HZ3 LYS F 226     -18.861   9.368   4.150  1.00 30.00           H  
ATOM   3395  N   LEU F 227     -13.503   5.759  -0.743  1.00 30.00           N  
ATOM   3396  CA  LEU F 227     -13.667   4.488  -1.448  1.00 30.00           C  
ATOM   3397  C   LEU F 227     -14.534   3.582  -0.560  1.00 30.00           C  
ATOM   3398  O   LEU F 227     -14.103   3.223   0.534  1.00 30.00           O  
ATOM   3399  CB  LEU F 227     -12.287   3.849  -1.755  1.00 30.00           C  
ATOM   3400  CG  LEU F 227     -11.508   4.448  -2.953  1.00 30.00           C  
ATOM   3401  CD1 LEU F 227     -10.963   5.865  -2.679  1.00 30.00           C  
ATOM   3402  CD2 LEU F 227     -10.379   3.498  -3.413  1.00 30.00           C  
ATOM   3403  H   LEU F 227     -13.161   5.697   0.208  1.00 30.00           H  
ATOM   3404  HA  LEU F 227     -14.183   4.633  -2.395  1.00 30.00           H  
ATOM   3405  HB3 LEU F 227     -12.467   2.795  -1.977  1.00 30.00           H  
ATOM   3406  HB2 LEU F 227     -11.651   3.862  -0.873  1.00 30.00           H  
ATOM   3407  HG  LEU F 227     -12.206   4.521  -3.788  1.00 30.00           H  
ATOM   3408 HD11 LEU F 227     -10.952   6.089  -1.614  1.00 30.00           H  
ATOM   3409 HD12 LEU F 227      -9.945   6.004  -3.032  1.00 30.00           H  
ATOM   3410 HD13 LEU F 227     -11.570   6.620  -3.178  1.00 30.00           H  
ATOM   3411 HD21 LEU F 227      -9.384   3.882  -3.187  1.00 30.00           H  
ATOM   3412 HD22 LEU F 227     -10.444   2.518  -2.940  1.00 30.00           H  
ATOM   3413 HD23 LEU F 227     -10.427   3.334  -4.490  1.00 30.00           H  
ATOM   3414  N   VAL F 228     -15.745   3.249  -1.037  1.00 30.00           N  
ATOM   3415  CA  VAL F 228     -16.738   2.472  -0.294  1.00 30.00           C  
ATOM   3416  C   VAL F 228     -17.040   1.181  -1.086  1.00 30.00           C  
ATOM   3417  O   VAL F 228     -17.926   1.164  -1.941  1.00 30.00           O  
ATOM   3418  CB  VAL F 228     -18.063   3.269  -0.072  1.00 30.00           C  
ATOM   3419  CG1 VAL F 228     -19.001   2.544   0.914  1.00 30.00           C  
ATOM   3420  CG2 VAL F 228     -17.823   4.708   0.424  1.00 30.00           C  
ATOM   3421  H   VAL F 228     -16.027   3.572  -1.955  1.00 30.00           H  
ATOM   3422  HA  VAL F 228     -16.352   2.178   0.685  1.00 30.00           H  
ATOM   3423  HB  VAL F 228     -18.596   3.366  -1.018  1.00 30.00           H  
ATOM   3424 HG11 VAL F 228     -19.175   1.506   0.637  1.00 30.00           H  
ATOM   3425 HG12 VAL F 228     -18.578   2.535   1.919  1.00 30.00           H  
ATOM   3426 HG13 VAL F 228     -19.971   3.039   0.971  1.00 30.00           H  
ATOM   3427 HG21 VAL F 228     -17.223   4.719   1.335  1.00 30.00           H  
ATOM   3428 HG22 VAL F 228     -17.308   5.309  -0.325  1.00 30.00           H  
ATOM   3429 HG23 VAL F 228     -18.765   5.212   0.642  1.00 30.00           H  
ATOM   3430  N   PHE F 229     -16.267   0.122  -0.807  1.00 30.00           N  
ATOM   3431  CA  PHE F 229     -16.385  -1.173  -1.482  1.00 30.00           C  
ATOM   3432  C   PHE F 229     -17.313  -2.057  -0.623  1.00 30.00           C  
ATOM   3433  O   PHE F 229     -17.039  -2.250   0.561  1.00 30.00           O  
ATOM   3434  CB  PHE F 229     -14.955  -1.748  -1.631  1.00 30.00           C  
ATOM   3435  CG  PHE F 229     -14.672  -2.764  -2.733  1.00 30.00           C  
ATOM   3436  CD1 PHE F 229     -13.326  -3.095  -3.006  1.00 30.00           C  
ATOM   3437  CD2 PHE F 229     -15.692  -3.450  -3.431  1.00 30.00           C  
ATOM   3438  CE1 PHE F 229     -13.019  -4.045  -3.969  1.00 30.00           C  
ATOM   3439  CE2 PHE F 229     -15.362  -4.393  -4.397  1.00 30.00           C  
ATOM   3440  CZ  PHE F 229     -14.031  -4.684  -4.671  1.00 30.00           C  
ATOM   3441  H   PHE F 229     -15.561   0.189  -0.086  1.00 30.00           H  
ATOM   3442  HA  PHE F 229     -16.809  -1.027  -2.477  1.00 30.00           H  
ATOM   3443  HB3 PHE F 229     -14.639  -2.195  -0.693  1.00 30.00           H  
ATOM   3444  HB2 PHE F 229     -14.258  -0.925  -1.798  1.00 30.00           H  
ATOM   3445  HD1 PHE F 229     -12.528  -2.611  -2.463  1.00 30.00           H  
ATOM   3446  HD2 PHE F 229     -16.735  -3.252  -3.241  1.00 30.00           H  
ATOM   3447  HE1 PHE F 229     -11.987  -4.290  -4.172  1.00 30.00           H  
ATOM   3448  HE2 PHE F 229     -16.145  -4.903  -4.938  1.00 30.00           H  
ATOM   3449  HZ  PHE F 229     -13.784  -5.418  -5.424  1.00 30.00           H  
ATOM   3450  N   PHE F 230     -18.406  -2.542  -1.239  1.00 30.00           N  
ATOM   3451  CA  PHE F 230     -19.532  -3.269  -0.639  1.00 30.00           C  
ATOM   3452  C   PHE F 230     -20.318  -2.415   0.374  1.00 30.00           C  
ATOM   3453  O   PHE F 230     -20.218  -2.628   1.582  1.00 30.00           O  
ATOM   3454  CB  PHE F 230     -19.121  -4.661  -0.104  1.00 30.00           C  
ATOM   3455  CG  PHE F 230     -18.840  -5.688  -1.184  1.00 30.00           C  
ATOM   3456  CD1 PHE F 230     -19.911  -6.300  -1.868  1.00 30.00           C  
ATOM   3457  CD2 PHE F 230     -17.518  -5.941  -1.608  1.00 30.00           C  
ATOM   3458  CE1 PHE F 230     -19.655  -7.195  -2.896  1.00 30.00           C  
ATOM   3459  CE2 PHE F 230     -17.283  -6.846  -2.634  1.00 30.00           C  
ATOM   3460  CZ  PHE F 230     -18.347  -7.475  -3.268  1.00 30.00           C  
ATOM   3461  H   PHE F 230     -18.548  -2.297  -2.211  1.00 30.00           H  
ATOM   3462  HA  PHE F 230     -20.233  -3.446  -1.455  1.00 30.00           H  
ATOM   3463  HB3 PHE F 230     -19.913  -5.065   0.530  1.00 30.00           H  
ATOM   3464  HB2 PHE F 230     -18.239  -4.588   0.526  1.00 30.00           H  
ATOM   3465  HD1 PHE F 230     -20.932  -6.076  -1.592  1.00 30.00           H  
ATOM   3466  HD2 PHE F 230     -16.686  -5.445  -1.128  1.00 30.00           H  
ATOM   3467  HE1 PHE F 230     -20.475  -7.673  -3.410  1.00 30.00           H  
ATOM   3468  HE2 PHE F 230     -16.270  -7.053  -2.945  1.00 30.00           H  
ATOM   3469  HZ  PHE F 230     -18.161  -8.173  -4.065  1.00 30.00           H  
ATOM   3470  N   ALA F 231     -21.077  -1.453  -0.177  1.00 30.00           N  
ATOM   3471  CA  ALA F 231     -21.941  -0.501   0.529  1.00 30.00           C  
ATOM   3472  C   ALA F 231     -23.367  -1.022   0.808  1.00 30.00           C  
ATOM   3473  O   ALA F 231     -24.162  -0.288   1.395  1.00 30.00           O  
ATOM   3474  CB  ALA F 231     -21.999   0.787  -0.304  1.00 30.00           C  
ATOM   3475  H   ALA F 231     -21.105  -1.382  -1.185  1.00 30.00           H  
ATOM   3476  HA  ALA F 231     -21.488  -0.263   1.491  1.00 30.00           H  
ATOM   3477  HB1 ALA F 231     -20.999   1.143  -0.543  1.00 30.00           H  
ATOM   3478  HB2 ALA F 231     -22.509   0.629  -1.252  1.00 30.00           H  
ATOM   3479  HB3 ALA F 231     -22.515   1.587   0.227  1.00 30.00           H  
ATOM   3480  N   GLU F 232     -23.663  -2.264   0.398  1.00 30.00           N  
ATOM   3481  CA  GLU F 232     -24.882  -3.002   0.718  1.00 30.00           C  
ATOM   3482  C   GLU F 232     -24.494  -4.476   0.910  1.00 30.00           C  
ATOM   3483  O   GLU F 232     -23.505  -4.918   0.318  1.00 30.00           O  
ATOM   3484  CB  GLU F 232     -25.941  -2.764  -0.382  1.00 30.00           C  
ATOM   3485  CG  GLU F 232     -27.328  -3.399  -0.136  1.00 30.00           C  
ATOM   3486  CD  GLU F 232     -28.024  -2.847   1.117  1.00 30.00           C  
ATOM   3487  OE1 GLU F 232     -27.981  -3.544   2.155  1.00 30.00           O  
ATOM   3488  OE2 GLU F 232     -28.590  -1.734   1.023  1.00 30.00           O1-
ATOM   3489  H   GLU F 232     -22.960  -2.798  -0.095  1.00 30.00           H  
ATOM   3490  HA  GLU F 232     -25.269  -2.638   1.669  1.00 30.00           H  
ATOM   3491  HB3 GLU F 232     -25.549  -3.133  -1.329  1.00 30.00           H  
ATOM   3492  HB2 GLU F 232     -26.069  -1.690  -0.523  1.00 30.00           H  
ATOM   3493  HG3 GLU F 232     -27.245  -4.486  -0.075  1.00 30.00           H  
ATOM   3494  HG2 GLU F 232     -27.966  -3.210  -0.999  1.00 30.00           H  
ATOM   3495  N   ASP F 233     -25.235  -5.185   1.783  1.00 30.00           N  
ATOM   3496  CA  ASP F 233     -24.856  -6.502   2.307  1.00 30.00           C  
ATOM   3497  C   ASP F 233     -24.713  -7.545   1.178  1.00 30.00           C  
ATOM   3498  O   ASP F 233     -25.581  -7.649   0.309  1.00 30.00           O  
ATOM   3499  CB  ASP F 233     -25.748  -6.957   3.501  1.00 30.00           C  
ATOM   3500  CG  ASP F 233     -26.974  -7.841   3.205  1.00 30.00           C  
ATOM   3501  OD1 ASP F 233     -26.799  -9.082   3.209  1.00 30.00           O  
ATOM   3502  OD2 ASP F 233     -28.031  -7.275   2.853  1.00 30.00           O1-
ATOM   3503  H   ASP F 233     -26.056  -4.761   2.195  1.00 30.00           H  
ATOM   3504  HA  ASP F 233     -23.858  -6.359   2.728  1.00 30.00           H  
ATOM   3505  HB3 ASP F 233     -26.109  -6.071   4.025  1.00 30.00           H  
ATOM   3506  HB2 ASP F 233     -25.119  -7.460   4.234  1.00 30.00           H  
ATOM   3507  N   VAL F 234     -23.585  -8.267   1.219  1.00 30.00           N  
ATOM   3508  CA  VAL F 234     -23.204  -9.278   0.239  1.00 30.00           C  
ATOM   3509  C   VAL F 234     -23.487 -10.684   0.795  1.00 30.00           C  
ATOM   3510  O   VAL F 234     -23.359 -10.913   2.001  1.00 30.00           O  
ATOM   3511  CB  VAL F 234     -21.694  -9.137  -0.126  1.00 30.00           C  
ATOM   3512  CG1 VAL F 234     -20.716  -9.353   1.046  1.00 30.00           C  
ATOM   3513  CG2 VAL F 234     -21.272 -10.017  -1.318  1.00 30.00           C  
ATOM   3514  H   VAL F 234     -22.938  -8.126   1.983  1.00 30.00           H  
ATOM   3515  HA  VAL F 234     -23.787  -9.142  -0.675  1.00 30.00           H  
ATOM   3516  HB  VAL F 234     -21.564  -8.104  -0.448  1.00 30.00           H  
ATOM   3517 HG11 VAL F 234     -20.955  -8.704   1.888  1.00 30.00           H  
ATOM   3518 HG12 VAL F 234     -20.719 -10.385   1.396  1.00 30.00           H  
ATOM   3519 HG13 VAL F 234     -19.694  -9.120   0.744  1.00 30.00           H  
ATOM   3520 HG21 VAL F 234     -21.927  -9.858  -2.174  1.00 30.00           H  
ATOM   3521 HG22 VAL F 234     -20.255  -9.787  -1.636  1.00 30.00           H  
ATOM   3522 HG23 VAL F 234     -21.296 -11.079  -1.073  1.00 30.00           H  
ATOM   3523  N   GLY F 235     -23.850 -11.600  -0.117  1.00 30.00           N  
ATOM   3524  CA  GLY F 235     -24.017 -13.023   0.155  1.00 30.00           C  
ATOM   3525  C   GLY F 235     -22.626 -13.656   0.237  1.00 30.00           C  
ATOM   3526  O   GLY F 235     -21.982 -13.610   1.285  1.00 30.00           O  
ATOM   3527  H   GLY F 235     -23.950 -11.313  -1.081  1.00 30.00           H  
ATOM   3528  HA3 GLY F 235     -24.602 -13.477  -0.645  1.00 30.00           H  
ATOM   3529  HA2 GLY F 235     -24.561 -13.183   1.088  1.00 30.00           H  
ATOM   3530  N   SER F 236     -22.176 -14.244  -0.880  1.00 30.00           N  
ATOM   3531  CA  SER F 236     -20.859 -14.858  -1.019  1.00 30.00           C  
ATOM   3532  C   SER F 236     -19.952 -13.994  -1.911  1.00 30.00           C  
ATOM   3533  O   SER F 236     -20.391 -13.492  -2.945  1.00 30.00           O  
ATOM   3534  CB  SER F 236     -21.033 -16.306  -1.530  1.00 30.00           C  
ATOM   3535  OG  SER F 236     -21.483 -16.388  -2.868  1.00 30.00           O  
ATOM   3536  H   SER F 236     -22.744 -14.226  -1.717  1.00 30.00           H  
ATOM   3537  HA  SER F 236     -20.384 -14.929  -0.040  1.00 30.00           H  
ATOM   3538  HB3 SER F 236     -21.727 -16.854  -0.890  1.00 30.00           H  
ATOM   3539  HB2 SER F 236     -20.079 -16.831  -1.469  1.00 30.00           H  
ATOM   3540  HG  SER F 236     -22.349 -15.973  -2.927  1.00 30.00           H  
ATOM   3541  N   ASN F 237     -18.688 -13.863  -1.485  1.00 30.00           N  
ATOM   3542  CA  ASN F 237     -17.606 -13.257  -2.251  1.00 30.00           C  
ATOM   3543  C   ASN F 237     -16.510 -14.315  -2.451  1.00 30.00           C  
ATOM   3544  O   ASN F 237     -16.188 -15.056  -1.522  1.00 30.00           O  
ATOM   3545  CB  ASN F 237     -17.071 -12.014  -1.497  1.00 30.00           C  
ATOM   3546  CG  ASN F 237     -15.949 -11.295  -2.258  1.00 30.00           C  
ATOM   3547  OD1 ASN F 237     -16.115 -10.925  -3.416  1.00 30.00           O  
ATOM   3548  ND2 ASN F 237     -14.790 -11.127  -1.625  1.00 30.00           N  
ATOM   3549  H   ASN F 237     -18.415 -14.280  -0.604  1.00 30.00           H  
ATOM   3550  HA  ASN F 237     -17.964 -12.947  -3.235  1.00 30.00           H  
ATOM   3551  HB3 ASN F 237     -16.722 -12.297  -0.502  1.00 30.00           H  
ATOM   3552  HB2 ASN F 237     -17.881 -11.300  -1.345  1.00 30.00           H  
ATOM   3553 HD22 ASN F 237     -14.008 -10.699  -2.100  1.00 30.00           H  
ATOM   3554 HD21 ASN F 237     -14.667 -11.455  -0.674  1.00 30.00           H  
ATOM   3555  N   LYS F 238     -15.934 -14.322  -3.659  1.00 30.00           N  
ATOM   3556  CA  LYS F 238     -14.782 -15.132  -4.035  1.00 30.00           C  
ATOM   3557  C   LYS F 238     -13.992 -14.465  -5.178  1.00 30.00           C  
ATOM   3558  O   LYS F 238     -13.515 -15.164  -6.072  1.00 30.00           O  
ATOM   3559  CB  LYS F 238     -15.189 -16.611  -4.273  1.00 30.00           C  
ATOM   3560  CG  LYS F 238     -16.180 -16.862  -5.426  1.00 30.00           C  
ATOM   3561  CD  LYS F 238     -16.467 -18.357  -5.635  1.00 30.00           C  
ATOM   3562  CE  LYS F 238     -17.383 -18.615  -6.842  1.00 30.00           C  
ATOM   3563  NZ  LYS F 238     -17.605 -20.055  -7.068  1.00 30.00           N1+
ATOM   3564  H   LYS F 238     -16.291 -13.709  -4.381  1.00 30.00           H  
ATOM   3565  HA  LYS F 238     -14.096 -15.124  -3.189  1.00 30.00           H  
ATOM   3566  HB3 LYS F 238     -15.607 -17.022  -3.354  1.00 30.00           H  
ATOM   3567  HB2 LYS F 238     -14.283 -17.189  -4.461  1.00 30.00           H  
ATOM   3568  HG3 LYS F 238     -15.779 -16.455  -6.352  1.00 30.00           H  
ATOM   3569  HG2 LYS F 238     -17.113 -16.331  -5.234  1.00 30.00           H  
ATOM   3570  HD3 LYS F 238     -16.923 -18.761  -4.730  1.00 30.00           H  
ATOM   3571  HD2 LYS F 238     -15.522 -18.886  -5.766  1.00 30.00           H  
ATOM   3572  HE3 LYS F 238     -16.942 -18.193  -7.744  1.00 30.00           H  
ATOM   3573  HE2 LYS F 238     -18.348 -18.127  -6.697  1.00 30.00           H  
ATOM   3574  HZ1 LYS F 238     -18.208 -20.184  -7.868  1.00 30.00           H  
ATOM   3575  HZ2 LYS F 238     -16.721 -20.512  -7.239  1.00 30.00           H  
ATOM   3576  HZ3 LYS F 238     -18.044 -20.461  -6.254  1.00 30.00           H  
ATOM   3577  N   GLY F 239     -13.831 -13.130  -5.114  1.00 30.00           N  
ATOM   3578  CA  GLY F 239     -12.980 -12.398  -6.049  1.00 30.00           C  
ATOM   3579  C   GLY F 239     -13.300 -10.903  -5.996  1.00 30.00           C  
ATOM   3580  O   GLY F 239     -13.935 -10.371  -6.903  1.00 30.00           O  
ATOM   3581  H   GLY F 239     -14.247 -12.607  -4.357  1.00 30.00           H  
ATOM   3582  HA3 GLY F 239     -13.094 -12.763  -7.070  1.00 30.00           H  
ATOM   3583  HA2 GLY F 239     -11.936 -12.541  -5.774  1.00 30.00           H  
ATOM   3584  N   ALA F 240     -12.802 -10.229  -4.953  1.00 30.00           N  
ATOM   3585  CA  ALA F 240     -12.764  -8.779  -4.818  1.00 30.00           C  
ATOM   3586  C   ALA F 240     -11.300  -8.364  -4.626  1.00 30.00           C  
ATOM   3587  O   ALA F 240     -10.643  -8.869  -3.718  1.00 30.00           O  
ATOM   3588  CB  ALA F 240     -13.632  -8.357  -3.625  1.00 30.00           C  
ATOM   3589  H   ALA F 240     -12.310 -10.739  -4.229  1.00 30.00           H  
ATOM   3590  HA  ALA F 240     -13.163  -8.296  -5.707  1.00 30.00           H  
ATOM   3591  HB1 ALA F 240     -13.307  -8.831  -2.698  1.00 30.00           H  
ATOM   3592  HB2 ALA F 240     -13.599  -7.278  -3.480  1.00 30.00           H  
ATOM   3593  HB3 ALA F 240     -14.673  -8.631  -3.790  1.00 30.00           H  
ATOM   3594  N   ILE F 241     -10.812  -7.463  -5.490  1.00 30.00           N  
ATOM   3595  CA  ILE F 241      -9.451  -6.931  -5.443  1.00 30.00           C  
ATOM   3596  C   ILE F 241      -9.529  -5.396  -5.458  1.00 30.00           C  
ATOM   3597  O   ILE F 241     -10.258  -4.823  -6.267  1.00 30.00           O  
ATOM   3598  CB  ILE F 241      -8.575  -7.419  -6.643  1.00 30.00           C  
ATOM   3599  CG1 ILE F 241      -8.436  -8.962  -6.634  1.00 30.00           C  
ATOM   3600  CG2 ILE F 241      -7.172  -6.760  -6.689  1.00 30.00           C  
ATOM   3601  CD1 ILE F 241      -7.668  -9.554  -7.827  1.00 30.00           C  
ATOM   3602  H   ILE F 241     -11.402  -7.107  -6.232  1.00 30.00           H  
ATOM   3603  HA  ILE F 241      -8.958  -7.238  -4.521  1.00 30.00           H  
ATOM   3604  HB  ILE F 241      -9.096  -7.145  -7.560  1.00 30.00           H  
ATOM   3605 HG13 ILE F 241      -9.421  -9.429  -6.610  1.00 30.00           H  
ATOM   3606 HG12 ILE F 241      -7.942  -9.270  -5.713  1.00 30.00           H  
ATOM   3607 HG21 ILE F 241      -6.615  -6.956  -5.772  1.00 30.00           H  
ATOM   3608 HG22 ILE F 241      -6.577  -7.135  -7.521  1.00 30.00           H  
ATOM   3609 HG23 ILE F 241      -7.220  -5.680  -6.826  1.00 30.00           H  
ATOM   3610 HD11 ILE F 241      -6.595  -9.579  -7.631  1.00 30.00           H  
ATOM   3611 HD12 ILE F 241      -7.986 -10.578  -8.024  1.00 30.00           H  
ATOM   3612 HD13 ILE F 241      -7.831  -8.980  -8.738  1.00 30.00           H  
ATOM   3613  N   ILE F 242      -8.736  -4.772  -4.578  1.00 30.00           N  
ATOM   3614  CA  ILE F 242      -8.487  -3.335  -4.537  1.00 30.00           C  
ATOM   3615  C   ILE F 242      -6.978  -3.095  -4.386  1.00 30.00           C  
ATOM   3616  O   ILE F 242      -6.340  -3.698  -3.522  1.00 30.00           O  
ATOM   3617  CB  ILE F 242      -9.308  -2.583  -3.433  1.00 30.00           C  
ATOM   3618  CG1 ILE F 242      -8.834  -1.141  -3.091  1.00 30.00           C  
ATOM   3619  CG2 ILE F 242      -9.439  -3.388  -2.127  1.00 30.00           C  
ATOM   3620  CD1 ILE F 242      -8.866  -0.128  -4.247  1.00 30.00           C  
ATOM   3621  H   ILE F 242      -8.188  -5.323  -3.929  1.00 30.00           H  
ATOM   3622  HA  ILE F 242      -8.787  -2.920  -5.494  1.00 30.00           H  
ATOM   3623  HB  ILE F 242     -10.320  -2.479  -3.825  1.00 30.00           H  
ATOM   3624 HG13 ILE F 242      -7.840  -1.156  -2.644  1.00 30.00           H  
ATOM   3625 HG12 ILE F 242      -9.483  -0.747  -2.307  1.00 30.00           H  
ATOM   3626 HG21 ILE F 242     -10.025  -2.852  -1.381  1.00 30.00           H  
ATOM   3627 HG22 ILE F 242      -9.936  -4.345  -2.286  1.00 30.00           H  
ATOM   3628 HG23 ILE F 242      -8.460  -3.588  -1.702  1.00 30.00           H  
ATOM   3629 HD11 ILE F 242      -8.105   0.640  -4.108  1.00 30.00           H  
ATOM   3630 HD12 ILE F 242      -8.686  -0.588  -5.215  1.00 30.00           H  
ATOM   3631 HD13 ILE F 242      -9.832   0.374  -4.297  1.00 30.00           H  
ATOM   3632  N   GLY F 243      -6.444  -2.198  -5.223  1.00 30.00           N  
ATOM   3633  CA  GLY F 243      -5.090  -1.700  -5.056  1.00 30.00           C  
ATOM   3634  C   GLY F 243      -4.860  -0.502  -5.967  1.00 30.00           C  
ATOM   3635  O   GLY F 243      -5.574  -0.311  -6.946  1.00 30.00           O  
ATOM   3636  H   GLY F 243      -7.012  -1.761  -5.937  1.00 30.00           H  
ATOM   3637  HA3 GLY F 243      -4.362  -2.481  -5.275  1.00 30.00           H  
ATOM   3638  HA2 GLY F 243      -4.978  -1.356  -4.029  1.00 30.00           H  
ATOM   3639  N   LEU F 244      -3.836   0.302  -5.644  1.00 30.00           N  
ATOM   3640  CA  LEU F 244      -3.450   1.470  -6.439  1.00 30.00           C  
ATOM   3641  C   LEU F 244      -2.715   1.047  -7.721  1.00 30.00           C  
ATOM   3642  O   LEU F 244      -3.021   1.583  -8.783  1.00 30.00           O  
ATOM   3643  CB  LEU F 244      -2.604   2.446  -5.596  1.00 30.00           C  
ATOM   3644  CG  LEU F 244      -3.192   2.833  -4.220  1.00 30.00           C  
ATOM   3645  CD1 LEU F 244      -2.251   3.803  -3.497  1.00 30.00           C  
ATOM   3646  CD2 LEU F 244      -4.631   3.387  -4.264  1.00 30.00           C  
ATOM   3647  H   LEU F 244      -3.265   0.095  -4.838  1.00 30.00           H  
ATOM   3648  HA  LEU F 244      -4.358   1.987  -6.753  1.00 30.00           H  
ATOM   3649  HB3 LEU F 244      -2.446   3.352  -6.182  1.00 30.00           H  
ATOM   3650  HB2 LEU F 244      -1.615   2.016  -5.433  1.00 30.00           H  
ATOM   3651  HG  LEU F 244      -3.223   1.927  -3.614  1.00 30.00           H  
ATOM   3652 HD11 LEU F 244      -2.651   4.071  -2.521  1.00 30.00           H  
ATOM   3653 HD12 LEU F 244      -1.269   3.355  -3.340  1.00 30.00           H  
ATOM   3654 HD13 LEU F 244      -2.116   4.725  -4.061  1.00 30.00           H  
ATOM   3655 HD21 LEU F 244      -5.315   2.725  -3.733  1.00 30.00           H  
ATOM   3656 HD22 LEU F 244      -4.707   4.368  -3.794  1.00 30.00           H  
ATOM   3657 HD23 LEU F 244      -5.012   3.493  -5.277  1.00 30.00           H  
ATOM   3658  N   MET F 245      -1.820   0.053  -7.594  1.00 30.00           N  
ATOM   3659  CA  MET F 245      -1.227  -0.706  -8.689  1.00 30.00           C  
ATOM   3660  C   MET F 245      -1.790  -2.133  -8.627  1.00 30.00           C  
ATOM   3661  O   MET F 245      -1.544  -2.833  -7.646  1.00 30.00           O  
ATOM   3662  CB  MET F 245       0.315  -0.702  -8.568  1.00 30.00           C  
ATOM   3663  CG  MET F 245       0.987   0.280  -9.538  1.00 30.00           C  
ATOM   3664  SD  MET F 245       2.786   0.370  -9.343  1.00 30.00           S  
ATOM   3665  CE  MET F 245       3.177   1.585 -10.625  1.00 30.00           C  
ATOM   3666  H   MET F 245      -1.626  -0.311  -6.669  1.00 30.00           H  
ATOM   3667  HA  MET F 245      -1.505  -0.269  -9.645  1.00 30.00           H  
ATOM   3668  HB3 MET F 245       0.721  -1.692  -8.779  1.00 30.00           H  
ATOM   3669  HB2 MET F 245       0.622  -0.480  -7.545  1.00 30.00           H  
ATOM   3670  HG3 MET F 245       0.567   1.277  -9.415  1.00 30.00           H  
ATOM   3671  HG2 MET F 245       0.772  -0.018 -10.565  1.00 30.00           H  
ATOM   3672  HE1 MET F 245       2.641   2.516 -10.443  1.00 30.00           H  
ATOM   3673  HE2 MET F 245       4.244   1.803 -10.625  1.00 30.00           H  
ATOM   3674  HE3 MET F 245       2.898   1.208 -11.609  1.00 30.00           H  
ATOM   3675  N   VAL F 246      -2.522  -2.529  -9.680  1.00 30.00           N  
ATOM   3676  CA  VAL F 246      -3.099  -3.864  -9.845  1.00 30.00           C  
ATOM   3677  C   VAL F 246      -2.520  -4.452 -11.143  1.00 30.00           C  
ATOM   3678  O   VAL F 246      -3.002  -4.128 -12.226  1.00 30.00           O  
ATOM   3679  CB  VAL F 246      -4.655  -3.813  -9.939  1.00 30.00           C  
ATOM   3680  CG1 VAL F 246      -5.313  -5.179 -10.206  1.00 30.00           C  
ATOM   3681  CG2 VAL F 246      -5.281  -3.199  -8.676  1.00 30.00           C  
ATOM   3682  H   VAL F 246      -2.670  -1.889 -10.449  1.00 30.00           H  
ATOM   3683  HA  VAL F 246      -2.820  -4.520  -9.021  1.00 30.00           H  
ATOM   3684  HB  VAL F 246      -4.924  -3.162 -10.769  1.00 30.00           H  
ATOM   3685 HG11 VAL F 246      -4.996  -5.630 -11.146  1.00 30.00           H  
ATOM   3686 HG12 VAL F 246      -5.087  -5.870  -9.397  1.00 30.00           H  
ATOM   3687 HG13 VAL F 246      -6.395  -5.087 -10.256  1.00 30.00           H  
ATOM   3688 HG21 VAL F 246      -5.011  -3.760  -7.781  1.00 30.00           H  
ATOM   3689 HG22 VAL F 246      -4.943  -2.174  -8.542  1.00 30.00           H  
ATOM   3690 HG23 VAL F 246      -6.370  -3.171  -8.740  1.00 30.00           H  
ATOM   3691  N   GLY F 247      -1.466  -5.270 -11.015  1.00 30.00           N  
ATOM   3692  CA  GLY F 247      -0.733  -5.818 -12.151  1.00 30.00           C  
ATOM   3693  C   GLY F 247      -0.773  -7.344 -12.113  1.00 30.00           C  
ATOM   3694  O   GLY F 247      -0.548  -7.951 -11.068  1.00 30.00           O  
ATOM   3695  H   GLY F 247      -1.139  -5.532 -10.093  1.00 30.00           H  
ATOM   3696  HA3 GLY F 247       0.306  -5.492 -12.099  1.00 30.00           H  
ATOM   3697  HA2 GLY F 247      -1.128  -5.460 -13.098  1.00 30.00           H  
ATOM   3698  N   GLY F 248      -0.986  -7.957 -13.289  1.00 30.00           N  
ATOM   3699  CA  GLY F 248      -0.846  -9.393 -13.540  1.00 30.00           C  
ATOM   3700  C   GLY F 248      -1.823 -10.304 -12.786  1.00 30.00           C  
ATOM   3701  O   GLY F 248      -1.521 -11.487 -12.635  1.00 30.00           O  
ATOM   3702  H   GLY F 248      -1.178  -7.381 -14.096  1.00 30.00           H  
ATOM   3703  HA3 GLY F 248       0.161  -9.694 -13.260  1.00 30.00           H  
ATOM   3704  HA2 GLY F 248      -0.957  -9.572 -14.609  1.00 30.00           H  
ATOM   3705  N   VAL F 249      -2.949  -9.773 -12.282  1.00 30.00           N  
ATOM   3706  CA  VAL F 249      -3.874 -10.498 -11.408  1.00 30.00           C  
ATOM   3707  C   VAL F 249      -4.698 -11.545 -12.183  1.00 30.00           C  
ATOM   3708  O   VAL F 249      -5.122 -11.274 -13.304  1.00 30.00           O  
ATOM   3709  CB  VAL F 249      -4.820  -9.524 -10.655  1.00 30.00           C  
ATOM   3710  CG1 VAL F 249      -4.004  -8.447  -9.921  1.00 30.00           C  
ATOM   3711  CG2 VAL F 249      -5.927  -8.864 -11.501  1.00 30.00           C  
ATOM   3712  H   VAL F 249      -3.163  -8.801 -12.455  1.00 30.00           H  
ATOM   3713  HA  VAL F 249      -3.273 -11.019 -10.661  1.00 30.00           H  
ATOM   3714  HB  VAL F 249      -5.315 -10.112  -9.880  1.00 30.00           H  
ATOM   3715 HG11 VAL F 249      -4.583  -8.016  -9.105  1.00 30.00           H  
ATOM   3716 HG12 VAL F 249      -3.085  -8.850  -9.500  1.00 30.00           H  
ATOM   3717 HG13 VAL F 249      -3.707  -7.643 -10.595  1.00 30.00           H  
ATOM   3718 HG21 VAL F 249      -5.504  -8.352 -12.364  1.00 30.00           H  
ATOM   3719 HG22 VAL F 249      -6.659  -9.587 -11.862  1.00 30.00           H  
ATOM   3720 HG23 VAL F 249      -6.477  -8.125 -10.918  1.00 30.00           H  
ATOM   3721  N   VAL F 250      -4.872 -12.732 -11.584  1.00 30.00           N  
ATOM   3722  CA  VAL F 250      -5.445 -13.902 -12.247  1.00 30.00           C  
ATOM   3723  C   VAL F 250      -6.750 -14.311 -11.537  1.00 30.00           C  
ATOM   3724  O   VAL F 250      -6.776 -14.437 -10.313  1.00 30.00           O  
ATOM   3725  CB  VAL F 250      -4.451 -15.099 -12.238  1.00 30.00           C  
ATOM   3726  CG1 VAL F 250      -4.979 -16.327 -13.008  1.00 30.00           C  
ATOM   3727  CG2 VAL F 250      -3.062 -14.713 -12.783  1.00 30.00           C  
ATOM   3728  H   VAL F 250      -4.479 -12.891 -10.665  1.00 30.00           H  
ATOM   3729  HA  VAL F 250      -5.676 -13.675 -13.286  1.00 30.00           H  
ATOM   3730  HB  VAL F 250      -4.295 -15.405 -11.205  1.00 30.00           H  
ATOM   3731 HG11 VAL F 250      -5.205 -16.073 -14.044  1.00 30.00           H  
ATOM   3732 HG12 VAL F 250      -4.243 -17.131 -13.017  1.00 30.00           H  
ATOM   3733 HG13 VAL F 250      -5.886 -16.736 -12.561  1.00 30.00           H  
ATOM   3734 HG21 VAL F 250      -3.123 -14.307 -13.792  1.00 30.00           H  
ATOM   3735 HG22 VAL F 250      -2.576 -13.968 -12.153  1.00 30.00           H  
ATOM   3736 HG23 VAL F 250      -2.397 -15.576 -12.815  1.00 30.00           H  
ATOM   3737  N   ILE F 251      -7.814 -14.493 -12.329  1.00 30.00           N  
ATOM   3738  CA  ILE F 251      -9.164 -14.821 -11.871  1.00 30.00           C  
ATOM   3739  C   ILE F 251      -9.802 -15.882 -12.789  1.00 30.00           C  
ATOM   3740  O   ILE F 251      -9.303 -16.135 -13.887  1.00 30.00           O  
ATOM   3741  CB  ILE F 251     -10.077 -13.553 -11.848  1.00 30.00           C  
ATOM   3742  CG1 ILE F 251     -10.237 -12.845 -13.220  1.00 30.00           C  
ATOM   3743  CG2 ILE F 251      -9.636 -12.560 -10.755  1.00 30.00           C  
ATOM   3744  CD1 ILE F 251     -11.438 -11.894 -13.293  1.00 30.00           C  
ATOM   3745  H   ILE F 251      -7.715 -14.365 -13.329  1.00 30.00           H  
ATOM   3746  HA  ILE F 251      -9.122 -15.251 -10.870  1.00 30.00           H  
ATOM   3747  HB  ILE F 251     -11.072 -13.888 -11.549  1.00 30.00           H  
ATOM   3748 HG13 ILE F 251     -10.357 -13.569 -14.024  1.00 30.00           H  
ATOM   3749 HG12 ILE F 251      -9.327 -12.292 -13.455  1.00 30.00           H  
ATOM   3750 HG21 ILE F 251      -9.543 -13.056  -9.788  1.00 30.00           H  
ATOM   3751 HG22 ILE F 251      -8.672 -12.107 -10.989  1.00 30.00           H  
ATOM   3752 HG23 ILE F 251     -10.354 -11.750 -10.635  1.00 30.00           H  
ATOM   3753 HD11 ILE F 251     -12.320 -12.336 -12.830  1.00 30.00           H  
ATOM   3754 HD12 ILE F 251     -11.222 -10.947 -12.796  1.00 30.00           H  
ATOM   3755 HD13 ILE F 251     -11.699 -11.667 -14.326  1.00 30.00           H  
ATOM   3756  N   ALA F 252     -10.917 -16.468 -12.324  1.00 30.00           N  
ATOM   3757  CA  ALA F 252     -11.791 -17.323 -13.131  1.00 30.00           C  
ATOM   3758  C   ALA F 252     -12.696 -16.504 -14.077  1.00 30.00           C  
ATOM   3759  O   ALA F 252     -13.328 -15.493 -13.408  1.00 30.00           O  
ATOM   3760  OXT ALA F 252     -12.809 -16.743 -15.259  1.00 30.00           O  
ATOM   3761  CB  ALA F 252     -12.613 -18.225 -12.198  1.00 30.00           C  
ATOM   3762  H   ALA F 252     -11.256 -16.232 -11.403  1.00 30.00           H  
ATOM   3763  HA  ALA F 252     -11.166 -17.971 -13.748  1.00 30.00           H  
ATOM   3765  HB1 ALA F 252     -13.324 -18.833 -12.758  1.00 30.00           H  
ATOM   3766  HB2 ALA F 252     -11.962 -18.908 -11.652  1.00 30.00           H  
ATOM   3767  HB3 ALA F 252     -13.171 -17.644 -11.465  1.00 30.00           H  
TER    3768      ALA F 252
ATOM   3769  N   ASP G 253     -19.304  22.586 -19.691  1.00110.00           N  
ATOM   3770  CA  ASP G 253     -18.329  23.116 -20.664  1.00110.00           C  
ATOM   3771  C   ASP G 253     -17.003  23.424 -19.919  1.00110.00           C  
ATOM   3772  O   ASP G 253     -15.949  22.940 -20.336  1.00110.00           O  
ATOM   3773  CB  ASP G 253     -18.903  24.311 -21.484  1.00110.00           C  
ATOM   3774  CG  ASP G 253     -17.987  24.965 -22.540  1.00110.00           C  
ATOM   3775  OD1 ASP G 253     -18.237  26.155 -22.834  1.00110.00           O  
ATOM   3776  OD2 ASP G 253     -17.152  24.250 -23.138  1.00110.00           O1-
ATOM   3777  H1  ASP G 253     -18.866  21.982 -19.010  1.00110.00           H  
ATOM   3778  H2  ASP G 253     -19.788  23.321 -19.196  1.00110.00           H  
ATOM   3779  HA  ASP G 253     -18.106  22.317 -21.374  1.00110.00           H  
ATOM   3780  HB3 ASP G 253     -19.240  25.086 -20.792  1.00110.00           H  
ATOM   3781  HB2 ASP G 253     -19.800  23.978 -22.008  1.00110.00           H  
ATOM   3782  N   ALA G 254     -17.076  24.255 -18.862  1.00110.00           N  
ATOM   3783  CA  ALA G 254     -15.937  24.682 -18.051  1.00110.00           C  
ATOM   3784  C   ALA G 254     -15.684  23.735 -16.865  1.00110.00           C  
ATOM   3785  O   ALA G 254     -16.604  23.063 -16.398  1.00110.00           O  
ATOM   3786  CB  ALA G 254     -16.210  26.108 -17.550  1.00110.00           C  
ATOM   3787  H   ALA G 254     -17.976  24.612 -18.580  1.00110.00           H  
ATOM   3788  HA  ALA G 254     -15.040  24.708 -18.674  1.00110.00           H  
ATOM   3789  HB1 ALA G 254     -16.397  26.787 -18.383  1.00110.00           H  
ATOM   3790  HB2 ALA G 254     -17.077  26.144 -16.889  1.00110.00           H  
ATOM   3791  HB3 ALA G 254     -15.354  26.499 -17.000  1.00110.00           H  
ATOM   3792  N   GLU G 255     -14.426  23.736 -16.394  1.00110.00           N  
ATOM   3793  CA  GLU G 255     -13.900  22.897 -15.314  1.00110.00           C  
ATOM   3794  C   GLU G 255     -14.194  23.484 -13.916  1.00110.00           C  
ATOM   3795  O   GLU G 255     -13.264  23.762 -13.157  1.00110.00           O  
ATOM   3796  CB  GLU G 255     -12.385  22.679 -15.559  1.00110.00           C  
ATOM   3797  CG  GLU G 255     -12.039  21.930 -16.871  1.00110.00           C  
ATOM   3798  CD  GLU G 255     -12.314  20.417 -16.863  1.00110.00           C  
ATOM   3799  OE1 GLU G 255     -12.102  19.777 -15.808  1.00110.00           O  
ATOM   3800  OE2 GLU G 255     -12.712  19.906 -17.933  1.00110.00           O1-
ATOM   3801  H   GLU G 255     -13.745  24.334 -16.838  1.00110.00           H  
ATOM   3802  HA  GLU G 255     -14.391  21.923 -15.354  1.00110.00           H  
ATOM   3803  HB3 GLU G 255     -11.929  22.170 -14.708  1.00110.00           H  
ATOM   3804  HB2 GLU G 255     -11.894  23.653 -15.594  1.00110.00           H  
ATOM   3805  HG3 GLU G 255     -10.973  22.053 -17.066  1.00110.00           H  
ATOM   3806  HG2 GLU G 255     -12.543  22.397 -17.718  1.00110.00           H  
ATOM   3807  N   PHE G 256     -15.489  23.640 -13.597  1.00110.00           N  
ATOM   3808  CA  PHE G 256     -16.010  24.018 -12.282  1.00110.00           C  
ATOM   3809  C   PHE G 256     -17.531  23.795 -12.240  1.00110.00           C  
ATOM   3810  O   PHE G 256     -18.200  23.881 -13.271  1.00110.00           O  
ATOM   3811  CB  PHE G 256     -15.612  25.469 -11.883  1.00110.00           C  
ATOM   3812  CG  PHE G 256     -16.177  26.614 -12.713  1.00110.00           C  
ATOM   3813  CD1 PHE G 256     -15.467  27.097 -13.833  1.00110.00           C  
ATOM   3814  CD2 PHE G 256     -17.469  27.121 -12.451  1.00110.00           C  
ATOM   3815  CE1 PHE G 256     -16.013  28.104 -14.619  1.00110.00           C  
ATOM   3816  CE2 PHE G 256     -18.003  28.117 -13.258  1.00110.00           C  
ATOM   3817  CZ  PHE G 256     -17.275  28.611 -14.333  1.00110.00           C  
ATOM   3818  H   PHE G 256     -16.193  23.414 -14.288  1.00110.00           H  
ATOM   3819  HA  PHE G 256     -15.563  23.333 -11.558  1.00110.00           H  
ATOM   3820  HB3 PHE G 256     -14.527  25.572 -11.847  1.00110.00           H  
ATOM   3821  HB2 PHE G 256     -15.933  25.637 -10.854  1.00110.00           H  
ATOM   3822  HD1 PHE G 256     -14.492  26.697 -14.073  1.00110.00           H  
ATOM   3823  HD2 PHE G 256     -18.047  26.737 -11.622  1.00110.00           H  
ATOM   3824  HE1 PHE G 256     -15.459  28.487 -15.462  1.00110.00           H  
ATOM   3825  HE2 PHE G 256     -18.988  28.507 -13.048  1.00110.00           H  
ATOM   3826  HZ  PHE G 256     -17.695  29.388 -14.954  1.00110.00           H  
ATOM   3827  N   ARG G 257     -18.045  23.557 -11.023  1.00110.00           N  
ATOM   3828  CA  ARG G 257     -19.471  23.529 -10.691  1.00110.00           C  
ATOM   3829  C   ARG G 257     -19.713  24.458  -9.490  1.00110.00           C  
ATOM   3830  O   ARG G 257     -18.782  24.722  -8.726  1.00110.00           O  
ATOM   3831  CB  ARG G 257     -19.914  22.083 -10.364  1.00110.00           C  
ATOM   3832  CG  ARG G 257     -19.825  21.115 -11.561  1.00110.00           C  
ATOM   3833  CD  ARG G 257     -20.382  19.702 -11.287  1.00110.00           C  
ATOM   3834  NE  ARG G 257     -21.859  19.653 -11.305  1.00110.00           N  
ATOM   3835  CZ  ARG G 257     -22.658  18.775 -11.943  1.00110.00           C  
ATOM   3836  NH1 ARG G 257     -22.175  17.761 -12.676  1.00110.00           N  
ATOM   3837  NH2 ARG G 257     -23.986  18.917 -11.846  1.00110.00           N1+
ATOM   3838  H   ARG G 257     -17.424  23.519 -10.227  1.00110.00           H  
ATOM   3839  HA  ARG G 257     -20.067  23.909 -11.524  1.00110.00           H  
ATOM   3840  HB3 ARG G 257     -20.937  22.097  -9.994  1.00110.00           H  
ATOM   3841  HB2 ARG G 257     -19.307  21.692  -9.546  1.00110.00           H  
ATOM   3842  HG3 ARG G 257     -18.818  21.056 -11.971  1.00110.00           H  
ATOM   3843  HG2 ARG G 257     -20.422  21.568 -12.354  1.00110.00           H  
ATOM   3844  HD3 ARG G 257     -20.131  19.437 -10.259  1.00110.00           H  
ATOM   3845  HD2 ARG G 257     -19.889  18.956 -11.911  1.00110.00           H  
ATOM   3846  HE  ARG G 257     -22.316  20.396 -10.787  1.00110.00           H  
ATOM   3847 HH12 ARG G 257     -22.797  17.118 -13.142  1.00110.00           H  
ATOM   3848 HH11 ARG G 257     -21.177  17.637 -12.764  1.00110.00           H  
ATOM   3849 HH22 ARG G 257     -24.610  18.272 -12.307  1.00110.00           H  
ATOM   3850 HH21 ARG G 257     -24.382  19.695 -11.327  1.00110.00           H  
ATOM   3851  N   HIS G 258     -20.968  24.915  -9.334  1.00110.00           N  
ATOM   3852  CA  HIS G 258     -21.398  25.757  -8.210  1.00110.00           C  
ATOM   3853  C   HIS G 258     -22.772  25.367  -7.631  1.00110.00           C  
ATOM   3854  O   HIS G 258     -23.105  25.833  -6.542  1.00110.00           O  
ATOM   3855  CB  HIS G 258     -21.281  27.254  -8.571  1.00110.00           C  
ATOM   3856  CG  HIS G 258     -22.132  27.776  -9.709  1.00110.00           C  
ATOM   3857  ND1 HIS G 258     -21.895  29.013 -10.284  1.00110.00           N  
ATOM   3858  CD2 HIS G 258     -23.217  27.261 -10.390  1.00110.00           C  
ATOM   3859  CE1 HIS G 258     -22.807  29.188 -11.243  1.00110.00           C  
ATOM   3860  NE2 HIS G 258     -23.644  28.166 -11.363  1.00110.00           N  
ATOM   3861  H   HIS G 258     -21.674  24.670 -10.011  1.00110.00           H  
ATOM   3862  HA  HIS G 258     -20.711  25.582  -7.381  1.00110.00           H  
ATOM   3863  HB3 HIS G 258     -20.240  27.479  -8.803  1.00110.00           H  
ATOM   3864  HB2 HIS G 258     -21.517  27.854  -7.691  1.00110.00           H  
ATOM   3865  HD1 HIS G 258     -21.168  29.665 -10.024  1.00110.00           H  
ATOM   3866  HD2 HIS G 258     -23.727  26.319 -10.264  1.00110.00           H  
ATOM   3867  HE1 HIS G 258     -22.859  30.074 -11.858  1.00110.00           H  
ATOM   3868  N   ASP G 259     -23.509  24.471  -8.314  1.00110.00           N  
ATOM   3869  CA  ASP G 259     -24.656  23.728  -7.765  1.00110.00           C  
ATOM   3870  C   ASP G 259     -24.207  22.668  -6.729  1.00110.00           C  
ATOM   3871  O   ASP G 259     -25.028  22.173  -5.958  1.00110.00           O  
ATOM   3872  CB  ASP G 259     -25.518  23.061  -8.877  1.00110.00           C  
ATOM   3873  CG  ASP G 259     -24.868  21.995  -9.790  1.00110.00           C  
ATOM   3874  OD1 ASP G 259     -25.648  21.320 -10.495  1.00110.00           O  
ATOM   3875  OD2 ASP G 259     -23.621  21.909  -9.863  1.00110.00           O1-
ATOM   3876  H   ASP G 259     -23.172  24.121  -9.199  1.00110.00           H  
ATOM   3877  HA  ASP G 259     -25.294  24.440  -7.238  1.00110.00           H  
ATOM   3878  HB3 ASP G 259     -25.862  23.852  -9.544  1.00110.00           H  
ATOM   3879  HB2 ASP G 259     -26.426  22.649  -8.432  1.00110.00           H  
ATOM   3880  N   SER G 260     -22.909  22.342  -6.770  1.00110.00           N  
ATOM   3881  CA  SER G 260     -22.189  21.314  -6.039  1.00110.00           C  
ATOM   3882  C   SER G 260     -20.683  21.597  -6.212  1.00110.00           C  
ATOM   3883  O   SER G 260     -20.307  22.393  -7.075  1.00110.00           O  
ATOM   3884  CB  SER G 260     -22.622  19.928  -6.576  1.00110.00           C  
ATOM   3885  OG  SER G 260     -22.274  19.741  -7.935  1.00110.00           O  
ATOM   3886  H   SER G 260     -22.331  22.830  -7.441  1.00110.00           H  
ATOM   3887  HA  SER G 260     -22.442  21.403  -4.982  1.00110.00           H  
ATOM   3888  HB3 SER G 260     -23.695  19.776  -6.455  1.00110.00           H  
ATOM   3889  HB2 SER G 260     -22.137  19.139  -6.009  1.00110.00           H  
ATOM   3890  HG  SER G 260     -22.735  20.409  -8.453  1.00110.00           H  
ATOM   3891  N   GLY G 261     -19.836  20.938  -5.406  1.00110.00           N  
ATOM   3892  CA  GLY G 261     -18.380  21.009  -5.575  1.00110.00           C  
ATOM   3893  C   GLY G 261     -17.933  20.097  -6.731  1.00110.00           C  
ATOM   3894  O   GLY G 261     -18.672  19.205  -7.155  1.00110.00           O  
ATOM   3895  H   GLY G 261     -20.195  20.304  -4.705  1.00110.00           H  
ATOM   3896  HA3 GLY G 261     -17.884  20.712  -4.655  1.00110.00           H  
ATOM   3897  HA2 GLY G 261     -18.069  22.038  -5.768  1.00110.00           H  
ATOM   3898  N   TYR G 262     -16.710  20.330  -7.232  1.00110.00           N  
ATOM   3899  CA  TYR G 262     -16.152  19.641  -8.399  1.00110.00           C  
ATOM   3900  C   TYR G 262     -15.147  18.538  -7.998  1.00110.00           C  
ATOM   3901  O   TYR G 262     -15.023  18.203  -6.820  1.00110.00           O  
ATOM   3902  CB  TYR G 262     -15.561  20.713  -9.354  1.00110.00           C  
ATOM   3903  CG  TYR G 262     -15.308  20.262 -10.786  1.00110.00           C  
ATOM   3904  CD1 TYR G 262     -14.036  20.412 -11.379  1.00110.00           C  
ATOM   3905  CD2 TYR G 262     -16.355  19.679 -11.528  1.00110.00           C  
ATOM   3906  CE1 TYR G 262     -13.818  19.975 -12.701  1.00110.00           C  
ATOM   3907  CE2 TYR G 262     -16.138  19.242 -12.846  1.00110.00           C  
ATOM   3908  CZ  TYR G 262     -14.870  19.388 -13.434  1.00110.00           C  
ATOM   3909  OH  TYR G 262     -14.675  18.959 -14.713  1.00110.00           O  
ATOM   3910  H   TYR G 262     -16.136  21.056  -6.828  1.00110.00           H  
ATOM   3911  HA  TYR G 262     -16.954  19.123  -8.925  1.00110.00           H  
ATOM   3912  HB3 TYR G 262     -14.654  21.141  -8.925  1.00110.00           H  
ATOM   3913  HB2 TYR G 262     -16.268  21.540  -9.434  1.00110.00           H  
ATOM   3914  HD1 TYR G 262     -13.223  20.859 -10.826  1.00110.00           H  
ATOM   3915  HD2 TYR G 262     -17.333  19.554 -11.088  1.00110.00           H  
ATOM   3916  HE1 TYR G 262     -12.841  20.093 -13.147  1.00110.00           H  
ATOM   3917  HE2 TYR G 262     -16.946  18.793 -13.405  1.00110.00           H  
ATOM   3918  HH  TYR G 262     -13.797  19.163 -15.061  1.00110.00           H  
ATOM   3919  N   GLU G 263     -14.458  17.983  -9.008  1.00 30.00           N  
ATOM   3920  CA  GLU G 263     -13.442  16.926  -8.938  1.00 30.00           C  
ATOM   3921  C   GLU G 263     -12.160  17.301  -8.158  1.00 30.00           C  
ATOM   3922  O   GLU G 263     -11.352  16.416  -7.880  1.00 30.00           O  
ATOM   3923  CB  GLU G 263     -13.079  16.526 -10.385  1.00 30.00           C  
ATOM   3924  CG  GLU G 263     -14.266  16.072 -11.270  1.00 30.00           C  
ATOM   3925  CD  GLU G 263     -14.865  14.718 -10.866  1.00 30.00           C  
ATOM   3926  OE1 GLU G 263     -16.089  14.681 -10.607  1.00 30.00           O  
ATOM   3927  OE2 GLU G 263     -14.095  13.733 -10.841  1.00 30.00           O1-
ATOM   3928  H   GLU G 263     -14.645  18.315  -9.944  1.00 30.00           H  
ATOM   3929  HA  GLU G 263     -13.888  16.070  -8.430  1.00 30.00           H  
ATOM   3930  HB3 GLU G 263     -12.321  15.743 -10.363  1.00 30.00           H  
ATOM   3931  HB2 GLU G 263     -12.600  17.375 -10.875  1.00 30.00           H  
ATOM   3932  HG3 GLU G 263     -13.921  15.979 -12.300  1.00 30.00           H  
ATOM   3933  HG2 GLU G 263     -15.043  16.837 -11.299  1.00 30.00           H  
ATOM   3934  N   VAL G 264     -12.005  18.593  -7.824  1.00 30.00           N  
ATOM   3935  CA  VAL G 264     -10.937  19.155  -6.996  1.00 30.00           C  
ATOM   3936  C   VAL G 264     -11.425  19.491  -5.562  1.00 30.00           C  
ATOM   3937  O   VAL G 264     -10.654  20.065  -4.792  1.00 30.00           O  
ATOM   3938  CB  VAL G 264     -10.366  20.444  -7.659  1.00 30.00           C  
ATOM   3939  CG1 VAL G 264      -9.699  20.137  -9.014  1.00 30.00           C  
ATOM   3940  CG2 VAL G 264     -11.387  21.594  -7.798  1.00 30.00           C  
ATOM   3941  H   VAL G 264     -12.711  19.251  -8.120  1.00 30.00           H  
ATOM   3942  HA  VAL G 264     -10.125  18.434  -6.896  1.00 30.00           H  
ATOM   3943  HB  VAL G 264      -9.563  20.817  -7.021  1.00 30.00           H  
ATOM   3944 HG11 VAL G 264     -10.422  19.779  -9.748  1.00 30.00           H  
ATOM   3945 HG12 VAL G 264      -9.224  21.026  -9.429  1.00 30.00           H  
ATOM   3946 HG13 VAL G 264      -8.928  19.373  -8.908  1.00 30.00           H  
ATOM   3947 HG21 VAL G 264     -10.926  22.469  -8.253  1.00 30.00           H  
ATOM   3948 HG22 VAL G 264     -12.230  21.306  -8.426  1.00 30.00           H  
ATOM   3949 HG23 VAL G 264     -11.782  21.915  -6.834  1.00 30.00           H  
ATOM   3950  N   HIS G 265     -12.678  19.130  -5.227  1.00 30.00           N  
ATOM   3951  CA  HIS G 265     -13.344  19.416  -3.952  1.00 30.00           C  
ATOM   3952  C   HIS G 265     -13.781  18.123  -3.234  1.00 30.00           C  
ATOM   3953  O   HIS G 265     -13.756  18.095  -2.004  1.00 30.00           O  
ATOM   3954  CB  HIS G 265     -14.549  20.344  -4.235  1.00 30.00           C  
ATOM   3955  CG  HIS G 265     -15.128  21.105  -3.062  1.00 30.00           C  
ATOM   3956  ND1 HIS G 265     -15.434  20.522  -1.843  1.00 30.00           N  
ATOM   3957  CD2 HIS G 265     -15.478  22.430  -2.924  1.00 30.00           C  
ATOM   3958  CE1 HIS G 265     -15.965  21.466  -1.067  1.00 30.00           C  
ATOM   3959  NE2 HIS G 265     -16.009  22.655  -1.652  1.00 30.00           N  
ATOM   3960  H   HIS G 265     -13.247  18.655  -5.916  1.00 30.00           H  
ATOM   3961  HA  HIS G 265     -12.654  19.944  -3.290  1.00 30.00           H  
ATOM   3962  HB3 HIS G 265     -15.363  19.774  -4.684  1.00 30.00           H  
ATOM   3963  HB2 HIS G 265     -14.265  21.088  -4.981  1.00 30.00           H  
ATOM   3964  HD1 HIS G 265     -15.296  19.551  -1.598  1.00 30.00           H  
ATOM   3965  HD2 HIS G 265     -15.403  23.233  -3.643  1.00 30.00           H  
ATOM   3966  HE1 HIS G 265     -16.313  21.283  -0.060  1.00 30.00           H  
ATOM   3967  N   HIS G 266     -14.166  17.080  -3.988  1.00 30.00           N  
ATOM   3968  CA  HIS G 266     -14.590  15.789  -3.447  1.00 30.00           C  
ATOM   3969  C   HIS G 266     -14.465  14.703  -4.521  1.00 30.00           C  
ATOM   3970  O   HIS G 266     -14.540  14.994  -5.716  1.00 30.00           O  
ATOM   3971  CB  HIS G 266     -16.037  15.882  -2.910  1.00 30.00           C  
ATOM   3972  CG  HIS G 266     -16.509  14.706  -2.086  1.00 30.00           C  
ATOM   3973  ND1 HIS G 266     -15.913  14.349  -0.888  1.00 30.00           N  
ATOM   3974  CD2 HIS G 266     -17.523  13.793  -2.282  1.00 30.00           C  
ATOM   3975  CE1 HIS G 266     -16.564  13.278  -0.427  1.00 30.00           C  
ATOM   3976  NE2 HIS G 266     -17.558  12.890  -1.217  1.00 30.00           N  
ATOM   3977  H   HIS G 266     -14.180  17.159  -4.996  1.00 30.00           H  
ATOM   3978  HA  HIS G 266     -13.919  15.530  -2.626  1.00 30.00           H  
ATOM   3979  HB3 HIS G 266     -16.725  16.006  -3.746  1.00 30.00           H  
ATOM   3980  HB2 HIS G 266     -16.149  16.765  -2.282  1.00 30.00           H  
ATOM   3981  HD1 HIS G 266     -15.133  14.811  -0.442  1.00 30.00           H  
ATOM   3982  HD2 HIS G 266     -18.225  13.716  -3.099  1.00 30.00           H  
ATOM   3983  HE1 HIS G 266     -16.309  12.782   0.498  1.00 30.00           H  
ATOM   3984  N   GLN G 267     -14.316  13.457  -4.052  1.00 30.00           N  
ATOM   3985  CA  GLN G 267     -14.278  12.267  -4.886  1.00 30.00           C  
ATOM   3986  C   GLN G 267     -14.830  11.108  -4.046  1.00 30.00           C  
ATOM   3987  O   GLN G 267     -14.349  10.890  -2.932  1.00 30.00           O  
ATOM   3988  CB  GLN G 267     -12.820  12.036  -5.352  1.00 30.00           C  
ATOM   3989  CG  GLN G 267     -12.644  10.981  -6.463  1.00 30.00           C  
ATOM   3990  CD  GLN G 267     -13.225  11.365  -7.832  1.00 30.00           C  
ATOM   3991  OE1 GLN G 267     -13.454  10.492  -8.664  1.00 30.00           O  
ATOM   3992  NE2 GLN G 267     -13.445  12.657  -8.091  1.00 30.00           N  
ATOM   3993  H   GLN G 267     -14.261  13.295  -3.056  1.00 30.00           H  
ATOM   3994  HA  GLN G 267     -14.935  12.414  -5.746  1.00 30.00           H  
ATOM   3995  HB3 GLN G 267     -12.218  11.741  -4.494  1.00 30.00           H  
ATOM   3996  HB2 GLN G 267     -12.375  12.977  -5.680  1.00 30.00           H  
ATOM   3997  HG3 GLN G 267     -13.081  10.037  -6.141  1.00 30.00           H  
ATOM   3998  HG2 GLN G 267     -11.580  10.787  -6.606  1.00 30.00           H  
ATOM   3999 HE22 GLN G 267     -13.799  12.939  -9.000  1.00 30.00           H  
ATOM   4000 HE21 GLN G 267     -13.258  13.366  -7.397  1.00 30.00           H  
ATOM   4001  N   LYS G 268     -15.826  10.392  -4.594  1.00 30.00           N  
ATOM   4002  CA  LYS G 268     -16.449   9.242  -3.946  1.00 30.00           C  
ATOM   4003  C   LYS G 268     -16.679   8.134  -4.976  1.00 30.00           C  
ATOM   4004  O   LYS G 268     -17.458   8.325  -5.910  1.00 30.00           O  
ATOM   4005  CB  LYS G 268     -17.744   9.664  -3.223  1.00 30.00           C  
ATOM   4006  CG  LYS G 268     -18.374   8.532  -2.385  1.00 30.00           C  
ATOM   4007  CD  LYS G 268     -19.700   8.900  -1.703  1.00 30.00           C  
ATOM   4008  CE  LYS G 268     -19.646  10.199  -0.878  1.00 30.00           C  
ATOM   4009  NZ  LYS G 268     -20.786  10.320   0.044  1.00 30.00           N1+
ATOM   4010  H   LYS G 268     -16.169  10.623  -5.515  1.00 30.00           H  
ATOM   4011  HA  LYS G 268     -15.776   8.857  -3.185  1.00 30.00           H  
ATOM   4012  HB3 LYS G 268     -18.464  10.045  -3.947  1.00 30.00           H  
ATOM   4013  HB2 LYS G 268     -17.508  10.498  -2.564  1.00 30.00           H  
ATOM   4014  HG3 LYS G 268     -17.658   8.212  -1.628  1.00 30.00           H  
ATOM   4015  HG2 LYS G 268     -18.547   7.656  -3.008  1.00 30.00           H  
ATOM   4016  HD3 LYS G 268     -19.998   8.059  -1.077  1.00 30.00           H  
ATOM   4017  HD2 LYS G 268     -20.472   8.986  -2.465  1.00 30.00           H  
ATOM   4018  HE3 LYS G 268     -19.636  11.067  -1.536  1.00 30.00           H  
ATOM   4019  HE2 LYS G 268     -18.734  10.240  -0.286  1.00 30.00           H  
ATOM   4020  HZ1 LYS G 268     -20.837   9.493   0.627  1.00 30.00           H  
ATOM   4021  HZ2 LYS G 268     -20.676  11.137   0.626  1.00 30.00           H  
ATOM   4022  HZ3 LYS G 268     -21.650  10.405  -0.477  1.00 30.00           H  
ATOM   4023  N   LEU G 269     -16.012   6.992  -4.753  1.00 30.00           N  
ATOM   4024  CA  LEU G 269     -16.154   5.769  -5.532  1.00 30.00           C  
ATOM   4025  C   LEU G 269     -16.861   4.740  -4.648  1.00 30.00           C  
ATOM   4026  O   LEU G 269     -16.248   4.206  -3.726  1.00 30.00           O  
ATOM   4027  CB  LEU G 269     -14.769   5.241  -5.980  1.00 30.00           C  
ATOM   4028  CG  LEU G 269     -14.133   6.010  -7.159  1.00 30.00           C  
ATOM   4029  CD1 LEU G 269     -13.557   7.374  -6.726  1.00 30.00           C  
ATOM   4030  CD2 LEU G 269     -13.082   5.142  -7.883  1.00 30.00           C  
ATOM   4031  H   LEU G 269     -15.391   6.933  -3.956  1.00 30.00           H  
ATOM   4032  HA  LEU G 269     -16.764   5.935  -6.420  1.00 30.00           H  
ATOM   4033  HB3 LEU G 269     -14.908   4.209  -6.310  1.00 30.00           H  
ATOM   4034  HB2 LEU G 269     -14.077   5.188  -5.138  1.00 30.00           H  
ATOM   4035  HG  LEU G 269     -14.917   6.211  -7.891  1.00 30.00           H  
ATOM   4036 HD11 LEU G 269     -13.583   7.514  -5.646  1.00 30.00           H  
ATOM   4037 HD12 LEU G 269     -12.519   7.512  -7.019  1.00 30.00           H  
ATOM   4038 HD13 LEU G 269     -14.131   8.185  -7.175  1.00 30.00           H  
ATOM   4039 HD21 LEU G 269     -12.237   5.721  -8.255  1.00 30.00           H  
ATOM   4040 HD22 LEU G 269     -12.677   4.368  -7.230  1.00 30.00           H  
ATOM   4041 HD23 LEU G 269     -13.526   4.643  -8.745  1.00 30.00           H  
ATOM   4042  N   VAL G 270     -18.135   4.475  -4.958  1.00 30.00           N  
ATOM   4043  CA  VAL G 270     -18.922   3.414  -4.340  1.00 30.00           C  
ATOM   4044  C   VAL G 270     -18.973   2.236  -5.331  1.00 30.00           C  
ATOM   4045  O   VAL G 270     -19.193   2.464  -6.520  1.00 30.00           O  
ATOM   4046  CB  VAL G 270     -20.376   3.874  -4.038  1.00 30.00           C  
ATOM   4047  CG1 VAL G 270     -21.190   2.805  -3.284  1.00 30.00           C  
ATOM   4048  CG2 VAL G 270     -20.418   5.202  -3.258  1.00 30.00           C  
ATOM   4049  H   VAL G 270     -18.577   4.961  -5.729  1.00 30.00           H  
ATOM   4050  HA  VAL G 270     -18.460   3.093  -3.409  1.00 30.00           H  
ATOM   4051  HB  VAL G 270     -20.892   4.060  -4.978  1.00 30.00           H  
ATOM   4052 HG11 VAL G 270     -22.174   3.181  -3.006  1.00 30.00           H  
ATOM   4053 HG12 VAL G 270     -21.348   1.907  -3.883  1.00 30.00           H  
ATOM   4054 HG13 VAL G 270     -20.679   2.510  -2.369  1.00 30.00           H  
ATOM   4055 HG21 VAL G 270     -21.439   5.475  -2.994  1.00 30.00           H  
ATOM   4056 HG22 VAL G 270     -19.840   5.141  -2.336  1.00 30.00           H  
ATOM   4057 HG23 VAL G 270     -20.018   6.023  -3.853  1.00 30.00           H  
ATOM   4058  N   PHE G 271     -18.766   1.006  -4.835  1.00 30.00           N  
ATOM   4059  CA  PHE G 271     -18.800  -0.216  -5.638  1.00 30.00           C  
ATOM   4060  C   PHE G 271     -19.640  -1.251  -4.881  1.00 30.00           C  
ATOM   4061  O   PHE G 271     -19.312  -1.573  -3.742  1.00 30.00           O  
ATOM   4062  CB  PHE G 271     -17.348  -0.656  -5.955  1.00 30.00           C  
ATOM   4063  CG  PHE G 271     -17.109  -1.807  -6.930  1.00 30.00           C  
ATOM   4064  CD1 PHE G 271     -15.814  -2.363  -7.011  1.00 30.00           C  
ATOM   4065  CD2 PHE G 271     -18.067  -2.194  -7.896  1.00 30.00           C  
ATOM   4066  CE1 PHE G 271     -15.510  -3.309  -7.981  1.00 30.00           C  
ATOM   4067  CE2 PHE G 271     -17.741  -3.137  -8.862  1.00 30.00           C  
ATOM   4068  CZ  PHE G 271     -16.473  -3.698  -8.901  1.00 30.00           C  
ATOM   4069  H   PHE G 271     -18.589   0.886  -3.845  1.00 30.00           H  
ATOM   4070  HA  PHE G 271     -19.306  -0.003  -6.578  1.00 30.00           H  
ATOM   4071  HB3 PHE G 271     -16.823  -0.881  -5.025  1.00 30.00           H  
ATOM   4072  HB2 PHE G 271     -16.827   0.201  -6.383  1.00 30.00           H  
ATOM   4073  HD1 PHE G 271     -15.045  -2.046  -6.322  1.00 30.00           H  
ATOM   4074  HD2 PHE G 271     -19.056  -1.763  -7.910  1.00 30.00           H  
ATOM   4075  HE1 PHE G 271     -14.516  -3.732  -8.029  1.00 30.00           H  
ATOM   4076  HE2 PHE G 271     -18.472  -3.418  -9.601  1.00 30.00           H  
ATOM   4077  HZ  PHE G 271     -16.229  -4.426  -9.659  1.00 30.00           H  
ATOM   4078  N   PHE G 272     -20.734  -1.699  -5.523  1.00 30.00           N  
ATOM   4079  CA  PHE G 272     -21.844  -2.477  -4.963  1.00 30.00           C  
ATOM   4080  C   PHE G 272     -22.647  -1.679  -3.919  1.00 30.00           C  
ATOM   4081  O   PHE G 272     -22.501  -1.915  -2.720  1.00 30.00           O  
ATOM   4082  CB  PHE G 272     -21.412  -3.880  -4.465  1.00 30.00           C  
ATOM   4083  CG  PHE G 272     -21.062  -4.867  -5.564  1.00 30.00           C  
ATOM   4084  CD1 PHE G 272     -22.087  -5.512  -6.288  1.00 30.00           C  
ATOM   4085  CD2 PHE G 272     -19.720  -5.052  -5.960  1.00 30.00           C  
ATOM   4086  CE1 PHE G 272     -21.765  -6.372  -7.330  1.00 30.00           C  
ATOM   4087  CE2 PHE G 272     -19.419  -5.923  -6.999  1.00 30.00           C  
ATOM   4088  CZ  PHE G 272     -20.436  -6.588  -7.672  1.00 30.00           C  
ATOM   4089  H   PHE G 272     -20.904  -1.351  -6.458  1.00 30.00           H  
ATOM   4090  HA  PHE G 272     -22.538  -2.641  -5.788  1.00 30.00           H  
ATOM   4091  HB3 PHE G 272     -22.222  -4.325  -3.884  1.00 30.00           H  
ATOM   4092  HB2 PHE G 272     -20.569  -3.814  -3.778  1.00 30.00           H  
ATOM   4093  HD1 PHE G 272     -23.124  -5.348  -6.028  1.00 30.00           H  
ATOM   4094  HD2 PHE G 272     -18.924  -4.530  -5.449  1.00 30.00           H  
ATOM   4095  HE1 PHE G 272     -22.550  -6.874  -7.877  1.00 30.00           H  
ATOM   4096  HE2 PHE G 272     -18.390  -6.080  -7.288  1.00 30.00           H  
ATOM   4097  HZ  PHE G 272     -20.194  -7.261  -8.480  1.00 30.00           H  
ATOM   4098  N   ALA G 273     -23.493  -0.756  -4.412  1.00 30.00           N  
ATOM   4099  CA  ALA G 273     -24.519  -0.051  -3.631  1.00 30.00           C  
ATOM   4100  C   ALA G 273     -25.848  -0.826  -3.541  1.00 30.00           C  
ATOM   4101  O   ALA G 273     -26.750  -0.396  -2.822  1.00 30.00           O  
ATOM   4102  CB  ALA G 273     -24.742   1.335  -4.245  1.00 30.00           C  
ATOM   4103  H   ALA G 273     -23.534  -0.613  -5.411  1.00 30.00           H  
ATOM   4104  HA  ALA G 273     -24.171   0.084  -2.608  1.00 30.00           H  
ATOM   4105  HB1 ALA G 273     -23.827   1.920  -4.198  1.00 30.00           H  
ATOM   4106  HB2 ALA G 273     -25.043   1.264  -5.291  1.00 30.00           H  
ATOM   4107  HB3 ALA G 273     -25.511   1.895  -3.713  1.00 30.00           H  
ATOM   4108  N   GLU G 274     -25.924  -1.955  -4.259  1.00 30.00           N  
ATOM   4109  CA  GLU G 274     -26.965  -2.971  -4.195  1.00 30.00           C  
ATOM   4110  C   GLU G 274     -26.314  -4.317  -3.838  1.00 30.00           C  
ATOM   4111  O   GLU G 274     -25.092  -4.458  -3.932  1.00 30.00           O  
ATOM   4112  CB  GLU G 274     -27.658  -3.050  -5.570  1.00 30.00           C  
ATOM   4113  CG  GLU G 274     -28.531  -1.823  -5.918  1.00 30.00           C  
ATOM   4114  CD  GLU G 274     -29.824  -1.698  -5.095  1.00 30.00           C  
ATOM   4115  OE1 GLU G 274     -30.109  -0.564  -4.651  1.00 30.00           O  
ATOM   4116  OE2 GLU G 274     -30.517  -2.725  -4.920  1.00 30.00           O1-
ATOM   4117  H   GLU G 274     -25.129  -2.209  -4.827  1.00 30.00           H  
ATOM   4118  HA  GLU G 274     -27.693  -2.736  -3.418  1.00 30.00           H  
ATOM   4119  HB3 GLU G 274     -28.246  -3.964  -5.624  1.00 30.00           H  
ATOM   4120  HB2 GLU G 274     -26.900  -3.157  -6.348  1.00 30.00           H  
ATOM   4121  HG3 GLU G 274     -28.827  -1.887  -6.964  1.00 30.00           H  
ATOM   4122  HG2 GLU G 274     -27.938  -0.910  -5.837  1.00 30.00           H  
ATOM   4123  N   ASP G 275     -27.150  -5.289  -3.438  1.00 30.00           N  
ATOM   4124  CA  ASP G 275     -26.729  -6.655  -3.111  1.00 30.00           C  
ATOM   4125  C   ASP G 275     -26.253  -7.425  -4.362  1.00 30.00           C  
ATOM   4126  O   ASP G 275     -26.585  -7.062  -5.492  1.00 30.00           O  
ATOM   4127  CB  ASP G 275     -27.832  -7.448  -2.358  1.00 30.00           C  
ATOM   4128  CG  ASP G 275     -29.140  -7.686  -3.134  1.00 30.00           C  
ATOM   4129  OD1 ASP G 275     -29.924  -6.720  -3.260  1.00 30.00           O  
ATOM   4130  OD2 ASP G 275     -29.286  -8.798  -3.690  1.00 30.00           O1-
ATOM   4131  H   ASP G 275     -28.146  -5.117  -3.404  1.00 30.00           H  
ATOM   4132  HA  ASP G 275     -25.874  -6.574  -2.435  1.00 30.00           H  
ATOM   4133  HB3 ASP G 275     -28.092  -6.890  -1.456  1.00 30.00           H  
ATOM   4134  HB2 ASP G 275     -27.433  -8.394  -1.989  1.00 30.00           H  
ATOM   4135  N   VAL G 276     -25.509  -8.509  -4.106  1.00 30.00           N  
ATOM   4136  CA  VAL G 276     -25.100  -9.492  -5.102  1.00 30.00           C  
ATOM   4137  C   VAL G 276     -24.938 -10.853  -4.402  1.00 30.00           C  
ATOM   4138  O   VAL G 276     -24.437 -10.911  -3.275  1.00 30.00           O  
ATOM   4139  CB  VAL G 276     -23.797  -9.069  -5.847  1.00 30.00           C  
ATOM   4140  CG1 VAL G 276     -22.549  -8.977  -4.948  1.00 30.00           C  
ATOM   4141  CG2 VAL G 276     -23.488  -9.960  -7.062  1.00 30.00           C  
ATOM   4142  H   VAL G 276     -25.285  -8.742  -3.149  1.00 30.00           H  
ATOM   4143  HA  VAL G 276     -25.907  -9.593  -5.830  1.00 30.00           H  
ATOM   4144  HB  VAL G 276     -23.978  -8.068  -6.239  1.00 30.00           H  
ATOM   4145 HG11 VAL G 276     -22.241  -9.954  -4.574  1.00 30.00           H  
ATOM   4146 HG12 VAL G 276     -21.702  -8.566  -5.497  1.00 30.00           H  
ATOM   4147 HG13 VAL G 276     -22.726  -8.326  -4.091  1.00 30.00           H  
ATOM   4148 HG21 VAL G 276     -22.646  -9.568  -7.633  1.00 30.00           H  
ATOM   4149 HG22 VAL G 276     -23.231 -10.975  -6.760  1.00 30.00           H  
ATOM   4150 HG23 VAL G 276     -24.341 -10.013  -7.737  1.00 30.00           H  
ATOM   4151  N   GLY G 277     -25.407 -11.918  -5.072  1.00 30.00           N  
ATOM   4152  CA  GLY G 277     -25.462 -13.269  -4.519  1.00 30.00           C  
ATOM   4153  C   GLY G 277     -24.077 -13.926  -4.510  1.00 30.00           C  
ATOM   4154  O   GLY G 277     -23.672 -14.456  -3.476  1.00 30.00           O  
ATOM   4155  H   GLY G 277     -25.805 -11.791  -5.993  1.00 30.00           H  
ATOM   4156  HA3 GLY G 277     -26.136 -13.872  -5.127  1.00 30.00           H  
ATOM   4157  HA2 GLY G 277     -25.877 -13.248  -3.509  1.00 30.00           H  
ATOM   4158  N   SER G 278     -23.360 -13.880  -5.646  1.00 30.00           N  
ATOM   4159  CA  SER G 278     -22.046 -14.498  -5.818  1.00 30.00           C  
ATOM   4160  C   SER G 278     -21.140 -13.604  -6.676  1.00 30.00           C  
ATOM   4161  O   SER G 278     -21.320 -13.528  -7.891  1.00 30.00           O  
ATOM   4162  CB  SER G 278     -22.201 -15.956  -6.314  1.00 30.00           C  
ATOM   4163  OG  SER G 278     -22.771 -16.060  -7.604  1.00 30.00           O  
ATOM   4164  H   SER G 278     -23.747 -13.428  -6.462  1.00 30.00           H  
ATOM   4165  HA  SER G 278     -21.567 -14.569  -4.845  1.00 30.00           H  
ATOM   4166  HB3 SER G 278     -22.812 -16.529  -5.616  1.00 30.00           H  
ATOM   4167  HB2 SER G 278     -21.225 -16.441  -6.335  1.00 30.00           H  
ATOM   4168  HG  SER G 278     -22.931 -16.987  -7.796  1.00 30.00           H  
ATOM   4169  N   ASN G 279     -20.183 -12.933  -6.016  1.00 30.00           N  
ATOM   4170  CA  ASN G 279     -19.199 -12.065  -6.660  1.00 30.00           C  
ATOM   4171  C   ASN G 279     -17.886 -12.822  -6.912  1.00 30.00           C  
ATOM   4172  O   ASN G 279     -17.388 -13.510  -6.022  1.00 30.00           O  
ATOM   4173  CB  ASN G 279     -18.949 -10.822  -5.769  1.00 30.00           C  
ATOM   4174  CG  ASN G 279     -18.013  -9.792  -6.421  1.00 30.00           C  
ATOM   4175  OD1 ASN G 279     -18.344  -9.206  -7.445  1.00 30.00           O  
ATOM   4176  ND2 ASN G 279     -16.830  -9.582  -5.845  1.00 30.00           N  
ATOM   4177  H   ASN G 279     -20.101 -13.037  -5.012  1.00 30.00           H  
ATOM   4178  HA  ASN G 279     -19.590 -11.720  -7.619  1.00 30.00           H  
ATOM   4179  HB3 ASN G 279     -18.556 -11.120  -4.796  1.00 30.00           H  
ATOM   4180  HB2 ASN G 279     -19.896 -10.320  -5.571  1.00 30.00           H  
ATOM   4181 HD22 ASN G 279     -16.175  -8.931  -6.252  1.00 30.00           H  
ATOM   4182 HD21 ASN G 279     -16.573 -10.078  -4.998  1.00 30.00           H  
ATOM   4183  N   LYS G 280     -17.312 -12.570  -8.094  1.00 30.00           N  
ATOM   4184  CA  LYS G 280     -15.895 -12.730  -8.393  1.00 30.00           C  
ATOM   4185  C   LYS G 280     -15.513 -11.739  -9.507  1.00 30.00           C  
ATOM   4186  O   LYS G 280     -16.394 -11.159 -10.145  1.00 30.00           O  
ATOM   4187  CB  LYS G 280     -15.536 -14.203  -8.699  1.00 30.00           C  
ATOM   4188  CG  LYS G 280     -16.073 -14.756 -10.027  1.00 30.00           C  
ATOM   4189  CD  LYS G 280     -15.722 -16.237 -10.232  1.00 30.00           C  
ATOM   4190  CE  LYS G 280     -16.252 -16.824 -11.552  1.00 30.00           C  
ATOM   4191  NZ  LYS G 280     -17.723 -16.941 -11.568  1.00 30.00           N1+
ATOM   4192  H   LYS G 280     -17.819 -12.021  -8.776  1.00 30.00           H  
ATOM   4193  HA  LYS G 280     -15.353 -12.430  -7.500  1.00 30.00           H  
ATOM   4194  HB3 LYS G 280     -15.879 -14.830  -7.879  1.00 30.00           H  
ATOM   4195  HB2 LYS G 280     -14.450 -14.300  -8.706  1.00 30.00           H  
ATOM   4196  HG3 LYS G 280     -15.644 -14.191 -10.855  1.00 30.00           H  
ATOM   4197  HG2 LYS G 280     -17.153 -14.613 -10.063  1.00 30.00           H  
ATOM   4198  HD3 LYS G 280     -16.087 -16.822  -9.388  1.00 30.00           H  
ATOM   4199  HD2 LYS G 280     -14.637 -16.342 -10.211  1.00 30.00           H  
ATOM   4200  HE3 LYS G 280     -15.833 -17.820 -11.704  1.00 30.00           H  
ATOM   4201  HE2 LYS G 280     -15.929 -16.214 -12.396  1.00 30.00           H  
ATOM   4202  HZ1 LYS G 280     -18.024 -17.544 -10.816  1.00 30.00           H  
ATOM   4203  HZ2 LYS G 280     -18.134 -16.026 -11.447  1.00 30.00           H  
ATOM   4204  HZ3 LYS G 280     -18.022 -17.331 -12.450  1.00 30.00           H  
ATOM   4205  N   GLY G 281     -14.200 -11.551  -9.713  1.00 30.00           N  
ATOM   4206  CA  GLY G 281     -13.634 -10.713 -10.773  1.00 30.00           C  
ATOM   4207  C   GLY G 281     -13.866  -9.200 -10.610  1.00 30.00           C  
ATOM   4208  O   GLY G 281     -13.579  -8.456 -11.547  1.00 30.00           O  
ATOM   4209  H   GLY G 281     -13.540 -12.041  -9.126  1.00 30.00           H  
ATOM   4210  HA3 GLY G 281     -14.023 -11.033 -11.738  1.00 30.00           H  
ATOM   4211  HA2 GLY G 281     -12.559 -10.884 -10.791  1.00 30.00           H  
ATOM   4212  N   ALA G 282     -14.368  -8.740  -9.450  1.00 30.00           N  
ATOM   4213  CA  ALA G 282     -14.501  -7.326  -9.106  1.00 30.00           C  
ATOM   4214  C   ALA G 282     -13.118  -6.739  -8.799  1.00 30.00           C  
ATOM   4215  O   ALA G 282     -12.520  -7.099  -7.788  1.00 30.00           O  
ATOM   4216  CB  ALA G 282     -15.445  -7.180  -7.905  1.00 30.00           C  
ATOM   4217  H   ALA G 282     -14.572  -9.396  -8.708  1.00 30.00           H  
ATOM   4218  HA  ALA G 282     -14.945  -6.796  -9.949  1.00 30.00           H  
ATOM   4219  HB1 ALA G 282     -15.518  -6.143  -7.578  1.00 30.00           H  
ATOM   4220  HB2 ALA G 282     -16.450  -7.510  -8.161  1.00 30.00           H  
ATOM   4221  HB3 ALA G 282     -15.103  -7.766  -7.052  1.00 30.00           H  
ATOM   4222  N   ILE G 283     -12.629  -5.877  -9.697  1.00 30.00           N  
ATOM   4223  CA  ILE G 283     -11.328  -5.226  -9.592  1.00 30.00           C  
ATOM   4224  C   ILE G 283     -11.551  -3.710  -9.656  1.00 30.00           C  
ATOM   4225  O   ILE G 283     -12.260  -3.231 -10.538  1.00 30.00           O  
ATOM   4226  CB  ILE G 283     -10.365  -5.696 -10.726  1.00 30.00           C  
ATOM   4227  CG1 ILE G 283      -9.882  -7.145 -10.470  1.00 30.00           C  
ATOM   4228  CG2 ILE G 283      -9.149  -4.774 -10.979  1.00 30.00           C  
ATOM   4229  CD1 ILE G 283      -9.570  -7.936 -11.745  1.00 30.00           C  
ATOM   4230  H   ILE G 283     -13.189  -5.617 -10.499  1.00 30.00           H  
ATOM   4231  HA  ILE G 283     -10.857  -5.461  -8.639  1.00 30.00           H  
ATOM   4232  HB  ILE G 283     -10.942  -5.708 -11.649  1.00 30.00           H  
ATOM   4233 HG13 ILE G 283     -10.634  -7.709  -9.920  1.00 30.00           H  
ATOM   4234 HG12 ILE G 283      -9.000  -7.131  -9.830  1.00 30.00           H  
ATOM   4235 HG21 ILE G 283      -8.596  -4.604 -10.055  1.00 30.00           H  
ATOM   4236 HG22 ILE G 283      -8.463  -5.204 -11.708  1.00 30.00           H  
ATOM   4237 HG23 ILE G 283      -9.443  -3.800 -11.371  1.00 30.00           H  
ATOM   4238 HD11 ILE G 283      -8.839  -7.422 -12.368  1.00 30.00           H  
ATOM   4239 HD12 ILE G 283      -9.164  -8.918 -11.501  1.00 30.00           H  
ATOM   4240 HD13 ILE G 283     -10.469  -8.093 -12.341  1.00 30.00           H  
ATOM   4241  N   ILE G 284     -10.927  -2.987  -8.723  1.00 30.00           N  
ATOM   4242  CA  ILE G 284     -10.948  -1.531  -8.664  1.00 30.00           C  
ATOM   4243  C   ILE G 284      -9.543  -1.030  -8.296  1.00 30.00           C  
ATOM   4244  O   ILE G 284      -8.802  -1.726  -7.601  1.00 30.00           O  
ATOM   4245  CB  ILE G 284     -12.034  -1.011  -7.672  1.00 30.00           C  
ATOM   4246  CG1 ILE G 284     -12.162   0.532  -7.663  1.00 30.00           C  
ATOM   4247  CG2 ILE G 284     -11.883  -1.562  -6.239  1.00 30.00           C  
ATOM   4248  CD1 ILE G 284     -13.541   1.036  -7.211  1.00 30.00           C  
ATOM   4249  H   ILE G 284     -10.369  -3.448  -8.016  1.00 30.00           H  
ATOM   4250  HA  ILE G 284     -11.169  -1.137  -9.655  1.00 30.00           H  
ATOM   4251  HB  ILE G 284     -12.982  -1.395  -8.051  1.00 30.00           H  
ATOM   4252 HG13 ILE G 284     -11.992   0.914  -8.670  1.00 30.00           H  
ATOM   4253 HG12 ILE G 284     -11.386   0.976  -7.038  1.00 30.00           H  
ATOM   4254 HG21 ILE G 284     -12.713  -1.262  -5.601  1.00 30.00           H  
ATOM   4255 HG22 ILE G 284     -11.862  -2.651  -6.234  1.00 30.00           H  
ATOM   4256 HG23 ILE G 284     -10.967  -1.211  -5.771  1.00 30.00           H  
ATOM   4257 HD11 ILE G 284     -13.837   0.617  -6.249  1.00 30.00           H  
ATOM   4258 HD12 ILE G 284     -13.542   2.120  -7.107  1.00 30.00           H  
ATOM   4259 HD13 ILE G 284     -14.311   0.775  -7.938  1.00 30.00           H  
ATOM   4260  N   GLY G 285      -9.182   0.154  -8.805  1.00 30.00           N  
ATOM   4261  CA  GLY G 285      -7.862   0.710  -8.564  1.00 30.00           C  
ATOM   4262  C   GLY G 285      -7.711   2.049  -9.273  1.00 30.00           C  
ATOM   4263  O   GLY G 285      -8.697   2.723  -9.572  1.00 30.00           O  
ATOM   4264  H   GLY G 285      -9.814   0.684  -9.389  1.00 30.00           H  
ATOM   4265  HA3 GLY G 285      -7.105   0.015  -8.932  1.00 30.00           H  
ATOM   4266  HA2 GLY G 285      -7.723   0.866  -7.494  1.00 30.00           H  
ATOM   4267  N   LEU G 286      -6.445   2.429  -9.503  1.00 30.00           N  
ATOM   4268  CA  LEU G 286      -6.058   3.616 -10.261  1.00 30.00           C  
ATOM   4269  C   LEU G 286      -5.281   3.178 -11.509  1.00 30.00           C  
ATOM   4270  O   LEU G 286      -5.691   3.507 -12.621  1.00 30.00           O  
ATOM   4271  CB  LEU G 286      -5.189   4.567  -9.399  1.00 30.00           C  
ATOM   4272  CG  LEU G 286      -5.760   5.029  -8.039  1.00 30.00           C  
ATOM   4273  CD1 LEU G 286      -4.718   5.886  -7.289  1.00 30.00           C  
ATOM   4274  CD2 LEU G 286      -7.117   5.752  -8.151  1.00 30.00           C  
ATOM   4275  H   LEU G 286      -5.689   1.833  -9.197  1.00 30.00           H  
ATOM   4276  HA  LEU G 286      -6.936   4.155 -10.615  1.00 30.00           H  
ATOM   4277  HB3 LEU G 286      -4.963   5.453  -9.992  1.00 30.00           H  
ATOM   4278  HB2 LEU G 286      -4.226   4.093  -9.199  1.00 30.00           H  
ATOM   4279  HG  LEU G 286      -5.928   4.132  -7.442  1.00 30.00           H  
ATOM   4280 HD11 LEU G 286      -4.368   5.383  -6.389  1.00 30.00           H  
ATOM   4281 HD12 LEU G 286      -3.837   6.079  -7.901  1.00 30.00           H  
ATOM   4282 HD13 LEU G 286      -5.107   6.857  -6.981  1.00 30.00           H  
ATOM   4283 HD21 LEU G 286      -6.995   6.833  -8.149  1.00 30.00           H  
ATOM   4284 HD22 LEU G 286      -7.661   5.506  -9.060  1.00 30.00           H  
ATOM   4285 HD23 LEU G 286      -7.763   5.491  -7.313  1.00 30.00           H  
ATOM   4286  N   MET G 287      -4.175   2.449 -11.289  1.00 30.00           N  
ATOM   4287  CA  MET G 287      -3.187   2.076 -12.291  1.00 30.00           C  
ATOM   4288  C   MET G 287      -3.201   0.555 -12.487  1.00 30.00           C  
ATOM   4289  O   MET G 287      -2.346  -0.149 -11.952  1.00 30.00           O  
ATOM   4290  CB  MET G 287      -1.823   2.649 -11.847  1.00 30.00           C  
ATOM   4291  CG  MET G 287      -0.719   2.506 -12.898  1.00 30.00           C  
ATOM   4292  SD  MET G 287       0.692   3.611 -12.651  1.00 30.00           S  
ATOM   4293  CE  MET G 287       1.491   3.391 -14.262  1.00 30.00           C  
ATOM   4294  H   MET G 287      -3.926   2.206 -10.338  1.00 30.00           H  
ATOM   4295  HA  MET G 287      -3.440   2.528 -13.248  1.00 30.00           H  
ATOM   4296  HB3 MET G 287      -1.496   2.176 -10.920  1.00 30.00           H  
ATOM   4297  HB2 MET G 287      -1.942   3.703 -11.607  1.00 30.00           H  
ATOM   4298  HG3 MET G 287      -1.134   2.710 -13.883  1.00 30.00           H  
ATOM   4299  HG2 MET G 287      -0.347   1.484 -12.921  1.00 30.00           H  
ATOM   4300  HE1 MET G 287       2.302   4.102 -14.400  1.00 30.00           H  
ATOM   4301  HE2 MET G 287       1.895   2.382 -14.349  1.00 30.00           H  
ATOM   4302  HE3 MET G 287       0.771   3.543 -15.065  1.00 30.00           H  
ATOM   4303  N   VAL G 288      -4.205   0.076 -13.235  1.00 30.00           N  
ATOM   4304  CA  VAL G 288      -4.421  -1.345 -13.495  1.00 30.00           C  
ATOM   4305  C   VAL G 288      -3.708  -1.734 -14.809  1.00 30.00           C  
ATOM   4306  O   VAL G 288      -3.946  -1.091 -15.832  1.00 30.00           O  
ATOM   4307  CB  VAL G 288      -5.938  -1.664 -13.615  1.00 30.00           C  
ATOM   4308  CG1 VAL G 288      -6.237  -3.154 -13.881  1.00 30.00           C  
ATOM   4309  CG2 VAL G 288      -6.742  -1.174 -12.394  1.00 30.00           C  
ATOM   4310  H   VAL G 288      -4.866   0.710 -13.664  1.00 30.00           H  
ATOM   4311  HA  VAL G 288      -4.019  -1.925 -12.667  1.00 30.00           H  
ATOM   4312  HB  VAL G 288      -6.332  -1.110 -14.462  1.00 30.00           H  
ATOM   4313 HG11 VAL G 288      -7.311  -3.341 -13.906  1.00 30.00           H  
ATOM   4314 HG12 VAL G 288      -5.839  -3.489 -14.840  1.00 30.00           H  
ATOM   4315 HG13 VAL G 288      -5.810  -3.788 -13.104  1.00 30.00           H  
ATOM   4316 HG21 VAL G 288      -7.793  -1.447 -12.484  1.00 30.00           H  
ATOM   4317 HG22 VAL G 288      -6.372  -1.602 -11.464  1.00 30.00           H  
ATOM   4318 HG23 VAL G 288      -6.706  -0.088 -12.295  1.00 30.00           H  
ATOM   4319  N   GLY G 289      -2.837  -2.755 -14.753  1.00 30.00           N  
ATOM   4320  CA  GLY G 289      -1.998  -3.154 -15.880  1.00 30.00           C  
ATOM   4321  C   GLY G 289      -1.756  -4.664 -15.843  1.00 30.00           C  
ATOM   4322  O   GLY G 289      -0.657  -5.102 -15.500  1.00 30.00           O  
ATOM   4323  H   GLY G 289      -2.714  -3.260 -13.883  1.00 30.00           H  
ATOM   4324  HA3 GLY G 289      -1.047  -2.624 -15.832  1.00 30.00           H  
ATOM   4325  HA2 GLY G 289      -2.459  -2.897 -16.835  1.00 30.00           H  
ATOM   4326  N   GLY G 290      -2.768  -5.442 -16.255  1.00 30.00           N  
ATOM   4327  CA  GLY G 290      -2.707  -6.892 -16.414  1.00 30.00           C  
ATOM   4328  C   GLY G 290      -3.838  -7.507 -15.592  1.00 30.00           C  
ATOM   4329  O   GLY G 290      -3.811  -7.448 -14.362  1.00 30.00           O  
ATOM   4330  H   GLY G 290      -3.629  -4.997 -16.546  1.00 30.00           H  
ATOM   4331  HA3 GLY G 290      -1.757  -7.310 -16.079  1.00 30.00           H  
ATOM   4332  HA2 GLY G 290      -2.810  -7.147 -17.467  1.00 30.00           H  
ATOM   4333  N   VAL G 291      -4.808  -8.127 -16.284  1.00 30.00           N  
ATOM   4334  CA  VAL G 291      -5.906  -8.893 -15.696  1.00 30.00           C  
ATOM   4335  C   VAL G 291      -6.142 -10.122 -16.595  1.00 30.00           C  
ATOM   4336  O   VAL G 291      -6.381  -9.964 -17.791  1.00 30.00           O  
ATOM   4337  CB  VAL G 291      -7.235  -8.083 -15.588  1.00 30.00           C  
ATOM   4338  CG1 VAL G 291      -8.388  -8.918 -14.988  1.00 30.00           C  
ATOM   4339  CG2 VAL G 291      -7.075  -6.775 -14.789  1.00 30.00           C  
ATOM   4340  H   VAL G 291      -4.765  -8.145 -17.295  1.00 30.00           H  
ATOM   4341  HA  VAL G 291      -5.622  -9.231 -14.700  1.00 30.00           H  
ATOM   4342  HB  VAL G 291      -7.543  -7.792 -16.593  1.00 30.00           H  
ATOM   4343 HG11 VAL G 291      -8.676  -9.749 -15.632  1.00 30.00           H  
ATOM   4344 HG12 VAL G 291      -8.110  -9.332 -14.018  1.00 30.00           H  
ATOM   4345 HG13 VAL G 291      -9.283  -8.315 -14.845  1.00 30.00           H  
ATOM   4346 HG21 VAL G 291      -6.384  -6.088 -15.278  1.00 30.00           H  
ATOM   4347 HG22 VAL G 291      -8.025  -6.249 -14.695  1.00 30.00           H  
ATOM   4348 HG23 VAL G 291      -6.704  -6.961 -13.782  1.00 30.00           H  
ATOM   4349  N   VAL G 292      -6.048 -11.321 -16.005  1.00 30.00           N  
ATOM   4350  CA  VAL G 292      -6.055 -12.601 -16.714  1.00 30.00           C  
ATOM   4351  C   VAL G 292      -7.268 -13.427 -16.243  1.00 30.00           C  
ATOM   4352  O   VAL G 292      -7.502 -13.524 -15.040  1.00 30.00           O  
ATOM   4353  CB  VAL G 292      -4.741 -13.379 -16.422  1.00 30.00           C  
ATOM   4354  CG1 VAL G 292      -4.671 -14.752 -17.113  1.00 30.00           C  
ATOM   4355  CG2 VAL G 292      -3.492 -12.558 -16.803  1.00 30.00           C  
ATOM   4356  H   VAL G 292      -5.855 -11.373 -15.012  1.00 30.00           H  
ATOM   4357  HA  VAL G 292      -6.132 -12.449 -17.792  1.00 30.00           H  
ATOM   4358  HB  VAL G 292      -4.682 -13.559 -15.349  1.00 30.00           H  
ATOM   4359 HG11 VAL G 292      -3.718 -15.243 -16.916  1.00 30.00           H  
ATOM   4360 HG12 VAL G 292      -5.452 -15.430 -16.770  1.00 30.00           H  
ATOM   4361 HG13 VAL G 292      -4.768 -14.640 -18.193  1.00 30.00           H  
ATOM   4362 HG21 VAL G 292      -3.415 -11.641 -16.219  1.00 30.00           H  
ATOM   4363 HG22 VAL G 292      -2.579 -13.124 -16.619  1.00 30.00           H  
ATOM   4364 HG23 VAL G 292      -3.505 -12.283 -17.859  1.00 30.00           H  
ATOM   4365  N   ILE G 293      -8.042 -13.960 -17.202  1.00 30.00           N  
ATOM   4366  CA  ILE G 293      -9.385 -14.514 -16.980  1.00 30.00           C  
ATOM   4367  C   ILE G 293      -9.486 -15.915 -17.632  1.00 30.00           C  
ATOM   4368  O   ILE G 293      -8.688 -16.229 -18.512  1.00 30.00           O  
ATOM   4369  CB  ILE G 293     -10.475 -13.565 -17.590  1.00 30.00           C  
ATOM   4370  CG1 ILE G 293     -10.239 -12.081 -17.191  1.00 30.00           C  
ATOM   4371  CG2 ILE G 293     -11.916 -13.977 -17.206  1.00 30.00           C  
ATOM   4372  CD1 ILE G 293     -11.228 -11.077 -17.799  1.00 30.00           C  
ATOM   4373  H   ILE G 293      -7.779 -13.839 -18.171  1.00 30.00           H  
ATOM   4374  HA  ILE G 293      -9.579 -14.632 -15.916  1.00 30.00           H  
ATOM   4375  HB  ILE G 293     -10.400 -13.616 -18.678  1.00 30.00           H  
ATOM   4376 HG13 ILE G 293      -9.246 -11.750 -17.494  1.00 30.00           H  
ATOM   4377 HG12 ILE G 293     -10.257 -11.991 -16.106  1.00 30.00           H  
ATOM   4378 HG21 ILE G 293     -12.040 -14.014 -16.124  1.00 30.00           H  
ATOM   4379 HG22 ILE G 293     -12.658 -13.282 -17.597  1.00 30.00           H  
ATOM   4380 HG23 ILE G 293     -12.198 -14.945 -17.611  1.00 30.00           H  
ATOM   4381 HD11 ILE G 293     -11.515 -11.359 -18.812  1.00 30.00           H  
ATOM   4382 HD12 ILE G 293     -12.133 -10.998 -17.196  1.00 30.00           H  
ATOM   4383 HD13 ILE G 293     -10.784 -10.083 -17.847  1.00 30.00           H  
ATOM   4384  N   ALA G 294     -10.450 -16.741 -17.194  1.00 30.00           N  
ATOM   4385  CA  ALA G 294     -10.737 -18.064 -17.762  1.00 30.00           C  
ATOM   4386  C   ALA G 294     -12.241 -18.234 -18.070  1.00 30.00           C  
ATOM   4387  O   ALA G 294     -12.669 -17.246 -18.910  1.00 30.00           O  
ATOM   4388  OXT ALA G 294     -12.932 -19.137 -17.642  1.00 30.00           O  
ATOM   4389  CB  ALA G 294     -10.189 -19.142 -16.809  1.00 30.00           C  
ATOM   4390  H   ALA G 294     -11.073 -16.438 -16.458  1.00 30.00           H  
ATOM   4391  HA  ALA G 294     -10.225 -18.190 -18.718  1.00 30.00           H  
ATOM   4393  HB1 ALA G 294     -10.351 -20.144 -17.208  1.00 30.00           H  
ATOM   4394  HB2 ALA G 294      -9.116 -19.021 -16.659  1.00 30.00           H  
ATOM   4395  HB3 ALA G 294     -10.669 -19.091 -15.831  1.00 30.00           H  
TER    4396      ALA G 294
ATOM   4397  N   ASP H 295     -35.866   6.126 -24.579  1.00110.00           N  
ATOM   4398  CA  ASP H 295     -36.639   5.692 -25.759  1.00110.00           C  
ATOM   4399  C   ASP H 295     -38.033   5.227 -25.268  1.00110.00           C  
ATOM   4400  O   ASP H 295     -39.038   5.850 -25.612  1.00110.00           O  
ATOM   4401  CB  ASP H 295     -35.852   4.677 -26.640  1.00110.00           C  
ATOM   4402  CG  ASP H 295     -36.612   4.082 -27.840  1.00110.00           C  
ATOM   4403  OD1 ASP H 295     -37.271   3.035 -27.651  1.00110.00           O  
ATOM   4404  OD2 ASP H 295     -36.636   4.762 -28.890  1.00110.00           O1-
ATOM   4405  H1  ASP H 295     -35.452   5.352 -24.080  1.00110.00           H  
ATOM   4406  H2  ASP H 295     -36.419   6.669 -23.930  1.00110.00           H  
ATOM   4407  HA  ASP H 295     -36.812   6.575 -26.379  1.00110.00           H  
ATOM   4408  HB3 ASP H 295     -35.498   3.852 -26.019  1.00110.00           H  
ATOM   4409  HB2 ASP H 295     -34.947   5.158 -27.014  1.00110.00           H  
ATOM   4410  N   ALA H 296     -38.059   4.148 -24.461  1.00110.00           N  
ATOM   4411  CA  ALA H 296     -39.250   3.612 -23.794  1.00110.00           C  
ATOM   4412  C   ALA H 296     -39.721   4.455 -22.590  1.00110.00           C  
ATOM   4413  O   ALA H 296     -40.785   4.172 -22.040  1.00110.00           O  
ATOM   4414  CB  ALA H 296     -38.952   2.169 -23.359  1.00110.00           C  
ATOM   4415  H   ALA H 296     -37.192   3.672 -24.260  1.00110.00           H  
ATOM   4416  HA  ALA H 296     -40.068   3.589 -24.517  1.00110.00           H  
ATOM   4417  HB1 ALA H 296     -38.133   2.128 -22.639  1.00110.00           H  
ATOM   4418  HB2 ALA H 296     -39.824   1.704 -22.897  1.00110.00           H  
ATOM   4419  HB3 ALA H 296     -38.673   1.554 -24.215  1.00110.00           H  
ATOM   4420  N   GLU H 297     -38.925   5.468 -22.212  1.00110.00           N  
ATOM   4421  CA  GLU H 297     -39.197   6.415 -21.142  1.00110.00           C  
ATOM   4422  C   GLU H 297     -38.669   7.796 -21.566  1.00110.00           C  
ATOM   4423  O   GLU H 297     -37.630   7.874 -22.224  1.00110.00           O  
ATOM   4424  CB  GLU H 297     -38.543   5.884 -19.840  1.00110.00           C  
ATOM   4425  CG  GLU H 297     -38.778   6.721 -18.566  1.00110.00           C  
ATOM   4426  CD  GLU H 297     -40.263   6.820 -18.207  1.00110.00           C  
ATOM   4427  OE1 GLU H 297     -40.889   7.806 -18.650  1.00110.00           O  
ATOM   4428  OE2 GLU H 297     -40.763   5.906 -17.515  1.00110.00           O1-
ATOM   4429  H   GLU H 297     -38.077   5.640 -22.732  1.00110.00           H  
ATOM   4430  HA  GLU H 297     -40.278   6.491 -21.016  1.00110.00           H  
ATOM   4431  HB3 GLU H 297     -37.467   5.794 -19.995  1.00110.00           H  
ATOM   4432  HB2 GLU H 297     -38.891   4.866 -19.655  1.00110.00           H  
ATOM   4433  HG3 GLU H 297     -38.353   7.719 -18.677  1.00110.00           H  
ATOM   4434  HG2 GLU H 297     -38.241   6.267 -17.731  1.00110.00           H  
ATOM   4435  N   PHE H 298     -39.391   8.855 -21.164  1.00110.00           N  
ATOM   4436  CA  PHE H 298     -39.043  10.253 -21.436  1.00110.00           C  
ATOM   4437  C   PHE H 298     -39.363  11.224 -20.283  1.00110.00           C  
ATOM   4438  O   PHE H 298     -39.037  12.405 -20.400  1.00110.00           O  
ATOM   4439  CB  PHE H 298     -39.595  10.703 -22.814  1.00110.00           C  
ATOM   4440  CG  PHE H 298     -41.090  10.549 -23.091  1.00110.00           C  
ATOM   4441  CD1 PHE H 298     -41.515   9.851 -24.243  1.00110.00           C  
ATOM   4442  CD2 PHE H 298     -42.066  11.168 -22.277  1.00110.00           C  
ATOM   4443  CE1 PHE H 298     -42.866   9.769 -24.555  1.00110.00           C  
ATOM   4444  CE2 PHE H 298     -43.413  11.068 -22.602  1.00110.00           C  
ATOM   4445  CZ  PHE H 298     -43.811  10.375 -23.738  1.00110.00           C  
ATOM   4446  H   PHE H 298     -40.227   8.697 -20.618  1.00110.00           H  
ATOM   4447  HA  PHE H 298     -37.955  10.312 -21.507  1.00110.00           H  
ATOM   4448  HB3 PHE H 298     -39.041  10.167 -23.586  1.00110.00           H  
ATOM   4449  HB2 PHE H 298     -39.354  11.753 -22.979  1.00110.00           H  
ATOM   4450  HD1 PHE H 298     -40.792   9.382 -24.895  1.00110.00           H  
ATOM   4451  HD2 PHE H 298     -41.782  11.738 -21.406  1.00110.00           H  
ATOM   4452  HE1 PHE H 298     -43.182   9.234 -25.438  1.00110.00           H  
ATOM   4453  HE2 PHE H 298     -44.153  11.543 -21.975  1.00110.00           H  
ATOM   4454  HZ  PHE H 298     -44.860  10.307 -23.987  1.00110.00           H  
ATOM   4455  N   ARG H 299     -39.987  10.731 -19.199  1.00110.00           N  
ATOM   4456  CA  ARG H 299     -40.375  11.525 -18.033  1.00110.00           C  
ATOM   4457  C   ARG H 299     -39.208  11.660 -17.041  1.00110.00           C  
ATOM   4458  O   ARG H 299     -38.448  10.710 -16.850  1.00110.00           O  
ATOM   4459  CB  ARG H 299     -41.586  10.866 -17.333  1.00110.00           C  
ATOM   4460  CG  ARG H 299     -42.835  10.696 -18.227  1.00110.00           C  
ATOM   4461  CD  ARG H 299     -43.977   9.887 -17.574  1.00110.00           C  
ATOM   4462  NE  ARG H 299     -43.654   8.453 -17.460  1.00110.00           N  
ATOM   4463  CZ  ARG H 299     -44.448   7.440 -17.068  1.00110.00           C  
ATOM   4464  NH1 ARG H 299     -45.726   7.635 -16.709  1.00110.00           N  
ATOM   4465  NH2 ARG H 299     -43.943   6.201 -17.037  1.00110.00           N1+
ATOM   4466  H   ARG H 299     -40.198   9.743 -19.143  1.00110.00           H  
ATOM   4467  HA  ARG H 299     -40.675  12.521 -18.365  1.00110.00           H  
ATOM   4468  HB3 ARG H 299     -41.867  11.468 -16.468  1.00110.00           H  
ATOM   4469  HB2 ARG H 299     -41.283   9.900 -16.928  1.00110.00           H  
ATOM   4470  HG3 ARG H 299     -42.525  10.154 -19.122  1.00110.00           H  
ATOM   4471  HG2 ARG H 299     -43.206  11.653 -18.594  1.00110.00           H  
ATOM   4472  HD3 ARG H 299     -44.931  10.073 -18.068  1.00110.00           H  
ATOM   4473  HD2 ARG H 299     -44.089  10.227 -16.544  1.00110.00           H  
ATOM   4474  HE  ARG H 299     -42.708   8.210 -17.742  1.00110.00           H  
ATOM   4475 HH12 ARG H 299     -46.304   6.860 -16.419  1.00110.00           H  
ATOM   4476 HH11 ARG H 299     -46.114   8.566 -16.727  1.00110.00           H  
ATOM   4477 HH22 ARG H 299     -44.510   5.415 -16.754  1.00110.00           H  
ATOM   4478 HH21 ARG H 299     -42.970   6.045 -17.283  1.00110.00           H  
ATOM   4479  N   HIS H 300     -39.147  12.828 -16.387  1.00110.00           N  
ATOM   4480  CA  HIS H 300     -38.293  13.112 -15.235  1.00110.00           C  
ATOM   4481  C   HIS H 300     -39.184  13.540 -14.058  1.00110.00           C  
ATOM   4482  O   HIS H 300     -40.272  14.078 -14.274  1.00110.00           O  
ATOM   4483  CB  HIS H 300     -37.255  14.200 -15.593  1.00110.00           C  
ATOM   4484  CG  HIS H 300     -37.801  15.456 -16.232  1.00110.00           C  
ATOM   4485  ND1 HIS H 300     -37.916  15.604 -17.604  1.00110.00           N  
ATOM   4486  CD2 HIS H 300     -38.248  16.643 -15.692  1.00110.00           C  
ATOM   4487  CE1 HIS H 300     -38.419  16.821 -17.829  1.00110.00           C  
ATOM   4488  NE2 HIS H 300     -38.648  17.507 -16.715  1.00110.00           N  
ATOM   4489  H   HIS H 300     -39.822  13.548 -16.601  1.00110.00           H  
ATOM   4490  HA  HIS H 300     -37.757  12.213 -14.925  1.00110.00           H  
ATOM   4491  HB3 HIS H 300     -36.515  13.772 -16.270  1.00110.00           H  
ATOM   4492  HB2 HIS H 300     -36.699  14.489 -14.700  1.00110.00           H  
ATOM   4493  HD1 HIS H 300     -37.672  14.919 -18.305  1.00110.00           H  
ATOM   4494  HD2 HIS H 300     -38.317  16.936 -14.655  1.00110.00           H  
ATOM   4495  HE1 HIS H 300     -38.620  17.208 -18.816  1.00110.00           H  
ATOM   4496  N   ASP H 301     -38.696  13.294 -12.832  1.00110.00           N  
ATOM   4497  CA  ASP H 301     -39.383  13.635 -11.582  1.00110.00           C  
ATOM   4498  C   ASP H 301     -39.114  15.102 -11.171  1.00110.00           C  
ATOM   4499  O   ASP H 301     -38.477  15.860 -11.904  1.00110.00           O  
ATOM   4500  CB  ASP H 301     -39.050  12.638 -10.432  1.00110.00           C  
ATOM   4501  CG  ASP H 301     -37.632  12.694  -9.825  1.00110.00           C  
ATOM   4502  OD1 ASP H 301     -37.549  12.504  -8.592  1.00110.00           O  
ATOM   4503  OD2 ASP H 301     -36.652  12.852 -10.586  1.00110.00           O1-
ATOM   4504  H   ASP H 301     -37.783  12.874 -12.723  1.00110.00           H  
ATOM   4505  HA  ASP H 301     -40.458  13.562 -11.752  1.00110.00           H  
ATOM   4506  HB3 ASP H 301     -39.160  11.626 -10.822  1.00110.00           H  
ATOM   4507  HB2 ASP H 301     -39.806  12.715  -9.648  1.00110.00           H  
ATOM   4508  N   SER H 302     -39.595  15.453  -9.967  1.00110.00           N  
ATOM   4509  CA  SER H 302     -39.347  16.720  -9.274  1.00110.00           C  
ATOM   4510  C   SER H 302     -37.884  16.939  -8.813  1.00110.00           C  
ATOM   4511  O   SER H 302     -37.546  18.070  -8.463  1.00110.00           O  
ATOM   4512  CB  SER H 302     -40.366  16.839  -8.122  1.00110.00           C  
ATOM   4513  OG  SER H 302     -40.202  15.815  -7.159  1.00110.00           O  
ATOM   4514  H   SER H 302     -40.103  14.768  -9.425  1.00110.00           H  
ATOM   4515  HA  SER H 302     -39.566  17.520  -9.983  1.00110.00           H  
ATOM   4516  HB3 SER H 302     -41.385  16.796  -8.510  1.00110.00           H  
ATOM   4517  HB2 SER H 302     -40.265  17.803  -7.623  1.00110.00           H  
ATOM   4518  HG  SER H 302     -39.367  15.950  -6.703  1.00110.00           H  
ATOM   4519  N   GLY H 303     -37.042  15.891  -8.860  1.00110.00           N  
ATOM   4520  CA  GLY H 303     -35.595  15.963  -8.664  1.00110.00           C  
ATOM   4521  C   GLY H 303     -35.201  16.010  -7.181  1.00110.00           C  
ATOM   4522  O   GLY H 303     -36.031  15.838  -6.287  1.00110.00           O  
ATOM   4523  H   GLY H 303     -37.405  14.988  -9.133  1.00110.00           H  
ATOM   4524  HA3 GLY H 303     -35.188  16.832  -9.184  1.00110.00           H  
ATOM   4525  HA2 GLY H 303     -35.144  15.080  -9.118  1.00110.00           H  
ATOM   4526  N   TYR H 304     -33.898  16.235  -6.943  1.00110.00           N  
ATOM   4527  CA  TYR H 304     -33.298  16.334  -5.614  1.00110.00           C  
ATOM   4528  C   TYR H 304     -32.030  17.201  -5.663  1.00110.00           C  
ATOM   4529  O   TYR H 304     -31.331  17.230  -6.677  1.00110.00           O  
ATOM   4530  CB  TYR H 304     -33.047  14.926  -5.011  1.00110.00           C  
ATOM   4531  CG  TYR H 304     -31.920  14.081  -5.596  1.00110.00           C  
ATOM   4532  CD1 TYR H 304     -32.020  13.561  -6.905  1.00110.00           C  
ATOM   4533  CD2 TYR H 304     -30.786  13.768  -4.814  1.00110.00           C  
ATOM   4534  CE1 TYR H 304     -30.996  12.749  -7.431  1.00110.00           C  
ATOM   4535  CE2 TYR H 304     -29.771  12.940  -5.333  1.00110.00           C  
ATOM   4536  CZ  TYR H 304     -29.870  12.436  -6.644  1.00110.00           C  
ATOM   4537  OH  TYR H 304     -28.879  11.643  -7.146  1.00110.00           O  
ATOM   4538  H   TYR H 304     -33.261  16.372  -7.715  1.00110.00           H  
ATOM   4539  HA  TYR H 304     -34.009  16.853  -4.968  1.00110.00           H  
ATOM   4540  HB3 TYR H 304     -33.965  14.338  -5.047  1.00110.00           H  
ATOM   4541  HB2 TYR H 304     -32.840  15.052  -3.948  1.00110.00           H  
ATOM   4542  HD1 TYR H 304     -32.887  13.776  -7.511  1.00110.00           H  
ATOM   4543  HD2 TYR H 304     -30.694  14.152  -3.809  1.00110.00           H  
ATOM   4544  HE1 TYR H 304     -31.085  12.361  -8.435  1.00110.00           H  
ATOM   4545  HE2 TYR H 304     -28.912  12.698  -4.725  1.00110.00           H  
ATOM   4546  HH  TYR H 304     -29.045  11.362  -8.049  1.00110.00           H  
ATOM   4547  N   GLU H 305     -31.770  17.881  -4.536  1.00 30.00           N  
ATOM   4548  CA  GLU H 305     -30.588  18.702  -4.286  1.00 30.00           C  
ATOM   4549  C   GLU H 305     -29.436  17.823  -3.765  1.00 30.00           C  
ATOM   4550  O   GLU H 305     -29.688  16.887  -3.003  1.00 30.00           O  
ATOM   4551  CB  GLU H 305     -31.005  19.805  -3.288  1.00 30.00           C  
ATOM   4552  CG  GLU H 305     -29.896  20.790  -2.863  1.00 30.00           C  
ATOM   4553  CD  GLU H 305     -30.441  21.909  -1.965  1.00 30.00           C  
ATOM   4554  OE1 GLU H 305     -30.098  21.901  -0.761  1.00 30.00           O  
ATOM   4555  OE2 GLU H 305     -31.195  22.758  -2.492  1.00 30.00           O1-
ATOM   4556  H   GLU H 305     -32.402  17.790  -3.754  1.00 30.00           H  
ATOM   4557  HA  GLU H 305     -30.275  19.178  -5.218  1.00 30.00           H  
ATOM   4558  HB3 GLU H 305     -31.421  19.342  -2.392  1.00 30.00           H  
ATOM   4559  HB2 GLU H 305     -31.828  20.368  -3.734  1.00 30.00           H  
ATOM   4560  HG3 GLU H 305     -29.441  21.242  -3.747  1.00 30.00           H  
ATOM   4561  HG2 GLU H 305     -29.093  20.262  -2.345  1.00 30.00           H  
ATOM   4562  N   VAL H 306     -28.198  18.147  -4.176  1.00 30.00           N  
ATOM   4563  CA  VAL H 306     -26.979  17.453  -3.752  1.00 30.00           C  
ATOM   4564  C   VAL H 306     -25.856  18.466  -3.474  1.00 30.00           C  
ATOM   4565  O   VAL H 306     -25.793  19.515  -4.117  1.00 30.00           O  
ATOM   4566  CB  VAL H 306     -26.468  16.435  -4.818  1.00 30.00           C  
ATOM   4567  CG1 VAL H 306     -27.481  15.309  -5.074  1.00 30.00           C  
ATOM   4568  CG2 VAL H 306     -25.990  17.046  -6.152  1.00 30.00           C  
ATOM   4569  H   VAL H 306     -28.061  18.940  -4.787  1.00 30.00           H  
ATOM   4570  HA  VAL H 306     -27.168  16.918  -2.818  1.00 30.00           H  
ATOM   4571  HB  VAL H 306     -25.599  15.940  -4.384  1.00 30.00           H  
ATOM   4572 HG11 VAL H 306     -27.778  14.836  -4.138  1.00 30.00           H  
ATOM   4573 HG12 VAL H 306     -28.381  15.682  -5.563  1.00 30.00           H  
ATOM   4574 HG13 VAL H 306     -27.056  14.535  -5.714  1.00 30.00           H  
ATOM   4575 HG21 VAL H 306     -26.767  17.654  -6.614  1.00 30.00           H  
ATOM   4576 HG22 VAL H 306     -25.104  17.668  -6.026  1.00 30.00           H  
ATOM   4577 HG23 VAL H 306     -25.721  16.262  -6.860  1.00 30.00           H  
ATOM   4578  N   HIS H 307     -24.971  18.104  -2.532  1.00 30.00           N  
ATOM   4579  CA  HIS H 307     -23.753  18.851  -2.209  1.00 30.00           C  
ATOM   4580  C   HIS H 307     -22.592  18.525  -3.161  1.00 30.00           C  
ATOM   4581  O   HIS H 307     -21.741  19.384  -3.387  1.00 30.00           O  
ATOM   4582  CB  HIS H 307     -23.298  18.488  -0.787  1.00 30.00           C  
ATOM   4583  CG  HIS H 307     -24.298  18.698   0.319  1.00 30.00           C  
ATOM   4584  ND1 HIS H 307     -24.721  19.949   0.732  1.00 30.00           N  
ATOM   4585  CD2 HIS H 307     -24.953  17.797   1.129  1.00 30.00           C  
ATOM   4586  CE1 HIS H 307     -25.581  19.758   1.735  1.00 30.00           C  
ATOM   4587  NE2 HIS H 307     -25.767  18.478   2.035  1.00 30.00           N  
ATOM   4588  H   HIS H 307     -25.102  17.235  -2.035  1.00 30.00           H  
ATOM   4589  HA  HIS H 307     -23.956  19.923  -2.255  1.00 30.00           H  
ATOM   4590  HB3 HIS H 307     -22.401  19.057  -0.547  1.00 30.00           H  
ATOM   4591  HB2 HIS H 307     -23.011  17.435  -0.758  1.00 30.00           H  
ATOM   4592  HD1 HIS H 307     -24.443  20.839   0.345  1.00 30.00           H  
ATOM   4593  HD2 HIS H 307     -24.900  16.721   1.131  1.00 30.00           H  
ATOM   4594  HE1 HIS H 307     -26.076  20.567   2.252  1.00 30.00           H  
ATOM   4595  N   HIS H 308     -22.565  17.274  -3.650  1.00 30.00           N  
ATOM   4596  CA  HIS H 308     -21.483  16.669  -4.418  1.00 30.00           C  
ATOM   4597  C   HIS H 308     -22.020  15.528  -5.288  1.00 30.00           C  
ATOM   4598  O   HIS H 308     -23.120  15.024  -5.052  1.00 30.00           O  
ATOM   4599  CB  HIS H 308     -20.373  16.165  -3.467  1.00 30.00           C  
ATOM   4600  CG  HIS H 308     -19.435  17.247  -3.005  1.00 30.00           C  
ATOM   4601  ND1 HIS H 308     -19.336  17.657  -1.689  1.00 30.00           N  
ATOM   4602  CD2 HIS H 308     -18.532  18.017  -3.700  1.00 30.00           C  
ATOM   4603  CE1 HIS H 308     -18.423  18.628  -1.646  1.00 30.00           C  
ATOM   4604  NE2 HIS H 308     -17.887  18.892  -2.828  1.00 30.00           N  
ATOM   4605  H   HIS H 308     -23.325  16.647  -3.428  1.00 30.00           H  
ATOM   4606  HA  HIS H 308     -21.059  17.405  -5.102  1.00 30.00           H  
ATOM   4607  HB3 HIS H 308     -19.754  15.413  -3.958  1.00 30.00           H  
ATOM   4608  HB2 HIS H 308     -20.810  15.669  -2.598  1.00 30.00           H  
ATOM   4609  HD1 HIS H 308     -19.879  17.312  -0.907  1.00 30.00           H  
ATOM   4610  HD2 HIS H 308     -18.291  17.997  -4.752  1.00 30.00           H  
ATOM   4611  HE1 HIS H 308     -18.136  19.141  -0.743  1.00 30.00           H  
ATOM   4612  N   GLN H 309     -21.197  15.137  -6.270  1.00 30.00           N  
ATOM   4613  CA  GLN H 309     -21.436  14.010  -7.168  1.00 30.00           C  
ATOM   4614  C   GLN H 309     -20.633  12.788  -6.683  1.00 30.00           C  
ATOM   4615  O   GLN H 309     -19.711  12.932  -5.875  1.00 30.00           O  
ATOM   4616  CB  GLN H 309     -21.008  14.423  -8.598  1.00 30.00           C  
ATOM   4617  CG  GLN H 309     -21.601  15.754  -9.124  1.00 30.00           C  
ATOM   4618  CD  GLN H 309     -23.124  15.875  -9.000  1.00 30.00           C  
ATOM   4619  OE1 GLN H 309     -23.854  14.906  -9.200  1.00 30.00           O  
ATOM   4620  NE2 GLN H 309     -23.614  17.078  -8.696  1.00 30.00           N  
ATOM   4621  H   GLN H 309     -20.307  15.599  -6.381  1.00 30.00           H  
ATOM   4622  HA  GLN H 309     -22.493  13.737  -7.168  1.00 30.00           H  
ATOM   4623  HB3 GLN H 309     -21.280  13.625  -9.290  1.00 30.00           H  
ATOM   4624  HB2 GLN H 309     -19.920  14.494  -8.649  1.00 30.00           H  
ATOM   4625  HG3 GLN H 309     -21.333  15.881 -10.173  1.00 30.00           H  
ATOM   4626  HG2 GLN H 309     -21.137  16.589  -8.596  1.00 30.00           H  
ATOM   4627 HE22 GLN H 309     -24.611  17.210  -8.612  1.00 30.00           H  
ATOM   4628 HE21 GLN H 309     -22.996  17.864  -8.534  1.00 30.00           H  
ATOM   4629  N   LYS H 310     -20.999  11.600  -7.188  1.00 30.00           N  
ATOM   4630  CA  LYS H 310     -20.376  10.332  -6.809  1.00 30.00           C  
ATOM   4631  C   LYS H 310     -20.526   9.286  -7.922  1.00 30.00           C  
ATOM   4632  O   LYS H 310     -21.581   9.194  -8.551  1.00 30.00           O  
ATOM   4633  CB  LYS H 310     -20.919   9.848  -5.440  1.00 30.00           C  
ATOM   4634  CG  LYS H 310     -22.451   9.706  -5.331  1.00 30.00           C  
ATOM   4635  CD  LYS H 310     -22.897   9.285  -3.922  1.00 30.00           C  
ATOM   4636  CE  LYS H 310     -24.424   9.195  -3.785  1.00 30.00           C  
ATOM   4637  NZ  LYS H 310     -24.828   8.809  -2.421  1.00 30.00           N1+
ATOM   4638  H   LYS H 310     -21.753  11.540  -7.858  1.00 30.00           H  
ATOM   4639  HA  LYS H 310     -19.304  10.511  -6.694  1.00 30.00           H  
ATOM   4640  HB3 LYS H 310     -20.594  10.552  -4.673  1.00 30.00           H  
ATOM   4641  HB2 LYS H 310     -20.449   8.897  -5.184  1.00 30.00           H  
ATOM   4642  HG3 LYS H 310     -22.814   8.985  -6.061  1.00 30.00           H  
ATOM   4643  HG2 LYS H 310     -22.926  10.656  -5.579  1.00 30.00           H  
ATOM   4644  HD3 LYS H 310     -22.508  10.002  -3.198  1.00 30.00           H  
ATOM   4645  HD2 LYS H 310     -22.447   8.320  -3.680  1.00 30.00           H  
ATOM   4646  HE3 LYS H 310     -24.824   8.464  -4.490  1.00 30.00           H  
ATOM   4647  HE2 LYS H 310     -24.881  10.156  -4.022  1.00 30.00           H  
ATOM   4648  HZ1 LYS H 310     -24.427   7.914  -2.183  1.00 30.00           H  
ATOM   4649  HZ2 LYS H 310     -24.497   9.510  -1.767  1.00 30.00           H  
ATOM   4650  HZ3 LYS H 310     -25.835   8.755  -2.366  1.00 30.00           H  
ATOM   4651  N   LEU H 311     -19.455   8.498  -8.106  1.00 30.00           N  
ATOM   4652  CA  LEU H 311     -19.403   7.320  -8.966  1.00 30.00           C  
ATOM   4653  C   LEU H 311     -19.984   6.145  -8.169  1.00 30.00           C  
ATOM   4654  O   LEU H 311     -19.460   5.848  -7.095  1.00 30.00           O  
ATOM   4655  CB  LEU H 311     -17.936   7.004  -9.360  1.00 30.00           C  
ATOM   4656  CG  LEU H 311     -17.228   8.035 -10.269  1.00 30.00           C  
ATOM   4657  CD1 LEU H 311     -16.855   9.337  -9.523  1.00 30.00           C  
ATOM   4658  CD2 LEU H 311     -15.990   7.400 -10.944  1.00 30.00           C  
ATOM   4659  H   LEU H 311     -18.641   8.637  -7.523  1.00 30.00           H  
ATOM   4660  HA  LEU H 311     -19.993   7.486  -9.870  1.00 30.00           H  
ATOM   4661  HB3 LEU H 311     -17.958   6.053  -9.896  1.00 30.00           H  
ATOM   4662  HB2 LEU H 311     -17.327   6.826  -8.474  1.00 30.00           H  
ATOM   4663  HG  LEU H 311     -17.918   8.304 -11.070  1.00 30.00           H  
ATOM   4664 HD11 LEU H 311     -17.594  10.115  -9.714  1.00 30.00           H  
ATOM   4665 HD12 LEU H 311     -16.804   9.190  -8.444  1.00 30.00           H  
ATOM   4666 HD13 LEU H 311     -15.892   9.744  -9.830  1.00 30.00           H  
ATOM   4667 HD21 LEU H 311     -15.088   8.004 -10.845  1.00 30.00           H  
ATOM   4668 HD22 LEU H 311     -15.751   6.422 -10.524  1.00 30.00           H  
ATOM   4669 HD23 LEU H 311     -16.164   7.258 -12.011  1.00 30.00           H  
ATOM   4670  N   VAL H 312     -21.052   5.516  -8.684  1.00 30.00           N  
ATOM   4671  CA  VAL H 312     -21.724   4.410  -8.003  1.00 30.00           C  
ATOM   4672  C   VAL H 312     -21.850   3.233  -8.983  1.00 30.00           C  
ATOM   4673  O   VAL H 312     -22.806   3.156  -9.756  1.00 30.00           O  
ATOM   4674  CB  VAL H 312     -23.118   4.805  -7.431  1.00 30.00           C  
ATOM   4675  CG1 VAL H 312     -23.753   3.663  -6.614  1.00 30.00           C  
ATOM   4676  CG2 VAL H 312     -23.044   6.065  -6.548  1.00 30.00           C  
ATOM   4677  H   VAL H 312     -21.441   5.806  -9.569  1.00 30.00           H  
ATOM   4678  HA  VAL H 312     -21.124   4.054  -7.168  1.00 30.00           H  
ATOM   4679  HB  VAL H 312     -23.790   5.038  -8.258  1.00 30.00           H  
ATOM   4680 HG11 VAL H 312     -23.896   2.754  -7.198  1.00 30.00           H  
ATOM   4681 HG12 VAL H 312     -23.122   3.407  -5.765  1.00 30.00           H  
ATOM   4682 HG13 VAL H 312     -24.731   3.951  -6.226  1.00 30.00           H  
ATOM   4683 HG21 VAL H 312     -24.014   6.302  -6.113  1.00 30.00           H  
ATOM   4684 HG22 VAL H 312     -22.333   5.941  -5.731  1.00 30.00           H  
ATOM   4685 HG23 VAL H 312     -22.735   6.933  -7.129  1.00 30.00           H  
ATOM   4686  N   PHE H 313     -20.841   2.351  -8.935  1.00 30.00           N  
ATOM   4687  CA  PHE H 313     -20.751   1.127  -9.725  1.00 30.00           C  
ATOM   4688  C   PHE H 313     -21.679   0.066  -9.113  1.00 30.00           C  
ATOM   4689  O   PHE H 313     -21.506  -0.288  -7.948  1.00 30.00           O  
ATOM   4690  CB  PHE H 313     -19.282   0.659  -9.769  1.00 30.00           C  
ATOM   4691  CG  PHE H 313     -18.316   1.658 -10.385  1.00 30.00           C  
ATOM   4692  CD1 PHE H 313     -18.276   1.838 -11.783  1.00 30.00           C  
ATOM   4693  CD2 PHE H 313     -17.550   2.514  -9.563  1.00 30.00           C  
ATOM   4694  CE1 PHE H 313     -17.447   2.806 -12.335  1.00 30.00           C  
ATOM   4695  CE2 PHE H 313     -16.725   3.473 -10.134  1.00 30.00           C  
ATOM   4696  CZ  PHE H 313     -16.671   3.615 -11.515  1.00 30.00           C  
ATOM   4697  H   PHE H 313     -20.097   2.493  -8.263  1.00 30.00           H  
ATOM   4698  HA  PHE H 313     -21.074   1.342 -10.746  1.00 30.00           H  
ATOM   4699  HB3 PHE H 313     -19.216  -0.270 -10.339  1.00 30.00           H  
ATOM   4700  HB2 PHE H 313     -18.927   0.423  -8.768  1.00 30.00           H  
ATOM   4701  HD1 PHE H 313     -18.885   1.221 -12.428  1.00 30.00           H  
ATOM   4702  HD2 PHE H 313     -17.587   2.418  -8.489  1.00 30.00           H  
ATOM   4703  HE1 PHE H 313     -17.408   2.932 -13.407  1.00 30.00           H  
ATOM   4704  HE2 PHE H 313     -16.127   4.112  -9.501  1.00 30.00           H  
ATOM   4705  HZ  PHE H 313     -16.028   4.363 -11.953  1.00 30.00           H  
ATOM   4706  N   PHE H 314     -22.670  -0.376  -9.905  1.00 30.00           N  
ATOM   4707  CA  PHE H 314     -23.810  -1.206  -9.496  1.00 30.00           C  
ATOM   4708  C   PHE H 314     -24.747  -0.460  -8.522  1.00 30.00           C  
ATOM   4709  O   PHE H 314     -24.953  -0.904  -7.391  1.00 30.00           O  
ATOM   4710  CB  PHE H 314     -23.378  -2.606  -8.988  1.00 30.00           C  
ATOM   4711  CG  PHE H 314     -22.628  -3.467  -9.993  1.00 30.00           C  
ATOM   4712  CD1 PHE H 314     -23.226  -3.827 -11.220  1.00 30.00           C  
ATOM   4713  CD2 PHE H 314     -21.332  -3.943  -9.698  1.00 30.00           C  
ATOM   4714  CE1 PHE H 314     -22.538  -4.634 -12.117  1.00 30.00           C  
ATOM   4715  CE2 PHE H 314     -20.670  -4.764 -10.603  1.00 30.00           C  
ATOM   4716  CZ  PHE H 314     -21.268  -5.102 -11.809  1.00 30.00           C  
ATOM   4717  H   PHE H 314     -22.713  -0.034 -10.854  1.00 30.00           H  
ATOM   4718  HA  PHE H 314     -24.402  -1.358 -10.399  1.00 30.00           H  
ATOM   4719  HB3 PHE H 314     -24.259  -3.170  -8.676  1.00 30.00           H  
ATOM   4720  HB2 PHE H 314     -22.767  -2.511  -8.092  1.00 30.00           H  
ATOM   4721  HD1 PHE H 314     -24.223  -3.487 -11.461  1.00 30.00           H  
ATOM   4722  HD2 PHE H 314     -20.859  -3.689  -8.760  1.00 30.00           H  
ATOM   4723  HE1 PHE H 314     -23.001  -4.911 -13.053  1.00 30.00           H  
ATOM   4724  HE2 PHE H 314     -19.690  -5.150 -10.368  1.00 30.00           H  
ATOM   4725  HZ  PHE H 314     -20.746  -5.742 -12.506  1.00 30.00           H  
ATOM   4726  N   ALA H 315     -25.309   0.661  -9.012  1.00 30.00           N  
ATOM   4727  CA  ALA H 315     -26.470   1.344  -8.429  1.00 30.00           C  
ATOM   4728  C   ALA H 315     -27.788   0.621  -8.768  1.00 30.00           C  
ATOM   4729  O   ALA H 315     -28.743   0.727  -7.999  1.00 30.00           O  
ATOM   4730  CB  ALA H 315     -26.518   2.789  -8.944  1.00 30.00           C  
ATOM   4731  H   ALA H 315     -25.030   0.988  -9.925  1.00 30.00           H  
ATOM   4732  HA  ALA H 315     -26.361   1.366  -7.343  1.00 30.00           H  
ATOM   4733  HB1 ALA H 315     -25.585   3.316  -8.749  1.00 30.00           H  
ATOM   4734  HB2 ALA H 315     -26.690   2.823 -10.021  1.00 30.00           H  
ATOM   4735  HB3 ALA H 315     -27.319   3.352  -8.464  1.00 30.00           H  
ATOM   4736  N   GLU H 316     -27.789  -0.123  -9.888  1.00 30.00           N  
ATOM   4737  CA  GLU H 316     -28.779  -1.141 -10.228  1.00 30.00           C  
ATOM   4738  C   GLU H 316     -28.173  -2.503  -9.861  1.00 30.00           C  
ATOM   4739  O   GLU H 316     -26.974  -2.716 -10.065  1.00 30.00           O  
ATOM   4740  CB  GLU H 316     -29.108  -1.083 -11.739  1.00 30.00           C  
ATOM   4741  CG  GLU H 316     -29.488   0.313 -12.289  1.00 30.00           C  
ATOM   4742  CD  GLU H 316     -30.649   1.011 -11.561  1.00 30.00           C  
ATOM   4743  OE1 GLU H 316     -31.684   0.347 -11.332  1.00 30.00           O  
ATOM   4744  OE2 GLU H 316     -30.485   2.215 -11.261  1.00 30.00           O1-
ATOM   4745  H   GLU H 316     -26.960  -0.128 -10.463  1.00 30.00           H  
ATOM   4746  HA  GLU H 316     -29.693  -0.988  -9.652  1.00 30.00           H  
ATOM   4747  HB3 GLU H 316     -29.925  -1.776 -11.947  1.00 30.00           H  
ATOM   4748  HB2 GLU H 316     -28.261  -1.458 -12.315  1.00 30.00           H  
ATOM   4749  HG3 GLU H 316     -29.765   0.218 -13.339  1.00 30.00           H  
ATOM   4750  HG2 GLU H 316     -28.606   0.956 -12.276  1.00 30.00           H  
ATOM   4751  N   ASP H 317     -29.014  -3.392  -9.314  1.00 30.00           N  
ATOM   4752  CA  ASP H 317     -28.610  -4.706  -8.810  1.00 30.00           C  
ATOM   4753  C   ASP H 317     -28.323  -5.709  -9.943  1.00 30.00           C  
ATOM   4754  O   ASP H 317     -28.863  -5.593 -11.044  1.00 30.00           O  
ATOM   4755  CB  ASP H 317     -29.620  -5.302  -7.789  1.00 30.00           C  
ATOM   4756  CG  ASP H 317     -31.045  -5.660  -8.257  1.00 30.00           C  
ATOM   4757  OD1 ASP H 317     -31.669  -6.468  -7.533  1.00 30.00           O  
ATOM   4758  OD2 ASP H 317     -31.550  -5.046  -9.224  1.00 30.00           O1-
ATOM   4759  H   ASP H 317     -29.995  -3.169  -9.212  1.00 30.00           H  
ATOM   4760  HA  ASP H 317     -27.673  -4.562  -8.269  1.00 30.00           H  
ATOM   4761  HB3 ASP H 317     -29.786  -4.551  -7.020  1.00 30.00           H  
ATOM   4762  HB2 ASP H 317     -29.165  -6.149  -7.271  1.00 30.00           H  
ATOM   4763  N   VAL H 318     -27.500  -6.708  -9.601  1.00 30.00           N  
ATOM   4764  CA  VAL H 318     -27.240  -7.909 -10.389  1.00 30.00           C  
ATOM   4765  C   VAL H 318     -27.156  -9.100  -9.415  1.00 30.00           C  
ATOM   4766  O   VAL H 318     -26.722  -8.927  -8.275  1.00 30.00           O  
ATOM   4767  CB  VAL H 318     -25.925  -7.807 -11.220  1.00 30.00           C  
ATOM   4768  CG1 VAL H 318     -26.037  -6.762 -12.345  1.00 30.00           C  
ATOM   4769  CG2 VAL H 318     -24.645  -7.572 -10.391  1.00 30.00           C  
ATOM   4770  H   VAL H 318     -27.111  -6.725  -8.668  1.00 30.00           H  
ATOM   4771  HA  VAL H 318     -28.081  -8.090 -11.063  1.00 30.00           H  
ATOM   4772  HB  VAL H 318     -25.792  -8.767 -11.722  1.00 30.00           H  
ATOM   4773 HG11 VAL H 318     -26.912  -6.946 -12.969  1.00 30.00           H  
ATOM   4774 HG12 VAL H 318     -26.118  -5.751 -11.946  1.00 30.00           H  
ATOM   4775 HG13 VAL H 318     -25.160  -6.787 -12.993  1.00 30.00           H  
ATOM   4776 HG21 VAL H 318     -23.769  -7.495 -11.037  1.00 30.00           H  
ATOM   4777 HG22 VAL H 318     -24.706  -6.648  -9.815  1.00 30.00           H  
ATOM   4778 HG23 VAL H 318     -24.449  -8.387  -9.694  1.00 30.00           H  
ATOM   4779  N   GLY H 319     -27.604 -10.283  -9.869  1.00 30.00           N  
ATOM   4780  CA  GLY H 319     -27.717 -11.481  -9.028  1.00 30.00           C  
ATOM   4781  C   GLY H 319     -26.367 -12.182  -8.803  1.00 30.00           C  
ATOM   4782  O   GLY H 319     -26.218 -12.910  -7.823  1.00 30.00           O  
ATOM   4783  H   GLY H 319     -27.955 -10.351 -10.813  1.00 30.00           H  
ATOM   4784  HA3 GLY H 319     -28.397 -12.183  -9.510  1.00 30.00           H  
ATOM   4785  HA2 GLY H 319     -28.160 -11.224  -8.064  1.00 30.00           H  
ATOM   4786  N   SER H 320     -25.388 -11.948  -9.689  1.00 30.00           N  
ATOM   4787  CA  SER H 320     -24.022 -12.455  -9.609  1.00 30.00           C  
ATOM   4788  C   SER H 320     -23.095 -11.543 -10.427  1.00 30.00           C  
ATOM   4789  O   SER H 320     -23.566 -10.702 -11.195  1.00 30.00           O  
ATOM   4790  CB  SER H 320     -23.969 -13.943 -10.036  1.00 30.00           C  
ATOM   4791  OG  SER H 320     -24.182 -14.123 -11.422  1.00 30.00           O  
ATOM   4792  H   SER H 320     -25.563 -11.317 -10.458  1.00 30.00           H  
ATOM   4793  HA  SER H 320     -23.703 -12.391  -8.569  1.00 30.00           H  
ATOM   4794  HB3 SER H 320     -24.693 -14.540  -9.480  1.00 30.00           H  
ATOM   4795  HB2 SER H 320     -22.990 -14.360  -9.803  1.00 30.00           H  
ATOM   4796  HG  SER H 320     -25.097 -13.904 -11.618  1.00 30.00           H  
ATOM   4797  N   ASN H 321     -21.785 -11.739 -10.244  1.00 30.00           N  
ATOM   4798  CA  ASN H 321     -20.738 -11.034 -10.974  1.00 30.00           C  
ATOM   4799  C   ASN H 321     -19.570 -12.003 -11.213  1.00 30.00           C  
ATOM   4800  O   ASN H 321     -19.340 -12.903 -10.402  1.00 30.00           O  
ATOM   4801  CB  ASN H 321     -20.314  -9.782 -10.170  1.00 30.00           C  
ATOM   4802  CG  ASN H 321     -19.421  -8.812 -10.951  1.00 30.00           C  
ATOM   4803  OD1 ASN H 321     -19.769  -8.388 -12.050  1.00 30.00           O  
ATOM   4804  ND2 ASN H 321     -18.266  -8.457 -10.386  1.00 30.00           N  
ATOM   4805  H   ASN H 321     -21.468 -12.447  -9.592  1.00 30.00           H  
ATOM   4806  HA  ASN H 321     -21.097 -10.736 -11.962  1.00 30.00           H  
ATOM   4807  HB3 ASN H 321     -19.839 -10.084  -9.241  1.00 30.00           H  
ATOM   4808  HB2 ASN H 321     -21.202  -9.216  -9.886  1.00 30.00           H  
ATOM   4809 HD22 ASN H 321     -17.641  -7.825 -10.863  1.00 30.00           H  
ATOM   4810 HD21 ASN H 321     -18.017  -8.811  -9.471  1.00 30.00           H  
ATOM   4811  N   LYS H 322     -18.850 -11.790 -12.325  1.00 30.00           N  
ATOM   4812  CA  LYS H 322     -17.695 -12.598 -12.718  1.00 30.00           C  
ATOM   4813  C   LYS H 322     -16.561 -11.779 -13.361  1.00 30.00           C  
ATOM   4814  O   LYS H 322     -15.476 -12.331 -13.550  1.00 30.00           O  
ATOM   4815  CB  LYS H 322     -18.154 -13.793 -13.580  1.00 30.00           C  
ATOM   4816  CG  LYS H 322     -18.751 -13.417 -14.946  1.00 30.00           C  
ATOM   4817  CD  LYS H 322     -19.113 -14.656 -15.775  1.00 30.00           C  
ATOM   4818  CE  LYS H 322     -19.597 -14.291 -17.186  1.00 30.00           C  
ATOM   4819  NZ  LYS H 322     -19.849 -15.490 -18.005  1.00 30.00           N1+
ATOM   4820  H   LYS H 322     -19.109 -11.038 -12.947  1.00 30.00           H  
ATOM   4821  HA  LYS H 322     -17.252 -13.008 -11.816  1.00 30.00           H  
ATOM   4822  HB3 LYS H 322     -18.877 -14.387 -13.019  1.00 30.00           H  
ATOM   4823  HB2 LYS H 322     -17.297 -14.448 -13.744  1.00 30.00           H  
ATOM   4824  HG3 LYS H 322     -18.041 -12.810 -15.509  1.00 30.00           H  
ATOM   4825  HG2 LYS H 322     -19.640 -12.800 -14.807  1.00 30.00           H  
ATOM   4826  HD3 LYS H 322     -19.886 -15.223 -15.253  1.00 30.00           H  
ATOM   4827  HD2 LYS H 322     -18.242 -15.310 -15.839  1.00 30.00           H  
ATOM   4828  HE3 LYS H 322     -18.850 -13.682 -17.696  1.00 30.00           H  
ATOM   4829  HE2 LYS H 322     -20.512 -13.699 -17.132  1.00 30.00           H  
ATOM   4830  HZ1 LYS H 322     -20.561 -16.057 -17.567  1.00 30.00           H  
ATOM   4831  HZ2 LYS H 322     -20.162 -15.211 -18.924  1.00 30.00           H  
ATOM   4832  HZ3 LYS H 322     -18.998 -16.027 -18.091  1.00 30.00           H  
ATOM   4833  N   GLY H 323     -16.808 -10.493 -13.654  1.00 30.00           N  
ATOM   4834  CA  GLY H 323     -15.802  -9.576 -14.165  1.00 30.00           C  
ATOM   4835  C   GLY H 323     -16.418  -8.178 -14.119  1.00 30.00           C  
ATOM   4836  O   GLY H 323     -17.475  -7.950 -14.708  1.00 30.00           O  
ATOM   4837  H   GLY H 323     -17.717 -10.097 -13.467  1.00 30.00           H  
ATOM   4838  HA3 GLY H 323     -15.549  -9.831 -15.195  1.00 30.00           H  
ATOM   4839  HA2 GLY H 323     -14.888  -9.625 -13.573  1.00 30.00           H  
ATOM   4840  N   ALA H 324     -15.730  -7.243 -13.448  1.00 30.00           N  
ATOM   4841  CA  ALA H 324     -16.106  -5.835 -13.338  1.00 30.00           C  
ATOM   4842  C   ALA H 324     -14.850  -5.048 -12.950  1.00 30.00           C  
ATOM   4843  O   ALA H 324     -14.573  -4.890 -11.762  1.00 30.00           O  
ATOM   4844  CB  ALA H 324     -17.258  -5.657 -12.328  1.00 30.00           C  
ATOM   4845  H   ALA H 324     -14.870  -7.502 -12.981  1.00 30.00           H  
ATOM   4846  HA  ALA H 324     -16.443  -5.477 -14.313  1.00 30.00           H  
ATOM   4847  HB1 ALA H 324     -18.167  -6.152 -12.671  1.00 30.00           H  
ATOM   4848  HB2 ALA H 324     -17.005  -6.068 -11.351  1.00 30.00           H  
ATOM   4849  HB3 ALA H 324     -17.500  -4.603 -12.189  1.00 30.00           H  
ATOM   4850  N   ILE H 325     -14.088  -4.626 -13.972  1.00 30.00           N  
ATOM   4851  CA  ILE H 325     -12.765  -4.018 -13.832  1.00 30.00           C  
ATOM   4852  C   ILE H 325     -12.861  -2.491 -14.028  1.00 30.00           C  
ATOM   4853  O   ILE H 325     -13.401  -2.039 -15.038  1.00 30.00           O  
ATOM   4854  CB  ILE H 325     -11.761  -4.627 -14.859  1.00 30.00           C  
ATOM   4855  CG1 ILE H 325     -11.617  -6.159 -14.653  1.00 30.00           C  
ATOM   4856  CG2 ILE H 325     -10.363  -3.968 -14.801  1.00 30.00           C  
ATOM   4857  CD1 ILE H 325     -12.507  -7.018 -15.565  1.00 30.00           C  
ATOM   4858  H   ILE H 325     -14.396  -4.786 -14.920  1.00 30.00           H  
ATOM   4859  HA  ILE H 325     -12.371  -4.221 -12.838  1.00 30.00           H  
ATOM   4860  HB  ILE H 325     -12.148  -4.456 -15.866  1.00 30.00           H  
ATOM   4861 HG13 ILE H 325     -11.802  -6.428 -13.614  1.00 30.00           H  
ATOM   4862 HG12 ILE H 325     -10.587  -6.455 -14.844  1.00 30.00           H  
ATOM   4863 HG21 ILE H 325      -9.682  -4.429 -15.517  1.00 30.00           H  
ATOM   4864 HG22 ILE H 325     -10.388  -2.906 -15.046  1.00 30.00           H  
ATOM   4865 HG23 ILE H 325      -9.919  -4.071 -13.811  1.00 30.00           H  
ATOM   4866 HD11 ILE H 325     -13.530  -6.647 -15.616  1.00 30.00           H  
ATOM   4867 HD12 ILE H 325     -12.112  -7.041 -16.581  1.00 30.00           H  
ATOM   4868 HD13 ILE H 325     -12.548  -8.046 -15.204  1.00 30.00           H  
ATOM   4869  N   ILE H 326     -12.343  -1.740 -13.041  1.00 30.00           N  
ATOM   4870  CA  ILE H 326     -12.405  -0.279 -12.940  1.00 30.00           C  
ATOM   4871  C   ILE H 326     -10.988   0.274 -12.677  1.00 30.00           C  
ATOM   4872  O   ILE H 326     -10.212  -0.348 -11.949  1.00 30.00           O  
ATOM   4873  CB  ILE H 326     -13.325   0.155 -11.748  1.00 30.00           C  
ATOM   4874  CG1 ILE H 326     -14.785  -0.336 -11.911  1.00 30.00           C  
ATOM   4875  CG2 ILE H 326     -13.328   1.674 -11.444  1.00 30.00           C  
ATOM   4876  CD1 ILE H 326     -15.516  -0.516 -10.574  1.00 30.00           C  
ATOM   4877  H   ILE H 326     -11.933  -2.206 -12.242  1.00 30.00           H  
ATOM   4878  HA  ILE H 326     -12.784   0.154 -13.868  1.00 30.00           H  
ATOM   4879  HB  ILE H 326     -12.935  -0.335 -10.856  1.00 30.00           H  
ATOM   4880 HG13 ILE H 326     -14.824  -1.298 -12.418  1.00 30.00           H  
ATOM   4881 HG12 ILE H 326     -15.342   0.350 -12.551  1.00 30.00           H  
ATOM   4882 HG21 ILE H 326     -14.020   1.920 -10.640  1.00 30.00           H  
ATOM   4883 HG22 ILE H 326     -12.354   2.038 -11.118  1.00 30.00           H  
ATOM   4884 HG23 ILE H 326     -13.628   2.251 -12.320  1.00 30.00           H  
ATOM   4885 HD11 ILE H 326     -14.964  -1.185  -9.913  1.00 30.00           H  
ATOM   4886 HD12 ILE H 326     -15.648   0.430 -10.052  1.00 30.00           H  
ATOM   4887 HD13 ILE H 326     -16.505  -0.948 -10.727  1.00 30.00           H  
ATOM   4888  N   GLY H 327     -10.696   1.457 -13.238  1.00 30.00           N  
ATOM   4889  CA  GLY H 327      -9.463   2.190 -12.968  1.00 30.00           C  
ATOM   4890  C   GLY H 327      -9.452   3.500 -13.764  1.00 30.00           C  
ATOM   4891  O   GLY H 327     -10.322   3.743 -14.602  1.00 30.00           O  
ATOM   4892  H   GLY H 327     -11.371   1.918 -13.833  1.00 30.00           H  
ATOM   4893  HA3 GLY H 327      -8.589   1.589 -13.227  1.00 30.00           H  
ATOM   4894  HA2 GLY H 327      -9.410   2.421 -11.908  1.00 30.00           H  
ATOM   4895  N   LEU H 328      -8.428   4.332 -13.508  1.00 30.00           N  
ATOM   4896  CA  LEU H 328      -8.108   5.538 -14.288  1.00 30.00           C  
ATOM   4897  C   LEU H 328      -7.303   5.206 -15.564  1.00 30.00           C  
ATOM   4898  O   LEU H 328      -7.236   6.036 -16.470  1.00 30.00           O  
ATOM   4899  CB  LEU H 328      -7.321   6.541 -13.413  1.00 30.00           C  
ATOM   4900  CG  LEU H 328      -7.998   6.969 -12.090  1.00 30.00           C  
ATOM   4901  CD1 LEU H 328      -7.072   7.925 -11.315  1.00 30.00           C  
ATOM   4902  CD2 LEU H 328      -9.402   7.577 -12.305  1.00 30.00           C  
ATOM   4903  H   LEU H 328      -7.744   4.074 -12.809  1.00 30.00           H  
ATOM   4904  HA  LEU H 328      -9.038   6.003 -14.615  1.00 30.00           H  
ATOM   4905  HB3 LEU H 328      -7.128   7.436 -14.004  1.00 30.00           H  
ATOM   4906  HB2 LEU H 328      -6.341   6.122 -13.181  1.00 30.00           H  
ATOM   4907  HG  LEU H 328      -8.127   6.084 -11.468  1.00 30.00           H  
ATOM   4908 HD11 LEU H 328      -6.352   8.399 -11.980  1.00 30.00           H  
ATOM   4909 HD12 LEU H 328      -7.607   8.735 -10.821  1.00 30.00           H  
ATOM   4910 HD13 LEU H 328      -6.512   7.393 -10.546  1.00 30.00           H  
ATOM   4911 HD21 LEU H 328      -9.605   7.785 -13.355  1.00 30.00           H  
ATOM   4912 HD22 LEU H 328     -10.175   6.894 -11.952  1.00 30.00           H  
ATOM   4913 HD23 LEU H 328      -9.545   8.519 -11.777  1.00 30.00           H  
ATOM   4914  N   MET H 329      -6.734   3.993 -15.605  1.00 30.00           N  
ATOM   4915  CA  MET H 329      -6.092   3.352 -16.744  1.00 30.00           C  
ATOM   4916  C   MET H 329      -6.185   1.840 -16.490  1.00 30.00           C  
ATOM   4917  O   MET H 329      -5.940   1.397 -15.366  1.00 30.00           O  
ATOM   4918  CB  MET H 329      -4.653   3.885 -16.937  1.00 30.00           C  
ATOM   4919  CG  MET H 329      -3.700   3.667 -15.751  1.00 30.00           C  
ATOM   4920  SD  MET H 329      -2.166   4.626 -15.839  1.00 30.00           S  
ATOM   4921  CE  MET H 329      -2.777   6.214 -15.216  1.00 30.00           C  
ATOM   4922  H   MET H 329      -6.821   3.401 -14.791  1.00 30.00           H  
ATOM   4923  HA  MET H 329      -6.673   3.586 -17.639  1.00 30.00           H  
ATOM   4924  HB3 MET H 329      -4.702   4.949 -17.163  1.00 30.00           H  
ATOM   4925  HB2 MET H 329      -4.221   3.422 -17.825  1.00 30.00           H  
ATOM   4926  HG3 MET H 329      -3.439   2.613 -15.670  1.00 30.00           H  
ATOM   4927  HG2 MET H 329      -4.195   3.938 -14.821  1.00 30.00           H  
ATOM   4928  HE1 MET H 329      -3.619   6.572 -15.807  1.00 30.00           H  
ATOM   4929  HE2 MET H 329      -3.111   6.114 -14.184  1.00 30.00           H  
ATOM   4930  HE3 MET H 329      -1.986   6.961 -15.260  1.00 30.00           H  
ATOM   4931  N   VAL H 330      -6.613   1.097 -17.522  1.00 30.00           N  
ATOM   4932  CA  VAL H 330      -7.060  -0.294 -17.420  1.00 30.00           C  
ATOM   4933  C   VAL H 330      -6.581  -1.112 -18.635  1.00 30.00           C  
ATOM   4934  O   VAL H 330      -7.346  -1.384 -19.560  1.00 30.00           O  
ATOM   4935  CB  VAL H 330      -8.609  -0.397 -17.227  1.00 30.00           C  
ATOM   4936  CG1 VAL H 330      -9.036  -0.047 -15.793  1.00 30.00           C  
ATOM   4937  CG2 VAL H 330      -9.453   0.424 -18.228  1.00 30.00           C  
ATOM   4938  H   VAL H 330      -6.781   1.542 -18.413  1.00 30.00           H  
ATOM   4939  HA  VAL H 330      -6.585  -0.763 -16.562  1.00 30.00           H  
ATOM   4940  HB  VAL H 330      -8.891  -1.443 -17.364  1.00 30.00           H  
ATOM   4941 HG11 VAL H 330      -8.524  -0.667 -15.057  1.00 30.00           H  
ATOM   4942 HG12 VAL H 330      -8.825   0.996 -15.562  1.00 30.00           H  
ATOM   4943 HG13 VAL H 330     -10.106  -0.205 -15.654  1.00 30.00           H  
ATOM   4944 HG21 VAL H 330      -9.197   1.483 -18.203  1.00 30.00           H  
ATOM   4945 HG22 VAL H 330      -9.343   0.074 -19.252  1.00 30.00           H  
ATOM   4946 HG23 VAL H 330     -10.515   0.345 -17.991  1.00 30.00           H  
ATOM   4947  N   GLY H 331      -5.290  -1.478 -18.608  1.00 30.00           N  
ATOM   4948  CA  GLY H 331      -4.630  -2.224 -19.679  1.00 30.00           C  
ATOM   4949  C   GLY H 331      -4.513  -3.714 -19.328  1.00 30.00           C
[truncated: 361,079 more chars]
