# Supplementary material for: Identification of potential aggregation hotspots on Aβ42 fibrils blocked by the anti-amyloid chaperone-like BRICHOS domain
Source: Nat Commun. 2024 Feb 1;15:965. doi: 10.1038/s41467-024-45192-4 (PMC10834949; doi:10.1038/s41467-024-45192-4)
Supplement: Supplementary file 4 — Supplementary Data 1 [file 41467_2024_45192_MOESM4_ESM.zip › supporting_data_pdb/ab42/ab42_5.pdb]

ATOM      1  N   ASP A   1      35.402  13.884  13.507  1.00110.00           N  
ATOM      2  CA  ASP A   1      34.851  12.896  12.557  1.00110.00           C  
ATOM      3  C   ASP A   1      35.131  11.452  13.059  1.00110.00           C  
ATOM      4  O   ASP A   1      34.284  10.580  12.858  1.00110.00           O  
ATOM      5  CB  ASP A   1      35.342  13.142  11.101  1.00110.00           C  
ATOM      6  CG  ASP A   1      34.665  12.331   9.977  1.00110.00           C  
ATOM      7  OD1 ASP A   1      35.340  12.135   8.943  1.00110.00           O  
ATOM      8  OD2 ASP A   1      33.445  12.064  10.079  1.00110.00           O1-
ATOM      9  H1  ASP A   1      36.382  14.067  13.350  1.00110.00           H  
ATOM     10  H2  ASP A   1      35.276  13.605  14.470  1.00110.00           H  
ATOM     11  HA  ASP A   1      33.765  13.014  12.565  1.00110.00           H  
ATOM     12  HB3 ASP A   1      36.421  12.978  11.055  1.00110.00           H  
ATOM     13  HB2 ASP A   1      35.196  14.195  10.852  1.00110.00           H  
ATOM     14  N   ALA A   2      36.327  11.207  13.632  1.00110.00           N  
ATOM     15  CA  ALA A   2      36.795   9.912  14.130  1.00110.00           C  
ATOM     16  C   ALA A   2      35.976   9.422  15.338  1.00110.00           C  
ATOM     17  O   ALA A   2      36.262   9.803  16.474  1.00110.00           O  
ATOM     18  CB  ALA A   2      38.293  10.025  14.463  1.00110.00           C  
ATOM     19  H   ALA A   2      36.973  11.974  13.743  1.00110.00           H  
ATOM     20  HA  ALA A   2      36.690   9.184  13.324  1.00110.00           H  
ATOM     21  HB1 ALA A   2      38.485  10.798  15.208  1.00110.00           H  
ATOM     22  HB2 ALA A   2      38.682   9.084  14.853  1.00110.00           H  
ATOM     23  HB3 ALA A   2      38.873  10.273  13.573  1.00110.00           H  
ATOM     24  N   GLU A   3      34.958   8.598  15.047  1.00110.00           N  
ATOM     25  CA  GLU A   3      34.018   8.045  16.015  1.00110.00           C  
ATOM     26  C   GLU A   3      34.653   6.842  16.734  1.00110.00           C  
ATOM     27  O   GLU A   3      35.065   5.890  16.071  1.00110.00           O  
ATOM     28  CB  GLU A   3      32.730   7.654  15.248  1.00110.00           C  
ATOM     29  CG  GLU A   3      31.513   7.254  16.118  1.00110.00           C  
ATOM     30  CD  GLU A   3      30.726   8.412  16.762  1.00110.00           C  
ATOM     31  OE1 GLU A   3      31.160   9.582  16.661  1.00110.00           O  
ATOM     32  OE2 GLU A   3      29.670   8.102  17.356  1.00110.00           O1-
ATOM     33  H   GLU A   3      34.777   8.369  14.080  1.00110.00           H  
ATOM     34  HA  GLU A   3      33.779   8.820  16.746  1.00110.00           H  
ATOM     35  HB3 GLU A   3      32.954   6.815  14.589  1.00110.00           H  
ATOM     36  HB2 GLU A   3      32.445   8.460  14.570  1.00110.00           H  
ATOM     37  HG3 GLU A   3      31.825   6.568  16.904  1.00110.00           H  
ATOM     38  HG2 GLU A   3      30.817   6.693  15.493  1.00110.00           H  
ATOM     39  N   PHE A   4      34.712   6.910  18.073  1.00110.00           N  
ATOM     40  CA  PHE A   4      35.199   5.832  18.942  1.00110.00           C  
ATOM     41  C   PHE A   4      34.102   4.814  19.317  1.00110.00           C  
ATOM     42  O   PHE A   4      34.434   3.682  19.669  1.00110.00           O  
ATOM     43  CB  PHE A   4      35.896   6.439  20.182  1.00110.00           C  
ATOM     44  CG  PHE A   4      35.065   7.397  21.025  1.00110.00           C  
ATOM     45  CD1 PHE A   4      35.044   8.774  20.715  1.00110.00           C  
ATOM     46  CD2 PHE A   4      34.190   6.906  22.018  1.00110.00           C  
ATOM     47  CE1 PHE A   4      34.217   9.634  21.425  1.00110.00           C  
ATOM     48  CE2 PHE A   4      33.368   7.782  22.714  1.00110.00           C  
ATOM     49  CZ  PHE A   4      33.387   9.141  22.423  1.00110.00           C  
ATOM     50  H   PHE A   4      34.373   7.737  18.544  1.00110.00           H  
ATOM     51  HA  PHE A   4      35.962   5.269  18.402  1.00110.00           H  
ATOM     52  HB3 PHE A   4      36.803   6.955  19.863  1.00110.00           H  
ATOM     53  HB2 PHE A   4      36.236   5.633  20.833  1.00110.00           H  
ATOM     54  HD1 PHE A   4      35.673   9.166  19.928  1.00110.00           H  
ATOM     55  HD2 PHE A   4      34.155   5.849  22.238  1.00110.00           H  
ATOM     56  HE1 PHE A   4      34.213  10.690  21.194  1.00110.00           H  
ATOM     57  HE2 PHE A   4      32.707   7.404  23.480  1.00110.00           H  
ATOM     58  HZ  PHE A   4      32.742   9.815  22.968  1.00110.00           H  
ATOM     59  N   ARG A   5      32.828   5.228  19.218  1.00110.00           N  
ATOM     60  CA  ARG A   5      31.641   4.404  19.438  1.00110.00           C  
ATOM     61  C   ARG A   5      31.374   3.489  18.226  1.00110.00           C  
ATOM     62  O   ARG A   5      31.519   3.935  17.090  1.00110.00           O  
ATOM     63  CB  ARG A   5      30.468   5.366  19.713  1.00110.00           C  
ATOM     64  CG  ARG A   5      29.113   4.690  19.958  1.00110.00           C  
ATOM     65  CD  ARG A   5      27.976   5.702  20.151  1.00110.00           C  
ATOM     66  NE  ARG A   5      26.684   5.006  20.180  1.00110.00           N  
ATOM     67  CZ  ARG A   5      25.452   5.514  20.025  1.00110.00           C  
ATOM     68  NH1 ARG A   5      25.227   6.825  19.849  1.00110.00           N  
ATOM     69  NH2 ARG A   5      24.424   4.661  20.040  1.00110.00           N1+
ATOM     70  H   ARG A   5      32.649   6.174  18.915  1.00110.00           H  
ATOM     71  HA  ARG A   5      31.801   3.785  20.322  1.00110.00           H  
ATOM     72  HB3 ARG A   5      30.363   6.036  18.862  1.00110.00           H  
ATOM     73  HB2 ARG A   5      30.710   6.001  20.567  1.00110.00           H  
ATOM     74  HG3 ARG A   5      29.224   4.116  20.880  1.00110.00           H  
ATOM     75  HG2 ARG A   5      28.852   3.970  19.184  1.00110.00           H  
ATOM     76  HD3 ARG A   5      28.018   6.510  19.421  1.00110.00           H  
ATOM     77  HD2 ARG A   5      28.074   6.155  21.138  1.00110.00           H  
ATOM     78  HE  ARG A   5      26.754   3.997  20.259  1.00110.00           H  
ATOM     79 HH12 ARG A   5      24.286   7.175  19.738  1.00110.00           H  
ATOM     80 HH11 ARG A   5      26.006   7.466  19.820  1.00110.00           H  
ATOM     81 HH22 ARG A   5      23.475   4.980  19.884  1.00110.00           H  
ATOM     82 HH21 ARG A   5      24.591   3.666  20.135  1.00110.00           H  
ATOM     83  N   HIS A   6      30.970   2.237  18.491  1.00110.00           N  
ATOM     84  CA  HIS A   6      30.777   1.191  17.479  1.00110.00           C  
ATOM     85  C   HIS A   6      29.390   1.170  16.804  1.00110.00           C  
ATOM     86  O   HIS A   6      29.165   0.284  15.983  1.00110.00           O  
ATOM     87  CB  HIS A   6      31.085  -0.181  18.118  1.00110.00           C  
ATOM     88  CG  HIS A   6      32.479  -0.325  18.674  1.00110.00           C  
ATOM     89  ND1 HIS A   6      33.611  -0.292  17.878  1.00110.00           N  
ATOM     90  CD2 HIS A   6      32.934  -0.512  19.961  1.00110.00           C  
ATOM     91  CE1 HIS A   6      34.663  -0.454  18.686  1.00110.00           C  
ATOM     92  NE2 HIS A   6      34.329  -0.592  19.963  1.00110.00           N  
ATOM     93  H   HIS A   6      30.854   1.944  19.451  1.00110.00           H  
ATOM     94  HA  HIS A   6      31.500   1.351  16.676  1.00110.00           H  
ATOM     95  HB3 HIS A   6      30.950  -0.981  17.388  1.00110.00           H  
ATOM     96  HB2 HIS A   6      30.374  -0.382  18.921  1.00110.00           H  
ATOM     97  HD1 HIS A   6      33.638  -0.179  16.876  1.00110.00           H  
ATOM     98  HD2 HIS A   6      32.371  -0.594  20.879  1.00110.00           H  
ATOM     99  HE1 HIS A   6      35.684  -0.473  18.334  1.00110.00           H  
ATOM    100  N   ASP A   7      28.478   2.098  17.135  1.00110.00           N  
ATOM    101  CA  ASP A   7      27.096   2.073  16.641  1.00110.00           C  
ATOM    102  C   ASP A   7      26.514   3.492  16.502  1.00110.00           C  
ATOM    103  O   ASP A   7      27.179   4.478  16.823  1.00110.00           O  
ATOM    104  CB  ASP A   7      26.156   1.131  17.453  1.00110.00           C  
ATOM    105  CG  ASP A   7      25.875   1.499  18.923  1.00110.00           C  
ATOM    106  OD1 ASP A   7      26.822   1.877  19.648  1.00110.00           O  
ATOM    107  OD2 ASP A   7      24.709   1.311  19.334  1.00110.00           O1-
ATOM    108  H   ASP A   7      28.701   2.817  17.806  1.00110.00           H  
ATOM    109  HA  ASP A   7      27.116   1.697  15.617  1.00110.00           H  
ATOM    110  HB3 ASP A   7      26.613   0.141  17.480  1.00110.00           H  
ATOM    111  HB2 ASP A   7      25.220   0.982  16.912  1.00110.00           H  
ATOM    112  N   SER A   8      25.266   3.547  16.008  1.00110.00           N  
ATOM    113  CA  SER A   8      24.480   4.760  15.798  1.00110.00           C  
ATOM    114  C   SER A   8      22.987   4.446  16.009  1.00110.00           C  
ATOM    115  O   SER A   8      22.553   3.322  15.750  1.00110.00           O  
ATOM    116  CB  SER A   8      24.788   5.311  14.388  1.00110.00           C  
ATOM    117  OG  SER A   8      24.105   6.519  14.116  1.00110.00           O  
ATOM    118  H   SER A   8      24.790   2.687  15.777  1.00110.00           H  
ATOM    119  HA  SER A   8      24.773   5.502  16.544  1.00110.00           H  
ATOM    120  HB3 SER A   8      24.517   4.580  13.628  1.00110.00           H  
ATOM    121  HB2 SER A   8      25.857   5.495  14.282  1.00110.00           H  
ATOM    122  HG  SER A   8      24.528   7.228  14.606  1.00110.00           H  
ATOM    123  N   GLY A   9      22.234   5.458  16.475  1.00110.00           N  
ATOM    124  CA  GLY A   9      20.823   5.349  16.852  1.00110.00           C  
ATOM    125  C   GLY A   9      20.696   4.927  18.324  1.00110.00           C  
ATOM    126  O   GLY A   9      21.661   5.012  19.082  1.00110.00           O  
ATOM    127  H   GLY A   9      22.672   6.353  16.638  1.00110.00           H  
ATOM    128  HA3 GLY A   9      20.291   4.647  16.209  1.00110.00           H  
ATOM    129  HA2 GLY A   9      20.363   6.328  16.723  1.00110.00           H  
ATOM    130  N   TYR A  10      19.495   4.491  18.737  1.00110.00           N  
ATOM    131  CA  TYR A  10      19.228   3.933  20.069  1.00110.00           C  
ATOM    132  C   TYR A  10      17.897   3.167  20.085  1.00110.00           C  
ATOM    133  O   TYR A  10      17.036   3.406  19.237  1.00110.00           O  
ATOM    134  CB  TYR A  10      19.317   5.006  21.185  1.00110.00           C  
ATOM    135  CG  TYR A  10      18.414   6.223  21.060  1.00110.00           C  
ATOM    136  CD1 TYR A  10      18.923   7.429  20.534  1.00110.00           C  
ATOM    137  CD2 TYR A  10      17.080   6.171  21.516  1.00110.00           C  
ATOM    138  CE1 TYR A  10      18.107   8.575  20.473  1.00110.00           C  
ATOM    139  CE2 TYR A  10      16.261   7.314  21.447  1.00110.00           C  
ATOM    140  CZ  TYR A  10      16.776   8.519  20.929  1.00110.00           C  
ATOM    141  OH  TYR A  10      15.988   9.629  20.859  1.00110.00           O  
ATOM    142  H   TYR A  10      18.718   4.458  18.091  1.00110.00           H  
ATOM    143  HA  TYR A  10      20.007   3.192  20.261  1.00110.00           H  
ATOM    144  HB3 TYR A  10      20.344   5.359  21.275  1.00110.00           H  
ATOM    145  HB2 TYR A  10      19.109   4.539  22.149  1.00110.00           H  
ATOM    146  HD1 TYR A  10      19.944   7.483  20.185  1.00110.00           H  
ATOM    147  HD2 TYR A  10      16.685   5.253  21.926  1.00110.00           H  
ATOM    148  HE1 TYR A  10      18.505   9.498  20.081  1.00110.00           H  
ATOM    149  HE2 TYR A  10      15.241   7.265  21.797  1.00110.00           H  
ATOM    150  HH  TYR A  10      15.091   9.480  21.169  1.00110.00           H  
ATOM    151  N   GLU A  11      17.767   2.245  21.054  1.00110.00           N  
ATOM    152  CA  GLU A  11      16.617   1.355  21.207  1.00110.00           C  
ATOM    153  C   GLU A  11      15.394   2.080  21.797  1.00110.00           C  
ATOM    154  O   GLU A  11      15.343   2.315  23.004  1.00110.00           O  
ATOM    155  CB  GLU A  11      17.038   0.113  22.031  1.00110.00           C  
ATOM    156  CG  GLU A  11      15.925  -0.929  22.304  1.00110.00           C  
ATOM    157  CD  GLU A  11      15.307  -1.517  21.027  1.00110.00           C  
ATOM    158  OE1 GLU A  11      14.124  -1.205  20.763  1.00110.00           O  
ATOM    159  OE2 GLU A  11      16.029  -2.267  20.333  1.00110.00           O1-
ATOM    160  H   GLU A  11      18.514   2.112  21.720  1.00110.00           H  
ATOM    161  HA  GLU A  11      16.351   1.001  20.208  1.00110.00           H  
ATOM    162  HB3 GLU A  11      17.450   0.438  22.987  1.00110.00           H  
ATOM    163  HB2 GLU A  11      17.864  -0.385  21.520  1.00110.00           H  
ATOM    164  HG3 GLU A  11      15.145  -0.497  22.933  1.00110.00           H  
ATOM    165  HG2 GLU A  11      16.343  -1.750  22.888  1.00110.00           H  
ATOM    166  N   VAL A  12      14.430   2.376  20.916  1.00 30.00           N  
ATOM    167  CA  VAL A  12      13.077   2.834  21.222  1.00 30.00           C  
ATOM    168  C   VAL A  12      12.142   2.379  20.086  1.00 30.00           C  
ATOM    169  O   VAL A  12      12.592   2.191  18.955  1.00 30.00           O  
ATOM    170  CB  VAL A  12      12.952   4.385  21.364  1.00 30.00           C  
ATOM    171  CG1 VAL A  12      13.487   4.907  22.706  1.00 30.00           C  
ATOM    172  CG2 VAL A  12      13.550   5.182  20.188  1.00 30.00           C  
ATOM    173  H   VAL A  12      14.580   2.144  19.944  1.00 30.00           H  
ATOM    174  HA  VAL A  12      12.744   2.350  22.142  1.00 30.00           H  
ATOM    175  HB  VAL A  12      11.887   4.623  21.377  1.00 30.00           H  
ATOM    176 HG11 VAL A  12      13.043   4.370  23.544  1.00 30.00           H  
ATOM    177 HG12 VAL A  12      14.568   4.803  22.778  1.00 30.00           H  
ATOM    178 HG13 VAL A  12      13.254   5.964  22.835  1.00 30.00           H  
ATOM    179 HG21 VAL A  12      14.626   5.028  20.131  1.00 30.00           H  
ATOM    180 HG22 VAL A  12      13.122   4.894  19.230  1.00 30.00           H  
ATOM    181 HG23 VAL A  12      13.377   6.252  20.308  1.00 30.00           H  
ATOM    182  N   HIS A  13      10.849   2.245  20.412  1.00 30.00           N  
ATOM    183  CA  HIS A  13       9.775   1.982  19.458  1.00 30.00           C  
ATOM    184  C   HIS A  13       8.460   2.567  19.990  1.00 30.00           C  
ATOM    185  O   HIS A  13       8.314   2.781  21.195  1.00 30.00           O  
ATOM    186  CB  HIS A  13       9.665   0.475  19.130  1.00 30.00           C  
ATOM    187  CG  HIS A  13       9.187  -0.425  20.243  1.00 30.00           C  
ATOM    188  ND1 HIS A  13      10.006  -0.855  21.273  1.00 30.00           N  
ATOM    189  CD2 HIS A  13       7.958  -1.003  20.479  1.00 30.00           C  
ATOM    190  CE1 HIS A  13       9.264  -1.635  22.064  1.00 30.00           C  
ATOM    191  NE2 HIS A  13       8.010  -1.769  21.646  1.00 30.00           N  
ATOM    192  H   HIS A  13      10.548   2.418  21.361  1.00 30.00           H  
ATOM    193  HA  HIS A  13      10.003   2.503  18.528  1.00 30.00           H  
ATOM    194  HB3 HIS A  13      10.625   0.099  18.778  1.00 30.00           H  
ATOM    195  HB2 HIS A  13       8.978   0.349  18.295  1.00 30.00           H  
ATOM    196  HD1 HIS A  13      10.985  -0.635  21.394  1.00 30.00           H  
ATOM    197  HD2 HIS A  13       7.047  -0.924  19.906  1.00 30.00           H  
ATOM    198  HE1 HIS A  13       9.648  -2.115  22.952  1.00 30.00           H  
ATOM    199  N   HIS A  14       7.522   2.795  19.063  1.00 30.00           N  
ATOM    200  CA  HIS A  14       6.181   3.308  19.338  1.00 30.00           C  
ATOM    201  C   HIS A  14       5.180   2.818  18.278  1.00 30.00           C  
ATOM    202  O   HIS A  14       4.257   3.543  17.921  1.00 30.00           O  
ATOM    203  CB  HIS A  14       6.194   4.841  19.586  1.00 30.00           C  
ATOM    204  CG  HIS A  14       6.851   5.732  18.551  1.00 30.00           C  
ATOM    205  ND1 HIS A  14       6.884   7.110  18.693  1.00 30.00           N  
ATOM    206  CD2 HIS A  14       7.502   5.477  17.361  1.00 30.00           C  
ATOM    207  CE1 HIS A  14       7.526   7.608  17.632  1.00 30.00           C  
ATOM    208  NE2 HIS A  14       7.932   6.673  16.782  1.00 30.00           N  
ATOM    209  H   HIS A  14       7.719   2.581  18.093  1.00 30.00           H  
ATOM    210  HA  HIS A  14       5.828   2.843  20.261  1.00 30.00           H  
ATOM    211  HB3 HIS A  14       6.698   5.035  20.533  1.00 30.00           H  
ATOM    212  HB2 HIS A  14       5.174   5.200  19.732  1.00 30.00           H  
ATOM    213  HD1 HIS A  14       6.473   7.647  19.445  1.00 30.00           H  
ATOM    214  HD2 HIS A  14       7.696   4.533  16.876  1.00 30.00           H  
ATOM    215  HE1 HIS A  14       7.688   8.664  17.476  1.00 30.00           H  
ATOM    216  N   GLN A  15       5.374   1.579  17.803  1.00 30.00           N  
ATOM    217  CA  GLN A  15       4.500   0.882  16.860  1.00 30.00           C  
ATOM    218  C   GLN A  15       4.155  -0.486  17.471  1.00 30.00           C  
ATOM    219  O   GLN A  15       4.962  -1.028  18.229  1.00 30.00           O  
ATOM    220  CB  GLN A  15       5.206   0.714  15.493  1.00 30.00           C  
ATOM    221  CG  GLN A  15       5.739   2.012  14.837  1.00 30.00           C  
ATOM    222  CD  GLN A  15       7.245   2.244  15.040  1.00 30.00           C  
ATOM    223  OE1 GLN A  15       7.797   1.974  16.105  1.00 30.00           O  
ATOM    224  NE2 GLN A  15       7.924   2.775  14.022  1.00 30.00           N  
ATOM    225  H   GLN A  15       6.151   1.034  18.150  1.00 30.00           H  
ATOM    226  HA  GLN A  15       3.575   1.439  16.718  1.00 30.00           H  
ATOM    227  HB3 GLN A  15       4.478   0.275  14.809  1.00 30.00           H  
ATOM    228  HB2 GLN A  15       6.004  -0.025  15.558  1.00 30.00           H  
ATOM    229  HG3 GLN A  15       5.180   2.882  15.183  1.00 30.00           H  
ATOM    230  HG2 GLN A  15       5.555   1.952  13.763  1.00 30.00           H  
ATOM    231 HE22 GLN A  15       8.917   2.946  14.114  1.00 30.00           H  
ATOM    232 HE21 GLN A  15       7.461   3.003  13.154  1.00 30.00           H  
ATOM    233  N   LYS A  16       2.968  -1.027  17.144  1.00 30.00           N  
ATOM    234  CA  LYS A  16       2.492  -2.282  17.733  1.00 30.00           C  
ATOM    235  C   LYS A  16       1.575  -3.053  16.773  1.00 30.00           C  
ATOM    236  O   LYS A  16       0.695  -2.460  16.148  1.00 30.00           O  
ATOM    237  CB  LYS A  16       1.813  -1.985  19.093  1.00 30.00           C  
ATOM    238  CG  LYS A  16       1.354  -3.232  19.871  1.00 30.00           C  
ATOM    239  CD  LYS A  16       0.819  -2.896  21.270  1.00 30.00           C  
ATOM    240  CE  LYS A  16       0.365  -4.152  22.033  1.00 30.00           C  
ATOM    241  NZ  LYS A  16      -0.151  -3.824  23.373  1.00 30.00           N1+
ATOM    242  H   LYS A  16       2.338  -0.552  16.514  1.00 30.00           H  
ATOM    243  HA  LYS A  16       3.355  -2.925  17.922  1.00 30.00           H  
ATOM    244  HB3 LYS A  16       0.963  -1.317  18.943  1.00 30.00           H  
ATOM    245  HB2 LYS A  16       2.518  -1.439  19.722  1.00 30.00           H  
ATOM    246  HG3 LYS A  16       2.189  -3.929  19.960  1.00 30.00           H  
ATOM    247  HG2 LYS A  16       0.577  -3.755  19.316  1.00 30.00           H  
ATOM    248  HD3 LYS A  16      -0.009  -2.191  21.178  1.00 30.00           H  
ATOM    249  HD2 LYS A  16       1.597  -2.380  21.836  1.00 30.00           H  
ATOM    250  HE3 LYS A  16       1.199  -4.847  22.142  1.00 30.00           H  
ATOM    251  HE2 LYS A  16      -0.414  -4.674  21.476  1.00 30.00           H  
ATOM    252  HZ1 LYS A  16      -0.944  -3.204  23.290  1.00 30.00           H  
ATOM    253  HZ2 LYS A  16      -0.437  -4.672  23.842  1.00 30.00           H  
ATOM    254  HZ3 LYS A  16       0.573  -3.372  23.913  1.00 30.00           H  
ATOM    255  N   LEU A  17       1.779  -4.382  16.749  1.00 30.00           N  
ATOM    256  CA  LEU A  17       0.909  -5.372  16.119  1.00 30.00           C  
ATOM    257  C   LEU A  17      -0.058  -5.903  17.194  1.00 30.00           C  
ATOM    258  O   LEU A  17       0.187  -6.959  17.780  1.00 30.00           O  
ATOM    259  CB  LEU A  17       1.776  -6.507  15.514  1.00 30.00           C  
ATOM    260  CG  LEU A  17       2.708  -6.098  14.348  1.00 30.00           C  
ATOM    261  CD1 LEU A  17       3.630  -7.271  13.946  1.00 30.00           C  
ATOM    262  CD2 LEU A  17       1.944  -5.516  13.140  1.00 30.00           C  
ATOM    263  H   LEU A  17       2.536  -4.766  17.295  1.00 30.00           H  
ATOM    264  HA  LEU A  17       0.314  -4.910  15.330  1.00 30.00           H  
ATOM    265  HB3 LEU A  17       1.126  -7.311  15.167  1.00 30.00           H  
ATOM    266  HB2 LEU A  17       2.386  -6.944  16.307  1.00 30.00           H  
ATOM    267  HG  LEU A  17       3.364  -5.310  14.722  1.00 30.00           H  
ATOM    268 HD11 LEU A  17       4.677  -6.965  13.956  1.00 30.00           H  
ATOM    269 HD12 LEU A  17       3.539  -8.119  14.625  1.00 30.00           H  
ATOM    270 HD13 LEU A  17       3.416  -7.651  12.948  1.00 30.00           H  
ATOM    271 HD21 LEU A  17       2.144  -4.449  13.038  1.00 30.00           H  
ATOM    272 HD22 LEU A  17       2.220  -5.983  12.195  1.00 30.00           H  
ATOM    273 HD23 LEU A  17       0.867  -5.635  13.240  1.00 30.00           H  
ATOM    274  N   VAL A  18      -1.128  -5.134  17.451  1.00 30.00           N  
ATOM    275  CA  VAL A  18      -2.226  -5.478  18.359  1.00 30.00           C  
ATOM    276  C   VAL A  18      -3.033  -6.656  17.777  1.00 30.00           C  
ATOM    277  O   VAL A  18      -3.410  -6.609  16.605  1.00 30.00           O  
ATOM    278  CB  VAL A  18      -3.171  -4.259  18.580  1.00 30.00           C  
ATOM    279  CG1 VAL A  18      -4.452  -4.574  19.382  1.00 30.00           C  
ATOM    280  CG2 VAL A  18      -2.428  -3.078  19.230  1.00 30.00           C  
ATOM    281  H   VAL A  18      -1.267  -4.296  16.902  1.00 30.00           H  
ATOM    282  HA  VAL A  18      -1.796  -5.772  19.318  1.00 30.00           H  
ATOM    283  HB  VAL A  18      -3.493  -3.900  17.605  1.00 30.00           H  
ATOM    284 HG11 VAL A  18      -5.120  -5.249  18.846  1.00 30.00           H  
ATOM    285 HG12 VAL A  18      -4.213  -5.031  20.343  1.00 30.00           H  
ATOM    286 HG13 VAL A  18      -5.023  -3.667  19.581  1.00 30.00           H  
ATOM    287 HG21 VAL A  18      -3.090  -2.222  19.357  1.00 30.00           H  
ATOM    288 HG22 VAL A  18      -2.044  -3.348  20.213  1.00 30.00           H  
ATOM    289 HG23 VAL A  18      -1.590  -2.742  18.619  1.00 30.00           H  
ATOM    290  N   PHE A  19      -3.239  -7.698  18.598  1.00 30.00           N  
ATOM    291  CA  PHE A  19      -3.727  -8.999  18.150  1.00 30.00           C  
ATOM    292  C   PHE A  19      -4.706  -9.545  19.200  1.00 30.00           C  
ATOM    293  O   PHE A  19      -4.293  -9.847  20.319  1.00 30.00           O  
ATOM    294  CB  PHE A  19      -2.486  -9.892  17.896  1.00 30.00           C  
ATOM    295  CG  PHE A  19      -2.658 -11.244  17.220  1.00 30.00           C  
ATOM    296  CD1 PHE A  19      -3.709 -11.498  16.311  1.00 30.00           C  
ATOM    297  CD2 PHE A  19      -1.607 -12.183  17.318  1.00 30.00           C  
ATOM    298  CE1 PHE A  19      -3.718 -12.671  15.569  1.00 30.00           C  
ATOM    299  CE2 PHE A  19      -1.627 -13.341  16.554  1.00 30.00           C  
ATOM    300  CZ  PHE A  19      -2.678 -13.584  15.680  1.00 30.00           C  
ATOM    301  H   PHE A  19      -2.932  -7.653  19.559  1.00 30.00           H  
ATOM    302  HA  PHE A  19      -4.267  -8.872  17.212  1.00 30.00           H  
ATOM    303  HB3 PHE A  19      -1.954 -10.046  18.837  1.00 30.00           H  
ATOM    304  HB2 PHE A  19      -1.793  -9.340  17.259  1.00 30.00           H  
ATOM    305  HD1 PHE A  19      -4.509 -10.788  16.166  1.00 30.00           H  
ATOM    306  HD2 PHE A  19      -0.764 -11.990  17.964  1.00 30.00           H  
ATOM    307  HE1 PHE A  19      -4.531 -12.862  14.885  1.00 30.00           H  
ATOM    308  HE2 PHE A  19      -0.811 -14.044  16.625  1.00 30.00           H  
ATOM    309  HZ  PHE A  19      -2.682 -14.479  15.077  1.00 30.00           H  
ATOM    310  N   PHE A  20      -5.988  -9.621  18.801  1.00 30.00           N  
ATOM    311  CA  PHE A  20      -7.186  -9.965  19.581  1.00 30.00           C  
ATOM    312  C   PHE A  20      -7.675  -8.847  20.517  1.00 30.00           C  
ATOM    313  O   PHE A  20      -6.891  -8.014  20.971  1.00 30.00           O  
ATOM    314  CB  PHE A  20      -7.087 -11.340  20.283  1.00 30.00           C  
ATOM    315  CG  PHE A  20      -7.002 -12.501  19.310  1.00 30.00           C  
ATOM    316  CD1 PHE A  20      -8.153 -12.926  18.610  1.00 30.00           C  
ATOM    317  CD2 PHE A  20      -5.748 -13.042  18.959  1.00 30.00           C  
ATOM    318  CE1 PHE A  20      -8.046 -13.895  17.621  1.00 30.00           C  
ATOM    319  CE2 PHE A  20      -5.666 -14.014  17.973  1.00 30.00           C  
ATOM    320  CZ  PHE A  20      -6.807 -14.435  17.304  1.00 30.00           C  
ATOM    321  H   PHE A  20      -6.195  -9.330  17.853  1.00 30.00           H  
ATOM    322  HA  PHE A  20      -7.972 -10.056  18.835  1.00 30.00           H  
ATOM    323  HB3 PHE A  20      -7.964 -11.497  20.913  1.00 30.00           H  
ATOM    324  HB2 PHE A  20      -6.235 -11.379  20.962  1.00 30.00           H  
ATOM    325  HD1 PHE A  20      -9.116 -12.487  18.827  1.00 30.00           H  
ATOM    326  HD2 PHE A  20      -4.848 -12.696  19.447  1.00 30.00           H  
ATOM    327  HE1 PHE A  20      -8.926 -14.213  17.081  1.00 30.00           H  
ATOM    328  HE2 PHE A  20      -4.704 -14.422  17.709  1.00 30.00           H  
ATOM    329  HZ  PHE A  20      -6.726 -15.170  16.520  1.00 30.00           H  
ATOM    330  N   ALA A  21      -8.998  -8.856  20.759  1.00 30.00           N  
ATOM    331  CA  ALA A  21      -9.745  -7.856  21.529  1.00 30.00           C  
ATOM    332  C   ALA A  21      -9.523  -7.912  23.053  1.00 30.00           C  
ATOM    333  O   ALA A  21      -9.927  -6.980  23.747  1.00 30.00           O  
ATOM    334  CB  ALA A  21     -11.235  -8.033  21.204  1.00 30.00           C  
ATOM    335  H   ALA A  21      -9.564  -9.572  20.327  1.00 30.00           H  
ATOM    336  HA  ALA A  21      -9.436  -6.868  21.185  1.00 30.00           H  
ATOM    337  HB1 ALA A  21     -11.394  -8.001  20.128  1.00 30.00           H  
ATOM    338  HB2 ALA A  21     -11.617  -8.990  21.563  1.00 30.00           H  
ATOM    339  HB3 ALA A  21     -11.840  -7.242  21.648  1.00 30.00           H  
ATOM    340  N   GLU A  22      -8.892  -8.992  23.536  1.00 30.00           N  
ATOM    341  CA  GLU A  22      -8.529  -9.224  24.930  1.00 30.00           C  
ATOM    342  C   GLU A  22      -7.147  -9.897  24.959  1.00 30.00           C  
ATOM    343  O   GLU A  22      -6.769 -10.561  23.991  1.00 30.00           O  
ATOM    344  CB  GLU A  22      -9.642 -10.076  25.593  1.00 30.00           C  
ATOM    345  CG  GLU A  22      -9.451 -10.442  27.084  1.00 30.00           C  
ATOM    346  CD  GLU A  22      -9.400  -9.226  28.021  1.00 30.00           C  
ATOM    347  OE1 GLU A  22     -10.447  -8.552  28.159  1.00 30.00           O  
ATOM    348  OE2 GLU A  22      -8.315  -8.992  28.597  1.00 30.00           O1-
ATOM    349  H   GLU A  22      -8.575  -9.700  22.890  1.00 30.00           H  
ATOM    350  HA  GLU A  22      -8.442  -8.266  25.445  1.00 30.00           H  
ATOM    351  HB3 GLU A  22      -9.753 -11.005  25.032  1.00 30.00           H  
ATOM    352  HB2 GLU A  22     -10.597  -9.561  25.480  1.00 30.00           H  
ATOM    353  HG3 GLU A  22      -8.562 -11.062  27.214  1.00 30.00           H  
ATOM    354  HG2 GLU A  22     -10.282 -11.073  27.401  1.00 30.00           H  
ATOM    355  N   ASP A  23      -6.423  -9.719  26.077  1.00 30.00           N  
ATOM    356  CA  ASP A  23      -5.132 -10.353  26.343  1.00 30.00           C  
ATOM    357  C   ASP A  23      -5.338 -11.865  26.571  1.00 30.00           C  
ATOM    358  O   ASP A  23      -5.911 -12.251  27.591  1.00 30.00           O  
ATOM    359  CB  ASP A  23      -4.418  -9.674  27.540  1.00 30.00           C  
ATOM    360  CG  ASP A  23      -2.976 -10.133  27.834  1.00 30.00           C  
ATOM    361  OD1 ASP A  23      -2.283 -10.588  26.895  1.00 30.00           O  
ATOM    362  OD2 ASP A  23      -2.537  -9.889  28.980  1.00 30.00           O1-
ATOM    363  H   ASP A  23      -6.817  -9.188  26.843  1.00 30.00           H  
ATOM    364  HA  ASP A  23      -4.518 -10.210  25.451  1.00 30.00           H  
ATOM    365  HB3 ASP A  23      -5.028  -9.788  28.439  1.00 30.00           H  
ATOM    366  HB2 ASP A  23      -4.388  -8.598  27.362  1.00 30.00           H  
ATOM    367  N   VAL A  24      -4.904 -12.672  25.589  1.00 30.00           N  
ATOM    368  CA  VAL A  24      -5.097 -14.125  25.552  1.00 30.00           C  
ATOM    369  C   VAL A  24      -3.828 -14.889  25.119  1.00 30.00           C  
ATOM    370  O   VAL A  24      -3.708 -16.067  25.456  1.00 30.00           O  
ATOM    371  CB  VAL A  24      -6.261 -14.527  24.597  1.00 30.00           C  
ATOM    372  CG1 VAL A  24      -7.629 -14.057  25.123  1.00 30.00           C  
ATOM    373  CG2 VAL A  24      -6.067 -14.100  23.125  1.00 30.00           C  
ATOM    374  H   VAL A  24      -4.473 -12.257  24.777  1.00 30.00           H  
ATOM    375  HA  VAL A  24      -5.333 -14.486  26.555  1.00 30.00           H  
ATOM    376  HB  VAL A  24      -6.315 -15.618  24.594  1.00 30.00           H  
ATOM    377 HG11 VAL A  24      -7.707 -12.970  25.126  1.00 30.00           H  
ATOM    378 HG12 VAL A  24      -8.441 -14.441  24.505  1.00 30.00           H  
ATOM    379 HG13 VAL A  24      -7.800 -14.406  26.142  1.00 30.00           H  
ATOM    380 HG21 VAL A  24      -5.955 -13.020  23.030  1.00 30.00           H  
ATOM    381 HG22 VAL A  24      -5.192 -14.566  22.673  1.00 30.00           H  
ATOM    382 HG23 VAL A  24      -6.926 -14.391  22.520  1.00 30.00           H  
ATOM    383  N   GLY A  25      -2.902 -14.218  24.410  1.00 30.00           N  
ATOM    384  CA  GLY A  25      -1.633 -14.782  23.952  1.00 30.00           C  
ATOM    385  C   GLY A  25      -1.770 -15.507  22.602  1.00 30.00           C  
ATOM    386  O   GLY A  25      -2.857 -15.907  22.181  1.00 30.00           O  
ATOM    387  H   GLY A  25      -3.068 -13.249  24.182  1.00 30.00           H  
ATOM    388  HA3 GLY A  25      -1.223 -15.468  24.695  1.00 30.00           H  
ATOM    389  HA2 GLY A  25      -0.919 -13.964  23.851  1.00 30.00           H  
ATOM    390  N   SER A  26      -0.617 -15.682  21.938  1.00 30.00           N  
ATOM    391  CA  SER A  26      -0.441 -16.386  20.665  1.00 30.00           C  
ATOM    392  C   SER A  26      -0.512 -17.920  20.814  1.00 30.00           C  
ATOM    393  O   SER A  26      -0.313 -18.445  21.910  1.00 30.00           O  
ATOM    394  CB  SER A  26       0.899 -15.915  20.059  1.00 30.00           C  
ATOM    395  OG  SER A  26       2.013 -16.295  20.845  1.00 30.00           O  
ATOM    396  H   SER A  26       0.240 -15.342  22.351  1.00 30.00           H  
ATOM    397  HA  SER A  26      -1.244 -16.076  19.992  1.00 30.00           H  
ATOM    398  HB3 SER A  26       0.902 -14.831  19.941  1.00 30.00           H  
ATOM    399  HB2 SER A  26       1.040 -16.336  19.065  1.00 30.00           H  
ATOM    400  HG  SER A  26       2.104 -17.250  20.811  1.00 30.00           H  
ATOM    401  N   ASN A  27      -0.776 -18.608  19.691  1.00 30.00           N  
ATOM    402  CA  ASN A  27      -0.898 -20.070  19.616  1.00 30.00           C  
ATOM    403  C   ASN A  27      -0.580 -20.580  18.196  1.00 30.00           C  
ATOM    404  O   ASN A  27      -0.153 -19.800  17.345  1.00 30.00           O  
ATOM    405  CB  ASN A  27      -2.267 -20.543  20.186  1.00 30.00           C  
ATOM    406  CG  ASN A  27      -3.504 -20.027  19.438  1.00 30.00           C  
ATOM    407  OD1 ASN A  27      -3.837 -20.523  18.364  1.00 30.00           O  
ATOM    408  ND2 ASN A  27      -4.199 -19.043  20.012  1.00 30.00           N  
ATOM    409  H   ASN A  27      -0.881 -18.116  18.814  1.00 30.00           H  
ATOM    410  HA  ASN A  27      -0.116 -20.493  20.250  1.00 30.00           H  
ATOM    411  HB3 ASN A  27      -2.345 -20.248  21.234  1.00 30.00           H  
ATOM    412  HB2 ASN A  27      -2.312 -21.633  20.197  1.00 30.00           H  
ATOM    413 HD22 ASN A  27      -5.027 -18.678  19.564  1.00 30.00           H  
ATOM    414 HD21 ASN A  27      -3.903 -18.652  20.895  1.00 30.00           H  
ATOM    415  N   LYS A  28      -0.780 -21.890  17.969  1.00 30.00           N  
ATOM    416  CA  LYS A  28      -0.544 -22.582  16.694  1.00 30.00           C  
ATOM    417  C   LYS A  28      -1.412 -22.093  15.513  1.00 30.00           C  
ATOM    418  O   LYS A  28      -0.985 -22.236  14.368  1.00 30.00           O  
ATOM    419  CB  LYS A  28      -0.692 -24.107  16.906  1.00 30.00           C  
ATOM    420  CG  LYS A  28      -2.092 -24.572  17.371  1.00 30.00           C  
ATOM    421  CD  LYS A  28      -2.240 -26.099  17.475  1.00 30.00           C  
ATOM    422  CE  LYS A  28      -2.315 -26.802  16.106  1.00 30.00           C  
ATOM    423  NZ  LYS A  28      -2.523 -28.254  16.248  1.00 30.00           N1+
ATOM    424  H   LYS A  28      -1.123 -22.469  18.721  1.00 30.00           H  
ATOM    425  HA  LYS A  28       0.494 -22.389  16.418  1.00 30.00           H  
ATOM    426  HB3 LYS A  28       0.053 -24.441  17.629  1.00 30.00           H  
ATOM    427  HB2 LYS A  28      -0.437 -24.606  15.971  1.00 30.00           H  
ATOM    428  HG3 LYS A  28      -2.866 -24.189  16.706  1.00 30.00           H  
ATOM    429  HG2 LYS A  28      -2.303 -24.139  18.350  1.00 30.00           H  
ATOM    430  HD3 LYS A  28      -3.137 -26.322  18.055  1.00 30.00           H  
ATOM    431  HD2 LYS A  28      -1.404 -26.499  18.051  1.00 30.00           H  
ATOM    432  HE3 LYS A  28      -1.399 -26.642  15.538  1.00 30.00           H  
ATOM    433  HE2 LYS A  28      -3.135 -26.391  15.517  1.00 30.00           H  
ATOM    434  HZ1 LYS A  28      -3.384 -28.426  16.745  1.00 30.00           H  
ATOM    435  HZ2 LYS A  28      -2.574 -28.679  15.333  1.00 30.00           H  
ATOM    436  HZ3 LYS A  28      -1.753 -28.659  16.761  1.00 30.00           H  
ATOM    437  N   GLY A  29      -2.593 -21.528  15.810  1.00 30.00           N  
ATOM    438  CA  GLY A  29      -3.509 -20.940  14.836  1.00 30.00           C  
ATOM    439  C   GLY A  29      -3.491 -19.405  14.901  1.00 30.00           C  
ATOM    440  O   GLY A  29      -4.305 -18.777  14.229  1.00 30.00           O  
ATOM    441  H   GLY A  29      -2.866 -21.447  16.781  1.00 30.00           H  
ATOM    442  HA3 GLY A  29      -4.516 -21.288  15.064  1.00 30.00           H  
ATOM    443  HA2 GLY A  29      -3.281 -21.259  13.818  1.00 30.00           H  
ATOM    444  N   ALA A  30      -2.597 -18.807  15.708  1.00 30.00           N  
ATOM    445  CA  ALA A  30      -2.462 -17.369  15.917  1.00 30.00           C  
ATOM    446  C   ALA A  30      -0.972 -17.011  15.966  1.00 30.00           C  
ATOM    447  O   ALA A  30      -0.451 -16.666  17.027  1.00 30.00           O  
ATOM    448  CB  ALA A  30      -3.220 -16.965  17.192  1.00 30.00           C  
ATOM    449  H   ALA A  30      -1.943 -19.382  16.223  1.00 30.00           H  
ATOM    450  HA  ALA A  30      -2.890 -16.824  15.078  1.00 30.00           H  
ATOM    451  HB1 ALA A  30      -2.864 -17.517  18.060  1.00 30.00           H  
ATOM    452  HB2 ALA A  30      -3.085 -15.906  17.408  1.00 30.00           H  
ATOM    453  HB3 ALA A  30      -4.290 -17.150  17.092  1.00 30.00           H  
ATOM    454  N   ILE A  31      -0.313 -17.136  14.805  1.00 30.00           N  
ATOM    455  CA  ILE A  31       1.113 -16.879  14.602  1.00 30.00           C  
ATOM    456  C   ILE A  31       1.400 -15.362  14.574  1.00 30.00           C  
ATOM    457  O   ILE A  31       0.597 -14.602  14.033  1.00 30.00           O  
ATOM    458  CB  ILE A  31       1.585 -17.510  13.255  1.00 30.00           C  
ATOM    459  CG1 ILE A  31       1.286 -19.029  13.175  1.00 30.00           C  
ATOM    460  CG2 ILE A  31       3.062 -17.236  12.890  1.00 30.00           C  
ATOM    461  CD1 ILE A  31       1.958 -19.890  14.256  1.00 30.00           C  
ATOM    462  H   ILE A  31      -0.831 -17.399  13.977  1.00 30.00           H  
ATOM    463  HA  ILE A  31       1.671 -17.323  15.429  1.00 30.00           H  
ATOM    464  HB  ILE A  31       0.991 -17.051  12.465  1.00 30.00           H  
ATOM    465 HG13 ILE A  31       1.579 -19.400  12.192  1.00 30.00           H  
ATOM    466 HG12 ILE A  31       0.209 -19.195  13.227  1.00 30.00           H  
ATOM    467 HG21 ILE A  31       3.737 -17.543  13.689  1.00 30.00           H  
ATOM    468 HG22 ILE A  31       3.347 -17.780  11.990  1.00 30.00           H  
ATOM    469 HG23 ILE A  31       3.246 -16.182  12.685  1.00 30.00           H  
ATOM    470 HD11 ILE A  31       1.560 -19.670  15.246  1.00 30.00           H  
ATOM    471 HD12 ILE A  31       1.784 -20.950  14.067  1.00 30.00           H  
ATOM    472 HD13 ILE A  31       3.037 -19.739  14.283  1.00 30.00           H  
ATOM    473  N   ILE A  32       2.547 -14.962  15.143  1.00 30.00           N  
ATOM    474  CA  ILE A  32       3.001 -13.572  15.204  1.00 30.00           C  
ATOM    475  C   ILE A  32       4.539 -13.496  15.241  1.00 30.00           C  
ATOM    476  O   ILE A  32       5.181 -14.319  15.895  1.00 30.00           O  
ATOM    477  CB  ILE A  32       2.378 -12.793  16.406  1.00 30.00           C  
ATOM    478  CG1 ILE A  32       2.843 -11.315  16.498  1.00 30.00           C  
ATOM    479  CG2 ILE A  32       2.564 -13.500  17.764  1.00 30.00           C  
ATOM    480  CD1 ILE A  32       1.857 -10.394  17.231  1.00 30.00           C  
ATOM    481  H   ILE A  32       3.167 -15.640  15.563  1.00 30.00           H  
ATOM    482  HA  ILE A  32       2.674 -13.084  14.288  1.00 30.00           H  
ATOM    483  HB  ILE A  32       1.305 -12.766  16.213  1.00 30.00           H  
ATOM    484 HG13 ILE A  32       2.996 -10.908  15.499  1.00 30.00           H  
ATOM    485 HG12 ILE A  32       3.816 -11.259  16.986  1.00 30.00           H  
ATOM    486 HG21 ILE A  32       2.184 -14.521  17.739  1.00 30.00           H  
ATOM    487 HG22 ILE A  32       3.612 -13.543  18.059  1.00 30.00           H  
ATOM    488 HG23 ILE A  32       2.022 -12.982  18.556  1.00 30.00           H  
ATOM    489 HD11 ILE A  32       2.161  -9.351  17.135  1.00 30.00           H  
ATOM    490 HD12 ILE A  32       0.850 -10.477  16.821  1.00 30.00           H  
ATOM    491 HD13 ILE A  32       1.808 -10.624  18.294  1.00 30.00           H  
ATOM    492  N   GLY A  33       5.088 -12.492  14.541  1.00 30.00           N  
ATOM    493  CA  GLY A  33       6.511 -12.171  14.535  1.00 30.00           C  
ATOM    494  C   GLY A  33       6.695 -10.769  13.936  1.00 30.00           C  
ATOM    495  O   GLY A  33       5.739 -10.005  13.808  1.00 30.00           O  
ATOM    496  H   GLY A  33       4.489 -11.869  14.016  1.00 30.00           H  
ATOM    497  HA3 GLY A  33       7.051 -12.909  13.939  1.00 30.00           H  
ATOM    498  HA2 GLY A  33       6.917 -12.187  15.548  1.00 30.00           H  
ATOM    499  N   LEU A  34       7.945 -10.444  13.570  1.00 30.00           N  
ATOM    500  CA  LEU A  34       8.303  -9.286  12.737  1.00 30.00           C  
ATOM    501  C   LEU A  34       8.546  -9.748  11.289  1.00 30.00           C  
ATOM    502  O   LEU A  34       8.143  -9.058  10.353  1.00 30.00           O  
ATOM    503  CB  LEU A  34       9.572  -8.605  13.298  1.00 30.00           C  
ATOM    504  CG  LEU A  34       9.397  -7.949  14.686  1.00 30.00           C  
ATOM    505  CD1 LEU A  34      10.759  -7.499  15.257  1.00 30.00           C  
ATOM    506  CD2 LEU A  34       8.360  -6.805  14.668  1.00 30.00           C  
ATOM    507  H   LEU A  34       8.694 -11.092  13.764  1.00 30.00           H  
ATOM    508  HA  LEU A  34       7.487  -8.562  12.713  1.00 30.00           H  
ATOM    509  HB3 LEU A  34       9.918  -7.843  12.597  1.00 30.00           H  
ATOM    510  HB2 LEU A  34      10.373  -9.345  13.349  1.00 30.00           H  
ATOM    511  HG  LEU A  34       9.019  -8.714  15.367  1.00 30.00           H  
ATOM    512 HD11 LEU A  34      10.829  -6.419  15.390  1.00 30.00           H  
ATOM    513 HD12 LEU A  34      10.942  -7.957  16.230  1.00 30.00           H  
ATOM    514 HD13 LEU A  34      11.588  -7.786  14.609  1.00 30.00           H  
ATOM    515 HD21 LEU A  34       7.427  -7.124  15.133  1.00 30.00           H  
ATOM    516 HD22 LEU A  34       8.698  -5.921  15.208  1.00 30.00           H  
ATOM    517 HD23 LEU A  34       8.124  -6.489  13.652  1.00 30.00           H  
ATOM    518  N   MET A  35       9.161 -10.932  11.151  1.00 30.00           N  
ATOM    519  CA  MET A  35       9.289 -11.710   9.924  1.00 30.00           C  
ATOM    520  C   MET A  35       8.693 -13.098  10.211  1.00 30.00           C  
ATOM    521  O   MET A  35       8.912 -13.625  11.304  1.00 30.00           O  
ATOM    522  CB  MET A  35      10.779 -11.844   9.539  1.00 30.00           C  
ATOM    523  CG  MET A  35      11.527 -10.518   9.329  1.00 30.00           C  
ATOM    524  SD  MET A  35      13.251 -10.747   8.818  1.00 30.00           S  
ATOM    525  CE  MET A  35      13.826  -9.032   8.846  1.00 30.00           C  
ATOM    526  H   MET A  35       9.455 -11.423  11.982  1.00 30.00           H  
ATOM    527  HA  MET A  35       8.746 -11.238   9.108  1.00 30.00           H  
ATOM    528  HB3 MET A  35      10.857 -12.438   8.630  1.00 30.00           H  
ATOM    529  HB2 MET A  35      11.306 -12.416  10.306  1.00 30.00           H  
ATOM    530  HG3 MET A  35      11.526  -9.936  10.252  1.00 30.00           H  
ATOM    531  HG2 MET A  35      11.026  -9.913   8.575  1.00 30.00           H  
ATOM    532  HE1 MET A  35      13.314  -8.450   8.082  1.00 30.00           H  
ATOM    533  HE2 MET A  35      13.640  -8.578   9.819  1.00 30.00           H  
ATOM    534  HE3 MET A  35      14.897  -8.998   8.649  1.00 30.00           H  
ATOM    535  N   VAL A  36       7.971 -13.674   9.236  1.00 30.00           N  
ATOM    536  CA  VAL A  36       7.419 -15.029   9.340  1.00 30.00           C  
ATOM    537  C   VAL A  36       7.667 -15.738   7.996  1.00 30.00           C  
ATOM    538  O   VAL A  36       7.080 -15.345   6.988  1.00 30.00           O  
ATOM    539  CB  VAL A  36       5.887 -15.050   9.646  1.00 30.00           C  
ATOM    540  CG1 VAL A  36       5.394 -16.471   9.986  1.00 30.00           C  
ATOM    541  CG2 VAL A  36       5.476 -14.095  10.785  1.00 30.00           C  
ATOM    542  H   VAL A  36       7.803 -13.184   8.368  1.00 30.00           H  
ATOM    543  HA  VAL A  36       7.937 -15.595  10.118  1.00 30.00           H  
ATOM    544  HB  VAL A  36       5.343 -14.726   8.758  1.00 30.00           H  
ATOM    545 HG11 VAL A  36       5.804 -16.808  10.939  1.00 30.00           H  
ATOM    546 HG12 VAL A  36       4.308 -16.497  10.067  1.00 30.00           H  
ATOM    547 HG13 VAL A  36       5.684 -17.206   9.238  1.00 30.00           H  
ATOM    548 HG21 VAL A  36       4.412 -14.181  11.008  1.00 30.00           H  
ATOM    549 HG22 VAL A  36       6.025 -14.311  11.702  1.00 30.00           H  
ATOM    550 HG23 VAL A  36       5.659 -13.052  10.523  1.00 30.00           H  
ATOM    551  N   GLY A  37       8.564 -16.737   7.991  1.00 30.00           N  
ATOM    552  CA  GLY A  37       9.000 -17.408   6.769  1.00 30.00           C  
ATOM    553  C   GLY A  37       8.681 -18.903   6.841  1.00 30.00           C  
ATOM    554  O   GLY A  37       9.133 -19.583   7.761  1.00 30.00           O  
ATOM    555  H   GLY A  37       9.013 -17.018   8.852  1.00 30.00           H  
ATOM    556  HA3 GLY A  37      10.079 -17.292   6.683  1.00 30.00           H  
ATOM    557  HA2 GLY A  37       8.584 -16.962   5.868  1.00 30.00           H  
ATOM    558  N   GLY A  38       7.986 -19.407   5.806  1.00 30.00           N  
ATOM    559  CA  GLY A  38       7.877 -20.824   5.442  1.00 30.00           C  
ATOM    560  C   GLY A  38       7.089 -21.718   6.412  1.00 30.00           C  
ATOM    561  O   GLY A  38       7.068 -22.931   6.205  1.00 30.00           O  
ATOM    562  H   GLY A  38       7.655 -18.757   5.105  1.00 30.00           H  
ATOM    563  HA3 GLY A  38       8.878 -21.237   5.307  1.00 30.00           H  
ATOM    564  HA2 GLY A  38       7.383 -20.879   4.473  1.00 30.00           H  
ATOM    565  N   VAL A  39       6.455 -21.151   7.452  1.00 30.00           N  
ATOM    566  CA  VAL A  39       5.690 -21.882   8.462  1.00 30.00           C  
ATOM    567  C   VAL A  39       4.363 -22.405   7.875  1.00 30.00           C  
ATOM    568  O   VAL A  39       3.617 -21.631   7.272  1.00 30.00           O  
ATOM    569  CB  VAL A  39       5.362 -20.979   9.690  1.00 30.00           C  
ATOM    570  CG1 VAL A  39       4.566 -21.702  10.798  1.00 30.00           C  
ATOM    571  CG2 VAL A  39       6.633 -20.365  10.307  1.00 30.00           C  
ATOM    572  H   VAL A  39       6.517 -20.152   7.577  1.00 30.00           H  
ATOM    573  HA  VAL A  39       6.293 -22.727   8.803  1.00 30.00           H  
ATOM    574  HB  VAL A  39       4.746 -20.145   9.349  1.00 30.00           H  
ATOM    575 HG11 VAL A  39       5.105 -22.576  11.165  1.00 30.00           H  
ATOM    576 HG12 VAL A  39       4.385 -21.043  11.648  1.00 30.00           H  
ATOM    577 HG13 VAL A  39       3.591 -22.039  10.453  1.00 30.00           H  
ATOM    578 HG21 VAL A  39       7.137 -19.698   9.609  1.00 30.00           H  
ATOM    579 HG22 VAL A  39       6.397 -19.774  11.191  1.00 30.00           H  
ATOM    580 HG23 VAL A  39       7.342 -21.138  10.603  1.00 30.00           H  
ATOM    581  N   VAL A  40       4.094 -23.701   8.094  1.00 30.00           N  
ATOM    582  CA  VAL A  40       2.830 -24.349   7.751  1.00 30.00           C  
ATOM    583  C   VAL A  40       1.964 -24.434   9.020  1.00 30.00           C  
ATOM    584  O   VAL A  40       2.446 -24.898  10.055  1.00 30.00           O  
ATOM    585  CB  VAL A  40       3.053 -25.790   7.203  1.00 30.00           C  
ATOM    586  CG1 VAL A  40       1.749 -26.581   6.954  1.00 30.00           C  
ATOM    587  CG2 VAL A  40       3.890 -25.769   5.911  1.00 30.00           C  
ATOM    588  H   VAL A  40       4.759 -24.271   8.598  1.00 30.00           H  
ATOM    589  HA  VAL A  40       2.305 -23.773   6.988  1.00 30.00           H  
ATOM    590  HB  VAL A  40       3.631 -26.352   7.940  1.00 30.00           H  
ATOM    591 HG11 VAL A  40       1.955 -27.539   6.475  1.00 30.00           H  
ATOM    592 HG12 VAL A  40       1.217 -26.805   7.879  1.00 30.00           H  
ATOM    593 HG13 VAL A  40       1.070 -26.027   6.304  1.00 30.00           H  
ATOM    594 HG21 VAL A  40       4.870 -25.318   6.072  1.00 30.00           H  
ATOM    595 HG22 VAL A  40       4.060 -26.777   5.533  1.00 30.00           H  
ATOM    596 HG23 VAL A  40       3.392 -25.202   5.125  1.00 30.00           H  
ATOM    597  N   ILE A  41       0.698 -24.006   8.901  1.00 30.00           N  
ATOM    598  CA  ILE A  41      -0.330 -24.146   9.932  1.00 30.00           C  
ATOM    599  C   ILE A  41      -1.632 -24.672   9.304  1.00 30.00           C  
ATOM    600  O   ILE A  41      -1.812 -24.589   8.088  1.00 30.00           O  
ATOM    601  CB  ILE A  41      -0.621 -22.806  10.678  1.00 30.00           C  
ATOM    602  CG1 ILE A  41      -1.211 -21.666   9.807  1.00 30.00           C  
ATOM    603  CG2 ILE A  41       0.618 -22.331  11.454  1.00 30.00           C  
ATOM    604  CD1 ILE A  41      -1.620 -20.424  10.617  1.00 30.00           C  
ATOM    605  H   ILE A  41       0.381 -23.630   8.015  1.00 30.00           H  
ATOM    606  HA  ILE A  41      -0.016 -24.893  10.664  1.00 30.00           H  
ATOM    607  HB  ILE A  41      -1.371 -23.031  11.439  1.00 30.00           H  
ATOM    608 HG13 ILE A  41      -2.089 -22.010   9.262  1.00 30.00           H  
ATOM    609 HG12 ILE A  41      -0.484 -21.373   9.049  1.00 30.00           H  
ATOM    610 HG21 ILE A  41       1.059 -23.139  12.038  1.00 30.00           H  
ATOM    611 HG22 ILE A  41       1.379 -21.946  10.779  1.00 30.00           H  
ATOM    612 HG23 ILE A  41       0.365 -21.535  12.151  1.00 30.00           H  
ATOM    613 HD11 ILE A  41      -2.111 -20.696  11.553  1.00 30.00           H  
ATOM    614 HD12 ILE A  41      -0.753 -19.810  10.861  1.00 30.00           H  
ATOM    615 HD13 ILE A  41      -2.311 -19.794  10.058  1.00 30.00           H  
ATOM    616  N   ALA A  42      -2.519 -25.199  10.163  1.00 30.00           N  
ATOM    617  CA  ALA A  42      -3.862 -25.652   9.796  1.00 30.00           C  
ATOM    618  C   ALA A  42      -4.939 -24.631  10.221  1.00 30.00           C  
ATOM    619  O   ALA A  42      -4.610 -23.379   9.786  1.00 30.00           O  
ATOM    620  OXT ALA A  42      -5.938 -24.915  10.847  1.00 30.00           O  
ATOM    621  CB  ALA A  42      -4.087 -27.049  10.403  1.00 30.00           C  
ATOM    622  H   ALA A  42      -2.297 -25.229  11.147  1.00 30.00           H  
ATOM    623  HA  ALA A  42      -3.947 -25.756   8.716  1.00 30.00           H  
ATOM    625  HB1 ALA A  42      -4.031 -27.028  11.492  1.00 30.00           H  
ATOM    626  HB2 ALA A  42      -5.064 -27.447  10.126  1.00 30.00           H  
ATOM    627  HB3 ALA A  42      -3.337 -27.755  10.044  1.00 30.00           H  
TER     628      ALA A  42
ATOM    629  N   ASP B  43     -20.743   8.614   9.693  1.00110.00           N  
ATOM    630  CA  ASP B  43     -19.485   7.861   9.898  1.00110.00           C  
ATOM    631  C   ASP B  43     -18.293   8.825  10.187  1.00110.00           C  
ATOM    632  O   ASP B  43     -17.185   8.327  10.397  1.00110.00           O  
ATOM    633  CB  ASP B  43     -19.202   6.824   8.767  1.00110.00           C  
ATOM    634  CG  ASP B  43     -18.751   7.375   7.399  1.00110.00           C  
ATOM    635  OD1 ASP B  43     -17.933   6.691   6.746  1.00110.00           O  
ATOM    636  OD2 ASP B  43     -19.312   8.405   6.965  1.00110.00           O1-
ATOM    637  H1  ASP B  43     -21.537   8.054   9.972  1.00110.00           H  
ATOM    638  H2  ASP B  43     -20.864   8.782   8.703  1.00110.00           H  
ATOM    639  HA  ASP B  43     -19.609   7.306  10.829  1.00110.00           H  
ATOM    640  HB3 ASP B  43     -20.092   6.215   8.600  1.00110.00           H  
ATOM    641  HB2 ASP B  43     -18.443   6.125   9.125  1.00110.00           H  
ATOM    642  N   ALA B  44     -18.510  10.154  10.246  1.00110.00           N  
ATOM    643  CA  ALA B  44     -17.516  11.183  10.581  1.00110.00           C  
ATOM    644  C   ALA B  44     -17.254  11.307  12.100  1.00110.00           C  
ATOM    645  O   ALA B  44     -16.938  12.398  12.570  1.00110.00           O  
ATOM    646  CB  ALA B  44     -17.986  12.519   9.976  1.00110.00           C  
ATOM    647  H   ALA B  44     -19.451  10.484  10.077  1.00110.00           H  
ATOM    648  HA  ALA B  44     -16.568  10.918  10.110  1.00110.00           H  
ATOM    649  HB1 ALA B  44     -17.232  13.298  10.093  1.00110.00           H  
ATOM    650  HB2 ALA B  44     -18.183  12.420   8.908  1.00110.00           H  
ATOM    651  HB3 ALA B  44     -18.904  12.871  10.448  1.00110.00           H  
ATOM    652  N   GLU B  45     -17.419  10.198  12.841  1.00110.00           N  
ATOM    653  CA  GLU B  45     -17.472  10.107  14.298  1.00110.00           C  
ATOM    654  C   GLU B  45     -16.100  10.249  14.986  1.00110.00           C  
ATOM    655  O   GLU B  45     -15.602   9.289  15.574  1.00110.00           O  
ATOM    656  CB  GLU B  45     -18.193   8.789  14.684  1.00110.00           C  
ATOM    657  CG  GLU B  45     -19.624   8.617  14.113  1.00110.00           C  
ATOM    658  CD  GLU B  45     -20.697   9.587  14.643  1.00110.00           C  
ATOM    659  OE1 GLU B  45     -21.755   9.655  13.980  1.00110.00           O  
ATOM    660  OE2 GLU B  45     -20.473  10.232  15.693  1.00110.00           O1-
ATOM    661  H   GLU B  45     -17.642   9.340  12.357  1.00110.00           H  
ATOM    662  HA  GLU B  45     -18.075  10.944  14.656  1.00110.00           H  
ATOM    663  HB3 GLU B  45     -18.222   8.684  15.770  1.00110.00           H  
ATOM    664  HB2 GLU B  45     -17.596   7.946  14.332  1.00110.00           H  
ATOM    665  HG3 GLU B  45     -19.966   7.608  14.344  1.00110.00           H  
ATOM    666  HG2 GLU B  45     -19.601   8.674  13.024  1.00110.00           H  
ATOM    667  N   PHE B  46     -15.544  11.469  14.938  1.00110.00           N  
ATOM    668  CA  PHE B  46     -14.451  11.922  15.791  1.00110.00           C  
ATOM    669  C   PHE B  46     -15.043  13.044  16.654  1.00110.00           C  
ATOM    670  O   PHE B  46     -15.595  14.005  16.112  1.00110.00           O  
ATOM    671  CB  PHE B  46     -13.274  12.418  14.926  1.00110.00           C  
ATOM    672  CG  PHE B  46     -11.968  12.534  15.695  1.00110.00           C  
ATOM    673  CD1 PHE B  46     -11.068  11.448  15.717  1.00110.00           C  
ATOM    674  CD2 PHE B  46     -11.725  13.638  16.540  1.00110.00           C  
ATOM    675  CE1 PHE B  46      -9.935  11.500  16.517  1.00110.00           C  
ATOM    676  CE2 PHE B  46     -10.593  13.664  17.343  1.00110.00           C  
ATOM    677  CZ  PHE B  46      -9.698  12.602  17.328  1.00110.00           C  
ATOM    678  H   PHE B  46     -16.000  12.190  14.393  1.00110.00           H  
ATOM    679  HA  PHE B  46     -14.103  11.108  16.431  1.00110.00           H  
ATOM    680  HB3 PHE B  46     -13.505  13.387  14.480  1.00110.00           H  
ATOM    681  HB2 PHE B  46     -13.118  11.737  14.088  1.00110.00           H  
ATOM    682  HD1 PHE B  46     -11.256  10.571  15.115  1.00110.00           H  
ATOM    683  HD2 PHE B  46     -12.425  14.459  16.577  1.00110.00           H  
ATOM    684  HE1 PHE B  46      -9.245  10.670  16.518  1.00110.00           H  
ATOM    685  HE2 PHE B  46     -10.412  14.511  17.989  1.00110.00           H  
ATOM    686  HZ  PHE B  46      -8.820  12.626  17.956  1.00110.00           H  
ATOM    687  N   ARG B  47     -14.950  12.875  17.980  1.00110.00           N  
ATOM    688  CA  ARG B  47     -15.636  13.723  18.955  1.00110.00           C  
ATOM    689  C   ARG B  47     -14.777  14.910  19.420  1.00110.00           C  
ATOM    690  O   ARG B  47     -13.569  14.943  19.182  1.00110.00           O  
ATOM    691  CB  ARG B  47     -16.125  12.864  20.145  1.00110.00           C  
ATOM    692  CG  ARG B  47     -16.817  11.546  19.728  1.00110.00           C  
ATOM    693  CD  ARG B  47     -17.817  10.955  20.740  1.00110.00           C  
ATOM    694  NE  ARG B  47     -17.268  10.793  22.099  1.00110.00           N  
ATOM    695  CZ  ARG B  47     -17.672   9.935  23.056  1.00110.00           C  
ATOM    696  NH1 ARG B  47     -18.636   9.025  22.850  1.00110.00           N  
ATOM    697  NH2 ARG B  47     -17.105  10.001  24.265  1.00110.00           N1+
ATOM    698  H   ARG B  47     -14.448  12.082  18.352  1.00110.00           H  
ATOM    699  HA  ARG B  47     -16.525  14.133  18.477  1.00110.00           H  
ATOM    700  HB3 ARG B  47     -16.808  13.459  20.753  1.00110.00           H  
ATOM    701  HB2 ARG B  47     -15.281  12.616  20.788  1.00110.00           H  
ATOM    702  HG3 ARG B  47     -16.111  10.789  19.383  1.00110.00           H  
ATOM    703  HG2 ARG B  47     -17.416  11.798  18.852  1.00110.00           H  
ATOM    704  HD3 ARG B  47     -18.022   9.942  20.392  1.00110.00           H  
ATOM    705  HD2 ARG B  47     -18.773  11.478  20.731  1.00110.00           H  
ATOM    706  HE  ARG B  47     -16.582  11.489  22.371  1.00110.00           H  
ATOM    707 HH12 ARG B  47     -18.914   8.400  23.598  1.00110.00           H  
ATOM    708 HH11 ARG B  47     -19.083   8.955  21.948  1.00110.00           H  
ATOM    709 HH22 ARG B  47     -17.394   9.369  25.004  1.00110.00           H  
ATOM    710 HH21 ARG B  47     -16.441  10.737  24.482  1.00110.00           H  
ATOM    711  N   HIS B  48     -15.445  15.855  20.101  1.00110.00           N  
ATOM    712  CA  HIS B  48     -14.855  17.006  20.792  1.00110.00           C  
ATOM    713  C   HIS B  48     -13.881  16.606  21.918  1.00110.00           C  
ATOM    714  O   HIS B  48     -12.841  17.249  22.061  1.00110.00           O  
ATOM    715  CB  HIS B  48     -15.979  17.922  21.329  1.00110.00           C  
ATOM    716  CG  HIS B  48     -17.035  17.242  22.176  1.00110.00           C  
ATOM    717  ND1 HIS B  48     -18.053  16.467  21.642  1.00110.00           N  
ATOM    718  CD2 HIS B  48     -17.236  17.222  23.539  1.00110.00           C  
ATOM    719  CE1 HIS B  48     -18.783  16.014  22.663  1.00110.00           C  
ATOM    720  NE2 HIS B  48     -18.352  16.440  23.844  1.00110.00           N  
ATOM    721  H   HIS B  48     -16.439  15.744  20.227  1.00110.00           H  
ATOM    722  HA  HIS B  48     -14.281  17.573  20.057  1.00110.00           H  
ATOM    723  HB3 HIS B  48     -16.475  18.416  20.494  1.00110.00           H  
ATOM    724  HB2 HIS B  48     -15.545  18.731  21.918  1.00110.00           H  
ATOM    725  HD1 HIS B  48     -18.221  16.276  20.662  1.00110.00           H  
ATOM    726  HD2 HIS B  48     -16.663  17.700  24.319  1.00110.00           H  
ATOM    727  HE1 HIS B  48     -19.645  15.374  22.541  1.00110.00           H  
ATOM    728  N   ASP B  49     -14.221  15.542  22.665  1.00110.00           N  
ATOM    729  CA  ASP B  49     -13.354  14.893  23.650  1.00110.00           C  
ATOM    730  C   ASP B  49     -12.510  13.798  22.967  1.00110.00           C  
ATOM    731  O   ASP B  49     -12.919  13.230  21.953  1.00110.00           O  
ATOM    732  CB  ASP B  49     -14.117  14.317  24.877  1.00110.00           C  
ATOM    733  CG  ASP B  49     -15.203  13.247  24.640  1.00110.00           C  
ATOM    734  OD1 ASP B  49     -15.471  12.507  25.611  1.00110.00           O  
ATOM    735  OD2 ASP B  49     -15.840  13.239  23.563  1.00110.00           O1-
ATOM    736  H   ASP B  49     -15.094  15.063  22.487  1.00110.00           H  
ATOM    737  HA  ASP B  49     -12.661  15.642  24.040  1.00110.00           H  
ATOM    738  HB3 ASP B  49     -14.625  15.147  25.369  1.00110.00           H  
ATOM    739  HB2 ASP B  49     -13.396  13.950  25.609  1.00110.00           H  
ATOM    740  N   SER B  50     -11.341  13.523  23.560  1.00110.00           N  
ATOM    741  CA  SER B  50     -10.360  12.564  23.061  1.00110.00           C  
ATOM    742  C   SER B  50      -9.546  12.010  24.242  1.00110.00           C  
ATOM    743  O   SER B  50      -9.429  12.672  25.275  1.00110.00           O  
ATOM    744  CB  SER B  50      -9.487  13.260  21.990  1.00110.00           C  
ATOM    745  OG  SER B  50      -8.554  12.380  21.398  1.00110.00           O  
ATOM    746  H   SER B  50     -11.081  14.007  24.407  1.00110.00           H  
ATOM    747  HA  SER B  50     -10.882  11.725  22.598  1.00110.00           H  
ATOM    748  HB3 SER B  50      -8.946  14.102  22.422  1.00110.00           H  
ATOM    749  HB2 SER B  50     -10.113  13.661  21.191  1.00110.00           H  
ATOM    750  HG  SER B  50      -9.035  11.756  20.845  1.00110.00           H  
ATOM    751  N   GLY B  51      -8.990  10.803  24.057  1.00110.00           N  
ATOM    752  CA  GLY B  51      -8.120  10.147  25.031  1.00110.00           C  
ATOM    753  C   GLY B  51      -6.655  10.550  24.812  1.00110.00           C  
ATOM    754  O   GLY B  51      -6.318  11.280  23.877  1.00110.00           O  
ATOM    755  H   GLY B  51      -9.109  10.339  23.168  1.00110.00           H  
ATOM    756  HA3 GLY B  51      -8.206   9.069  24.899  1.00110.00           H  
ATOM    757  HA2 GLY B  51      -8.427  10.372  26.054  1.00110.00           H  
ATOM    758  N   TYR B  52      -5.776  10.026  25.680  1.00110.00           N  
ATOM    759  CA  TYR B  52      -4.324  10.073  25.513  1.00110.00           C  
ATOM    760  C   TYR B  52      -3.855   8.854  24.700  1.00110.00           C  
ATOM    761  O   TYR B  52      -4.363   7.751  24.912  1.00110.00           O  
ATOM    762  CB  TYR B  52      -3.658  10.128  26.906  1.00110.00           C  
ATOM    763  CG  TYR B  52      -2.139  10.039  26.902  1.00110.00           C  
ATOM    764  CD1 TYR B  52      -1.364  11.158  26.530  1.00110.00           C  
ATOM    765  CD2 TYR B  52      -1.499   8.827  27.238  1.00110.00           C  
ATOM    766  CE1 TYR B  52       0.041  11.063  26.492  1.00110.00           C  
ATOM    767  CE2 TYR B  52      -0.095   8.732  27.196  1.00110.00           C  
ATOM    768  CZ  TYR B  52       0.676   9.850  26.823  1.00110.00           C  
ATOM    769  OH  TYR B  52       2.037   9.760  26.779  1.00110.00           O  
ATOM    770  H   TYR B  52      -6.112   9.437  26.427  1.00110.00           H  
ATOM    771  HA  TYR B  52      -4.046  10.982  24.975  1.00110.00           H  
ATOM    772  HB3 TYR B  52      -4.043   9.317  27.527  1.00110.00           H  
ATOM    773  HB2 TYR B  52      -3.947  11.050  27.413  1.00110.00           H  
ATOM    774  HD1 TYR B  52      -1.845  12.088  26.265  1.00110.00           H  
ATOM    775  HD2 TYR B  52      -2.082   7.961  27.515  1.00110.00           H  
ATOM    776  HE1 TYR B  52       0.630  11.921  26.202  1.00110.00           H  
ATOM    777  HE2 TYR B  52       0.386   7.798  27.448  1.00110.00           H  
ATOM    778  HH  TYR B  52       2.368   8.890  27.013  1.00110.00           H  
ATOM    779  N   GLU B  53      -2.863   9.074  23.825  1.00 30.00           N  
ATOM    780  CA  GLU B  53      -2.187   8.029  23.061  1.00 30.00           C  
ATOM    781  C   GLU B  53      -0.785   8.511  22.658  1.00 30.00           C  
ATOM    782  O   GLU B  53      -0.596   9.703  22.415  1.00 30.00           O  
ATOM    783  CB  GLU B  53      -3.072   7.592  21.864  1.00 30.00           C  
ATOM    784  CG  GLU B  53      -2.500   6.513  20.913  1.00 30.00           C  
ATOM    785  CD  GLU B  53      -2.360   5.130  21.569  1.00 30.00           C  
ATOM    786  OE1 GLU B  53      -1.401   4.948  22.351  1.00 30.00           O  
ATOM    787  OE2 GLU B  53      -3.199   4.256  21.262  1.00 30.00           O1-
ATOM    788  H   GLU B  53      -2.492  10.007  23.707  1.00 30.00           H  
ATOM    789  HA  GLU B  53      -2.052   7.179  23.733  1.00 30.00           H  
ATOM    790  HB3 GLU B  53      -3.332   8.473  21.277  1.00 30.00           H  
ATOM    791  HB2 GLU B  53      -4.022   7.224  22.250  1.00 30.00           H  
ATOM    792  HG3 GLU B  53      -1.540   6.821  20.500  1.00 30.00           H  
ATOM    793  HG2 GLU B  53      -3.162   6.430  20.050  1.00 30.00           H  
ATOM    794  N   VAL B  54       0.164   7.564  22.602  1.00 30.00           N  
ATOM    795  CA  VAL B  54       1.580   7.787  22.303  1.00 30.00           C  
ATOM    796  C   VAL B  54       2.092   6.889  21.150  1.00 30.00           C  
ATOM    797  O   VAL B  54       3.192   7.136  20.656  1.00 30.00           O  
ATOM    798  CB  VAL B  54       2.431   7.573  23.593  1.00 30.00           C  
ATOM    799  CG1 VAL B  54       2.477   6.111  24.084  1.00 30.00           C  
ATOM    800  CG2 VAL B  54       3.857   8.148  23.497  1.00 30.00           C  
ATOM    801  H   VAL B  54      -0.101   6.607  22.797  1.00 30.00           H  
ATOM    802  HA  VAL B  54       1.722   8.813  21.962  1.00 30.00           H  
ATOM    803  HB  VAL B  54       1.935   8.146  24.378  1.00 30.00           H  
ATOM    804 HG11 VAL B  54       1.474   5.704  24.216  1.00 30.00           H  
ATOM    805 HG12 VAL B  54       3.012   5.462  23.389  1.00 30.00           H  
ATOM    806 HG13 VAL B  54       2.984   6.042  25.047  1.00 30.00           H  
ATOM    807 HG21 VAL B  54       4.342   8.145  24.473  1.00 30.00           H  
ATOM    808 HG22 VAL B  54       4.491   7.572  22.823  1.00 30.00           H  
ATOM    809 HG23 VAL B  54       3.844   9.180  23.145  1.00 30.00           H  
ATOM    810  N   HIS B  55       1.291   5.899  20.704  1.00 30.00           N  
ATOM    811  CA  HIS B  55       1.595   5.072  19.531  1.00 30.00           C  
ATOM    812  C   HIS B  55       1.556   5.888  18.229  1.00 30.00           C  
ATOM    813  O   HIS B  55       0.553   6.537  17.940  1.00 30.00           O  
ATOM    814  CB  HIS B  55       0.649   3.857  19.434  1.00 30.00           C  
ATOM    815  CG  HIS B  55       0.958   2.738  20.398  1.00 30.00           C  
ATOM    816  ND1 HIS B  55       0.565   2.752  21.724  1.00 30.00           N  
ATOM    817  CD2 HIS B  55       1.615   1.540  20.222  1.00 30.00           C  
ATOM    818  CE1 HIS B  55       0.984   1.611  22.275  1.00 30.00           C  
ATOM    819  NE2 HIS B  55       1.626   0.823  21.421  1.00 30.00           N  
ATOM    820  H   HIS B  55       0.393   5.741  21.140  1.00 30.00           H  
ATOM    821  HA  HIS B  55       2.610   4.689  19.657  1.00 30.00           H  
ATOM    822  HB3 HIS B  55       0.698   3.427  18.432  1.00 30.00           H  
ATOM    823  HB2 HIS B  55      -0.387   4.167  19.569  1.00 30.00           H  
ATOM    824  HD1 HIS B  55       0.030   3.483  22.180  1.00 30.00           H  
ATOM    825  HD2 HIS B  55       2.072   1.140  19.328  1.00 30.00           H  
ATOM    826  HE1 HIS B  55       0.810   1.350  23.308  1.00 30.00           H  
ATOM    827  N   HIS B  56       2.655   5.797  17.470  1.00 30.00           N  
ATOM    828  CA  HIS B  56       2.893   6.417  16.169  1.00 30.00           C  
ATOM    829  C   HIS B  56       2.201   5.673  15.009  1.00 30.00           C  
ATOM    830  O   HIS B  56       1.972   6.275  13.960  1.00 30.00           O  
ATOM    831  CB  HIS B  56       4.421   6.445  15.985  1.00 30.00           C  
ATOM    832  CG  HIS B  56       4.950   7.292  14.861  1.00 30.00           C  
ATOM    833  ND1 HIS B  56       5.010   8.671  14.939  1.00 30.00           N  
ATOM    834  CD2 HIS B  56       5.492   6.966  13.640  1.00 30.00           C  
ATOM    835  CE1 HIS B  56       5.548   9.112  13.804  1.00 30.00           C  
ATOM    836  NE2 HIS B  56       5.863   8.131  12.969  1.00 30.00           N  
ATOM    837  H   HIS B  56       3.410   5.208  17.801  1.00 30.00           H  
ATOM    838  HA  HIS B  56       2.514   7.439  16.204  1.00 30.00           H  
ATOM    839  HB3 HIS B  56       4.813   5.433  15.870  1.00 30.00           H  
ATOM    840  HB2 HIS B  56       4.864   6.841  16.897  1.00 30.00           H  
ATOM    841  HD1 HIS B  56       4.672   9.243  15.706  1.00 30.00           H  
ATOM    842  HD2 HIS B  56       5.641   5.993  13.195  1.00 30.00           H  
ATOM    843  HE1 HIS B  56       5.711  10.157  13.587  1.00 30.00           H  
ATOM    844  N   GLN B  57       1.875   4.388  15.219  1.00 30.00           N  
ATOM    845  CA  GLN B  57       1.147   3.531  14.287  1.00 30.00           C  
ATOM    846  C   GLN B  57       0.558   2.372  15.109  1.00 30.00           C  
ATOM    847  O   GLN B  57       1.172   1.955  16.094  1.00 30.00           O  
ATOM    848  CB  GLN B  57       2.112   3.021  13.186  1.00 30.00           C  
ATOM    849  CG  GLN B  57       1.410   2.549  11.892  1.00 30.00           C  
ATOM    850  CD  GLN B  57       0.905   3.659  10.955  1.00 30.00           C  
ATOM    851  OE1 GLN B  57       0.341   3.356   9.907  1.00 30.00           O  
ATOM    852  NE2 GLN B  57       1.101   4.938  11.291  1.00 30.00           N  
ATOM    853  H   GLN B  57       2.100   3.963  16.108  1.00 30.00           H  
ATOM    854  HA  GLN B  57       0.325   4.104  13.854  1.00 30.00           H  
ATOM    855  HB3 GLN B  57       2.700   2.191  13.583  1.00 30.00           H  
ATOM    856  HB2 GLN B  57       2.856   3.778  12.933  1.00 30.00           H  
ATOM    857  HG3 GLN B  57       0.575   1.892  12.131  1.00 30.00           H  
ATOM    858  HG2 GLN B  57       2.113   1.946  11.318  1.00 30.00           H  
ATOM    859 HE22 GLN B  57       0.807   5.673  10.665  1.00 30.00           H  
ATOM    860 HE21 GLN B  57       1.564   5.182  12.157  1.00 30.00           H  
ATOM    861  N   LYS B  58      -0.620   1.869  14.704  1.00 30.00           N  
ATOM    862  CA  LYS B  58      -1.344   0.858  15.473  1.00 30.00           C  
ATOM    863  C   LYS B  58      -2.102  -0.083  14.527  1.00 30.00           C  
ATOM    864  O   LYS B  58      -3.238   0.204  14.153  1.00 30.00           O  
ATOM    865  CB  LYS B  58      -2.244   1.573  16.508  1.00 30.00           C  
ATOM    866  CG  LYS B  58      -2.787   0.654  17.614  1.00 30.00           C  
ATOM    867  CD  LYS B  58      -3.542   1.451  18.688  1.00 30.00           C  
ATOM    868  CE  LYS B  58      -3.906   0.607  19.919  1.00 30.00           C  
ATOM    869  NZ  LYS B  58      -4.601   1.412  20.939  1.00 30.00           N1+
ATOM    870  H   LYS B  58      -1.092   2.251  13.895  1.00 30.00           H  
ATOM    871  HA  LYS B  58      -0.634   0.234  16.021  1.00 30.00           H  
ATOM    872  HB3 LYS B  58      -3.061   2.102  16.012  1.00 30.00           H  
ATOM    873  HB2 LYS B  58      -1.654   2.348  17.001  1.00 30.00           H  
ATOM    874  HG3 LYS B  58      -1.956   0.120  18.076  1.00 30.00           H  
ATOM    875  HG2 LYS B  58      -3.442  -0.105  17.188  1.00 30.00           H  
ATOM    876  HD3 LYS B  58      -4.450   1.864  18.245  1.00 30.00           H  
ATOM    877  HD2 LYS B  58      -2.936   2.305  18.996  1.00 30.00           H  
ATOM    878  HE3 LYS B  58      -3.002   0.190  20.365  1.00 30.00           H  
ATOM    879  HE2 LYS B  58      -4.544  -0.229  19.632  1.00 30.00           H  
ATOM    880  HZ1 LYS B  58      -4.788   0.850  21.756  1.00 30.00           H  
ATOM    881  HZ2 LYS B  58      -4.019   2.201  21.198  1.00 30.00           H  
ATOM    882  HZ3 LYS B  58      -5.469   1.764  20.562  1.00 30.00           H  
ATOM    883  N   LEU B  59      -1.456  -1.204  14.164  1.00 30.00           N  
ATOM    884  CA  LEU B  59      -2.064  -2.285  13.388  1.00 30.00           C  
ATOM    885  C   LEU B  59      -2.909  -3.151  14.335  1.00 30.00           C  
ATOM    886  O   LEU B  59      -2.347  -3.806  15.208  1.00 30.00           O  
ATOM    887  CB  LEU B  59      -0.977  -3.132  12.684  1.00 30.00           C  
ATOM    888  CG  LEU B  59      -0.303  -2.456  11.465  1.00 30.00           C  
ATOM    889  CD1 LEU B  59       0.644  -1.306  11.863  1.00 30.00           C  
ATOM    890  CD2 LEU B  59       0.416  -3.491  10.570  1.00 30.00           C  
ATOM    891  H   LEU B  59      -0.529  -1.386  14.523  1.00 30.00           H  
ATOM    892  HA  LEU B  59      -2.719  -1.861  12.627  1.00 30.00           H  
ATOM    893  HB3 LEU B  59      -1.460  -4.045  12.329  1.00 30.00           H  
ATOM    894  HB2 LEU B  59      -0.222  -3.458  13.400  1.00 30.00           H  
ATOM    895  HG  LEU B  59      -1.094  -2.026  10.850  1.00 30.00           H  
ATOM    896 HD11 LEU B  59       1.476  -1.200  11.167  1.00 30.00           H  
ATOM    897 HD12 LEU B  59       0.111  -0.357  11.862  1.00 30.00           H  
ATOM    898 HD13 LEU B  59       1.063  -1.448  12.859  1.00 30.00           H  
ATOM    899 HD21 LEU B  59       0.087  -3.400   9.534  1.00 30.00           H  
ATOM    900 HD22 LEU B  59       1.500  -3.369  10.578  1.00 30.00           H  
ATOM    901 HD23 LEU B  59       0.216  -4.517  10.878  1.00 30.00           H  
ATOM    902  N   VAL B  60      -4.236  -3.113  14.150  1.00 30.00           N  
ATOM    903  CA  VAL B  60      -5.227  -3.813  14.962  1.00 30.00           C  
ATOM    904  C   VAL B  60      -5.806  -4.983  14.152  1.00 30.00           C  
ATOM    905  O   VAL B  60      -6.277  -4.779  13.033  1.00 30.00           O  
ATOM    906  CB  VAL B  60      -6.379  -2.854  15.385  1.00 30.00           C  
ATOM    907  CG1 VAL B  60      -7.570  -3.547  16.084  1.00 30.00           C  
ATOM    908  CG2 VAL B  60      -5.842  -1.721  16.280  1.00 30.00           C  
ATOM    909  H   VAL B  60      -4.614  -2.576  13.378  1.00 30.00           H  
ATOM    910  HA  VAL B  60      -4.768  -4.216  15.863  1.00 30.00           H  
ATOM    911  HB  VAL B  60      -6.776  -2.377  14.488  1.00 30.00           H  
ATOM    912 HG11 VAL B  60      -7.239  -4.128  16.946  1.00 30.00           H  
ATOM    913 HG12 VAL B  60      -8.296  -2.815  16.439  1.00 30.00           H  
ATOM    914 HG13 VAL B  60      -8.108  -4.219  15.415  1.00 30.00           H  
ATOM    915 HG21 VAL B  60      -5.348  -2.117  17.168  1.00 30.00           H  
ATOM    916 HG22 VAL B  60      -5.123  -1.101  15.746  1.00 30.00           H  
ATOM    917 HG23 VAL B  60      -6.643  -1.064  16.614  1.00 30.00           H  
ATOM    918  N   PHE B  61      -5.757  -6.181  14.750  1.00 30.00           N  
ATOM    919  CA  PHE B  61      -6.196  -7.434  14.150  1.00 30.00           C  
ATOM    920  C   PHE B  61      -7.157  -8.116  15.134  1.00 30.00           C  
ATOM    921  O   PHE B  61      -6.714  -8.580  16.183  1.00 30.00           O  
ATOM    922  CB  PHE B  61      -4.937  -8.261  13.797  1.00 30.00           C  
ATOM    923  CG  PHE B  61      -5.109  -9.585  13.066  1.00 30.00           C  
ATOM    924  CD1 PHE B  61      -4.034 -10.499  13.057  1.00 30.00           C  
ATOM    925  CD2 PHE B  61      -6.215  -9.837  12.224  1.00 30.00           C  
ATOM    926  CE1 PHE B  61      -4.089 -11.646  12.278  1.00 30.00           C  
ATOM    927  CE2 PHE B  61      -6.257 -10.995  11.460  1.00 30.00           C  
ATOM    928  CZ  PHE B  61      -5.200 -11.896  11.484  1.00 30.00           C  
ATOM    929  H   PHE B  61      -5.336  -6.262  15.666  1.00 30.00           H  
ATOM    930  HA  PHE B  61      -6.729  -7.226  13.224  1.00 30.00           H  
ATOM    931  HB3 PHE B  61      -4.357  -8.447  14.703  1.00 30.00           H  
ATOM    932  HB2 PHE B  61      -4.297  -7.647  13.162  1.00 30.00           H  
ATOM    933  HD1 PHE B  61      -3.155 -10.308  13.656  1.00 30.00           H  
ATOM    934  HD2 PHE B  61      -7.038  -9.142  12.156  1.00 30.00           H  
ATOM    935  HE1 PHE B  61      -3.263 -12.342  12.284  1.00 30.00           H  
ATOM    936  HE2 PHE B  61      -7.117 -11.184  10.837  1.00 30.00           H  
ATOM    937  HZ  PHE B  61      -5.234 -12.790  10.880  1.00 30.00           H  
ATOM    938  N   PHE B  62      -8.454  -8.124  14.775  1.00 30.00           N  
ATOM    939  CA  PHE B  62      -9.612  -8.583  15.554  1.00 30.00           C  
ATOM    940  C   PHE B  62      -9.918  -7.625  16.723  1.00 30.00           C  
ATOM    941  O   PHE B  62      -9.445  -7.846  17.837  1.00 30.00           O  
ATOM    942  CB  PHE B  62      -9.461 -10.051  16.029  1.00 30.00           C  
ATOM    943  CG  PHE B  62      -9.161 -11.078  14.952  1.00 30.00           C  
ATOM    944  CD1 PHE B  62     -10.099 -11.355  13.936  1.00 30.00           C  
ATOM    945  CD2 PHE B  62      -7.917 -11.746  14.944  1.00 30.00           C  
ATOM    946  CE1 PHE B  62      -9.800 -12.293  12.957  1.00 30.00           C  
ATOM    947  CE2 PHE B  62      -7.646 -12.690  13.965  1.00 30.00           C  
ATOM    948  CZ  PHE B  62      -8.581 -12.958  12.975  1.00 30.00           C  
ATOM    949  H   PHE B  62      -8.694  -7.704  13.885  1.00 30.00           H  
ATOM    950  HA  PHE B  62     -10.469  -8.548  14.881  1.00 30.00           H  
ATOM    951  HB3 PHE B  62     -10.377 -10.363  16.531  1.00 30.00           H  
ATOM    952  HB2 PHE B  62      -8.682 -10.129  16.783  1.00 30.00           H  
ATOM    953  HD1 PHE B  62     -11.053 -10.848  13.921  1.00 30.00           H  
ATOM    954  HD2 PHE B  62      -7.177 -11.537  15.703  1.00 30.00           H  
ATOM    955  HE1 PHE B  62     -10.519 -12.509  12.180  1.00 30.00           H  
ATOM    956  HE2 PHE B  62      -6.698 -13.206  13.965  1.00 30.00           H  
ATOM    957  HZ  PHE B  62      -8.350 -13.678  12.207  1.00 30.00           H  
ATOM    958  N   ALA B  63     -10.708  -6.574  16.442  1.00 30.00           N  
ATOM    959  CA  ALA B  63     -11.193  -5.599  17.427  1.00 30.00           C  
ATOM    960  C   ALA B  63     -12.405  -6.096  18.243  1.00 30.00           C  
ATOM    961  O   ALA B  63     -12.644  -5.567  19.327  1.00 30.00           O  
ATOM    962  CB  ALA B  63     -11.526  -4.287  16.704  1.00 30.00           C  
ATOM    963  H   ALA B  63     -11.055  -6.455  15.498  1.00 30.00           H  
ATOM    964  HA  ALA B  63     -10.386  -5.393  18.133  1.00 30.00           H  
ATOM    965  HB1 ALA B  63     -12.354  -4.424  16.011  1.00 30.00           H  
ATOM    966  HB2 ALA B  63     -11.811  -3.506  17.409  1.00 30.00           H  
ATOM    967  HB3 ALA B  63     -10.672  -3.922  16.134  1.00 30.00           H  
ATOM    968  N   GLU B  64     -13.108  -7.120  17.732  1.00 30.00           N  
ATOM    969  CA  GLU B  64     -14.075  -7.948  18.458  1.00 30.00           C  
ATOM    970  C   GLU B  64     -13.491  -9.359  18.634  1.00 30.00           C  
ATOM    971  O   GLU B  64     -12.587  -9.747  17.889  1.00 30.00           O  
ATOM    972  CB  GLU B  64     -15.386  -8.038  17.647  1.00 30.00           C  
ATOM    973  CG  GLU B  64     -16.255  -6.763  17.660  1.00 30.00           C  
ATOM    974  CD  GLU B  64     -17.018  -6.487  18.966  1.00 30.00           C  
ATOM    975  OE1 GLU B  64     -17.302  -5.293  19.206  1.00 30.00           O  
ATOM    976  OE2 GLU B  64     -17.355  -7.456  19.684  1.00 30.00           O1-
ATOM    977  H   GLU B  64     -12.838  -7.482  16.829  1.00 30.00           H  
ATOM    978  HA  GLU B  64     -14.279  -7.540  19.449  1.00 30.00           H  
ATOM    979  HB3 GLU B  64     -15.978  -8.890  17.981  1.00 30.00           H  
ATOM    980  HB2 GLU B  64     -15.133  -8.264  16.611  1.00 30.00           H  
ATOM    981  HG3 GLU B  64     -17.020  -6.868  16.893  1.00 30.00           H  
ATOM    982  HG2 GLU B  64     -15.653  -5.896  17.380  1.00 30.00           H  
ATOM    983  N   ASP B  65     -14.047 -10.119  19.593  1.00 30.00           N  
ATOM    984  CA  ASP B  65     -13.744 -11.543  19.768  1.00 30.00           C  
ATOM    985  C   ASP B  65     -14.357 -12.365  18.618  1.00 30.00           C  
ATOM    986  O   ASP B  65     -15.505 -12.138  18.238  1.00 30.00           O  
ATOM    987  CB  ASP B  65     -14.158 -12.126  21.148  1.00 30.00           C  
ATOM    988  CG  ASP B  65     -15.647 -12.104  21.561  1.00 30.00           C  
ATOM    989  OD1 ASP B  65     -15.982 -12.936  22.433  1.00 30.00           O  
ATOM    990  OD2 ASP B  65     -16.399 -11.203  21.125  1.00 30.00           O1-
ATOM    991  H   ASP B  65     -14.812  -9.762  20.150  1.00 30.00           H  
ATOM    992  HA  ASP B  65     -12.658 -11.644  19.709  1.00 30.00           H  
ATOM    993  HB3 ASP B  65     -13.633 -11.557  21.916  1.00 30.00           H  
ATOM    994  HB2 ASP B  65     -13.769 -13.143  21.234  1.00 30.00           H  
ATOM    995  N   VAL B  66     -13.570 -13.314  18.097  1.00 30.00           N  
ATOM    996  CA  VAL B  66     -13.993 -14.257  17.065  1.00 30.00           C  
ATOM    997  C   VAL B  66     -14.689 -15.479  17.697  1.00 30.00           C  
ATOM    998  O   VAL B  66     -14.362 -15.854  18.825  1.00 30.00           O  
ATOM    999  CB  VAL B  66     -12.771 -14.746  16.241  1.00 30.00           C  
ATOM   1000  CG1 VAL B  66     -12.129 -13.584  15.470  1.00 30.00           C  
ATOM   1001  CG2 VAL B  66     -11.708 -15.509  17.059  1.00 30.00           C  
ATOM   1002  H   VAL B  66     -12.640 -13.448  18.464  1.00 30.00           H  
ATOM   1003  HA  VAL B  66     -14.697 -13.763  16.391  1.00 30.00           H  
ATOM   1004  HB  VAL B  66     -13.141 -15.436  15.480  1.00 30.00           H  
ATOM   1005 HG11 VAL B  66     -12.876 -13.029  14.903  1.00 30.00           H  
ATOM   1006 HG12 VAL B  66     -11.636 -12.879  16.140  1.00 30.00           H  
ATOM   1007 HG13 VAL B  66     -11.382 -13.950  14.766  1.00 30.00           H  
ATOM   1008 HG21 VAL B  66     -11.414 -14.960  17.954  1.00 30.00           H  
ATOM   1009 HG22 VAL B  66     -12.061 -16.493  17.369  1.00 30.00           H  
ATOM   1010 HG23 VAL B  66     -10.805 -15.658  16.474  1.00 30.00           H  
ATOM   1011  N   GLY B  67     -15.624 -16.085  16.946  1.00 30.00           N  
ATOM   1012  CA  GLY B  67     -16.359 -17.279  17.373  1.00 30.00           C  
ATOM   1013  C   GLY B  67     -15.456 -18.524  17.369  1.00 30.00           C  
ATOM   1014  O   GLY B  67     -15.597 -19.382  18.239  1.00 30.00           O  
ATOM   1015  H   GLY B  67     -15.836 -15.716  16.028  1.00 30.00           H  
ATOM   1016  HA3 GLY B  67     -17.195 -17.445  16.693  1.00 30.00           H  
ATOM   1017  HA2 GLY B  67     -16.782 -17.125  18.367  1.00 30.00           H  
ATOM   1018  N   SER B  68     -14.508 -18.591  16.419  1.00 30.00           N  
ATOM   1019  CA  SER B  68     -13.451 -19.596  16.326  1.00 30.00           C  
ATOM   1020  C   SER B  68     -12.351 -19.092  15.377  1.00 30.00           C  
ATOM   1021  O   SER B  68     -12.626 -18.287  14.485  1.00 30.00           O  
ATOM   1022  CB  SER B  68     -14.027 -20.980  15.931  1.00 30.00           C  
ATOM   1023  OG  SER B  68     -14.563 -21.004  14.623  1.00 30.00           O  
ATOM   1024  H   SER B  68     -14.452 -17.850  15.736  1.00 30.00           H  
ATOM   1025  HA  SER B  68     -13.005 -19.683  17.319  1.00 30.00           H  
ATOM   1026  HB3 SER B  68     -14.796 -21.305  16.631  1.00 30.00           H  
ATOM   1027  HB2 SER B  68     -13.238 -21.731  15.981  1.00 30.00           H  
ATOM   1028  HG  SER B  68     -15.356 -20.459  14.619  1.00 30.00           H  
ATOM   1029  N   ASN B  69     -11.120 -19.583  15.594  1.00 30.00           N  
ATOM   1030  CA  ASN B  69      -9.943 -19.264  14.787  1.00 30.00           C  
ATOM   1031  C   ASN B  69      -8.991 -20.467  14.758  1.00 30.00           C  
ATOM   1032  O   ASN B  69      -8.846 -21.171  15.759  1.00 30.00           O  
ATOM   1033  CB  ASN B  69      -9.283 -17.961  15.308  1.00 30.00           C  
ATOM   1034  CG  ASN B  69      -7.957 -17.610  14.619  1.00 30.00           C  
ATOM   1035  OD1 ASN B  69      -7.915 -17.435  13.403  1.00 30.00           O  
ATOM   1036  ND2 ASN B  69      -6.867 -17.542  15.384  1.00 30.00           N  
ATOM   1037  H   ASN B  69     -10.966 -20.244  16.343  1.00 30.00           H  
ATOM   1038  HA  ASN B  69     -10.300 -19.074  13.777  1.00 30.00           H  
ATOM   1039  HB3 ASN B  69      -9.122 -18.026  16.386  1.00 30.00           H  
ATOM   1040  HB2 ASN B  69      -9.964 -17.130  15.137  1.00 30.00           H  
ATOM   1041 HD22 ASN B  69      -5.964 -17.370  14.962  1.00 30.00           H  
ATOM   1042 HD21 ASN B  69      -6.926 -17.701  16.379  1.00 30.00           H  
ATOM   1043  N   LYS B  70      -8.329 -20.628  13.604  1.00 30.00           N  
ATOM   1044  CA  LYS B  70      -7.260 -21.595  13.375  1.00 30.00           C  
ATOM   1045  C   LYS B  70      -6.253 -21.122  12.307  1.00 30.00           C  
ATOM   1046  O   LYS B  70      -5.267 -21.826  12.096  1.00 30.00           O  
ATOM   1047  CB  LYS B  70      -7.871 -22.978  13.051  1.00 30.00           C  
ATOM   1048  CG  LYS B  70      -8.674 -23.026  11.734  1.00 30.00           C  
ATOM   1049  CD  LYS B  70      -9.342 -24.381  11.454  1.00 30.00           C  
ATOM   1050  CE  LYS B  70     -10.537 -24.676  12.377  1.00 30.00           C  
ATOM   1051  NZ  LYS B  70     -11.162 -25.972  12.063  1.00 30.00           N1+
ATOM   1052  H   LYS B  70      -8.551 -20.018  12.831  1.00 30.00           H  
ATOM   1053  HA  LYS B  70      -6.688 -21.690  14.299  1.00 30.00           H  
ATOM   1054  HB3 LYS B  70      -8.502 -23.285  13.885  1.00 30.00           H  
ATOM   1055  HB2 LYS B  70      -7.073 -23.719  13.005  1.00 30.00           H  
ATOM   1056  HG3 LYS B  70      -8.017 -22.789  10.897  1.00 30.00           H  
ATOM   1057  HG2 LYS B  70      -9.438 -22.250  11.748  1.00 30.00           H  
ATOM   1058  HD3 LYS B  70      -8.597 -25.172  11.551  1.00 30.00           H  
ATOM   1059  HD2 LYS B  70      -9.664 -24.399  10.412  1.00 30.00           H  
ATOM   1060  HE3 LYS B  70     -11.290 -23.892  12.280  1.00 30.00           H  
ATOM   1061  HE2 LYS B  70     -10.227 -24.694  13.421  1.00 30.00           H  
ATOM   1062  HZ1 LYS B  70     -11.489 -25.970  11.107  1.00 30.00           H  
ATOM   1063  HZ2 LYS B  70     -10.484 -26.711  12.183  1.00 30.00           H  
ATOM   1064  HZ3 LYS B  70     -11.943 -26.131  12.684  1.00 30.00           H  
ATOM   1065  N   GLY B  71      -6.498 -19.976  11.646  1.00 30.00           N  
ATOM   1066  CA  GLY B  71      -5.665 -19.490  10.550  1.00 30.00           C  
ATOM   1067  C   GLY B  71      -5.554 -17.970  10.649  1.00 30.00           C  
ATOM   1068  O   GLY B  71      -6.183 -17.265   9.863  1.00 30.00           O  
ATOM   1069  H   GLY B  71      -7.295 -19.408  11.894  1.00 30.00           H  
ATOM   1070  HA3 GLY B  71      -6.117 -19.770   9.598  1.00 30.00           H  
ATOM   1071  HA2 GLY B  71      -4.662 -19.918  10.565  1.00 30.00           H  
ATOM   1072  N   ALA B  72      -4.732 -17.483  11.590  1.00 30.00           N  
ATOM   1073  CA  ALA B  72      -4.353 -16.079  11.732  1.00 30.00           C  
ATOM   1074  C   ALA B  72      -2.822 -15.974  11.753  1.00 30.00           C  
ATOM   1075  O   ALA B  72      -2.177 -16.703  12.507  1.00 30.00           O  
ATOM   1076  CB  ALA B  72      -4.976 -15.495  13.008  1.00 30.00           C  
ATOM   1077  H   ALA B  72      -4.273 -18.121  12.228  1.00 30.00           H  
ATOM   1078  HA  ALA B  72      -4.731 -15.497  10.895  1.00 30.00           H  
ATOM   1079  HB1 ALA B  72      -6.063 -15.475  12.935  1.00 30.00           H  
ATOM   1080  HB2 ALA B  72      -4.712 -16.069  13.894  1.00 30.00           H  
ATOM   1081  HB3 ALA B  72      -4.644 -14.469  13.167  1.00 30.00           H  
ATOM   1082  N   ILE B  73      -2.275 -15.076  10.918  1.00 30.00           N  
ATOM   1083  CA  ILE B  73      -0.841 -14.787  10.817  1.00 30.00           C  
ATOM   1084  C   ILE B  73      -0.669 -13.259  10.720  1.00 30.00           C  
ATOM   1085  O   ILE B  73      -1.441 -12.609  10.013  1.00 30.00           O  
ATOM   1086  CB  ILE B  73      -0.177 -15.449   9.563  1.00 30.00           C  
ATOM   1087  CG1 ILE B  73      -0.408 -16.982   9.523  1.00 30.00           C  
ATOM   1088  CG2 ILE B  73       1.337 -15.137   9.455  1.00 30.00           C  
ATOM   1089  CD1 ILE B  73       0.103 -17.681   8.255  1.00 30.00           C  
ATOM   1090  H   ILE B  73      -2.873 -14.529  10.313  1.00 30.00           H  
ATOM   1091  HA  ILE B  73      -0.328 -15.135  11.713  1.00 30.00           H  
ATOM   1092  HB  ILE B  73      -0.654 -15.029   8.676  1.00 30.00           H  
ATOM   1093 HG13 ILE B  73      -1.471 -17.208   9.602  1.00 30.00           H  
ATOM   1094 HG12 ILE B  73       0.059 -17.443  10.392  1.00 30.00           H  
ATOM   1095 HG21 ILE B  73       1.539 -14.072   9.347  1.00 30.00           H  
ATOM   1096 HG22 ILE B  73       1.874 -15.489  10.336  1.00 30.00           H  
ATOM   1097 HG23 ILE B  73       1.789 -15.610   8.585  1.00 30.00           H  
ATOM   1098 HD11 ILE B  73      -0.092 -17.086   7.363  1.00 30.00           H  
ATOM   1099 HD12 ILE B  73       1.175 -17.871   8.315  1.00 30.00           H  
ATOM   1100 HD13 ILE B  73      -0.387 -18.646   8.123  1.00 30.00           H  
ATOM   1101  N   ILE B  74       0.349 -12.718  11.409  1.00 30.00           N  
ATOM   1102  CA  ILE B  74       0.679 -11.293  11.393  1.00 30.00           C  
ATOM   1103  C   ILE B  74       2.200 -11.064  11.487  1.00 30.00           C  
ATOM   1104  O   ILE B  74       2.894 -11.790  12.199  1.00 30.00           O  
ATOM   1105  CB  ILE B  74      -0.088 -10.501  12.500  1.00 30.00           C  
ATOM   1106  CG1 ILE B  74       0.172  -8.973  12.468  1.00 30.00           C  
ATOM   1107  CG2 ILE B  74       0.118 -11.052  13.922  1.00 30.00           C  
ATOM   1108  CD1 ILE B  74      -0.947  -8.142  13.117  1.00 30.00           C  
ATOM   1109  H   ILE B  74       0.942 -13.304  11.982  1.00 30.00           H  
ATOM   1110  HA  ILE B  74       0.375 -10.898  10.426  1.00 30.00           H  
ATOM   1111  HB  ILE B  74      -1.145 -10.644  12.278  1.00 30.00           H  
ATOM   1112 HG13 ILE B  74       0.284  -8.634  11.437  1.00 30.00           H  
ATOM   1113 HG12 ILE B  74       1.119  -8.745  12.957  1.00 30.00           H  
ATOM   1114 HG21 ILE B  74      -0.160 -12.102  13.990  1.00 30.00           H  
ATOM   1115 HG22 ILE B  74       1.155 -10.957  14.232  1.00 30.00           H  
ATOM   1116 HG23 ILE B  74      -0.496 -10.519  14.649  1.00 30.00           H  
ATOM   1117 HD11 ILE B  74      -0.871  -7.094  12.830  1.00 30.00           H  
ATOM   1118 HD12 ILE B  74      -1.931  -8.484  12.805  1.00 30.00           H  
ATOM   1119 HD13 ILE B  74      -0.906  -8.193  14.205  1.00 30.00           H  
ATOM   1120  N   GLY B  75       2.684 -10.056  10.749  1.00 30.00           N  
ATOM   1121  CA  GLY B  75       4.086  -9.657  10.739  1.00 30.00           C  
ATOM   1122  C   GLY B  75       4.210  -8.273  10.095  1.00 30.00           C  
ATOM   1123  O   GLY B  75       3.227  -7.545   9.955  1.00 30.00           O  
ATOM   1124  H   GLY B  75       2.057  -9.508  10.175  1.00 30.00           H  
ATOM   1125  HA3 GLY B  75       4.678 -10.390  10.188  1.00 30.00           H  
ATOM   1126  HA2 GLY B  75       4.470  -9.600  11.753  1.00 30.00           H  
ATOM   1127  N   LEU B  76       5.447  -7.924   9.714  1.00 30.00           N  
ATOM   1128  CA  LEU B  76       5.779  -6.798   8.835  1.00 30.00           C  
ATOM   1129  C   LEU B  76       6.283  -7.342   7.484  1.00 30.00           C  
ATOM   1130  O   LEU B  76       5.973  -6.763   6.444  1.00 30.00           O  
ATOM   1131  CB  LEU B  76       6.835  -5.887   9.506  1.00 30.00           C  
ATOM   1132  CG  LEU B  76       6.399  -5.265  10.855  1.00 30.00           C  
ATOM   1133  CD1 LEU B  76       7.536  -4.433  11.475  1.00 30.00           C  
ATOM   1134  CD2 LEU B  76       5.094  -4.450  10.765  1.00 30.00           C  
ATOM   1135  H   LEU B  76       6.218  -8.540   9.936  1.00 30.00           H  
ATOM   1136  HA  LEU B  76       4.886  -6.211   8.621  1.00 30.00           H  
ATOM   1137  HB3 LEU B  76       7.101  -5.084   8.818  1.00 30.00           H  
ATOM   1138  HB2 LEU B  76       7.753  -6.457   9.657  1.00 30.00           H  
ATOM   1139  HG  LEU B  76       6.219  -6.089  11.547  1.00 30.00           H  
ATOM   1140 HD11 LEU B  76       7.495  -4.468  12.564  1.00 30.00           H  
ATOM   1141 HD12 LEU B  76       8.516  -4.801  11.178  1.00 30.00           H  
ATOM   1142 HD13 LEU B  76       7.480  -3.385  11.180  1.00 30.00           H  
ATOM   1143 HD21 LEU B  76       4.257  -5.018  11.171  1.00 30.00           H  
ATOM   1144 HD22 LEU B  76       5.149  -3.519  11.329  1.00 30.00           H  
ATOM   1145 HD23 LEU B  76       4.841  -4.186   9.741  1.00 30.00           H  
ATOM   1146  N   MET B  77       6.989  -8.483   7.531  1.00 30.00           N  
ATOM   1147  CA  MET B  77       7.250  -9.376   6.408  1.00 30.00           C  
ATOM   1148  C   MET B  77       6.530 -10.707   6.685  1.00 30.00           C  
ATOM   1149  O   MET B  77       6.571 -11.196   7.815  1.00 30.00           O  
ATOM   1150  CB  MET B  77       8.768  -9.618   6.289  1.00 30.00           C  
ATOM   1151  CG  MET B  77       9.546  -8.480   5.615  1.00 30.00           C  
ATOM   1152  SD  MET B  77      11.323  -8.823   5.483  1.00 30.00           S  
ATOM   1153  CE  MET B  77      11.858  -7.476   4.400  1.00 30.00           C  
ATOM   1154  H   MET B  77       7.225  -8.868   8.435  1.00 30.00           H  
ATOM   1155  HA  MET B  77       6.882  -8.956   5.473  1.00 30.00           H  
ATOM   1156  HB3 MET B  77       8.948 -10.527   5.720  1.00 30.00           H  
ATOM   1157  HB2 MET B  77       9.187  -9.808   7.276  1.00 30.00           H  
ATOM   1158  HG3 MET B  77       9.412  -7.552   6.171  1.00 30.00           H  
ATOM   1159  HG2 MET B  77       9.155  -8.312   4.612  1.00 30.00           H  
ATOM   1160  HE1 MET B  77      11.443  -7.609   3.403  1.00 30.00           H  
ATOM   1161  HE2 MET B  77      11.536  -6.512   4.792  1.00 30.00           H  
ATOM   1162  HE3 MET B  77      12.944  -7.474   4.320  1.00 30.00           H  
ATOM   1163  N   VAL B  78       5.921 -11.287   5.640  1.00 30.00           N  
ATOM   1164  CA  VAL B  78       5.376 -12.647   5.642  1.00 30.00           C  
ATOM   1165  C   VAL B  78       5.678 -13.278   4.268  1.00 30.00           C  
ATOM   1166  O   VAL B  78       5.338 -12.689   3.242  1.00 30.00           O  
ATOM   1167  CB  VAL B  78       3.850 -12.713   5.968  1.00 30.00           C  
ATOM   1168  CG1 VAL B  78       3.536 -12.281   7.413  1.00 30.00           C  
ATOM   1169  CG2 VAL B  78       2.938 -11.952   4.992  1.00 30.00           C  
ATOM   1170  H   VAL B  78       5.900 -10.810   4.750  1.00 30.00           H  
ATOM   1171  HA  VAL B  78       5.902 -13.227   6.399  1.00 30.00           H  
ATOM   1172  HB  VAL B  78       3.559 -13.764   5.907  1.00 30.00           H  
ATOM   1173 HG11 VAL B  78       2.487 -12.453   7.656  1.00 30.00           H  
ATOM   1174 HG12 VAL B  78       4.132 -12.835   8.135  1.00 30.00           H  
ATOM   1175 HG13 VAL B  78       3.731 -11.219   7.565  1.00 30.00           H  
ATOM   1176 HG21 VAL B  78       3.255 -10.915   4.900  1.00 30.00           H  
ATOM   1177 HG22 VAL B  78       2.938 -12.402   4.001  1.00 30.00           H  
ATOM   1178 HG23 VAL B  78       1.903 -11.950   5.335  1.00 30.00           H  
ATOM   1179  N   GLY B  79       6.389 -14.420   4.274  1.00 30.00           N  
ATOM   1180  CA  GLY B  79       6.995 -14.996   3.075  1.00 30.00           C  
ATOM   1181  C   GLY B  79       6.669 -16.488   2.991  1.00 30.00           C  
ATOM   1182  O   GLY B  79       7.174 -17.275   3.789  1.00 30.00           O  
ATOM   1183  H   GLY B  79       6.619 -14.856   5.159  1.00 30.00           H  
ATOM   1184  HA3 GLY B  79       8.077 -14.882   3.150  1.00 30.00           H  
ATOM   1185  HA2 GLY B  79       6.700 -14.483   2.161  1.00 30.00           H  
ATOM   1186  N   GLY B  80       5.887 -16.870   1.968  1.00 30.00           N  
ATOM   1187  CA  GLY B  80       5.619 -18.244   1.531  1.00 30.00           C  
ATOM   1188  C   GLY B  80       4.927 -19.152   2.564  1.00 30.00           C  
ATOM   1189  O   GLY B  80       4.939 -20.369   2.381  1.00 30.00           O  
ATOM   1190  H   GLY B  80       5.513 -16.143   1.368  1.00 30.00           H  
ATOM   1191  HA3 GLY B  80       6.550 -18.701   1.203  1.00 30.00           H  
ATOM   1192  HA2 GLY B  80       4.980 -18.195   0.650  1.00 30.00           H  
ATOM   1193  N   VAL B  81       4.340 -18.585   3.632  1.00 30.00           N  
ATOM   1194  CA  VAL B  81       3.592 -19.305   4.667  1.00 30.00           C  
ATOM   1195  C   VAL B  81       2.271 -19.884   4.120  1.00 30.00           C  
ATOM   1196  O   VAL B  81       1.650 -19.270   3.251  1.00 30.00           O  
ATOM   1197  CB  VAL B  81       3.270 -18.382   5.876  1.00 30.00           C  
ATOM   1198  CG1 VAL B  81       4.548 -17.958   6.614  1.00 30.00           C  
ATOM   1199  CG2 VAL B  81       2.414 -17.143   5.544  1.00 30.00           C  
ATOM   1200  H   VAL B  81       4.374 -17.581   3.733  1.00 30.00           H  
ATOM   1201  HA  VAL B  81       4.217 -20.131   5.013  1.00 30.00           H  
ATOM   1202  HB  VAL B  81       2.693 -18.971   6.591  1.00 30.00           H  
ATOM   1203 HG11 VAL B  81       4.302 -17.317   7.459  1.00 30.00           H  
ATOM   1204 HG12 VAL B  81       5.089 -18.820   6.999  1.00 30.00           H  
ATOM   1205 HG13 VAL B  81       5.225 -17.399   5.967  1.00 30.00           H  
ATOM   1206 HG21 VAL B  81       1.439 -17.403   5.134  1.00 30.00           H  
ATOM   1207 HG22 VAL B  81       2.232 -16.544   6.436  1.00 30.00           H  
ATOM   1208 HG23 VAL B  81       2.924 -16.498   4.833  1.00 30.00           H  
ATOM   1209  N   VAL B  82       1.886 -21.064   4.629  1.00 30.00           N  
ATOM   1210  CA  VAL B  82       0.736 -21.821   4.137  1.00 30.00           C  
ATOM   1211  C   VAL B  82      -0.275 -22.035   5.275  1.00 30.00           C  
ATOM   1212  O   VAL B  82       0.094 -22.535   6.337  1.00 30.00           O  
ATOM   1213  CB  VAL B  82       1.165 -23.214   3.585  1.00 30.00           C  
ATOM   1214  CG1 VAL B  82      -0.017 -24.089   3.113  1.00 30.00           C  
ATOM   1215  CG2 VAL B  82       2.189 -23.083   2.442  1.00 30.00           C  
ATOM   1216  H   VAL B  82       2.427 -21.497   5.366  1.00 30.00           H  
ATOM   1217  HA  VAL B  82       0.237 -21.284   3.329  1.00 30.00           H  
ATOM   1218  HB  VAL B  82       1.662 -23.759   4.388  1.00 30.00           H  
ATOM   1219 HG11 VAL B  82      -0.632 -23.564   2.381  1.00 30.00           H  
ATOM   1220 HG12 VAL B  82       0.335 -25.010   2.649  1.00 30.00           H  
ATOM   1221 HG13 VAL B  82      -0.661 -24.384   3.941  1.00 30.00           H  
ATOM   1222 HG21 VAL B  82       1.791 -22.495   1.616  1.00 30.00           H  
ATOM   1223 HG22 VAL B  82       3.109 -22.603   2.778  1.00 30.00           H  
ATOM   1224 HG23 VAL B  82       2.469 -24.061   2.049  1.00 30.00           H  
ATOM   1225  N   ILE B  83      -1.542 -21.693   4.994  1.00 30.00           N  
ATOM   1226  CA  ILE B  83      -2.703 -22.033   5.810  1.00 30.00           C  
ATOM   1227  C   ILE B  83      -3.464 -23.131   5.047  1.00 30.00           C  
ATOM   1228  O   ILE B  83      -4.022 -22.855   3.984  1.00 30.00           O  
ATOM   1229  CB  ILE B  83      -3.628 -20.799   6.052  1.00 30.00           C  
ATOM   1230  CG1 ILE B  83      -2.863 -19.705   6.836  1.00 30.00           C  
ATOM   1231  CG2 ILE B  83      -4.947 -21.163   6.774  1.00 30.00           C  
ATOM   1232  CD1 ILE B  83      -3.637 -18.402   7.081  1.00 30.00           C  
ATOM   1233  H   ILE B  83      -1.749 -21.257   4.104  1.00 30.00           H  
ATOM   1234  HA  ILE B  83      -2.395 -22.419   6.782  1.00 30.00           H  
ATOM   1235  HB  ILE B  83      -3.894 -20.370   5.085  1.00 30.00           H  
ATOM   1236 HG13 ILE B  83      -1.940 -19.450   6.314  1.00 30.00           H  
ATOM   1237 HG12 ILE B  83      -2.553 -20.112   7.796  1.00 30.00           H  
ATOM   1238 HG21 ILE B  83      -5.554 -21.869   6.208  1.00 30.00           H  
ATOM   1239 HG22 ILE B  83      -4.750 -21.601   7.752  1.00 30.00           H  
ATOM   1240 HG23 ILE B  83      -5.575 -20.286   6.927  1.00 30.00           H  
ATOM   1241 HD11 ILE B  83      -2.959 -17.601   7.374  1.00 30.00           H  
ATOM   1242 HD12 ILE B  83      -4.164 -18.075   6.186  1.00 30.00           H  
ATOM   1243 HD13 ILE B  83      -4.367 -18.517   7.882  1.00 30.00           H  
ATOM   1244  N   ALA B  84      -3.432 -24.362   5.581  1.00 30.00           N  
ATOM   1245  CA  ALA B  84      -4.029 -25.545   4.962  1.00 30.00           C  
ATOM   1246  C   ALA B  84      -4.372 -26.587   6.041  1.00 30.00           C  
ATOM   1247  O   ALA B  84      -3.295 -27.373   6.336  1.00 30.00           O  
ATOM   1248  OXT ALA B  84      -5.463 -26.661   6.569  1.00 30.00           O  
ATOM   1249  CB  ALA B  84      -3.116 -26.079   3.834  1.00 30.00           C  
ATOM   1250  H   ALA B  84      -2.936 -24.516   6.450  1.00 30.00           H  
ATOM   1251  HA  ALA B  84      -4.978 -25.259   4.504  1.00 30.00           H  
ATOM   1253  HB1 ALA B  84      -2.125 -26.340   4.206  1.00 30.00           H  
ATOM   1254  HB2 ALA B  84      -3.542 -26.970   3.371  1.00 30.00           H  
ATOM   1255  HB3 ALA B  84      -2.982 -25.337   3.046  1.00 30.00           H  
TER    1256      ALA B  84
ATOM   1257  N   ASP C  85      17.395  22.834   4.301  1.00110.00           N  
ATOM   1258  CA  ASP C  85      18.386  23.330   5.281  1.00110.00           C  
ATOM   1259  C   ASP C  85      18.186  24.851   5.532  1.00110.00           C  
ATOM   1260  O   ASP C  85      18.459  25.298   6.647  1.00110.00           O  
ATOM   1261  CB  ASP C  85      19.855  22.874   5.007  1.00110.00           C  
ATOM   1262  CG  ASP C  85      20.666  23.485   3.841  1.00110.00           C  
ATOM   1263  OD1 ASP C  85      21.877  23.172   3.789  1.00110.00           O  
ATOM   1264  OD2 ASP C  85      20.087  24.169   2.969  1.00110.00           O1-
ATOM   1265  H1  ASP C  85      16.458  23.033   4.629  1.00110.00           H  
ATOM   1266  H2  ASP C  85      17.446  21.827   4.227  1.00110.00           H  
ATOM   1267  HA  ASP C  85      18.130  22.870   6.237  1.00110.00           H  
ATOM   1268  HB3 ASP C  85      19.857  21.793   4.859  1.00110.00           H  
ATOM   1269  HB2 ASP C  85      20.433  23.035   5.918  1.00110.00           H  
ATOM   1270  N   ALA C  86      17.702  25.613   4.531  1.00110.00           N  
ATOM   1271  CA  ALA C  86      17.202  26.980   4.689  1.00110.00           C  
ATOM   1272  C   ALA C  86      15.877  27.005   5.473  1.00110.00           C  
ATOM   1273  O   ALA C  86      15.697  27.875   6.324  1.00110.00           O  
ATOM   1274  CB  ALA C  86      17.032  27.624   3.304  1.00110.00           C  
ATOM   1275  H   ALA C  86      17.551  25.184   3.631  1.00110.00           H  
ATOM   1276  HA  ALA C  86      17.942  27.558   5.247  1.00110.00           H  
ATOM   1277  HB1 ALA C  86      16.662  28.647   3.387  1.00110.00           H  
ATOM   1278  HB2 ALA C  86      17.983  27.664   2.772  1.00110.00           H  
ATOM   1279  HB3 ALA C  86      16.328  27.068   2.685  1.00110.00           H  
ATOM   1280  N   GLU C  87      15.011  26.014   5.198  1.00110.00           N  
ATOM   1281  CA  GLU C  87      13.808  25.702   5.960  1.00110.00           C  
ATOM   1282  C   GLU C  87      14.090  24.436   6.778  1.00110.00           C  
ATOM   1283  O   GLU C  87      14.516  23.427   6.213  1.00110.00           O  
ATOM   1284  CB  GLU C  87      12.598  25.463   5.023  1.00110.00           C  
ATOM   1285  CG  GLU C  87      12.292  26.614   4.034  1.00110.00           C  
ATOM   1286  CD  GLU C  87      13.035  26.592   2.685  1.00110.00           C  
ATOM   1287  OE1 GLU C  87      13.690  25.577   2.351  1.00110.00           O  
ATOM   1288  OE2 GLU C  87      12.928  27.616   1.976  1.00110.00           O1-
ATOM   1289  H   GLU C  87      15.235  25.358   4.464  1.00110.00           H  
ATOM   1290  HA  GLU C  87      13.562  26.525   6.634  1.00110.00           H  
ATOM   1291  HB3 GLU C  87      11.716  25.342   5.653  1.00110.00           H  
ATOM   1292  HB2 GLU C  87      12.687  24.508   4.502  1.00110.00           H  
ATOM   1293  HG3 GLU C  87      12.469  27.572   4.527  1.00110.00           H  
ATOM   1294  HG2 GLU C  87      11.226  26.592   3.804  1.00110.00           H  
ATOM   1295  N   PHE C  88      13.818  24.514   8.087  1.00110.00           N  
ATOM   1296  CA  PHE C  88      13.909  23.395   9.018  1.00110.00           C  
ATOM   1297  C   PHE C  88      13.112  23.717  10.286  1.00110.00           C  
ATOM   1298  O   PHE C  88      13.260  24.805  10.844  1.00110.00           O  
ATOM   1299  CB  PHE C  88      15.384  23.017   9.308  1.00110.00           C  
ATOM   1300  CG  PHE C  88      15.595  21.919  10.342  1.00110.00           C  
ATOM   1301  CD1 PHE C  88      15.302  20.579  10.016  1.00110.00           C  
ATOM   1302  CD2 PHE C  88      15.954  22.236  11.671  1.00110.00           C  
ATOM   1303  CE1 PHE C  88      15.431  19.582  10.975  1.00110.00           C  
ATOM   1304  CE2 PHE C  88      16.079  21.225  12.616  1.00110.00           C  
ATOM   1305  CZ  PHE C  88      15.826  19.903  12.267  1.00110.00           C  
ATOM   1306  H   PHE C  88      13.485  25.383   8.482  1.00110.00           H  
ATOM   1307  HA  PHE C  88      13.432  22.536   8.541  1.00110.00           H  
ATOM   1308  HB3 PHE C  88      15.945  23.903   9.612  1.00110.00           H  
ATOM   1309  HB2 PHE C  88      15.854  22.673   8.386  1.00110.00           H  
ATOM   1310  HD1 PHE C  88      14.975  20.326   9.019  1.00110.00           H  
ATOM   1311  HD2 PHE C  88      16.138  23.261  11.955  1.00110.00           H  
ATOM   1312  HE1 PHE C  88      15.215  18.555  10.718  1.00110.00           H  
ATOM   1313  HE2 PHE C  88      16.365  21.467  13.628  1.00110.00           H  
ATOM   1314  HZ  PHE C  88      15.921  19.123  13.008  1.00110.00           H  
ATOM   1315  N   ARG C  89      12.314  22.735  10.720  1.00110.00           N  
ATOM   1316  CA  ARG C  89      11.605  22.714  11.991  1.00110.00           C  
ATOM   1317  C   ARG C  89      12.163  21.525  12.781  1.00110.00           C  
ATOM   1318  O   ARG C  89      12.292  20.439  12.219  1.00110.00           O  
ATOM   1319  CB  ARG C  89      10.093  22.582  11.713  1.00110.00           C  
ATOM   1320  CG  ARG C  89       9.215  22.557  12.974  1.00110.00           C  
ATOM   1321  CD  ARG C  89       7.721  22.409  12.652  1.00110.00           C  
ATOM   1322  NE  ARG C  89       6.921  22.221  13.874  1.00110.00           N  
ATOM   1323  CZ  ARG C  89       5.585  22.093  13.967  1.00110.00           C  
ATOM   1324  NH1 ARG C  89       4.787  22.122  12.889  1.00110.00           N  
ATOM   1325  NH2 ARG C  89       5.038  21.931  15.177  1.00110.00           N1+
ATOM   1326  H   ARG C  89      12.269  21.872  10.197  1.00110.00           H  
ATOM   1327  HA  ARG C  89      11.785  23.634  12.551  1.00110.00           H  
ATOM   1328  HB3 ARG C  89       9.910  21.674  11.136  1.00110.00           H  
ATOM   1329  HB2 ARG C  89       9.773  23.409  11.077  1.00110.00           H  
ATOM   1330  HG3 ARG C  89       9.363  23.521  13.463  1.00110.00           H  
ATOM   1331  HG2 ARG C  89       9.534  21.806  13.695  1.00110.00           H  
ATOM   1332  HD3 ARG C  89       7.537  21.638  11.903  1.00110.00           H  
ATOM   1333  HD2 ARG C  89       7.373  23.352  12.228  1.00110.00           H  
ATOM   1334  HE  ARG C  89       7.459  22.185  14.733  1.00110.00           H  
ATOM   1335 HH12 ARG C  89       3.787  22.021  12.984  1.00110.00           H  
ATOM   1336 HH11 ARG C  89       5.189  22.241  11.971  1.00110.00           H  
ATOM   1337 HH22 ARG C  89       4.039  21.839  15.287  1.00110.00           H  
ATOM   1338 HH21 ARG C  89       5.635  21.871  15.996  1.00110.00           H  
ATOM   1339  N   HIS C  90      12.487  21.753  14.062  1.00110.00           N  
ATOM   1340  CA  HIS C  90      13.140  20.774  14.937  1.00110.00           C  
ATOM   1341  C   HIS C  90      12.154  19.816  15.647  1.00110.00           C  
ATOM   1342  O   HIS C  90      12.578  19.063  16.523  1.00110.00           O  
ATOM   1343  CB  HIS C  90      14.040  21.552  15.926  1.00110.00           C  
ATOM   1344  CG  HIS C  90      15.250  20.814  16.454  1.00110.00           C  
ATOM   1345  ND1 HIS C  90      16.136  21.400  17.341  1.00110.00           N  
ATOM   1346  CD2 HIS C  90      15.751  19.551  16.217  1.00110.00           C  
ATOM   1347  CE1 HIS C  90      17.095  20.506  17.594  1.00110.00           C  
ATOM   1348  NE2 HIS C  90      16.926  19.360  16.946  1.00110.00           N  
ATOM   1349  H   HIS C  90      12.334  22.668  14.460  1.00110.00           H  
ATOM   1350  HA  HIS C  90      13.784  20.157  14.309  1.00110.00           H  
ATOM   1351  HB3 HIS C  90      13.451  21.905  16.774  1.00110.00           H  
ATOM   1352  HB2 HIS C  90      14.426  22.450  15.440  1.00110.00           H  
ATOM   1353  HD1 HIS C  90      16.072  22.332  17.726  1.00110.00           H  
ATOM   1354  HD2 HIS C  90      15.363  18.769  15.580  1.00110.00           H  
ATOM   1355  HE1 HIS C  90      17.925  20.694  18.259  1.00110.00           H  
ATOM   1356  N   ASP C  91      10.868  19.851  15.259  1.00110.00           N  
ATOM   1357  CA  ASP C  91       9.784  19.068  15.851  1.00110.00           C  
ATOM   1358  C   ASP C  91       8.678  18.824  14.801  1.00110.00           C  
ATOM   1359  O   ASP C  91       8.830  19.187  13.632  1.00110.00           O  
ATOM   1360  CB  ASP C  91       9.234  19.698  17.168  1.00110.00           C  
ATOM   1361  CG  ASP C  91       8.446  21.016  17.023  1.00110.00           C  
ATOM   1362  OD1 ASP C  91       9.013  21.999  16.497  1.00110.00           O  
ATOM   1363  OD2 ASP C  91       7.254  21.007  17.405  1.00110.00           O1-
ATOM   1364  H   ASP C  91      10.594  20.478  14.517  1.00110.00           H  
ATOM   1365  HA  ASP C  91      10.177  18.078  16.093  1.00110.00           H  
ATOM   1366  HB3 ASP C  91      10.080  19.924  17.819  1.00110.00           H  
ATOM   1367  HB2 ASP C  91       8.655  18.957  17.723  1.00110.00           H  
ATOM   1368  N   SER C  92       7.578  18.207  15.258  1.00110.00           N  
ATOM   1369  CA  SER C  92       6.380  17.916  14.469  1.00110.00           C  
ATOM   1370  C   SER C  92       5.096  17.982  15.323  1.00110.00           C  
ATOM   1371  O   SER C  92       4.092  17.381  14.937  1.00110.00           O  
ATOM   1372  CB  SER C  92       6.568  16.579  13.714  1.00110.00           C  
ATOM   1373  OG  SER C  92       6.552  15.466  14.588  1.00110.00           O  
ATOM   1374  H   SER C  92       7.542  17.918  16.225  1.00110.00           H  
ATOM   1375  HA  SER C  92       6.268  18.705  13.723  1.00110.00           H  
ATOM   1376  HB3 SER C  92       7.500  16.578  13.151  1.00110.00           H  
ATOM   1377  HB2 SER C  92       5.770  16.447  12.981  1.00110.00           H  
ATOM   1378  HG  SER C  92       5.656  15.345  14.911  1.00110.00           H  
ATOM   1379  N   GLY C  93       5.136  18.707  16.456  1.00110.00           N  
ATOM   1380  CA  GLY C  93       4.026  18.809  17.403  1.00110.00           C  
ATOM   1381  C   GLY C  93       4.001  17.547  18.273  1.00110.00           C  
ATOM   1382  O   GLY C  93       4.990  17.232  18.935  1.00110.00           O  
ATOM   1383  H   GLY C  93       5.986  19.198  16.704  1.00110.00           H  
ATOM   1384  HA3 GLY C  93       3.079  18.955  16.881  1.00110.00           H  
ATOM   1385  HA2 GLY C  93       4.183  19.680  18.039  1.00110.00           H  
ATOM   1386  N   TYR C  94       2.859  16.843  18.268  1.00110.00           N  
ATOM   1387  CA  TYR C  94       2.662  15.552  18.928  1.00110.00           C  
ATOM   1388  C   TYR C  94       1.851  14.615  18.009  1.00110.00           C  
ATOM   1389  O   TYR C  94       1.455  15.018  16.913  1.00110.00           O  
ATOM   1390  CB  TYR C  94       2.026  15.782  20.323  1.00110.00           C  
ATOM   1391  CG  TYR C  94       1.940  14.552  21.216  1.00110.00           C  
ATOM   1392  CD1 TYR C  94       0.687  13.993  21.548  1.00110.00           C  
ATOM   1393  CD2 TYR C  94       3.122  13.944  21.689  1.00110.00           C  
ATOM   1394  CE1 TYR C  94       0.619  12.826  22.335  1.00110.00           C  
ATOM   1395  CE2 TYR C  94       3.054  12.778  22.477  1.00110.00           C  
ATOM   1396  CZ  TYR C  94       1.803  12.218  22.798  1.00110.00           C  
ATOM   1397  OH  TYR C  94       1.743  11.083  23.551  1.00110.00           O  
ATOM   1398  H   TYR C  94       2.091  17.149  17.687  1.00110.00           H  
ATOM   1399  HA  TYR C  94       3.632  15.069  19.060  1.00110.00           H  
ATOM   1400  HB3 TYR C  94       1.035  16.223  20.210  1.00110.00           H  
ATOM   1401  HB2 TYR C  94       2.618  16.519  20.867  1.00110.00           H  
ATOM   1402  HD1 TYR C  94      -0.225  14.444  21.186  1.00110.00           H  
ATOM   1403  HD2 TYR C  94       4.086  14.363  21.439  1.00110.00           H  
ATOM   1404  HE1 TYR C  94      -0.344  12.400  22.577  1.00110.00           H  
ATOM   1405  HE2 TYR C  94       3.963  12.312  22.827  1.00110.00           H  
ATOM   1406  HH  TYR C  94       0.859  10.708  23.587  1.00110.00           H  
ATOM   1407  N   GLU C  95       1.655  13.365  18.461  1.00 30.00           N  
ATOM   1408  CA  GLU C  95       0.979  12.281  17.751  1.00 30.00           C  
ATOM   1409  C   GLU C  95      -0.500  12.587  17.456  1.00 30.00           C  
ATOM   1410  O   GLU C  95      -1.330  12.527  18.363  1.00 30.00           O  
ATOM   1411  CB  GLU C  95       1.130  10.965  18.559  1.00 30.00           C  
ATOM   1412  CG  GLU C  95       2.576  10.551  18.936  1.00 30.00           C  
ATOM   1413  CD  GLU C  95       3.522  10.203  17.773  1.00 30.00           C  
ATOM   1414  OE1 GLU C  95       3.069  10.172  16.607  1.00 30.00           O  
ATOM   1415  OE2 GLU C  95       4.711   9.953  18.071  1.00 30.00           O1-
ATOM   1416  H   GLU C  95       2.010  13.121  19.375  1.00 30.00           H  
ATOM   1417  HA  GLU C  95       1.483  12.175  16.790  1.00 30.00           H  
ATOM   1418  HB3 GLU C  95       0.664  10.150  18.006  1.00 30.00           H  
ATOM   1419  HB2 GLU C  95       0.560  11.043  19.486  1.00 30.00           H  
ATOM   1420  HG3 GLU C  95       2.520   9.671  19.577  1.00 30.00           H  
ATOM   1421  HG2 GLU C  95       3.039  11.328  19.546  1.00 30.00           H  
ATOM   1422  N   VAL C  96      -0.781  12.908  16.182  1.00 30.00           N  
ATOM   1423  CA  VAL C  96      -2.119  13.163  15.640  1.00 30.00           C  
ATOM   1424  C   VAL C  96      -2.287  12.566  14.226  1.00 30.00           C  
ATOM   1425  O   VAL C  96      -3.420  12.286  13.834  1.00 30.00           O  
ATOM   1426  CB  VAL C  96      -2.460  14.683  15.575  1.00 30.00           C  
ATOM   1427  CG1 VAL C  96      -2.542  15.320  16.973  1.00 30.00           C  
ATOM   1428  CG2 VAL C  96      -1.544  15.512  14.650  1.00 30.00           C  
ATOM   1429  H   VAL C  96      -0.017  12.983  15.529  1.00 30.00           H  
ATOM   1430  HA  VAL C  96      -2.859  12.665  16.271  1.00 30.00           H  
ATOM   1431  HB  VAL C  96      -3.467  14.765  15.163  1.00 30.00           H  
ATOM   1432 HG11 VAL C  96      -3.216  14.761  17.622  1.00 30.00           H  
ATOM   1433 HG12 VAL C  96      -1.565  15.354  17.456  1.00 30.00           H  
ATOM   1434 HG13 VAL C  96      -2.914  16.343  16.916  1.00 30.00           H  
ATOM   1435 HG21 VAL C  96      -1.617  15.199  13.609  1.00 30.00           H  
ATOM   1436 HG22 VAL C  96      -1.814  16.568  14.681  1.00 30.00           H  
ATOM   1437 HG23 VAL C  96      -0.499  15.434  14.950  1.00 30.00           H  
ATOM   1438  N   HIS C  97      -1.172  12.350  13.502  1.00 30.00           N  
ATOM   1439  CA  HIS C  97      -1.140  11.697  12.190  1.00 30.00           C  
ATOM   1440  C   HIS C  97      -1.360  10.174  12.274  1.00 30.00           C  
ATOM   1441  O   HIS C  97      -1.832   9.596  11.296  1.00 30.00           O  
ATOM   1442  CB  HIS C  97       0.204  12.033  11.504  1.00 30.00           C  
ATOM   1443  CG  HIS C  97       0.288  11.659  10.042  1.00 30.00           C  
ATOM   1444  ND1 HIS C  97       0.727  10.405   9.600  1.00 30.00           N  
ATOM   1445  CD2 HIS C  97      -0.036  12.426   8.942  1.00 30.00           C  
ATOM   1446  CE1 HIS C  97       0.623  10.452   8.279  1.00 30.00           C  
ATOM   1447  NE2 HIS C  97       0.184  11.628   7.834  1.00 30.00           N  
ATOM   1448  H   HIS C  97      -0.276  12.620  13.875  1.00 30.00           H  
ATOM   1449  HA  HIS C  97      -1.945  12.121  11.586  1.00 30.00           H  
ATOM   1450  HB3 HIS C  97       1.029  11.555  12.033  1.00 30.00           H  
ATOM   1451  HB2 HIS C  97       0.386  13.107  11.570  1.00 30.00           H  
ATOM   1452  HD2 HIS C  97      -0.405  13.438   8.865  1.00 30.00           H  
ATOM   1453  HE1 HIS C  97       0.863   9.625   7.629  1.00 30.00           H  
ATOM   1454  HE2 HIS C  97       0.060  11.888   6.865  1.00 30.00           H  
ATOM   1455  N   HIS C  98      -1.015   9.572  13.429  1.00 30.00           N  
ATOM   1456  CA  HIS C  98      -1.027   8.139  13.739  1.00 30.00           C  
ATOM   1457  C   HIS C  98      -2.268   7.374  13.235  1.00 30.00           C  
ATOM   1458  O   HIS C  98      -3.381   7.626  13.697  1.00 30.00           O  
ATOM   1459  CB  HIS C  98      -0.775   7.934  15.251  1.00 30.00           C  
ATOM   1460  CG  HIS C  98      -1.683   8.641  16.241  1.00 30.00           C  
ATOM   1461  ND1 HIS C  98      -1.508   8.505  17.607  1.00 30.00           N  
ATOM   1462  CD2 HIS C  98      -2.766   9.484  16.100  1.00 30.00           C  
ATOM   1463  CE1 HIS C  98      -2.443   9.241  18.209  1.00 30.00           C  
ATOM   1464  NE2 HIS C  98      -3.247   9.858  17.355  1.00 30.00           N  
ATOM   1465  H   HIS C  98      -0.660  10.156  14.172  1.00 30.00           H  
ATOM   1466  HA  HIS C  98      -0.164   7.721  13.218  1.00 30.00           H  
ATOM   1467  HB3 HIS C  98       0.245   8.247  15.478  1.00 30.00           H  
ATOM   1468  HB2 HIS C  98      -0.807   6.868  15.479  1.00 30.00           H  
ATOM   1469  HD2 HIS C  98      -3.240   9.848  15.202  1.00 30.00           H  
ATOM   1470  HE1 HIS C  98      -2.532   9.330  19.281  1.00 30.00           H  
ATOM   1471  HD1 HIS C  98      -0.792   7.951  18.059  1.00 30.00           H  
ATOM   1472  N   GLN C  99      -2.036   6.478  12.262  1.00 30.00           N  
ATOM   1473  CA  GLN C  99      -3.073   5.707  11.584  1.00 30.00           C  
ATOM   1474  C   GLN C  99      -3.370   4.401  12.335  1.00 30.00           C  
ATOM   1475  O   GLN C  99      -2.441   3.733  12.796  1.00 30.00           O  
ATOM   1476  CB  GLN C  99      -2.633   5.466  10.124  1.00 30.00           C  
ATOM   1477  CG  GLN C  99      -3.612   4.627   9.270  1.00 30.00           C  
ATOM   1478  CD  GLN C  99      -3.138   4.449   7.827  1.00 30.00           C  
ATOM   1479  OE1 GLN C  99      -3.860   4.781   6.889  1.00 30.00           O  
ATOM   1480  NE2 GLN C  99      -1.928   3.914   7.639  1.00 30.00           N  
ATOM   1481  H   GLN C  99      -1.091   6.325  11.944  1.00 30.00           H  
ATOM   1482  HA  GLN C  99      -3.979   6.309  11.555  1.00 30.00           H  
ATOM   1483  HB3 GLN C  99      -1.655   4.989  10.129  1.00 30.00           H  
ATOM   1484  HB2 GLN C  99      -2.489   6.433   9.641  1.00 30.00           H  
ATOM   1485  HG3 GLN C  99      -4.592   5.101   9.263  1.00 30.00           H  
ATOM   1486  HG2 GLN C  99      -3.759   3.634   9.691  1.00 30.00           H  
ATOM   1487 HE22 GLN C  99      -1.577   3.778   6.702  1.00 30.00           H  
ATOM   1488 HE21 GLN C  99      -1.350   3.651   8.426  1.00 30.00           H  
ATOM   1489  N   LYS C 100      -4.665   4.050  12.386  1.00 30.00           N  
ATOM   1490  CA  LYS C 100      -5.162   2.792  12.935  1.00 30.00           C  
ATOM   1491  C   LYS C 100      -5.610   1.900  11.766  1.00 30.00           C  
ATOM   1492  O   LYS C 100      -6.612   2.213  11.122  1.00 30.00           O  
ATOM   1493  CB  LYS C 100      -6.321   3.102  13.902  1.00 30.00           C  
ATOM   1494  CG  LYS C 100      -6.806   1.910  14.743  1.00 30.00           C  
ATOM   1495  CD  LYS C 100      -8.155   2.211  15.417  1.00 30.00           C  
ATOM   1496  CE  LYS C 100      -8.625   1.099  16.369  1.00 30.00           C  
ATOM   1497  NZ  LYS C 100      -9.967   1.378  16.911  1.00 30.00           N1+
ATOM   1498  H   LYS C 100      -5.360   4.661  11.979  1.00 30.00           H  
ATOM   1499  HA  LYS C 100      -4.379   2.292  13.501  1.00 30.00           H  
ATOM   1500  HB3 LYS C 100      -7.158   3.523  13.347  1.00 30.00           H  
ATOM   1501  HB2 LYS C 100      -6.003   3.881  14.590  1.00 30.00           H  
ATOM   1502  HG3 LYS C 100      -6.056   1.681  15.502  1.00 30.00           H  
ATOM   1503  HG2 LYS C 100      -6.889   1.016  14.127  1.00 30.00           H  
ATOM   1504  HD3 LYS C 100      -8.905   2.369  14.640  1.00 30.00           H  
ATOM   1505  HD2 LYS C 100      -8.082   3.154  15.961  1.00 30.00           H  
ATOM   1506  HE3 LYS C 100      -7.924   0.994  17.198  1.00 30.00           H  
ATOM   1507  HE2 LYS C 100      -8.658   0.139  15.854  1.00 30.00           H  
ATOM   1508  HZ1 LYS C 100     -10.243   0.636  17.538  1.00 30.00           H  
ATOM   1509  HZ2 LYS C 100      -9.958   2.254  17.416  1.00 30.00           H  
ATOM   1510  HZ3 LYS C 100     -10.635   1.439  16.155  1.00 30.00           H  
ATOM   1511  N   LEU C 101      -4.864   0.813  11.511  1.00 30.00           N  
ATOM   1512  CA  LEU C 101      -5.180  -0.163  10.467  1.00 30.00           C  
ATOM   1513  C   LEU C 101      -6.034  -1.274  11.095  1.00 30.00           C  
ATOM   1514  O   LEU C 101      -5.495  -2.096  11.830  1.00 30.00           O  
ATOM   1515  CB  LEU C 101      -3.898  -0.741   9.819  1.00 30.00           C  
ATOM   1516  CG  LEU C 101      -2.925   0.299   9.206  1.00 30.00           C  
ATOM   1517  CD1 LEU C 101      -2.034   0.976  10.273  1.00 30.00           C  
ATOM   1518  CD2 LEU C 101      -2.077  -0.319   8.072  1.00 30.00           C  
ATOM   1519  H   LEU C 101      -4.062   0.607  12.091  1.00 30.00           H  
ATOM   1520  HA  LEU C 101      -5.755   0.320   9.678  1.00 30.00           H  
ATOM   1521  HB3 LEU C 101      -4.240  -1.411   9.029  1.00 30.00           H  
ATOM   1522  HB2 LEU C 101      -3.352  -1.378  10.513  1.00 30.00           H  
ATOM   1523  HG  LEU C 101      -3.537   1.074   8.742  1.00 30.00           H  
ATOM   1524 HD11 LEU C 101      -0.974   0.940  10.020  1.00 30.00           H  
ATOM   1525 HD12 LEU C 101      -2.290   2.028  10.387  1.00 30.00           H  
ATOM   1526 HD13 LEU C 101      -2.139   0.512  11.253  1.00 30.00           H  
ATOM   1527 HD21 LEU C 101      -2.462  -1.281   7.733  1.00 30.00           H  
ATOM   1528 HD22 LEU C 101      -2.059   0.339   7.203  1.00 30.00           H  
ATOM   1529 HD23 LEU C 101      -1.041  -0.490   8.367  1.00 30.00           H  
ATOM   1530  N   VAL C 102      -7.348  -1.248  10.833  1.00 30.00           N  
ATOM   1531  CA  VAL C 102      -8.340  -2.085  11.502  1.00 30.00           C  
ATOM   1532  C   VAL C 102      -8.760  -3.246  10.581  1.00 30.00           C  
ATOM   1533  O   VAL C 102      -9.619  -3.071   9.717  1.00 30.00           O  
ATOM   1534  CB  VAL C 102      -9.602  -1.258  11.893  1.00 30.00           C  
ATOM   1535  CG1 VAL C 102     -10.621  -2.090  12.693  1.00 30.00           C  
ATOM   1536  CG2 VAL C 102      -9.244  -0.001  12.701  1.00 30.00           C  
ATOM   1537  H   VAL C 102      -7.717  -0.547  10.201  1.00 30.00           H  
ATOM   1538  HA  VAL C 102      -7.925  -2.506  12.419  1.00 30.00           H  
ATOM   1539  HB  VAL C 102     -10.100  -0.908  10.987  1.00 30.00           H  
ATOM   1540 HG11 VAL C 102     -10.996  -2.934  12.118  1.00 30.00           H  
ATOM   1541 HG12 VAL C 102     -10.179  -2.486  13.608  1.00 30.00           H  
ATOM   1542 HG13 VAL C 102     -11.482  -1.485  12.979  1.00 30.00           H  
ATOM   1543 HG21 VAL C 102     -10.138   0.540  13.012  1.00 30.00           H  
ATOM   1544 HG22 VAL C 102      -8.688  -0.275  13.595  1.00 30.00           H  
ATOM   1545 HG23 VAL C 102      -8.637   0.694  12.123  1.00 30.00           H  
ATOM   1546  N   PHE C 103      -8.146  -4.418  10.802  1.00 30.00           N  
ATOM   1547  CA  PHE C 103      -8.501  -5.682  10.161  1.00 30.00           C  
ATOM   1548  C   PHE C 103      -9.415  -6.456  11.124  1.00 30.00           C  
ATOM   1549  O   PHE C 103      -8.983  -6.783  12.227  1.00 30.00           O  
ATOM   1550  CB  PHE C 103      -7.196  -6.429   9.805  1.00 30.00           C  
ATOM   1551  CG  PHE C 103      -7.294  -7.768   9.084  1.00 30.00           C  
ATOM   1552  CD1 PHE C 103      -8.393  -8.100   8.260  1.00 30.00           C  
ATOM   1553  CD2 PHE C 103      -6.166  -8.617   9.073  1.00 30.00           C  
ATOM   1554  CE1 PHE C 103      -8.375  -9.271   7.514  1.00 30.00           C  
ATOM   1555  CE2 PHE C 103      -6.163  -9.776   8.310  1.00 30.00           C  
ATOM   1556  CZ  PHE C 103      -7.266 -10.105   7.535  1.00 30.00           C  
ATOM   1557  H   PHE C 103      -7.447  -4.480  11.532  1.00 30.00           H  
ATOM   1558  HA  PHE C 103      -9.040  -5.481   9.235  1.00 30.00           H  
ATOM   1559  HB3 PHE C 103      -6.603  -6.576  10.710  1.00 30.00           H  
ATOM   1560  HB2 PHE C 103      -6.596  -5.780   9.164  1.00 30.00           H  
ATOM   1561  HD1 PHE C 103      -9.256  -7.455   8.191  1.00 30.00           H  
ATOM   1562  HD2 PHE C 103      -5.297  -8.365   9.662  1.00 30.00           H  
ATOM   1563  HE1 PHE C 103      -9.226  -9.521   6.900  1.00 30.00           H  
ATOM   1564  HE2 PHE C 103      -5.298 -10.423   8.319  1.00 30.00           H  
ATOM   1565  HZ  PHE C 103      -7.256 -11.006   6.940  1.00 30.00           H  
ATOM   1566  N   PHE C 104     -10.672  -6.678  10.704  1.00 30.00           N  
ATOM   1567  CA  PHE C 104     -11.792  -7.160  11.518  1.00 30.00           C  
ATOM   1568  C   PHE C 104     -12.167  -6.163  12.627  1.00 30.00           C  
ATOM   1569  O   PHE C 104     -11.859  -6.400  13.795  1.00 30.00           O  
ATOM   1570  CB  PHE C 104     -11.580  -8.603  12.040  1.00 30.00           C  
ATOM   1571  CG  PHE C 104     -11.668  -9.680  10.976  1.00 30.00           C  
ATOM   1572  CD1 PHE C 104     -12.929 -10.111  10.513  1.00 30.00           C  
ATOM   1573  CD2 PHE C 104     -10.501 -10.159  10.344  1.00 30.00           C  
ATOM   1574  CE1 PHE C 104     -13.006 -11.044   9.490  1.00 30.00           C  
ATOM   1575  CE2 PHE C 104     -10.602 -11.105   9.332  1.00 30.00           C  
ATOM   1576  CZ  PHE C 104     -11.849 -11.545   8.910  1.00 30.00           C  
ATOM   1577  H   PHE C 104     -10.933  -6.351   9.782  1.00 30.00           H  
ATOM   1578  HA  PHE C 104     -12.663  -7.191  10.866  1.00 30.00           H  
ATOM   1579  HB3 PHE C 104     -12.333  -8.836  12.795  1.00 30.00           H  
ATOM   1580  HB2 PHE C 104     -10.622  -8.703  12.547  1.00 30.00           H  
ATOM   1581  HD1 PHE C 104     -13.836  -9.721  10.952  1.00 30.00           H  
ATOM   1582  HD2 PHE C 104      -9.528  -9.807  10.655  1.00 30.00           H  
ATOM   1583  HE1 PHE C 104     -13.967 -11.382   9.140  1.00 30.00           H  
ATOM   1584  HE2 PHE C 104      -9.709 -11.491   8.864  1.00 30.00           H  
ATOM   1585  HZ  PHE C 104     -11.928 -12.264   8.112  1.00 30.00           H  
ATOM   1586  N   ALA C 105     -12.838  -5.066  12.231  1.00 30.00           N  
ATOM   1587  CA  ALA C 105     -13.465  -4.102  13.144  1.00 30.00           C  
ATOM   1588  C   ALA C 105     -14.637  -4.724  13.920  1.00 30.00           C  
ATOM   1589  O   ALA C 105     -14.841  -4.380  15.084  1.00 30.00           O  
ATOM   1590  CB  ALA C 105     -13.966  -2.887  12.349  1.00 30.00           C  
ATOM   1591  H   ALA C 105     -13.055  -4.945  11.251  1.00 30.00           H  
ATOM   1592  HA  ALA C 105     -12.706  -3.766  13.850  1.00 30.00           H  
ATOM   1593  HB1 ALA C 105     -13.265  -2.584  11.571  1.00 30.00           H  
ATOM   1594  HB2 ALA C 105     -14.918  -3.101  11.866  1.00 30.00           H  
ATOM   1595  HB3 ALA C 105     -14.125  -2.031  13.005  1.00 30.00           H  
ATOM   1596  N   GLU C 106     -15.349  -5.643  13.250  1.00 30.00           N  
ATOM   1597  CA  GLU C 106     -16.414  -6.465  13.804  1.00 30.00           C  
ATOM   1598  C   GLU C 106     -16.007  -7.947  13.665  1.00 30.00           C  
ATOM   1599  O   GLU C 106     -15.066  -8.267  12.934  1.00 30.00           O  
ATOM   1600  CB  GLU C 106     -17.713  -6.121  13.043  1.00 30.00           C  
ATOM   1601  CG  GLU C 106     -19.028  -6.490  13.769  1.00 30.00           C  
ATOM   1602  CD  GLU C 106     -19.307  -5.704  15.063  1.00 30.00           C  
ATOM   1603  OE1 GLU C 106     -18.779  -4.579  15.219  1.00 30.00           O  
ATOM   1604  OE2 GLU C 106     -20.056  -6.244  15.907  1.00 30.00           O1-
ATOM   1605  H   GLU C 106     -15.097  -5.852  12.295  1.00 30.00           H  
ATOM   1606  HA  GLU C 106     -16.529  -6.240  14.860  1.00 30.00           H  
ATOM   1607  HB3 GLU C 106     -17.689  -6.650  12.093  1.00 30.00           H  
ATOM   1608  HB2 GLU C 106     -17.729  -5.064  12.773  1.00 30.00           H  
ATOM   1609  HG3 GLU C 106     -19.050  -7.558  13.978  1.00 30.00           H  
ATOM   1610  HG2 GLU C 106     -19.863  -6.303  13.092  1.00 30.00           H  
ATOM   1611  N   ASP C 107     -16.701  -8.821  14.411  1.00 30.00           N  
ATOM   1612  CA  ASP C 107     -16.385 -10.246  14.568  1.00 30.00           C  
ATOM   1613  C   ASP C 107     -16.537 -11.087  13.285  1.00 30.00           C  
ATOM   1614  O   ASP C 107     -17.220 -10.688  12.341  1.00 30.00           O  
ATOM   1615  CB  ASP C 107     -17.155 -10.919  15.743  1.00 30.00           C  
ATOM   1616  CG  ASP C 107     -18.698 -10.885  15.770  1.00 30.00           C  
ATOM   1617  OD1 ASP C 107     -19.240 -11.550  16.680  1.00 30.00           O  
ATOM   1618  OD2 ASP C 107     -19.324 -10.158  14.969  1.00 30.00           O1-
ATOM   1619  H   ASP C 107     -17.498  -8.495  14.939  1.00 30.00           H  
ATOM   1620  HA  ASP C 107     -15.326 -10.282  14.833  1.00 30.00           H  
ATOM   1621  HB3 ASP C 107     -16.842 -10.421  16.658  1.00 30.00           H  
ATOM   1622  HB2 ASP C 107     -16.820 -11.951  15.864  1.00 30.00           H  
ATOM   1623  N   VAL C 108     -15.922 -12.279  13.331  1.00 30.00           N  
ATOM   1624  CA  VAL C 108     -16.126 -13.367  12.382  1.00 30.00           C  
ATOM   1625  C   VAL C 108     -16.388 -14.670  13.156  1.00 30.00           C  
ATOM   1626  O   VAL C 108     -15.692 -14.955  14.132  1.00 30.00           O  
ATOM   1627  CB  VAL C 108     -14.942 -13.521  11.387  1.00 30.00           C  
ATOM   1628  CG1 VAL C 108     -13.557 -13.663  12.047  1.00 30.00           C  
ATOM   1629  CG2 VAL C 108     -15.151 -14.648  10.357  1.00 30.00           C  
ATOM   1630  H   VAL C 108     -15.385 -12.522  14.150  1.00 30.00           H  
ATOM   1631  HA  VAL C 108     -17.020 -13.148  11.805  1.00 30.00           H  
ATOM   1632  HB  VAL C 108     -14.919 -12.593  10.820  1.00 30.00           H  
ATOM   1633 HG11 VAL C 108     -13.310 -12.780  12.634  1.00 30.00           H  
ATOM   1634 HG12 VAL C 108     -13.500 -14.533  12.700  1.00 30.00           H  
ATOM   1635 HG13 VAL C 108     -12.778 -13.765  11.291  1.00 30.00           H  
ATOM   1636 HG21 VAL C 108     -16.123 -14.572   9.869  1.00 30.00           H  
ATOM   1637 HG22 VAL C 108     -14.390 -14.604   9.579  1.00 30.00           H  
ATOM   1638 HG23 VAL C 108     -15.083 -15.634  10.815  1.00 30.00           H  
ATOM   1639  N   GLY C 109     -17.414 -15.418  12.715  1.00 30.00           N  
ATOM   1640  CA  GLY C 109     -17.906 -16.616  13.397  1.00 30.00           C  
ATOM   1641  C   GLY C 109     -16.961 -17.820  13.252  1.00 30.00           C  
ATOM   1642  O   GLY C 109     -16.948 -18.678  14.135  1.00 30.00           O  
ATOM   1643  H   GLY C 109     -17.942 -15.103  11.912  1.00 30.00           H  
ATOM   1644  HA3 GLY C 109     -18.876 -16.881  12.975  1.00 30.00           H  
ATOM   1645  HA2 GLY C 109     -18.067 -16.399  14.454  1.00 30.00           H  
ATOM   1646  N   SER C 110     -16.163 -17.882  12.171  1.00 30.00           N  
ATOM   1647  CA  SER C 110     -15.189 -18.944  11.942  1.00 30.00           C  
ATOM   1648  C   SER C 110     -14.111 -18.468  10.961  1.00 30.00           C  
ATOM   1649  O   SER C 110     -14.351 -18.443   9.753  1.00 30.00           O  
ATOM   1650  CB  SER C 110     -15.898 -20.243  11.493  1.00 30.00           C  
ATOM   1651  OG  SER C 110     -14.978 -21.309  11.364  1.00 30.00           O  
ATOM   1652  H   SER C 110     -16.206 -17.150  11.476  1.00 30.00           H  
ATOM   1653  HA  SER C 110     -14.688 -19.136  12.890  1.00 30.00           H  
ATOM   1654  HB3 SER C 110     -16.414 -20.096  10.544  1.00 30.00           H  
ATOM   1655  HB2 SER C 110     -16.655 -20.545  12.216  1.00 30.00           H  
ATOM   1656  HG  SER C 110     -14.672 -21.547  12.245  1.00 30.00           H  
ATOM   1657  N   ASN C 111     -12.944 -18.110  11.515  1.00 30.00           N  
ATOM   1658  CA  ASN C 111     -11.760 -17.695  10.771  1.00 30.00           C  
ATOM   1659  C   ASN C 111     -10.842 -18.905  10.514  1.00 30.00           C  
ATOM   1660  O   ASN C 111     -10.590 -19.694  11.424  1.00 30.00           O  
ATOM   1661  CB  ASN C 111     -11.013 -16.615  11.585  1.00 30.00           C  
ATOM   1662  CG  ASN C 111     -10.025 -15.818  10.733  1.00 30.00           C  
ATOM   1663  OD1 ASN C 111     -10.426 -15.074   9.843  1.00 30.00           O  
ATOM   1664  ND2 ASN C 111      -8.729 -15.979  10.998  1.00 30.00           N  
ATOM   1665  H   ASN C 111     -12.834 -18.164  12.520  1.00 30.00           H  
ATOM   1666  HA  ASN C 111     -12.035 -17.286   9.796  1.00 30.00           H  
ATOM   1667  HB3 ASN C 111     -10.528 -17.041  12.464  1.00 30.00           H  
ATOM   1668  HB2 ASN C 111     -11.731 -15.892  11.968  1.00 30.00           H  
ATOM   1669 HD22 ASN C 111      -8.033 -15.495  10.452  1.00 30.00           H  
ATOM   1670 HD21 ASN C 111      -8.428 -16.577  11.759  1.00 30.00           H  
ATOM   1671  N   LYS C 112     -10.330 -19.002   9.280  1.00 30.00           N  
ATOM   1672  CA  LYS C 112      -9.356 -20.003   8.851  1.00 30.00           C  
ATOM   1673  C   LYS C 112      -8.613 -19.522   7.592  1.00 30.00           C  
ATOM   1674  O   LYS C 112      -8.397 -20.312   6.673  1.00 30.00           O  
ATOM   1675  CB  LYS C 112      -9.995 -21.414   8.724  1.00 30.00           C  
ATOM   1676  CG  LYS C 112     -11.186 -21.537   7.750  1.00 30.00           C  
ATOM   1677  CD  LYS C 112     -12.543 -21.602   8.472  1.00 30.00           C  
ATOM   1678  CE  LYS C 112     -13.732 -21.630   7.500  1.00 30.00           C  
ATOM   1679  NZ  LYS C 112     -15.006 -21.849   8.206  1.00 30.00           N1+
ATOM   1680  H   LYS C 112     -10.622 -18.343   8.571  1.00 30.00           H  
ATOM   1681  HA  LYS C 112      -8.592 -20.066   9.627  1.00 30.00           H  
ATOM   1682  HB3 LYS C 112     -10.302 -21.770   9.705  1.00 30.00           H  
ATOM   1683  HB2 LYS C 112      -9.219 -22.115   8.412  1.00 30.00           H  
ATOM   1684  HG3 LYS C 112     -11.060 -22.437   7.147  1.00 30.00           H  
ATOM   1685  HG2 LYS C 112     -11.185 -20.708   7.044  1.00 30.00           H  
ATOM   1686  HD3 LYS C 112     -12.643 -20.747   9.140  1.00 30.00           H  
ATOM   1687  HD2 LYS C 112     -12.561 -22.488   9.109  1.00 30.00           H  
ATOM   1688  HE3 LYS C 112     -13.608 -22.425   6.766  1.00 30.00           H  
ATOM   1689  HE2 LYS C 112     -13.793 -20.688   6.955  1.00 30.00           H  
ATOM   1690  HZ1 LYS C 112     -15.773 -21.813   7.550  1.00 30.00           H  
ATOM   1691  HZ2 LYS C 112     -14.993 -22.750   8.663  1.00 30.00           H  
ATOM   1692  HZ3 LYS C 112     -15.126 -21.131   8.907  1.00 30.00           H  
ATOM   1693  N   GLY C 113      -8.229 -18.234   7.570  1.00 30.00           N  
ATOM   1694  CA  GLY C 113      -7.531 -17.659   6.428  1.00 30.00           C  
ATOM   1695  C   GLY C 113      -7.519 -16.137   6.538  1.00 30.00           C  
ATOM   1696  O   GLY C 113      -8.147 -15.473   5.718  1.00 30.00           O  
ATOM   1697  H   GLY C 113      -8.415 -17.631   8.358  1.00 30.00           H  
ATOM   1698  HA3 GLY C 113      -8.035 -17.943   5.504  1.00 30.00           H  
ATOM   1699  HA2 GLY C 113      -6.510 -18.036   6.379  1.00 30.00           H  
ATOM   1700  N   ALA C 114      -6.788 -15.591   7.523  1.00 30.00           N  
ATOM   1701  CA  ALA C 114      -6.540 -14.157   7.681  1.00 30.00           C  
ATOM   1702  C   ALA C 114      -5.029 -13.917   7.792  1.00 30.00           C  
ATOM   1703  O   ALA C 114      -4.390 -14.499   8.668  1.00 30.00           O  
ATOM   1704  CB  ALA C 114      -7.278 -13.642   8.922  1.00 30.00           C  
ATOM   1705  H   ALA C 114      -6.304 -16.192   8.178  1.00 30.00           H  
ATOM   1706  HA  ALA C 114      -6.919 -13.604   6.824  1.00 30.00           H  
ATOM   1707  HB1 ALA C 114      -7.108 -12.575   9.054  1.00 30.00           H  
ATOM   1708  HB2 ALA C 114      -8.352 -13.783   8.823  1.00 30.00           H  
ATOM   1709  HB3 ALA C 114      -6.949 -14.148   9.830  1.00 30.00           H  
ATOM   1710  N   ILE C 115      -4.483 -13.078   6.897  1.00 30.00           N  
ATOM   1711  CA  ILE C 115      -3.055 -12.748   6.837  1.00 30.00           C  
ATOM   1712  C   ILE C 115      -2.889 -11.222   6.690  1.00 30.00           C  
ATOM   1713  O   ILE C 115      -3.658 -10.591   5.965  1.00 30.00           O  
ATOM   1714  CB  ILE C 115      -2.327 -13.490   5.668  1.00 30.00           C  
ATOM   1715  CG1 ILE C 115      -2.415 -15.028   5.855  1.00 30.00           C  
ATOM   1716  CG2 ILE C 115      -0.850 -13.056   5.493  1.00 30.00           C  
ATOM   1717  CD1 ILE C 115      -1.816 -15.864   4.717  1.00 30.00           C  
ATOM   1718  H   ILE C 115      -5.067 -12.643   6.194  1.00 30.00           H  
ATOM   1719  HA  ILE C 115      -2.573 -13.038   7.770  1.00 30.00           H  
ATOM   1720  HB  ILE C 115      -2.850 -13.247   4.742  1.00 30.00           H  
ATOM   1721 HG13 ILE C 115      -3.455 -15.336   5.958  1.00 30.00           H  
ATOM   1722 HG12 ILE C 115      -1.931 -15.308   6.790  1.00 30.00           H  
ATOM   1723 HG21 ILE C 115      -0.756 -12.008   5.206  1.00 30.00           H  
ATOM   1724 HG22 ILE C 115      -0.285 -13.204   6.414  1.00 30.00           H  
ATOM   1725 HG23 ILE C 115      -0.347 -13.620   4.711  1.00 30.00           H  
ATOM   1726 HD11 ILE C 115      -0.730 -15.914   4.791  1.00 30.00           H  
ATOM   1727 HD12 ILE C 115      -2.187 -16.888   4.751  1.00 30.00           H  
ATOM   1728 HD13 ILE C 115      -2.077 -15.451   3.743  1.00 30.00           H  
ATOM   1729  N   ILE C 116      -1.886 -10.668   7.390  1.00 30.00           N  
ATOM   1730  CA  ILE C 116      -1.590  -9.236   7.456  1.00 30.00           C  
ATOM   1731  C   ILE C 116      -0.070  -8.984   7.525  1.00 30.00           C  
ATOM   1732  O   ILE C 116       0.636  -9.693   8.243  1.00 30.00           O  
ATOM   1733  CB  ILE C 116      -2.366  -8.520   8.613  1.00 30.00           C  
ATOM   1734  CG1 ILE C 116      -1.876  -7.083   8.936  1.00 30.00           C  
ATOM   1735  CG2 ILE C 116      -2.463  -9.362   9.897  1.00 30.00           C  
ATOM   1736  CD1 ILE C 116      -2.877  -6.240   9.744  1.00 30.00           C  
ATOM   1737  H   ILE C 116      -1.301 -11.256   7.967  1.00 30.00           H  
ATOM   1738  HA  ILE C 116      -1.935  -8.794   6.525  1.00 30.00           H  
ATOM   1739  HB  ILE C 116      -3.387  -8.416   8.252  1.00 30.00           H  
ATOM   1740 HG13 ILE C 116      -1.661  -6.548   8.011  1.00 30.00           H  
ATOM   1741 HG12 ILE C 116      -0.934  -7.125   9.485  1.00 30.00           H  
ATOM   1742 HG21 ILE C 116      -2.981 -10.305   9.730  1.00 30.00           H  
ATOM   1743 HG22 ILE C 116      -1.473  -9.589  10.273  1.00 30.00           H  
ATOM   1744 HG23 ILE C 116      -3.015  -8.847  10.682  1.00 30.00           H  
ATOM   1745 HD11 ILE C 116      -2.876  -6.521  10.797  1.00 30.00           H  
ATOM   1746 HD12 ILE C 116      -2.620  -5.182   9.689  1.00 30.00           H  
ATOM   1747 HD13 ILE C 116      -3.893  -6.350   9.365  1.00 30.00           H  
ATOM   1748  N   GLY C 117       0.403  -7.980   6.768  1.00 30.00           N  
ATOM   1749  CA  GLY C 117       1.812  -7.598   6.720  1.00 30.00           C  
ATOM   1750  C   GLY C 117       1.960  -6.222   6.060  1.00 30.00           C  
ATOM   1751  O   GLY C 117       0.998  -5.458   5.961  1.00 30.00           O  
ATOM   1752  H   GLY C 117      -0.232  -7.444   6.192  1.00 30.00           H  
ATOM   1753  HA3 GLY C 117       2.379  -8.346   6.165  1.00 30.00           H  
ATOM   1754  HA2 GLY C 117       2.223  -7.544   7.723  1.00 30.00           H  
ATOM   1755  N   LEU C 118       3.191  -5.920   5.616  1.00 30.00           N  
ATOM   1756  CA  LEU C 118       3.530  -4.779   4.761  1.00 30.00           C  
ATOM   1757  C   LEU C 118       4.075  -5.339   3.437  1.00 30.00           C  
ATOM   1758  O   LEU C 118       3.474  -5.097   2.393  1.00 30.00           O  
ATOM   1759  CB  LEU C 118       4.552  -3.831   5.439  1.00 30.00           C  
ATOM   1760  CG  LEU C 118       4.214  -3.363   6.874  1.00 30.00           C  
ATOM   1761  CD1 LEU C 118       5.367  -2.524   7.451  1.00 30.00           C  
ATOM   1762  CD2 LEU C 118       2.864  -2.626   6.994  1.00 30.00           C  
ATOM   1763  H   LEU C 118       3.946  -6.572   5.782  1.00 30.00           H  
ATOM   1764  HA  LEU C 118       2.633  -4.208   4.519  1.00 30.00           H  
ATOM   1765  HB3 LEU C 118       4.694  -2.957   4.803  1.00 30.00           H  
ATOM   1766  HB2 LEU C 118       5.527  -4.317   5.478  1.00 30.00           H  
ATOM   1767  HG  LEU C 118       4.138  -4.254   7.496  1.00 30.00           H  
ATOM   1768 HD11 LEU C 118       5.044  -1.914   8.295  1.00 30.00           H  
ATOM   1769 HD12 LEU C 118       6.174  -3.162   7.808  1.00 30.00           H  
ATOM   1770 HD13 LEU C 118       5.786  -1.856   6.699  1.00 30.00           H  
ATOM   1771 HD21 LEU C 118       2.324  -2.585   6.051  1.00 30.00           H  
ATOM   1772 HD22 LEU C 118       2.214  -3.128   7.711  1.00 30.00           H  
ATOM   1773 HD23 LEU C 118       2.983  -1.596   7.332  1.00 30.00           H  
ATOM   1774  N   MET C 119       5.145  -6.148   3.517  1.00 30.00           N  
ATOM   1775  CA  MET C 119       5.584  -7.045   2.448  1.00 30.00           C  
ATOM   1776  C   MET C 119       4.892  -8.399   2.662  1.00 30.00           C  
ATOM   1777  O   MET C 119       5.050  -8.998   3.726  1.00 30.00           O  
ATOM   1778  CB  MET C 119       7.124  -7.187   2.483  1.00 30.00           C  
ATOM   1779  CG  MET C 119       7.828  -6.432   1.348  1.00 30.00           C  
ATOM   1780  SD  MET C 119       9.629  -6.631   1.363  1.00 30.00           S  
ATOM   1781  CE  MET C 119      10.053  -5.745  -0.153  1.00 30.00           C  
ATOM   1782  H   MET C 119       5.577  -6.303   4.418  1.00 30.00           H  
ATOM   1783  HA  MET C 119       5.284  -6.653   1.474  1.00 30.00           H  
ATOM   1784  HB3 MET C 119       7.420  -8.232   2.413  1.00 30.00           H  
ATOM   1785  HB2 MET C 119       7.514  -6.850   3.444  1.00 30.00           H  
ATOM   1786  HG3 MET C 119       7.590  -5.369   1.402  1.00 30.00           H  
ATOM   1787  HG2 MET C 119       7.459  -6.787   0.386  1.00 30.00           H  
ATOM   1788  HE1 MET C 119       9.662  -6.268  -1.024  1.00 30.00           H  
ATOM   1789  HE2 MET C 119       9.617  -4.748  -0.131  1.00 30.00           H  
ATOM   1790  HE3 MET C 119      11.134  -5.658  -0.256  1.00 30.00           H  
ATOM   1791  N   VAL C 120       4.132  -8.846   1.652  1.00 30.00           N  
ATOM   1792  CA  VAL C 120       3.357 -10.084   1.691  1.00 30.00           C  
ATOM   1793  C   VAL C 120       3.650 -10.849   0.388  1.00 30.00           C  
ATOM   1794  O   VAL C 120       3.115 -10.493  -0.661  1.00 30.00           O  
ATOM   1795  CB  VAL C 120       1.829  -9.797   1.821  1.00 30.00           C  
ATOM   1796  CG1 VAL C 120       0.961 -11.071   1.827  1.00 30.00           C  
ATOM   1797  CG2 VAL C 120       1.493  -8.957   3.068  1.00 30.00           C  
ATOM   1798  H   VAL C 120       4.051  -8.301   0.803  1.00 30.00           H  
ATOM   1799  HA  VAL C 120       3.669 -10.710   2.526  1.00 30.00           H  
ATOM   1800  HB  VAL C 120       1.518  -9.201   0.963  1.00 30.00           H  
ATOM   1801 HG11 VAL C 120       1.147 -11.706   0.965  1.00 30.00           H  
ATOM   1802 HG12 VAL C 120       1.141 -11.672   2.717  1.00 30.00           H  
ATOM   1803 HG13 VAL C 120      -0.097 -10.816   1.815  1.00 30.00           H  
ATOM   1804 HG21 VAL C 120       1.821  -9.444   3.984  1.00 30.00           H  
ATOM   1805 HG22 VAL C 120       1.959  -7.972   3.034  1.00 30.00           H  
ATOM   1806 HG23 VAL C 120       0.419  -8.802   3.153  1.00 30.00           H  
ATOM   1807  N   GLY C 121       4.543 -11.846   0.466  1.00 30.00           N  
ATOM   1808  CA  GLY C 121       5.056 -12.557  -0.702  1.00 30.00           C  
ATOM   1809  C   GLY C 121       4.621 -14.022  -0.646  1.00 30.00           C  
ATOM   1810  O   GLY C 121       4.925 -14.717   0.321  1.00 30.00           O  
ATOM   1811  H   GLY C 121       4.928 -12.106   1.366  1.00 30.00           H  
ATOM   1812  HA3 GLY C 121       6.146 -12.522  -0.673  1.00 30.00           H  
ATOM   1813  HA2 GLY C 121       4.763 -12.095  -1.645  1.00 30.00           H  
ATOM   1814  N   GLY C 122       3.979 -14.495  -1.727  1.00 30.00           N  
ATOM   1815  CA  GLY C 122       3.772 -15.903  -2.081  1.00 30.00           C  
ATOM   1816  C   GLY C 122       2.919 -16.732  -1.107  1.00 30.00           C  
ATOM   1817  O   GLY C 122       2.943 -17.958  -1.213  1.00 30.00           O  
ATOM   1818  H   GLY C 122       3.730 -13.830  -2.450  1.00 30.00           H  
ATOM   1819  HA3 GLY C 122       4.747 -16.380  -2.193  1.00 30.00           H  
ATOM   1820  HA2 GLY C 122       3.298 -15.937  -3.062  1.00 30.00           H  
ATOM   1821  N   VAL C 123       2.203 -16.102  -0.158  1.00 30.00           N  
ATOM   1822  CA  VAL C 123       1.440 -16.786   0.890  1.00 30.00           C  
ATOM   1823  C   VAL C 123       0.208 -17.520   0.319  1.00 30.00           C  
ATOM   1824  O   VAL C 123      -0.417 -17.017  -0.616  1.00 30.00           O  
ATOM   1825  CB  VAL C 123       0.987 -15.804   2.011  1.00 30.00           C  
ATOM   1826  CG1 VAL C 123       2.176 -15.001   2.568  1.00 30.00           C  
ATOM   1827  CG2 VAL C 123      -0.172 -14.853   1.649  1.00 30.00           C  
ATOM   1828  H   VAL C 123       2.222 -15.094  -0.110  1.00 30.00           H  
ATOM   1829  HA  VAL C 123       2.105 -17.528   1.337  1.00 30.00           H  
ATOM   1830  HB  VAL C 123       0.636 -16.426   2.836  1.00 30.00           H  
ATOM   1831 HG11 VAL C 123       2.494 -14.220   1.876  1.00 30.00           H  
ATOM   1832 HG12 VAL C 123       1.912 -14.518   3.509  1.00 30.00           H  
ATOM   1833 HG13 VAL C 123       3.039 -15.641   2.752  1.00 30.00           H  
ATOM   1834 HG21 VAL C 123      -1.106 -15.384   1.465  1.00 30.00           H  
ATOM   1835 HG22 VAL C 123      -0.367 -14.143   2.451  1.00 30.00           H  
ATOM   1836 HG23 VAL C 123       0.065 -14.274   0.761  1.00 30.00           H  
ATOM   1837  N   VAL C 124      -0.103 -18.697   0.884  1.00 30.00           N  
ATOM   1838  CA  VAL C 124      -1.184 -19.564   0.418  1.00 30.00           C  
ATOM   1839  C   VAL C 124      -2.253 -19.705   1.510  1.00 30.00           C  
ATOM   1840  O   VAL C 124      -1.917 -19.928   2.673  1.00 30.00           O  
ATOM   1841  CB  VAL C 124      -0.666 -20.986   0.054  1.00 30.00           C  
ATOM   1842  CG1 VAL C 124      -1.772 -21.977  -0.376  1.00 30.00           C  
ATOM   1843  CG2 VAL C 124       0.413 -20.923  -1.039  1.00 30.00           C  
ATOM   1844  H   VAL C 124       0.442 -19.038   1.666  1.00 30.00           H  
ATOM   1845  HA  VAL C 124      -1.655 -19.143  -0.467  1.00 30.00           H  
ATOM   1846  HB  VAL C 124      -0.192 -21.413   0.938  1.00 30.00           H  
ATOM   1847 HG11 VAL C 124      -2.361 -21.576  -1.202  1.00 30.00           H  
ATOM   1848 HG12 VAL C 124      -1.344 -22.924  -0.705  1.00 30.00           H  
ATOM   1849 HG13 VAL C 124      -2.455 -22.216   0.439  1.00 30.00           H  
ATOM   1850 HG21 VAL C 124       0.065 -20.387  -1.921  1.00 30.00           H  
ATOM   1851 HG22 VAL C 124       1.317 -20.427  -0.685  1.00 30.00           H  
ATOM   1852 HG23 VAL C 124       0.695 -21.924  -1.359  1.00 30.00           H  
ATOM   1853  N   ILE C 125      -3.524 -19.607   1.091  1.00 30.00           N  
ATOM   1854  CA  ILE C 125      -4.691 -19.879   1.918  1.00 30.00           C  
ATOM   1855  C   ILE C 125      -5.562 -20.891   1.155  1.00 30.00           C  
ATOM   1856  O   ILE C 125      -6.285 -20.518   0.231  1.00 30.00           O  
ATOM   1857  CB  ILE C 125      -5.514 -18.594   2.243  1.00 30.00           C  
ATOM   1858  CG1 ILE C 125      -4.641 -17.527   2.947  1.00 30.00           C  
ATOM   1859  CG2 ILE C 125      -6.757 -18.920   3.101  1.00 30.00           C  
ATOM   1860  CD1 ILE C 125      -5.330 -16.171   3.165  1.00 30.00           C  
ATOM   1861  H   ILE C 125      -3.712 -19.374   0.125  1.00 30.00           H  
ATOM   1862  HA  ILE C 125      -4.393 -20.338   2.861  1.00 30.00           H  
ATOM   1863  HB  ILE C 125      -5.861 -18.156   1.305  1.00 30.00           H  
ATOM   1864 HG13 ILE C 125      -3.737 -17.335   2.370  1.00 30.00           H  
ATOM   1865 HG12 ILE C 125      -4.301 -17.917   3.905  1.00 30.00           H  
ATOM   1866 HG21 ILE C 125      -6.472 -19.381   4.047  1.00 30.00           H  
ATOM   1867 HG22 ILE C 125      -7.326 -18.023   3.329  1.00 30.00           H  
ATOM   1868 HG23 ILE C 125      -7.449 -19.597   2.600  1.00 30.00           H  
ATOM   1869 HD11 ILE C 125      -5.869 -15.850   2.274  1.00 30.00           H  
ATOM   1870 HD12 ILE C 125      -6.034 -16.208   3.994  1.00 30.00           H  
ATOM   1871 HD13 ILE C 125      -4.597 -15.400   3.401  1.00 30.00           H  
ATOM   1872  N   ALA C 126      -5.447 -22.166   1.555  1.00 30.00           N  
ATOM   1873  CA  ALA C 126      -6.244 -23.279   1.043  1.00 30.00           C  
ATOM   1874  C   ALA C 126      -7.542 -23.473   1.855  1.00 30.00           C  
ATOM   1875  O   ALA C 126      -8.289 -24.474   1.300  1.00 30.00           O  
ATOM   1876  OXT ALA C 126      -7.850 -22.816   2.830  1.00 30.00           O  
ATOM   1877  CB  ALA C 126      -5.367 -24.543   1.044  1.00 30.00           C  
ATOM   1878  H   ALA C 126      -4.832 -22.387   2.328  1.00 30.00           H  
ATOM   1879  HA  ALA C 126      -6.529 -23.061   0.014  1.00 30.00           H  
ATOM   1881  HB1 ALA C 126      -5.125 -24.853   2.060  1.00 30.00           H  
ATOM   1882  HB2 ALA C 126      -5.863 -25.380   0.552  1.00 30.00           H  
ATOM   1883  HB3 ALA C 126      -4.427 -24.370   0.518  1.00 30.00           H  
TER    1884      ALA C 126
ATOM   1885  N   ASP D 127     -25.468   4.634  39.328  1.00110.00           N  
ATOM   1886  CA  ASP D 127     -25.103   5.030  37.950  1.00110.00           C  
ATOM   1887  C   ASP D 127     -23.596   5.412  37.843  1.00110.00           C  
ATOM   1888  O   ASP D 127     -23.104   5.486  36.717  1.00110.00           O  
ATOM   1889  CB  ASP D 127     -26.064   6.100  37.348  1.00110.00           C  
ATOM   1890  CG  ASP D 127     -25.878   7.559  37.816  1.00110.00           C  
ATOM   1891  OD1 ASP D 127     -25.911   7.789  39.046  1.00110.00           O  
ATOM   1892  OD2 ASP D 127     -25.704   8.431  36.937  1.00110.00           O1-
ATOM   1893  H1  ASP D 127     -24.739   4.115  39.795  1.00110.00           H  
ATOM   1894  H2  ASP D 127     -25.710   5.440  39.891  1.00110.00           H  
ATOM   1895  HA  ASP D 127     -25.210   4.139  37.334  1.00110.00           H  
ATOM   1896  HB3 ASP D 127     -27.099   5.814  37.546  1.00110.00           H  
ATOM   1897  HB2 ASP D 127     -25.969   6.067  36.261  1.00110.00           H  
ATOM   1898  N   ALA D 128     -22.910   5.684  38.974  1.00110.00           N  
ATOM   1899  CA  ALA D 128     -21.555   6.241  39.088  1.00110.00           C  
ATOM   1900  C   ALA D 128     -20.453   5.561  38.259  1.00110.00           C  
ATOM   1901  O   ALA D 128     -19.584   6.261  37.738  1.00110.00           O  
ATOM   1902  CB  ALA D 128     -21.159   6.260  40.572  1.00110.00           C  
ATOM   1903  H   ALA D 128     -23.408   5.603  39.848  1.00110.00           H  
ATOM   1904  HA  ALA D 128     -21.610   7.272  38.750  1.00110.00           H  
ATOM   1905  HB1 ALA D 128     -20.174   6.707  40.713  1.00110.00           H  
ATOM   1906  HB2 ALA D 128     -21.868   6.843  41.161  1.00110.00           H  
ATOM   1907  HB3 ALA D 128     -21.129   5.252  40.989  1.00110.00           H  
ATOM   1908  N   GLU D 129     -20.515   4.225  38.146  1.00110.00           N  
ATOM   1909  CA  GLU D 129     -19.518   3.391  37.468  1.00110.00           C  
ATOM   1910  C   GLU D 129     -19.646   3.364  35.930  1.00110.00           C  
ATOM   1911  O   GLU D 129     -18.855   2.674  35.288  1.00110.00           O  
ATOM   1912  CB  GLU D 129     -19.561   1.965  38.071  1.00110.00           C  
ATOM   1913  CG  GLU D 129     -19.357   1.894  39.606  1.00110.00           C  
ATOM   1914  CD  GLU D 129     -18.005   2.411  40.139  1.00110.00           C  
ATOM   1915  OE1 GLU D 129     -17.993   2.869  41.302  1.00110.00           O  
ATOM   1916  OE2 GLU D 129     -16.992   2.331  39.408  1.00110.00           O1-
ATOM   1917  H   GLU D 129     -21.275   3.730  38.589  1.00110.00           H  
ATOM   1918  HA  GLU D 129     -18.535   3.817  37.670  1.00110.00           H  
ATOM   1919  HB3 GLU D 129     -18.821   1.330  37.581  1.00110.00           H  
ATOM   1920  HB2 GLU D 129     -20.525   1.512  37.835  1.00110.00           H  
ATOM   1921  HG3 GLU D 129     -19.448   0.853  39.920  1.00110.00           H  
ATOM   1922  HG2 GLU D 129     -20.169   2.421  40.109  1.00110.00           H  
ATOM   1923  N   PHE D 130     -20.607   4.111  35.360  1.00110.00           N  
ATOM   1924  CA  PHE D 130     -20.844   4.201  33.918  1.00110.00           C  
ATOM   1925  C   PHE D 130     -21.358   5.578  33.460  1.00110.00           C  
ATOM   1926  O   PHE D 130     -21.975   5.669  32.399  1.00110.00           O  
ATOM   1927  CB  PHE D 130     -21.647   2.984  33.395  1.00110.00           C  
ATOM   1928  CG  PHE D 130     -22.965   2.693  34.093  1.00110.00           C  
ATOM   1929  CD1 PHE D 130     -22.992   1.833  35.213  1.00110.00           C  
ATOM   1930  CD2 PHE D 130     -24.145   3.375  33.726  1.00110.00           C  
ATOM   1931  CE1 PHE D 130     -24.184   1.607  35.887  1.00110.00           C  
ATOM   1932  CE2 PHE D 130     -25.327   3.136  34.415  1.00110.00           C  
ATOM   1933  CZ  PHE D 130     -25.349   2.244  35.479  1.00110.00           C  
ATOM   1934  H   PHE D 130     -21.243   4.636  35.946  1.00110.00           H  
ATOM   1935  HA  PHE D 130     -19.869   4.147  33.430  1.00110.00           H  
ATOM   1936  HB3 PHE D 130     -21.022   2.092  33.448  1.00110.00           H  
ATOM   1937  HB2 PHE D 130     -21.860   3.111  32.332  1.00110.00           H  
ATOM   1938  HD1 PHE D 130     -22.089   1.340  35.539  1.00110.00           H  
ATOM   1939  HD2 PHE D 130     -24.138   4.075  32.903  1.00110.00           H  
ATOM   1940  HE1 PHE D 130     -24.204   0.935  36.732  1.00110.00           H  
ATOM   1941  HE2 PHE D 130     -26.232   3.648  34.123  1.00110.00           H  
ATOM   1942  HZ  PHE D 130     -26.272   2.065  36.011  1.00110.00           H  
ATOM   1943  N   ARG D 131     -21.026   6.641  34.218  1.00110.00           N  
ATOM   1944  CA  ARG D 131     -21.128   8.032  33.751  1.00110.00           C  
ATOM   1945  C   ARG D 131     -20.081   8.357  32.665  1.00110.00           C  
ATOM   1946  O   ARG D 131     -20.338   9.216  31.822  1.00110.00           O  
ATOM   1947  CB  ARG D 131     -20.982   9.010  34.933  1.00110.00           C  
ATOM   1948  CG  ARG D 131     -22.048   8.839  36.027  1.00110.00           C  
ATOM   1949  CD  ARG D 131     -21.979   9.952  37.085  1.00110.00           C  
ATOM   1950  NE  ARG D 131     -22.865   9.677  38.230  1.00110.00           N  
ATOM   1951  CZ  ARG D 131     -22.577   9.744  39.545  1.00110.00           C  
ATOM   1952  NH1 ARG D 131     -21.375  10.123  40.004  1.00110.00           N  
ATOM   1953  NH2 ARG D 131     -23.528   9.415  40.426  1.00110.00           N1+
ATOM   1954  H   ARG D 131     -20.544   6.497  35.093  1.00110.00           H  
ATOM   1955  HA  ARG D 131     -22.116   8.175  33.309  1.00110.00           H  
ATOM   1956  HB3 ARG D 131     -21.034  10.034  34.558  1.00110.00           H  
ATOM   1957  HB2 ARG D 131     -19.993   8.901  35.381  1.00110.00           H  
ATOM   1958  HG3 ARG D 131     -22.030   7.848  36.478  1.00110.00           H  
ATOM   1959  HG2 ARG D 131     -23.011   8.921  35.519  1.00110.00           H  
ATOM   1960  HD3 ARG D 131     -22.405  10.854  36.646  1.00110.00           H  
ATOM   1961  HD2 ARG D 131     -20.951  10.203  37.345  1.00110.00           H  
ATOM   1962  HE  ARG D 131     -23.802   9.381  37.974  1.00110.00           H  
ATOM   1963 HH12 ARG D 131     -21.190  10.163  40.996  1.00110.00           H  
ATOM   1964 HH11 ARG D 131     -20.645  10.372  39.353  1.00110.00           H  
ATOM   1965 HH22 ARG D 131     -23.358   9.467  41.420  1.00110.00           H  
ATOM   1966 HH21 ARG D 131     -24.427   9.080  40.094  1.00110.00           H  
ATOM   1967  N   HIS D 132     -18.943   7.643  32.699  1.00110.00           N  
ATOM   1968  CA  HIS D 132     -17.908   7.635  31.669  1.00110.00           C  
ATOM   1969  C   HIS D 132     -18.164   6.496  30.666  1.00110.00           C  
ATOM   1970  O   HIS D 132     -18.853   5.526  30.991  1.00110.00           O  
ATOM   1971  CB  HIS D 132     -16.528   7.481  32.350  1.00110.00           C  
ATOM   1972  CG  HIS D 132     -16.275   6.179  33.080  1.00110.00           C  
ATOM   1973  ND1 HIS D 132     -16.764   5.910  34.349  1.00110.00           N  
ATOM   1974  CD2 HIS D 132     -15.556   5.060  32.718  1.00110.00           C  
ATOM   1975  CE1 HIS D 132     -16.339   4.689  34.684  1.00110.00           C  
ATOM   1976  NE2 HIS D 132     -15.601   4.112  33.743  1.00110.00           N  
ATOM   1977  H   HIS D 132     -18.839   6.939  33.414  1.00110.00           H  
ATOM   1978  HA  HIS D 132     -17.923   8.584  31.129  1.00110.00           H  
ATOM   1979  HB3 HIS D 132     -16.379   8.299  33.055  1.00110.00           H  
ATOM   1980  HB2 HIS D 132     -15.742   7.596  31.601  1.00110.00           H  
ATOM   1981  HD1 HIS D 132     -17.317   6.526  34.926  1.00110.00           H  
ATOM   1982  HD2 HIS D 132     -15.014   4.867  31.803  1.00110.00           H  
ATOM   1983  HE1 HIS D 132     -16.565   4.221  35.631  1.00110.00           H  
ATOM   1984  N   ASP D 133     -17.550   6.621  29.481  1.00110.00           N  
ATOM   1985  CA  ASP D 133     -17.548   5.603  28.429  1.00110.00           C  
ATOM   1986  C   ASP D 133     -16.115   5.445  27.875  1.00110.00           C  
ATOM   1987  O   ASP D 133     -15.150   5.829  28.537  1.00110.00           O  
ATOM   1988  CB  ASP D 133     -18.625   5.857  27.328  1.00110.00           C  
ATOM   1989  CG  ASP D 133     -18.450   7.072  26.392  1.00110.00           C  
ATOM   1990  OD1 ASP D 133     -19.105   7.045  25.328  1.00110.00           O  
ATOM   1991  OD2 ASP D 133     -17.754   8.045  26.760  1.00110.00           O1-
ATOM   1992  H   ASP D 133     -17.002   7.447  29.284  1.00110.00           H  
ATOM   1993  HA  ASP D 133     -17.774   4.634  28.877  1.00110.00           H  
ATOM   1994  HB3 ASP D 133     -19.579   6.016  27.833  1.00110.00           H  
ATOM   1995  HB2 ASP D 133     -18.771   4.949  26.739  1.00110.00           H  
ATOM   1996  N   SER D 134     -16.009   4.870  26.667  1.00110.00           N  
ATOM   1997  CA  SER D 134     -14.766   4.714  25.912  1.00110.00           C  
ATOM   1998  C   SER D 134     -14.984   4.908  24.396  1.00110.00           C  
ATOM   1999  O   SER D 134     -14.158   4.449  23.607  1.00110.00           O  
ATOM   2000  CB  SER D 134     -14.079   3.387  26.305  1.00110.00           C  
ATOM   2001  OG  SER D 134     -14.811   2.256  25.873  1.00110.00           O  
ATOM   2002  H   SER D 134     -16.846   4.557  26.198  1.00110.00           H  
ATOM   2003  HA  SER D 134     -14.092   5.519  26.199  1.00110.00           H  
ATOM   2004  HB3 SER D 134     -13.939   3.331  27.385  1.00110.00           H  
ATOM   2005  HB2 SER D 134     -13.083   3.336  25.864  1.00110.00           H  
ATOM   2006  HG  SER D 134     -15.604   2.183  26.410  1.00110.00           H  
ATOM   2007  N   GLY D 135     -16.077   5.597  24.015  1.00110.00           N  
ATOM   2008  CA  GLY D 135     -16.489   5.815  22.626  1.00110.00           C  
ATOM   2009  C   GLY D 135     -15.732   6.959  21.928  1.00110.00           C  
ATOM   2010  O   GLY D 135     -15.959   7.178  20.738  1.00110.00           O  
ATOM   2011  H   GLY D 135     -16.688   5.975  24.725  1.00110.00           H  
ATOM   2012  HA3 GLY D 135     -17.554   6.047  22.618  1.00110.00           H  
ATOM   2013  HA2 GLY D 135     -16.364   4.896  22.049  1.00110.00           H  
ATOM   2014  N   TYR D 136     -14.850   7.685  22.639  1.00110.00           N  
ATOM   2015  CA  TYR D 136     -13.956   8.704  22.081  1.00110.00           C  
ATOM   2016  C   TYR D 136     -12.860   8.083  21.193  1.00110.00           C  
ATOM   2017  O   TYR D 136     -12.427   6.957  21.445  1.00110.00           O  
ATOM   2018  CB  TYR D 136     -13.361   9.549  23.233  1.00110.00           C  
ATOM   2019  CG  TYR D 136     -12.669   8.778  24.350  1.00110.00           C  
ATOM   2020  CD1 TYR D 136     -11.354   8.293  24.178  1.00110.00           C  
ATOM   2021  CD2 TYR D 136     -13.344   8.537  25.566  1.00110.00           C  
ATOM   2022  CE1 TYR D 136     -10.734   7.544  25.196  1.00110.00           C  
ATOM   2023  CE2 TYR D 136     -12.715   7.806  26.593  1.00110.00           C  
ATOM   2024  CZ  TYR D 136     -11.415   7.299  26.404  1.00110.00           C  
ATOM   2025  OH  TYR D 136     -10.818   6.568  27.390  1.00110.00           O  
ATOM   2026  H   TYR D 136     -14.703   7.460  23.612  1.00110.00           H  
ATOM   2027  HA  TYR D 136     -14.560   9.368  21.459  1.00110.00           H  
ATOM   2028  HB3 TYR D 136     -14.158  10.146  23.680  1.00110.00           H  
ATOM   2029  HB2 TYR D 136     -12.660  10.279  22.829  1.00110.00           H  
ATOM   2030  HD1 TYR D 136     -10.822   8.478  23.256  1.00110.00           H  
ATOM   2031  HD2 TYR D 136     -14.348   8.906  25.715  1.00110.00           H  
ATOM   2032  HE1 TYR D 136      -9.736   7.160  25.045  1.00110.00           H  
ATOM   2033  HE2 TYR D 136     -13.240   7.622  27.518  1.00110.00           H  
ATOM   2034  HH  TYR D 136      -9.938   6.265  27.156  1.00110.00           H  
ATOM   2035  N   GLU D 137     -12.422   8.853  20.187  1.00 30.00           N  
ATOM   2036  CA  GLU D 137     -11.354   8.482  19.256  1.00 30.00           C  
ATOM   2037  C   GLU D 137     -10.083   9.300  19.519  1.00 30.00           C  
ATOM   2038  O   GLU D 137     -10.162  10.412  20.044  1.00 30.00           O  
ATOM   2039  CB  GLU D 137     -11.847   8.711  17.809  1.00 30.00           C  
ATOM   2040  CG  GLU D 137     -12.898   7.689  17.318  1.00 30.00           C  
ATOM   2041  CD  GLU D 137     -12.371   6.282  16.974  1.00 30.00           C  
ATOM   2042  OE1 GLU D 137     -13.223   5.446  16.602  1.00 30.00           O  
ATOM   2043  OE2 GLU D 137     -11.140   6.053  17.023  1.00 30.00           O1-
ATOM   2044  H   GLU D 137     -12.814   9.774  20.057  1.00 30.00           H  
ATOM   2045  HA  GLU D 137     -11.091   7.431  19.383  1.00 30.00           H  
ATOM   2046  HB3 GLU D 137     -11.007   8.739  17.112  1.00 30.00           H  
ATOM   2047  HB2 GLU D 137     -12.294   9.705  17.746  1.00 30.00           H  
ATOM   2048  HG3 GLU D 137     -13.361   8.087  16.416  1.00 30.00           H  
ATOM   2049  HG2 GLU D 137     -13.700   7.598  18.052  1.00 30.00           H  
ATOM   2050  N   VAL D 138      -8.941   8.729  19.105  1.00 30.00           N  
ATOM   2051  CA  VAL D 138      -7.624   9.373  19.112  1.00 30.00           C  
ATOM   2052  C   VAL D 138      -6.985   9.339  17.709  1.00 30.00           C  
ATOM   2053  O   VAL D 138      -6.357  10.324  17.324  1.00 30.00           O  
ATOM   2054  CB  VAL D 138      -6.647   8.720  20.134  1.00 30.00           C  
ATOM   2055  CG1 VAL D 138      -7.144   8.887  21.578  1.00 30.00           C  
ATOM   2056  CG2 VAL D 138      -6.282   7.248  19.851  1.00 30.00           C  
ATOM   2057  H   VAL D 138      -8.981   7.807  18.696  1.00 30.00           H  
ATOM   2058  HA  VAL D 138      -7.730  10.428  19.373  1.00 30.00           H  
ATOM   2059  HB  VAL D 138      -5.711   9.281  20.085  1.00 30.00           H  
ATOM   2060 HG11 VAL D 138      -6.403   8.537  22.296  1.00 30.00           H  
ATOM   2061 HG12 VAL D 138      -7.342   9.935  21.795  1.00 30.00           H  
ATOM   2062 HG13 VAL D 138      -8.066   8.332  21.754  1.00 30.00           H  
ATOM   2063 HG21 VAL D 138      -5.653   7.158  18.966  1.00 30.00           H  
ATOM   2064 HG22 VAL D 138      -5.718   6.814  20.676  1.00 30.00           H  
ATOM   2065 HG23 VAL D 138      -7.169   6.632  19.704  1.00 30.00           H  
ATOM   2066  N   HIS D 139      -7.203   8.248  16.953  1.00 30.00           N  
ATOM   2067  CA  HIS D 139      -6.758   8.086  15.570  1.00 30.00           C  
ATOM   2068  C   HIS D 139      -7.874   8.574  14.635  1.00 30.00           C  
ATOM   2069  O   HIS D 139      -8.938   7.956  14.609  1.00 30.00           O  
ATOM   2070  CB  HIS D 139      -6.446   6.595  15.305  1.00 30.00           C  
ATOM   2071  CG  HIS D 139      -5.454   5.953  16.247  1.00 30.00           C  
ATOM   2072  ND1 HIS D 139      -4.120   6.315  16.300  1.00 30.00           N  
ATOM   2073  CD2 HIS D 139      -5.595   4.940  17.172  1.00 30.00           C  
ATOM   2074  CE1 HIS D 139      -3.532   5.539  17.214  1.00 30.00           C  
ATOM   2075  NE2 HIS D 139      -4.368   4.680  17.784  1.00 30.00           N  
ATOM   2076  H   HIS D 139      -7.741   7.482  17.328  1.00 30.00           H  
ATOM   2077  HA  HIS D 139      -5.848   8.666  15.396  1.00 30.00           H  
ATOM   2078  HB3 HIS D 139      -6.063   6.480  14.289  1.00 30.00           H  
ATOM   2079  HB2 HIS D 139      -7.360   6.001  15.348  1.00 30.00           H  
ATOM   2080  HD1 HIS D 139      -3.672   7.027  15.738  1.00 30.00           H  
ATOM   2081  HD2 HIS D 139      -6.478   4.378  17.439  1.00 30.00           H  
ATOM   2082  HE1 HIS D 139      -2.484   5.604  17.465  1.00 30.00           H  
ATOM   2083  N   HIS D 140      -7.623   9.666  13.893  1.00 30.00           N  
ATOM   2084  CA  HIS D 140      -8.572  10.206  12.912  1.00 30.00           C  
ATOM   2085  C   HIS D 140      -8.375   9.557  11.529  1.00 30.00           C  
ATOM   2086  O   HIS D 140      -9.366   9.164  10.913  1.00 30.00           O  
ATOM   2087  CB  HIS D 140      -8.465  11.745  12.856  1.00 30.00           C  
ATOM   2088  CG  HIS D 140      -9.745  12.465  12.492  1.00 30.00           C  
ATOM   2089  ND1 HIS D 140      -9.926  13.827  12.754  1.00 30.00           N  
ATOM   2090  CD2 HIS D 140     -10.892  11.977  11.894  1.00 30.00           C  
ATOM   2091  CE1 HIS D 140     -11.147  14.100  12.314  1.00 30.00           C  
ATOM   2092  NE2 HIS D 140     -11.766  13.042  11.797  1.00 30.00           N  
ATOM   2093  H   HIS D 140      -6.738  10.145  13.983  1.00 30.00           H  
ATOM   2094  HA  HIS D 140      -9.577   9.964  13.262  1.00 30.00           H  
ATOM   2095  HB3 HIS D 140      -7.680  12.060  12.167  1.00 30.00           H  
ATOM   2096  HB2 HIS D 140      -8.169  12.123  13.835  1.00 30.00           H  
ATOM   2097  HD2 HIS D 140     -11.157  10.991  11.544  1.00 30.00           H  
ATOM   2098  HE1 HIS D 140     -11.597  15.078  12.362  1.00 30.00           H  
ATOM   2099  HE2 HIS D 140     -12.706  13.027  11.423  1.00 30.00           H  
ATOM   2100  N   GLN D 141      -7.110   9.408  11.094  1.00 30.00           N  
ATOM   2101  CA  GLN D 141      -6.734   8.632   9.910  1.00 30.00           C  
ATOM   2102  C   GLN D 141      -6.865   7.131  10.218  1.00 30.00           C  
ATOM   2103  O   GLN D 141      -6.413   6.695  11.278  1.00 30.00           O  
ATOM   2104  CB  GLN D 141      -5.293   9.004   9.489  1.00 30.00           C  
ATOM   2105  CG  GLN D 141      -4.817   8.308   8.190  1.00 30.00           C  
ATOM   2106  CD  GLN D 141      -3.450   8.766   7.661  1.00 30.00           C  
ATOM   2107  OE1 GLN D 141      -3.102   8.455   6.524  1.00 30.00           O  
ATOM   2108  NE2 GLN D 141      -2.660   9.489   8.455  1.00 30.00           N  
ATOM   2109  H   GLN D 141      -6.347   9.748  11.661  1.00 30.00           H  
ATOM   2110  HA  GLN D 141      -7.410   8.894   9.094  1.00 30.00           H  
ATOM   2111  HB3 GLN D 141      -4.603   8.774  10.303  1.00 30.00           H  
ATOM   2112  HB2 GLN D 141      -5.248  10.083   9.349  1.00 30.00           H  
ATOM   2113  HG3 GLN D 141      -5.552   8.470   7.401  1.00 30.00           H  
ATOM   2114  HG2 GLN D 141      -4.763   7.231   8.334  1.00 30.00           H  
ATOM   2115 HE22 GLN D 141      -1.759   9.802   8.126  1.00 30.00           H  
ATOM   2116 HE21 GLN D 141      -2.934   9.708   9.404  1.00 30.00           H  
ATOM   2117  N   LYS D 142      -7.476   6.375   9.292  1.00 30.00           N  
ATOM   2118  CA  LYS D 142      -7.663   4.932   9.426  1.00 30.00           C  
ATOM   2119  C   LYS D 142      -7.596   4.233   8.063  1.00 30.00           C  
ATOM   2120  O   LYS D 142      -7.959   4.817   7.041  1.00 30.00           O  
ATOM   2121  CB  LYS D 142      -9.018   4.600  10.100  1.00 30.00           C  
ATOM   2122  CG  LYS D 142      -9.193   5.116  11.538  1.00 30.00           C  
ATOM   2123  CD  LYS D 142     -10.333   4.394  12.278  1.00 30.00           C  
ATOM   2124  CE  LYS D 142     -10.644   4.967  13.671  1.00 30.00           C  
ATOM   2125  NZ  LYS D 142     -11.330   6.270  13.602  1.00 30.00           N1+
ATOM   2126  H   LYS D 142      -7.815   6.789   8.434  1.00 30.00           H  
ATOM   2127  HA  LYS D 142      -6.852   4.528  10.034  1.00 30.00           H  
ATOM   2128  HB3 LYS D 142      -9.121   3.513  10.126  1.00 30.00           H  
ATOM   2129  HB2 LYS D 142      -9.844   4.961   9.486  1.00 30.00           H  
ATOM   2130  HG3 LYS D 142      -9.381   6.190  11.510  1.00 30.00           H  
ATOM   2131  HG2 LYS D 142      -8.266   4.985  12.093  1.00 30.00           H  
ATOM   2132  HD3 LYS D 142     -10.059   3.345  12.394  1.00 30.00           H  
ATOM   2133  HD2 LYS D 142     -11.234   4.393  11.660  1.00 30.00           H  
ATOM   2134  HE3 LYS D 142      -9.732   5.067  14.261  1.00 30.00           H  
ATOM   2135  HE2 LYS D 142     -11.296   4.280  14.211  1.00 30.00           H  
ATOM   2136  HZ1 LYS D 142     -11.535   6.576  14.544  1.00 30.00           H  
ATOM   2137  HZ2 LYS D 142     -10.727   6.948  13.158  1.00 30.00           H  
ATOM   2138  HZ3 LYS D 142     -12.192   6.181  13.084  1.00 30.00           H  
ATOM   2139  N   LEU D 143      -7.231   2.946   8.128  1.00 30.00           N  
ATOM   2140  CA  LEU D 143      -7.502   1.934   7.112  1.00 30.00           C  
ATOM   2141  C   LEU D 143      -8.485   0.953   7.775  1.00 30.00           C  
ATOM   2142  O   LEU D 143      -8.283   0.600   8.936  1.00 30.00           O  
ATOM   2143  CB  LEU D 143      -6.164   1.262   6.707  1.00 30.00           C  
ATOM   2144  CG  LEU D 143      -6.123   0.669   5.279  1.00 30.00           C  
ATOM   2145  CD1 LEU D 143      -4.678   0.301   4.876  1.00 30.00           C  
ATOM   2146  CD2 LEU D 143      -7.093  -0.513   5.069  1.00 30.00           C  
ATOM   2147  H   LEU D 143      -6.954   2.571   9.026  1.00 30.00           H  
ATOM   2148  HA  LEU D 143      -7.971   2.387   6.235  1.00 30.00           H  
ATOM   2149  HB3 LEU D 143      -5.869   0.503   7.431  1.00 30.00           H  
ATOM   2150  HB2 LEU D 143      -5.385   2.025   6.755  1.00 30.00           H  
ATOM   2151  HG  LEU D 143      -6.425   1.466   4.602  1.00 30.00           H  
ATOM   2152 HD11 LEU D 143      -4.545  -0.770   4.720  1.00 30.00           H  
ATOM   2153 HD12 LEU D 143      -4.397   0.800   3.948  1.00 30.00           H  
ATOM   2154 HD13 LEU D 143      -3.951   0.599   5.631  1.00 30.00           H  
ATOM   2155 HD21 LEU D 143      -6.696  -1.259   4.381  1.00 30.00           H  
ATOM   2156 HD22 LEU D 143      -7.317  -1.028   6.004  1.00 30.00           H  
ATOM   2157 HD23 LEU D 143      -8.037  -0.169   4.645  1.00 30.00           H  
ATOM   2158  N   VAL D 144      -9.542   0.551   7.057  1.00 30.00           N  
ATOM   2159  CA  VAL D 144     -10.591  -0.335   7.563  1.00 30.00           C  
ATOM   2160  C   VAL D 144     -10.818  -1.489   6.573  1.00 30.00           C  
ATOM   2161  O   VAL D 144     -10.879  -1.270   5.362  1.00 30.00           O  
ATOM   2162  CB  VAL D 144     -11.924   0.435   7.809  1.00 30.00           C  
ATOM   2163  CG1 VAL D 144     -13.160  -0.456   8.067  1.00 30.00           C  
ATOM   2164  CG2 VAL D 144     -11.776   1.445   8.962  1.00 30.00           C  
ATOM   2165  H   VAL D 144      -9.677   0.892   6.113  1.00 30.00           H  
ATOM   2166  HA  VAL D 144     -10.282  -0.777   8.512  1.00 30.00           H  
ATOM   2167  HB  VAL D 144     -12.141   1.025   6.920  1.00 30.00           H  
ATOM   2168 HG11 VAL D 144     -13.448  -1.029   7.185  1.00 30.00           H  
ATOM   2169 HG12 VAL D 144     -12.983  -1.158   8.882  1.00 30.00           H  
ATOM   2170 HG13 VAL D 144     -14.025   0.150   8.338  1.00 30.00           H  
ATOM   2171 HG21 VAL D 144     -11.506   0.946   9.894  1.00 30.00           H  
ATOM   2172 HG22 VAL D 144     -11.007   2.188   8.749  1.00 30.00           H  
ATOM   2173 HG23 VAL D 144     -12.704   1.990   9.135  1.00 30.00           H  
ATOM   2174  N   PHE D 145     -10.949  -2.697   7.137  1.00 30.00           N  
ATOM   2175  CA  PHE D 145     -11.166  -3.951   6.434  1.00 30.00           C  
ATOM   2176  C   PHE D 145     -12.058  -4.828   7.325  1.00 30.00           C  
ATOM   2177  O   PHE D 145     -11.608  -5.267   8.380  1.00 30.00           O  
ATOM   2178  CB  PHE D 145      -9.793  -4.557   6.057  1.00 30.00           C  
ATOM   2179  CG  PHE D 145      -9.748  -5.904   5.350  1.00 30.00           C  
ATOM   2180  CD1 PHE D 145      -8.523  -6.603   5.299  1.00 30.00           C  
ATOM   2181  CD2 PHE D 145     -10.833  -6.385   4.583  1.00 30.00           C  
ATOM   2182  CE1 PHE D 145      -8.412  -7.774   4.561  1.00 30.00           C  
ATOM   2183  CE2 PHE D 145     -10.705  -7.564   3.864  1.00 30.00           C  
ATOM   2184  CZ  PHE D 145      -9.503  -8.256   3.854  1.00 30.00           C  
ATOM   2185  H   PHE D 145     -10.854  -2.783   8.142  1.00 30.00           H  
ATOM   2186  HA  PHE D 145     -11.708  -3.742   5.513  1.00 30.00           H  
ATOM   2187  HB3 PHE D 145      -9.172  -4.629   6.952  1.00 30.00           H  
ATOM   2188  HB2 PHE D 145      -9.278  -3.854   5.401  1.00 30.00           H  
ATOM   2189  HD1 PHE D 145      -7.664  -6.229   5.837  1.00 30.00           H  
ATOM   2190  HD2 PHE D 145     -11.771  -5.852   4.547  1.00 30.00           H  
ATOM   2191  HE1 PHE D 145      -7.475  -8.311   4.538  1.00 30.00           H  
ATOM   2192  HE2 PHE D 145     -11.545  -7.941   3.304  1.00 30.00           H  
ATOM   2193  HZ  PHE D 145      -9.416  -9.171   3.290  1.00 30.00           H  
ATOM   2194  N   PHE D 146     -13.318  -5.007   6.890  1.00 30.00           N  
ATOM   2195  CA  PHE D 146     -14.454  -5.588   7.612  1.00 30.00           C  
ATOM   2196  C   PHE D 146     -14.942  -4.653   8.729  1.00 30.00           C  
ATOM   2197  O   PHE D 146     -14.715  -4.933   9.905  1.00 30.00           O  
ATOM   2198  CB  PHE D 146     -14.186  -7.032   8.095  1.00 30.00           C  
ATOM   2199  CG  PHE D 146     -13.848  -8.027   7.001  1.00 30.00           C  
ATOM   2200  CD1 PHE D 146     -12.583  -8.651   6.981  1.00 30.00           C  
ATOM   2201  CD2 PHE D 146     -14.782  -8.329   5.987  1.00 30.00           C  
ATOM   2202  CE1 PHE D 146     -12.282  -9.571   5.989  1.00 30.00           C  
ATOM   2203  CE2 PHE D 146     -14.456  -9.252   5.001  1.00 30.00           C  
ATOM   2204  CZ  PHE D 146     -13.212  -9.866   5.002  1.00 30.00           C  
ATOM   2205  H   PHE D 146     -13.570  -4.581   6.006  1.00 30.00           H  
ATOM   2206  HA  PHE D 146     -15.280  -5.644   6.909  1.00 30.00           H  
ATOM   2207  HB3 PHE D 146     -15.062  -7.409   8.625  1.00 30.00           H  
ATOM   2208  HB2 PHE D 146     -13.380  -7.044   8.824  1.00 30.00           H  
ATOM   2209  HD1 PHE D 146     -11.849  -8.428   7.742  1.00 30.00           H  
ATOM   2210  HD2 PHE D 146     -15.755  -7.859   5.982  1.00 30.00           H  
ATOM   2211  HE1 PHE D 146     -11.317 -10.054   5.980  1.00 30.00           H  
ATOM   2212  HE2 PHE D 146     -15.167  -9.492   4.226  1.00 30.00           H  
ATOM   2213  HZ  PHE D 146     -12.960 -10.571   4.227  1.00 30.00           H  
ATOM   2214  N   ALA D 147     -15.611  -3.557   8.321  1.00 30.00           N  
ATOM   2215  CA  ALA D 147     -16.287  -2.602   9.206  1.00 30.00           C  
ATOM   2216  C   ALA D 147     -17.481  -3.231   9.949  1.00 30.00           C  
ATOM   2217  O   ALA D 147     -17.679  -2.928  11.125  1.00 30.00           O  
ATOM   2218  CB  ALA D 147     -16.760  -1.388   8.395  1.00 30.00           C  
ATOM   2219  H   ALA D 147     -15.761  -3.412   7.331  1.00 30.00           H  
ATOM   2220  HA  ALA D 147     -15.554  -2.249   9.931  1.00 30.00           H  
ATOM   2221  HB1 ALA D 147     -17.677  -1.614   7.853  1.00 30.00           H  
ATOM   2222  HB2 ALA D 147     -16.972  -0.542   9.049  1.00 30.00           H  
ATOM   2223  HB3 ALA D 147     -16.014  -1.068   7.668  1.00 30.00           H  
ATOM   2224  N   GLU D 148     -18.217  -4.107   9.244  1.00 30.00           N  
ATOM   2225  CA  GLU D 148     -19.281  -4.958   9.774  1.00 30.00           C  
ATOM   2226  C   GLU D 148     -18.888  -6.439   9.634  1.00 30.00           C  
ATOM   2227  O   GLU D 148     -17.862  -6.760   9.028  1.00 30.00           O  
ATOM   2228  CB  GLU D 148     -20.611  -4.643   9.049  1.00 30.00           C  
ATOM   2229  CG  GLU D 148     -21.175  -3.222   9.299  1.00 30.00           C  
ATOM   2230  CD  GLU D 148     -21.706  -2.919  10.713  1.00 30.00           C  
ATOM   2231  OE1 GLU D 148     -21.811  -3.849  11.545  1.00 30.00           O  
ATOM   2232  OE2 GLU D 148     -22.023  -1.730  10.939  1.00 30.00           O1-
ATOM   2233  H   GLU D 148     -17.965  -4.285   8.282  1.00 30.00           H  
ATOM   2234  HA  GLU D 148     -19.401  -4.777  10.842  1.00 30.00           H  
ATOM   2235  HB3 GLU D 148     -21.373  -5.385   9.296  1.00 30.00           H  
ATOM   2236  HB2 GLU D 148     -20.444  -4.753   7.979  1.00 30.00           H  
ATOM   2237  HG3 GLU D 148     -22.006  -3.055   8.614  1.00 30.00           H  
ATOM   2238  HG2 GLU D 148     -20.420  -2.479   9.040  1.00 30.00           H  
ATOM   2239  N   ASP D 149     -19.690  -7.302  10.281  1.00 30.00           N  
ATOM   2240  CA  ASP D 149     -19.413  -8.718  10.552  1.00 30.00           C  
ATOM   2241  C   ASP D 149     -19.245  -9.591   9.293  1.00 30.00           C  
ATOM   2242  O   ASP D 149     -19.679  -9.216   8.203  1.00 30.00           O  
ATOM   2243  CB  ASP D 149     -20.460  -9.343  11.514  1.00 30.00           C  
ATOM   2244  CG  ASP D 149     -21.925  -9.258  11.052  1.00 30.00           C  
ATOM   2245  OD1 ASP D 149     -22.521  -8.167  11.199  1.00 30.00           O  
ATOM   2246  OD2 ASP D 149     -22.387 -10.246  10.437  1.00 30.00           O1-
ATOM   2247  H   ASP D 149     -20.529  -6.948  10.722  1.00 30.00           H  
ATOM   2248  HA  ASP D 149     -18.453  -8.732  11.070  1.00 30.00           H  
ATOM   2249  HB3 ASP D 149     -20.396  -8.828  12.473  1.00 30.00           H  
ATOM   2250  HB2 ASP D 149     -20.201 -10.378  11.744  1.00 30.00           H  
ATOM   2251  N   VAL D 150     -18.630 -10.764   9.500  1.00 30.00           N  
ATOM   2252  CA  VAL D 150     -18.440 -11.799   8.486  1.00 30.00           C  
ATOM   2253  C   VAL D 150     -18.991 -13.129   9.036  1.00 30.00           C  
ATOM   2254  O   VAL D 150     -18.811 -13.421  10.219  1.00 30.00           O  
ATOM   2255  CB  VAL D 150     -16.934 -11.969   8.135  1.00 30.00           C  
ATOM   2256  CG1 VAL D 150     -16.662 -13.043   7.064  1.00 30.00           C  
ATOM   2257  CG2 VAL D 150     -16.300 -10.644   7.686  1.00 30.00           C  
ATOM   2258  H   VAL D 150     -18.320 -10.999  10.434  1.00 30.00           H  
ATOM   2259  HA  VAL D 150     -18.984 -11.547   7.579  1.00 30.00           H  
ATOM   2260  HB  VAL D 150     -16.404 -12.275   9.037  1.00 30.00           H  
ATOM   2261 HG11 VAL D 150     -15.606 -13.077   6.793  1.00 30.00           H  
ATOM   2262 HG12 VAL D 150     -16.924 -14.034   7.422  1.00 30.00           H  
ATOM   2263 HG13 VAL D 150     -17.231 -12.851   6.154  1.00 30.00           H  
ATOM   2264 HG21 VAL D 150     -16.272  -9.913   8.495  1.00 30.00           H  
ATOM   2265 HG22 VAL D 150     -15.273 -10.792   7.355  1.00 30.00           H  
ATOM   2266 HG23 VAL D 150     -16.852 -10.200   6.858  1.00 30.00           H  
ATOM   2267  N   GLY D 151     -19.649 -13.923   8.174  1.00 30.00           N  
ATOM   2268  CA  GLY D 151     -20.226 -15.219   8.540  1.00 30.00           C  
ATOM   2269  C   GLY D 151     -19.116 -16.253   8.779  1.00 30.00           C  
ATOM   2270  O   GLY D 151     -19.061 -16.866   9.845  1.00 30.00           O  
ATOM   2271  H   GLY D 151     -19.783 -13.611   7.221  1.00 30.00           H  
ATOM   2272  HA3 GLY D 151     -20.869 -15.562   7.729  1.00 30.00           H  
ATOM   2273  HA2 GLY D 151     -20.850 -15.119   9.429  1.00 30.00           H  
ATOM   2274  N   SER D 152     -18.212 -16.400   7.799  1.00 30.00           N  
ATOM   2275  CA  SER D 152     -17.000 -17.211   7.890  1.00 30.00           C  
ATOM   2276  C   SER D 152     -15.961 -16.686   6.889  1.00 30.00           C  
ATOM   2277  O   SER D 152     -16.338 -16.173   5.834  1.00 30.00           O  
ATOM   2278  CB  SER D 152     -17.331 -18.711   7.709  1.00 30.00           C  
ATOM   2279  OG  SER D 152     -17.658 -19.054   6.375  1.00 30.00           O  
ATOM   2280  H   SER D 152     -18.304 -15.853   6.954  1.00 30.00           H  
ATOM   2281  HA  SER D 152     -16.587 -17.070   8.891  1.00 30.00           H  
ATOM   2282  HB3 SER D 152     -18.142 -19.020   8.369  1.00 30.00           H  
ATOM   2283  HB2 SER D 152     -16.463 -19.303   7.996  1.00 30.00           H  
ATOM   2284  HG  SER D 152     -18.507 -18.661   6.156  1.00 30.00           H  
ATOM   2285  N   ASN D 153     -14.676 -16.824   7.245  1.00 30.00           N  
ATOM   2286  CA  ASN D 153     -13.548 -16.367   6.438  1.00 30.00           C  
ATOM   2287  C   ASN D 153     -12.582 -17.533   6.187  1.00 30.00           C  
ATOM   2288  O   ASN D 153     -12.266 -18.284   7.109  1.00 30.00           O  
ATOM   2289  CB  ASN D 153     -12.858 -15.184   7.152  1.00 30.00           C  
ATOM   2290  CG  ASN D 153     -11.705 -14.577   6.344  1.00 30.00           C  
ATOM   2291  OD1 ASN D 153     -11.814 -14.384   5.135  1.00 30.00           O  
ATOM   2292  ND2 ASN D 153     -10.590 -14.290   7.013  1.00 30.00           N  
ATOM   2293  H   ASN D 153     -14.441 -17.279   8.118  1.00 30.00           H  
ATOM   2294  HA  ASN D 153     -13.905 -16.012   5.472  1.00 30.00           H  
ATOM   2295  HB3 ASN D 153     -12.500 -15.497   8.133  1.00 30.00           H  
ATOM   2296  HB2 ASN D 153     -13.583 -14.389   7.327  1.00 30.00           H  
ATOM   2297 HD22 ASN D 153      -9.785 -13.927   6.523  1.00 30.00           H  
ATOM   2298 HD21 ASN D 153     -10.529 -14.466   8.009  1.00 30.00           H  
ATOM   2299  N   LYS D 154     -12.110 -17.617   4.935  1.00 30.00           N  
ATOM   2300  CA  LYS D 154     -11.133 -18.584   4.446  1.00 30.00           C  
ATOM   2301  C   LYS D 154     -10.353 -17.961   3.267  1.00 30.00           C  
ATOM   2302  O   LYS D 154     -10.071 -18.647   2.286  1.00 30.00           O  
ATOM   2303  CB  LYS D 154     -11.861 -19.918   4.135  1.00 30.00           C  
ATOM   2304  CG  LYS D 154     -10.960 -21.139   3.877  1.00 30.00           C  
ATOM   2305  CD  LYS D 154     -11.771 -22.444   3.831  1.00 30.00           C  
ATOM   2306  CE  LYS D 154     -10.906 -23.657   3.463  1.00 30.00           C  
ATOM   2307  NZ  LYS D 154     -11.673 -24.915   3.480  1.00 30.00           N1+
ATOM   2308  H   LYS D 154     -12.455 -16.964   4.243  1.00 30.00           H  
ATOM   2309  HA  LYS D 154     -10.400 -18.765   5.234  1.00 30.00           H  
ATOM   2310  HB3 LYS D 154     -12.551 -19.783   3.302  1.00 30.00           H  
ATOM   2311  HB2 LYS D 154     -12.488 -20.167   4.991  1.00 30.00           H  
ATOM   2312  HG3 LYS D 154     -10.202 -21.209   4.658  1.00 30.00           H  
ATOM   2313  HG2 LYS D 154     -10.420 -21.027   2.937  1.00 30.00           H  
ATOM   2314  HD3 LYS D 154     -12.586 -22.335   3.113  1.00 30.00           H  
ATOM   2315  HD2 LYS D 154     -12.236 -22.606   4.803  1.00 30.00           H  
ATOM   2316  HE3 LYS D 154     -10.071 -23.751   4.157  1.00 30.00           H  
ATOM   2317  HE2 LYS D 154     -10.492 -23.520   2.465  1.00 30.00           H  
ATOM   2318  HZ1 LYS D 154     -11.064 -25.678   3.221  1.00 30.00           H  
ATOM   2319  HZ2 LYS D 154     -12.039 -25.078   4.406  1.00 30.00           H  
ATOM   2320  HZ3 LYS D 154     -12.435 -24.857   2.820  1.00 30.00           H  
ATOM   2321  N   GLY D 155     -10.024 -16.660   3.371  1.00 30.00           N  
ATOM   2322  CA  GLY D 155      -9.297 -15.945   2.327  1.00 30.00           C  
ATOM   2323  C   GLY D 155      -9.498 -14.441   2.502  1.00 30.00           C  
ATOM   2324  O   GLY D 155     -10.321 -13.845   1.809  1.00 30.00           O  
ATOM   2325  H   GLY D 155     -10.279 -16.138   4.198  1.00 30.00           H  
ATOM   2326  HA3 GLY D 155      -9.656 -16.233   1.340  1.00 30.00           H  
ATOM   2327  HA2 GLY D 155      -8.236 -16.185   2.368  1.00 30.00           H  
ATOM   2328  N   ALA D 156      -8.699 -13.834   3.389  1.00 30.00           N  
ATOM   2329  CA  ALA D 156      -8.571 -12.392   3.570  1.00 30.00           C  
ATOM   2330  C   ALA D 156      -7.083 -12.062   3.711  1.00 30.00           C  
ATOM   2331  O   ALA D 156      -6.414 -12.641   4.567  1.00 30.00           O  
ATOM   2332  CB  ALA D 156      -9.361 -11.939   4.805  1.00 30.00           C  
ATOM   2333  H   ALA D 156      -8.068 -14.394   3.948  1.00 30.00           H  
ATOM   2334  HA  ALA D 156      -8.966 -11.873   2.697  1.00 30.00           H  
ATOM   2335  HB1 ALA D 156     -10.428 -12.125   4.681  1.00 30.00           H  
ATOM   2336  HB2 ALA D 156      -9.026 -12.450   5.707  1.00 30.00           H  
ATOM   2337  HB3 ALA D 156      -9.238 -10.871   4.973  1.00 30.00           H  
ATOM   2338  N   ILE D 157      -6.590 -11.157   2.854  1.00 30.00           N  
ATOM   2339  CA  ILE D 157      -5.184 -10.758   2.793  1.00 30.00           C  
ATOM   2340  C   ILE D 157      -5.105  -9.224   2.736  1.00 30.00           C  
ATOM   2341  O   ILE D 157      -5.839  -8.608   1.964  1.00 30.00           O  
ATOM   2342  CB  ILE D 157      -4.460 -11.377   1.552  1.00 30.00           C  
ATOM   2343  CG1 ILE D 157      -4.386 -12.920   1.677  1.00 30.00           C  
ATOM   2344  CG2 ILE D 157      -3.046 -10.798   1.297  1.00 30.00           C  
ATOM   2345  CD1 ILE D 157      -3.847 -13.649   0.439  1.00 30.00           C  
ATOM   2346  H   ILE D 157      -7.206 -10.708   2.187  1.00 30.00           H  
ATOM   2347  HA  ILE D 157      -4.661 -11.089   3.689  1.00 30.00           H  
ATOM   2348  HB  ILE D 157      -5.064 -11.152   0.673  1.00 30.00           H  
ATOM   2349 HG13 ILE D 157      -5.373 -13.330   1.884  1.00 30.00           H  
ATOM   2350 HG12 ILE D 157      -3.768 -13.182   2.537  1.00 30.00           H  
ATOM   2351 HG21 ILE D 157      -2.412 -10.926   2.175  1.00 30.00           H  
ATOM   2352 HG22 ILE D 157      -2.550 -11.285   0.459  1.00 30.00           H  
ATOM   2353 HG23 ILE D 157      -3.066  -9.736   1.051  1.00 30.00           H  
ATOM   2354 HD11 ILE D 157      -4.215 -13.199  -0.482  1.00 30.00           H  
ATOM   2355 HD12 ILE D 157      -2.758 -13.631   0.417  1.00 30.00           H  
ATOM   2356 HD13 ILE D 157      -4.152 -14.695   0.442  1.00 30.00           H  
ATOM   2357  N   ILE D 158      -4.187  -8.648   3.529  1.00 30.00           N  
ATOM   2358  CA  ILE D 158      -3.871  -7.221   3.527  1.00 30.00           C  
ATOM   2359  C   ILE D 158      -2.347  -7.012   3.599  1.00 30.00           C  
ATOM   2360  O   ILE D 158      -1.669  -7.681   4.377  1.00 30.00           O  
ATOM   2361  CB  ILE D 158      -4.609  -6.442   4.660  1.00 30.00           C  
ATOM   2362  CG1 ILE D 158      -4.347  -4.916   4.621  1.00 30.00           C  
ATOM   2363  CG2 ILE D 158      -4.356  -6.999   6.072  1.00 30.00           C  
ATOM   2364  CD1 ILE D 158      -5.454  -4.072   5.274  1.00 30.00           C  
ATOM   2365  H   ILE D 158      -3.633  -9.220   4.151  1.00 30.00           H  
ATOM   2366  HA  ILE D 158      -4.200  -6.808   2.578  1.00 30.00           H  
ATOM   2367  HB  ILE D 158      -5.672  -6.582   4.464  1.00 30.00           H  
ATOM   2368 HG13 ILE D 158      -4.255  -4.588   3.585  1.00 30.00           H  
ATOM   2369 HG12 ILE D 158      -3.388  -4.683   5.087  1.00 30.00           H  
ATOM   2370 HG21 ILE D 158      -4.992  -6.521   6.817  1.00 30.00           H  
ATOM   2371 HG22 ILE D 158      -4.567  -8.067   6.125  1.00 30.00           H  
ATOM   2372 HG23 ILE D 158      -3.324  -6.840   6.376  1.00 30.00           H  
ATOM   2373 HD11 ILE D 158      -6.325  -3.994   4.622  1.00 30.00           H  
ATOM   2374 HD12 ILE D 158      -5.789  -4.490   6.223  1.00 30.00           H  
ATOM   2375 HD13 ILE D 158      -5.101  -3.061   5.473  1.00 30.00           H  
ATOM   2376  N   GLY D 159      -1.837  -6.092   2.770  1.00 30.00           N  
ATOM   2377  CA  GLY D 159      -0.419  -5.754   2.719  1.00 30.00           C  
ATOM   2378  C   GLY D 159      -0.242  -4.529   1.826  1.00 30.00           C  
ATOM   2379  O   GLY D 159      -1.061  -4.281   0.949  1.00 30.00           O  
ATOM   2380  H   GLY D 159      -2.445  -5.594   2.133  1.00 30.00           H  
ATOM   2381  HA3 GLY D 159       0.148  -6.581   2.294  1.00 30.00           H  
ATOM   2382  HA2 GLY D 159      -0.036  -5.547   3.715  1.00 30.00           H  
ATOM   2383  N   LEU D 160       0.857  -3.782   2.012  1.00 30.00           N  
ATOM   2384  CA  LEU D 160       1.230  -2.652   1.152  1.00 30.00           C  
ATOM   2385  C   LEU D 160       1.757  -3.118  -0.222  1.00 30.00           C  
ATOM   2386  O   LEU D 160       1.501  -2.450  -1.222  1.00 30.00           O  
ATOM   2387  CB  LEU D 160       2.295  -1.780   1.853  1.00 30.00           C  
ATOM   2388  CG  LEU D 160       1.907  -1.198   3.231  1.00 30.00           C  
ATOM   2389  CD1 LEU D 160       3.118  -0.508   3.886  1.00 30.00           C  
ATOM   2390  CD2 LEU D 160       0.678  -0.269   3.185  1.00 30.00           C  
ATOM   2391  H   LEU D 160       1.524  -4.040   2.724  1.00 30.00           H  
ATOM   2392  HA  LEU D 160       0.341  -2.046   0.972  1.00 30.00           H  
ATOM   2393  HB3 LEU D 160       2.558  -0.950   1.196  1.00 30.00           H  
ATOM   2394  HB2 LEU D 160       3.204  -2.372   1.969  1.00 30.00           H  
ATOM   2395  HG  LEU D 160       1.651  -2.039   3.874  1.00 30.00           H  
ATOM   2396 HD11 LEU D 160       3.194   0.539   3.597  1.00 30.00           H  
ATOM   2397 HD12 LEU D 160       3.050  -0.549   4.972  1.00 30.00           H  
ATOM   2398 HD13 LEU D 160       4.057  -0.985   3.612  1.00 30.00           H  
ATOM   2399 HD21 LEU D 160       0.878   0.704   3.635  1.00 30.00           H  
ATOM   2400 HD22 LEU D 160       0.338  -0.087   2.168  1.00 30.00           H  
ATOM   2401 HD23 LEU D 160      -0.157  -0.708   3.731  1.00 30.00           H  
ATOM   2402  N   MET D 161       2.465  -4.259  -0.232  1.00 30.00           N  
ATOM   2403  CA  MET D 161       3.091  -4.877  -1.394  1.00 30.00           C  
ATOM   2404  C   MET D 161       2.761  -6.376  -1.362  1.00 30.00           C  
ATOM   2405  O   MET D 161       3.518  -7.165  -0.795  1.00 30.00           O  
ATOM   2406  CB  MET D 161       4.604  -4.552  -1.363  1.00 30.00           C  
ATOM   2407  CG  MET D 161       5.436  -5.139  -2.514  1.00 30.00           C  
ATOM   2408  SD  MET D 161       7.214  -4.798  -2.371  1.00 30.00           S  
ATOM   2409  CE  MET D 161       7.494  -3.791  -3.851  1.00 30.00           C  
ATOM   2410  H   MET D 161       2.628  -4.733   0.648  1.00 30.00           H  
ATOM   2411  HA  MET D 161       2.671  -4.466  -2.314  1.00 30.00           H  
ATOM   2412  HB3 MET D 161       5.028  -4.891  -0.417  1.00 30.00           H  
ATOM   2413  HB2 MET D 161       4.726  -3.468  -1.372  1.00 30.00           H  
ATOM   2414  HG3 MET D 161       5.067  -4.763  -3.469  1.00 30.00           H  
ATOM   2415  HG2 MET D 161       5.324  -6.221  -2.547  1.00 30.00           H  
ATOM   2416  HE1 MET D 161       6.866  -2.900  -3.835  1.00 30.00           H  
ATOM   2417  HE2 MET D 161       8.536  -3.478  -3.902  1.00 30.00           H  
ATOM   2418  HE3 MET D 161       7.261  -4.359  -4.750  1.00 30.00           H  
ATOM   2419  N   VAL D 162       1.604  -6.721  -1.946  1.00 30.00           N  
ATOM   2420  CA  VAL D 162       1.102  -8.087  -2.077  1.00 30.00           C  
ATOM   2421  C   VAL D 162       1.595  -8.656  -3.425  1.00 30.00           C  
ATOM   2422  O   VAL D 162       1.372  -8.023  -4.456  1.00 30.00           O  
ATOM   2423  CB  VAL D 162      -0.456  -8.119  -2.051  1.00 30.00           C  
ATOM   2424  CG1 VAL D 162      -1.030  -9.545  -2.133  1.00 30.00           C  
ATOM   2425  CG2 VAL D 162      -1.028  -7.424  -0.799  1.00 30.00           C  
ATOM   2426  H   VAL D 162       1.039  -6.009  -2.390  1.00 30.00           H  
ATOM   2427  HA  VAL D 162       1.472  -8.699  -1.258  1.00 30.00           H  
ATOM   2428  HB  VAL D 162      -0.831  -7.570  -2.916  1.00 30.00           H  
ATOM   2429 HG11 VAL D 162      -0.702 -10.074  -3.026  1.00 30.00           H  
ATOM   2430 HG12 VAL D 162      -0.726 -10.132  -1.267  1.00 30.00           H  
ATOM   2431 HG13 VAL D 162      -2.120  -9.530  -2.152  1.00 30.00           H  
ATOM   2432 HG21 VAL D 162      -0.653  -7.882   0.117  1.00 30.00           H  
ATOM   2433 HG22 VAL D 162      -0.768  -6.367  -0.775  1.00 30.00           H  
ATOM   2434 HG23 VAL D 162      -2.117  -7.481  -0.776  1.00 30.00           H  
ATOM   2435  N   GLY D 163       2.276  -9.813  -3.399  1.00 30.00           N  
ATOM   2436  CA  GLY D 163       2.886 -10.396  -4.592  1.00 30.00           C  
ATOM   2437  C   GLY D 163       2.687 -11.909  -4.587  1.00 30.00           C  
ATOM   2438  O   GLY D 163       3.055 -12.573  -3.622  1.00 30.00           O  
ATOM   2439  H   GLY D 163       2.440 -10.282  -2.516  1.00 30.00           H  
ATOM   2440  HA3 GLY D 163       3.957 -10.200  -4.574  1.00 30.00           H  
ATOM   2441  HA2 GLY D 163       2.502  -9.962  -5.516  1.00 30.00           H  
ATOM   2442  N   GLY D 164       2.180 -12.448  -5.709  1.00 30.00           N  
ATOM   2443  CA  GLY D 164       2.106 -13.875  -6.040  1.00 30.00           C  
ATOM   2444  C   GLY D 164       1.208 -14.717  -5.120  1.00 30.00           C  
ATOM   2445  O   GLY D 164       1.281 -15.944  -5.194  1.00 30.00           O  
ATOM   2446  H   GLY D 164       1.908 -11.816  -6.453  1.00 30.00           H  
ATOM   2447  HA3 GLY D 164       3.111 -14.297  -6.023  1.00 30.00           H  
ATOM   2448  HA2 GLY D 164       1.742 -13.971  -7.063  1.00 30.00           H  
ATOM   2449  N   VAL D 165       0.402 -14.088  -4.246  1.00 30.00           N  
ATOM   2450  CA  VAL D 165      -0.381 -14.765  -3.212  1.00 30.00           C  
ATOM   2451  C   VAL D 165      -1.553 -15.570  -3.801  1.00 30.00           C  
ATOM   2452  O   VAL D 165      -2.091 -15.210  -4.849  1.00 30.00           O  
ATOM   2453  CB  VAL D 165      -0.923 -13.774  -2.145  1.00 30.00           C  
ATOM   2454  CG1 VAL D 165       0.204 -12.907  -1.561  1.00 30.00           C  
ATOM   2455  CG2 VAL D 165      -2.110 -12.892  -2.578  1.00 30.00           C  
ATOM   2456  H   VAL D 165       0.381 -13.079  -4.230  1.00 30.00           H  
ATOM   2457  HA  VAL D 165       0.291 -15.464  -2.709  1.00 30.00           H  
ATOM   2458  HB  VAL D 165      -1.285 -14.385  -1.317  1.00 30.00           H  
ATOM   2459 HG11 VAL D 165       0.581 -12.189  -2.288  1.00 30.00           H  
ATOM   2460 HG12 VAL D 165      -0.163 -12.343  -0.707  1.00 30.00           H  
ATOM   2461 HG13 VAL D 165       1.046 -13.514  -1.228  1.00 30.00           H  
ATOM   2462 HG21 VAL D 165      -1.855 -12.308  -3.456  1.00 30.00           H  
ATOM   2463 HG22 VAL D 165      -3.004 -13.473  -2.803  1.00 30.00           H  
ATOM   2464 HG23 VAL D 165      -2.384 -12.189  -1.792  1.00 30.00           H  
ATOM   2465  N   VAL D 166      -1.897 -16.660  -3.105  1.00 30.00           N  
ATOM   2466  CA  VAL D 166      -2.867 -17.652  -3.547  1.00 30.00           C  
ATOM   2467  C   VAL D 166      -4.001 -17.736  -2.514  1.00 30.00           C  
ATOM   2468  O   VAL D 166      -3.731 -17.924  -1.328  1.00 30.00           O  
ATOM   2469  CB  VAL D 166      -2.193 -19.053  -3.662  1.00 30.00           C  
ATOM   2470  CG1 VAL D 166      -3.161 -20.189  -4.041  1.00 30.00           C  
ATOM   2471  CG2 VAL D 166      -0.999 -19.047  -4.635  1.00 30.00           C  
ATOM   2472  H   VAL D 166      -1.422 -16.866  -2.235  1.00 30.00           H  
ATOM   2473  HA  VAL D 166      -3.287 -17.382  -4.515  1.00 30.00           H  
ATOM   2474  HB  VAL D 166      -1.785 -19.310  -2.687  1.00 30.00           H  
ATOM   2475 HG11 VAL D 166      -3.897 -20.372  -3.261  1.00 30.00           H  
ATOM   2476 HG12 VAL D 166      -3.693 -19.959  -4.964  1.00 30.00           H  
ATOM   2477 HG13 VAL D 166      -2.628 -21.129  -4.191  1.00 30.00           H  
ATOM   2478 HG21 VAL D 166      -1.303 -18.754  -5.639  1.00 30.00           H  
ATOM   2479 HG22 VAL D 166      -0.218 -18.359  -4.310  1.00 30.00           H  
ATOM   2480 HG23 VAL D 166      -0.541 -20.034  -4.702  1.00 30.00           H  
ATOM   2481  N   ILE D 167      -5.249 -17.639  -2.994  1.00 30.00           N  
ATOM   2482  CA  ILE D 167      -6.450 -17.958  -2.225  1.00 30.00           C  
ATOM   2483  C   ILE D 167      -7.184 -19.056  -3.017  1.00 30.00           C  
ATOM   2484  O   ILE D 167      -8.124 -18.785  -3.766  1.00 30.00           O  
ATOM   2485  CB  ILE D 167      -7.353 -16.715  -1.956  1.00 30.00           C  
ATOM   2486  CG1 ILE D 167      -6.575 -15.627  -1.172  1.00 30.00           C  
ATOM   2487  CG2 ILE D 167      -8.638 -17.091  -1.186  1.00 30.00           C  
ATOM   2488  CD1 ILE D 167      -7.327 -14.302  -0.974  1.00 30.00           C  
ATOM   2489  H   ILE D 167      -5.391 -17.432  -3.974  1.00 30.00           H  
ATOM   2490  HA  ILE D 167      -6.182 -18.381  -1.256  1.00 30.00           H  
ATOM   2491  HB  ILE D 167      -7.646 -16.285  -2.915  1.00 30.00           H  
ATOM   2492 HG13 ILE D 167      -5.640 -15.393  -1.682  1.00 30.00           H  
ATOM   2493 HG12 ILE D 167      -6.288 -16.021  -0.197  1.00 30.00           H  
ATOM   2494 HG21 ILE D 167      -8.399 -17.563  -0.232  1.00 30.00           H  
ATOM   2495 HG22 ILE D 167      -9.241 -16.212  -0.979  1.00 30.00           H  
ATOM   2496 HG23 ILE D 167      -9.282 -17.774  -1.737  1.00 30.00           H  
ATOM   2497 HD11 ILE D 167      -7.814 -13.979  -1.893  1.00 30.00           H  
ATOM   2498 HD12 ILE D 167      -8.085 -14.381  -0.195  1.00 30.00           H  
ATOM   2499 HD13 ILE D 167      -6.642 -13.510  -0.673  1.00 30.00           H  
ATOM   2500  N   ALA D 168      -6.663 -20.284  -2.876  1.00 30.00           N  
ATOM   2501  CA  ALA D 168      -7.087 -21.484  -3.596  1.00 30.00           C  
ATOM   2502  C   ALA D 168      -6.595 -22.749  -2.869  1.00 30.00           C  
ATOM   2503  O   ALA D 168      -5.252 -22.687  -2.620  1.00 30.00           O  
ATOM   2504  OXT ALA D 168      -7.327 -23.666  -2.561  1.00 30.00           O  
ATOM   2505  CB  ALA D 168      -6.587 -21.440  -5.055  1.00 30.00           C  
ATOM   2506  H   ALA D 168      -5.895 -20.418  -2.234  1.00 30.00           H  
ATOM   2507  HA  ALA D 168      -8.178 -21.504  -3.598  1.00 30.00           H  
ATOM   2509  HB1 ALA D 168      -6.911 -20.534  -5.568  1.00 30.00           H  
ATOM   2510  HB2 ALA D 168      -5.500 -21.478  -5.112  1.00 30.00           H  
ATOM   2511  HB3 ALA D 168      -6.971 -22.288  -5.624  1.00 30.00           H  
TER    2512      ALA D 168
ATOM   2513  N   ASP E 169     -29.238  22.190  15.175  1.00110.00           N  
ATOM   2514  CA  ASP E 169     -30.615  22.130  14.653  1.00110.00           C  
ATOM   2515  C   ASP E 169     -30.681  23.096  13.444  1.00110.00           C  
ATOM   2516  O   ASP E 169     -30.611  22.639  12.302  1.00110.00           O  
ATOM   2517  CB  ASP E 169     -31.676  22.334  15.778  1.00110.00           C  
ATOM   2518  CG  ASP E 169     -33.134  22.518  15.318  1.00110.00           C  
ATOM   2519  OD1 ASP E 169     -33.591  23.683  15.298  1.00110.00           O  
ATOM   2520  OD2 ASP E 169     -33.727  21.507  14.882  1.00110.00           O1-
ATOM   2521  H1  ASP E 169     -29.109  22.954  15.822  1.00110.00           H  
ATOM   2522  H2  ASP E 169     -28.552  22.286  14.437  1.00110.00           H  
ATOM   2523  HA  ASP E 169     -30.763  21.127  14.249  1.00110.00           H  
ATOM   2524  HB3 ASP E 169     -31.397  23.189  16.398  1.00110.00           H  
ATOM   2525  HB2 ASP E 169     -31.644  21.476  16.452  1.00110.00           H  
ATOM   2526  N   ALA E 170     -30.767  24.412  13.723  1.00110.00           N  
ATOM   2527  CA  ALA E 170     -30.806  25.490  12.730  1.00110.00           C  
ATOM   2528  C   ALA E 170     -29.499  25.666  11.931  1.00110.00           C  
ATOM   2529  O   ALA E 170     -29.546  26.229  10.838  1.00110.00           O  
ATOM   2530  CB  ALA E 170     -31.191  26.797  13.438  1.00110.00           C  
ATOM   2531  H   ALA E 170     -30.841  24.699  14.688  1.00110.00           H  
ATOM   2532  HA  ALA E 170     -31.594  25.248  12.014  1.00110.00           H  
ATOM   2533  HB1 ALA E 170     -31.273  27.623  12.730  1.00110.00           H  
ATOM   2534  HB2 ALA E 170     -32.156  26.700  13.937  1.00110.00           H  
ATOM   2535  HB3 ALA E 170     -30.454  27.077  14.192  1.00110.00           H  
ATOM   2536  N   GLU E 171     -28.377  25.161  12.471  1.00110.00           N  
ATOM   2537  CA  GLU E 171     -27.083  25.078  11.801  1.00110.00           C  
ATOM   2538  C   GLU E 171     -26.316  23.851  12.328  1.00110.00           C  
ATOM   2539  O   GLU E 171     -26.575  23.386  13.440  1.00110.00           O  
ATOM   2540  CB  GLU E 171     -26.317  26.417  11.964  1.00110.00           C  
ATOM   2541  CG  GLU E 171     -24.970  26.530  11.210  1.00110.00           C  
ATOM   2542  CD  GLU E 171     -25.107  26.350   9.690  1.00110.00           C  
ATOM   2543  OE1 GLU E 171     -25.614  27.293   9.044  1.00110.00           O  
ATOM   2544  OE2 GLU E 171     -24.720  25.265   9.201  1.00110.00           O1-
ATOM   2545  H   GLU E 171     -28.426  24.706  13.371  1.00110.00           H  
ATOM   2546  HA  GLU E 171     -27.274  24.899  10.741  1.00110.00           H  
ATOM   2547  HB3 GLU E 171     -26.131  26.590  13.024  1.00110.00           H  
ATOM   2548  HB2 GLU E 171     -26.959  27.240  11.648  1.00110.00           H  
ATOM   2549  HG3 GLU E 171     -24.246  25.820  11.612  1.00110.00           H  
ATOM   2550  HG2 GLU E 171     -24.538  27.514  11.400  1.00110.00           H  
ATOM   2551  N   PHE E 172     -25.402  23.337  11.491  1.00110.00           N  
ATOM   2552  CA  PHE E 172     -24.633  22.114  11.711  1.00110.00           C  
ATOM   2553  C   PHE E 172     -23.406  22.392  12.604  1.00110.00           C  
ATOM   2554  O   PHE E 172     -22.783  23.448  12.483  1.00110.00           O  
ATOM   2555  CB  PHE E 172     -24.218  21.590  10.320  1.00110.00           C  
ATOM   2556  CG  PHE E 172     -23.964  20.097  10.242  1.00110.00           C  
ATOM   2557  CD1 PHE E 172     -22.653  19.582  10.292  1.00110.00           C  
ATOM   2558  CD2 PHE E 172     -25.054  19.200  10.239  1.00110.00           C  
ATOM   2559  CE1 PHE E 172     -22.446  18.210  10.252  1.00110.00           C  
ATOM   2560  CE2 PHE E 172     -24.827  17.831  10.203  1.00110.00           C  
ATOM   2561  CZ  PHE E 172     -23.529  17.339  10.199  1.00110.00           C  
ATOM   2562  H   PHE E 172     -25.216  23.818  10.619  1.00110.00           H  
ATOM   2563  HA  PHE E 172     -25.285  21.384  12.193  1.00110.00           H  
ATOM   2564  HB3 PHE E 172     -23.344  22.129   9.950  1.00110.00           H  
ATOM   2565  HB2 PHE E 172     -25.006  21.806   9.599  1.00110.00           H  
ATOM   2566  HD1 PHE E 172     -21.808  20.252  10.353  1.00110.00           H  
ATOM   2567  HD2 PHE E 172     -26.066  19.575  10.258  1.00110.00           H  
ATOM   2568  HE1 PHE E 172     -21.440  17.818  10.275  1.00110.00           H  
ATOM   2569  HE2 PHE E 172     -25.663  17.146  10.185  1.00110.00           H  
ATOM   2570  HZ  PHE E 172     -23.357  16.273  10.173  1.00110.00           H  
ATOM   2571  N   ARG E 173     -23.085  21.423  13.476  1.00110.00           N  
ATOM   2572  CA  ARG E 173     -21.961  21.474  14.417  1.00110.00           C  
ATOM   2573  C   ARG E 173     -20.635  21.098  13.726  1.00110.00           C  
ATOM   2574  O   ARG E 173     -20.618  20.150  12.940  1.00110.00           O  
ATOM   2575  CB  ARG E 173     -22.293  20.537  15.600  1.00110.00           C  
ATOM   2576  CG  ARG E 173     -21.278  20.563  16.756  1.00110.00           C  
ATOM   2577  CD  ARG E 173     -21.705  19.659  17.923  1.00110.00           C  
ATOM   2578  NE  ARG E 173     -20.822  19.814  19.092  1.00110.00           N  
ATOM   2579  CZ  ARG E 173     -20.867  19.125  20.248  1.00110.00           C  
ATOM   2580  NH1 ARG E 173     -21.788  18.178  20.483  1.00110.00           N  
ATOM   2581  NH2 ARG E 173     -19.958  19.393  21.192  1.00110.00           N1+
ATOM   2582  H   ARG E 173     -23.633  20.575  13.493  1.00110.00           H  
ATOM   2583  HA  ARG E 173     -21.880  22.493  14.801  1.00110.00           H  
ATOM   2584  HB3 ARG E 173     -22.398  19.512  15.239  1.00110.00           H  
ATOM   2585  HB2 ARG E 173     -23.270  20.817  15.997  1.00110.00           H  
ATOM   2586  HG3 ARG E 173     -21.080  21.582  17.091  1.00110.00           H  
ATOM   2587  HG2 ARG E 173     -20.334  20.178  16.367  1.00110.00           H  
ATOM   2588  HD3 ARG E 173     -21.581  18.623  17.605  1.00110.00           H  
ATOM   2589  HD2 ARG E 173     -22.758  19.785  18.176  1.00110.00           H  
ATOM   2590  HE  ARG E 173     -20.103  20.524  18.997  1.00110.00           H  
ATOM   2591 HH12 ARG E 173     -21.804  17.679  21.361  1.00110.00           H  
ATOM   2592 HH11 ARG E 173     -22.481  17.966  19.779  1.00110.00           H  
ATOM   2593 HH22 ARG E 173     -19.959  18.903  22.075  1.00110.00           H  
ATOM   2594 HH21 ARG E 173     -19.230  20.076  21.005  1.00110.00           H  
ATOM   2595  N   HIS E 174     -19.557  21.834  14.052  1.00110.00           N  
ATOM   2596  CA  HIS E 174     -18.236  21.684  13.429  1.00110.00           C  
ATOM   2597  C   HIS E 174     -17.148  21.156  14.383  1.00110.00           C  
ATOM   2598  O   HIS E 174     -16.175  20.584  13.892  1.00110.00           O  
ATOM   2599  CB  HIS E 174     -17.816  23.026  12.792  1.00110.00           C  
ATOM   2600  CG  HIS E 174     -17.812  24.245  13.685  1.00110.00           C  
ATOM   2601  ND1 HIS E 174     -16.846  24.473  14.651  1.00110.00           N  
ATOM   2602  CD2 HIS E 174     -18.652  25.335  13.737  1.00110.00           C  
ATOM   2603  CE1 HIS E 174     -17.138  25.640  15.232  1.00110.00           C  
ATOM   2604  NE2 HIS E 174     -18.220  26.220  14.728  1.00110.00           N  
ATOM   2605  H   HIS E 174     -19.654  22.597  14.706  1.00110.00           H  
ATOM   2606  HA  HIS E 174     -18.289  20.958  12.616  1.00110.00           H  
ATOM   2607  HB3 HIS E 174     -18.482  23.241  11.959  1.00110.00           H  
ATOM   2608  HB2 HIS E 174     -16.822  22.937  12.355  1.00110.00           H  
ATOM   2609  HD1 HIS E 174     -16.066  23.872  14.874  1.00110.00           H  
ATOM   2610  HD2 HIS E 174     -19.527  25.549  13.140  1.00110.00           H  
ATOM   2611  HE1 HIS E 174     -16.551  26.069  16.030  1.00110.00           H  
ATOM   2612  N   ASP E 175     -17.305  21.354  15.705  1.00110.00           N  
ATOM   2613  CA  ASP E 175     -16.313  20.969  16.724  1.00110.00           C  
ATOM   2614  C   ASP E 175     -16.378  19.471  17.103  1.00110.00           C  
ATOM   2615  O   ASP E 175     -15.482  18.994  17.799  1.00110.00           O  
ATOM   2616  CB  ASP E 175     -16.377  21.875  17.983  1.00110.00           C  
ATOM   2617  CG  ASP E 175     -17.680  21.808  18.795  1.00110.00           C  
ATOM   2618  OD1 ASP E 175     -17.661  21.137  19.851  1.00110.00           O  
ATOM   2619  OD2 ASP E 175     -18.708  22.319  18.298  1.00110.00           O1-
ATOM   2620  H   ASP E 175     -18.128  21.828  16.053  1.00110.00           H  
ATOM   2621  HA  ASP E 175     -15.322  21.122  16.291  1.00110.00           H  
ATOM   2622  HB3 ASP E 175     -16.262  22.911  17.662  1.00110.00           H  
ATOM   2623  HB2 ASP E 175     -15.515  21.686  18.627  1.00110.00           H  
ATOM   2624  N   SER E 176     -17.420  18.763  16.640  1.00110.00           N  
ATOM   2625  CA  SER E 176     -17.639  17.337  16.855  1.00110.00           C  
ATOM   2626  C   SER E 176     -18.387  16.786  15.632  1.00110.00           C  
ATOM   2627  O   SER E 176     -19.288  17.459  15.125  1.00110.00           O  
ATOM   2628  CB  SER E 176     -18.432  17.145  18.165  1.00110.00           C  
ATOM   2629  OG  SER E 176     -18.568  15.786  18.526  1.00110.00           O  
ATOM   2630  H   SER E 176     -18.105  19.222  16.058  1.00110.00           H  
ATOM   2631  HA  SER E 176     -16.675  16.829  16.938  1.00110.00           H  
ATOM   2632  HB3 SER E 176     -19.429  17.572  18.069  1.00110.00           H  
ATOM   2633  HB2 SER E 176     -17.947  17.669  18.985  1.00110.00           H  
ATOM   2634  HG  SER E 176     -19.146  15.355  17.890  1.00110.00           H  
ATOM   2635  N   GLY E 177     -18.011  15.574  15.192  1.00110.00           N  
ATOM   2636  CA  GLY E 177     -18.605  14.921  14.023  1.00110.00           C  
ATOM   2637  C   GLY E 177     -17.971  15.425  12.714  1.00110.00           C  
ATOM   2638  O   GLY E 177     -18.683  15.569  11.721  1.00110.00           O  
ATOM   2639  H   GLY E 177     -17.261  15.079  15.659  1.00110.00           H  
ATOM   2640  HA3 GLY E 177     -19.685  15.077  13.999  1.00110.00           H  
ATOM   2641  HA2 GLY E 177     -18.448  13.847  14.110  1.00110.00           H  
ATOM   2642  N   TYR E 178     -16.657  15.714  12.723  1.00110.00           N  
ATOM   2643  CA  TYR E 178     -15.899  16.285  11.605  1.00110.00           C  
ATOM   2644  C   TYR E 178     -14.897  15.271  11.019  1.00110.00           C  
ATOM   2645  O   TYR E 178     -14.505  14.320  11.697  1.00110.00           O  
ATOM   2646  CB  TYR E 178     -15.206  17.580  12.094  1.00110.00           C  
ATOM   2647  CG  TYR E 178     -14.142  17.432  13.175  1.00110.00           C  
ATOM   2648  CD1 TYR E 178     -14.517  17.263  14.524  1.00110.00           C  
ATOM   2649  CD2 TYR E 178     -12.774  17.486  12.840  1.00110.00           C  
ATOM   2650  CE1 TYR E 178     -13.537  17.127  15.526  1.00110.00           C  
ATOM   2651  CE2 TYR E 178     -11.791  17.363  13.841  1.00110.00           C  
ATOM   2652  CZ  TYR E 178     -12.172  17.178  15.184  1.00110.00           C  
ATOM   2653  OH  TYR E 178     -11.219  17.053  16.152  1.00110.00           O  
ATOM   2654  H   TYR E 178     -16.124  15.543  13.564  1.00110.00           H  
ATOM   2655  HA  TYR E 178     -16.583  16.564  10.801  1.00110.00           H  
ATOM   2656  HB3 TYR E 178     -15.964  18.274  12.458  1.00110.00           H  
ATOM   2657  HB2 TYR E 178     -14.753  18.079  11.238  1.00110.00           H  
ATOM   2658  HD1 TYR E 178     -15.561  17.239  14.795  1.00110.00           H  
ATOM   2659  HD2 TYR E 178     -12.472  17.617  11.812  1.00110.00           H  
ATOM   2660  HE1 TYR E 178     -13.840  16.990  16.554  1.00110.00           H  
ATOM   2661  HE2 TYR E 178     -10.744  17.403  13.575  1.00110.00           H  
ATOM   2662  HH  TYR E 178     -11.588  16.939  17.031  1.00110.00           H  
ATOM   2663  N   GLU E 179     -14.503  15.518   9.757  1.00 30.00           N  
ATOM   2664  CA  GLU E 179     -13.550  14.722   8.976  1.00 30.00           C  
ATOM   2665  C   GLU E 179     -12.133  15.333   8.994  1.00 30.00           C  
ATOM   2666  O   GLU E 179     -11.938  16.431   9.513  1.00 30.00           O  
ATOM   2667  CB  GLU E 179     -14.073  14.615   7.519  1.00 30.00           C  
ATOM   2668  CG  GLU E 179     -15.390  13.828   7.314  1.00 30.00           C  
ATOM   2669  CD  GLU E 179     -15.286  12.293   7.384  1.00 30.00           C  
ATOM   2670  OE1 GLU E 179     -14.264  11.768   7.881  1.00 30.00           O  
ATOM   2671  OE2 GLU E 179     -16.251  11.642   6.922  1.00 30.00           O1-
ATOM   2672  H   GLU E 179     -14.870  16.331   9.284  1.00 30.00           H  
ATOM   2673  HA  GLU E 179     -13.466  13.727   9.413  1.00 30.00           H  
ATOM   2674  HB3 GLU E 179     -13.310  14.198   6.859  1.00 30.00           H  
ATOM   2675  HB2 GLU E 179     -14.243  15.624   7.144  1.00 30.00           H  
ATOM   2676  HG3 GLU E 179     -15.783  14.084   6.328  1.00 30.00           H  
ATOM   2677  HG2 GLU E 179     -16.144  14.161   8.027  1.00 30.00           H  
ATOM   2678  N   VAL E 180     -11.174  14.602   8.399  1.00 30.00           N  
ATOM   2679  CA  VAL E 180      -9.784  15.019   8.176  1.00 30.00           C  
ATOM   2680  C   VAL E 180      -9.410  14.798   6.691  1.00 30.00           C  
ATOM   2681  O   VAL E 180     -10.033  13.964   6.033  1.00 30.00           O  
ATOM   2682  CB  VAL E 180      -8.825  14.217   9.108  1.00 30.00           C  
ATOM   2683  CG1 VAL E 180      -8.788  12.697   8.842  1.00 30.00           C  
ATOM   2684  CG2 VAL E 180      -7.392  14.780   9.141  1.00 30.00           C  
ATOM   2685  H   VAL E 180     -11.423  13.713   7.989  1.00 30.00           H  
ATOM   2686  HA  VAL E 180      -9.680  16.086   8.385  1.00 30.00           H  
ATOM   2687  HB  VAL E 180      -9.213  14.346  10.118  1.00 30.00           H  
ATOM   2688 HG11 VAL E 180      -9.783  12.257   8.913  1.00 30.00           H  
ATOM   2689 HG12 VAL E 180      -8.389  12.461   7.856  1.00 30.00           H  
ATOM   2690 HG13 VAL E 180      -8.161  12.189   9.575  1.00 30.00           H  
ATOM   2691 HG21 VAL E 180      -6.866  14.605   8.204  1.00 30.00           H  
ATOM   2692 HG22 VAL E 180      -7.392  15.852   9.336  1.00 30.00           H  
ATOM   2693 HG23 VAL E 180      -6.809  14.306   9.931  1.00 30.00           H  
ATOM   2694  N   HIS E 181      -8.411  15.549   6.182  1.00 30.00           N  
ATOM   2695  CA  HIS E 181      -7.984  15.528   4.771  1.00 30.00           C  
ATOM   2696  C   HIS E 181      -7.344  14.210   4.273  1.00 30.00           C  
ATOM   2697  O   HIS E 181      -7.162  14.065   3.064  1.00 30.00           O  
ATOM   2698  CB  HIS E 181      -7.100  16.757   4.451  1.00 30.00           C  
ATOM   2699  CG  HIS E 181      -5.675  16.769   4.967  1.00 30.00           C  
ATOM   2700  ND1 HIS E 181      -4.717  17.616   4.436  1.00 30.00           N  
ATOM   2701  CD2 HIS E 181      -5.015  16.044   5.937  1.00 30.00           C  
ATOM   2702  CE1 HIS E 181      -3.568  17.375   5.070  1.00 30.00           C  
ATOM   2703  NE2 HIS E 181      -3.674  16.432   5.997  1.00 30.00           N  
ATOM   2704  H   HIS E 181      -7.934  16.211   6.777  1.00 30.00           H  
ATOM   2705  HA  HIS E 181      -8.899  15.660   4.194  1.00 30.00           H  
ATOM   2706  HB3 HIS E 181      -7.593  17.661   4.812  1.00 30.00           H  
ATOM   2707  HB2 HIS E 181      -7.048  16.872   3.367  1.00 30.00           H  
ATOM   2708  HD1 HIS E 181      -4.853  18.269   3.676  1.00 30.00           H  
ATOM   2709  HD2 HIS E 181      -5.392  15.268   6.585  1.00 30.00           H  
ATOM   2710  HE1 HIS E 181      -2.644  17.887   4.844  1.00 30.00           H  
ATOM   2711  N   HIS E 182      -7.026  13.283   5.195  1.00 30.00           N  
ATOM   2712  CA  HIS E 182      -6.506  11.946   4.902  1.00 30.00           C  
ATOM   2713  C   HIS E 182      -7.588  11.012   4.343  1.00 30.00           C  
ATOM   2714  O   HIS E 182      -8.765  11.157   4.673  1.00 30.00           O  
ATOM   2715  CB  HIS E 182      -5.896  11.331   6.176  1.00 30.00           C  
ATOM   2716  CG  HIS E 182      -4.834  12.157   6.854  1.00 30.00           C  
ATOM   2717  ND1 HIS E 182      -3.731  12.661   6.186  1.00 30.00           N  
ATOM   2718  CD2 HIS E 182      -4.704  12.585   8.158  1.00 30.00           C  
ATOM   2719  CE1 HIS E 182      -3.006  13.335   7.081  1.00 30.00           C  
ATOM   2720  NE2 HIS E 182      -3.533  13.330   8.299  1.00 30.00           N  
ATOM   2721  H   HIS E 182      -7.216  13.476   6.167  1.00 30.00           H  
ATOM   2722  HA  HIS E 182      -5.721  12.042   4.153  1.00 30.00           H  
ATOM   2723  HB3 HIS E 182      -5.447  10.369   5.927  1.00 30.00           H  
ATOM   2724  HB2 HIS E 182      -6.677  11.117   6.907  1.00 30.00           H  
ATOM   2725  HD1 HIS E 182      -3.529  12.565   5.200  1.00 30.00           H  
ATOM   2726  HD2 HIS E 182      -5.359  12.416   8.999  1.00 30.00           H  
ATOM   2727  HE1 HIS E 182      -2.092  13.851   6.834  1.00 30.00           H  
ATOM   2728  N   GLN E 183      -7.136  10.048   3.527  1.00 30.00           N  
ATOM   2729  CA  GLN E 183      -7.952   9.033   2.864  1.00 30.00           C  
ATOM   2730  C   GLN E 183      -8.665   8.077   3.843  1.00 30.00           C  
ATOM   2731  O   GLN E 183      -8.130   7.764   4.908  1.00 30.00           O  
ATOM   2732  CB  GLN E 183      -7.076   8.261   1.842  1.00 30.00           C  
ATOM   2733  CG  GLN E 183      -6.095   7.191   2.387  1.00 30.00           C  
ATOM   2734  CD  GLN E 183      -4.997   7.728   3.313  1.00 30.00           C  
ATOM   2735  OE1 GLN E 183      -4.413   8.777   3.052  1.00 30.00           O  
ATOM   2736  NE2 GLN E 183      -4.701   7.005   4.395  1.00 30.00           N  
ATOM   2737  H   GLN E 183      -6.144   9.986   3.345  1.00 30.00           H  
ATOM   2738  HA  GLN E 183      -8.708   9.581   2.303  1.00 30.00           H  
ATOM   2739  HB3 GLN E 183      -6.529   8.975   1.224  1.00 30.00           H  
ATOM   2740  HB2 GLN E 183      -7.746   7.752   1.148  1.00 30.00           H  
ATOM   2741  HG3 GLN E 183      -5.606   6.717   1.538  1.00 30.00           H  
ATOM   2742  HG2 GLN E 183      -6.643   6.394   2.889  1.00 30.00           H  
ATOM   2743 HE22 GLN E 183      -3.995   7.332   5.042  1.00 30.00           H  
ATOM   2744 HE21 GLN E 183      -5.194   6.147   4.597  1.00 30.00           H  
ATOM   2745  N   LYS E 184      -9.841   7.599   3.412  1.00 30.00           N  
ATOM   2746  CA  LYS E 184     -10.618   6.539   4.046  1.00 30.00           C  
ATOM   2747  C   LYS E 184     -10.698   5.345   3.084  1.00 30.00           C  
ATOM   2748  O   LYS E 184     -11.502   5.375   2.154  1.00 30.00           O  
ATOM   2749  CB  LYS E 184     -12.032   7.069   4.384  1.00 30.00           C  
ATOM   2750  CG  LYS E 184     -12.174   7.682   5.785  1.00 30.00           C  
ATOM   2751  CD  LYS E 184     -13.641   8.033   6.097  1.00 30.00           C  
ATOM   2752  CE  LYS E 184     -13.894   8.288   7.591  1.00 30.00           C  
ATOM   2753  NZ  LYS E 184     -15.308   8.611   7.854  1.00 30.00           N1+
ATOM   2754  H   LYS E 184     -10.215   7.947   2.539  1.00 30.00           H  
ATOM   2755  HA  LYS E 184     -10.135   6.204   4.966  1.00 30.00           H  
ATOM   2756  HB3 LYS E 184     -12.736   6.236   4.352  1.00 30.00           H  
ATOM   2757  HB2 LYS E 184     -12.374   7.771   3.623  1.00 30.00           H  
ATOM   2758  HG3 LYS E 184     -11.550   8.573   5.868  1.00 30.00           H  
ATOM   2759  HG2 LYS E 184     -11.803   6.972   6.525  1.00 30.00           H  
ATOM   2760  HD3 LYS E 184     -14.293   7.229   5.751  1.00 30.00           H  
ATOM   2761  HD2 LYS E 184     -13.922   8.916   5.521  1.00 30.00           H  
ATOM   2762  HE3 LYS E 184     -13.268   9.103   7.953  1.00 30.00           H  
ATOM   2763  HE2 LYS E 184     -13.633   7.401   8.169  1.00 30.00           H  
ATOM   2764  HZ1 LYS E 184     -15.540   9.493   7.410  1.00 30.00           H  
ATOM   2765  HZ2 LYS E 184     -15.910   7.883   7.493  1.00 30.00           H  
ATOM   2766  HZ3 LYS E 184     -15.460   8.703   8.849  1.00 30.00           H  
ATOM   2767  N   LEU E 185      -9.898   4.299   3.342  1.00 30.00           N  
ATOM   2768  CA  LEU E 185     -10.062   2.992   2.702  1.00 30.00           C  
ATOM   2769  C   LEU E 185     -10.986   2.158   3.602  1.00 30.00           C  
ATOM   2770  O   LEU E 185     -10.584   1.839   4.719  1.00 30.00           O  
ATOM   2771  CB  LEU E 185      -8.691   2.300   2.525  1.00 30.00           C  
ATOM   2772  CG  LEU E 185      -7.669   3.044   1.633  1.00 30.00           C  
ATOM   2773  CD1 LEU E 185      -6.347   2.250   1.547  1.00 30.00           C  
ATOM   2774  CD2 LEU E 185      -8.223   3.383   0.235  1.00 30.00           C  
ATOM   2775  H   LEU E 185      -9.249   4.340   4.116  1.00 30.00           H  
ATOM   2776  HA  LEU E 185     -10.528   3.097   1.721  1.00 30.00           H  
ATOM   2777  HB3 LEU E 185      -8.855   1.303   2.111  1.00 30.00           H  
ATOM   2778  HB2 LEU E 185      -8.245   2.145   3.507  1.00 30.00           H  
ATOM   2779  HG  LEU E 185      -7.433   3.991   2.121  1.00 30.00           H  
ATOM   2780 HD11 LEU E 185      -6.102   1.945   0.529  1.00 30.00           H  
ATOM   2781 HD12 LEU E 185      -5.515   2.850   1.911  1.00 30.00           H  
ATOM   2782 HD13 LEU E 185      -6.373   1.340   2.146  1.00 30.00           H  
ATOM   2783 HD21 LEU E 185      -8.602   4.405   0.214  1.00 30.00           H  
ATOM   2784 HD22 LEU E 185      -7.465   3.315  -0.547  1.00 30.00           H  
ATOM   2785 HD23 LEU E 185      -9.038   2.718  -0.050  1.00 30.00           H  
ATOM   2786  N   VAL E 186     -12.207   1.863   3.126  1.00 30.00           N  
ATOM   2787  CA  VAL E 186     -13.239   1.165   3.896  1.00 30.00           C  
ATOM   2788  C   VAL E 186     -13.760  -0.024   3.072  1.00 30.00           C  
ATOM   2789  O   VAL E 186     -14.717   0.106   2.308  1.00 30.00           O  
ATOM   2790  CB  VAL E 186     -14.417   2.106   4.299  1.00 30.00           C  
ATOM   2791  CG1 VAL E 186     -15.526   1.391   5.104  1.00 30.00           C  
ATOM   2792  CG2 VAL E 186     -13.924   3.324   5.102  1.00 30.00           C  
ATOM   2793  H   VAL E 186     -12.471   2.164   2.195  1.00 30.00           H  
ATOM   2794  HA  VAL E 186     -12.819   0.748   4.811  1.00 30.00           H  
ATOM   2795  HB  VAL E 186     -14.876   2.498   3.389  1.00 30.00           H  
ATOM   2796 HG11 VAL E 186     -16.007   0.592   4.541  1.00 30.00           H  
ATOM   2797 HG12 VAL E 186     -15.126   0.952   6.018  1.00 30.00           H  
ATOM   2798 HG13 VAL E 186     -16.314   2.088   5.391  1.00 30.00           H  
ATOM   2799 HG21 VAL E 186     -13.402   3.017   6.009  1.00 30.00           H  
ATOM   2800 HG22 VAL E 186     -13.241   3.937   4.517  1.00 30.00           H  
ATOM   2801 HG23 VAL E 186     -14.755   3.967   5.397  1.00 30.00           H  
ATOM   2802  N   PHE E 187     -13.093  -1.173   3.240  1.00 30.00           N  
ATOM   2803  CA  PHE E 187     -13.444  -2.429   2.585  1.00 30.00           C  
ATOM   2804  C   PHE E 187     -14.443  -3.178   3.486  1.00 30.00           C  
ATOM   2805  O   PHE E 187     -14.120  -3.477   4.633  1.00 30.00           O  
ATOM   2806  CB  PHE E 187     -12.124  -3.183   2.306  1.00 30.00           C  
ATOM   2807  CG  PHE E 187     -12.129  -4.429   1.429  1.00 30.00           C  
ATOM   2808  CD1 PHE E 187     -13.139  -4.682   0.473  1.00 30.00           C  
ATOM   2809  CD2 PHE E 187     -10.976  -5.242   1.417  1.00 30.00           C  
ATOM   2810  CE1 PHE E 187     -13.007  -5.743  -0.415  1.00 30.00           C  
ATOM   2811  CE2 PHE E 187     -10.860  -6.295   0.520  1.00 30.00           C  
ATOM   2812  CZ  PHE E 187     -11.873  -6.545  -0.394  1.00 30.00           C  
ATOM   2813  H   PHE E 187     -12.315  -1.209   3.886  1.00 30.00           H  
ATOM   2814  HA  PHE E 187     -13.917  -2.202   1.629  1.00 30.00           H  
ATOM   2815  HB3 PHE E 187     -11.630  -3.430   3.246  1.00 30.00           H  
ATOM   2816  HB2 PHE E 187     -11.453  -2.485   1.804  1.00 30.00           H  
ATOM   2817  HD1 PHE E 187     -14.021  -4.064   0.415  1.00 30.00           H  
ATOM   2818  HD2 PHE E 187     -10.165  -5.037   2.100  1.00 30.00           H  
ATOM   2819  HE1 PHE E 187     -13.790  -5.939  -1.133  1.00 30.00           H  
ATOM   2820  HE2 PHE E 187      -9.973  -6.912   0.525  1.00 30.00           H  
ATOM   2821  HZ  PHE E 187     -11.775  -7.361  -1.094  1.00 30.00           H  
ATOM   2822  N   PHE E 188     -15.648  -3.422   2.947  1.00 30.00           N  
ATOM   2823  CA  PHE E 188     -16.833  -4.012   3.578  1.00 30.00           C  
ATOM   2824  C   PHE E 188     -17.447  -3.103   4.657  1.00 30.00           C  
ATOM   2825  O   PHE E 188     -17.297  -3.379   5.847  1.00 30.00           O  
ATOM   2826  CB  PHE E 188     -16.571  -5.447   4.081  1.00 30.00           C  
ATOM   2827  CG  PHE E 188     -16.096  -6.427   3.028  1.00 30.00           C  
ATOM   2828  CD1 PHE E 188     -16.995  -6.960   2.082  1.00 30.00           C  
ATOM   2829  CD2 PHE E 188     -14.723  -6.729   2.918  1.00 30.00           C  
ATOM   2830  CE1 PHE E 188     -16.535  -7.842   1.114  1.00 30.00           C  
ATOM   2831  CE2 PHE E 188     -14.286  -7.608   1.940  1.00 30.00           C  
ATOM   2832  CZ  PHE E 188     -15.186  -8.162   1.044  1.00 30.00           C  
ATOM   2833  H   PHE E 188     -15.813  -3.106   1.998  1.00 30.00           H  
ATOM   2834  HA  PHE E 188     -17.587  -4.086   2.798  1.00 30.00           H  
ATOM   2835  HB3 PHE E 188     -17.481  -5.850   4.532  1.00 30.00           H  
ATOM   2836  HB2 PHE E 188     -15.828  -5.435   4.872  1.00 30.00           H  
ATOM   2837  HD1 PHE E 188     -18.043  -6.700   2.119  1.00 30.00           H  
ATOM   2838  HD2 PHE E 188     -14.011  -6.296   3.605  1.00 30.00           H  
ATOM   2839  HE1 PHE E 188     -17.219  -8.267   0.396  1.00 30.00           H  
ATOM   2840  HE2 PHE E 188     -13.239  -7.848   1.863  1.00 30.00           H  
ATOM   2841  HZ  PHE E 188     -14.829  -8.828   0.277  1.00 30.00           H  
ATOM   2842  N   ALA E 189     -18.145  -2.044   4.208  1.00 30.00           N  
ATOM   2843  CA  ALA E 189     -18.931  -1.137   5.054  1.00 30.00           C  
ATOM   2844  C   ALA E 189     -20.236  -1.760   5.598  1.00 30.00           C  
ATOM   2845  O   ALA E 189     -20.772  -1.247   6.579  1.00 30.00           O  
ATOM   2846  CB  ALA E 189     -19.236   0.145   4.269  1.00 30.00           C  
ATOM   2847  H   ALA E 189     -18.225  -1.892   3.212  1.00 30.00           H  
ATOM   2848  HA  ALA E 189     -18.316  -0.849   5.905  1.00 30.00           H  
ATOM   2849  HB1 ALA E 189     -18.320   0.630   3.934  1.00 30.00           H  
ATOM   2850  HB2 ALA E 189     -19.837  -0.070   3.390  1.00 30.00           H  
ATOM   2851  HB3 ALA E 189     -19.783   0.866   4.877  1.00 30.00           H  
ATOM   2852  N   GLU E 190     -20.704  -2.845   4.960  1.00 30.00           N  
ATOM   2853  CA  GLU E 190     -21.845  -3.668   5.361  1.00 30.00           C  
ATOM   2854  C   GLU E 190     -21.449  -5.155   5.356  1.00 30.00           C  
ATOM   2855  O   GLU E 190     -20.413  -5.517   4.793  1.00 30.00           O  
ATOM   2856  CB  GLU E 190     -23.043  -3.372   4.436  1.00 30.00           C  
ATOM   2857  CG  GLU E 190     -23.820  -2.086   4.799  1.00 30.00           C  
ATOM   2858  CD  GLU E 190     -24.723  -2.189   6.040  1.00 30.00           C  
ATOM   2859  OE1 GLU E 190     -25.314  -3.271   6.263  1.00 30.00           O  
ATOM   2860  OE2 GLU E 190     -24.849  -1.156   6.732  1.00 30.00           O1-
ATOM   2861  H   GLU E 190     -20.195  -3.188   4.158  1.00 30.00           H  
ATOM   2862  HA  GLU E 190     -22.126  -3.435   6.387  1.00 30.00           H  
ATOM   2863  HB3 GLU E 190     -23.721  -4.222   4.397  1.00 30.00           H  
ATOM   2864  HB2 GLU E 190     -22.670  -3.259   3.417  1.00 30.00           H  
ATOM   2865  HG3 GLU E 190     -24.472  -1.824   3.968  1.00 30.00           H  
ATOM   2866  HG2 GLU E 190     -23.125  -1.251   4.904  1.00 30.00           H  
ATOM   2867  N   ASP E 191     -22.262  -5.973   6.050  1.00 30.00           N  
ATOM   2868  CA  ASP E 191     -21.953  -7.353   6.448  1.00 30.00           C  
ATOM   2869  C   ASP E 191     -21.745  -8.329   5.271  1.00 30.00           C  
ATOM   2870  O   ASP E 191     -22.234  -8.099   4.163  1.00 30.00           O  
ATOM   2871  CB  ASP E 191     -22.974  -7.915   7.474  1.00 30.00           C  
ATOM   2872  CG  ASP E 191     -24.434  -7.993   6.998  1.00 30.00           C  
ATOM   2873  OD1 ASP E 191     -24.824  -9.091   6.542  1.00 30.00           O  
ATOM   2874  OD2 ASP E 191     -25.098  -6.934   6.958  1.00 30.00           O1-
ATOM   2875  H   ASP E 191     -23.116  -5.599   6.443  1.00 30.00           H  
ATOM   2876  HA  ASP E 191     -20.995  -7.287   6.968  1.00 30.00           H  
ATOM   2877  HB3 ASP E 191     -22.958  -7.270   8.355  1.00 30.00           H  
ATOM   2878  HB2 ASP E 191     -22.644  -8.888   7.842  1.00 30.00           H  
ATOM   2879  N   VAL E 192     -21.007  -9.411   5.563  1.00 30.00           N  
ATOM   2880  CA  VAL E 192     -20.556 -10.419   4.606  1.00 30.00           C  
ATOM   2881  C   VAL E 192     -20.990 -11.817   5.086  1.00 30.00           C  
ATOM   2882  O   VAL E 192     -21.080 -12.048   6.292  1.00 30.00           O  
ATOM   2883  CB  VAL E 192     -19.001 -10.405   4.489  1.00 30.00           C  
ATOM   2884  CG1 VAL E 192     -18.436 -11.349   3.406  1.00 30.00           C  
ATOM   2885  CG2 VAL E 192     -18.460  -8.984   4.254  1.00 30.00           C  
ATOM   2886  H   VAL E 192     -20.670  -9.528   6.511  1.00 30.00           H  
ATOM   2887  HA  VAL E 192     -20.991 -10.237   3.626  1.00 30.00           H  
ATOM   2888  HB  VAL E 192     -18.581 -10.738   5.437  1.00 30.00           H  
ATOM   2889 HG11 VAL E 192     -18.578 -12.399   3.658  1.00 30.00           H  
ATOM   2890 HG12 VAL E 192     -18.902 -11.170   2.437  1.00 30.00           H  
ATOM   2891 HG13 VAL E 192     -17.363 -11.204   3.281  1.00 30.00           H  
ATOM   2892 HG21 VAL E 192     -17.387  -8.992   4.075  1.00 30.00           H  
ATOM   2893 HG22 VAL E 192     -18.942  -8.521   3.394  1.00 30.00           H  
ATOM   2894 HG23 VAL E 192     -18.627  -8.338   5.116  1.00 30.00           H  
ATOM   2895  N   GLY E 193     -21.232 -12.733   4.135  1.00 30.00           N  
ATOM   2896  CA  GLY E 193     -21.499 -14.145   4.410  1.00 30.00           C  
ATOM   2897  C   GLY E 193     -20.173 -14.913   4.363  1.00 30.00           C  
ATOM   2898  O   GLY E 193     -19.247 -14.610   5.118  1.00 30.00           O  
ATOM   2899  H   GLY E 193     -21.164 -12.462   3.165  1.00 30.00           H  
ATOM   2900  HA3 GLY E 193     -22.199 -14.533   3.675  1.00 30.00           H  
ATOM   2901  HA2 GLY E 193     -21.966 -14.285   5.386  1.00 30.00           H  
ATOM   2902  N   SER E 194     -20.105 -15.934   3.494  1.00 30.00           N  
ATOM   2903  CA  SER E 194     -18.910 -16.748   3.261  1.00 30.00           C  
ATOM   2904  C   SER E 194     -17.894 -15.996   2.385  1.00 30.00           C  
ATOM   2905  O   SER E 194     -18.146 -15.799   1.196  1.00 30.00           O  
ATOM   2906  CB  SER E 194     -19.323 -18.083   2.612  1.00 30.00           C  
ATOM   2907  OG  SER E 194     -19.873 -18.947   3.585  1.00 30.00           O  
ATOM   2908  H   SER E 194     -20.902 -16.139   2.908  1.00 30.00           H  
ATOM   2909  HA  SER E 194     -18.435 -16.970   4.219  1.00 30.00           H  
ATOM   2910  HB3 SER E 194     -18.455 -18.587   2.184  1.00 30.00           H  
ATOM   2911  HB2 SER E 194     -20.036 -17.933   1.801  1.00 30.00           H  
ATOM   2912  HG  SER E 194     -20.732 -18.605   3.848  1.00 30.00           H  
ATOM   2913  N   ASN E 195     -16.770 -15.599   2.999  1.00 30.00           N  
ATOM   2914  CA  ASN E 195     -15.664 -14.901   2.351  1.00 30.00           C  
ATOM   2915  C   ASN E 195     -14.507 -15.885   2.098  1.00 30.00           C  
ATOM   2916  O   ASN E 195     -14.121 -16.608   3.015  1.00 30.00           O  
ATOM   2917  CB  ASN E 195     -15.200 -13.748   3.272  1.00 30.00           C  
ATOM   2918  CG  ASN E 195     -14.281 -12.756   2.557  1.00 30.00           C  
ATOM   2919  OD1 ASN E 195     -14.733 -11.962   1.736  1.00 30.00           O  
ATOM   2920  ND2 ASN E 195     -12.984 -12.805   2.862  1.00 30.00           N  
ATOM   2921  H   ASN E 195     -16.643 -15.803   3.983  1.00 30.00           H  
ATOM   2922  HA  ASN E 195     -15.965 -14.483   1.389  1.00 30.00           H  
ATOM   2923  HB3 ASN E 195     -14.729 -14.128   4.181  1.00 30.00           H  
ATOM   2924  HB2 ASN E 195     -16.070 -13.183   3.607  1.00 30.00           H  
ATOM   2925 HD22 ASN E 195     -12.329 -12.186   2.406  1.00 30.00           H  
ATOM   2926 HD21 ASN E 195     -12.639 -13.457   3.556  1.00 30.00           H  
ATOM   2927  N   LYS E 196     -13.943 -15.850   0.882  1.00 30.00           N  
ATOM   2928  CA  LYS E 196     -12.711 -16.549   0.512  1.00 30.00           C  
ATOM   2929  C   LYS E 196     -12.107 -15.936  -0.761  1.00 30.00           C  
ATOM   2930  O   LYS E 196     -11.894 -16.635  -1.752  1.00 30.00           O  
ATOM   2931  CB  LYS E 196     -12.886 -18.090   0.484  1.00 30.00           C  
ATOM   2932  CG  LYS E 196     -13.935 -18.651  -0.492  1.00 30.00           C  
ATOM   2933  CD  LYS E 196     -14.019 -20.182  -0.413  1.00 30.00           C  
ATOM   2934  CE  LYS E 196     -14.963 -20.774  -1.470  1.00 30.00           C  
ATOM   2935  NZ  LYS E 196     -15.020 -22.244  -1.389  1.00 30.00           N1+
ATOM   2936  H   LYS E 196     -14.347 -15.260   0.166  1.00 30.00           H  
ATOM   2937  HA  LYS E 196     -11.993 -16.330   1.302  1.00 30.00           H  
ATOM   2938  HB3 LYS E 196     -13.124 -18.441   1.487  1.00 30.00           H  
ATOM   2939  HB2 LYS E 196     -11.920 -18.540   0.250  1.00 30.00           H  
ATOM   2940  HG3 LYS E 196     -13.689 -18.370  -1.513  1.00 30.00           H  
ATOM   2941  HG2 LYS E 196     -14.913 -18.217  -0.277  1.00 30.00           H  
ATOM   2942  HD3 LYS E 196     -14.355 -20.466   0.585  1.00 30.00           H  
ATOM   2943  HD2 LYS E 196     -13.019 -20.602  -0.531  1.00 30.00           H  
ATOM   2944  HE3 LYS E 196     -14.627 -20.497  -2.470  1.00 30.00           H  
ATOM   2945  HE2 LYS E 196     -15.970 -20.374  -1.346  1.00 30.00           H  
ATOM   2946  HZ1 LYS E 196     -14.096 -22.627  -1.534  1.00 30.00           H  
ATOM   2947  HZ2 LYS E 196     -15.358 -22.519  -0.478  1.00 30.00           H  
ATOM   2948  HZ3 LYS E 196     -15.645 -22.600  -2.098  1.00 30.00           H  
ATOM   2949  N   GLY E 197     -11.824 -14.627  -0.703  1.00 30.00           N  
ATOM   2950  CA  GLY E 197     -11.198 -13.908  -1.803  1.00 30.00           C  
ATOM   2951  C   GLY E 197     -11.387 -12.416  -1.566  1.00 30.00           C  
ATOM   2952  O   GLY E 197     -12.192 -11.795  -2.255  1.00 30.00           O  
ATOM   2953  H   GLY E 197     -12.003 -14.110   0.147  1.00 30.00           H  
ATOM   2954  HA3 GLY E 197     -11.660 -14.178  -2.750  1.00 30.00           H  
ATOM   2955  HA2 GLY E 197     -10.139 -14.153  -1.869  1.00 30.00           H  
ATOM   2956  N   ALA E 198     -10.643 -11.856  -0.601  1.00 30.00           N  
ATOM   2957  CA  ALA E 198     -10.647 -10.435  -0.263  1.00 30.00           C  
ATOM   2958  C   ALA E 198      -9.200  -9.957  -0.100  1.00 30.00           C  
ATOM   2959  O   ALA E 198      -8.668  -9.983   1.008  1.00 30.00           O  
ATOM   2960  CB  ALA E 198     -11.485 -10.216   1.008  1.00 30.00           C  
ATOM   2961  H   ALA E 198     -10.015 -12.433  -0.058  1.00 30.00           H  
ATOM   2962  HA  ALA E 198     -11.096  -9.846  -1.063  1.00 30.00           H  
ATOM   2963  HB1 ALA E 198     -11.127 -10.823   1.840  1.00 30.00           H  
ATOM   2964  HB2 ALA E 198     -11.445  -9.173   1.319  1.00 30.00           H  
ATOM   2965  HB3 ALA E 198     -12.531 -10.465   0.836  1.00 30.00           H  
ATOM   2966  N   ILE E 199      -8.586  -9.544  -1.218  1.00 30.00           N  
ATOM   2967  CA  ILE E 199      -7.234  -8.983  -1.249  1.00 30.00           C  
ATOM   2968  C   ILE E 199      -7.328  -7.445  -1.252  1.00 30.00           C  
ATOM   2969  O   ILE E 199      -8.158  -6.889  -1.970  1.00 30.00           O  
ATOM   2970  CB  ILE E 199      -6.443  -9.477  -2.500  1.00 30.00           C  
ATOM   2971  CG1 ILE E 199      -6.238 -11.011  -2.424  1.00 30.00           C  
ATOM   2972  CG2 ILE E 199      -5.082  -8.767  -2.708  1.00 30.00           C  
ATOM   2973  CD1 ILE E 199      -5.644 -11.649  -3.687  1.00 30.00           C  
ATOM   2974  H   ILE E 199      -9.090  -9.546  -2.096  1.00 30.00           H  
ATOM   2975  HA  ILE E 199      -6.678  -9.298  -0.366  1.00 30.00           H  
ATOM   2976  HB  ILE E 199      -7.053  -9.271  -3.380  1.00 30.00           H  
ATOM   2977 HG13 ILE E 199      -7.186 -11.508  -2.218  1.00 30.00           H  
ATOM   2978 HG12 ILE E 199      -5.591 -11.247  -1.579  1.00 30.00           H  
ATOM   2979 HG21 ILE E 199      -4.539  -9.176  -3.558  1.00 30.00           H  
ATOM   2980 HG22 ILE E 199      -5.196  -7.702  -2.911  1.00 30.00           H  
ATOM   2981 HG23 ILE E 199      -4.446  -8.873  -1.828  1.00 30.00           H  
ATOM   2982 HD11 ILE E 199      -5.869 -12.715  -3.725  1.00 30.00           H  
ATOM   2983 HD12 ILE E 199      -6.044 -11.192  -4.591  1.00 30.00           H  
ATOM   2984 HD13 ILE E 199      -4.559 -11.547  -3.707  1.00 30.00           H  
ATOM   2985  N   ILE E 200      -6.465  -6.791  -0.459  1.00 30.00           N  
ATOM   2986  CA  ILE E 200      -6.364  -5.335  -0.366  1.00 30.00           C  
ATOM   2987  C   ILE E 200      -4.896  -4.898  -0.218  1.00 30.00           C  
ATOM   2988  O   ILE E 200      -4.135  -5.544   0.500  1.00 30.00           O  
ATOM   2989  CB  ILE E 200      -7.263  -4.732   0.763  1.00 30.00           C  
ATOM   2990  CG1 ILE E 200      -7.069  -3.209   0.988  1.00 30.00           C  
ATOM   2991  CG2 ILE E 200      -7.161  -5.488   2.098  1.00 30.00           C  
ATOM   2992  CD1 ILE E 200      -8.263  -2.516   1.661  1.00 30.00           C  
ATOM   2993  H   ILE E 200      -5.828  -7.313   0.127  1.00 30.00           H  
ATOM   2994  HA  ILE E 200      -6.713  -4.931  -1.312  1.00 30.00           H  
ATOM   2995  HB  ILE E 200      -8.288  -4.864   0.418  1.00 30.00           H  
ATOM   2996 HG13 ILE E 200      -6.898  -2.711   0.034  1.00 30.00           H  
ATOM   2997 HG12 ILE E 200      -6.171  -3.028   1.582  1.00 30.00           H  
ATOM   2998 HG21 ILE E 200      -7.462  -6.530   1.993  1.00 30.00           H  
ATOM   2999 HG22 ILE E 200      -6.143  -5.466   2.475  1.00 30.00           H  
ATOM   3000 HG23 ILE E 200      -7.807  -5.056   2.860  1.00 30.00           H  
ATOM   3001 HD11 ILE E 200      -9.190  -2.732   1.130  1.00 30.00           H  
ATOM   3002 HD12 ILE E 200      -8.385  -2.829   2.697  1.00 30.00           H  
ATOM   3003 HD13 ILE E 200      -8.131  -1.434   1.661  1.00 30.00           H  
ATOM   3004  N   GLY E 201      -4.526  -3.807  -0.906  1.00 30.00           N  
ATOM   3005  CA  GLY E 201      -3.177  -3.269  -0.834  1.00 30.00           C  
ATOM   3006  C   GLY E 201      -2.997  -2.068  -1.757  1.00 30.00           C  
ATOM   3007  O   GLY E 201      -3.967  -1.464  -2.216  1.00 30.00           O  
ATOM   3008  H   GLY E 201      -5.183  -3.332  -1.512  1.00 30.00           H  
ATOM   3009  HA3 GLY E 201      -2.461  -4.045  -1.113  1.00 30.00           H  
ATOM   3010  HA2 GLY E 201      -2.984  -2.940   0.187  1.00 30.00           H  
ATOM   3011  N   LEU E 202      -1.721  -1.713  -1.979  1.00 30.00           N  
ATOM   3012  CA  LEU E 202      -1.293  -0.604  -2.836  1.00 30.00           C  
ATOM   3013  C   LEU E 202      -0.571  -1.127  -4.093  1.00 30.00           C  
ATOM   3014  O   LEU E 202      -0.701  -0.516  -5.152  1.00 30.00           O  
ATOM   3015  CB  LEU E 202      -0.391   0.375  -2.047  1.00 30.00           C  
ATOM   3016  CG  LEU E 202      -0.861   0.781  -0.628  1.00 30.00           C  
ATOM   3017  CD1 LEU E 202       0.167   1.714   0.030  1.00 30.00           C  
ATOM   3018  CD2 LEU E 202      -2.275   1.396  -0.585  1.00 30.00           C  
ATOM   3019  H   LEU E 202      -0.980  -2.237  -1.535  1.00 30.00           H  
ATOM   3020  HA  LEU E 202      -2.164  -0.058  -3.191  1.00 30.00           H  
ATOM   3021  HB3 LEU E 202      -0.272   1.277  -2.645  1.00 30.00           H  
ATOM   3022  HB2 LEU E 202       0.606  -0.054  -1.953  1.00 30.00           H  
ATOM   3023  HG  LEU E 202      -0.889  -0.122  -0.018  1.00 30.00           H  
ATOM   3024 HD11 LEU E 202       1.102   1.189   0.231  1.00 30.00           H  
ATOM   3025 HD12 LEU E 202       0.398   2.562  -0.612  1.00 30.00           H  
ATOM   3026 HD13 LEU E 202      -0.198   2.107   0.979  1.00 30.00           H  
ATOM   3027 HD21 LEU E 202      -2.746   1.428  -1.564  1.00 30.00           H  
ATOM   3028 HD22 LEU E 202      -2.929   0.816   0.066  1.00 30.00           H  
ATOM   3029 HD23 LEU E 202      -2.265   2.418  -0.207  1.00 30.00           H  
ATOM   3030  N   MET E 203       0.133  -2.263  -3.961  1.00 30.00           N  
ATOM   3031  CA  MET E 203       0.673  -3.068  -5.053  1.00 30.00           C  
ATOM   3032  C   MET E 203       0.084  -4.476  -4.919  1.00 30.00           C  
ATOM   3033  O   MET E 203       0.087  -5.033  -3.820  1.00 30.00           O  
ATOM   3034  CB  MET E 203       2.219  -3.107  -4.982  1.00 30.00           C  
ATOM   3035  CG  MET E 203       2.892  -2.252  -6.062  1.00 30.00           C  
ATOM   3036  SD  MET E 203       4.704  -2.298  -5.995  1.00 30.00           S  
ATOM   3037  CE  MET E 203       5.100  -1.436  -7.538  1.00 30.00           C  
ATOM   3038  H   MET E 203       0.216  -2.682  -3.045  1.00 30.00           H  
ATOM   3039  HA  MET E 203       0.360  -2.665  -6.018  1.00 30.00           H  
ATOM   3040  HB3 MET E 203       2.586  -4.128  -5.093  1.00 30.00           H  
ATOM   3041  HB2 MET E 203       2.566  -2.792  -3.998  1.00 30.00           H  
ATOM   3042  HG3 MET E 203       2.555  -1.219  -5.985  1.00 30.00           H  
ATOM   3043  HG2 MET E 203       2.582  -2.602  -7.047  1.00 30.00           H  
ATOM   3044  HE1 MET E 203       6.176  -1.429  -7.695  1.00 30.00           H  
ATOM   3045  HE2 MET E 203       4.632  -1.931  -8.387  1.00 30.00           H  
ATOM   3046  HE3 MET E 203       4.756  -0.403  -7.503  1.00 30.00           H  
ATOM   3047  N   VAL E 204      -0.403  -5.016  -6.046  1.00 30.00           N  
ATOM   3048  CA  VAL E 204      -0.991  -6.348  -6.150  1.00 30.00           C  
ATOM   3049  C   VAL E 204      -0.483  -6.956  -7.474  1.00 30.00           C  
ATOM   3050  O   VAL E 204      -0.971  -6.578  -8.538  1.00 30.00           O  
ATOM   3051  CB  VAL E 204      -2.550  -6.305  -6.129  1.00 30.00           C  
ATOM   3052  CG1 VAL E 204      -3.177  -7.706  -6.240  1.00 30.00           C  
ATOM   3053  CG2 VAL E 204      -3.113  -5.612  -4.870  1.00 30.00           C  
ATOM   3054  H   VAL E 204      -0.378  -4.482  -6.903  1.00 30.00           H  
ATOM   3055  HA  VAL E 204      -0.667  -6.979  -5.325  1.00 30.00           H  
ATOM   3056  HB  VAL E 204      -2.894  -5.719  -6.981  1.00 30.00           H  
ATOM   3057 HG11 VAL E 204      -2.868  -8.233  -7.141  1.00 30.00           H  
ATOM   3058 HG12 VAL E 204      -2.899  -8.319  -5.384  1.00 30.00           H  
ATOM   3059 HG13 VAL E 204      -4.264  -7.649  -6.262  1.00 30.00           H  
ATOM   3060 HG21 VAL E 204      -2.829  -4.561  -4.827  1.00 30.00           H  
ATOM   3061 HG22 VAL E 204      -4.203  -5.643  -4.855  1.00 30.00           H  
ATOM   3062 HG23 VAL E 204      -2.756  -6.093  -3.959  1.00 30.00           H  
ATOM   3063  N   GLY E 205       0.530  -7.835  -7.392  1.00 30.00           N  
ATOM   3064  CA  GLY E 205       1.239  -8.352  -8.564  1.00 30.00           C  
ATOM   3065  C   GLY E 205       1.047  -9.867  -8.665  1.00 30.00           C  
ATOM   3066  O   GLY E 205       1.482 -10.596  -7.777  1.00 30.00           O  
ATOM   3067  H   GLY E 205       0.882  -8.106  -6.483  1.00 30.00           H  
ATOM   3068  HA3 GLY E 205       2.303  -8.152  -8.433  1.00 30.00           H  
ATOM   3069  HA2 GLY E 205       0.952  -7.857  -9.492  1.00 30.00           H  
ATOM   3070  N   GLY E 206       0.473 -10.336  -9.786  1.00 30.00           N  
ATOM   3071  CA  GLY E 206       0.419 -11.745 -10.198  1.00 30.00           C  
ATOM   3072  C   GLY E 206      -0.399 -12.675  -9.286  1.00 30.00           C  
ATOM   3073  O   GLY E 206      -0.225 -13.890  -9.376  1.00 30.00           O  
ATOM   3074  H   GLY E 206       0.120  -9.665 -10.458  1.00 30.00           H  
ATOM   3075  HA3 GLY E 206       1.432 -12.137 -10.261  1.00 30.00           H  
ATOM   3076  HA2 GLY E 206       0.005 -11.793 -11.204  1.00 30.00           H  
ATOM   3077  N   VAL E 207      -1.250 -12.131  -8.399  1.00 30.00           N  
ATOM   3078  CA  VAL E 207      -2.024 -12.888  -7.409  1.00 30.00           C  
ATOM   3079  C   VAL E 207      -3.158 -13.705  -8.065  1.00 30.00           C  
ATOM   3080  O   VAL E 207      -3.592 -13.362  -9.163  1.00 30.00           O  
ATOM   3081  CB  VAL E 207      -2.635 -11.937  -6.336  1.00 30.00           C  
ATOM   3082  CG1 VAL E 207      -1.577 -10.977  -5.760  1.00 30.00           C  
ATOM   3083  CG2 VAL E 207      -3.899 -11.159  -6.759  1.00 30.00           C  
ATOM   3084  H   VAL E 207      -1.351 -11.127  -8.368  1.00 30.00           H  
ATOM   3085  HA  VAL E 207      -1.345 -13.583  -6.912  1.00 30.00           H  
ATOM   3086  HB  VAL E 207      -2.943 -12.572  -5.505  1.00 30.00           H  
ATOM   3087 HG11 VAL E 207      -1.980 -10.427  -4.912  1.00 30.00           H  
ATOM   3088 HG12 VAL E 207      -0.693 -11.515  -5.418  1.00 30.00           H  
ATOM   3089 HG13 VAL E 207      -1.251 -10.240  -6.495  1.00 30.00           H  
ATOM   3090 HG21 VAL E 207      -3.736 -10.624  -7.690  1.00 30.00           H  
ATOM   3091 HG22 VAL E 207      -4.759 -11.815  -6.897  1.00 30.00           H  
ATOM   3092 HG23 VAL E 207      -4.183 -10.427  -6.004  1.00 30.00           H  
ATOM   3093  N   VAL E 208      -3.629 -14.754  -7.374  1.00 30.00           N  
ATOM   3094  CA  VAL E 208      -4.704 -15.626  -7.850  1.00 30.00           C  
ATOM   3095  C   VAL E 208      -5.732 -15.894  -6.740  1.00 30.00           C  
ATOM   3096  O   VAL E 208      -5.357 -16.105  -5.587  1.00 30.00           O  
ATOM   3097  CB  VAL E 208      -4.152 -16.968  -8.423  1.00 30.00           C  
ATOM   3098  CG1 VAL E 208      -3.323 -17.790  -7.418  1.00 30.00           C  
ATOM   3099  CG2 VAL E 208      -5.248 -17.865  -9.034  1.00 30.00           C  
ATOM   3100  H   VAL E 208      -3.240 -14.978  -6.466  1.00 30.00           H  
ATOM   3101  HA  VAL E 208      -5.240 -15.120  -8.652  1.00 30.00           H  
ATOM   3102  HB  VAL E 208      -3.479 -16.696  -9.237  1.00 30.00           H  
ATOM   3103 HG11 VAL E 208      -2.861 -18.648  -7.906  1.00 30.00           H  
ATOM   3104 HG12 VAL E 208      -2.520 -17.195  -6.982  1.00 30.00           H  
ATOM   3105 HG13 VAL E 208      -3.940 -18.175  -6.607  1.00 30.00           H  
ATOM   3106 HG21 VAL E 208      -5.886 -18.308  -8.268  1.00 30.00           H  
ATOM   3107 HG22 VAL E 208      -5.893 -17.304  -9.710  1.00 30.00           H  
ATOM   3108 HG23 VAL E 208      -4.808 -18.684  -9.603  1.00 30.00           H  
ATOM   3109  N   ILE E 209      -7.015 -15.889  -7.135  1.00 30.00           N  
ATOM   3110  CA  ILE E 209      -8.147 -16.272  -6.297  1.00 30.00           C  
ATOM   3111  C   ILE E 209      -9.002 -17.277  -7.095  1.00 30.00           C  
ATOM   3112  O   ILE E 209      -9.307 -17.026  -8.262  1.00 30.00           O  
ATOM   3113  CB  ILE E 209      -9.046 -15.056  -5.906  1.00 30.00           C  
ATOM   3114  CG1 ILE E 209      -8.247 -13.941  -5.187  1.00 30.00           C  
ATOM   3115  CG2 ILE E 209     -10.249 -15.485  -5.036  1.00 30.00           C  
ATOM   3116  CD1 ILE E 209      -9.031 -12.638  -4.965  1.00 30.00           C  
ATOM   3117  H   ILE E 209      -7.237 -15.687  -8.100  1.00 30.00           H  
ATOM   3118  HA  ILE E 209      -7.793 -16.757  -5.387  1.00 30.00           H  
ATOM   3119  HB  ILE E 209      -9.444 -14.621  -6.825  1.00 30.00           H  
ATOM   3120 HG13 ILE E 209      -7.357 -13.682  -5.760  1.00 30.00           H  
ATOM   3121 HG12 ILE E 209      -7.883 -14.311  -4.230  1.00 30.00           H  
ATOM   3122 HG21 ILE E 209      -9.922 -15.970  -4.115  1.00 30.00           H  
ATOM   3123 HG22 ILE E 209     -10.860 -14.633  -4.760  1.00 30.00           H  
ATOM   3124 HG23 ILE E 209     -10.918 -16.168  -5.555  1.00 30.00           H  
ATOM   3125 HD11 ILE E 209      -9.526 -12.310  -5.880  1.00 30.00           H  
ATOM   3126 HD12 ILE E 209      -9.787 -12.741  -4.188  1.00 30.00           H  
ATOM   3127 HD13 ILE E 209      -8.367 -11.836  -4.649  1.00 30.00           H  
ATOM   3128  N   ALA E 210      -9.384 -18.383  -6.433  1.00 30.00           N  
ATOM   3129  CA  ALA E 210     -10.255 -19.433  -6.970  1.00 30.00           C  
ATOM   3130  C   ALA E 210     -11.706 -18.967  -7.221  1.00 30.00           C  
ATOM   3131  O   ALA E 210     -12.246 -18.429  -6.087  1.00 30.00           O  
ATOM   3132  OXT ALA E 210     -12.270 -19.091  -8.288  1.00 30.00           O  
ATOM   3133  CB  ALA E 210     -10.218 -20.641  -6.019  1.00 30.00           C  
ATOM   3134  H   ALA E 210      -9.059 -18.519  -5.484  1.00 30.00           H  
ATOM   3135  HA  ALA E 210      -9.840 -19.747  -7.930  1.00 30.00           H  
ATOM   3137  HB1 ALA E 210      -9.226 -21.090  -6.002  1.00 30.00           H  
ATOM   3138  HB2 ALA E 210     -10.472 -20.361  -4.996  1.00 30.00           H  
ATOM   3139  HB3 ALA E 210     -10.915 -21.418  -6.336  1.00 30.00           H  
TER    3140      ALA E 210
ATOM   3141  N   ASP F 211     -21.205   3.725   6.391  1.00110.00           N  
ATOM   3142  CA  ASP F 211     -21.008   4.708   5.312  1.00110.00           C  
ATOM   3143  C   ASP F 211     -22.226   5.668   5.318  1.00110.00           C  
ATOM   3144  O   ASP F 211     -23.364   5.215   5.169  1.00110.00           O  
ATOM   3145  CB  ASP F 211     -20.779   4.007   3.939  1.00110.00           C  
ATOM   3146  CG  ASP F 211     -20.553   4.929   2.723  1.00110.00           C  
ATOM   3147  OD1 ASP F 211     -19.939   6.004   2.906  1.00110.00           O  
ATOM   3148  OD2 ASP F 211     -20.874   4.483   1.599  1.00110.00           O1-
ATOM   3149  H1  ASP F 211     -21.578   4.148   7.230  1.00110.00           H  
ATOM   3150  H2  ASP F 211     -21.824   2.981   6.108  1.00110.00           H  
ATOM   3151  HA  ASP F 211     -20.112   5.284   5.553  1.00110.00           H  
ATOM   3152  HB3 ASP F 211     -21.621   3.346   3.723  1.00110.00           H  
ATOM   3153  HB2 ASP F 211     -19.905   3.358   4.010  1.00110.00           H  
ATOM   3154  N   ALA F 212     -21.951   6.975   5.457  1.00110.00           N  
ATOM   3155  CA  ALA F 212     -22.921   8.065   5.337  1.00110.00           C  
ATOM   3156  C   ALA F 212     -22.502   9.027   4.214  1.00110.00           C  
ATOM   3157  O   ALA F 212     -21.358   8.989   3.756  1.00110.00           O  
ATOM   3158  CB  ALA F 212     -22.984   8.808   6.682  1.00110.00           C  
ATOM   3159  H   ALA F 212     -20.990   7.264   5.585  1.00110.00           H  
ATOM   3160  HA  ALA F 212     -23.913   7.678   5.098  1.00110.00           H  
ATOM   3161  HB1 ALA F 212     -22.032   9.281   6.925  1.00110.00           H  
ATOM   3162  HB2 ALA F 212     -23.745   9.590   6.669  1.00110.00           H  
ATOM   3163  HB3 ALA F 212     -23.233   8.127   7.495  1.00110.00           H  
ATOM   3164  N   GLU F 213     -23.432   9.906   3.808  1.00110.00           N  
ATOM   3165  CA  GLU F 213     -23.138  11.043   2.933  1.00110.00           C  
ATOM   3166  C   GLU F 213     -22.500  12.176   3.748  1.00110.00           C  
ATOM   3167  O   GLU F 213     -23.005  12.508   4.822  1.00110.00           O  
ATOM   3168  CB  GLU F 213     -24.433  11.549   2.257  1.00110.00           C  
ATOM   3169  CG  GLU F 213     -25.171  10.511   1.382  1.00110.00           C  
ATOM   3170  CD  GLU F 213     -24.372   9.990   0.178  1.00110.00           C  
ATOM   3171  OE1 GLU F 213     -24.456   8.767  -0.064  1.00110.00           O  
ATOM   3172  OE2 GLU F 213     -23.685  10.798  -0.487  1.00110.00           O1-
ATOM   3173  H   GLU F 213     -24.354   9.889   4.219  1.00110.00           H  
ATOM   3174  HA  GLU F 213     -22.436  10.730   2.159  1.00110.00           H  
ATOM   3175  HB3 GLU F 213     -24.203  12.431   1.655  1.00110.00           H  
ATOM   3176  HB2 GLU F 213     -25.126  11.901   3.022  1.00110.00           H  
ATOM   3177  HG3 GLU F 213     -26.087  10.958   0.995  1.00110.00           H  
ATOM   3178  HG2 GLU F 213     -25.494   9.675   2.005  1.00110.00           H  
ATOM   3179  N   PHE F 214     -21.430  12.774   3.202  1.00110.00           N  
ATOM   3180  CA  PHE F 214     -20.837  14.003   3.727  1.00110.00           C  
ATOM   3181  C   PHE F 214     -21.680  15.190   3.232  1.00110.00           C  
ATOM   3182  O   PHE F 214     -21.953  15.264   2.035  1.00110.00           O  
ATOM   3183  CB  PHE F 214     -19.365  14.084   3.257  1.00110.00           C  
ATOM   3184  CG  PHE F 214     -18.528  15.233   3.804  1.00110.00           C  
ATOM   3185  CD1 PHE F 214     -18.465  15.484   5.194  1.00110.00           C  
ATOM   3186  CD2 PHE F 214     -17.688  15.973   2.943  1.00110.00           C  
ATOM   3187  CE1 PHE F 214     -17.625  16.475   5.687  1.00110.00           C  
ATOM   3188  CE2 PHE F 214     -16.855  16.959   3.455  1.00110.00           C  
ATOM   3189  CZ  PHE F 214     -16.825  17.210   4.821  1.00110.00           C  
ATOM   3190  H   PHE F 214     -21.079  12.456   2.310  1.00110.00           H  
ATOM   3191  HA  PHE F 214     -20.859  13.968   4.818  1.00110.00           H  
ATOM   3192  HB3 PHE F 214     -19.346  14.133   2.167  1.00110.00           H  
ATOM   3193  HB2 PHE F 214     -18.845  13.160   3.515  1.00110.00           H  
ATOM   3194  HD1 PHE F 214     -19.057  14.903   5.885  1.00110.00           H  
ATOM   3195  HD2 PHE F 214     -17.686  15.776   1.881  1.00110.00           H  
ATOM   3196  HE1 PHE F 214     -17.583  16.665   6.749  1.00110.00           H  
ATOM   3197  HE2 PHE F 214     -16.223  17.527   2.788  1.00110.00           H  
ATOM   3198  HZ  PHE F 214     -16.170  17.974   5.215  1.00110.00           H  
ATOM   3199  N   ARG F 215     -22.097  16.077   4.151  1.00110.00           N  
ATOM   3200  CA  ARG F 215     -22.874  17.280   3.832  1.00110.00           C  
ATOM   3201  C   ARG F 215     -21.982  18.328   3.135  1.00110.00           C  
ATOM   3202  O   ARG F 215     -20.822  18.484   3.520  1.00110.00           O  
ATOM   3203  CB  ARG F 215     -23.531  17.806   5.131  1.00110.00           C  
ATOM   3204  CG  ARG F 215     -24.459  19.028   4.961  1.00110.00           C  
ATOM   3205  CD  ARG F 215     -25.021  19.529   6.308  1.00110.00           C  
ATOM   3206  NE  ARG F 215     -25.478  20.931   6.238  1.00110.00           N  
ATOM   3207  CZ  ARG F 215     -26.398  21.559   6.995  1.00110.00           C  
ATOM   3208  NH1 ARG F 215     -27.171  20.914   7.881  1.00110.00           N  
ATOM   3209  NH2 ARG F 215     -26.540  22.884   6.867  1.00110.00           N1+
ATOM   3210  H   ARG F 215     -21.838  15.957   5.119  1.00110.00           H  
ATOM   3211  HA  ARG F 215     -23.675  16.995   3.147  1.00110.00           H  
ATOM   3212  HB3 ARG F 215     -22.743  18.065   5.841  1.00110.00           H  
ATOM   3213  HB2 ARG F 215     -24.099  17.000   5.598  1.00110.00           H  
ATOM   3214  HG3 ARG F 215     -25.300  18.681   4.358  1.00110.00           H  
ATOM   3215  HG2 ARG F 215     -24.009  19.832   4.381  1.00110.00           H  
ATOM   3216  HD3 ARG F 215     -24.331  19.367   7.137  1.00110.00           H  
ATOM   3217  HD2 ARG F 215     -25.908  18.935   6.523  1.00110.00           H  
ATOM   3218  HE  ARG F 215     -24.961  21.509   5.584  1.00110.00           H  
ATOM   3219 HH12 ARG F 215     -27.847  21.419   8.435  1.00110.00           H  
ATOM   3220 HH11 ARG F 215     -27.078  19.915   7.995  1.00110.00           H  
ATOM   3221 HH22 ARG F 215     -27.201  23.395   7.433  1.00110.00           H  
ATOM   3222 HH21 ARG F 215     -25.916  23.404   6.257  1.00110.00           H  
ATOM   3223  N   HIS F 216     -22.543  19.016   2.123  1.00110.00           N  
ATOM   3224  CA  HIS F 216     -21.861  20.011   1.281  1.00110.00           C  
ATOM   3225  C   HIS F 216     -21.292  21.227   2.048  1.00110.00           C  
ATOM   3226  O   HIS F 216     -20.313  21.819   1.597  1.00110.00           O  
ATOM   3227  CB  HIS F 216     -22.827  20.442   0.156  1.00110.00           C  
ATOM   3228  CG  HIS F 216     -22.205  21.190  -1.001  1.00110.00           C  
ATOM   3229  ND1 HIS F 216     -22.956  21.955  -1.876  1.00110.00           N  
ATOM   3230  CD2 HIS F 216     -20.901  21.304  -1.440  1.00110.00           C  
ATOM   3231  CE1 HIS F 216     -22.108  22.493  -2.754  1.00110.00           C  
ATOM   3232  NE2 HIS F 216     -20.845  22.143  -2.555  1.00110.00           N  
ATOM   3233  H   HIS F 216     -23.503  18.826   1.876  1.00110.00           H  
ATOM   3234  HA  HIS F 216     -21.016  19.497   0.822  1.00110.00           H  
ATOM   3235  HB3 HIS F 216     -23.629  21.053   0.573  1.00110.00           H  
ATOM   3236  HB2 HIS F 216     -23.312  19.561  -0.265  1.00110.00           H  
ATOM   3237  HD1 HIS F 216     -23.957  22.091  -1.852  1.00110.00           H  
ATOM   3238  HD2 HIS F 216     -20.004  20.857  -1.040  1.00110.00           H  
ATOM   3239  HE1 HIS F 216     -22.418  23.144  -3.552  1.00110.00           H  
ATOM   3240  N   ASP F 217     -21.884  21.539   3.209  1.00110.00           N  
ATOM   3241  CA  ASP F 217     -21.401  22.518   4.181  1.00110.00           C  
ATOM   3242  C   ASP F 217     -21.484  21.870   5.576  1.00110.00           C  
ATOM   3243  O   ASP F 217     -22.258  20.937   5.778  1.00110.00           O  
ATOM   3244  CB  ASP F 217     -22.172  23.864   4.109  1.00110.00           C  
ATOM   3245  CG  ASP F 217     -23.666  23.817   4.481  1.00110.00           C  
ATOM   3246  OD1 ASP F 217     -24.005  24.407   5.529  1.00110.00           O  
ATOM   3247  OD2 ASP F 217     -24.439  23.133   3.773  1.00110.00           O1-
ATOM   3248  H   ASP F 217     -22.691  21.010   3.506  1.00110.00           H  
ATOM   3249  HA  ASP F 217     -20.348  22.723   3.988  1.00110.00           H  
ATOM   3250  HB3 ASP F 217     -22.120  24.229   3.082  1.00110.00           H  
ATOM   3251  HB2 ASP F 217     -21.651  24.618   4.702  1.00110.00           H  
ATOM   3252  N   SER F 218     -20.682  22.365   6.527  1.00110.00           N  
ATOM   3253  CA  SER F 218     -20.621  21.817   7.888  1.00110.00           C  
ATOM   3254  C   SER F 218     -19.942  22.756   8.897  1.00110.00           C  
ATOM   3255  O   SER F 218     -20.085  22.523  10.097  1.00110.00           O  
ATOM   3256  CB  SER F 218     -19.948  20.420   7.875  1.00110.00           C  
ATOM   3257  OG  SER F 218     -18.602  20.488   7.445  1.00110.00           O  
ATOM   3258  H   SER F 218     -20.072  23.141   6.308  1.00110.00           H  
ATOM   3259  HA  SER F 218     -21.647  21.696   8.239  1.00110.00           H  
ATOM   3260  HB3 SER F 218     -20.488  19.716   7.242  1.00110.00           H  
ATOM   3261  HB2 SER F 218     -19.956  19.987   8.876  1.00110.00           H  
ATOM   3262  HG  SER F 218     -18.599  20.626   6.494  1.00110.00           H  
ATOM   3263  N   GLY F 219     -19.195  23.760   8.409  1.00110.00           N  
ATOM   3264  CA  GLY F 219     -18.288  24.583   9.205  1.00110.00           C  
ATOM   3265  C   GLY F 219     -16.899  23.928   9.335  1.00110.00           C  
ATOM   3266  O   GLY F 219     -16.024  24.516   9.969  1.00110.00           O  
ATOM   3267  H   GLY F 219     -19.151  23.911   7.409  1.00110.00           H  
ATOM   3268  HA3 GLY F 219     -18.703  24.787  10.193  1.00110.00           H  
ATOM   3269  HA2 GLY F 219     -18.174  25.546   8.706  1.00110.00           H  
ATOM   3270  N   TYR F 220     -16.684  22.738   8.740  1.00110.00           N  
ATOM   3271  CA  TYR F 220     -15.402  22.036   8.702  1.00110.00           C  
ATOM   3272  C   TYR F 220     -15.309  21.228   7.394  1.00110.00           C  
ATOM   3273  O   TYR F 220     -15.115  20.012   7.419  1.00110.00           O  
ATOM   3274  CB  TYR F 220     -15.204  21.190   9.986  1.00110.00           C  
ATOM   3275  CG  TYR F 220     -13.748  20.955  10.351  1.00110.00           C  
ATOM   3276  CD1 TYR F 220     -13.097  21.855  11.221  1.00110.00           C  
ATOM   3277  CD2 TYR F 220     -13.030  19.862   9.819  1.00110.00           C  
ATOM   3278  CE1 TYR F 220     -11.743  21.665  11.558  1.00110.00           C  
ATOM   3279  CE2 TYR F 220     -11.672  19.683  10.143  1.00110.00           C  
ATOM   3280  CZ  TYR F 220     -11.030  20.578  11.018  1.00110.00           C  
ATOM   3281  OH  TYR F 220      -9.719  20.391  11.346  1.00110.00           O  
ATOM   3282  H   TYR F 220     -17.445  22.286   8.251  1.00110.00           H  
ATOM   3283  HA  TYR F 220     -14.602  22.777   8.651  1.00110.00           H  
ATOM   3284  HB3 TYR F 220     -15.745  20.243   9.932  1.00110.00           H  
ATOM   3285  HB2 TYR F 220     -15.646  21.711  10.834  1.00110.00           H  
ATOM   3286  HD1 TYR F 220     -13.635  22.697  11.632  1.00110.00           H  
ATOM   3287  HD2 TYR F 220     -13.510  19.155   9.160  1.00110.00           H  
ATOM   3288  HE1 TYR F 220     -11.254  22.356  12.228  1.00110.00           H  
ATOM   3289  HE2 TYR F 220     -11.125  18.852   9.723  1.00110.00           H  
ATOM   3290  HH  TYR F 220      -9.340  19.604  10.949  1.00110.00           H  
ATOM   3291  N   GLU F 221     -15.481  21.927   6.260  1.00 30.00           N  
ATOM   3292  CA  GLU F 221     -15.408  21.366   4.912  1.00 30.00           C  
ATOM   3293  C   GLU F 221     -13.949  21.035   4.561  1.00 30.00           C  
ATOM   3294  O   GLU F 221     -13.118  21.944   4.521  1.00 30.00           O  
ATOM   3295  CB  GLU F 221     -16.014  22.342   3.873  1.00 30.00           C  
ATOM   3296  CG  GLU F 221     -17.426  22.886   4.208  1.00 30.00           C  
ATOM   3297  CD  GLU F 221     -17.497  24.133   5.115  1.00 30.00           C  
ATOM   3298  OE1 GLU F 221     -16.437  24.692   5.480  1.00 30.00           O  
ATOM   3299  OE2 GLU F 221     -18.643  24.502   5.452  1.00 30.00           O1-
ATOM   3300  H   GLU F 221     -15.686  22.917   6.310  1.00 30.00           H  
ATOM   3301  HA  GLU F 221     -16.003  20.450   4.896  1.00 30.00           H  
ATOM   3302  HB3 GLU F 221     -16.093  21.802   2.929  1.00 30.00           H  
ATOM   3303  HB2 GLU F 221     -15.329  23.162   3.654  1.00 30.00           H  
ATOM   3304  HG3 GLU F 221     -18.028  22.089   4.647  1.00 30.00           H  
ATOM   3305  HG2 GLU F 221     -17.920  23.149   3.271  1.00 30.00           H  
ATOM   3306  N   VAL F 222     -13.677  19.743   4.329  1.00 30.00           N  
ATOM   3307  CA  VAL F 222     -12.360  19.229   3.957  1.00 30.00           C  
ATOM   3308  C   VAL F 222     -12.505  18.244   2.786  1.00 30.00           C  
ATOM   3309  O   VAL F 222     -13.474  17.484   2.723  1.00 30.00           O  
ATOM   3310  CB  VAL F 222     -11.643  18.509   5.139  1.00 30.00           C  
ATOM   3311  CG1 VAL F 222     -11.297  19.482   6.280  1.00 30.00           C  
ATOM   3312  CG2 VAL F 222     -12.374  17.270   5.692  1.00 30.00           C  
ATOM   3313  H   VAL F 222     -14.414  19.055   4.380  1.00 30.00           H  
ATOM   3314  HA  VAL F 222     -11.726  20.050   3.616  1.00 30.00           H  
ATOM   3315  HB  VAL F 222     -10.683  18.151   4.761  1.00 30.00           H  
ATOM   3316 HG11 VAL F 222     -10.705  18.988   7.052  1.00 30.00           H  
ATOM   3317 HG12 VAL F 222     -10.716  20.328   5.914  1.00 30.00           H  
ATOM   3318 HG13 VAL F 222     -12.194  19.875   6.758  1.00 30.00           H  
ATOM   3319 HG21 VAL F 222     -12.445  16.466   4.960  1.00 30.00           H  
ATOM   3320 HG22 VAL F 222     -11.840  16.863   6.549  1.00 30.00           H  
ATOM   3321 HG23 VAL F 222     -13.382  17.521   6.021  1.00 30.00           H  
ATOM   3322  N   HIS F 223     -11.514  18.287   1.887  1.00 30.00           N  
ATOM   3323  CA  HIS F 223     -11.394  17.416   0.725  1.00 30.00           C  
ATOM   3324  C   HIS F 223     -10.538  16.198   1.099  1.00 30.00           C  
ATOM   3325  O   HIS F 223      -9.449  16.368   1.648  1.00 30.00           O  
ATOM   3326  CB  HIS F 223     -10.776  18.255  -0.416  1.00 30.00           C  
ATOM   3327  CG  HIS F 223     -10.482  17.550  -1.719  1.00 30.00           C  
ATOM   3328  ND1 HIS F 223      -9.574  18.056  -2.633  1.00 30.00           N  
ATOM   3329  CD2 HIS F 223     -10.964  16.389  -2.283  1.00 30.00           C  
ATOM   3330  CE1 HIS F 223      -9.531  17.206  -3.660  1.00 30.00           C  
ATOM   3331  NE2 HIS F 223     -10.342  16.167  -3.511  1.00 30.00           N  
ATOM   3332  H   HIS F 223     -10.754  18.938   2.022  1.00 30.00           H  
ATOM   3333  HA  HIS F 223     -12.379  17.070   0.408  1.00 30.00           H  
ATOM   3334  HB3 HIS F 223      -9.852  18.717  -0.070  1.00 30.00           H  
ATOM   3335  HB2 HIS F 223     -11.451  19.079  -0.651  1.00 30.00           H  
ATOM   3336  HD1 HIS F 223      -9.042  18.909  -2.542  1.00 30.00           H  
ATOM   3337  HD2 HIS F 223     -11.696  15.692  -1.903  1.00 30.00           H  
ATOM   3338  HE1 HIS F 223      -8.898  17.347  -4.524  1.00 30.00           H  
ATOM   3339  N   HIS F 224     -11.039  14.998   0.769  1.00 30.00           N  
ATOM   3340  CA  HIS F 224     -10.314  13.739   0.927  1.00 30.00           C  
ATOM   3341  C   HIS F 224     -10.838  12.676  -0.043  1.00 30.00           C  
ATOM   3342  O   HIS F 224     -11.904  12.844  -0.640  1.00 30.00           O  
ATOM   3343  CB  HIS F 224     -10.334  13.261   2.403  1.00 30.00           C  
ATOM   3344  CG  HIS F 224     -11.599  12.666   2.991  1.00 30.00           C  
ATOM   3345  ND1 HIS F 224     -11.616  12.157   4.277  1.00 30.00           N  
ATOM   3346  CD2 HIS F 224     -12.874  12.460   2.508  1.00 30.00           C  
ATOM   3347  CE1 HIS F 224     -12.839  11.679   4.508  1.00 30.00           C  
ATOM   3348  NE2 HIS F 224     -13.657  11.825   3.475  1.00 30.00           N  
ATOM   3349  H   HIS F 224     -11.942  14.930   0.322  1.00 30.00           H  
ATOM   3350  HA  HIS F 224      -9.275  13.926   0.647  1.00 30.00           H  
ATOM   3351  HB3 HIS F 224     -10.044  14.081   3.055  1.00 30.00           H  
ATOM   3352  HB2 HIS F 224      -9.552  12.512   2.522  1.00 30.00           H  
ATOM   3353  HD1 HIS F 224     -10.836  12.148   4.921  1.00 30.00           H  
ATOM   3354  HD2 HIS F 224     -13.288  12.701   1.543  1.00 30.00           H  
ATOM   3355  HE1 HIS F 224     -13.128  11.213   5.437  1.00 30.00           H  
ATOM   3356  N   GLN F 225     -10.085  11.572  -0.126  1.00 30.00           N  
ATOM   3357  CA  GLN F 225     -10.502  10.329  -0.768  1.00 30.00           C  
ATOM   3358  C   GLN F 225     -11.331   9.488   0.213  1.00 30.00           C  
ATOM   3359  O   GLN F 225     -11.061   9.505   1.414  1.00 30.00           O  
ATOM   3360  CB  GLN F 225      -9.264   9.550  -1.268  1.00 30.00           C  
ATOM   3361  CG  GLN F 225      -8.674  10.063  -2.599  1.00 30.00           C  
ATOM   3362  CD  GLN F 225      -8.046  11.454  -2.506  1.00 30.00           C  
ATOM   3363  OE1 GLN F 225      -7.254  11.726  -1.606  1.00 30.00           O  
ATOM   3364  NE2 GLN F 225      -8.395  12.338  -3.439  1.00 30.00           N  
ATOM   3365  H   GLN F 225      -9.217  11.526   0.389  1.00 30.00           H  
ATOM   3366  HA  GLN F 225     -11.128  10.564  -1.630  1.00 30.00           H  
ATOM   3367  HB3 GLN F 225      -9.534   8.506  -1.422  1.00 30.00           H  
ATOM   3368  HB2 GLN F 225      -8.492   9.532  -0.497  1.00 30.00           H  
ATOM   3369  HG3 GLN F 225      -9.441  10.046  -3.375  1.00 30.00           H  
ATOM   3370  HG2 GLN F 225      -7.892   9.384  -2.931  1.00 30.00           H  
ATOM   3371 HE22 GLN F 225      -8.015  13.274  -3.422  1.00 30.00           H  
ATOM   3372 HE21 GLN F 225      -9.038  12.085  -4.179  1.00 30.00           H  
ATOM   3373  N   LYS F 226     -12.317   8.755  -0.320  1.00 30.00           N  
ATOM   3374  CA  LYS F 226     -13.186   7.890   0.467  1.00 30.00           C  
ATOM   3375  C   LYS F 226     -13.587   6.687  -0.395  1.00 30.00           C  
ATOM   3376  O   LYS F 226     -14.712   6.623  -0.892  1.00 30.00           O  
ATOM   3377  CB  LYS F 226     -14.353   8.715   1.052  1.00 30.00           C  
ATOM   3378  CG  LYS F 226     -15.229   7.951   2.054  1.00 30.00           C  
ATOM   3379  CD  LYS F 226     -16.429   8.791   2.496  1.00 30.00           C  
ATOM   3380  CE  LYS F 226     -17.143   8.191   3.710  1.00 30.00           C  
ATOM   3381  NZ  LYS F 226     -18.299   9.011   4.095  1.00 30.00           N1+
ATOM   3382  H   LYS F 226     -12.506   8.803  -1.312  1.00 30.00           H  
ATOM   3383  HA  LYS F 226     -12.621   7.489   1.307  1.00 30.00           H  
ATOM   3384  HB3 LYS F 226     -14.971   9.118   0.255  1.00 30.00           H  
ATOM   3385  HB2 LYS F 226     -13.947   9.585   1.569  1.00 30.00           H  
ATOM   3386  HG3 LYS F 226     -14.628   7.683   2.923  1.00 30.00           H  
ATOM   3387  HG2 LYS F 226     -15.585   7.015   1.628  1.00 30.00           H  
ATOM   3388  HD3 LYS F 226     -17.126   8.876   1.660  1.00 30.00           H  
ATOM   3389  HD2 LYS F 226     -16.098   9.806   2.725  1.00 30.00           H  
ATOM   3390  HE3 LYS F 226     -16.459   8.142   4.557  1.00 30.00           H  
ATOM   3391  HE2 LYS F 226     -17.474   7.173   3.506  1.00 30.00           H  
ATOM   3392  HZ1 LYS F 226     -19.002   8.987   3.371  1.00 30.00           H  
ATOM   3393  HZ2 LYS F 226     -18.696   8.637   4.950  1.00 30.00           H  
ATOM   3394  HZ3 LYS F 226     -18.005   9.962   4.264  1.00 30.00           H  
ATOM   3395  N   LEU F 227     -12.621   5.772  -0.573  1.00 30.00           N  
ATOM   3396  CA  LEU F 227     -12.760   4.522  -1.315  1.00 30.00           C  
ATOM   3397  C   LEU F 227     -13.469   3.477  -0.446  1.00 30.00           C  
ATOM   3398  O   LEU F 227     -12.828   2.776   0.339  1.00 30.00           O  
ATOM   3399  CB  LEU F 227     -11.376   4.039  -1.801  1.00 30.00           C  
ATOM   3400  CG  LEU F 227     -10.927   4.653  -3.145  1.00 30.00           C  
ATOM   3401  CD1 LEU F 227     -10.805   6.186  -3.104  1.00 30.00           C  
ATOM   3402  CD2 LEU F 227      -9.620   4.000  -3.624  1.00 30.00           C  
ATOM   3403  H   LEU F 227     -11.735   5.903  -0.106  1.00 30.00           H  
ATOM   3404  HA  LEU F 227     -13.376   4.700  -2.195  1.00 30.00           H  
ATOM   3405  HB3 LEU F 227     -11.404   2.956  -1.938  1.00 30.00           H  
ATOM   3406  HB2 LEU F 227     -10.628   4.219  -1.030  1.00 30.00           H  
ATOM   3407  HG  LEU F 227     -11.685   4.406  -3.889  1.00 30.00           H  
ATOM   3408 HD11 LEU F 227     -10.231   6.568  -3.947  1.00 30.00           H  
ATOM   3409 HD12 LEU F 227     -11.784   6.662  -3.154  1.00 30.00           H  
ATOM   3410 HD13 LEU F 227     -10.320   6.515  -2.186  1.00 30.00           H  
ATOM   3411 HD21 LEU F 227      -8.779   4.285  -2.991  1.00 30.00           H  
ATOM   3412 HD22 LEU F 227      -9.688   2.913  -3.604  1.00 30.00           H  
ATOM   3413 HD23 LEU F 227      -9.388   4.292  -4.649  1.00 30.00           H  
ATOM   3414  N   VAL F 228     -14.793   3.409  -0.626  1.00 30.00           N  
ATOM   3415  CA  VAL F 228     -15.677   2.416  -0.037  1.00 30.00           C  
ATOM   3416  C   VAL F 228     -15.861   1.269  -1.048  1.00 30.00           C  
ATOM   3417  O   VAL F 228     -15.994   1.520  -2.247  1.00 30.00           O  
ATOM   3418  CB  VAL F 228     -17.072   3.022   0.283  1.00 30.00           C  
ATOM   3419  CG1 VAL F 228     -18.057   2.005   0.898  1.00 30.00           C  
ATOM   3420  CG2 VAL F 228     -16.953   4.246   1.208  1.00 30.00           C  
ATOM   3421  H   VAL F 228     -15.222   4.013  -1.316  1.00 30.00           H  
ATOM   3422  HA  VAL F 228     -15.240   2.041   0.886  1.00 30.00           H  
ATOM   3423  HB  VAL F 228     -17.514   3.380  -0.648  1.00 30.00           H  
ATOM   3424 HG11 VAL F 228     -18.978   2.491   1.220  1.00 30.00           H  
ATOM   3425 HG12 VAL F 228     -18.346   1.228   0.190  1.00 30.00           H  
ATOM   3426 HG13 VAL F 228     -17.623   1.518   1.771  1.00 30.00           H  
ATOM   3427 HG21 VAL F 228     -17.929   4.679   1.415  1.00 30.00           H  
ATOM   3428 HG22 VAL F 228     -16.493   3.984   2.161  1.00 30.00           H  
ATOM   3429 HG23 VAL F 228     -16.355   5.033   0.752  1.00 30.00           H  
ATOM   3430  N   PHE F 229     -15.878   0.030  -0.544  1.00 30.00           N  
ATOM   3431  CA  PHE F 229     -16.079  -1.174  -1.343  1.00 30.00           C  
ATOM   3432  C   PHE F 229     -17.037  -2.066  -0.542  1.00 30.00           C  
ATOM   3433  O   PHE F 229     -16.708  -2.441   0.578  1.00 30.00           O  
ATOM   3434  CB  PHE F 229     -14.689  -1.776  -1.664  1.00 30.00           C  
ATOM   3435  CG  PHE F 229     -14.569  -2.960  -2.617  1.00 30.00           C  
ATOM   3436  CD1 PHE F 229     -13.290  -3.517  -2.831  1.00 30.00           C  
ATOM   3437  CD2 PHE F 229     -15.657  -3.456  -3.373  1.00 30.00           C  
ATOM   3438  CE1 PHE F 229     -13.117  -4.563  -3.727  1.00 30.00           C  
ATOM   3439  CE2 PHE F 229     -15.465  -4.510  -4.257  1.00 30.00           C  
ATOM   3440  CZ  PHE F 229     -14.203  -5.064  -4.429  1.00 30.00           C  
ATOM   3441  H   PHE F 229     -15.755  -0.110   0.451  1.00 30.00           H  
ATOM   3442  HA  PHE F 229     -16.558  -0.909  -2.285  1.00 30.00           H  
ATOM   3443  HB3 PHE F 229     -14.180  -2.037  -0.737  1.00 30.00           H  
ATOM   3444  HB2 PHE F 229     -14.080  -0.986  -2.107  1.00 30.00           H  
ATOM   3445  HD1 PHE F 229     -12.437  -3.135  -2.289  1.00 30.00           H  
ATOM   3446  HD2 PHE F 229     -16.646  -3.038  -3.275  1.00 30.00           H  
ATOM   3447  HE1 PHE F 229     -12.136  -4.991  -3.874  1.00 30.00           H  
ATOM   3448  HE2 PHE F 229     -16.300  -4.898  -4.821  1.00 30.00           H  
ATOM   3449  HZ  PHE F 229     -14.066  -5.883  -5.117  1.00 30.00           H  
ATOM   3450  N   PHE F 230     -18.222  -2.326  -1.120  1.00 30.00           N  
ATOM   3451  CA  PHE F 230     -19.417  -2.933  -0.523  1.00 30.00           C  
ATOM   3452  C   PHE F 230     -20.079  -1.989   0.497  1.00 30.00           C  
ATOM   3453  O   PHE F 230     -20.010  -2.232   1.702  1.00 30.00           O  
ATOM   3454  CB  PHE F 230     -19.162  -4.352   0.038  1.00 30.00           C  
ATOM   3455  CG  PHE F 230     -18.690  -5.369  -0.982  1.00 30.00           C  
ATOM   3456  CD1 PHE F 230     -19.607  -5.960  -1.875  1.00 30.00           C  
ATOM   3457  CD2 PHE F 230     -17.311  -5.627  -1.139  1.00 30.00           C  
ATOM   3458  CE1 PHE F 230     -19.153  -6.843  -2.846  1.00 30.00           C  
ATOM   3459  CE2 PHE F 230     -16.881  -6.525  -2.104  1.00 30.00           C  
ATOM   3460  CZ  PHE F 230     -17.799  -7.129  -2.951  1.00 30.00           C  
ATOM   3461  H   PHE F 230     -18.373  -1.964  -2.055  1.00 30.00           H  
ATOM   3462  HA  PHE F 230     -20.135  -3.043  -1.336  1.00 30.00           H  
ATOM   3463  HB3 PHE F 230     -20.081  -4.734   0.485  1.00 30.00           H  
ATOM   3464  HB2 PHE F 230     -18.435  -4.327   0.843  1.00 30.00           H  
ATOM   3465  HD1 PHE F 230     -20.661  -5.732  -1.804  1.00 30.00           H  
ATOM   3466  HD2 PHE F 230     -16.588  -5.147  -0.496  1.00 30.00           H  
ATOM   3467  HE1 PHE F 230     -19.853  -7.304  -3.524  1.00 30.00           H  
ATOM   3468  HE2 PHE F 230     -15.828  -6.741  -2.208  1.00 30.00           H  
ATOM   3469  HZ  PHE F 230     -17.451  -7.812  -3.707  1.00 30.00           H  
ATOM   3470  N   ALA F 231     -20.713  -0.926  -0.030  1.00 30.00           N  
ATOM   3471  CA  ALA F 231     -21.545   0.024   0.717  1.00 30.00           C  
ATOM   3472  C   ALA F 231     -22.906  -0.555   1.149  1.00 30.00           C  
ATOM   3473  O   ALA F 231     -23.488  -0.046   2.106  1.00 30.00           O  
ATOM   3474  CB  ALA F 231     -21.737   1.294  -0.123  1.00 30.00           C  
ATOM   3475  H   ALA F 231     -20.726  -0.815  -1.036  1.00 30.00           H  
ATOM   3476  HA  ALA F 231     -21.010   0.314   1.619  1.00 30.00           H  
ATOM   3477  HB1 ALA F 231     -22.223   1.073  -1.071  1.00 30.00           H  
ATOM   3478  HB2 ALA F 231     -22.347   2.030   0.402  1.00 30.00           H  
ATOM   3479  HB3 ALA F 231     -20.780   1.769  -0.341  1.00 30.00           H  
ATOM   3480  N   GLU F 232     -23.362  -1.614   0.458  1.00 30.00           N  
ATOM   3481  CA  GLU F 232     -24.509  -2.450   0.812  1.00 30.00           C  
ATOM   3482  C   GLU F 232     -24.021  -3.901   0.981  1.00 30.00           C  
ATOM   3483  O   GLU F 232     -22.987  -4.266   0.415  1.00 30.00           O  
ATOM   3484  CB  GLU F 232     -25.596  -2.290  -0.277  1.00 30.00           C  
ATOM   3485  CG  GLU F 232     -26.907  -3.088  -0.086  1.00 30.00           C  
ATOM   3486  CD  GLU F 232     -27.797  -2.569   1.054  1.00 30.00           C  
ATOM   3487  OE1 GLU F 232     -27.469  -2.847   2.230  1.00 30.00           O  
ATOM   3488  OE2 GLU F 232     -28.808  -1.906   0.727  1.00 30.00           O1-
ATOM   3489  H   GLU F 232     -22.811  -1.958  -0.316  1.00 30.00           H  
ATOM   3490  HA  GLU F 232     -24.914  -2.121   1.768  1.00 30.00           H  
ATOM   3491  HB3 GLU F 232     -25.165  -2.562  -1.241  1.00 30.00           H  
ATOM   3492  HB2 GLU F 232     -25.847  -1.232  -0.362  1.00 30.00           H  
ATOM   3493  HG3 GLU F 232     -26.701  -4.144   0.074  1.00 30.00           H  
ATOM   3494  HG2 GLU F 232     -27.473  -3.050  -1.018  1.00 30.00           H  
ATOM   3495  N   ASP F 233     -24.751  -4.688   1.794  1.00 30.00           N  
ATOM   3496  CA  ASP F 233     -24.358  -6.033   2.234  1.00 30.00           C  
ATOM   3497  C   ASP F 233     -24.234  -7.029   1.060  1.00 30.00           C  
ATOM   3498  O   ASP F 233     -24.949  -6.916   0.064  1.00 30.00           O  
ATOM   3499  CB  ASP F 233     -25.261  -6.575   3.378  1.00 30.00           C  
ATOM   3500  CG  ASP F 233     -26.658  -7.085   2.989  1.00 30.00           C  
ATOM   3501  OD1 ASP F 233     -27.539  -6.235   2.736  1.00 30.00           O  
ATOM   3502  OD2 ASP F 233     -26.789  -8.322   2.849  1.00 30.00           O1-
ATOM   3503  H   ASP F 233     -25.611  -4.327   2.186  1.00 30.00           H  
ATOM   3504  HA  ASP F 233     -23.357  -5.925   2.657  1.00 30.00           H  
ATOM   3505  HB3 ASP F 233     -25.414  -5.774   4.102  1.00 30.00           H  
ATOM   3506  HB2 ASP F 233     -24.725  -7.338   3.941  1.00 30.00           H  
ATOM   3507  N   VAL F 234     -23.314  -7.988   1.231  1.00 30.00           N  
ATOM   3508  CA  VAL F 234     -22.958  -9.011   0.251  1.00 30.00           C  
ATOM   3509  C   VAL F 234     -23.194 -10.414   0.844  1.00 30.00           C  
ATOM   3510  O   VAL F 234     -22.894 -10.647   2.016  1.00 30.00           O  
ATOM   3511  CB  VAL F 234     -21.483  -8.827  -0.224  1.00 30.00           C  
ATOM   3512  CG1 VAL F 234     -20.468  -8.629   0.918  1.00 30.00           C  
ATOM   3513  CG2 VAL F 234     -20.975  -9.949  -1.145  1.00 30.00           C  
ATOM   3514  H   VAL F 234     -22.793  -8.015   2.098  1.00 30.00           H  
ATOM   3515  HA  VAL F 234     -23.600  -8.908  -0.624  1.00 30.00           H  
ATOM   3516  HB  VAL F 234     -21.475  -7.914  -0.820  1.00 30.00           H  
ATOM   3517 HG11 VAL F 234     -20.706  -7.766   1.540  1.00 30.00           H  
ATOM   3518 HG12 VAL F 234     -20.414  -9.506   1.559  1.00 30.00           H  
ATOM   3519 HG13 VAL F 234     -19.470  -8.459   0.515  1.00 30.00           H  
ATOM   3520 HG21 VAL F 234     -21.700 -10.199  -1.916  1.00 30.00           H  
ATOM   3521 HG22 VAL F 234     -20.048  -9.661  -1.643  1.00 30.00           H  
ATOM   3522 HG23 VAL F 234     -20.767 -10.856  -0.578  1.00 30.00           H  
ATOM   3523  N   GLY F 235     -23.767 -11.313   0.026  1.00 30.00           N  
ATOM   3524  CA  GLY F 235     -24.193 -12.650   0.447  1.00 30.00           C  
ATOM   3525  C   GLY F 235     -23.027 -13.648   0.501  1.00 30.00           C  
ATOM   3526  O   GLY F 235     -23.051 -14.551   1.334  1.00 30.00           O  
ATOM   3527  H   GLY F 235     -23.988 -11.040  -0.924  1.00 30.00           H  
ATOM   3528  HA3 GLY F 235     -24.935 -13.017  -0.261  1.00 30.00           H  
ATOM   3529  HA2 GLY F 235     -24.684 -12.602   1.421  1.00 30.00           H  
ATOM   3530  N   SER F 236     -22.012 -13.480  -0.361  1.00 30.00           N  
ATOM   3531  CA  SER F 236     -20.782 -14.275  -0.416  1.00 30.00           C  
ATOM   3532  C   SER F 236     -19.789 -13.614  -1.384  1.00 30.00           C  
ATOM   3533  O   SER F 236     -20.198 -12.843  -2.254  1.00 30.00           O  
ATOM   3534  CB  SER F 236     -21.071 -15.756  -0.775  1.00 30.00           C  
ATOM   3535  OG  SER F 236     -21.574 -15.912  -2.086  1.00 30.00           O  
ATOM   3536  H   SER F 236     -22.056 -12.722  -1.027  1.00 30.00           H  
ATOM   3537  HA  SER F 236     -20.339 -14.240   0.581  1.00 30.00           H  
ATOM   3538  HB3 SER F 236     -21.763 -16.220  -0.074  1.00 30.00           H  
ATOM   3539  HB2 SER F 236     -20.149 -16.335  -0.705  1.00 30.00           H  
ATOM   3540  HG  SER F 236     -22.454 -15.525  -2.119  1.00 30.00           H  
ATOM   3541  N   ASN F 237     -18.496 -13.924  -1.209  1.00 30.00           N  
ATOM   3542  CA  ASN F 237     -17.407 -13.325  -1.976  1.00 30.00           C  
ATOM   3543  C   ASN F 237     -16.256 -14.331  -2.131  1.00 30.00           C  
ATOM   3544  O   ASN F 237     -15.883 -14.989  -1.162  1.00 30.00           O  
ATOM   3545  CB  ASN F 237     -16.988 -12.005  -1.281  1.00 30.00           C  
ATOM   3546  CG  ASN F 237     -15.751 -11.346  -1.899  1.00 30.00           C  
ATOM   3547  OD1 ASN F 237     -15.675 -11.167  -3.113  1.00 30.00           O  
ATOM   3548  ND2 ASN F 237     -14.769 -11.013  -1.065  1.00 30.00           N  
ATOM   3549  H   ASN F 237     -18.224 -14.575  -0.482  1.00 30.00           H  
ATOM   3550  HA  ASN F 237     -17.795 -13.088  -2.966  1.00 30.00           H  
ATOM   3551  HB3 ASN F 237     -16.794 -12.195  -0.224  1.00 30.00           H  
ATOM   3552  HB2 ASN F 237     -17.808 -11.286  -1.315  1.00 30.00           H  
ATOM   3553 HD22 ASN F 237     -13.909 -10.624  -1.424  1.00 30.00           H  
ATOM   3554 HD21 ASN F 237     -14.853 -11.198  -0.073  1.00 30.00           H  
ATOM   3555  N   LYS F 238     -15.689 -14.376  -3.347  1.00 30.00           N  
ATOM   3556  CA  LYS F 238     -14.504 -15.155  -3.691  1.00 30.00           C  
ATOM   3557  C   LYS F 238     -13.828 -14.598  -4.956  1.00 30.00           C  
ATOM   3558  O   LYS F 238     -13.568 -15.353  -5.894  1.00 30.00           O  
ATOM   3559  CB  LYS F 238     -14.816 -16.674  -3.710  1.00 30.00           C  
ATOM   3560  CG  LYS F 238     -15.886 -17.140  -4.715  1.00 30.00           C  
ATOM   3561  CD  LYS F 238     -16.274 -18.610  -4.474  1.00 30.00           C  
ATOM   3562  CE  LYS F 238     -17.229 -19.195  -5.527  1.00 30.00           C  
ATOM   3563  NZ  LYS F 238     -16.549 -19.451  -6.811  1.00 30.00           N1+
ATOM   3564  H   LYS F 238     -16.081 -13.816  -4.094  1.00 30.00           H  
ATOM   3565  HA  LYS F 238     -13.786 -14.989  -2.891  1.00 30.00           H  
ATOM   3566  HB3 LYS F 238     -15.129 -16.974  -2.711  1.00 30.00           H  
ATOM   3567  HB2 LYS F 238     -13.893 -17.226  -3.896  1.00 30.00           H  
ATOM   3568  HG3 LYS F 238     -15.520 -17.012  -5.732  1.00 30.00           H  
ATOM   3569  HG2 LYS F 238     -16.777 -16.516  -4.631  1.00 30.00           H  
ATOM   3570  HD3 LYS F 238     -16.753 -18.687  -3.497  1.00 30.00           H  
ATOM   3571  HD2 LYS F 238     -15.372 -19.221  -4.407  1.00 30.00           H  
ATOM   3572  HE3 LYS F 238     -18.080 -18.531  -5.686  1.00 30.00           H  
ATOM   3573  HE2 LYS F 238     -17.629 -20.144  -5.169  1.00 30.00           H  
ATOM   3574  HZ1 LYS F 238     -15.785 -20.096  -6.665  1.00 30.00           H  
ATOM   3575  HZ2 LYS F 238     -17.207 -19.851  -7.464  1.00 30.00           H  
ATOM   3576  HZ3 LYS F 238     -16.187 -18.583  -7.177  1.00 30.00           H  
ATOM   3577  N   GLY F 239     -13.527 -13.286  -4.958  1.00 30.00           N  
ATOM   3578  CA  GLY F 239     -12.807 -12.667  -6.071  1.00 30.00           C  
ATOM   3579  C   GLY F 239     -12.716 -11.138  -5.969  1.00 30.00           C  
ATOM   3580  O   GLY F 239     -12.458 -10.505  -6.993  1.00 30.00           O  
ATOM   3581  H   GLY F 239     -13.766 -12.710  -4.163  1.00 30.00           H  
ATOM   3582  HA3 GLY F 239     -13.267 -12.937  -7.020  1.00 30.00           H  
ATOM   3583  HA2 GLY F 239     -11.792 -13.060  -6.106  1.00 30.00           H  
ATOM   3584  N   ALA F 240     -12.911 -10.534  -4.782  1.00 30.00           N  
ATOM   3585  CA  ALA F 240     -12.683  -9.105  -4.550  1.00 30.00           C  
ATOM   3586  C   ALA F 240     -11.182  -8.791  -4.424  1.00 30.00           C  
ATOM   3587  O   ALA F 240     -10.487  -9.442  -3.642  1.00 30.00           O  
ATOM   3588  CB  ALA F 240     -13.437  -8.647  -3.293  1.00 30.00           C  
ATOM   3589  H   ALA F 240     -13.087 -11.086  -3.954  1.00 30.00           H  
ATOM   3590  HA  ALA F 240     -13.099  -8.553  -5.391  1.00 30.00           H  
ATOM   3591  HB1 ALA F 240     -14.512  -8.788  -3.405  1.00 30.00           H  
ATOM   3592  HB2 ALA F 240     -13.113  -9.190  -2.406  1.00 30.00           H  
ATOM   3593  HB3 ALA F 240     -13.274  -7.586  -3.104  1.00 30.00           H  
ATOM   3594  N   ILE F 241     -10.722  -7.793  -5.194  1.00 30.00           N  
ATOM   3595  CA  ILE F 241      -9.349  -7.283  -5.184  1.00 30.00           C  
ATOM   3596  C   ILE F 241      -9.410  -5.744  -5.218  1.00 30.00           C  
ATOM   3597  O   ILE F 241     -10.199  -5.192  -5.983  1.00 30.00           O  
ATOM   3598  CB  ILE F 241      -8.515  -7.788  -6.409  1.00 30.00           C  
ATOM   3599  CG1 ILE F 241      -8.425  -9.335  -6.435  1.00 30.00           C  
ATOM   3600  CG2 ILE F 241      -7.093  -7.177  -6.466  1.00 30.00           C  
ATOM   3601  CD1 ILE F 241      -7.684  -9.932  -7.643  1.00 30.00           C  
ATOM   3602  H   ILE F 241     -11.358  -7.315  -5.820  1.00 30.00           H  
ATOM   3603  HA  ILE F 241      -8.845  -7.593  -4.270  1.00 30.00           H  
ATOM   3604  HB  ILE F 241      -9.038  -7.481  -7.314  1.00 30.00           H  
ATOM   3605 HG13 ILE F 241      -9.423  -9.771  -6.417  1.00 30.00           H  
ATOM   3606 HG12 ILE F 241      -7.935  -9.674  -5.523  1.00 30.00           H  
ATOM   3607 HG21 ILE F 241      -7.107  -6.095  -6.595  1.00 30.00           H  
ATOM   3608 HG22 ILE F 241      -6.538  -7.397  -5.554  1.00 30.00           H  
ATOM   3609 HG23 ILE F 241      -6.518  -7.566  -7.305  1.00 30.00           H  
ATOM   3610 HD11 ILE F 241      -8.102 -10.902  -7.915  1.00 30.00           H  
ATOM   3611 HD12 ILE F 241      -7.747  -9.291  -8.521  1.00 30.00           H  
ATOM   3612 HD13 ILE F 241      -6.628 -10.082  -7.418  1.00 30.00           H  
ATOM   3613  N   ILE F 242      -8.554  -5.083  -4.420  1.00 30.00           N  
ATOM   3614  CA  ILE F 242      -8.403  -3.628  -4.401  1.00 30.00           C  
ATOM   3615  C   ILE F 242      -6.924  -3.226  -4.240  1.00 30.00           C  
ATOM   3616  O   ILE F 242      -6.353  -3.405  -3.169  1.00 30.00           O  
ATOM   3617  CB  ILE F 242      -9.341  -2.914  -3.373  1.00 30.00           C  
ATOM   3618  CG1 ILE F 242      -9.068  -1.393  -3.233  1.00 30.00           C  
ATOM   3619  CG2 ILE F 242      -9.389  -3.575  -1.985  1.00 30.00           C  
ATOM   3620  CD1 ILE F 242     -10.251  -0.599  -2.656  1.00 30.00           C  
ATOM   3621  H   ILE F 242      -7.954  -5.599  -3.792  1.00 30.00           H  
ATOM   3622  HA  ILE F 242      -8.706  -3.264  -5.379  1.00 30.00           H  
ATOM   3623  HB  ILE F 242     -10.345  -3.017  -3.783  1.00 30.00           H  
ATOM   3624 HG13 ILE F 242      -8.811  -0.966  -4.203  1.00 30.00           H  
ATOM   3625 HG12 ILE F 242      -8.193  -1.229  -2.603  1.00 30.00           H  
ATOM   3626 HG21 ILE F 242     -10.137  -3.109  -1.345  1.00 30.00           H  
ATOM   3627 HG22 ILE F 242      -9.643  -4.633  -2.042  1.00 30.00           H  
ATOM   3628 HG23 ILE F 242      -8.432  -3.479  -1.485  1.00 30.00           H  
ATOM   3629 HD11 ILE F 242     -10.156   0.461  -2.891  1.00 30.00           H  
ATOM   3630 HD12 ILE F 242     -11.203  -0.941  -3.061  1.00 30.00           H  
ATOM   3631 HD13 ILE F 242     -10.295  -0.692  -1.571  1.00 30.00           H  
ATOM   3632  N   GLY F 243      -6.338  -2.694  -5.323  1.00 30.00           N  
ATOM   3633  CA  GLY F 243      -4.968  -2.182  -5.374  1.00 30.00           C  
ATOM   3634  C   GLY F 243      -4.987  -0.659  -5.584  1.00 30.00           C  
ATOM   3635  O   GLY F 243      -6.041  -0.023  -5.544  1.00 30.00           O  
ATOM   3636  H   GLY F 243      -6.891  -2.573  -6.162  1.00 30.00           H  
ATOM   3637  HA3 GLY F 243      -4.463  -2.647  -6.220  1.00 30.00           H  
ATOM   3638  HA2 GLY F 243      -4.388  -2.441  -4.491  1.00 30.00           H  
ATOM   3639  N   LEU F 244      -3.801  -0.095  -5.863  1.00 30.00           N  
ATOM   3640  CA  LEU F 244      -3.634   1.192  -6.551  1.00 30.00           C  
ATOM   3641  C   LEU F 244      -2.894   0.914  -7.872  1.00 30.00           C  
ATOM   3642  O   LEU F 244      -3.370   1.335  -8.925  1.00 30.00           O  
ATOM   3643  CB  LEU F 244      -2.889   2.239  -5.686  1.00 30.00           C  
ATOM   3644  CG  LEU F 244      -3.497   2.551  -4.297  1.00 30.00           C  
ATOM   3645  CD1 LEU F 244      -2.620   3.560  -3.535  1.00 30.00           C  
ATOM   3646  CD2 LEU F 244      -4.967   3.014  -4.320  1.00 30.00           C  
ATOM   3647  H   LEU F 244      -2.970  -0.668  -5.821  1.00 30.00           H  
ATOM   3648  HA  LEU F 244      -4.608   1.597  -6.828  1.00 30.00           H  
ATOM   3649  HB3 LEU F 244      -2.824   3.169  -6.254  1.00 30.00           H  
ATOM   3650  HB2 LEU F 244      -1.857   1.916  -5.540  1.00 30.00           H  
ATOM   3651  HG  LEU F 244      -3.485   1.625  -3.727  1.00 30.00           H  
ATOM   3652 HD11 LEU F 244      -2.422   4.450  -4.132  1.00 30.00           H  
ATOM   3653 HD12 LEU F 244      -3.097   3.884  -2.610  1.00 30.00           H  
ATOM   3654 HD13 LEU F 244      -1.659   3.121  -3.267  1.00 30.00           H  
ATOM   3655 HD21 LEU F 244      -5.387   3.036  -5.320  1.00 30.00           H  
ATOM   3656 HD22 LEU F 244      -5.591   2.342  -3.729  1.00 30.00           H  
ATOM   3657 HD23 LEU F 244      -5.087   4.014  -3.902  1.00 30.00           H  
ATOM   3658  N   MET F 245      -1.806   0.126  -7.797  1.00 30.00           N  
ATOM   3659  CA  MET F 245      -1.321  -0.717  -8.889  1.00 30.00           C  
ATOM   3660  C   MET F 245      -1.915  -2.123  -8.700  1.00 30.00           C  
ATOM   3661  O   MET F 245      -1.935  -2.626  -7.574  1.00 30.00           O  
ATOM   3662  CB  MET F 245       0.220  -0.795  -8.885  1.00 30.00           C  
ATOM   3663  CG  MET F 245       0.918   0.533  -9.202  1.00 30.00           C  
ATOM   3664  SD  MET F 245       2.686   0.371  -9.571  1.00 30.00           S  
ATOM   3665  CE  MET F 245       3.045   2.061 -10.118  1.00 30.00           C  
ATOM   3666  H   MET F 245      -1.453  -0.129  -6.883  1.00 30.00           H  
ATOM   3667  HA  MET F 245      -1.645  -0.317  -9.851  1.00 30.00           H  
ATOM   3668  HB3 MET F 245       0.543  -1.531  -9.621  1.00 30.00           H  
ATOM   3669  HB2 MET F 245       0.574  -1.161  -7.921  1.00 30.00           H  
ATOM   3670  HG3 MET F 245       0.812   1.212  -8.357  1.00 30.00           H  
ATOM   3671  HG2 MET F 245       0.437   1.004 -10.060  1.00 30.00           H  
ATOM   3672  HE1 MET F 245       2.488   2.294 -11.024  1.00 30.00           H  
ATOM   3673  HE2 MET F 245       2.773   2.780  -9.347  1.00 30.00           H  
ATOM   3674  HE3 MET F 245       4.106   2.175 -10.330  1.00 30.00           H  
ATOM   3675  N   VAL F 246      -2.370  -2.734  -9.803  1.00 30.00           N  
ATOM   3676  CA  VAL F 246      -2.983  -4.062  -9.807  1.00 30.00           C  
ATOM   3677  C   VAL F 246      -2.759  -4.721 -11.180  1.00 30.00           C  
ATOM   3678  O   VAL F 246      -3.435  -4.361 -12.140  1.00 30.00           O  
ATOM   3679  CB  VAL F 246      -4.490  -4.021  -9.392  1.00 30.00           C  
ATOM   3680  CG1 VAL F 246      -5.394  -3.104 -10.244  1.00 30.00           C  
ATOM   3681  CG2 VAL F 246      -5.120  -5.420  -9.291  1.00 30.00           C  
ATOM   3682  H   VAL F 246      -2.326  -2.261 -10.695  1.00 30.00           H  
ATOM   3683  HA  VAL F 246      -2.462  -4.669  -9.069  1.00 30.00           H  
ATOM   3684  HB  VAL F 246      -4.512  -3.608  -8.384  1.00 30.00           H  
ATOM   3685 HG11 VAL F 246      -5.580  -3.506 -11.239  1.00 30.00           H  
ATOM   3686 HG12 VAL F 246      -6.369  -2.987  -9.773  1.00 30.00           H  
ATOM   3687 HG13 VAL F 246      -4.969  -2.106 -10.359  1.00 30.00           H  
ATOM   3688 HG21 VAL F 246      -4.547  -6.054  -8.617  1.00 30.00           H  
ATOM   3689 HG22 VAL F 246      -6.134  -5.361  -8.895  1.00 30.00           H  
ATOM   3690 HG23 VAL F 246      -5.176  -5.917 -10.259  1.00 30.00           H  
ATOM   3691  N   GLY F 247      -1.769  -5.625 -11.268  1.00 30.00           N  
ATOM   3692  CA  GLY F 247      -1.313  -6.177 -12.543  1.00 30.00           C  
ATOM   3693  C   GLY F 247      -1.156  -7.694 -12.473  1.00 30.00           C  
ATOM   3694  O   GLY F 247      -0.784  -8.246 -11.438  1.00 30.00           O  
ATOM   3695  H   GLY F 247      -1.275  -5.919 -10.435  1.00 30.00           H  
ATOM   3696  HA3 GLY F 247      -0.353  -5.731 -12.803  1.00 30.00           H  
ATOM   3697  HA2 GLY F 247      -2.009  -5.945 -13.347  1.00 30.00           H  
ATOM   3698  N   GLY F 248      -1.408  -8.351 -13.619  1.00 30.00           N  
ATOM   3699  CA  GLY F 248      -1.268  -9.791 -13.850  1.00 30.00           C  
ATOM   3700  C   GLY F 248      -2.239 -10.669 -13.046  1.00 30.00           C  
ATOM   3701  O   GLY F 248      -2.042 -11.884 -13.012  1.00 30.00           O  
ATOM   3702  H   GLY F 248      -1.714  -7.808 -14.415  1.00 30.00           H  
ATOM   3703  HA3 GLY F 248      -0.248 -10.096 -13.617  1.00 30.00           H  
ATOM   3704  HA2 GLY F 248      -1.431  -9.985 -14.910  1.00 30.00           H  
ATOM   3705  N   VAL F 249      -3.243 -10.077 -12.376  1.00 30.00           N  
ATOM   3706  CA  VAL F 249      -4.103 -10.756 -11.409  1.00 30.00           C  
ATOM   3707  C   VAL F 249      -5.069 -11.749 -12.084  1.00 30.00           C  
ATOM   3708  O   VAL F 249      -5.703 -11.416 -13.085  1.00 30.00           O  
ATOM   3709  CB  VAL F 249      -4.888  -9.746 -10.528  1.00 30.00           C  
ATOM   3710  CG1 VAL F 249      -3.926  -8.802  -9.789  1.00 30.00           C  
ATOM   3711  CG2 VAL F 249      -5.973  -8.927 -11.255  1.00 30.00           C  
ATOM   3712  H   VAL F 249      -3.371  -9.078 -12.458  1.00 30.00           H  
ATOM   3713  HA  VAL F 249      -3.441 -11.318 -10.748  1.00 30.00           H  
ATOM   3714  HB  VAL F 249      -5.392 -10.332  -9.757  1.00 30.00           H  
ATOM   3715 HG11 VAL F 249      -3.062  -9.332  -9.388  1.00 30.00           H  
ATOM   3716 HG12 VAL F 249      -3.544  -8.021 -10.448  1.00 30.00           H  
ATOM   3717 HG13 VAL F 249      -4.434  -8.316  -8.957  1.00 30.00           H  
ATOM   3718 HG21 VAL F 249      -6.789  -9.553 -11.612  1.00 30.00           H  
ATOM   3719 HG22 VAL F 249      -6.416  -8.187 -10.588  1.00 30.00           H  
ATOM   3720 HG23 VAL F 249      -5.553  -8.394 -12.107  1.00 30.00           H  
ATOM   3721  N   VAL F 250      -5.112 -12.970 -11.537  1.00 30.00           N  
ATOM   3722  CA  VAL F 250      -5.818 -14.110 -12.109  1.00 30.00           C  
ATOM   3723  C   VAL F 250      -7.157 -14.304 -11.375  1.00 30.00           C  
ATOM   3724  O   VAL F 250      -7.179 -14.361 -10.144  1.00 30.00           O  
ATOM   3725  CB  VAL F 250      -4.979 -15.413 -11.982  1.00 30.00           C  
ATOM   3726  CG1 VAL F 250      -5.677 -16.653 -12.581  1.00 30.00           C  
ATOM   3727  CG2 VAL F 250      -3.577 -15.264 -12.604  1.00 30.00           C  
ATOM   3728  H   VAL F 250      -4.567 -13.162 -10.704  1.00 30.00           H  
ATOM   3729  HA  VAL F 250      -6.001 -13.931 -13.166  1.00 30.00           H  
ATOM   3730  HB  VAL F 250      -4.819 -15.609 -10.924  1.00 30.00           H  
ATOM   3731 HG11 VAL F 250      -5.034 -17.532 -12.518  1.00 30.00           H  
ATOM   3732 HG12 VAL F 250      -6.601 -16.903 -12.061  1.00 30.00           H  
ATOM   3733 HG13 VAL F 250      -5.919 -16.496 -13.633  1.00 30.00           H  
ATOM   3734 HG21 VAL F 250      -3.632 -15.026 -13.665  1.00 30.00           H  
ATOM   3735 HG22 VAL F 250      -2.999 -14.478 -12.116  1.00 30.00           H  
ATOM   3736 HG23 VAL F 250      -3.003 -16.185 -12.502  1.00 30.00           H  
ATOM   3737  N   ILE F 251      -8.243 -14.407 -12.155  1.00 30.00           N  
ATOM   3738  CA  ILE F 251      -9.609 -14.593 -11.667  1.00 30.00           C  
ATOM   3739  C   ILE F 251     -10.359 -15.617 -12.539  1.00 30.00           C  
ATOM   3740  O   ILE F 251      -9.990 -15.832 -13.693  1.00 30.00           O  
ATOM   3741  CB  ILE F 251     -10.406 -13.251 -11.651  1.00 30.00           C  
ATOM   3742  CG1 ILE F 251     -10.471 -12.527 -13.023  1.00 30.00           C  
ATOM   3743  CG2 ILE F 251      -9.882 -12.319 -10.539  1.00 30.00           C  
ATOM   3744  CD1 ILE F 251     -11.573 -11.462 -13.117  1.00 30.00           C  
ATOM   3745  H   ILE F 251      -8.138 -14.368 -13.161  1.00 30.00           H  
ATOM   3746  HA  ILE F 251      -9.582 -15.005 -10.656  1.00 30.00           H  
ATOM   3747  HB  ILE F 251     -11.434 -13.492 -11.374  1.00 30.00           H  
ATOM   3748 HG13 ILE F 251     -10.653 -13.240 -13.825  1.00 30.00           H  
ATOM   3749 HG12 ILE F 251      -9.505 -12.075 -13.248  1.00 30.00           H  
ATOM   3750 HG21 ILE F 251     -10.516 -11.445 -10.403  1.00 30.00           H  
ATOM   3751 HG22 ILE F 251      -9.842 -12.836  -9.579  1.00 30.00           H  
ATOM   3752 HG23 ILE F 251      -8.876 -11.959 -10.760  1.00 30.00           H  
ATOM   3753 HD11 ILE F 251     -11.522 -10.935 -14.069  1.00 30.00           H  
ATOM   3754 HD12 ILE F 251     -12.563 -11.913 -13.040  1.00 30.00           H  
ATOM   3755 HD13 ILE F 251     -11.484 -10.712 -12.334  1.00 30.00           H  
ATOM   3756  N   ALA F 252     -11.407 -16.223 -11.957  1.00 30.00           N  
ATOM   3757  CA  ALA F 252     -12.281 -17.198 -12.611  1.00 30.00           C  
ATOM   3758  C   ALA F 252     -13.490 -16.518 -13.294  1.00 30.00           C  
ATOM   3759  O   ALA F 252     -13.068 -15.688 -14.293  1.00 30.00           O  
ATOM   3760  OXT ALA F 252     -14.648 -16.724 -12.995  1.00 30.00           O  
ATOM   3761  CB  ALA F 252     -12.703 -18.242 -11.560  1.00 30.00           C  
ATOM   3762  H   ALA F 252     -11.638 -15.997 -11.001  1.00 30.00           H  
ATOM   3763  HA  ALA F 252     -11.730 -17.734 -13.386  1.00 30.00           H  
ATOM   3765  HB1 ALA F 252     -13.244 -17.782 -10.732  1.00 30.00           H  
ATOM   3766  HB2 ALA F 252     -13.344 -19.009 -11.995  1.00 30.00           H  
ATOM   3767  HB3 ALA F 252     -11.831 -18.748 -11.143  1.00 30.00           H  
TER    3768      ALA F 252
ATOM   3769  N   ASP G 253     -22.011  21.666 -19.102  1.00110.00           N  
ATOM   3770  CA  ASP G 253     -20.830  21.610 -19.983  1.00110.00           C  
ATOM   3771  C   ASP G 253     -19.586  21.351 -19.096  1.00110.00           C  
ATOM   3772  O   ASP G 253     -18.937  20.317 -19.261  1.00110.00           O  
ATOM   3773  CB  ASP G 253     -20.737  22.846 -20.929  1.00110.00           C  
ATOM   3774  CG  ASP G 253     -19.479  23.007 -21.811  1.00110.00           C  
ATOM   3775  OD1 ASP G 253     -19.264  24.153 -22.264  1.00110.00           O  
ATOM   3776  OD2 ASP G 253     -18.823  21.988 -22.129  1.00110.00           O1-
ATOM   3777  H1  ASP G 253     -21.951  21.001 -18.343  1.00110.00           H  
ATOM   3778  H2  ASP G 253     -22.147  22.585 -18.707  1.00110.00           H  
ATOM   3779  HA  ASP G 253     -20.941  20.731 -20.622  1.00110.00           H  
ATOM   3780  HB3 ASP G 253     -20.847  23.755 -20.333  1.00110.00           H  
ATOM   3781  HB2 ASP G 253     -21.596  22.834 -21.601  1.00110.00           H  
ATOM   3782  N   ALA G 254     -19.259  22.304 -18.203  1.00110.00           N  
ATOM   3783  CA  ALA G 254     -18.113  22.235 -17.297  1.00110.00           C  
ATOM   3784  C   ALA G 254     -18.259  21.119 -16.251  1.00110.00           C  
ATOM   3785  O   ALA G 254     -19.328  20.976 -15.655  1.00110.00           O  
ATOM   3786  CB  ALA G 254     -17.939  23.597 -16.608  1.00110.00           C  
ATOM   3787  H   ALA G 254     -19.830  23.133 -18.134  1.00110.00           H  
ATOM   3788  HA  ALA G 254     -17.223  22.040 -17.899  1.00110.00           H  
ATOM   3789  HB1 ALA G 254     -18.816  23.861 -16.015  1.00110.00           H  
ATOM   3790  HB2 ALA G 254     -17.076  23.594 -15.941  1.00110.00           H  
ATOM   3791  HB3 ALA G 254     -17.782  24.389 -17.341  1.00110.00           H  
ATOM   3792  N   GLU G 255     -17.160  20.381 -16.034  1.00110.00           N  
ATOM   3793  CA  GLU G 255     -17.027  19.308 -15.049  1.00110.00           C  
ATOM   3794  C   GLU G 255     -16.728  19.899 -13.658  1.00110.00           C  
ATOM   3795  O   GLU G 255     -15.622  19.756 -13.135  1.00110.00           O  
ATOM   3796  CB  GLU G 255     -15.969  18.280 -15.526  1.00110.00           C  
ATOM   3797  CG  GLU G 255     -16.388  17.445 -16.766  1.00110.00           C  
ATOM   3798  CD  GLU G 255     -16.259  18.103 -18.155  1.00110.00           C  
ATOM   3799  OE1 GLU G 255     -16.900  17.570 -19.087  1.00110.00           O  
ATOM   3800  OE2 GLU G 255     -15.527  19.110 -18.298  1.00110.00           O1-
ATOM   3801  H   GLU G 255     -16.340  20.543 -16.602  1.00110.00           H  
ATOM   3802  HA  GLU G 255     -17.979  18.780 -14.967  1.00110.00           H  
ATOM   3803  HB3 GLU G 255     -15.766  17.582 -14.713  1.00110.00           H  
ATOM   3804  HB2 GLU G 255     -15.016  18.779 -15.707  1.00110.00           H  
ATOM   3805  HG3 GLU G 255     -17.411  17.091 -16.630  1.00110.00           H  
ATOM   3806  HG2 GLU G 255     -15.770  16.547 -16.794  1.00110.00           H  
ATOM   3807  N   PHE G 256     -17.744  20.579 -13.111  1.00110.00           N  
ATOM   3808  CA  PHE G 256     -17.763  21.258 -11.822  1.00110.00           C  
ATOM   3809  C   PHE G 256     -19.219  21.601 -11.474  1.00110.00           C  
ATOM   3810  O   PHE G 256     -20.000  21.927 -12.369  1.00110.00           O  
ATOM   3811  CB  PHE G 256     -16.830  22.496 -11.826  1.00110.00           C  
ATOM   3812  CG  PHE G 256     -16.933  23.392 -10.601  1.00110.00           C  
ATOM   3813  CD1 PHE G 256     -16.336  22.996  -9.385  1.00110.00           C  
ATOM   3814  CD2 PHE G 256     -17.779  24.524 -10.612  1.00110.00           C  
ATOM   3815  CE1 PHE G 256     -16.544  23.744  -8.234  1.00110.00           C  
ATOM   3816  CE2 PHE G 256     -17.973  25.259  -9.450  1.00110.00           C  
ATOM   3817  CZ  PHE G 256     -17.354  24.872  -8.268  1.00110.00           C  
ATOM   3818  H   PHE G 256     -18.604  20.659 -13.639  1.00110.00           H  
ATOM   3819  HA  PHE G 256     -17.401  20.556 -11.070  1.00110.00           H  
ATOM   3820  HB3 PHE G 256     -17.013  23.098 -12.717  1.00110.00           H  
ATOM   3821  HB2 PHE G 256     -15.794  22.163 -11.898  1.00110.00           H  
ATOM   3822  HD1 PHE G 256     -15.727  22.104  -9.344  1.00110.00           H  
ATOM   3823  HD2 PHE G 256     -18.287  24.814 -11.519  1.00110.00           H  
ATOM   3824  HE1 PHE G 256     -16.088  23.441  -7.304  1.00110.00           H  
ATOM   3825  HE2 PHE G 256     -18.616  26.126  -9.460  1.00110.00           H  
ATOM   3826  HZ  PHE G 256     -17.515  25.442  -7.364  1.00110.00           H  
ATOM   3827  N   ARG G 257     -19.546  21.533 -10.176  1.00110.00           N  
ATOM   3828  CA  ARG G 257     -20.865  21.849  -9.629  1.00110.00           C  
ATOM   3829  C   ARG G 257     -20.704  22.574  -8.284  1.00110.00           C  
ATOM   3830  O   ARG G 257     -19.712  22.347  -7.586  1.00110.00           O  
ATOM   3831  CB  ARG G 257     -21.685  20.549  -9.456  1.00110.00           C  
ATOM   3832  CG  ARG G 257     -21.919  19.744 -10.752  1.00110.00           C  
ATOM   3833  CD  ARG G 257     -22.905  18.575 -10.590  1.00110.00           C  
ATOM   3834  NE  ARG G 257     -24.319  18.996 -10.550  1.00110.00           N  
ATOM   3835  CZ  ARG G 257     -25.343  18.536 -11.294  1.00110.00           C  
ATOM   3836  NH1 ARG G 257     -25.183  17.602 -12.244  1.00110.00           N  
ATOM   3837  NH2 ARG G 257     -26.570  19.025 -11.072  1.00110.00           N1+
ATOM   3838  H   ARG G 257     -18.840  21.296  -9.493  1.00110.00           H  
ATOM   3839  HA  ARG G 257     -21.397  22.521 -10.305  1.00110.00           H  
ATOM   3840  HB3 ARG G 257     -22.643  20.798  -9.006  1.00110.00           H  
ATOM   3841  HB2 ARG G 257     -21.180  19.897  -8.742  1.00110.00           H  
ATOM   3842  HG3 ARG G 257     -20.990  19.379 -11.188  1.00110.00           H  
ATOM   3843  HG2 ARG G 257     -22.332  20.446 -11.479  1.00110.00           H  
ATOM   3844  HD3 ARG G 257     -22.764  18.179  -9.587  1.00110.00           H  
ATOM   3845  HD2 ARG G 257     -22.679  17.750 -11.266  1.00110.00           H  
ATOM   3846  HE  ARG G 257     -24.532  19.714  -9.866  1.00110.00           H  
ATOM   3847 HH12 ARG G 257     -25.970  17.265 -12.780  1.00110.00           H  
ATOM   3848 HH11 ARG G 257     -24.266  17.218 -12.419  1.00110.00           H  
ATOM   3849 HH22 ARG G 257     -27.366  18.673 -11.583  1.00110.00           H  
ATOM   3850 HH21 ARG G 257     -26.719  19.720 -10.347  1.00110.00           H  
ATOM   3851  N   HIS G 258     -21.708  23.395  -7.927  1.00110.00           N  
ATOM   3852  CA  HIS G 258     -21.802  24.046  -6.614  1.00110.00           C  
ATOM   3853  C   HIS G 258     -23.243  24.127  -6.069  1.00110.00           C  
ATOM   3854  O   HIS G 258     -23.468  24.841  -5.093  1.00110.00           O  
ATOM   3855  CB  HIS G 258     -21.029  25.385  -6.576  1.00110.00           C  
ATOM   3856  CG  HIS G 258     -21.692  26.574  -7.229  1.00110.00           C  
ATOM   3857  ND1 HIS G 258     -21.747  26.756  -8.599  1.00110.00           N  
ATOM   3858  CD2 HIS G 258     -22.314  27.677  -6.683  1.00110.00           C  
ATOM   3859  CE1 HIS G 258     -22.378  27.914  -8.817  1.00110.00           C  
ATOM   3860  NE2 HIS G 258     -22.754  28.527  -7.700  1.00110.00           N  
ATOM   3861  H   HIS G 258     -22.485  23.542  -8.554  1.00110.00           H  
ATOM   3862  HA  HIS G 258     -21.303  23.387  -5.900  1.00110.00           H  
ATOM   3863  HB3 HIS G 258     -20.042  25.257  -7.021  1.00110.00           H  
ATOM   3864  HB2 HIS G 258     -20.838  25.653  -5.536  1.00110.00           H  
ATOM   3865  HD1 HIS G 258     -21.374  26.135  -9.303  1.00110.00           H  
ATOM   3866  HD2 HIS G 258     -22.477  27.923  -5.644  1.00110.00           H  
ATOM   3867  HE1 HIS G 258     -22.564  28.310  -9.804  1.00110.00           H  
ATOM   3868  N   ASP G 259     -24.174  23.343  -6.644  1.00110.00           N  
ATOM   3869  CA  ASP G 259     -25.418  22.919  -5.982  1.00110.00           C  
ATOM   3870  C   ASP G 259     -25.127  21.734  -5.033  1.00110.00           C  
ATOM   3871  O   ASP G 259     -25.672  21.673  -3.932  1.00110.00           O  
ATOM   3872  CB  ASP G 259     -26.578  22.571  -6.964  1.00110.00           C  
ATOM   3873  CG  ASP G 259     -26.338  21.570  -8.119  1.00110.00           C  
ATOM   3874  OD1 ASP G 259     -25.177  21.204  -8.405  1.00110.00           O  
ATOM   3875  OD2 ASP G 259     -27.347  21.222  -8.769  1.00110.00           O1-
ATOM   3876  H   ASP G 259     -23.930  22.804  -7.463  1.00110.00           H  
ATOM   3877  HA  ASP G 259     -25.773  23.744  -5.362  1.00110.00           H  
ATOM   3878  HB3 ASP G 259     -26.898  23.502  -7.433  1.00110.00           H  
ATOM   3879  HB2 ASP G 259     -27.441  22.231  -6.388  1.00110.00           H  
ATOM   3880  N   SER G 260     -24.225  20.854  -5.489  1.00110.00           N  
ATOM   3881  CA  SER G 260     -23.653  19.698  -4.815  1.00110.00           C  
ATOM   3882  C   SER G 260     -22.144  19.709  -5.103  1.00110.00           C  
ATOM   3883  O   SER G 260     -21.733  20.174  -6.168  1.00110.00           O  
ATOM   3884  CB  SER G 260     -24.365  18.432  -5.336  1.00110.00           C  
ATOM   3885  OG  SER G 260     -24.165  18.238  -6.725  1.00110.00           O  
ATOM   3886  H   SER G 260     -23.842  21.018  -6.410  1.00110.00           H  
ATOM   3887  HA  SER G 260     -23.808  19.783  -3.738  1.00110.00           H  
ATOM   3888  HB3 SER G 260     -25.436  18.498  -5.146  1.00110.00           H  
ATOM   3889  HB2 SER G 260     -24.001  17.550  -4.808  1.00110.00           H  
ATOM   3890  HG  SER G 260     -24.585  18.969  -7.188  1.00110.00           H  
ATOM   3891  N   GLY G 261     -21.339  19.228  -4.143  1.00110.00           N  
ATOM   3892  CA  GLY G 261     -19.881  19.324  -4.220  1.00110.00           C  
ATOM   3893  C   GLY G 261     -19.328  18.303  -5.222  1.00110.00           C  
ATOM   3894  O   GLY G 261     -19.759  17.150  -5.246  1.00110.00           O  
ATOM   3895  H   GLY G 261     -21.737  18.846  -3.296  1.00110.00           H  
ATOM   3896  HA3 GLY G 261     -19.457  19.149  -3.234  1.00110.00           H  
ATOM   3897  HA2 GLY G 261     -19.588  20.337  -4.504  1.00110.00           H  
ATOM   3898  N   TYR G 262     -18.352  18.742  -6.031  1.00110.00           N  
ATOM   3899  CA  TYR G 262     -17.705  17.933  -7.065  1.00110.00           C  
ATOM   3900  C   TYR G 262     -16.388  17.323  -6.535  1.00110.00           C  
ATOM   3901  O   TYR G 262     -16.122  17.380  -5.333  1.00110.00           O  
ATOM   3902  CB  TYR G 262     -17.521  18.817  -8.325  1.00110.00           C  
ATOM   3903  CG  TYR G 262     -17.484  18.047  -9.635  1.00110.00           C  
ATOM   3904  CD1 TYR G 262     -16.267  17.829 -10.315  1.00110.00           C  
ATOM   3905  CD2 TYR G 262     -18.683  17.530 -10.171  1.00110.00           C  
ATOM   3906  CE1 TYR G 262     -16.244  17.063 -11.497  1.00110.00           C  
ATOM   3907  CE2 TYR G 262     -18.663  16.780 -11.362  1.00110.00           C  
ATOM   3908  CZ  TYR G 262     -17.442  16.538 -12.021  1.00110.00           C  
ATOM   3909  OH  TYR G 262     -17.421  15.798 -13.166  1.00110.00           O  
ATOM   3910  H   TYR G 262     -18.036  19.698  -5.952  1.00110.00           H  
ATOM   3911  HA  TYR G 262     -18.350  17.095  -7.332  1.00110.00           H  
ATOM   3912  HB3 TYR G 262     -16.647  19.463  -8.231  1.00110.00           H  
ATOM   3913  HB2 TYR G 262     -18.372  19.495  -8.412  1.00110.00           H  
ATOM   3914  HD1 TYR G 262     -15.344  18.230  -9.923  1.00110.00           H  
ATOM   3915  HD2 TYR G 262     -19.620  17.702  -9.662  1.00110.00           H  
ATOM   3916  HE1 TYR G 262     -15.305  16.886 -12.000  1.00110.00           H  
ATOM   3917  HE2 TYR G 262     -19.583  16.381 -11.763  1.00110.00           H  
ATOM   3918  HH  TYR G 262     -16.532  15.639 -13.495  1.00110.00           H  
ATOM   3919  N   GLU G 263     -15.586  16.747  -7.447  1.00 30.00           N  
ATOM   3920  CA  GLU G 263     -14.277  16.118  -7.217  1.00 30.00           C  
ATOM   3921  C   GLU G 263     -13.217  17.004  -6.528  1.00 30.00           C  
ATOM   3922  O   GLU G 263     -12.265  16.461  -5.975  1.00 30.00           O  
ATOM   3923  CB  GLU G 263     -13.725  15.606  -8.565  1.00 30.00           C  
ATOM   3924  CG  GLU G 263     -14.600  14.519  -9.234  1.00 30.00           C  
ATOM   3925  CD  GLU G 263     -14.088  14.009 -10.594  1.00 30.00           C  
ATOM   3926  OE1 GLU G 263     -13.195  14.652 -11.194  1.00 30.00           O  
ATOM   3927  OE2 GLU G 263     -14.621  12.965 -11.029  1.00 30.00           O1-
ATOM   3928  H   GLU G 263     -15.896  16.729  -8.409  1.00 30.00           H  
ATOM   3929  HA  GLU G 263     -14.442  15.257  -6.567  1.00 30.00           H  
ATOM   3930  HB3 GLU G 263     -12.718  15.210  -8.424  1.00 30.00           H  
ATOM   3931  HB2 GLU G 263     -13.621  16.457  -9.242  1.00 30.00           H  
ATOM   3932  HG3 GLU G 263     -15.612  14.894  -9.389  1.00 30.00           H  
ATOM   3933  HG2 GLU G 263     -14.690  13.670  -8.555  1.00 30.00           H  
ATOM   3934  N   VAL G 264     -13.387  18.334  -6.564  1.00 30.00           N  
ATOM   3935  CA  VAL G 264     -12.515  19.305  -5.899  1.00 30.00           C  
ATOM   3936  C   VAL G 264     -12.834  19.499  -4.397  1.00 30.00           C  
ATOM   3937  O   VAL G 264     -11.999  20.056  -3.685  1.00 30.00           O  
ATOM   3938  CB  VAL G 264     -12.611  20.691  -6.599  1.00 30.00           C  
ATOM   3939  CG1 VAL G 264     -12.102  20.620  -8.049  1.00 30.00           C  
ATOM   3940  CG2 VAL G 264     -14.007  21.348  -6.543  1.00 30.00           C  
ATOM   3941  H   VAL G 264     -14.186  18.716  -7.049  1.00 30.00           H  
ATOM   3942  HA  VAL G 264     -11.482  18.957  -5.967  1.00 30.00           H  
ATOM   3943  HB  VAL G 264     -11.930  21.368  -6.080  1.00 30.00           H  
ATOM   3944 HG11 VAL G 264     -12.734  19.982  -8.667  1.00 30.00           H  
ATOM   3945 HG12 VAL G 264     -12.085  21.609  -8.509  1.00 30.00           H  
ATOM   3946 HG13 VAL G 264     -11.088  20.223  -8.090  1.00 30.00           H  
ATOM   3947 HG21 VAL G 264     -14.768  20.721  -7.009  1.00 30.00           H  
ATOM   3948 HG22 VAL G 264     -14.326  21.557  -5.522  1.00 30.00           H  
ATOM   3949 HG23 VAL G 264     -14.001  22.301  -7.072  1.00 30.00           H  
ATOM   3950  N   HIS G 265     -14.024  19.055  -3.954  1.00 30.00           N  
ATOM   3951  CA  HIS G 265     -14.565  19.276  -2.611  1.00 30.00           C  
ATOM   3952  C   HIS G 265     -14.594  17.982  -1.772  1.00 30.00           C  
ATOM   3953  O   HIS G 265     -14.564  18.074  -0.546  1.00 30.00           O  
ATOM   3954  CB  HIS G 265     -15.978  19.885  -2.775  1.00 30.00           C  
ATOM   3955  CG  HIS G 265     -16.503  20.656  -1.587  1.00 30.00           C  
ATOM   3956  ND1 HIS G 265     -16.998  20.050  -0.446  1.00 30.00           N  
ATOM   3957  CD2 HIS G 265     -16.639  22.010  -1.371  1.00 30.00           C  
ATOM   3958  CE1 HIS G 265     -17.387  21.021   0.383  1.00 30.00           C  
ATOM   3959  NE2 HIS G 265     -17.197  22.238  -0.110  1.00 30.00           N  
ATOM   3960  H   HIS G 265     -14.642  18.584  -4.602  1.00 30.00           H  
ATOM   3961  HA  HIS G 265     -13.942  20.002  -2.085  1.00 30.00           H  
ATOM   3962  HB3 HIS G 265     -16.702  19.108  -3.031  1.00 30.00           H  
ATOM   3963  HB2 HIS G 265     -15.985  20.577  -3.619  1.00 30.00           H  
ATOM   3964  HD1 HIS G 265     -17.070  19.056  -0.277  1.00 30.00           H  
ATOM   3965  HD2 HIS G 265     -16.381  22.833  -2.021  1.00 30.00           H  
ATOM   3966  HE1 HIS G 265     -17.816  20.832   1.356  1.00 30.00           H  
ATOM   3967  N   HIS G 266     -14.655  16.814  -2.437  1.00 30.00           N  
ATOM   3968  CA  HIS G 266     -14.795  15.479  -1.844  1.00 30.00           C  
ATOM   3969  C   HIS G 266     -14.662  14.450  -2.980  1.00 30.00           C  
ATOM   3970  O   HIS G 266     -15.205  14.683  -4.060  1.00 30.00           O  
ATOM   3971  CB  HIS G 266     -16.182  15.366  -1.165  1.00 30.00           C  
ATOM   3972  CG  HIS G 266     -16.462  14.161  -0.302  1.00 30.00           C  
ATOM   3973  ND1 HIS G 266     -15.716  13.838   0.819  1.00 30.00           N  
ATOM   3974  CD2 HIS G 266     -17.471  13.224  -0.356  1.00 30.00           C  
ATOM   3975  CE1 HIS G 266     -16.296  12.774   1.382  1.00 30.00           C  
ATOM   3976  NE2 HIS G 266     -17.368  12.349   0.727  1.00 30.00           N  
ATOM   3977  H   HIS G 266     -14.675  16.829  -3.447  1.00 30.00           H  
ATOM   3978  HA  HIS G 266     -13.999  15.337  -1.111  1.00 30.00           H  
ATOM   3979  HB3 HIS G 266     -16.946  15.383  -1.940  1.00 30.00           H  
ATOM   3980  HB2 HIS G 266     -16.377  16.231  -0.532  1.00 30.00           H  
ATOM   3981  HD1 HIS G 266     -14.916  14.341   1.176  1.00 30.00           H  
ATOM   3982  HD2 HIS G 266     -18.278  13.132  -1.068  1.00 30.00           H  
ATOM   3983  HE1 HIS G 266     -15.947  12.316   2.295  1.00 30.00           H  
ATOM   3984  N   GLN G 267     -13.975  13.326  -2.717  1.00 30.00           N  
ATOM   3985  CA  GLN G 267     -13.789  12.233  -3.676  1.00 30.00           C  
ATOM   3986  C   GLN G 267     -14.248  10.900  -3.073  1.00 30.00           C  
ATOM   3987  O   GLN G 267     -13.430  10.010  -2.836  1.00 30.00           O  
ATOM   3988  CB  GLN G 267     -12.333  12.192  -4.195  1.00 30.00           C  
ATOM   3989  CG  GLN G 267     -11.999  13.366  -5.132  1.00 30.00           C  
ATOM   3990  CD  GLN G 267     -10.619  13.259  -5.790  1.00 30.00           C  
ATOM   3991  OE1 GLN G 267     -10.051  12.176  -5.916  1.00 30.00           O  
ATOM   3992  NE2 GLN G 267     -10.079  14.395  -6.233  1.00 30.00           N  
ATOM   3993  H   GLN G 267     -13.538  13.197  -1.814  1.00 30.00           H  
ATOM   3994  HA  GLN G 267     -14.432  12.379  -4.547  1.00 30.00           H  
ATOM   3995  HB3 GLN G 267     -12.179  11.259  -4.740  1.00 30.00           H  
ATOM   3996  HB2 GLN G 267     -11.633  12.179  -3.358  1.00 30.00           H  
ATOM   3997  HG3 GLN G 267     -12.057  14.296  -4.569  1.00 30.00           H  
ATOM   3998  HG2 GLN G 267     -12.742  13.431  -5.927  1.00 30.00           H  
ATOM   3999 HE22 GLN G 267      -9.176  14.393  -6.684  1.00 30.00           H  
ATOM   4000 HE21 GLN G 267     -10.574  15.269  -6.109  1.00 30.00           H  
ATOM   4001  N   LYS G 268     -15.569  10.780  -2.865  1.00 30.00           N  
ATOM   4002  CA  LYS G 268     -16.216   9.516  -2.519  1.00 30.00           C  
ATOM   4003  C   LYS G 268     -16.292   8.592  -3.742  1.00 30.00           C  
ATOM   4004  O   LYS G 268     -16.703   9.030  -4.816  1.00 30.00           O  
ATOM   4005  CB  LYS G 268     -17.587   9.793  -1.876  1.00 30.00           C  
ATOM   4006  CG  LYS G 268     -18.364   8.531  -1.466  1.00 30.00           C  
ATOM   4007  CD  LYS G 268     -19.578   8.846  -0.580  1.00 30.00           C  
ATOM   4008  CE  LYS G 268     -20.375   7.579  -0.245  1.00 30.00           C  
ATOM   4009  NZ  LYS G 268     -21.463   7.842   0.710  1.00 30.00           N1+
ATOM   4010  H   LYS G 268     -16.182  11.555  -3.074  1.00 30.00           H  
ATOM   4011  HA  LYS G 268     -15.599   9.021  -1.774  1.00 30.00           H  
ATOM   4012  HB3 LYS G 268     -18.199  10.403  -2.542  1.00 30.00           H  
ATOM   4013  HB2 LYS G 268     -17.416  10.390  -0.984  1.00 30.00           H  
ATOM   4014  HG3 LYS G 268     -17.697   7.851  -0.933  1.00 30.00           H  
ATOM   4015  HG2 LYS G 268     -18.698   7.998  -2.357  1.00 30.00           H  
ATOM   4016  HD3 LYS G 268     -20.221   9.569  -1.084  1.00 30.00           H  
ATOM   4017  HD2 LYS G 268     -19.235   9.326   0.338  1.00 30.00           H  
ATOM   4018  HE3 LYS G 268     -19.715   6.823   0.180  1.00 30.00           H  
ATOM   4019  HE2 LYS G 268     -20.808   7.159  -1.151  1.00 30.00           H  
ATOM   4020  HZ1 LYS G 268     -22.133   8.490   0.319  1.00 30.00           H  
ATOM   4021  HZ2 LYS G 268     -21.926   6.969   0.923  1.00 30.00           H  
ATOM   4022  HZ3 LYS G 268     -21.082   8.217   1.568  1.00 30.00           H  
ATOM   4023  N   LEU G 269     -15.884   7.334  -3.532  1.00 30.00           N  
ATOM   4024  CA  LEU G 269     -15.803   6.302  -4.553  1.00 30.00           C  
ATOM   4025  C   LEU G 269     -16.402   5.031  -3.945  1.00 30.00           C  
ATOM   4026  O   LEU G 269     -15.742   4.384  -3.138  1.00 30.00           O  
ATOM   4027  CB  LEU G 269     -14.323   6.165  -4.996  1.00 30.00           C  
ATOM   4028  CG  LEU G 269     -14.077   5.447  -6.342  1.00 30.00           C  
ATOM   4029  CD1 LEU G 269     -12.592   5.547  -6.754  1.00 30.00           C  
ATOM   4030  CD2 LEU G 269     -14.563   3.988  -6.370  1.00 30.00           C  
ATOM   4031  H   LEU G 269     -15.563   7.062  -2.611  1.00 30.00           H  
ATOM   4032  HA  LEU G 269     -16.402   6.589  -5.414  1.00 30.00           H  
ATOM   4033  HB3 LEU G 269     -13.734   5.693  -4.212  1.00 30.00           H  
ATOM   4034  HB2 LEU G 269     -13.913   7.172  -5.095  1.00 30.00           H  
ATOM   4035  HG  LEU G 269     -14.645   5.981  -7.102  1.00 30.00           H  
ATOM   4036 HD11 LEU G 269     -12.494   6.003  -7.740  1.00 30.00           H  
ATOM   4037 HD12 LEU G 269     -12.010   6.155  -6.061  1.00 30.00           H  
ATOM   4038 HD13 LEU G 269     -12.110   4.570  -6.797  1.00 30.00           H  
ATOM   4039 HD21 LEU G 269     -14.295   3.454  -5.458  1.00 30.00           H  
ATOM   4040 HD22 LEU G 269     -15.645   3.939  -6.487  1.00 30.00           H  
ATOM   4041 HD23 LEU G 269     -14.140   3.447  -7.214  1.00 30.00           H  
ATOM   4042  N   VAL G 270     -17.643   4.709  -4.334  1.00 30.00           N  
ATOM   4043  CA  VAL G 270     -18.354   3.503  -3.918  1.00 30.00           C  
ATOM   4044  C   VAL G 270     -18.306   2.469  -5.053  1.00 30.00           C  
ATOM   4045  O   VAL G 270     -18.690   2.780  -6.180  1.00 30.00           O  
ATOM   4046  CB  VAL G 270     -19.844   3.805  -3.583  1.00 30.00           C  
ATOM   4047  CG1 VAL G 270     -20.724   2.552  -3.382  1.00 30.00           C  
ATOM   4048  CG2 VAL G 270     -19.959   4.709  -2.344  1.00 30.00           C  
ATOM   4049  H   VAL G 270     -18.107   5.276  -5.032  1.00 30.00           H  
ATOM   4050  HA  VAL G 270     -17.895   3.079  -3.025  1.00 30.00           H  
ATOM   4051  HB  VAL G 270     -20.268   4.365  -4.417  1.00 30.00           H  
ATOM   4052 HG11 VAL G 270     -21.705   2.818  -2.988  1.00 30.00           H  
ATOM   4053 HG12 VAL G 270     -20.896   2.017  -4.316  1.00 30.00           H  
ATOM   4054 HG13 VAL G 270     -20.265   1.854  -2.682  1.00 30.00           H  
ATOM   4055 HG21 VAL G 270     -20.998   4.975  -2.150  1.00 30.00           H  
ATOM   4056 HG22 VAL G 270     -19.576   4.214  -1.451  1.00 30.00           H  
ATOM   4057 HG23 VAL G 270     -19.403   5.637  -2.474  1.00 30.00           H  
ATOM   4058  N   PHE G 271     -17.891   1.245  -4.702  1.00 30.00           N  
ATOM   4059  CA  PHE G 271     -17.972   0.057  -5.545  1.00 30.00           C  
ATOM   4060  C   PHE G 271     -18.916  -0.915  -4.823  1.00 30.00           C  
ATOM   4061  O   PHE G 271     -18.665  -1.236  -3.666  1.00 30.00           O  
ATOM   4062  CB  PHE G 271     -16.535  -0.473  -5.762  1.00 30.00           C  
ATOM   4063  CG  PHE G 271     -16.304  -1.663  -6.687  1.00 30.00           C  
ATOM   4064  CD1 PHE G 271     -15.053  -2.316  -6.638  1.00 30.00           C  
ATOM   4065  CD2 PHE G 271     -17.202  -2.004  -7.724  1.00 30.00           C  
ATOM   4066  CE1 PHE G 271     -14.742  -3.315  -7.550  1.00 30.00           C  
ATOM   4067  CE2 PHE G 271     -16.874  -3.011  -8.624  1.00 30.00           C  
ATOM   4068  CZ  PHE G 271     -15.652  -3.665  -8.537  1.00 30.00           C  
ATOM   4069  H   PHE G 271     -17.573   1.087  -3.755  1.00 30.00           H  
ATOM   4070  HA  PHE G 271     -18.403   0.314  -6.511  1.00 30.00           H  
ATOM   4071  HB3 PHE G 271     -16.085  -0.708  -4.795  1.00 30.00           H  
ATOM   4072  HB2 PHE G 271     -15.937   0.344  -6.170  1.00 30.00           H  
ATOM   4073  HD1 PHE G 271     -14.326  -2.037  -5.890  1.00 30.00           H  
ATOM   4074  HD2 PHE G 271     -18.147  -1.495  -7.835  1.00 30.00           H  
ATOM   4075  HE1 PHE G 271     -13.785  -3.815  -7.496  1.00 30.00           H  
ATOM   4076  HE2 PHE G 271     -17.566  -3.283  -9.405  1.00 30.00           H  
ATOM   4077  HZ  PHE G 271     -15.403  -4.438  -9.248  1.00 30.00           H  
ATOM   4078  N   PHE G 272     -20.014  -1.304  -5.495  1.00 30.00           N  
ATOM   4079  CA  PHE G 272     -21.182  -2.008  -4.947  1.00 30.00           C  
ATOM   4080  C   PHE G 272     -22.010  -1.127  -3.998  1.00 30.00           C  
ATOM   4081  O   PHE G 272     -21.919  -1.272  -2.778  1.00 30.00           O  
ATOM   4082  CB  PHE G 272     -20.841  -3.399  -4.355  1.00 30.00           C  
ATOM   4083  CG  PHE G 272     -20.528  -4.440  -5.409  1.00 30.00           C  
ATOM   4084  CD1 PHE G 272     -21.578  -5.156  -6.022  1.00 30.00           C  
ATOM   4085  CD2 PHE G 272     -19.218  -4.568  -5.914  1.00 30.00           C  
ATOM   4086  CE1 PHE G 272     -21.302  -6.018  -7.073  1.00 30.00           C  
ATOM   4087  CE2 PHE G 272     -18.965  -5.434  -6.969  1.00 30.00           C  
ATOM   4088  CZ  PHE G 272     -20.004  -6.153  -7.544  1.00 30.00           C  
ATOM   4089  H   PHE G 272     -20.141  -0.958  -6.437  1.00 30.00           H  
ATOM   4090  HA  PHE G 272     -21.839  -2.193  -5.797  1.00 30.00           H  
ATOM   4091  HB3 PHE G 272     -21.682  -3.770  -3.765  1.00 30.00           H  
ATOM   4092  HB2 PHE G 272     -20.001  -3.351  -3.665  1.00 30.00           H  
ATOM   4093  HD1 PHE G 272     -22.596  -5.035  -5.679  1.00 30.00           H  
ATOM   4094  HD2 PHE G 272     -18.411  -3.987  -5.490  1.00 30.00           H  
ATOM   4095  HE1 PHE G 272     -22.098  -6.579  -7.534  1.00 30.00           H  
ATOM   4096  HE2 PHE G 272     -17.962  -5.536  -7.355  1.00 30.00           H  
ATOM   4097  HZ  PHE G 272     -19.807  -6.812  -8.372  1.00 30.00           H  
ATOM   4098  N   ALA G 273     -22.814  -0.235  -4.601  1.00 30.00           N  
ATOM   4099  CA  ALA G 273     -23.847   0.553  -3.923  1.00 30.00           C  
ATOM   4100  C   ALA G 273     -25.131  -0.258  -3.660  1.00 30.00           C  
ATOM   4101  O   ALA G 273     -25.841   0.049  -2.704  1.00 30.00           O  
ATOM   4102  CB  ALA G 273     -24.152   1.804  -4.760  1.00 30.00           C  
ATOM   4103  H   ALA G 273     -22.813  -0.175  -5.610  1.00 30.00           H  
ATOM   4104  HA  ALA G 273     -23.465   0.882  -2.957  1.00 30.00           H  
ATOM   4105  HB1 ALA G 273     -23.277   2.447  -4.846  1.00 30.00           H  
ATOM   4106  HB2 ALA G 273     -24.457   1.539  -5.771  1.00 30.00           H  
ATOM   4107  HB3 ALA G 273     -24.951   2.397  -4.315  1.00 30.00           H  
ATOM   4108  N   GLU G 274     -25.380  -1.282  -4.494  1.00 30.00           N  
ATOM   4109  CA  GLU G 274     -26.444  -2.274  -4.341  1.00 30.00           C  
ATOM   4110  C   GLU G 274     -25.853  -3.630  -3.928  1.00 30.00           C  
ATOM   4111  O   GLU G 274     -24.667  -3.886  -4.149  1.00 30.00           O  
ATOM   4112  CB  GLU G 274     -27.220  -2.395  -5.674  1.00 30.00           C  
ATOM   4113  CG  GLU G 274     -28.085  -1.160  -6.013  1.00 30.00           C  
ATOM   4114  CD  GLU G 274     -29.234  -0.910  -5.023  1.00 30.00           C  
ATOM   4115  OE1 GLU G 274     -29.331   0.233  -4.525  1.00 30.00           O  
ATOM   4116  OE2 GLU G 274     -29.998  -1.865  -4.753  1.00 30.00           O1-
ATOM   4117  H   GLU G 274     -24.746  -1.451  -5.262  1.00 30.00           H  
ATOM   4118  HA  GLU G 274     -27.127  -1.973  -3.545  1.00 30.00           H  
ATOM   4119  HB3 GLU G 274     -27.841  -3.292  -5.676  1.00 30.00           H  
ATOM   4120  HB2 GLU G 274     -26.509  -2.543  -6.488  1.00 30.00           H  
ATOM   4121  HG3 GLU G 274     -28.522  -1.295  -7.002  1.00 30.00           H  
ATOM   4122  HG2 GLU G 274     -27.450  -0.275  -6.083  1.00 30.00           H  
ATOM   4123  N   ASP G 275     -26.714  -4.472  -3.333  1.00 30.00           N  
ATOM   4124  CA  ASP G 275     -26.400  -5.823  -2.859  1.00 30.00           C  
ATOM   4125  C   ASP G 275     -26.054  -6.779  -4.018  1.00 30.00           C  
ATOM   4126  O   ASP G 275     -26.492  -6.568  -5.150  1.00 30.00           O  
ATOM   4127  CB  ASP G 275     -27.524  -6.433  -1.971  1.00 30.00           C  
ATOM   4128  CG  ASP G 275     -28.949  -6.364  -2.545  1.00 30.00           C  
ATOM   4129  OD1 ASP G 275     -29.557  -5.271  -2.484  1.00 30.00           O  
ATOM   4130  OD2 ASP G 275     -29.366  -7.365  -3.170  1.00 30.00           O1-
ATOM   4131  H   ASP G 275     -27.675  -4.186  -3.200  1.00 30.00           H  
ATOM   4132  HA  ASP G 275     -25.507  -5.727  -2.239  1.00 30.00           H  
ATOM   4133  HB3 ASP G 275     -27.534  -5.917  -1.012  1.00 30.00           H  
ATOM   4134  HB2 ASP G 275     -27.285  -7.468  -1.717  1.00 30.00           H  
ATOM   4135  N   VAL G 276     -25.293  -7.830  -3.684  1.00 30.00           N  
ATOM   4136  CA  VAL G 276     -24.917  -8.904  -4.596  1.00 30.00           C  
ATOM   4137  C   VAL G 276     -24.856 -10.222  -3.800  1.00 30.00           C  
ATOM   4138  O   VAL G 276     -24.247 -10.263  -2.730  1.00 30.00           O  
ATOM   4139  CB  VAL G 276     -23.570  -8.596  -5.318  1.00 30.00           C  
ATOM   4140  CG1 VAL G 276     -22.335  -8.506  -4.403  1.00 30.00           C  
ATOM   4141  CG2 VAL G 276     -23.283  -9.578  -6.463  1.00 30.00           C  
ATOM   4142  H   VAL G 276     -24.987  -7.937  -2.727  1.00 30.00           H  
ATOM   4143  HA  VAL G 276     -25.699  -9.012  -5.351  1.00 30.00           H  
ATOM   4144  HB  VAL G 276     -23.684  -7.611  -5.773  1.00 30.00           H  
ATOM   4145 HG11 VAL G 276     -21.475  -8.135  -4.959  1.00 30.00           H  
ATOM   4146 HG12 VAL G 276     -22.500  -7.828  -3.564  1.00 30.00           H  
ATOM   4147 HG13 VAL G 276     -22.058  -9.481  -4.007  1.00 30.00           H  
ATOM   4148 HG21 VAL G 276     -22.391  -9.285  -7.018  1.00 30.00           H  
ATOM   4149 HG22 VAL G 276     -23.121 -10.589  -6.094  1.00 30.00           H  
ATOM   4150 HG23 VAL G 276     -24.113  -9.602  -7.168  1.00 30.00           H  
ATOM   4151  N   GLY G 277     -25.530 -11.265  -4.311  1.00 30.00           N  
ATOM   4152  CA  GLY G 277     -25.713 -12.537  -3.606  1.00 30.00           C  
ATOM   4153  C   GLY G 277     -24.459 -13.425  -3.650  1.00 30.00           C  
ATOM   4154  O   GLY G 277     -24.257 -14.225  -2.737  1.00 30.00           O  
ATOM   4155  H   GLY G 277     -26.013 -11.163  -5.194  1.00 30.00           H  
ATOM   4156  HA3 GLY G 277     -26.537 -13.076  -4.073  1.00 30.00           H  
ATOM   4157  HA2 GLY G 277     -26.002 -12.354  -2.569  1.00 30.00           H  
ATOM   4158  N   SER G 278     -23.618 -13.275  -4.685  1.00 30.00           N  
ATOM   4159  CA  SER G 278     -22.362 -14.001  -4.849  1.00 30.00           C  
ATOM   4160  C   SER G 278     -21.434 -13.215  -5.782  1.00 30.00           C  
ATOM   4161  O   SER G 278     -21.782 -12.980  -6.938  1.00 30.00           O  
ATOM   4162  CB  SER G 278     -22.615 -15.465  -5.285  1.00 30.00           C  
ATOM   4163  OG  SER G 278     -23.205 -15.569  -6.566  1.00 30.00           O  
ATOM   4164  H   SER G 278     -23.830 -12.595  -5.401  1.00 30.00           H  
ATOM   4165  HA  SER G 278     -21.880 -14.032  -3.872  1.00 30.00           H  
ATOM   4166  HB3 SER G 278     -23.248 -15.985  -4.566  1.00 30.00           H  
ATOM   4167  HB2 SER G 278     -21.670 -16.010  -5.305  1.00 30.00           H  
ATOM   4168  HG  SER G 278     -24.109 -15.253  -6.509  1.00 30.00           H  
ATOM   4169  N   ASN G 279     -20.276 -12.807  -5.245  1.00 30.00           N  
ATOM   4170  CA  ASN G 279     -19.296 -11.978  -5.936  1.00 30.00           C  
ATOM   4171  C   ASN G 279     -18.046 -12.797  -6.293  1.00 30.00           C  
ATOM   4172  O   ASN G 279     -17.570 -13.589  -5.481  1.00 30.00           O  
ATOM   4173  CB  ASN G 279     -18.928 -10.789  -5.016  1.00 30.00           C  
ATOM   4174  CG  ASN G 279     -18.068  -9.735  -5.718  1.00 30.00           C  
ATOM   4175  OD1 ASN G 279     -18.563  -8.980  -6.550  1.00 30.00           O  
ATOM   4176  ND2 ASN G 279     -16.775  -9.690  -5.396  1.00 30.00           N  
ATOM   4177  H   ASN G 279     -20.069 -13.026  -4.279  1.00 30.00           H  
ATOM   4178  HA  ASN G 279     -19.708 -11.583  -6.866  1.00 30.00           H  
ATOM   4179  HB3 ASN G 279     -18.432 -11.134  -4.108  1.00 30.00           H  
ATOM   4180  HB2 ASN G 279     -19.839 -10.290  -4.686  1.00 30.00           H  
ATOM   4181 HD22 ASN G 279     -16.170  -9.009  -5.830  1.00 30.00           H  
ATOM   4182 HD21 ASN G 279     -16.397 -10.309  -4.688  1.00 30.00           H  
ATOM   4183  N   LYS G 280     -17.495 -12.501  -7.477  1.00 30.00           N  
ATOM   4184  CA  LYS G 280     -16.124 -12.802  -7.871  1.00 30.00           C  
ATOM   4185  C   LYS G 280     -15.735 -11.872  -9.033  1.00 30.00           C  
ATOM   4186  O   LYS G 280     -16.608 -11.361  -9.735  1.00 30.00           O  
ATOM   4187  CB  LYS G 280     -15.926 -14.311  -8.178  1.00 30.00           C  
ATOM   4188  CG  LYS G 280     -16.648 -14.836  -9.431  1.00 30.00           C  
ATOM   4189  CD  LYS G 280     -16.469 -16.345  -9.646  1.00 30.00           C  
ATOM   4190  CE  LYS G 280     -17.242 -16.838 -10.881  1.00 30.00           C  
ATOM   4191  NZ  LYS G 280     -16.981 -18.258 -11.173  1.00 30.00           N1+
ATOM   4192  H   LYS G 280     -17.982 -11.872  -8.102  1.00 30.00           H  
ATOM   4193  HA  LYS G 280     -15.495 -12.534  -7.023  1.00 30.00           H  
ATOM   4194  HB3 LYS G 280     -16.219 -14.904  -7.312  1.00 30.00           H  
ATOM   4195  HB2 LYS G 280     -14.859 -14.497  -8.304  1.00 30.00           H  
ATOM   4196  HG3 LYS G 280     -16.258 -14.323 -10.309  1.00 30.00           H  
ATOM   4197  HG2 LYS G 280     -17.710 -14.599  -9.370  1.00 30.00           H  
ATOM   4198  HD3 LYS G 280     -16.806 -16.879  -8.757  1.00 30.00           H  
ATOM   4199  HD2 LYS G 280     -15.405 -16.565  -9.756  1.00 30.00           H  
ATOM   4200  HE3 LYS G 280     -16.955 -16.256 -11.755  1.00 30.00           H  
ATOM   4201  HE2 LYS G 280     -18.314 -16.695 -10.738  1.00 30.00           H  
ATOM   4202  HZ1 LYS G 280     -15.994 -18.386 -11.349  1.00 30.00           H  
ATOM   4203  HZ2 LYS G 280     -17.267 -18.830 -10.393  1.00 30.00           H  
ATOM   4204  HZ3 LYS G 280     -17.500 -18.530 -11.996  1.00 30.00           H  
ATOM   4205  N   GLY G 281     -14.423 -11.665  -9.213  1.00 30.00           N  
ATOM   4206  CA  GLY G 281     -13.858 -10.873 -10.306  1.00 30.00           C  
ATOM   4207  C   GLY G 281     -13.993  -9.350 -10.121  1.00 30.00           C  
ATOM   4208  O   GLY G 281     -13.711  -8.622 -11.072  1.00 30.00           O  
ATOM   4209  H   GLY G 281     -13.761 -12.097  -8.584  1.00 30.00           H  
ATOM   4210  HA3 GLY G 281     -14.312 -11.170 -11.252  1.00 30.00           H  
ATOM   4211  HA2 GLY G 281     -12.799 -11.115 -10.376  1.00 30.00           H  
ATOM   4212  N   ALA G 282     -14.412  -8.868  -8.935  1.00 30.00           N  
ATOM   4213  CA  ALA G 282     -14.534  -7.449  -8.589  1.00 30.00           C  
ATOM   4214  C   ALA G 282     -13.159  -6.826  -8.296  1.00 30.00           C  
ATOM   4215  O   ALA G 282     -12.722  -6.811  -7.147  1.00 30.00           O  
ATOM   4216  CB  ALA G 282     -15.484  -7.300  -7.392  1.00 30.00           C  
ATOM   4217  H   ALA G 282     -14.610  -9.520  -8.190  1.00 30.00           H  
ATOM   4218  HA  ALA G 282     -14.980  -6.920  -9.431  1.00 30.00           H  
ATOM   4219  HB1 ALA G 282     -16.476  -7.681  -7.628  1.00 30.00           H  
ATOM   4220  HB2 ALA G 282     -15.116  -7.835  -6.519  1.00 30.00           H  
ATOM   4221  HB3 ALA G 282     -15.601  -6.253  -7.110  1.00 30.00           H  
ATOM   4222  N   ILE G 283     -12.503  -6.332  -9.353  1.00 30.00           N  
ATOM   4223  CA  ILE G 283     -11.178  -5.721  -9.306  1.00 30.00           C  
ATOM   4224  C   ILE G 283     -11.312  -4.190  -9.392  1.00 30.00           C  
ATOM   4225  O   ILE G 283     -12.104  -3.683 -10.187  1.00 30.00           O  
ATOM   4226  CB  ILE G 283     -10.294  -6.246 -10.478  1.00 30.00           C  
ATOM   4227  CG1 ILE G 283      -9.990  -7.753 -10.291  1.00 30.00           C  
ATOM   4228  CG2 ILE G 283      -8.972  -5.468 -10.694  1.00 30.00           C  
ATOM   4229  CD1 ILE G 283      -9.656  -8.492 -11.591  1.00 30.00           C  
ATOM   4230  H   ILE G 283     -12.949  -6.346 -10.261  1.00 30.00           H  
ATOM   4231  HA  ILE G 283     -10.679  -5.980  -8.373  1.00 30.00           H  
ATOM   4232  HB  ILE G 283     -10.879  -6.144 -11.392  1.00 30.00           H  
ATOM   4233 HG13 ILE G 283     -10.839  -8.267  -9.840  1.00 30.00           H  
ATOM   4234 HG12 ILE G 283      -9.170  -7.873  -9.587  1.00 30.00           H  
ATOM   4235 HG21 ILE G 283      -8.361  -5.915 -11.477  1.00 30.00           H  
ATOM   4236 HG22 ILE G 283      -9.141  -4.435 -10.998  1.00 30.00           H  
ATOM   4237 HG23 ILE G 283      -8.374  -5.454  -9.782  1.00 30.00           H  
ATOM   4238 HD11 ILE G 283     -10.524  -8.537 -12.247  1.00 30.00           H  
ATOM   4239 HD12 ILE G 283      -8.845  -8.013 -12.135  1.00 30.00           H  
ATOM   4240 HD13 ILE G 283      -9.346  -9.516 -11.384  1.00 30.00           H  
ATOM   4241  N   ILE G 284     -10.499  -3.489  -8.592  1.00 30.00           N  
ATOM   4242  CA  ILE G 284     -10.364  -2.036  -8.619  1.00 30.00           C  
ATOM   4243  C   ILE G 284      -8.897  -1.643  -8.359  1.00 30.00           C  
ATOM   4244  O   ILE G 284      -8.205  -2.307  -7.589  1.00 30.00           O  
ATOM   4245  CB  ILE G 284     -11.339  -1.321  -7.627  1.00 30.00           C  
ATOM   4246  CG1 ILE G 284     -11.187   0.220  -7.621  1.00 30.00           C  
ATOM   4247  CG2 ILE G 284     -11.262  -1.861  -6.189  1.00 30.00           C  
ATOM   4248  CD1 ILE G 284     -12.312   0.969  -6.894  1.00 30.00           C  
ATOM   4249  H   ILE G 284      -9.890  -3.972  -7.946  1.00 30.00           H  
ATOM   4250  HA  ILE G 284     -10.607  -1.696  -9.624  1.00 30.00           H  
ATOM   4251  HB  ILE G 284     -12.346  -1.536  -7.987  1.00 30.00           H  
ATOM   4252 HG13 ILE G 284     -11.133   0.585  -8.648  1.00 30.00           H  
ATOM   4253 HG12 ILE G 284     -10.242   0.500  -7.154  1.00 30.00           H  
ATOM   4254 HG21 ILE G 284     -11.455  -2.932  -6.147  1.00 30.00           H  
ATOM   4255 HG22 ILE G 284     -10.281  -1.669  -5.768  1.00 30.00           H  
ATOM   4256 HG23 ILE G 284     -11.995  -1.388  -5.536  1.00 30.00           H  
ATOM   4257 HD11 ILE G 284     -12.599   1.853  -7.460  1.00 30.00           H  
ATOM   4258 HD12 ILE G 284     -13.203   0.356  -6.759  1.00 30.00           H  
ATOM   4259 HD13 ILE G 284     -11.988   1.300  -5.906  1.00 30.00           H  
ATOM   4260  N   GLY G 285      -8.454  -0.563  -9.014  1.00 30.00           N  
ATOM   4261  CA  GLY G 285      -7.149   0.040  -8.785  1.00 30.00           C  
ATOM   4262  C   GLY G 285      -6.966   1.155  -9.811  1.00 30.00           C  
ATOM   4263  O   GLY G 285      -7.441   1.049 -10.941  1.00 30.00           O  
ATOM   4264  H   GLY G 285      -9.058  -0.098  -9.679  1.00 30.00           H  
ATOM   4265  HA3 GLY G 285      -6.345  -0.690  -8.880  1.00 30.00           H  
ATOM   4266  HA2 GLY G 285      -7.119   0.457  -7.780  1.00 30.00           H  
ATOM   4267  N   LEU G 286      -6.259   2.223  -9.405  1.00 30.00           N  
ATOM   4268  CA  LEU G 286      -6.059   3.463 -10.166  1.00 30.00           C  
ATOM   4269  C   LEU G 286      -5.362   3.266 -11.526  1.00 30.00           C  
ATOM   4270  O   LEU G 286      -5.662   4.012 -12.454  1.00 30.00           O  
ATOM   4271  CB  LEU G 286      -5.282   4.495  -9.316  1.00 30.00           C  
ATOM   4272  CG  LEU G 286      -5.817   4.730  -7.885  1.00 30.00           C  
ATOM   4273  CD1 LEU G 286      -4.946   5.758  -7.133  1.00 30.00           C  
ATOM   4274  CD2 LEU G 286      -7.312   5.101  -7.850  1.00 30.00           C  
ATOM   4275  H   LEU G 286      -5.868   2.222  -8.474  1.00 30.00           H  
ATOM   4276  HA  LEU G 286      -7.051   3.866 -10.376  1.00 30.00           H  
ATOM   4277  HB3 LEU G 286      -5.282   5.449  -9.845  1.00 30.00           H  
ATOM   4278  HB2 LEU G 286      -4.237   4.187  -9.246  1.00 30.00           H  
ATOM   4279  HG  LEU G 286      -5.712   3.790  -7.347  1.00 30.00           H  
ATOM   4280 HD11 LEU G 286      -4.103   6.088  -7.738  1.00 30.00           H  
ATOM   4281 HD12 LEU G 286      -5.498   6.656  -6.853  1.00 30.00           H  
ATOM   4282 HD13 LEU G 286      -4.535   5.332  -6.218  1.00 30.00           H  
ATOM   4283 HD21 LEU G 286      -7.924   4.215  -7.685  1.00 30.00           H  
ATOM   4284 HD22 LEU G 286      -7.544   5.796  -7.044  1.00 30.00           H  
ATOM   4285 HD23 LEU G 286      -7.641   5.560  -8.782  1.00 30.00           H  
ATOM   4286  N   MET G 287      -4.491   2.251 -11.632  1.00 30.00           N  
ATOM   4287  CA  MET G 287      -3.868   1.838 -12.883  1.00 30.00           C  
ATOM   4288  C   MET G 287      -3.736   0.310 -12.899  1.00 30.00           C  
ATOM   4289  O   MET G 287      -3.145  -0.269 -11.986  1.00 30.00           O  
ATOM   4290  CB  MET G 287      -2.549   2.611 -13.121  1.00 30.00           C  
ATOM   4291  CG  MET G 287      -1.467   2.477 -12.033  1.00 30.00           C  
ATOM   4292  SD  MET G 287      -0.019   3.545 -12.286  1.00 30.00           S  
ATOM   4293  CE  MET G 287       0.818   2.680 -13.642  1.00 30.00           C  
ATOM   4294  H   MET G 287      -4.285   1.681 -10.822  1.00 30.00           H  
ATOM   4295  HA  MET G 287      -4.551   2.093 -13.694  1.00 30.00           H  
ATOM   4296  HB3 MET G 287      -2.784   3.668 -13.247  1.00 30.00           H  
ATOM   4297  HB2 MET G 287      -2.133   2.300 -14.077  1.00 30.00           H  
ATOM   4298  HG3 MET G 287      -1.122   1.448 -11.950  1.00 30.00           H  
ATOM   4299  HG2 MET G 287      -1.890   2.736 -11.063  1.00 30.00           H  
ATOM   4300  HE1 MET G 287       0.170   2.606 -14.514  1.00 30.00           H  
ATOM   4301  HE2 MET G 287       1.718   3.220 -13.934  1.00 30.00           H  
ATOM   4302  HE3 MET G 287       1.108   1.677 -13.331  1.00 30.00           H  
ATOM   4303  N   VAL G 288      -4.318  -0.308 -13.938  1.00 30.00           N  
ATOM   4304  CA  VAL G 288      -4.429  -1.755 -14.093  1.00 30.00           C  
ATOM   4305  C   VAL G 288      -3.337  -2.251 -15.061  1.00 30.00           C  
ATOM   4306  O   VAL G 288      -3.284  -1.806 -16.208  1.00 30.00           O  
ATOM   4307  CB  VAL G 288      -5.829  -2.160 -14.644  1.00 30.00           C  
ATOM   4308  CG1 VAL G 288      -6.012  -3.680 -14.831  1.00 30.00           C  
ATOM   4309  CG2 VAL G 288      -6.971  -1.620 -13.759  1.00 30.00           C  
ATOM   4310  H   VAL G 288      -4.772   0.243 -14.656  1.00 30.00           H  
ATOM   4311  HA  VAL G 288      -4.304  -2.231 -13.121  1.00 30.00           H  
ATOM   4312  HB  VAL G 288      -5.948  -1.708 -15.629  1.00 30.00           H  
ATOM   4313 HG11 VAL G 288      -5.369  -4.076 -15.614  1.00 30.00           H  
ATOM   4314 HG12 VAL G 288      -5.795  -4.225 -13.911  1.00 30.00           H  
ATOM   4315 HG13 VAL G 288      -7.035  -3.920 -15.123  1.00 30.00           H  
ATOM   4316 HG21 VAL G 288      -6.979  -0.530 -13.728  1.00 30.00           H  
ATOM   4317 HG22 VAL G 288      -7.946  -1.932 -14.134  1.00 30.00           H  
ATOM   4318 HG23 VAL G 288      -6.883  -1.979 -12.733  1.00 30.00           H  
ATOM   4319  N   GLY G 289      -2.494  -3.168 -14.562  1.00 30.00           N  
ATOM   4320  CA  GLY G 289      -1.366  -3.780 -15.268  1.00 30.00           C  
ATOM   4321  C   GLY G 289      -1.768  -5.105 -15.934  1.00 30.00           C  
ATOM   4322  O   GLY G 289      -0.918  -5.979 -16.100  1.00 30.00           O  
ATOM   4323  H   GLY G 289      -2.652  -3.494 -13.616  1.00 30.00           H  
ATOM   4324  HA3 GLY G 289      -0.571  -3.975 -14.549  1.00 30.00           H  
ATOM   4325  HA2 GLY G 289      -0.954  -3.098 -16.011  1.00 30.00           H  
ATOM   4326  N   GLY G 290      -3.057  -5.269 -16.262  1.00 30.00           N  
ATOM   4327  CA  GLY G 290      -3.630  -6.445 -16.900  1.00 30.00           C  
ATOM   4328  C   GLY G 290      -4.339  -7.349 -15.889  1.00 30.00           C  
ATOM   4329  O   GLY G 290      -4.082  -7.304 -14.685  1.00 30.00           O  
ATOM   4330  H   GLY G 290      -3.693  -4.505 -16.082  1.00 30.00           H  
ATOM   4331  HA3 GLY G 290      -2.891  -7.014 -17.465  1.00 30.00           H  
ATOM   4332  HA2 GLY G 290      -4.373  -6.080 -17.602  1.00 30.00           H  
ATOM   4333  N   VAL G 291      -5.246  -8.178 -16.427  1.00 30.00           N  
ATOM   4334  CA  VAL G 291      -6.046  -9.166 -15.704  1.00 30.00           C  
ATOM   4335  C   VAL G 291      -6.162 -10.412 -16.600  1.00 30.00           C  
ATOM   4336  O   VAL G 291      -6.378 -10.267 -17.804  1.00 30.00           O  
ATOM   4337  CB  VAL G 291      -7.487  -8.647 -15.405  1.00 30.00           C  
ATOM   4338  CG1 VAL G 291      -8.384  -9.680 -14.689  1.00 30.00           C  
ATOM   4339  CG2 VAL G 291      -7.478  -7.330 -14.605  1.00 30.00           C  
ATOM   4340  H   VAL G 291      -5.383  -8.171 -17.428  1.00 30.00           H  
ATOM   4341  HA  VAL G 291      -5.547  -9.438 -14.773  1.00 30.00           H  
ATOM   4342  HB  VAL G 291      -7.972  -8.425 -16.357  1.00 30.00           H  
ATOM   4343 HG11 VAL G 291      -9.358  -9.256 -14.448  1.00 30.00           H  
ATOM   4344 HG12 VAL G 291      -8.574 -10.563 -15.297  1.00 30.00           H  
ATOM   4345 HG13 VAL G 291      -7.934 -10.012 -13.754  1.00 30.00           H  
ATOM   4346 HG21 VAL G 291      -6.910  -7.428 -13.682  1.00 30.00           H  
ATOM   4347 HG22 VAL G 291      -7.040  -6.516 -15.181  1.00 30.00           H  
ATOM   4348 HG23 VAL G 291      -8.485  -7.015 -14.338  1.00 30.00           H  
ATOM   4349  N   VAL G 292      -6.035 -11.604 -15.999  1.00 30.00           N  
ATOM   4350  CA  VAL G 292      -6.101 -12.890 -16.693  1.00 30.00           C  
ATOM   4351  C   VAL G 292      -7.393 -13.614 -16.262  1.00 30.00           C  
ATOM   4352  O   VAL G 292      -7.486 -14.101 -15.136  1.00 30.00           O  
ATOM   4353  CB  VAL G 292      -4.859 -13.766 -16.362  1.00 30.00           C  
ATOM   4354  CG1 VAL G 292      -4.896 -15.152 -17.035  1.00 30.00           C  
ATOM   4355  CG2 VAL G 292      -3.546 -13.055 -16.748  1.00 30.00           C  
ATOM   4356  H   VAL G 292      -5.881 -11.646 -14.999  1.00 30.00           H  
ATOM   4357  HA  VAL G 292      -6.126 -12.748 -17.775  1.00 30.00           H  
ATOM   4358  HB  VAL G 292      -4.824 -13.925 -15.285  1.00 30.00           H  
ATOM   4359 HG11 VAL G 292      -5.726 -15.765 -16.685  1.00 30.00           H  
ATOM   4360 HG12 VAL G 292      -4.988 -15.042 -18.115  1.00 30.00           H  
ATOM   4361 HG13 VAL G 292      -3.981 -15.712 -16.837  1.00 30.00           H  
ATOM   4362 HG21 VAL G 292      -2.679 -13.684 -16.540  1.00 30.00           H  
ATOM   4363 HG22 VAL G 292      -3.527 -12.805 -17.809  1.00 30.00           H  
ATOM   4364 HG23 VAL G 292      -3.407 -12.130 -16.186  1.00 30.00           H  
ATOM   4365  N   ILE G 293      -8.380 -13.637 -17.169  1.00 30.00           N  
ATOM   4366  CA  ILE G 293      -9.712 -14.202 -16.946  1.00 30.00           C  
ATOM   4367  C   ILE G 293      -9.755 -15.689 -17.351  1.00 30.00           C  
ATOM   4368  O   ILE G 293      -9.124 -16.079 -18.333  1.00 30.00           O  
ATOM   4369  CB  ILE G 293     -10.788 -13.391 -17.738  1.00 30.00           C  
ATOM   4370  CG1 ILE G 293     -10.897 -11.958 -17.163  1.00 30.00           C  
ATOM   4371  CG2 ILE G 293     -12.189 -14.047 -17.800  1.00 30.00           C  
ATOM   4372  CD1 ILE G 293     -11.728 -10.987 -18.013  1.00 30.00           C  
ATOM   4373  H   ILE G 293      -8.231 -13.205 -18.073  1.00 30.00           H  
ATOM   4374  HA  ILE G 293      -9.954 -14.133 -15.884  1.00 30.00           H  
ATOM   4375  HB  ILE G 293     -10.434 -13.295 -18.765  1.00 30.00           H  
ATOM   4376 HG13 ILE G 293      -9.906 -11.521 -17.045  1.00 30.00           H  
ATOM   4377 HG12 ILE G 293     -11.322 -12.006 -16.161  1.00 30.00           H  
ATOM   4378 HG21 ILE G 293     -12.591 -14.216 -16.801  1.00 30.00           H  
ATOM   4379 HG22 ILE G 293     -12.901 -13.424 -18.340  1.00 30.00           H  
ATOM   4380 HG23 ILE G 293     -12.179 -15.002 -18.326  1.00 30.00           H  
ATOM   4381 HD11 ILE G 293     -11.485 -11.073 -19.072  1.00 30.00           H  
ATOM   4382 HD12 ILE G 293     -12.796 -11.162 -17.893  1.00 30.00           H  
ATOM   4383 HD13 ILE G 293     -11.539  -9.957 -17.712  1.00 30.00           H  
ATOM   4384  N   ALA G 294     -10.525 -16.479 -16.588  1.00 30.00           N  
ATOM   4385  CA  ALA G 294     -10.742 -17.910 -16.798  1.00 30.00           C  
ATOM   4386  C   ALA G 294     -12.236 -18.251 -16.582  1.00 30.00           C  
ATOM   4387  O   ALA G 294     -12.398 -19.481 -16.012  1.00 30.00           O  
ATOM   4388  OXT ALA G 294     -13.146 -17.515 -16.908  1.00 30.00           O  
ATOM   4389  CB  ALA G 294      -9.741 -18.690 -15.920  1.00 30.00           C  
ATOM   4390  H   ALA G 294     -10.996 -16.080 -15.787  1.00 30.00           H  
ATOM   4391  HA  ALA G 294     -10.536 -18.157 -17.841  1.00 30.00           H  
ATOM   4393  HB1 ALA G 294      -9.921 -18.519 -14.859  1.00 30.00           H  
ATOM   4394  HB2 ALA G 294      -9.799 -19.764 -16.103  1.00 30.00           H  
ATOM   4395  HB3 ALA G 294      -8.715 -18.387 -16.134  1.00 30.00           H  
TER    4396      ALA G 294
ATOM   4397  N   ASP H 295     -31.308  23.773 -32.465  1.00110.00           N  
ATOM   4398  CA  ASP H 295     -30.100  24.353 -31.847  1.00110.00           C  
ATOM   4399  C   ASP H 295     -29.474  23.315 -30.875  1.00110.00           C  
ATOM   4400  O   ASP H 295     -28.254  23.142 -30.892  1.00110.00           O  
ATOM   4401  CB  ASP H 295     -30.391  25.738 -31.193  1.00110.00           C  
ATOM   4402  CG  ASP H 295     -29.234  26.404 -30.420  1.00110.00           C  
ATOM   4403  OD1 ASP H 295     -29.483  26.827 -29.269  1.00110.00           O  
ATOM   4404  OD2 ASP H 295     -28.137  26.529 -31.009  1.00110.00           O1-
ATOM   4405  H1  ASP H 295     -31.077  22.967 -33.029  1.00110.00           H  
ATOM   4406  H2  ASP H 295     -31.753  24.440 -33.078  1.00110.00           H  
ATOM   4407  HA  ASP H 295     -29.366  24.533 -32.636  1.00110.00           H  
ATOM   4408  HB3 ASP H 295     -31.254  25.645 -30.531  1.00110.00           H  
ATOM   4409  HB2 ASP H 295     -30.700  26.439 -31.970  1.00110.00           H  
ATOM   4410  N   ALA H 296     -30.301  22.691 -30.016  1.00110.00           N  
ATOM   4411  CA  ALA H 296     -29.874  21.742 -28.991  1.00110.00           C  
ATOM   4412  C   ALA H 296     -30.917  20.633 -28.811  1.00110.00           C  
ATOM   4413  O   ALA H 296     -32.118  20.897 -28.888  1.00110.00           O  
ATOM   4414  CB  ALA H 296     -29.643  22.493 -27.669  1.00110.00           C  
ATOM   4415  H   ALA H 296     -31.293  22.878 -30.064  1.00110.00           H  
ATOM   4416  HA  ALA H 296     -28.937  21.272 -29.296  1.00110.00           H  
ATOM   4417  HB1 ALA H 296     -30.549  22.999 -27.333  1.00110.00           H  
ATOM   4418  HB2 ALA H 296     -29.331  21.811 -26.877  1.00110.00           H  
ATOM   4419  HB3 ALA H 296     -28.864  23.248 -27.778  1.00110.00           H  
ATOM   4420  N   GLU H 297     -30.421  19.416 -28.535  1.00110.00           N  
ATOM   4421  CA  GLU H 297     -31.226  18.242 -28.202  1.00110.00           C  
ATOM   4422  C   GLU H 297     -31.629  18.268 -26.714  1.00110.00           C  
ATOM   4423  O   GLU H 297     -30.899  18.826 -25.893  1.00110.00           O  
ATOM   4424  CB  GLU H 297     -30.414  16.979 -28.583  1.00110.00           C  
ATOM   4425  CG  GLU H 297     -31.136  15.623 -28.413  1.00110.00           C  
ATOM   4426  CD  GLU H 297     -32.422  15.522 -29.242  1.00110.00           C  
ATOM   4427  OE1 GLU H 297     -33.507  15.627 -28.631  1.00110.00           O  
ATOM   4428  OE2 GLU H 297     -32.310  15.343 -30.474  1.00110.00           O1-
ATOM   4429  H   GLU H 297     -29.421  19.293 -28.476  1.00110.00           H  
ATOM   4430  HA  GLU H 297     -32.136  18.275 -28.805  1.00110.00           H  
ATOM   4431  HB3 GLU H 297     -29.499  16.953 -27.990  1.00110.00           H  
ATOM   4432  HB2 GLU H 297     -30.082  17.068 -29.619  1.00110.00           H  
ATOM   4433  HG3 GLU H 297     -31.348  15.433 -27.360  1.00110.00           H  
ATOM   4434  HG2 GLU H 297     -30.464  14.820 -28.718  1.00110.00           H  
ATOM   4435  N   PHE H 298     -32.785  17.661 -26.403  1.00110.00           N  
ATOM   4436  CA  PHE H 298     -33.405  17.675 -25.076  1.00110.00           C  
ATOM   4437  C   PHE H 298     -33.965  16.310 -24.630  1.00110.00           C  
ATOM   4438  O   PHE H 298     -34.552  16.244 -23.549  1.00110.00           O  
ATOM   4439  CB  PHE H 298     -34.428  18.833 -24.986  1.00110.00           C  
ATOM   4440  CG  PHE H 298     -35.571  18.797 -25.988  1.00110.00           C  
ATOM   4441  CD1 PHE H 298     -36.743  18.059 -25.715  1.00110.00           C  
ATOM   4442  CD2 PHE H 298     -35.410  19.375 -27.266  1.00110.00           C  
ATOM   4443  CE1 PHE H 298     -37.743  17.963 -26.673  1.00110.00           C  
ATOM   4444  CE2 PHE H 298     -36.422  19.268 -28.211  1.00110.00           C  
ATOM   4445  CZ  PHE H 298     -37.586  18.570 -27.913  1.00110.00           C  
ATOM   4446  H   PHE H 298     -33.313  17.205 -27.136  1.00110.00           H  
ATOM   4447  HA  PHE H 298     -32.632  17.885 -24.336  1.00110.00           H  
ATOM   4448  HB3 PHE H 298     -33.903  19.784 -25.088  1.00110.00           H  
ATOM   4449  HB2 PHE H 298     -34.865  18.856 -23.987  1.00110.00           H  
ATOM   4450  HD1 PHE H 298     -36.867  17.569 -24.760  1.00110.00           H  
ATOM   4451  HD2 PHE H 298     -34.501  19.904 -27.513  1.00110.00           H  
ATOM   4452  HE1 PHE H 298     -38.644  17.409 -26.456  1.00110.00           H  
ATOM   4453  HE2 PHE H 298     -36.299  19.722 -29.183  1.00110.00           H  
ATOM   4454  HZ  PHE H 298     -38.367  18.488 -28.654  1.00110.00           H  
ATOM   4455  N   ARG H 299     -33.736  15.240 -25.413  1.00110.00           N  
ATOM   4456  CA  ARG H 299     -33.994  13.849 -25.021  1.00110.00           C  
ATOM   4457  C   ARG H 299     -32.795  13.310 -24.213  1.00110.00           C  
ATOM   4458  O   ARG H 299     -32.051  12.454 -24.693  1.00110.00           O  
ATOM   4459  CB  ARG H 299     -34.326  13.009 -26.278  1.00110.00           C  
ATOM   4460  CG  ARG H 299     -35.713  13.347 -26.867  1.00110.00           C  
ATOM   4461  CD  ARG H 299     -36.062  12.617 -28.180  1.00110.00           C  
ATOM   4462  NE  ARG H 299     -35.349  13.174 -29.343  1.00110.00           N  
ATOM   4463  CZ  ARG H 299     -35.559  12.918 -30.647  1.00110.00           C  
ATOM   4464  NH1 ARG H 299     -36.485  12.042 -31.066  1.00110.00           N  
ATOM   4465  NH2 ARG H 299     -34.820  13.566 -31.555  1.00110.00           N1+
ATOM   4466  H   ARG H 299     -33.266  15.367 -26.299  1.00110.00           H  
ATOM   4467  HA  ARG H 299     -34.861  13.804 -24.359  1.00110.00           H  
ATOM   4468  HB3 ARG H 299     -34.333  11.951 -26.014  1.00110.00           H  
ATOM   4469  HB2 ARG H 299     -33.542  13.129 -27.027  1.00110.00           H  
ATOM   4470  HG3 ARG H 299     -35.713  14.419 -27.071  1.00110.00           H  
ATOM   4471  HG2 ARG H 299     -36.508  13.201 -26.136  1.00110.00           H  
ATOM   4472  HD3 ARG H 299     -37.141  12.556 -28.327  1.00110.00           H  
ATOM   4473  HD2 ARG H 299     -35.702  11.590 -28.107  1.00110.00           H  
ATOM   4474  HE  ARG H 299     -34.650  13.875 -29.116  1.00110.00           H  
ATOM   4475 HH12 ARG H 299     -36.625  11.872 -32.051  1.00110.00           H  
ATOM   4476 HH11 ARG H 299     -37.049  11.548 -30.391  1.00110.00           H  
ATOM   4477 HH22 ARG H 299     -34.951  13.405 -32.543  1.00110.00           H  
ATOM   4478 HH21 ARG H 299     -34.102  14.218 -31.252  1.00110.00           H  
ATOM   4479  N   HIS H 300     -32.636  13.862 -22.998  1.00110.00           N  
ATOM   4480  CA  HIS H 300     -31.570  13.583 -22.036  1.00110.00           C  
ATOM   4481  C   HIS H 300     -32.133  13.692 -20.611  1.00110.00           C  
ATOM   4482  O   HIS H 300     -33.085  14.443 -20.384  1.00110.00           O  
ATOM   4483  CB  HIS H 300     -30.420  14.600 -22.218  1.00110.00           C  
ATOM   4484  CG  HIS H 300     -29.727  14.577 -23.558  1.00110.00           C  
ATOM   4485  ND1 HIS H 300     -28.975  13.500 -23.995  1.00110.00           N  
ATOM   4486  CD2 HIS H 300     -29.671  15.505 -24.574  1.00110.00           C  
ATOM   4487  CE1 HIS H 300     -28.516  13.809 -25.210  1.00110.00           C  
ATOM   4488  NE2 HIS H 300     -28.897  15.011 -25.627  1.00110.00           N  
ATOM   4489  H   HIS H 300     -33.305  14.557 -22.694  1.00110.00           H  
ATOM   4490  HA  HIS H 300     -31.197  12.568 -22.182  1.00110.00           H  
ATOM   4491  HB3 HIS H 300     -29.656  14.436 -21.455  1.00110.00           H  
ATOM   4492  HB2 HIS H 300     -30.792  15.613 -22.055  1.00110.00           H  
ATOM   4493  HD1 HIS H 300     -28.808  12.640 -23.492  1.00110.00           H  
ATOM   4494  HD2 HIS H 300     -30.128  16.482 -24.629  1.00110.00           H  
ATOM   4495  HE1 HIS H 300     -27.895  13.148 -25.797  1.00110.00           H  
ATOM   4496  N   ASP H 301     -31.498  12.979 -19.665  1.00110.00           N  
ATOM   4497  CA  ASP H 301     -31.775  13.070 -18.226  1.00110.00           C  
ATOM   4498  C   ASP H 301     -31.130  14.335 -17.614  1.00110.00           C  
ATOM   4499  O   ASP H 301     -30.292  14.976 -18.252  1.00110.00           O  
ATOM   4500  CB  ASP H 301     -31.351  11.784 -17.464  1.00110.00           C  
ATOM   4501  CG  ASP H 301     -29.853  11.437 -17.506  1.00110.00           C  
ATOM   4502  OD1 ASP H 301     -29.399  10.952 -18.567  1.00110.00           O  
ATOM   4503  OD2 ASP H 301     -29.163  11.781 -16.520  1.00110.00           O1-
ATOM   4504  H   ASP H 301     -30.715  12.390 -19.917  1.00110.00           H  
ATOM   4505  HA  ASP H 301     -32.855  13.172 -18.100  1.00110.00           H  
ATOM   4506  HB3 ASP H 301     -31.884  10.940 -17.906  1.00110.00           H  
ATOM   4507  HB2 ASP H 301     -31.701  11.822 -16.431  1.00110.00           H  
ATOM   4508  N   SER H 302     -31.539  14.662 -16.377  1.00110.00           N  
ATOM   4509  CA  SER H 302     -31.082  15.843 -15.637  1.00110.00           C  
ATOM   4510  C   SER H 302     -30.725  15.555 -14.163  1.00110.00           C  
ATOM   4511  O   SER H 302     -30.420  16.500 -13.434  1.00110.00           O  
ATOM   4512  CB  SER H 302     -32.099  16.989 -15.830  1.00110.00           C  
ATOM   4513  OG  SER H 302     -33.322  16.739 -15.166  1.00110.00           O  
ATOM   4514  H   SER H 302     -32.226  14.086 -15.913  1.00110.00           H  
ATOM   4515  HA  SER H 302     -30.140  16.183 -16.072  1.00110.00           H  
ATOM   4516  HB3 SER H 302     -32.295  17.154 -16.891  1.00110.00           H  
ATOM   4517  HB2 SER H 302     -31.690  17.923 -15.444  1.00110.00           H  
ATOM   4518  HG  SER H 302     -33.789  16.043 -15.635  1.00110.00           H  
ATOM   4519  N   GLY H 303     -30.704  14.270 -13.765  1.00110.00           N  
ATOM   4520  CA  GLY H 303     -30.217  13.818 -12.461  1.00110.00           C  
ATOM   4521  C   GLY H 303     -31.239  14.023 -11.332  1.00110.00           C  
ATOM   4522  O   GLY H 303     -32.443  14.134 -11.562  1.00110.00           O  
ATOM   4523  H   GLY H 303     -30.945  13.549 -14.429  1.00110.00           H  
ATOM   4524  HA3 GLY H 303     -29.281  14.324 -12.217  1.00110.00           H  
ATOM   4525  HA2 GLY H 303     -29.989  12.754 -12.531  1.00110.00           H  
ATOM   4526  N   TYR H 304     -30.716  14.012 -10.096  1.00110.00           N  
ATOM   4527  CA  TYR H 304     -31.452  14.051  -8.831  1.00110.00           C  
ATOM   4528  C   TYR H 304     -30.534  14.588  -7.717  1.00110.00           C  
ATOM   4529  O   TYR H 304     -29.310  14.566  -7.865  1.00110.00           O  
ATOM   4530  CB  TYR H 304     -32.010  12.642  -8.506  1.00110.00           C  
ATOM   4531  CG  TYR H 304     -30.989  11.510  -8.494  1.00110.00           C  
ATOM   4532  CD1 TYR H 304     -30.251  11.222  -7.326  1.00110.00           C  
ATOM   4533  CD2 TYR H 304     -30.763  10.753  -9.663  1.00110.00           C  
ATOM   4534  CE1 TYR H 304     -29.281  10.201  -7.335  1.00110.00           C  
ATOM   4535  CE2 TYR H 304     -29.794   9.732  -9.672  1.00110.00           C  
ATOM   4536  CZ  TYR H 304     -29.048   9.459  -8.510  1.00110.00           C  
ATOM   4537  OH  TYR H 304     -28.102   8.476  -8.526  1.00110.00           O  
ATOM   4538  H   TYR H 304     -29.715  13.924  -9.990  1.00110.00           H  
ATOM   4539  HA  TYR H 304     -32.284  14.750  -8.935  1.00110.00           H  
ATOM   4540  HB3 TYR H 304     -32.783  12.389  -9.234  1.00110.00           H  
ATOM   4541  HB2 TYR H 304     -32.523  12.659  -7.544  1.00110.00           H  
ATOM   4542  HD1 TYR H 304     -30.416  11.793  -6.424  1.00110.00           H  
ATOM   4543  HD2 TYR H 304     -31.323  10.963 -10.563  1.00110.00           H  
ATOM   4544  HE1 TYR H 304     -28.714   9.996  -6.438  1.00110.00           H  
ATOM   4545  HE2 TYR H 304     -29.620   9.164 -10.574  1.00110.00           H  
ATOM   4546  HH  TYR H 304     -27.648   8.376  -7.686  1.00110.00           H  
ATOM   4547  N   GLU H 305     -31.150  15.060  -6.620  1.00 30.00           N  
ATOM   4548  CA  GLU H 305     -30.472  15.667  -5.470  1.00 30.00           C  
ATOM   4549  C   GLU H 305     -29.567  14.685  -4.705  1.00 30.00           C  
ATOM   4550  O   GLU H 305     -30.012  13.603  -4.322  1.00 30.00           O  
ATOM   4551  CB  GLU H 305     -31.499  16.318  -4.511  1.00 30.00           C  
ATOM   4552  CG  GLU H 305     -32.035  17.696  -4.966  1.00 30.00           C  
ATOM   4553  CD  GLU H 305     -32.898  17.679  -6.236  1.00 30.00           C  
ATOM   4554  OE1 GLU H 305     -33.873  16.895  -6.266  1.00 30.00           O  
ATOM   4555  OE2 GLU H 305     -32.566  18.450  -7.163  1.00 30.00           O1-
ATOM   4556  H   GLU H 305     -32.160  15.067  -6.580  1.00 30.00           H  
ATOM   4557  HA  GLU H 305     -29.836  16.465  -5.862  1.00 30.00           H  
ATOM   4558  HB3 GLU H 305     -31.054  16.445  -3.523  1.00 30.00           H  
ATOM   4559  HB2 GLU H 305     -32.336  15.635  -4.354  1.00 30.00           H  
ATOM   4560  HG3 GLU H 305     -31.196  18.383  -5.092  1.00 30.00           H  
ATOM   4561  HG2 GLU H 305     -32.642  18.121  -4.165  1.00 30.00           H  
ATOM   4562  N   VAL H 306     -28.322  15.128  -4.477  1.00 30.00           N  
ATOM   4563  CA  VAL H 306     -27.298  14.489  -3.652  1.00 30.00           C  
ATOM   4564  C   VAL H 306     -26.451  15.591  -2.985  1.00 30.00           C  
ATOM   4565  O   VAL H 306     -26.401  16.713  -3.492  1.00 30.00           O  
ATOM   4566  CB  VAL H 306     -26.349  13.569  -4.482  1.00 30.00           C  
ATOM   4567  CG1 VAL H 306     -27.062  12.310  -5.005  1.00 30.00           C  
ATOM   4568  CG2 VAL H 306     -25.599  14.282  -5.628  1.00 30.00           C  
ATOM   4569  H   VAL H 306     -28.060  16.037  -4.832  1.00 30.00           H  
ATOM   4570  HA  VAL H 306     -27.780  13.909  -2.862  1.00 30.00           H  
ATOM   4571  HB  VAL H 306     -25.582  13.201  -3.799  1.00 30.00           H  
ATOM   4572 HG11 VAL H 306     -27.807  12.557  -5.762  1.00 30.00           H  
ATOM   4573 HG12 VAL H 306     -26.352  11.619  -5.459  1.00 30.00           H  
ATOM   4574 HG13 VAL H 306     -27.567  11.778  -4.198  1.00 30.00           H  
ATOM   4575 HG21 VAL H 306     -24.960  13.583  -6.168  1.00 30.00           H  
ATOM   4576 HG22 VAL H 306     -26.294  14.712  -6.349  1.00 30.00           H  
ATOM   4577 HG23 VAL H 306     -24.955  15.083  -5.267  1.00 30.00           H  
ATOM   4578  N   HIS H 307     -25.791  15.255  -1.865  1.00 30.00           N  
ATOM   4579  CA  HIS H 307     -24.888  16.165  -1.150  1.00 30.00           C  
ATOM   4580  C   HIS H 307     -23.552  16.372  -1.887  1.00 30.00           C  
ATOM   4581  O   HIS H 307     -23.065  17.502  -1.948  1.00 30.00           O  
ATOM   4582  CB  HIS H 307     -24.643  15.643   0.276  1.00 30.00           C  
ATOM   4583  CG  HIS H 307     -25.887  15.495   1.116  1.00 30.00           C  
ATOM   4584  ND1 HIS H 307     -26.550  16.577   1.669  1.00 30.00           N  
ATOM   4585  CD2 HIS H 307     -26.601  14.384   1.506  1.00 30.00           C  
ATOM   4586  CE1 HIS H 307     -27.595  16.093   2.346  1.00 30.00           C  
ATOM   4587  NE2 HIS H 307     -27.688  14.770   2.292  1.00 30.00           N  
ATOM   4588  H   HIS H 307     -25.880  14.322  -1.488  1.00 30.00           H  
ATOM   4589  HA  HIS H 307     -25.374  17.140  -1.072  1.00 30.00           H  
ATOM   4590  HB3 HIS H 307     -23.973  16.328   0.797  1.00 30.00           H  
ATOM   4591  HB2 HIS H 307     -24.134  14.678   0.246  1.00 30.00           H  
ATOM   4592  HD1 HIS H 307     -26.300  17.551   1.573  1.00 30.00           H  
ATOM   4593  HD2 HIS H 307     -26.424  13.344   1.278  1.00 30.00           H  
ATOM   4594  HE1 HIS H 307     -28.295  16.717   2.881  1.00 30.00           H  
ATOM   4595  N   HIS H 308     -23.009  15.280  -2.447  1.00 30.00           N  
ATOM   4596  CA  HIS H 308     -21.803  15.267  -3.270  1.00 30.00           C  
ATOM   4597  C   HIS H 308     -21.987  14.315  -4.454  1.00 30.00           C  
ATOM   4598  O   HIS H 308     -22.697  13.314  -4.338  1.00 30.00           O  
ATOM   4599  CB  HIS H 308     -20.575  14.848  -2.434  1.00 30.00           C  
ATOM   4600  CG  HIS H 308     -20.026  15.927  -1.539  1.00 30.00           C  
ATOM   4601  ND1 HIS H 308     -20.401  16.082  -0.219  1.00 30.00           N  
ATOM   4602  CD2 HIS H 308     -19.078  16.898  -1.766  1.00 30.00           C  
ATOM   4603  CE1 HIS H 308     -19.697  17.101   0.276  1.00 30.00           C  
ATOM   4604  NE2 HIS H 308     -18.874  17.647  -0.607  1.00 30.00           N  
ATOM   4605  H   HIS H 308     -23.485  14.393  -2.367  1.00 30.00           H  
ATOM   4606  HA  HIS H 308     -21.634  16.263  -3.683  1.00 30.00           H  
ATOM   4607  HB3 HIS H 308     -19.757  14.546  -3.092  1.00 30.00           H  
ATOM   4608  HB2 HIS H 308     -20.809  13.970  -1.829  1.00 30.00           H  
ATOM   4609  HD1 HIS H 308     -21.080  15.530   0.290  1.00 30.00           H  
ATOM   4610  HD2 HIS H 308     -18.511  17.099  -2.662  1.00 30.00           H  
ATOM   4611  HE1 HIS H 308     -19.779  17.438   1.298  1.00 30.00           H  
ATOM   4612  N   GLN H 309     -21.289  14.634  -5.555  1.00 30.00           N  
ATOM   4613  CA  GLN H 309     -21.196  13.829  -6.770  1.00 30.00           C  
ATOM   4614  C   GLN H 309     -20.193  12.677  -6.589  1.00 30.00           C  
ATOM   4615  O   GLN H 309     -19.086  12.721  -7.127  1.00 30.00           O  
ATOM   4616  CB  GLN H 309     -20.826  14.748  -7.957  1.00 30.00           C  
ATOM   4617  CG  GLN H 309     -21.897  15.790  -8.332  1.00 30.00           C  
ATOM   4618  CD  GLN H 309     -23.230  15.183  -8.785  1.00 30.00           C  
ATOM   4619  OE1 GLN H 309     -23.256  14.178  -9.491  1.00 30.00           O  
ATOM   4620  NE2 GLN H 309     -24.346  15.808  -8.409  1.00 30.00           N  
ATOM   4621  H   GLN H 309     -20.726  15.476  -5.547  1.00 30.00           H  
ATOM   4622  HA  GLN H 309     -22.168  13.373  -6.967  1.00 30.00           H  
ATOM   4623  HB3 GLN H 309     -20.613  14.139  -8.838  1.00 30.00           H  
ATOM   4624  HB2 GLN H 309     -19.896  15.273  -7.735  1.00 30.00           H  
ATOM   4625  HG3 GLN H 309     -21.510  16.388  -9.154  1.00 30.00           H  
ATOM   4626  HG2 GLN H 309     -22.061  16.476  -7.499  1.00 30.00           H  
ATOM   4627 HE22 GLN H 309     -25.247  15.450  -8.691  1.00 30.00           H  
ATOM   4628 HE21 GLN H 309     -24.299  16.634  -7.823  1.00 30.00           H  
ATOM   4629  N   LYS H 310     -20.614  11.667  -5.813  1.00 30.00           N  
ATOM   4630  CA  LYS H 310     -19.886  10.425  -5.570  1.00 30.00           C  
ATOM   4631  C   LYS H 310     -19.798   9.554  -6.836  1.00 30.00           C  
ATOM   4632  O   LYS H 310     -20.766   9.461  -7.592  1.00 30.00           O  
ATOM   4633  CB  LYS H 310     -20.545   9.673  -4.390  1.00 30.00           C  
ATOM   4634  CG  LYS H 310     -22.058   9.411  -4.535  1.00 30.00           C  
ATOM   4635  CD  LYS H 310     -22.604   8.433  -3.486  1.00 30.00           C  
ATOM   4636  CE  LYS H 310     -24.112   8.193  -3.666  1.00 30.00           C  
ATOM   4637  NZ  LYS H 310     -24.622   7.157  -2.753  1.00 30.00           N1+
ATOM   4638  H   LYS H 310     -21.529  11.730  -5.390  1.00 30.00           H  
ATOM   4639  HA  LYS H 310     -18.872  10.698  -5.268  1.00 30.00           H  
ATOM   4640  HB3 LYS H 310     -20.385  10.240  -3.473  1.00 30.00           H  
ATOM   4641  HB2 LYS H 310     -20.024   8.725  -4.249  1.00 30.00           H  
ATOM   4642  HG3 LYS H 310     -22.286   9.027  -5.528  1.00 30.00           H  
ATOM   4643  HG2 LYS H 310     -22.597  10.355  -4.451  1.00 30.00           H  
ATOM   4644  HD3 LYS H 310     -22.407   8.828  -2.488  1.00 30.00           H  
ATOM   4645  HD2 LYS H 310     -22.060   7.490  -3.559  1.00 30.00           H  
ATOM   4646  HE3 LYS H 310     -24.325   7.881  -4.689  1.00 30.00           H  
ATOM   4647  HE2 LYS H 310     -24.664   9.118  -3.493  1.00 30.00           H  
ATOM   4648  HZ1 LYS H 310     -24.120   6.292  -2.893  1.00 30.00           H  
ATOM   4649  HZ2 LYS H 310     -24.499   7.474  -1.797  1.00 30.00           H  
ATOM   4650  HZ3 LYS H 310     -25.606   7.008  -2.925  1.00 30.00           H  
ATOM   4651  N   LEU H 311     -18.634   8.915  -7.020  1.00 30.00           N  
ATOM   4652  CA  LEU H 311     -18.365   7.971  -8.101  1.00 30.00           C  
ATOM   4653  C   LEU H 311     -18.963   6.610  -7.709  1.00 30.00           C  
ATOM   4654  O   LEU H 311     -18.431   5.961  -6.811  1.00 30.00           O  
ATOM   4655  CB  LEU H 311     -16.837   7.865  -8.335  1.00 30.00           C  
ATOM   4656  CG  LEU H 311     -16.087   9.197  -8.575  1.00 30.00           C  
ATOM   4657  CD1 LEU H 311     -14.559   8.966  -8.593  1.00 30.00           C  
ATOM   4658  CD2 LEU H 311     -16.593   9.944  -9.828  1.00 30.00           C  
ATOM   4659  H   LEU H 311     -17.887   9.038  -6.348  1.00 30.00           H  
ATOM   4660  HA  LEU H 311     -18.843   8.321  -9.018  1.00 30.00           H  
ATOM   4661  HB3 LEU H 311     -16.650   7.192  -9.173  1.00 30.00           H  
ATOM   4662  HB2 LEU H 311     -16.381   7.394  -7.468  1.00 30.00           H  
ATOM   4663  HG  LEU H 311     -16.277   9.848  -7.721  1.00 30.00           H  
ATOM   4664 HD11 LEU H 311     -14.305   7.906  -8.613  1.00 30.00           H  
ATOM   4665 HD12 LEU H 311     -14.067   9.424  -9.451  1.00 30.00           H  
ATOM   4666 HD13 LEU H 311     -14.096   9.389  -7.701  1.00 30.00           H  
ATOM   4667 HD21 LEU H 311     -15.791  10.221 -10.511  1.00 30.00           H  
ATOM   4668 HD22 LEU H 311     -17.300   9.349 -10.404  1.00 30.00           H  
ATOM   4669 HD23 LEU H 311     -17.099  10.868  -9.545  1.00 30.00           H  
ATOM   4670  N   VAL H 312     -20.077   6.227  -8.349  1.00 30.00           N  
ATOM   4671  CA  VAL H 312     -20.818   5.009  -8.024  1.00 30.00           C  
ATOM   4672  C   VAL H 312     -20.693   3.974  -9.152  1.00 30.00           C  
ATOM   4673  O   VAL H 312     -21.074   4.236 -10.292  1.00 30.00           O  
ATOM   4674  CB  VAL H 312     -22.314   5.293  -7.716  1.00 30.00           C  
ATOM   4675  CG1 VAL H 312     -22.474   5.932  -6.328  1.00 30.00           C  
ATOM   4676  CG2 VAL H 312     -23.069   6.117  -8.781  1.00 30.00           C  
ATOM   4677  H   VAL H 312     -20.468   6.806  -9.078  1.00 30.00           H  
ATOM   4678  HA  VAL H 312     -20.406   4.555  -7.121  1.00 30.00           H  
ATOM   4679  HB  VAL H 312     -22.821   4.329  -7.654  1.00 30.00           H  
ATOM   4680 HG11 VAL H 312     -21.926   6.871  -6.262  1.00 30.00           H  
ATOM   4681 HG12 VAL H 312     -23.521   6.135  -6.106  1.00 30.00           H  
ATOM   4682 HG13 VAL H 312     -22.100   5.274  -5.545  1.00 30.00           H  
ATOM   4683 HG21 VAL H 312     -23.112   5.612  -9.744  1.00 30.00           H  
ATOM   4684 HG22 VAL H 312     -24.102   6.288  -8.475  1.00 30.00           H  
ATOM   4685 HG23 VAL H 312     -22.611   7.094  -8.932  1.00 30.00           H  
ATOM   4686  N   PHE H 313     -20.145   2.809  -8.782  1.00 30.00           N  
ATOM   4687  CA  PHE H 313     -19.996   1.629  -9.626  1.00 30.00           C  
ATOM   4688  C   PHE H 313     -20.865   0.536  -8.993  1.00 30.00           C  
ATOM   4689  O   PHE H 313     -20.779   0.325  -7.782  1.00 30.00           O  
ATOM   4690  CB  PHE H 313     -18.508   1.211  -9.671  1.00 30.00           C  
ATOM   4691  CG  PHE H 313     -17.559   2.287 -10.173  1.00 30.00           C  
ATOM   4692  CD1 PHE H 313     -17.414   2.523 -11.557  1.00 30.00           C  
ATOM   4693  CD2 PHE H 313     -16.943   3.172  -9.262  1.00 30.00           C  
ATOM   4694  CE1 PHE H 313     -16.621   3.573 -12.003  1.00 30.00           C  
ATOM   4695  CE2 PHE H 313     -16.158   4.218  -9.727  1.00 30.00           C  
ATOM   4696  CZ  PHE H 313     -15.993   4.414 -11.092  1.00 30.00           C  
ATOM   4697  H   PHE H 313     -19.831   2.697  -7.826  1.00 30.00           H  
ATOM   4698  HA  PHE H 313     -20.341   1.828 -10.642  1.00 30.00           H  
ATOM   4699  HB3 PHE H 313     -18.401   0.341 -10.321  1.00 30.00           H  
ATOM   4700  HB2 PHE H 313     -18.168   0.890  -8.687  1.00 30.00           H  
ATOM   4701  HD1 PHE H 313     -17.916   1.889 -12.272  1.00 30.00           H  
ATOM   4702  HD2 PHE H 313     -17.079   3.039  -8.200  1.00 30.00           H  
ATOM   4703  HE1 PHE H 313     -16.500   3.742 -13.062  1.00 30.00           H  
ATOM   4704  HE2 PHE H 313     -15.681   4.886  -9.026  1.00 30.00           H  
ATOM   4705  HZ  PHE H 313     -15.382   5.231 -11.447  1.00 30.00           H  
ATOM   4706  N   PHE H 314     -21.700  -0.120  -9.816  1.00 30.00           N  
ATOM   4707  CA  PHE H 314     -22.712  -1.101  -9.403  1.00 30.00           C  
ATOM   4708  C   PHE H 314     -23.828  -0.481  -8.538  1.00 30.00           C  
ATOM   4709  O   PHE H 314     -24.131  -0.977  -7.451  1.00 30.00           O  
ATOM   4710  CB  PHE H 314     -22.075  -2.395  -8.828  1.00 30.00           C  
ATOM   4711  CG  PHE H 314     -21.412  -3.252  -9.890  1.00 30.00           C  
ATOM   4712  CD1 PHE H 314     -22.132  -4.298 -10.504  1.00 30.00           C  
ATOM   4713  CD2 PHE H 314     -20.151  -2.889 -10.409  1.00 30.00           C  
ATOM   4714  CE1 PHE H 314     -21.574  -4.991 -11.570  1.00 30.00           C  
ATOM   4715  CE2 PHE H 314     -19.621  -3.580 -11.488  1.00 30.00           C  
ATOM   4716  CZ  PHE H 314     -20.326  -4.631 -12.062  1.00 30.00           C  
ATOM   4717  H   PHE H 314     -21.699   0.109 -10.800  1.00 30.00           H  
ATOM   4718  HA  PHE H 314     -23.227  -1.394 -10.320  1.00 30.00           H  
ATOM   4719  HB3 PHE H 314     -22.822  -3.007  -8.319  1.00 30.00           H  
ATOM   4720  HB2 PHE H 314     -21.323  -2.161  -8.076  1.00 30.00           H  
ATOM   4721  HD1 PHE H 314     -23.120  -4.559 -10.152  1.00 30.00           H  
ATOM   4722  HD2 PHE H 314     -19.606  -2.060  -9.984  1.00 30.00           H  
ATOM   4723  HE1 PHE H 314     -22.120  -5.800 -12.033  1.00 30.00           H  
ATOM   4724  HE2 PHE H 314     -18.663  -3.287 -11.892  1.00 30.00           H  
ATOM   4725  HZ  PHE H 314     -19.909  -5.163 -12.904  1.00 30.00           H  
ATOM   4726  N   ALA H 315     -24.413   0.608  -9.069  1.00 30.00           N  
ATOM   4727  CA  ALA H 315     -25.640   1.239  -8.577  1.00 30.00           C  
ATOM   4728  C   ALA H 315     -26.895   0.671  -9.262  1.00 30.00           C  
ATOM   4729  O   ALA H 315     -27.979   0.770  -8.690  1.00 30.00           O  
ATOM   4730  CB  ALA H 315     -25.540   2.756  -8.782  1.00 30.00           C  
ATOM   4731  H   ALA H 315     -24.069   0.963  -9.950  1.00 30.00           H  
ATOM   4732  HA  ALA H 315     -25.751   1.044  -7.511  1.00 30.00           H  
ATOM   4733  HB1 ALA H 315     -24.702   3.165  -8.221  1.00 30.00           H  
ATOM   4734  HB2 ALA H 315     -25.393   3.010  -9.833  1.00 30.00           H  
ATOM   4735  HB3 ALA H 315     -26.440   3.265  -8.437  1.00 30.00           H  
ATOM   4736  N   GLU H 316     -26.723   0.048 -10.441  1.00 30.00           N  
ATOM   4737  CA  GLU H 316     -27.698  -0.839 -11.069  1.00 30.00           C  
ATOM   4738  C   GLU H 316     -27.682  -2.195 -10.341  1.00 30.00           C  
ATOM   4739  O   GLU H 316     -26.612  -2.657  -9.935  1.00 30.00           O  
ATOM   4740  CB  GLU H 316     -27.380  -1.015 -12.573  1.00 30.00           C  
ATOM   4741  CG  GLU H 316     -27.486   0.279 -13.422  1.00 30.00           C  
ATOM   4742  CD  GLU H 316     -26.280   1.241 -13.413  1.00 30.00           C  
ATOM   4743  OE1 GLU H 316     -26.495   2.398 -13.834  1.00 30.00           O  
ATOM   4744  OE2 GLU H 316     -25.169   0.829 -13.005  1.00 30.00           O1-
ATOM   4745  H   GLU H 316     -25.812   0.060 -10.879  1.00 30.00           H  
ATOM   4746  HA  GLU H 316     -28.693  -0.400 -10.972  1.00 30.00           H  
ATOM   4747  HB3 GLU H 316     -28.087  -1.736 -12.987  1.00 30.00           H  
ATOM   4748  HB2 GLU H 316     -26.403  -1.485 -12.701  1.00 30.00           H  
ATOM   4749  HG3 GLU H 316     -28.384   0.827 -13.131  1.00 30.00           H  
ATOM   4750  HG2 GLU H 316     -27.642  -0.009 -14.462  1.00 30.00           H  
ATOM   4751  N   ASP H 317     -28.873  -2.793 -10.179  1.00 30.00           N  
ATOM   4752  CA  ASP H 317     -29.089  -4.042  -9.441  1.00 30.00           C  
ATOM   4753  C   ASP H 317     -28.410  -5.255 -10.104  1.00 30.00           C  
ATOM   4754  O   ASP H 317     -28.347  -5.340 -11.332  1.00 30.00           O  
ATOM   4755  CB  ASP H 317     -30.585  -4.349  -9.152  1.00 30.00           C  
ATOM   4756  CG  ASP H 317     -31.565  -4.503 -10.337  1.00 30.00           C  
ATOM   4757  OD1 ASP H 317     -31.329  -3.919 -11.419  1.00 30.00           O  
ATOM   4758  OD2 ASP H 317     -32.625  -5.120 -10.093  1.00 30.00           O1-
ATOM   4759  H   ASP H 317     -29.703  -2.383 -10.584  1.00 30.00           H  
ATOM   4760  HA  ASP H 317     -28.610  -3.897  -8.469  1.00 30.00           H  
ATOM   4761  HB3 ASP H 317     -30.977  -3.528  -8.550  1.00 30.00           H  
ATOM   4762  HB2 ASP H 317     -30.652  -5.228  -8.508  1.00 30.00           H  
ATOM   4763  N   VAL H 318     -27.940  -6.179  -9.254  1.00 30.00           N  
ATOM   4764  CA  VAL H 318     -27.333  -7.448  -9.642  1.00 30.00           C  
ATOM   4765  C   VAL H 318     -27.680  -8.526  -8.600  1.00 30.00           C  
ATOM   4766  O   VAL H 318     -27.771  -8.228  -7.409  1.00 30.00           O  
ATOM   4767  CB  VAL H 318     -25.781  -7.356  -9.760  1.00 30.00           C  
ATOM   4768  CG1 VAL H 318     -25.330  -6.546 -10.986  1.00 30.00           C  
ATOM   4769  CG2 VAL H 318     -25.067  -6.851  -8.490  1.00 30.00           C  
ATOM   4770  H   VAL H 318     -28.032  -6.034  -8.259  1.00 30.00           H  
ATOM   4771  HA  VAL H 318     -27.749  -7.767 -10.600  1.00 30.00           H  
ATOM   4772  HB  VAL H 318     -25.414  -8.368  -9.934  1.00 30.00           H  
ATOM   4773 HG11 VAL H 318     -24.253  -6.626 -11.131  1.00 30.00           H  
ATOM   4774 HG12 VAL H 318     -25.809  -6.907 -11.896  1.00 30.00           H  
ATOM   4775 HG13 VAL H 318     -25.568  -5.488 -10.879  1.00 30.00           H  
ATOM   4776 HG21 VAL H 318     -25.243  -7.498  -7.633  1.00 30.00           H  
ATOM   4777 HG22 VAL H 318     -23.991  -6.817  -8.651  1.00 30.00           H  
ATOM   4778 HG23 VAL H 318     -25.389  -5.845  -8.219  1.00 30.00           H  
ATOM   4779  N   GLY H 319     -27.846  -9.770  -9.078  1.00 30.00           N  
ATOM   4780  CA  GLY H 319     -28.030 -10.947  -8.227  1.00 30.00           C  
ATOM   4781  C   GLY H 319     -26.689 -11.661  -7.986  1.00 30.00           C  
ATOM   4782  O   GLY H 319     -26.556 -12.382  -6.999  1.00 30.00           O  
ATOM   4783  H   GLY H 319     -27.791  -9.927 -10.074  1.00 30.00           H  
ATOM   4784  HA3 GLY H 319     -28.709 -11.637  -8.728  1.00 30.00           H  
ATOM   4785  HA2 GLY H 319     -28.492 -10.690  -7.271  1.00 30.00           H  
ATOM   4786  N   SER H 320     -25.702 -11.454  -8.874  1.00 30.00           N  
ATOM   4787  CA  SER H 320     -24.361 -12.034  -8.821  1.00 30.00           C  
ATOM   4788  C   SER H 320     -23.397 -11.210  -9.691  1.00 30.00           C  
ATOM   4789  O   SER H 320     -23.839 -10.441 -10.547  1.00 30.00           O  
ATOM   4790  CB  SER H 320     -24.402 -13.532  -9.213  1.00 30.00           C  
ATOM   4791  OG  SER H 320     -24.669 -13.727 -10.589  1.00 30.00           O  
ATOM   4792  H   SER H 320     -25.859 -10.827  -9.650  1.00 30.00           H  
ATOM   4793  HA  SER H 320     -24.019 -11.966  -7.789  1.00 30.00           H  
ATOM   4794  HB3 SER H 320     -25.138 -14.078  -8.623  1.00 30.00           H  
ATOM   4795  HB2 SER H 320     -23.439 -13.993  -8.997  1.00 30.00           H  
ATOM   4796  HG  SER H 320     -25.573 -13.454 -10.765  1.00 30.00           H  
ATOM   4797  N   ASN H 321     -22.091 -11.410  -9.460  1.00 30.00           N  
ATOM   4798  CA  ASN H 321     -21.004 -10.834 -10.249  1.00 30.00           C  
ATOM   4799  C   ASN H 321     -19.967 -11.932 -10.536  1.00 30.00           C  
ATOM   4800  O   ASN H 321     -19.725 -12.790  -9.687  1.00 30.00           O  
ATOM   4801  CB  ASN H 321     -20.397  -9.633  -9.484  1.00 30.00           C  
ATOM   4802  CG  ASN H 321     -19.279  -8.908 -10.247  1.00 30.00           C  
ATOM   4803  OD1 ASN H 321     -19.399  -8.652 -11.443  1.00 30.00           O  
ATOM   4804  ND2 ASN H 321     -18.185  -8.580  -9.561  1.00 30.00           N  
ATOM   4805  H   ASN H 321     -21.809 -12.057  -8.733  1.00 30.00           H  
ATOM   4806  HA  ASN H 321     -21.392 -10.487 -11.209  1.00 30.00           H  
ATOM   4807  HB3 ASN H 321     -20.025  -9.963  -8.515  1.00 30.00           H  
ATOM   4808  HB2 ASN H 321     -21.177  -8.900  -9.276  1.00 30.00           H  
ATOM   4809 HD22 ASN H 321     -17.420  -8.109 -10.021  1.00 30.00           H  
ATOM   4810 HD21 ASN H 321     -18.123  -8.786  -8.571  1.00 30.00           H  
ATOM   4811  N   LYS H 322     -19.359 -11.850 -11.730  1.00 30.00           N  
ATOM   4812  CA  LYS H 322     -18.312 -12.754 -12.203  1.00 30.00           C  
ATOM   4813  C   LYS H 322     -17.316 -12.056 -13.150  1.00 30.00           C  
ATOM   4814  O   LYS H 322     -16.737 -12.715 -14.013  1.00 30.00           O  
ATOM   4815  CB  LYS H 322     -18.916 -14.082 -12.718  1.00 30.00           C  
ATOM   4816  CG  LYS H 322     -19.970 -13.947 -13.831  1.00 30.00           C  
ATOM   4817  CD  LYS H 322     -20.565 -15.314 -14.219  1.00 30.00           C  
ATOM   4818  CE  LYS H 322     -21.760 -15.238 -15.187  1.00 30.00           C  
ATOM   4819  NZ  LYS H 322     -21.380 -14.739 -16.521  1.00 30.00           N1+
ATOM   4820  H   LYS H 322     -19.611 -11.100 -12.360  1.00 30.00           H  
ATOM   4821  HA  LYS H 322     -17.706 -13.014 -11.341  1.00 30.00           H  
ATOM   4822  HB3 LYS H 322     -19.370 -14.601 -11.873  1.00 30.00           H  
ATOM   4823  HB2 LYS H 322     -18.117 -14.737 -13.066  1.00 30.00           H  
ATOM   4824  HG3 LYS H 322     -19.522 -13.467 -14.702  1.00 30.00           H  
ATOM   4825  HG2 LYS H 322     -20.776 -13.293 -13.496  1.00 30.00           H  
ATOM   4826  HD3 LYS H 322     -20.891 -15.828 -13.313  1.00 30.00           H  
ATOM   4827  HD2 LYS H 322     -19.782 -15.943 -14.645  1.00 30.00           H  
ATOM   4828  HE3 LYS H 322     -22.542 -14.600 -14.773  1.00 30.00           H  
ATOM   4829  HE2 LYS H 322     -22.193 -16.231 -15.309  1.00 30.00           H  
ATOM   4830  HZ1 LYS H 322     -21.004 -13.805 -16.437  1.00 30.00           H  
ATOM   4831  HZ2 LYS H 322     -20.682 -15.347 -16.925  1.00 30.00           H  
ATOM   4832  HZ3 LYS H 322     -22.195 -14.719 -17.118  1.00 30.00           H  
ATOM   4833  N   GLY H 323     -17.099 -10.747 -12.936  1.00 30.00           N  
ATOM   4834  CA  GLY H 323     -16.121  -9.946 -13.665  1.00 30.00           C  
ATOM   4835  C   GLY H 323     -16.582  -8.487 -13.622  1.00 30.00           C  
ATOM   4836  O   GLY H 323     -17.691  -8.176 -14.056  1.00 30.00           O  
ATOM   4837  H   GLY H 323     -17.613 -10.274 -12.205  1.00 30.00           H  
ATOM   4838  HA3 GLY H 323     -16.050 -10.260 -14.707  1.00 30.00           H  
ATOM   4839  HA2 GLY H 323     -15.135 -10.062 -13.215  1.00 30.00           H  
ATOM   4840  N   ALA H 324     -15.705  -7.598 -13.127  1.00 30.00           N  
ATOM   4841  CA  ALA H 324     -15.952  -6.167 -12.964  1.00 30.00           C  
ATOM   4842  C   ALA H 324     -14.621  -5.471 -12.660  1.00 30.00           C  
ATOM   4843  O   ALA H 324     -14.214  -5.444 -11.502  1.00 30.00           O  
ATOM   4844  CB  ALA H 324     -16.977  -5.933 -11.836  1.00 30.00           C  
ATOM   4845  H   ALA H 324     -14.814  -7.924 -12.778  1.00 30.00           H  
ATOM   4846  HA  ALA H 324     -16.351  -5.761 -13.896  1.00 30.00           H  
ATOM   4847  HB1 ALA H 324     -17.056  -4.874 -11.593  1.00 30.00           H  
ATOM   4848  HB2 ALA H 324     -17.968  -6.283 -12.120  1.00 30.00           H  
ATOM   4849  HB3 ALA H 324     -16.697  -6.455 -10.922  1.00 30.00           H  
ATOM   4850  N   ILE H 325     -13.955  -4.952 -13.704  1.00 30.00           N  
ATOM   4851  CA  ILE H 325     -12.622  -4.349 -13.614  1.00 30.00           C  
ATOM   4852  C   ILE H 325     -12.750  -2.837 -13.883  1.00 30.00           C  
ATOM   4853  O   ILE H 325     -13.139  -2.451 -14.987  1.00 30.00           O  
ATOM   4854  CB  ILE H 325     -11.650  -4.989 -14.652  1.00 30.00           C  
ATOM   4855  CG1 ILE H 325     -11.503  -6.516 -14.431  1.00 30.00           C  
ATOM   4856  CG2 ILE H 325     -10.250  -4.333 -14.683  1.00 30.00           C  
ATOM   4857  CD1 ILE H 325     -11.192  -7.299 -15.712  1.00 30.00           C  
ATOM   4858  H   ILE H 325     -14.357  -4.998 -14.629  1.00 30.00           H  
ATOM   4859  HA  ILE H 325     -12.191  -4.499 -12.625  1.00 30.00           H  
ATOM   4860  HB  ILE H 325     -12.090  -4.844 -15.640  1.00 30.00           H  
ATOM   4861 HG13 ILE H 325     -12.407  -6.950 -14.008  1.00 30.00           H  
ATOM   4862 HG12 ILE H 325     -10.728  -6.704 -13.689  1.00 30.00           H  
ATOM   4863 HG21 ILE H 325      -9.604  -4.817 -15.416  1.00 30.00           H  
ATOM   4864 HG22 ILE H 325     -10.289  -3.277 -14.948  1.00 30.00           H  
ATOM   4865 HG23 ILE H 325      -9.758  -4.409 -13.712  1.00 30.00           H  
ATOM   4866 HD11 ILE H 325     -10.166  -7.137 -16.037  1.00 30.00           H  
ATOM   4867 HD12 ILE H 325     -11.324  -8.369 -15.555  1.00 30.00           H  
ATOM   4868 HD13 ILE H 325     -11.853  -7.006 -16.528  1.00 30.00           H  
ATOM   4869  N   ILE H 326     -12.445  -2.022 -12.860  1.00 30.00           N  
ATOM   4870  CA  ILE H 326     -12.593  -0.562 -12.877  1.00 30.00           C  
ATOM   4871  C   ILE H 326     -11.308   0.145 -12.393  1.00 30.00           C  
ATOM   4872  O   ILE H 326     -10.452  -0.484 -11.770  1.00 30.00           O  
ATOM   4873  CB  ILE H 326     -13.801  -0.106 -12.003  1.00 30.00           C  
ATOM   4874  CG1 ILE H 326     -13.739  -0.583 -10.531  1.00 30.00           C  
ATOM   4875  CG2 ILE H 326     -15.137  -0.503 -12.662  1.00 30.00           C  
ATOM   4876  CD1 ILE H 326     -14.749   0.119  -9.614  1.00 30.00           C  
ATOM   4877  H   ILE H 326     -12.133  -2.420 -11.984  1.00 30.00           H  
ATOM   4878  HA  ILE H 326     -12.760  -0.220 -13.899  1.00 30.00           H  
ATOM   4879  HB  ILE H 326     -13.794   0.985 -11.982  1.00 30.00           H  
ATOM   4880 HG13 ILE H 326     -12.745  -0.419 -10.121  1.00 30.00           H  
ATOM   4881 HG12 ILE H 326     -13.907  -1.659 -10.483  1.00 30.00           H  
ATOM   4882 HG21 ILE H 326     -15.182  -0.160 -13.696  1.00 30.00           H  
ATOM   4883 HG22 ILE H 326     -15.275  -1.585 -12.665  1.00 30.00           H  
ATOM   4884 HG23 ILE H 326     -15.988  -0.064 -12.143  1.00 30.00           H  
ATOM   4885 HD11 ILE H 326     -14.551  -0.117  -8.571  1.00 30.00           H  
ATOM   4886 HD12 ILE H 326     -14.701   1.202  -9.723  1.00 30.00           H  
ATOM   4887 HD13 ILE H 326     -15.770  -0.201  -9.825  1.00 30.00           H  
ATOM   4888  N   GLY H 327     -11.184   1.441 -12.721  1.00 30.00           N  
ATOM   4889  CA  GLY H 327      -9.983   2.225 -12.443  1.00 30.00           C  
ATOM   4890  C   GLY H 327      -9.946   3.474 -13.327  1.00 30.00           C  
ATOM   4891  O   GLY H 327     -10.822   3.681 -14.169  1.00 30.00           O  
ATOM   4892  H   GLY H 327     -11.912   1.904 -13.247  1.00 30.00           H  
ATOM   4893  HA3 GLY H 327      -9.101   1.632 -12.686  1.00 30.00           H  
ATOM   4894  HA2 GLY H 327      -9.940   2.499 -11.388  1.00 30.00           H  
ATOM   4895  N   LEU H 328      -8.895   4.295 -13.144  1.00 30.00           N  
ATOM   4896  CA  LEU H 328      -8.610   5.464 -13.988  1.00 30.00           C  
ATOM   4897  C   LEU H 328      -7.853   5.076 -15.275  1.00 30.00           C  
ATOM   4898  O   LEU H 328      -7.939   5.820 -16.252  1.00 30.00           O  
ATOM   4899  CB  LEU H 328      -7.804   6.531 -13.204  1.00 30.00           C  
ATOM   4900  CG  LEU H 328      -8.421   7.006 -11.867  1.00 30.00           C  
ATOM   4901  CD1 LEU H 328      -7.439   7.934 -11.118  1.00 30.00           C  
ATOM   4902  CD2 LEU H 328      -9.809   7.654 -12.062  1.00 30.00           C  
ATOM   4903  H   LEU H 328      -8.204   4.080 -12.440  1.00 30.00           H  
ATOM   4904  HA  LEU H 328      -9.555   5.913 -14.299  1.00 30.00           H  
ATOM   4905  HB3 LEU H 328      -7.659   7.402 -13.842  1.00 30.00           H  
ATOM   4906  HB2 LEU H 328      -6.802   6.154 -13.007  1.00 30.00           H  
ATOM   4907  HG  LEU H 328      -8.560   6.133 -11.228  1.00 30.00           H  
ATOM   4908 HD11 LEU H 328      -7.004   7.426 -10.257  1.00 30.00           H  
ATOM   4909 HD12 LEU H 328      -6.612   8.248 -11.756  1.00 30.00           H  
ATOM   4910 HD13 LEU H 328      -7.908   8.844 -10.745  1.00 30.00           H  
ATOM   4911 HD21 LEU H 328     -10.025   7.854 -13.111  1.00 30.00           H  
ATOM   4912 HD22 LEU H 328     -10.594   6.997 -11.687  1.00 30.00           H  
ATOM   4913 HD23 LEU H 328      -9.914   8.604 -11.538  1.00 30.00           H  
ATOM   4914  N   MET H 329      -7.129   3.940 -15.252  1.00 30.00           N  
ATOM   4915  CA  MET H 329      -6.346   3.418 -16.373  1.00 30.00           C  
ATOM   4916  C   MET H 329      -6.572   1.900 -16.481  1.00 30.00           C  
ATOM   4917  O   MET H 329      -5.702   1.119 -16.097  1.00 30.00           O  
ATOM   4918  CB  MET H 329      -4.845   3.811 -16.262  1.00 30.00           C  
ATOM   4919  CG  MET H 329      -4.557   5.241 -15.777  1.00 30.00           C  
ATOM   4920  SD  MET H 329      -2.805   5.700 -15.826  1.00 30.00           S  
ATOM   4921  CE  MET H 329      -2.959   7.443 -15.356  1.00 30.00           C  
ATOM   4922  H   MET H 329      -7.098   3.396 -14.402  1.00 30.00           H  
ATOM   4923  HA  MET H 329      -6.728   3.847 -17.298  1.00 30.00           H  
ATOM   4924  HB3 MET H 329      -4.376   3.668 -17.236  1.00 30.00           H  
ATOM   4925  HB2 MET H 329      -4.315   3.139 -15.592  1.00 30.00           H  
ATOM   4926  HG3 MET H 329      -4.890   5.362 -14.746  1.00 30.00           H  
ATOM   4927  HG2 MET H 329      -5.122   5.957 -16.370  1.00 30.00           H  
ATOM   4928  HE1 MET H 329      -3.537   7.990 -16.101  1.00 30.00           H  
ATOM   4929  HE2 MET H 329      -3.462   7.534 -14.393  1.00 30.00           H  
ATOM   4930  HE3 MET H 329      -1.974   7.901 -15.276  1.00 30.00           H  
ATOM   4931  N   VAL H 330      -7.752   1.505 -16.988  1.00 30.00           N  
ATOM   4932  CA  VAL H 330      -8.107   0.104 -17.233  1.00 30.00           C  
ATOM   4933  C   VAL H 330      -7.548  -0.347 -18.597  1.00 30.00           C  
ATOM   4934  O   VAL H 330      -7.801   0.317 -19.601  1.00 30.00           O  
ATOM   4935  CB  VAL H 330      -9.649  -0.112 -17.217  1.00 30.00           C  
ATOM   4936  CG1 VAL H 330     -10.095  -1.537 -17.614  1.00 30.00           C  
ATOM   4937  CG2 VAL H 330     -10.240   0.236 -15.840  1.00 30.00           C  
ATOM   4938  H   VAL H 330      -8.426   2.196 -17.284  1.00 30.00           H  
ATOM   4939  HA  VAL H 330      -7.679  -0.516 -16.446  1.00 30.00           H  
ATOM   4940  HB  VAL H 330     -10.099   0.576 -17.935  1.00 30.00           H  
ATOM   4941 HG11 VAL H 330     -11.166  -1.674 -17.456  1.00 30.00           H  
ATOM   4942 HG12 VAL H 330      -9.906  -1.749 -18.667  1.00 30.00           H  
ATOM   4943 HG13 VAL H 330      -9.577  -2.293 -17.024  1.00 30.00           H  
ATOM   4944 HG21 VAL H 330     -10.043   1.273 -15.569  1.00 30.00           H  
ATOM   4945 HG22 VAL H 330     -11.321   0.103 -15.830  1.00 30.00           H  
ATOM   4946 HG23 VAL H 330      -9.820  -0.398 -15.059  1.00 30.00           H  
ATOM   4947  N   GLY H 331      -6.815  -1.471 -18.602  1.00 30.00           N  
ATOM   4948  CA  GLY H 331      -6.223  -2.027 -19.814  1.00 30.00           C  
ATOM   4949  C   GLY H 331      -5.513  -3.345 -19.484  1.00 30.00           C
[truncated: 361,079 more chars]
