# Supplementary material for: Identification of potential aggregation hotspots on Aβ42 fibrils blocked by the anti-amyloid chaperone-like BRICHOS domain
Source: Nat Commun. 2024 Feb 1;15:965. doi: 10.1038/s41467-024-45192-4 (PMC10834949; doi:10.1038/s41467-024-45192-4)
Supplement: Supplementary file 4 — Supplementary Data 1 [file 41467_2024_45192_MOESM4_ESM.zip › supporting_data_pdb/bri2/Bri2_1.pdb]

ATOM      1  N   GLN A 113      16.397  17.004 -16.581  1.00 74.86           N  
ATOM      2  CA  GLN A 113      16.075  16.659 -15.169  1.00 74.86           C  
ATOM      3  C   GLN A 113      16.125  15.149 -14.869  1.00 74.86           C  
ATOM      4  O   GLN A 113      16.000  14.450 -15.816  1.00 74.86           O  
ATOM      5  CB  GLN A 113      14.731  17.344 -14.733  1.00 74.86           C  
ATOM      6  CG  GLN A 113      14.573  18.871 -15.044  1.00 74.86           C  
ATOM      7  CD  GLN A 113      13.116  19.228 -15.097  1.00 74.86           C  
ATOM      8  NE2 GLN A 113      12.780  20.236 -14.298  1.00 74.86           N  
ATOM      9  OE1 GLN A 113      12.409  18.609 -15.856  1.00 74.86           O  
ATOM     10  H   GLN A 113      15.553  17.046 -17.134  1.00 74.86           H  
ATOM     11  HA  GLN A 113      16.821  17.160 -14.553  1.00 74.86           H  
ATOM     12  HB3 GLN A 113      14.538  17.252 -13.664  1.00 74.86           H  
ATOM     13  HB2 GLN A 113      13.915  16.777 -15.179  1.00 74.86           H  
ATOM     14  HG3 GLN A 113      14.924  18.979 -16.071  1.00 74.86           H  
ATOM     15  HG2 GLN A 113      15.162  19.438 -14.323  1.00 74.86           H  
ATOM     16 HE22 GLN A 113      11.899  20.663 -14.051  1.00 74.86           H  
ATOM     17 HE21 GLN A 113      13.548  20.362 -13.654  1.00 74.86           H  
ATOM     19  N   THR A 114      16.339  14.712 -13.597  1.00 77.99           N  
ATOM     20  CA  THR A 114      15.981  13.420 -13.163  1.00 77.99           C  
ATOM     21  C   THR A 114      14.643  13.378 -12.493  1.00 77.99           C  
ATOM     22  O   THR A 114      14.290  14.286 -11.717  1.00 77.99           O  
ATOM     23  CB  THR A 114      16.968  12.938 -12.017  1.00 77.99           C  
ATOM     24  CG2 THR A 114      16.820  11.532 -11.326  1.00 77.99           C  
ATOM     25  OG1 THR A 114      18.184  12.790 -12.686  1.00 77.99           O  
ATOM     26  H   THR A 114      16.649  15.347 -12.875  1.00 77.99           H  
ATOM     27  HA  THR A 114      15.917  12.737 -14.010  1.00 77.99           H  
ATOM     28  HB  THR A 114      16.975  13.714 -11.251  1.00 77.99           H  
ATOM     29 HG21 THR A 114      15.819  11.594 -10.900  1.00 77.99           H  
ATOM     30 HG22 THR A 114      17.047  10.754 -12.054  1.00 77.99           H  
ATOM     31 HG23 THR A 114      17.461  11.525 -10.444  1.00 77.99           H  
ATOM     32  HG1 THR A 114      18.021  12.210 -13.433  1.00 77.99           H  
ATOM     33  N   ILE A 115      13.781  12.513 -12.993  1.00 82.22           N  
ATOM     34  CA  ILE A 115      12.383  12.241 -12.581  1.00 82.22           C  
ATOM     35  C   ILE A 115      12.469  10.920 -11.763  1.00 82.22           C  
ATOM     36  O   ILE A 115      13.435  10.109 -11.876  1.00 82.22           O  
ATOM     37  CB  ILE A 115      11.314  12.073 -13.817  1.00 82.22           C  
ATOM     38  CG1 ILE A 115      11.019  13.396 -14.543  1.00 82.22           C  
ATOM     39  CG2 ILE A 115       9.842  11.565 -13.375  1.00 82.22           C  
ATOM     40  CD1 ILE A 115      12.084  14.215 -15.256  1.00 82.22           C  
ATOM     41  H   ILE A 115      14.118  11.787 -13.609  1.00 82.22           H  
ATOM     42  HA  ILE A 115      12.019  13.008 -11.898  1.00 82.22           H  
ATOM     43  HB  ILE A 115      11.734  11.395 -14.560  1.00 82.22           H  
ATOM     44 HG13 ILE A 115      10.546  14.124 -13.884  1.00 82.22           H  
ATOM     45 HG12 ILE A 115      10.248  13.201 -15.288  1.00 82.22           H  
ATOM     46 HG21 ILE A 115       9.163  11.729 -14.212  1.00 82.22           H  
ATOM     47 HG22 ILE A 115       9.784  10.494 -13.189  1.00 82.22           H  
ATOM     48 HG23 ILE A 115       9.481  12.149 -12.529  1.00 82.22           H  
ATOM     49 HD11 ILE A 115      11.668  15.051 -15.817  1.00 82.22           H  
ATOM     50 HD12 ILE A 115      12.858  14.429 -14.519  1.00 82.22           H  
ATOM     51 HD13 ILE A 115      12.565  13.610 -16.024  1.00 82.22           H  
ATOM     52  N   GLU A 116      11.408  10.703 -10.961  1.00 85.71           N  
ATOM     53  CA  GLU A 116      11.372   9.723  -9.895  1.00 85.71           C  
ATOM     54  C   GLU A 116      10.821   8.417 -10.482  1.00 85.71           C  
ATOM     55  O   GLU A 116      10.177   8.436 -11.535  1.00 85.71           O  
ATOM     56  CB  GLU A 116      10.388  10.293  -8.798  1.00 85.71           C  
ATOM     57  CG  GLU A 116      10.976  11.574  -8.199  1.00 85.71           C  
ATOM     58  CD  GLU A 116      10.192  12.175  -7.066  1.00 85.71           C  
ATOM     59  OE1 GLU A 116       9.066  11.770  -6.736  1.00 85.71           O  
ATOM     60  OE2 GLU A 116      10.680  13.146  -6.424  1.00 85.71           O1-
ATOM     61  H   GLU A 116      10.605  11.298 -11.106  1.00 85.71           H  
ATOM     62  HA  GLU A 116      12.306   9.419  -9.424  1.00 85.71           H  
ATOM     63  HB3 GLU A 116      10.280   9.561  -7.998  1.00 85.71           H  
ATOM     64  HB2 GLU A 116       9.413  10.477  -9.249  1.00 85.71           H  
ATOM     65  HG3 GLU A 116      11.060  12.416  -8.885  1.00 85.71           H  
ATOM     66  HG2 GLU A 116      11.964  11.408  -7.768  1.00 85.71           H  
ATOM     67  N   GLU A 117      10.996   7.273  -9.758  1.00 89.87           N  
ATOM     68  CA  GLU A 117      10.419   5.994 -10.044  1.00 89.87           C  
ATOM     69  C   GLU A 117       8.991   5.955  -9.518  1.00 89.87           C  
ATOM     70  O   GLU A 117       8.689   6.850  -8.762  1.00 89.87           O  
ATOM     71  CB  GLU A 117      11.255   4.857  -9.423  1.00 89.87           C  
ATOM     72  CG  GLU A 117      12.811   5.010  -9.642  1.00 89.87           C  
ATOM     73  CD  GLU A 117      13.634   3.895  -8.946  1.00 89.87           C  
ATOM     74  OE1 GLU A 117      14.714   4.147  -8.368  1.00 89.87           O  
ATOM     75  OE2 GLU A 117      13.210   2.720  -8.953  1.00 89.87           O1-
ATOM     76  H   GLU A 117      11.560   7.327  -8.921  1.00 89.87           H  
ATOM     77  HA  GLU A 117      10.369   5.836 -11.122  1.00 89.87           H  
ATOM     78  HB3 GLU A 117      10.825   3.931  -9.804  1.00 89.87           H  
ATOM     79  HB2 GLU A 117      11.041   4.860  -8.354  1.00 89.87           H  
ATOM     80  HG3 GLU A 117      13.246   5.968  -9.359  1.00 89.87           H  
ATOM     81  HG2 GLU A 117      13.006   5.009 -10.715  1.00 89.87           H  
ATOM     82  N   ASN A 118       8.304   4.988 -10.009  1.00 91.55           N  
ATOM     83  CA  ASN A 118       6.857   4.906  -9.711  1.00 91.55           C  
ATOM     84  C   ASN A 118       6.599   4.267  -8.336  1.00 91.55           C  
ATOM     85  O   ASN A 118       5.704   4.636  -7.593  1.00 91.55           O  
ATOM     86  CB  ASN A 118       6.246   4.064 -10.791  1.00 91.55           C  
ATOM     87  CG  ASN A 118       4.762   4.427 -11.098  1.00 91.55           C  
ATOM     88  ND2 ASN A 118       4.402   4.795 -12.287  1.00 91.55           N  
ATOM     89  OD1 ASN A 118       3.878   4.124 -10.292  1.00 91.55           O  
ATOM     90  H   ASN A 118       8.729   4.260 -10.566  1.00 91.55           H  
ATOM     91  HA  ASN A 118       6.407   5.890  -9.586  1.00 91.55           H  
ATOM     92  HB3 ASN A 118       6.177   3.034 -10.443  1.00 91.55           H  
ATOM     93  HB2 ASN A 118       6.779   4.219 -11.730  1.00 91.55           H  
ATOM     94 HD22 ASN A 118       3.452   4.655 -12.602  1.00 91.55           H  
ATOM     95 HD21 ASN A 118       5.035   4.933 -13.062  1.00 91.55           H  
ATOM     96  N   ILE A 119       7.403   3.214  -8.037  1.00 91.54           N  
ATOM     97  CA  ILE A 119       7.438   2.478  -6.782  1.00 91.54           C  
ATOM     98  C   ILE A 119       8.593   3.033  -5.942  1.00 91.54           C  
ATOM     99  O   ILE A 119       9.692   3.258  -6.384  1.00 91.54           O  
ATOM    100  CB  ILE A 119       7.610   0.964  -6.947  1.00 91.54           C  
ATOM    101  CG1 ILE A 119       6.460   0.466  -7.878  1.00 91.54           C  
ATOM    102  CG2 ILE A 119       7.608   0.149  -5.617  1.00 91.54           C  
ATOM    103  CD1 ILE A 119       6.277  -1.077  -7.778  1.00 91.54           C  
ATOM    104  H   ILE A 119       8.217   3.059  -8.615  1.00 91.54           H  
ATOM    105  HA  ILE A 119       6.500   2.739  -6.292  1.00 91.54           H  
ATOM    106  HB  ILE A 119       8.595   0.795  -7.383  1.00 91.54           H  
ATOM    107 HG13 ILE A 119       6.644   0.760  -8.912  1.00 91.54           H  
ATOM    108 HG12 ILE A 119       5.500   0.911  -7.619  1.00 91.54           H  
ATOM    109 HG21 ILE A 119       6.627  -0.147  -5.247  1.00 91.54           H  
ATOM    110 HG22 ILE A 119       8.133  -0.803  -5.696  1.00 91.54           H  
ATOM    111 HG23 ILE A 119       8.076   0.702  -4.802  1.00 91.54           H  
ATOM    112 HD11 ILE A 119       5.856  -1.507  -8.687  1.00 91.54           H  
ATOM    113 HD12 ILE A 119       7.189  -1.618  -7.524  1.00 91.54           H  
ATOM    114 HD13 ILE A 119       5.638  -1.407  -6.960  1.00 91.54           H  
ATOM    115  N   LYS A 120       8.326   3.286  -4.724  1.00 92.04           N  
ATOM    116  CA  LYS A 120       9.353   3.635  -3.799  1.00 92.04           C  
ATOM    117  C   LYS A 120       9.206   2.822  -2.493  1.00 92.04           C  
ATOM    118  O   LYS A 120       8.320   3.110  -1.693  1.00 92.04           O  
ATOM    119  CB  LYS A 120       9.369   5.160  -3.508  1.00 92.04           C  
ATOM    120  CG  LYS A 120       9.468   5.928  -4.826  1.00 92.04           C  
ATOM    121  CD  LYS A 120       9.407   7.414  -4.558  1.00 92.04           C  
ATOM    122  CE  LYS A 120       9.079   8.360  -5.712  1.00 92.04           C  
ATOM    123  NZ  LYS A 120       7.651   8.414  -6.113  1.00 92.04           N1+
ATOM    124  H   LYS A 120       7.390   3.341  -4.348  1.00 92.04           H  
ATOM    125  HA  LYS A 120      10.278   3.172  -4.143  1.00 92.04           H  
ATOM    126  HB3 LYS A 120      10.214   5.503  -2.910  1.00 92.04           H  
ATOM    127  HB2 LYS A 120       8.454   5.422  -2.976  1.00 92.04           H  
ATOM    128  HG3 LYS A 120       8.607   5.725  -5.463  1.00 92.04           H  
ATOM    129  HG2 LYS A 120      10.380   5.652  -5.356  1.00 92.04           H  
ATOM    130  HD3 LYS A 120      10.426   7.656  -4.257  1.00 92.04           H  
ATOM    131  HD2 LYS A 120       8.902   7.669  -3.626  1.00 92.04           H  
ATOM    132  HE3 LYS A 120       9.775   8.045  -6.489  1.00 92.04           H  
ATOM    133  HE2 LYS A 120       9.417   9.352  -5.413  1.00 92.04           H  
ATOM    134  HZ1 LYS A 120       7.277   7.604  -5.641  1.00 92.04           H  
ATOM    135  HZ2 LYS A 120       7.353   9.247  -5.627  1.00 92.04           H  
ATOM    136  HZ3 LYS A 120       7.511   8.370  -7.112  1.00 92.04           H  
ATOM    137  N   ILE A 121      10.078   1.909  -2.266  1.00 91.54           N  
ATOM    138  CA  ILE A 121      10.209   1.106  -1.083  1.00 91.54           C  
ATOM    139  C   ILE A 121      11.243   1.760  -0.212  1.00 91.54           C  
ATOM    140  O   ILE A 121      12.146   2.434  -0.718  1.00 91.54           O  
ATOM    141  CB  ILE A 121      10.615  -0.388  -1.285  1.00 91.54           C  
ATOM    142  CG1 ILE A 121       9.792  -0.980  -2.474  1.00 91.54           C  
ATOM    143  CG2 ILE A 121      10.386  -1.227  -0.034  1.00 91.54           C  
ATOM    144  CD1 ILE A 121      10.409  -2.270  -3.065  1.00 91.54           C  
ATOM    145  H   ILE A 121      10.850   1.984  -2.914  1.00 91.54           H  
ATOM    146  HA  ILE A 121       9.272   1.246  -0.542  1.00 91.54           H  
ATOM    147  HB  ILE A 121      11.667  -0.346  -1.568  1.00 91.54           H  
ATOM    148 HG13 ILE A 121       9.623  -0.318  -3.324  1.00 91.54           H  
ATOM    149 HG12 ILE A 121       8.752  -1.216  -2.246  1.00 91.54           H  
ATOM    150 HG21 ILE A 121      10.744  -2.219  -0.305  1.00 91.54           H  
ATOM    151 HG22 ILE A 121      10.975  -0.976   0.849  1.00 91.54           H  
ATOM    152 HG23 ILE A 121       9.370  -1.244   0.361  1.00 91.54           H  
ATOM    153 HD11 ILE A 121      10.894  -2.095  -4.025  1.00 91.54           H  
ATOM    154 HD12 ILE A 121      11.155  -2.804  -2.476  1.00 91.54           H  
ATOM    155 HD13 ILE A 121       9.669  -3.060  -3.196  1.00 91.54           H  
ATOM    156  N   PHE A 122      11.007   1.681   1.076  1.00 91.74           N  
ATOM    157  CA  PHE A 122      11.902   2.088   2.140  1.00 91.74           C  
ATOM    158  C   PHE A 122      11.819   0.930   3.165  1.00 91.74           C  
ATOM    159  O   PHE A 122      11.016   0.957   4.102  1.00 91.74           O  
ATOM    160  CB  PHE A 122      11.566   3.549   2.688  1.00 91.74           C  
ATOM    161  CG  PHE A 122      11.434   4.671   1.686  1.00 91.74           C  
ATOM    162  CD1 PHE A 122      10.170   5.064   1.171  1.00 91.74           C  
ATOM    163  CD2 PHE A 122      12.544   5.482   1.219  1.00 91.74           C  
ATOM    164  CE1 PHE A 122       9.985   6.117   0.361  1.00 91.74           C  
ATOM    165  CE2 PHE A 122      12.290   6.538   0.317  1.00 91.74           C  
ATOM    166  CZ  PHE A 122      11.029   6.932  -0.077  1.00 91.74           C  
ATOM    167  H   PHE A 122      10.095   1.417   1.421  1.00 91.74           H  
ATOM    168  HA  PHE A 122      12.934   2.101   1.789  1.00 91.74           H  
ATOM    169  HB3 PHE A 122      12.461   3.841   3.237  1.00 91.74           H  
ATOM    170  HB2 PHE A 122      10.670   3.609   3.307  1.00 91.74           H  
ATOM    171  HD1 PHE A 122       9.332   4.415   1.376  1.00 91.74           H  
ATOM    172  HD2 PHE A 122      13.557   5.424   1.589  1.00 91.74           H  
ATOM    173  HE1 PHE A 122       9.004   6.242  -0.072  1.00 91.74           H  
ATOM    174  HE2 PHE A 122      13.096   7.166  -0.033  1.00 91.74           H  
ATOM    175  HZ  PHE A 122      10.896   7.737  -0.784  1.00 91.74           H  
ATOM    176  N   GLU A 123      12.623  -0.086   2.786  1.00 89.56           N  
ATOM    177  CA  GLU A 123      12.885  -1.342   3.433  1.00 89.56           C  
ATOM    178  C   GLU A 123      13.048  -1.203   4.987  1.00 89.56           C  
ATOM    179  O   GLU A 123      12.348  -1.889   5.677  1.00 89.56           O  
ATOM    180  CB  GLU A 123      14.062  -2.030   2.766  1.00 89.56           C  
ATOM    181  CG  GLU A 123      13.846  -2.318   1.271  1.00 89.56           C  
ATOM    182  CD  GLU A 123      14.618  -1.361   0.391  1.00 89.56           C  
ATOM    183  OE1 GLU A 123      15.110  -1.768  -0.684  1.00 89.56           O  
ATOM    184  OE2 GLU A 123      14.819  -0.210   0.751  1.00 89.56           O1-
ATOM    185  H   GLU A 123      13.041   0.061   1.879  1.00 89.56           H  
ATOM    186  HA  GLU A 123      12.058  -2.012   3.197  1.00 89.56           H  
ATOM    187  HB3 GLU A 123      14.201  -2.997   3.250  1.00 89.56           H  
ATOM    188  HB2 GLU A 123      15.033  -1.584   2.984  1.00 89.56           H  
ATOM    189  HG3 GLU A 123      12.812  -2.298   0.928  1.00 89.56           H  
ATOM    190  HG2 GLU A 123      14.154  -3.358   1.168  1.00 89.56           H  
ATOM    191  N   GLU A 124      13.887  -0.245   5.510  1.00 90.26           N  
ATOM    192  CA  GLU A 124      14.192  -0.062   6.955  1.00 90.26           C  
ATOM    193  C   GLU A 124      13.033   0.621   7.742  1.00 90.26           C  
ATOM    194  O   GLU A 124      12.821   0.408   8.929  1.00 90.26           O  
ATOM    195  CB  GLU A 124      15.528   0.705   7.089  1.00 90.26           C  
ATOM    196  CG  GLU A 124      16.722  -0.098   6.376  1.00 90.26           C  
ATOM    197  CD  GLU A 124      18.165   0.412   6.543  1.00 90.26           C  
ATOM    198  OE1 GLU A 124      19.105  -0.107   5.930  1.00 90.26           O  
ATOM    199  OE2 GLU A 124      18.384   1.374   7.313  1.00 90.26           O1-
ATOM    200  H   GLU A 124      14.446   0.320   4.887  1.00 90.26           H  
ATOM    201  HA  GLU A 124      14.370  -1.053   7.370  1.00 90.26           H  
ATOM    202  HB3 GLU A 124      15.784   0.992   8.109  1.00 90.26           H  
ATOM    203  HB2 GLU A 124      15.507   1.637   6.526  1.00 90.26           H  
ATOM    204  HG3 GLU A 124      16.578  -0.145   5.296  1.00 90.26           H  
ATOM    205  HG2 GLU A 124      16.764  -1.106   6.788  1.00 90.26           H  
ATOM    206  N   GLU A 125      12.255   1.340   6.932  1.00 93.13           N  
ATOM    207  CA  GLU A 125      11.039   1.980   7.349  1.00 93.13           C  
ATOM    208  C   GLU A 125       9.772   1.111   7.040  1.00 93.13           C  
ATOM    209  O   GLU A 125       8.714   1.659   7.208  1.00 93.13           O  
ATOM    210  CB  GLU A 125      10.886   3.385   6.592  1.00 93.13           C  
ATOM    211  CG  GLU A 125      11.962   4.421   6.743  1.00 93.13           C  
ATOM    212  CD  GLU A 125      12.351   4.882   8.157  1.00 93.13           C  
ATOM    213  OE1 GLU A 125      13.535   5.232   8.349  1.00 93.13           O  
ATOM    214  OE2 GLU A 125      11.540   4.771   9.138  1.00 93.13           O1-
ATOM    215  H   GLU A 125      12.428   1.367   5.937  1.00 93.13           H  
ATOM    216  HA  GLU A 125      11.015   2.141   8.427  1.00 93.13           H  
ATOM    217  HB3 GLU A 125       9.885   3.773   6.781  1.00 93.13           H  
ATOM    218  HB2 GLU A 125      10.667   3.201   5.540  1.00 93.13           H  
ATOM    219  HG3 GLU A 125      11.763   5.306   6.139  1.00 93.13           H  
ATOM    220  HG2 GLU A 125      12.720   3.919   6.144  1.00 93.13           H  
ATOM    221  N   GLU A 126       9.923  -0.155   6.650  1.00 94.37           N  
ATOM    222  CA  GLU A 126       8.848  -1.095   6.316  1.00 94.37           C  
ATOM    223  C   GLU A 126       7.509  -0.580   5.710  1.00 94.37           C  
ATOM    224  O   GLU A 126       6.443  -0.783   6.297  1.00 94.37           O  
ATOM    225  CB  GLU A 126       8.735  -2.299   7.367  1.00 94.37           C  
ATOM    226  CG  GLU A 126      10.146  -2.833   7.672  1.00 94.37           C  
ATOM    227  CD  GLU A 126      10.231  -4.026   8.579  1.00 94.37           C  
ATOM    228  OE1 GLU A 126       9.286  -4.376   9.368  1.00 94.37           O  
ATOM    229  OE2 GLU A 126      11.259  -4.692   8.512  1.00 94.37           O1-
ATOM    230  H   GLU A 126      10.837  -0.510   6.409  1.00 94.37           H  
ATOM    231  HA  GLU A 126       9.315  -1.549   5.442  1.00 94.37           H  
ATOM    232  HB3 GLU A 126       8.203  -3.139   6.921  1.00 94.37           H  
ATOM    233  HB2 GLU A 126       8.156  -1.978   8.233  1.00 94.37           H  
ATOM    234  HG3 GLU A 126      10.797  -2.073   8.106  1.00 94.37           H  
ATOM    235  HG2 GLU A 126      10.622  -3.163   6.749  1.00 94.37           H  
ATOM    236  N   VAL A 127       7.608   0.176   4.578  1.00 95.01           N  
ATOM    237  CA  VAL A 127       6.564   0.728   3.702  1.00 95.01           C  
ATOM    238  C   VAL A 127       7.031   0.650   2.240  1.00 95.01           C  
ATOM    239  O   VAL A 127       8.148   1.045   1.904  1.00 95.01           O  
ATOM    240  CB  VAL A 127       6.172   2.197   4.079  1.00 95.01           C  
ATOM    241  CG1 VAL A 127       7.379   3.137   3.869  1.00 95.01           C  
ATOM    242  CG2 VAL A 127       5.000   2.892   3.326  1.00 95.01           C  
ATOM    243  H   VAL A 127       8.537   0.465   4.307  1.00 95.01           H  
ATOM    244  HA  VAL A 127       5.783   0.017   3.971  1.00 95.01           H  
ATOM    245  HB  VAL A 127       5.879   2.103   5.125  1.00 95.01           H  
ATOM    246 HG11 VAL A 127       8.287   2.611   4.164  1.00 95.01           H  
ATOM    247 HG12 VAL A 127       7.436   3.395   2.811  1.00 95.01           H  
ATOM    248 HG13 VAL A 127       7.213   4.120   4.310  1.00 95.01           H  
ATOM    249 HG21 VAL A 127       4.982   3.929   3.660  1.00 95.01           H  
ATOM    250 HG22 VAL A 127       5.218   2.840   2.259  1.00 95.01           H  
ATOM    251 HG23 VAL A 127       4.042   2.423   3.551  1.00 95.01           H  
ATOM    252  N   GLU A 128       6.047   0.357   1.373  1.00 93.72           N  
ATOM    253  CA  GLU A 128       6.024   0.559  -0.047  1.00 93.72           C  
ATOM    254  C   GLU A 128       4.980   1.700  -0.330  1.00 93.72           C  
ATOM    255  O   GLU A 128       3.859   1.583   0.248  1.00 93.72           O  
ATOM    256  CB  GLU A 128       5.583  -0.719  -0.836  1.00 93.72           C  
ATOM    257  CG  GLU A 128       6.181  -2.080  -0.287  1.00 93.72           C  
ATOM    258  CD  GLU A 128       5.831  -3.293  -1.101  1.00 93.72           C  
ATOM    259  OE1 GLU A 128       4.897  -3.383  -1.942  1.00 93.72           O  
ATOM    260  OE2 GLU A 128       6.509  -4.318  -0.890  1.00 93.72           O1-
ATOM    261  H   GLU A 128       5.115   0.377   1.763  1.00 93.72           H  
ATOM    262  HA  GLU A 128       7.008   0.813  -0.441  1.00 93.72           H  
ATOM    263  HB3 GLU A 128       6.028  -0.470  -1.800  1.00 93.72           H  
ATOM    264  HB2 GLU A 128       4.509  -0.743  -1.023  1.00 93.72           H  
ATOM    265  HG3 GLU A 128       5.917  -2.111   0.771  1.00 93.72           H  
ATOM    266  HG2 GLU A 128       7.271  -2.072  -0.271  1.00 93.72           H  
ATOM    267  N   PHE A 129       5.365   2.737  -1.121  1.00 94.78           N  
ATOM    268  CA  PHE A 129       4.455   3.782  -1.639  1.00 94.78           C  
ATOM    269  C   PHE A 129       4.558   3.689  -3.192  1.00 94.78           C  
ATOM    270  O   PHE A 129       5.682   3.666  -3.713  1.00 94.78           O  
ATOM    271  CB  PHE A 129       4.926   5.103  -0.941  1.00 94.78           C  
ATOM    272  CG  PHE A 129       4.530   6.361  -1.545  1.00 94.78           C  
ATOM    273  CD1 PHE A 129       5.539   6.988  -2.293  1.00 94.78           C  
ATOM    274  CD2 PHE A 129       3.271   7.011  -1.347  1.00 94.78           C  
ATOM    275  CE1 PHE A 129       5.331   8.331  -2.662  1.00 94.78           C  
ATOM    276  CE2 PHE A 129       3.104   8.320  -1.659  1.00 94.78           C  
ATOM    277  CZ  PHE A 129       4.068   8.949  -2.361  1.00 94.78           C  
ATOM    278  H   PHE A 129       6.357   2.799  -1.301  1.00 94.78           H  
ATOM    279  HA  PHE A 129       3.432   3.584  -1.320  1.00 94.78           H  
ATOM    280  HB3 PHE A 129       5.999   5.058  -0.756  1.00 94.78           H  
ATOM    281  HB2 PHE A 129       4.472   5.045   0.049  1.00 94.78           H  
ATOM    282  HD1 PHE A 129       6.366   6.311  -2.452  1.00 94.78           H  
ATOM    283  HD2 PHE A 129       2.464   6.427  -0.930  1.00 94.78           H  
ATOM    284  HE1 PHE A 129       6.121   8.847  -3.187  1.00 94.78           H  
ATOM    285  HE2 PHE A 129       2.168   8.797  -1.411  1.00 94.78           H  
ATOM    286  HZ  PHE A 129       4.013   9.977  -2.688  1.00 94.78           H  
ATOM    287  N   ILE A 130       3.411   3.738  -3.896  1.00 94.10           N  
ATOM    288  CA  ILE A 130       3.271   3.683  -5.349  1.00 94.10           C  
ATOM    289  C   ILE A 130       2.570   5.019  -5.793  1.00 94.10           C  
ATOM    290  O   ILE A 130       1.526   5.272  -5.212  1.00 94.10           O  
ATOM    291  CB  ILE A 130       2.432   2.486  -5.773  1.00 94.10           C  
ATOM    292  CG1 ILE A 130       2.987   1.048  -5.447  1.00 94.10           C  
ATOM    293  CG2 ILE A 130       2.181   2.436  -7.364  1.00 94.10           C  
ATOM    294  CD1 ILE A 130       2.851   0.647  -3.961  1.00 94.10           C  
ATOM    295  H   ILE A 130       2.584   3.964  -3.361  1.00 94.10           H  
ATOM    296  HA  ILE A 130       4.282   3.600  -5.746  1.00 94.10           H  
ATOM    297  HB  ILE A 130       1.420   2.657  -5.406  1.00 94.10           H  
ATOM    298 HG13 ILE A 130       4.021   0.834  -5.716  1.00 94.10           H  
ATOM    299 HG12 ILE A 130       2.410   0.375  -6.081  1.00 94.10           H  
ATOM    300 HG21 ILE A 130       1.449   1.686  -7.665  1.00 94.10           H  
ATOM    301 HG22 ILE A 130       1.896   3.390  -7.806  1.00 94.10           H  
ATOM    302 HG23 ILE A 130       3.140   2.216  -7.833  1.00 94.10           H  
ATOM    303 HD11 ILE A 130       3.843   0.390  -3.590  1.00 94.10           H  
ATOM    304 HD12 ILE A 130       2.264   1.338  -3.357  1.00 94.10           H  
ATOM    305 HD13 ILE A 130       2.213  -0.217  -4.148  1.00 94.10           H  
ATOM    306  N   SER A 131       3.032   5.796  -6.724  1.00 94.22           N  
ATOM    307  CA  SER A 131       2.365   7.000  -7.232  1.00 94.22           C  
ATOM    308  C   SER A 131       2.995   7.361  -8.654  1.00 94.22           C  
ATOM    309  O   SER A 131       4.223   7.248  -8.770  1.00 94.22           O  
ATOM    310  CB  SER A 131       2.546   8.165  -6.275  1.00 94.22           C  
ATOM    311  OG  SER A 131       3.876   8.543  -6.084  1.00 94.22           O  
ATOM    312  H   SER A 131       3.819   5.421  -7.235  1.00 94.22           H  
ATOM    313  HA  SER A 131       1.342   6.682  -7.433  1.00 94.22           H  
ATOM    314  HB3 SER A 131       2.140   8.003  -5.276  1.00 94.22           H  
ATOM    315  HB2 SER A 131       2.135   9.120  -6.599  1.00 94.22           H  
ATOM    316  HG  SER A 131       4.184   8.174  -5.253  1.00 94.22           H  
ATOM    317  N   VAL A 132       2.192   7.757  -9.679  1.00 92.93           N  
ATOM    318  CA  VAL A 132       2.752   8.162 -11.039  1.00 92.93           C  
ATOM    319  C   VAL A 132       3.554   9.497 -10.948  1.00 92.93           C  
ATOM    320  O   VAL A 132       3.039  10.391 -10.363  1.00 92.93           O  
ATOM    321  CB  VAL A 132       1.624   8.355 -12.003  1.00 92.93           C  
ATOM    322  CG1 VAL A 132       2.060   8.572 -13.454  1.00 92.93           C  
ATOM    323  CG2 VAL A 132       0.548   7.205 -12.052  1.00 92.93           C  
ATOM    324  H   VAL A 132       1.190   7.662  -9.606  1.00 92.93           H  
ATOM    325  HA  VAL A 132       3.355   7.328 -11.397  1.00 92.93           H  
ATOM    326  HB  VAL A 132       1.181   9.306 -11.708  1.00 92.93           H  
ATOM    327 HG11 VAL A 132       2.854   7.849 -13.641  1.00 92.93           H  
ATOM    328 HG12 VAL A 132       1.207   8.395 -14.109  1.00 92.93           H  
ATOM    329 HG13 VAL A 132       2.429   9.591 -13.566  1.00 92.93           H  
ATOM    330 HG21 VAL A 132      -0.142   7.230 -12.895  1.00 92.93           H  
ATOM    331 HG22 VAL A 132       1.100   6.268 -12.126  1.00 92.93           H  
ATOM    332 HG23 VAL A 132      -0.053   7.046 -11.157  1.00 92.93           H  
ATOM    333  N   PRO A 133       4.844   9.452 -11.450  1.00 90.30           N  
ATOM    334  CA  PRO A 133       5.707  10.618 -11.435  1.00 90.30           C  
ATOM    335  C   PRO A 133       5.314  11.653 -12.533  1.00 90.30           C  
ATOM    336  O   PRO A 133       5.094  11.213 -13.672  1.00 90.30           O  
ATOM    337  CB  PRO A 133       7.119  10.101 -11.451  1.00 90.30           C  
ATOM    338  CG  PRO A 133       6.921   8.852 -12.355  1.00 90.30           C  
ATOM    339  CD  PRO A 133       5.497   8.342 -12.067  1.00 90.30           C  
ATOM    340  HA  PRO A 133       5.585  11.008 -10.424  1.00 90.30           H  
ATOM    341  HB3 PRO A 133       7.498   9.796 -10.476  1.00 90.30           H  
ATOM    342  HB2 PRO A 133       7.836  10.861 -11.762  1.00 90.30           H  
ATOM    343  HG3 PRO A 133       7.692   8.103 -12.171  1.00 90.30           H  
ATOM    344  HG2 PRO A 133       7.034   9.117 -13.407  1.00 90.30           H  
ATOM    345  HD2 PRO A 133       5.098   8.053 -13.039  1.00 90.30           H  
ATOM    346  HD3 PRO A 133       5.525   7.561 -11.307  1.00 90.30           H  
ATOM    347  N   VAL A 134       5.277  12.881 -12.096  1.00 86.18           N  
ATOM    348  CA  VAL A 134       4.671  13.962 -12.879  1.00 86.18           C  
ATOM    349  C   VAL A 134       3.294  13.613 -13.515  1.00 86.18           C  
ATOM    350  O   VAL A 134       3.175  13.543 -14.731  1.00 86.18           O  
ATOM    351  CB  VAL A 134       5.680  14.484 -13.999  1.00 86.18           C  
ATOM    352  CG1 VAL A 134       5.165  15.820 -14.674  1.00 86.18           C  
ATOM    353  CG2 VAL A 134       7.058  14.744 -13.366  1.00 86.18           C  
ATOM    354  H   VAL A 134       5.730  13.184 -11.246  1.00 86.18           H  
ATOM    355  HA  VAL A 134       4.503  14.877 -12.312  1.00 86.18           H  
ATOM    356  HB  VAL A 134       5.850  13.762 -14.796  1.00 86.18           H  
ATOM    357 HG11 VAL A 134       5.791  16.151 -15.503  1.00 86.18           H  
ATOM    358 HG12 VAL A 134       4.227  15.603 -15.184  1.00 86.18           H  
ATOM    359 HG13 VAL A 134       4.965  16.587 -13.926  1.00 86.18           H  
ATOM    360 HG21 VAL A 134       7.692  15.463 -13.884  1.00 86.18           H  
ATOM    361 HG22 VAL A 134       7.005  15.257 -12.406  1.00 86.18           H  
ATOM    362 HG23 VAL A 134       7.628  13.840 -13.154  1.00 86.18           H  
ATOM    363  N   PRO A 135       2.242  13.313 -12.669  1.00 79.93           N  
ATOM    364  CA  PRO A 135       0.887  12.941 -13.039  1.00 79.93           C  
ATOM    365  C   PRO A 135       0.297  13.752 -14.203  1.00 79.93           C  
ATOM    366  O   PRO A 135      -0.312  13.119 -15.074  1.00 79.93           O  
ATOM    367  CB  PRO A 135       0.093  12.957 -11.756  1.00 79.93           C  
ATOM    368  CG  PRO A 135       0.884  13.852 -10.829  1.00 79.93           C  
ATOM    369  CD  PRO A 135       2.302  13.650 -11.210  1.00 79.93           C  
ATOM    370  HA  PRO A 135       0.987  11.913 -13.386  1.00 79.93           H  
ATOM    371  HB3 PRO A 135      -0.147  12.029 -11.237  1.00 79.93           H  
ATOM    372  HB2 PRO A 135      -0.877  13.398 -11.984  1.00 79.93           H  
ATOM    373  HG3 PRO A 135       0.668  13.521  -9.813  1.00 79.93           H  
ATOM    374  HG2 PRO A 135       0.588  14.898 -10.905  1.00 79.93           H  
ATOM    375  HD2 PRO A 135       3.002  14.450 -10.971  1.00 79.93           H  
ATOM    376  HD3 PRO A 135       2.677  12.702 -10.824  1.00 79.93           H  
ATOM    377  N   GLU A 136       0.476  15.051 -14.233  1.00 75.45           N  
ATOM    378  CA  GLU A 136      -0.223  15.956 -15.215  1.00 75.45           C  
ATOM    379  C   GLU A 136       0.578  15.959 -16.552  1.00 75.45           C  
ATOM    380  O   GLU A 136       0.033  16.581 -17.504  1.00 75.45           O  
ATOM    381  CB  GLU A 136      -0.398  17.329 -14.555  1.00 75.45           C  
ATOM    382  CG  GLU A 136      -1.290  17.210 -13.216  1.00 75.45           C  
ATOM    383  CD  GLU A 136      -1.599  18.536 -12.465  1.00 75.45           C  
ATOM    384  OE1 GLU A 136      -1.239  19.618 -12.970  1.00 75.45           O  
ATOM    385  OE2 GLU A 136      -2.298  18.480 -11.414  1.00 75.45           O1-
ATOM    386  H   GLU A 136       1.021  15.568 -13.558  1.00 75.45           H  
ATOM    387  HA  GLU A 136      -1.262  15.645 -15.324  1.00 75.45           H  
ATOM    388  HB3 GLU A 136      -1.096  17.899 -15.169  1.00 75.45           H  
ATOM    389  HB2 GLU A 136       0.579  17.794 -14.422  1.00 75.45           H  
ATOM    390  HG3 GLU A 136      -0.839  16.602 -12.430  1.00 75.45           H  
ATOM    391  HG2 GLU A 136      -2.241  16.751 -13.486  1.00 75.45           H  
ATOM    392  N   PHE A 137       1.683  15.245 -16.616  1.00 70.86           N  
ATOM    393  CA  PHE A 137       2.233  14.899 -17.881  1.00 70.86           C  
ATOM    394  C   PHE A 137       2.578  13.423 -17.890  1.00 70.86           C  
ATOM    395  O   PHE A 137       3.585  13.079 -18.393  1.00 70.86           O  
ATOM    396  CB  PHE A 137       3.374  15.830 -18.217  1.00 70.86           C  
ATOM    397  CG  PHE A 137       3.043  17.305 -18.327  1.00 70.86           C  
ATOM    398  CD1 PHE A 137       2.739  17.714 -19.630  1.00 70.86           C  
ATOM    399  CD2 PHE A 137       3.047  18.212 -17.285  1.00 70.86           C  
ATOM    400  CE1 PHE A 137       2.342  19.043 -19.999  1.00 70.86           C  
ATOM    401  CE2 PHE A 137       2.605  19.528 -17.576  1.00 70.86           C  
ATOM    402  CZ  PHE A 137       2.320  19.895 -18.917  1.00 70.86           C  
ATOM    403  H   PHE A 137       2.041  14.799 -15.784  1.00 70.86           H  
ATOM    404  HA  PHE A 137       1.558  14.989 -18.733  1.00 70.86           H  
ATOM    405  HB3 PHE A 137       3.727  15.451 -19.176  1.00 70.86           H  
ATOM    406  HB2 PHE A 137       4.185  15.808 -17.489  1.00 70.86           H  
ATOM    407  HD1 PHE A 137       2.753  17.016 -20.454  1.00 70.86           H  
ATOM    408  HD2 PHE A 137       3.162  17.874 -16.265  1.00 70.86           H  
ATOM    409  HE1 PHE A 137       2.254  19.422 -21.007  1.00 70.86           H  
ATOM    410  HE2 PHE A 137       2.649  20.294 -16.816  1.00 70.86           H  
ATOM    411  HZ  PHE A 137       2.229  20.933 -19.199  1.00 70.86           H  
ATOM    412  N   ALA A 138       1.696  12.632 -17.314  1.00 70.74           N  
ATOM    413  CA  ALA A 138       1.867  11.144 -17.394  1.00 70.74           C  
ATOM    414  C   ALA A 138       0.521  10.481 -17.585  1.00 70.74           C  
ATOM    415  O   ALA A 138      -0.349  11.113 -18.113  1.00 70.74           O  
ATOM    416  CB  ALA A 138       2.523  10.645 -16.128  1.00 70.74           C  
ATOM    417  H   ALA A 138       0.773  12.937 -17.041  1.00 70.74           H  
ATOM    418  HA  ALA A 138       2.394  10.714 -18.245  1.00 70.74           H  
ATOM    419  HB1 ALA A 138       1.908  11.026 -15.313  1.00 70.74           H  
ATOM    420  HB2 ALA A 138       2.654   9.564 -16.087  1.00 70.74           H  
ATOM    421  HB3 ALA A 138       3.546  10.996 -15.991  1.00 70.74           H  
ATOM    422  N   ASP A 139       0.324   9.247 -17.046  1.00 77.47           N  
ATOM    423  CA  ASP A 139      -0.902   8.521 -17.270  1.00 77.47           C  
ATOM    424  C   ASP A 139      -2.137   9.196 -16.658  1.00 77.47           C  
ATOM    425  O   ASP A 139      -2.134   9.709 -15.533  1.00 77.47           O  
ATOM    426  CB  ASP A 139      -0.767   7.039 -16.730  1.00 77.47           C  
ATOM    427  CG  ASP A 139       0.381   6.123 -17.097  1.00 77.47           C  
ATOM    428  OD1 ASP A 139       1.451   6.522 -17.484  1.00 77.47           O  
ATOM    429  OD2 ASP A 139       0.340   4.928 -16.636  1.00 77.47           O1-
ATOM    430  H   ASP A 139       1.119   8.764 -16.653  1.00 77.47           H  
ATOM    431  HA  ASP A 139      -0.981   8.561 -18.356  1.00 77.47           H  
ATOM    432  HB3 ASP A 139      -1.731   6.599 -16.986  1.00 77.47           H  
ATOM    433  HB2 ASP A 139      -0.776   7.083 -15.641  1.00 77.47           H  
ATOM    434  N   SER A 140      -3.260   9.112 -17.321  1.00 87.58           N  
ATOM    435  CA  SER A 140      -4.589   9.527 -16.805  1.00 87.58           C  
ATOM    436  C   SER A 140      -5.077   8.665 -15.590  1.00 87.58           C  
ATOM    437  O   SER A 140      -4.829   7.496 -15.544  1.00 87.58           O  
ATOM    438  CB  SER A 140      -5.572   9.486 -17.971  1.00 87.58           C  
ATOM    439  OG  SER A 140      -5.014  10.004 -19.203  1.00 87.58           O  
ATOM    440  H   SER A 140      -3.193   8.624 -18.202  1.00 87.58           H  
ATOM    441  HA  SER A 140      -4.553  10.602 -16.635  1.00 87.58           H  
ATOM    442  HB3 SER A 140      -6.487  10.016 -17.710  1.00 87.58           H  
ATOM    443  HB2 SER A 140      -5.828   8.428 -18.017  1.00 87.58           H  
ATOM    444  HG  SER A 140      -4.731  10.897 -18.995  1.00 87.58           H  
ATOM    445  N   ASP A 141      -5.838   9.214 -14.640  1.00 91.67           N  
ATOM    446  CA  ASP A 141      -6.410   8.617 -13.392  1.00 91.67           C  
ATOM    447  C   ASP A 141      -5.328   7.880 -12.512  1.00 91.67           C  
ATOM    448  O   ASP A 141      -5.349   6.667 -12.350  1.00 91.67           O  
ATOM    449  CB  ASP A 141      -7.656   7.663 -13.769  1.00 91.67           C  
ATOM    450  CG  ASP A 141      -8.779   8.287 -14.537  1.00 91.67           C  
ATOM    451  OD1 ASP A 141      -9.633   7.522 -15.015  1.00 91.67           O  
ATOM    452  OD2 ASP A 141      -9.023   9.484 -14.404  1.00 91.67           O1-
ATOM    453  H   ASP A 141      -5.763  10.221 -14.643  1.00 91.67           H  
ATOM    454  HA  ASP A 141      -6.842   9.419 -12.794  1.00 91.67           H  
ATOM    455  HB3 ASP A 141      -8.047   7.317 -12.812  1.00 91.67           H  
ATOM    456  HB2 ASP A 141      -7.286   6.737 -14.207  1.00 91.67           H  
ATOM    457  N   PRO A 142      -4.303   8.690 -12.096  1.00 94.64           N  
ATOM    458  CA  PRO A 142      -2.904   8.225 -11.847  1.00 94.64           C  
ATOM    459  C   PRO A 142      -2.905   7.185 -10.718  1.00 94.64           C  
ATOM    460  O   PRO A 142      -3.484   7.439  -9.647  1.00 94.64           O  
ATOM    461  CB  PRO A 142      -2.148   9.502 -11.480  1.00 94.64           C  
ATOM    462  CG  PRO A 142      -3.234  10.534 -11.085  1.00 94.64           C  
ATOM    463  CD  PRO A 142      -4.359  10.180 -12.033  1.00 94.64           C  
ATOM    464  HA  PRO A 142      -2.455   7.907 -12.787  1.00 94.64           H  
ATOM    465  HB3 PRO A 142      -1.577   9.709 -12.385  1.00 94.64           H  
ATOM    466  HB2 PRO A 142      -1.450   9.290 -10.670  1.00 94.64           H  
ATOM    467  HG3 PRO A 142      -2.893  11.543 -11.312  1.00 94.64           H  
ATOM    468  HG2 PRO A 142      -3.564  10.575 -10.046  1.00 94.64           H  
ATOM    469  HD2 PRO A 142      -5.328  10.658 -11.891  1.00 94.64           H  
ATOM    470  HD3 PRO A 142      -3.964  10.684 -12.915  1.00 94.64           H  
ATOM    471  N   ALA A 143      -2.442   5.977 -11.011  1.00 95.87           N  
ATOM    472  CA  ALA A 143      -2.566   4.832 -10.076  1.00 95.87           C  
ATOM    473  C   ALA A 143      -1.634   4.919  -8.839  1.00 95.87           C  
ATOM    474  O   ALA A 143      -0.439   5.020  -9.058  1.00 95.87           O  
ATOM    475  CB  ALA A 143      -2.275   3.441 -10.831  1.00 95.87           C  
ATOM    476  H   ALA A 143      -2.077   5.824 -11.941  1.00 95.87           H  
ATOM    477  HA  ALA A 143      -3.581   4.712  -9.698  1.00 95.87           H  
ATOM    478  HB1 ALA A 143      -1.249   3.076 -10.815  1.00 95.87           H  
ATOM    479  HB2 ALA A 143      -2.803   2.543 -10.509  1.00 95.87           H  
ATOM    480  HB3 ALA A 143      -2.618   3.697 -11.833  1.00 95.87           H  
ATOM    481  N   ASN A 144      -2.165   5.047  -7.622  1.00 96.75           N  
ATOM    482  CA  ASN A 144      -1.557   5.534  -6.336  1.00 96.75           C  
ATOM    483  C   ASN A 144      -2.010   4.551  -5.268  1.00 96.75           C  
ATOM    484  O   ASN A 144      -3.155   4.402  -5.121  1.00 96.75           O  
ATOM    485  CB  ASN A 144      -1.976   6.973  -5.956  1.00 96.75           C  
ATOM    486  CG  ASN A 144      -1.248   8.102  -6.603  1.00 96.75           C  
ATOM    487  ND2 ASN A 144      -1.435   8.350  -7.903  1.00 96.75           N  
ATOM    488  OD1 ASN A 144      -0.541   8.887  -5.969  1.00 96.75           O  
ATOM    489  H   ASN A 144      -3.097   4.683  -7.481  1.00 96.75           H  
ATOM    490  HA  ASN A 144      -0.484   5.438  -6.505  1.00 96.75           H  
ATOM    491  HB3 ASN A 144      -1.856   7.211  -4.899  1.00 96.75           H  
ATOM    492  HB2 ASN A 144      -3.042   7.043  -6.175  1.00 96.75           H  
ATOM    493 HD22 ASN A 144      -0.901   9.100  -8.318  1.00 96.75           H  
ATOM    494 HD21 ASN A 144      -2.223   7.948  -8.389  1.00 96.75           H  
ATOM    495  N   ILE A 145      -1.112   3.962  -4.544  1.00 96.50           N  
ATOM    496  CA  ILE A 145      -1.224   2.987  -3.533  1.00 96.50           C  
ATOM    497  C   ILE A 145      -0.102   3.122  -2.385  1.00 96.50           C  
ATOM    498  O   ILE A 145       0.962   3.679  -2.656  1.00 96.50           O  
ATOM    499  CB  ILE A 145      -1.142   1.549  -4.138  1.00 96.50           C  
ATOM    500  CG1 ILE A 145      -1.832   1.402  -5.532  1.00 96.50           C  
ATOM    501  CG2 ILE A 145      -1.631   0.391  -3.105  1.00 96.50           C  
ATOM    502  CD1 ILE A 145      -1.822  -0.025  -6.082  1.00 96.50           C  
ATOM    503  H   ILE A 145      -0.175   4.337  -4.512  1.00 96.50           H  
ATOM    504  HA  ILE A 145      -2.194   3.061  -3.040  1.00 96.50           H  
ATOM    505  HB  ILE A 145      -0.092   1.312  -4.309  1.00 96.50           H  
ATOM    506 HG13 ILE A 145      -1.413   2.168  -6.184  1.00 96.50           H  
ATOM    507 HG12 ILE A 145      -2.862   1.630  -5.257  1.00 96.50           H  
ATOM    508 HG21 ILE A 145      -1.138   0.380  -2.133  1.00 96.50           H  
ATOM    509 HG22 ILE A 145      -2.703   0.435  -2.909  1.00 96.50           H  
ATOM    510 HG23 ILE A 145      -1.436  -0.614  -3.477  1.00 96.50           H  
ATOM    511 HD11 ILE A 145      -0.842  -0.502  -6.082  1.00 96.50           H  
ATOM    512 HD12 ILE A 145      -2.438  -0.638  -5.424  1.00 96.50           H  
ATOM    513 HD13 ILE A 145      -2.295  -0.105  -7.061  1.00 96.50           H  
ATOM    514  N   VAL A 146      -0.375   2.598  -1.186  1.00 96.41           N  
ATOM    515  CA  VAL A 146       0.530   2.489  -0.043  1.00 96.41           C  
ATOM    516  C   VAL A 146       0.386   1.040   0.613  1.00 96.41           C  
ATOM    517  O   VAL A 146      -0.651   0.397   0.714  1.00 96.41           O  
ATOM    518  CB  VAL A 146       0.053   3.495   1.096  1.00 96.41           C  
ATOM    519  CG1 VAL A 146       0.877   3.297   2.451  1.00 96.41           C  
ATOM    520  CG2 VAL A 146       0.325   4.874   0.658  1.00 96.41           C  
ATOM    521  H   VAL A 146      -1.295   2.191  -1.097  1.00 96.41           H  
ATOM    522  HA  VAL A 146       1.546   2.751  -0.339  1.00 96.41           H  
ATOM    523  HB  VAL A 146      -0.993   3.365   1.374  1.00 96.41           H  
ATOM    524 HG11 VAL A 146       0.738   2.291   2.847  1.00 96.41           H  
ATOM    525 HG12 VAL A 146       1.935   3.554   2.511  1.00 96.41           H  
ATOM    526 HG13 VAL A 146       0.485   3.936   3.242  1.00 96.41           H  
ATOM    527 HG21 VAL A 146      -0.521   5.433   1.058  1.00 96.41           H  
ATOM    528 HG22 VAL A 146       1.329   5.281   0.778  1.00 96.41           H  
ATOM    529 HG23 VAL A 146       0.150   4.968  -0.414  1.00 96.41           H  
ATOM    530  N   HIS A 147       1.501   0.453   1.017  1.00 96.65           N  
ATOM    531  CA  HIS A 147       1.622  -0.712   1.751  1.00 96.65           C  
ATOM    532  C   HIS A 147       2.578  -0.415   2.907  1.00 96.65           C  
ATOM    533  O   HIS A 147       3.818  -0.368   2.724  1.00 96.65           O  
ATOM    534  CB  HIS A 147       2.129  -1.902   0.908  1.00 96.65           C  
ATOM    535  CG  HIS A 147       1.412  -2.200  -0.349  1.00 96.65           C  
ATOM    536  CD2 HIS A 147       0.052  -2.446  -0.410  1.00 96.65           C  
ATOM    537  ND1 HIS A 147       1.933  -2.731  -1.543  1.00 96.65           N1+
ATOM    538  CE1 HIS A 147       0.881  -2.994  -2.325  1.00 96.65           C  
ATOM    539  NE2 HIS A 147      -0.287  -2.854  -1.667  1.00 96.65           N  
ATOM    540  H   HIS A 147       2.336   1.012   0.917  1.00 96.65           H  
ATOM    541  HA  HIS A 147       0.656  -1.095   2.080  1.00 96.65           H  
ATOM    542  HB3 HIS A 147       2.099  -2.845   1.453  1.00 96.65           H  
ATOM    543  HB2 HIS A 147       3.134  -1.648   0.572  1.00 96.65           H  
ATOM    544  HD2 HIS A 147      -0.712  -2.487   0.353  1.00 96.65           H  
ATOM    545  HE1 HIS A 147       0.879  -3.459  -3.300  1.00 96.65           H  
ATOM    546  HE2 HIS A 147      -1.207  -3.111  -1.997  1.00 96.65           H  
ATOM    547  HD1 HIS A 147       2.893  -2.784  -1.853  1.00 96.65           H  
ATOM    548  N   ASP A 148       1.997  -0.216   4.123  1.00 96.51           N  
ATOM    549  CA  ASP A 148       2.638   0.028   5.419  1.00 96.51           C  
ATOM    550  C   ASP A 148       2.529  -1.225   6.296  1.00 96.51           C  
ATOM    551  O   ASP A 148       1.415  -1.625   6.636  1.00 96.51           O  
ATOM    552  CB  ASP A 148       1.969   1.258   6.157  1.00 96.51           C  
ATOM    553  CG  ASP A 148       2.595   1.607   7.569  1.00 96.51           C  
ATOM    554  OD1 ASP A 148       2.182   2.597   8.222  1.00 96.51           O  
ATOM    555  OD2 ASP A 148       3.722   1.102   7.833  1.00 96.51           O1-
ATOM    556  H   ASP A 148       1.012  -0.429   4.191  1.00 96.51           H  
ATOM    557  HA  ASP A 148       3.678   0.307   5.252  1.00 96.51           H  
ATOM    558  HB3 ASP A 148       0.889   1.144   6.254  1.00 96.51           H  
ATOM    559  HB2 ASP A 148       2.159   2.078   5.465  1.00 96.51           H  
ATOM    560  N   PHE A 149       3.673  -1.722   6.725  1.00 96.14           N  
ATOM    561  CA  PHE A 149       3.841  -2.884   7.594  1.00 96.14           C  
ATOM    562  C   PHE A 149       4.188  -2.583   9.072  1.00 96.14           C  
ATOM    563  O   PHE A 149       4.322  -3.486   9.919  1.00 96.14           O  
ATOM    564  CB  PHE A 149       4.953  -3.710   6.926  1.00 96.14           C  
ATOM    565  CG  PHE A 149       4.673  -4.278   5.517  1.00 96.14           C  
ATOM    566  CD1 PHE A 149       4.143  -5.582   5.304  1.00 96.14           C  
ATOM    567  CD2 PHE A 149       4.739  -3.425   4.377  1.00 96.14           C  
ATOM    568  CE1 PHE A 149       3.704  -5.927   4.035  1.00 96.14           C  
ATOM    569  CE2 PHE A 149       4.245  -3.752   3.176  1.00 96.14           C  
ATOM    570  CZ  PHE A 149       3.797  -5.055   2.936  1.00 96.14           C  
ATOM    571  H   PHE A 149       4.546  -1.260   6.513  1.00 96.14           H  
ATOM    572  HA  PHE A 149       2.950  -3.502   7.696  1.00 96.14           H  
ATOM    573  HB3 PHE A 149       5.441  -4.450   7.561  1.00 96.14           H  
ATOM    574  HB2 PHE A 149       5.788  -3.032   6.751  1.00 96.14           H  
ATOM    575  HD1 PHE A 149       3.989  -6.317   6.081  1.00 96.14           H  
ATOM    576  HD2 PHE A 149       5.304  -2.506   4.332  1.00 96.14           H  
ATOM    577  HE1 PHE A 149       3.250  -6.899   3.909  1.00 96.14           H  
ATOM    578  HE2 PHE A 149       4.372  -3.056   2.360  1.00 96.14           H  
ATOM    579  HZ  PHE A 149       3.291  -5.230   1.998  1.00 96.14           H  
ATOM    580  N   ASN A 150       4.277  -1.261   9.441  1.00 95.21           N  
ATOM    581  CA  ASN A 150       4.443  -0.809  10.812  1.00 95.21           C  
ATOM    582  C   ASN A 150       3.066  -0.758  11.534  1.00 95.21           C  
ATOM    583  O   ASN A 150       2.886  -1.287  12.620  1.00 95.21           O  
ATOM    584  CB  ASN A 150       5.238   0.471  10.911  1.00 95.21           C  
ATOM    585  CG  ASN A 150       6.591   0.405  10.342  1.00 95.21           C  
ATOM    586  ND2 ASN A 150       6.780   0.975   9.201  1.00 95.21           N  
ATOM    587  OD1 ASN A 150       7.566  -0.135  10.879  1.00 95.21           O  
ATOM    588  H   ASN A 150       4.173  -0.453   8.844  1.00 95.21           H  
ATOM    589  HA  ASN A 150       5.114  -1.483  11.345  1.00 95.21           H  
ATOM    590  HB3 ASN A 150       5.440   0.768  11.940  1.00 95.21           H  
ATOM    591  HB2 ASN A 150       4.577   1.238  10.509  1.00 95.21           H  
ATOM    592 HD22 ASN A 150       7.681   0.957   8.745  1.00 95.21           H  
ATOM    593 HD21 ASN A 150       5.990   1.377   8.717  1.00 95.21           H  
ATOM    594  N   LYS A 151       2.182   0.004  10.847  1.00 95.33           N  
ATOM    595  CA  LYS A 151       0.833   0.164  11.365  1.00 95.33           C  
ATOM    596  C   LYS A 151      -0.050  -0.943  11.018  1.00 95.33           C  
ATOM    597  O   LYS A 151      -1.027  -1.136  11.741  1.00 95.33           O  
ATOM    598  CB  LYS A 151       0.349   1.532  10.832  1.00 95.33           C  
ATOM    599  CG  LYS A 151      -0.970   2.017  11.558  1.00 95.33           C  
ATOM    600  CD  LYS A 151      -0.939   2.246  13.024  1.00 95.33           C  
ATOM    601  CE  LYS A 151      -1.808   3.409  13.449  1.00 95.33           C  
ATOM    602  NZ  LYS A 151      -1.709   3.854  14.810  1.00 95.33           N1+
ATOM    603  H   LYS A 151       2.466   0.450   9.986  1.00 95.33           H  
ATOM    604  HA  LYS A 151       0.966   0.242  12.445  1.00 95.33           H  
ATOM    605  HB3 LYS A 151       0.020   1.443   9.796  1.00 95.33           H  
ATOM    606  HB2 LYS A 151       1.091   2.327  10.904  1.00 95.33           H  
ATOM    607  HG3 LYS A 151      -1.740   1.281  11.328  1.00 95.33           H  
ATOM    608  HG2 LYS A 151      -1.371   2.878  11.024  1.00 95.33           H  
ATOM    609  HD3 LYS A 151       0.093   2.492  13.271  1.00 95.33           H  
ATOM    610  HD2 LYS A 151      -1.057   1.336  13.612  1.00 95.33           H  
ATOM    611  HE3 LYS A 151      -2.802   3.054  13.176  1.00 95.33           H  
ATOM    612  HE2 LYS A 151      -1.655   4.279  12.810  1.00 95.33           H  
ATOM    613  HZ1 LYS A 151      -2.052   3.151  15.447  1.00 95.33           H  
ATOM    614  HZ2 LYS A 151      -0.804   4.112  15.178  1.00 95.33           H  
ATOM    615  HZ3 LYS A 151      -2.246   4.698  14.951  1.00 95.33           H  
ATOM    616  N   LYS A 152       0.333  -1.621   9.942  1.00 96.51           N  
ATOM    617  CA  LYS A 152      -0.324  -2.787   9.314  1.00 96.51           C  
ATOM    618  C   LYS A 152      -1.629  -2.342   8.640  1.00 96.51           C  
ATOM    619  O   LYS A 152      -2.768  -2.744   8.949  1.00 96.51           O  
ATOM    620  CB  LYS A 152      -0.562  -3.866  10.373  1.00 96.51           C  
ATOM    621  CG  LYS A 152       0.824  -4.283  10.928  1.00 96.51           C  
ATOM    622  CD  LYS A 152       0.570  -5.021  12.245  1.00 96.51           C  
ATOM    623  CE  LYS A 152       1.797  -5.670  12.895  1.00 96.51           C  
ATOM    624  NZ  LYS A 152       1.314  -6.472  13.962  1.00 96.51           N1+
ATOM    625  H   LYS A 152       1.164  -1.341   9.442  1.00 96.51           H  
ATOM    626  HA  LYS A 152       0.347  -3.185   8.553  1.00 96.51           H  
ATOM    627  HB3 LYS A 152      -0.958  -4.808   9.995  1.00 96.51           H  
ATOM    628  HB2 LYS A 152      -1.165  -3.503  11.206  1.00 96.51           H  
ATOM    629  HG3 LYS A 152       1.371  -3.405  11.270  1.00 96.51           H  
ATOM    630  HG2 LYS A 152       1.541  -4.771  10.267  1.00 96.51           H  
ATOM    631  HD3 LYS A 152      -0.191  -5.791  12.123  1.00 96.51           H  
ATOM    632  HD2 LYS A 152       0.199  -4.322  12.995  1.00 96.51           H  
ATOM    633  HE3 LYS A 152       2.424  -4.860  13.268  1.00 96.51           H  
ATOM    634  HE2 LYS A 152       2.408  -6.292  12.242  1.00 96.51           H  
ATOM    635  HZ1 LYS A 152       0.616  -7.149  13.690  1.00 96.51           H  
ATOM    636  HZ2 LYS A 152       2.103  -6.934  14.391  1.00 96.51           H  
ATOM    637  HZ3 LYS A 152       0.851  -5.993  14.721  1.00 96.51           H  
ATOM    638  N   LEU A 153      -1.350  -1.504   7.650  1.00 97.10           N  
ATOM    639  CA  LEU A 153      -2.391  -0.928   6.785  1.00 97.10           C  
ATOM    640  C   LEU A 153      -1.919  -0.980   5.297  1.00 97.10           C  
ATOM    641  O   LEU A 153      -0.739  -0.916   4.973  1.00 97.10           O  
ATOM    642  CB  LEU A 153      -2.573   0.547   7.138  1.00 97.10           C  
ATOM    643  CG  LEU A 153      -3.445   0.778   8.427  1.00 97.10           C  
ATOM    644  CD1 LEU A 153      -3.246   2.221   8.810  1.00 97.10           C  
ATOM    645  CD2 LEU A 153      -4.846   0.160   8.391  1.00 97.10           C  
ATOM    646  H   LEU A 153      -0.419  -1.385   7.277  1.00 97.10           H  
ATOM    647  HA  LEU A 153      -3.204  -1.654   6.800  1.00 97.10           H  
ATOM    648  HB3 LEU A 153      -3.133   1.009   6.325  1.00 97.10           H  
ATOM    649  HB2 LEU A 153      -1.634   1.101   7.137  1.00 97.10           H  
ATOM    650  HG  LEU A 153      -2.928   0.152   9.154  1.00 97.10           H  
ATOM    651 HD11 LEU A 153      -2.193   2.500   8.857  1.00 97.10           H  
ATOM    652 HD12 LEU A 153      -3.748   2.852   8.077  1.00 97.10           H  
ATOM    653 HD13 LEU A 153      -3.695   2.475   9.770  1.00 97.10           H  
ATOM    654 HD21 LEU A 153      -5.036  -0.401   9.307  1.00 97.10           H  
ATOM    655 HD22 LEU A 153      -5.599   0.935   8.528  1.00 97.10           H  
ATOM    656 HD23 LEU A 153      -5.004  -0.458   7.507  1.00 97.10           H  
ATOM    657  N   THR A 154      -2.943  -1.013   4.441  1.00 96.84           N  
ATOM    658  CA  THR A 154      -2.827  -0.711   3.019  1.00 96.84           C  
ATOM    659  C   THR A 154      -3.856   0.443   2.714  1.00 96.84           C  
ATOM    660  O   THR A 154      -4.879   0.622   3.476  1.00 96.84           O  
ATOM    661  CB  THR A 154      -3.212  -1.938   2.146  1.00 96.84           C  
ATOM    662  CG2 THR A 154      -3.618  -1.754   0.712  1.00 96.84           C  
ATOM    663  OG1 THR A 154      -2.059  -2.793   2.174  1.00 96.84           O  
ATOM    664  H   THR A 154      -3.915  -1.050   4.715  1.00 96.84           H  
ATOM    665  HA  THR A 154      -1.804  -0.360   2.882  1.00 96.84           H  
ATOM    666  HB  THR A 154      -3.944  -2.488   2.738  1.00 96.84           H  
ATOM    667 HG21 THR A 154      -2.793  -1.455   0.065  1.00 96.84           H  
ATOM    668 HG22 THR A 154      -3.935  -2.710   0.297  1.00 96.84           H  
ATOM    669 HG23 THR A 154      -4.521  -1.171   0.535  1.00 96.84           H  
ATOM    670  HG1 THR A 154      -2.186  -3.362   2.937  1.00 96.84           H  
ATOM    671  N   ALA A 155      -3.447   1.209   1.675  1.00 97.42           N  
ATOM    672  CA  ALA A 155      -4.374   2.292   1.316  1.00 97.42           C  
ATOM    673  C   ALA A 155      -4.338   2.476  -0.192  1.00 97.42           C  
ATOM    674  O   ALA A 155      -3.267   2.324  -0.791  1.00 97.42           O  
ATOM    675  CB  ALA A 155      -4.083   3.611   2.025  1.00 97.42           C  
ATOM    676  H   ALA A 155      -2.613   0.965   1.160  1.00 97.42           H  
ATOM    677  HA  ALA A 155      -5.357   1.931   1.618  1.00 97.42           H  
ATOM    678  HB1 ALA A 155      -4.806   4.377   1.746  1.00 97.42           H  
ATOM    679  HB2 ALA A 155      -4.022   3.509   3.109  1.00 97.42           H  
ATOM    680  HB3 ALA A 155      -3.159   4.100   1.717  1.00 97.42           H  
ATOM    681  N   TYR A 156      -5.501   2.710  -0.766  1.00 97.10           N  
ATOM    682  CA  TYR A 156      -5.655   2.949  -2.267  1.00 97.10           C  
ATOM    683  C   TYR A 156      -6.165   4.415  -2.362  1.00 97.10           C  
ATOM    684  O   TYR A 156      -6.847   4.847  -1.467  1.00 97.10           O  
ATOM    685  CB  TYR A 156      -6.734   2.021  -2.788  1.00 97.10           C  
ATOM    686  CG  TYR A 156      -6.417   0.507  -2.675  1.00 97.10           C  
ATOM    687  CD1 TYR A 156      -6.559  -0.183  -1.474  1.00 97.10           C  
ATOM    688  CD2 TYR A 156      -5.818  -0.125  -3.802  1.00 97.10           C  
ATOM    689  CE1 TYR A 156      -6.377  -1.574  -1.438  1.00 97.10           C  
ATOM    690  CE2 TYR A 156      -5.626  -1.517  -3.734  1.00 97.10           C  
ATOM    691  OH  TYR A 156      -5.874  -3.576  -2.603  1.00 97.10           O  
ATOM    692  CZ  TYR A 156      -6.033  -2.233  -2.607  1.00 97.10           C  
ATOM    693  H   TYR A 156      -6.343   2.858  -0.226  1.00 97.10           H  
ATOM    694  HA  TYR A 156      -4.774   2.722  -2.868  1.00 97.10           H  
ATOM    695  HB3 TYR A 156      -6.893   2.167  -3.856  1.00 97.10           H  
ATOM    696  HB2 TYR A 156      -7.693   2.302  -2.353  1.00 97.10           H  
ATOM    697  HD1 TYR A 156      -6.795   0.405  -0.599  1.00 97.10           H  
ATOM    698  HD2 TYR A 156      -5.532   0.406  -4.699  1.00 97.10           H  
ATOM    699  HE1 TYR A 156      -6.490  -2.098  -0.500  1.00 97.10           H  
ATOM    700  HE2 TYR A 156      -5.118  -2.075  -4.506  1.00 97.10           H  
ATOM    701  HH  TYR A 156      -6.219  -4.002  -3.390  1.00 97.10           H  
ATOM    702  N   LEU A 157      -5.886   5.158  -3.481  1.00 97.40           N  
ATOM    703  CA  LEU A 157      -6.262   6.568  -3.730  1.00 97.40           C  
ATOM    704  C   LEU A 157      -6.840   6.793  -5.162  1.00 97.40           C  
ATOM    705  O   LEU A 157      -6.262   6.544  -6.185  1.00 97.40           O  
ATOM    706  CB  LEU A 157      -5.136   7.512  -3.316  1.00 97.40           C  
ATOM    707  CG  LEU A 157      -5.356   9.098  -3.510  1.00 97.40           C  
ATOM    708  CD1 LEU A 157      -6.144   9.774  -2.345  1.00 97.40           C  
ATOM    709  CD2 LEU A 157      -4.143   9.956  -3.837  1.00 97.40           C  
ATOM    710  H   LEU A 157      -5.487   4.704  -4.290  1.00 97.40           H  
ATOM    711  HA  LEU A 157      -7.150   6.797  -3.142  1.00 97.40           H  
ATOM    712  HB3 LEU A 157      -4.195   7.222  -3.784  1.00 97.40           H  
ATOM    713  HB2 LEU A 157      -4.928   7.348  -2.259  1.00 97.40           H  
ATOM    714  HG  LEU A 157      -6.042   9.130  -4.357  1.00 97.40           H  
ATOM    715 HD11 LEU A 157      -6.876   9.079  -1.935  1.00 97.40           H  
ATOM    716 HD12 LEU A 157      -5.611  10.160  -1.476  1.00 97.40           H  
ATOM    717 HD13 LEU A 157      -6.659  10.672  -2.683  1.00 97.40           H  
ATOM    718 HD21 LEU A 157      -4.351  10.675  -4.629  1.00 97.40           H  
ATOM    719 HD22 LEU A 157      -3.721  10.533  -3.014  1.00 97.40           H  
ATOM    720 HD23 LEU A 157      -3.386   9.271  -4.219  1.00 97.40           H  
ATOM    721  N   ASP A 158      -8.110   7.231  -5.250  1.00 95.67           N  
ATOM    722  CA  ASP A 158      -8.867   7.561  -6.480  1.00 95.67           C  
ATOM    723  C   ASP A 158      -8.612   9.132  -6.701  1.00 95.67           C  
ATOM    724  O   ASP A 158      -9.524   9.905  -6.431  1.00 95.67           O  
ATOM    725  CB  ASP A 158     -10.462   7.285  -6.490  1.00 95.67           C  
ATOM    726  CG  ASP A 158     -11.031   5.870  -6.981  1.00 95.67           C  
ATOM    727  OD1 ASP A 158     -10.201   4.934  -7.139  1.00 95.67           O  
ATOM    728  OD2 ASP A 158     -12.223   5.845  -7.387  1.00 95.67           O1-
ATOM    729  H   ASP A 158      -8.538   7.425  -4.355  1.00 95.67           H  
ATOM    730  HA  ASP A 158      -8.414   7.139  -7.377  1.00 95.67           H  
ATOM    731  HB3 ASP A 158     -10.938   7.957  -7.204  1.00 95.67           H  
ATOM    732  HB2 ASP A 158     -10.968   7.548  -5.561  1.00 95.67           H  
ATOM    733  N   LEU A 159      -7.409   9.491  -7.114  1.00 94.99           N  
ATOM    734  CA  LEU A 159      -6.807  10.823  -6.973  1.00 94.99           C  
ATOM    735  C   LEU A 159      -7.658  11.928  -7.544  1.00 94.99           C  
ATOM    736  O   LEU A 159      -7.804  12.956  -6.924  1.00 94.99           O  
ATOM    737  CB  LEU A 159      -5.419  10.773  -7.596  1.00 94.99           C  
ATOM    738  CG  LEU A 159      -4.510  12.070  -7.495  1.00 94.99           C  
ATOM    739  CD1 LEU A 159      -3.021  11.685  -7.488  1.00 94.99           C  
ATOM    740  CD2 LEU A 159      -4.703  13.179  -8.604  1.00 94.99           C  
ATOM    741  H   LEU A 159      -6.829   8.680  -7.272  1.00 94.99           H  
ATOM    742  HA  LEU A 159      -6.676  10.888  -5.893  1.00 94.99           H  
ATOM    743  HB3 LEU A 159      -5.438  10.489  -8.648  1.00 94.99           H  
ATOM    744  HB2 LEU A 159      -4.840   9.981  -7.121  1.00 94.99           H  
ATOM    745  HG  LEU A 159      -4.876  12.519  -6.572  1.00 94.99           H  
ATOM    746 HD11 LEU A 159      -2.401  11.974  -8.337  1.00 94.99           H  
ATOM    747 HD12 LEU A 159      -2.606  12.197  -6.620  1.00 94.99           H  
ATOM    748 HD13 LEU A 159      -2.965  10.597  -7.483  1.00 94.99           H  
ATOM    749 HD21 LEU A 159      -5.158  14.037  -8.110  1.00 94.99           H  
ATOM    750 HD22 LEU A 159      -3.758  13.443  -9.079  1.00 94.99           H  
ATOM    751 HD23 LEU A 159      -5.300  12.904  -9.474  1.00 94.99           H  
ATOM    752  N   ASN A 160      -8.159  11.780  -8.803  1.00 92.78           N  
ATOM    753  CA  ASN A 160      -8.961  12.802  -9.507  1.00 92.78           C  
ATOM    754  C   ASN A 160     -10.322  13.051  -8.819  1.00 92.78           C  
ATOM    755  O   ASN A 160     -10.974  14.028  -9.146  1.00 92.78           O  
ATOM    756  CB  ASN A 160      -9.129  12.419 -11.036  1.00 92.78           C  
ATOM    757  CG  ASN A 160      -7.876  12.686 -11.956  1.00 92.78           C  
ATOM    758  ND2 ASN A 160      -7.966  12.264 -13.257  1.00 92.78           N  
ATOM    759  OD1 ASN A 160      -6.874  13.331 -11.554  1.00 92.78           O  
ATOM    760  H   ASN A 160      -8.002  10.906  -9.284  1.00 92.78           H  
ATOM    761  HA  ASN A 160      -8.303  13.661  -9.377  1.00 92.78           H  
ATOM    762  HB3 ASN A 160      -9.988  13.005 -11.363  1.00 92.78           H  
ATOM    763  HB2 ASN A 160      -9.465  11.392 -11.184  1.00 92.78           H  
ATOM    764 HD22 ASN A 160      -7.166  12.333 -13.870  1.00 92.78           H  
ATOM    765 HD21 ASN A 160      -8.777  11.808 -13.650  1.00 92.78           H  
ATOM    766  N   LEU A 161     -10.836  12.135  -8.024  1.00 93.24           N  
ATOM    767  CA  LEU A 161     -12.142  12.344  -7.454  1.00 93.24           C  
ATOM    768  C   LEU A 161     -12.074  12.723  -5.999  1.00 93.24           C  
ATOM    769  O   LEU A 161     -13.127  12.937  -5.377  1.00 93.24           O  
ATOM    770  CB  LEU A 161     -12.930  11.086  -7.666  1.00 93.24           C  
ATOM    771  CG  LEU A 161     -13.089  10.525  -9.154  1.00 93.24           C  
ATOM    772  CD1 LEU A 161     -13.617   9.140  -9.249  1.00 93.24           C  
ATOM    773  CD2 LEU A 161     -14.057  11.401  -9.837  1.00 93.24           C  
ATOM    774  H   LEU A 161     -10.309  11.334  -7.707  1.00 93.24           H  
ATOM    775  HA  LEU A 161     -12.772  13.146  -7.839  1.00 93.24           H  
ATOM    776  HB3 LEU A 161     -13.894  11.112  -7.157  1.00 93.24           H  
ATOM    777  HB2 LEU A 161     -12.413  10.291  -7.129  1.00 93.24           H  
ATOM    778  HG  LEU A 161     -12.139  10.635  -9.675  1.00 93.24           H  
ATOM    779 HD11 LEU A 161     -14.642   8.969  -9.579  1.00 93.24           H  
ATOM    780 HD12 LEU A 161     -13.044   8.695 -10.063  1.00 93.24           H  
ATOM    781 HD13 LEU A 161     -13.327   8.425  -8.480  1.00 93.24           H  
ATOM    782 HD21 LEU A 161     -13.567  12.273 -10.268  1.00 93.24           H  
ATOM    783 HD22 LEU A 161     -14.472  10.916 -10.721  1.00 93.24           H  
ATOM    784 HD23 LEU A 161     -14.896  11.788  -9.259  1.00 93.24           H  
ATOM    785  N   ASP A 162     -10.857  12.871  -5.487  1.00 95.36           N  
ATOM    786  CA  ASP A 162     -10.500  13.302  -4.140  1.00 95.36           C  
ATOM    787  C   ASP A 162     -11.075  12.319  -3.100  1.00 95.36           C  
ATOM    788  O   ASP A 162     -11.230  12.764  -1.959  1.00 95.36           O  
ATOM    789  CB  ASP A 162     -10.860  14.741  -3.748  1.00 95.36           C  
ATOM    790  CG  ASP A 162     -10.310  15.785  -4.687  1.00 95.36           C  
ATOM    791  OD1 ASP A 162      -9.099  15.784  -4.931  1.00 95.36           O  
ATOM    792  OD2 ASP A 162     -11.116  16.583  -5.204  1.00 95.36           O1-
ATOM    793  H   ASP A 162     -10.087  12.559  -6.061  1.00 95.36           H  
ATOM    794  HA  ASP A 162      -9.444  13.082  -3.986  1.00 95.36           H  
ATOM    795  HB3 ASP A 162     -10.459  14.956  -2.757  1.00 95.36           H  
ATOM    796  HB2 ASP A 162     -11.945  14.802  -3.666  1.00 95.36           H  
ATOM    797  N   LYS A 163     -11.348  11.016  -3.450  1.00 96.43           N  
ATOM    798  CA  LYS A 163     -11.852   9.926  -2.619  1.00 96.43           C  
ATOM    799  C   LYS A 163     -10.714   8.876  -2.363  1.00 96.43           C  
ATOM    800  O   LYS A 163     -10.111   8.403  -3.315  1.00 96.43           O  
ATOM    801  CB  LYS A 163     -13.062   9.306  -3.387  1.00 96.43           C  
ATOM    802  CG  LYS A 163     -14.226  10.273  -3.956  1.00 96.43           C  
ATOM    803  CD  LYS A 163     -14.642  11.432  -3.041  1.00 96.43           C  
ATOM    804  CE  LYS A 163     -15.783  12.304  -3.649  1.00 96.43           C  
ATOM    805  NZ  LYS A 163     -15.834  13.585  -3.124  1.00 96.43           N1+
ATOM    806  H   LYS A 163     -11.128  10.679  -4.376  1.00 96.43           H  
ATOM    807  HA  LYS A 163     -12.102  10.328  -1.637  1.00 96.43           H  
ATOM    808  HB3 LYS A 163     -13.584   8.580  -2.764  1.00 96.43           H  
ATOM    809  HB2 LYS A 163     -12.651   8.798  -4.259  1.00 96.43           H  
ATOM    810  HG3 LYS A 163     -15.073   9.591  -4.032  1.00 96.43           H  
ATOM    811  HG2 LYS A 163     -14.067  10.678  -4.956  1.00 96.43           H  
ATOM    812  HD3 LYS A 163     -13.825  12.147  -2.944  1.00 96.43           H  
ATOM    813  HD2 LYS A 163     -15.051  11.088  -2.091  1.00 96.43           H  
ATOM    814  HE3 LYS A 163     -16.750  11.830  -3.480  1.00 96.43           H  
ATOM    815  HE2 LYS A 163     -15.661  12.464  -4.721  1.00 96.43           H  
ATOM    816  HZ1 LYS A 163     -15.688  13.631  -2.125  1.00 96.43           H  
ATOM    817  HZ2 LYS A 163     -15.127  14.059  -3.667  1.00 96.43           H  
ATOM    818  HZ3 LYS A 163     -16.771  13.881  -3.357  1.00 96.43           H  
ATOM    819  N   CYS A 164     -10.498   8.562  -1.083  1.00 97.46           N  
ATOM    820  CA  CYS A 164      -9.473   7.631  -0.506  1.00 97.46           C  
ATOM    821  C   CYS A 164     -10.085   6.440   0.210  1.00 97.46           C  
ATOM    822  O   CYS A 164     -11.208   6.584   0.770  1.00 97.46           O  
ATOM    823  CB  CYS A 164      -8.534   8.490   0.352  1.00 97.46           C  
ATOM    824  SG  CYS A 164      -7.277   7.478   1.284  1.00 97.46           S  
ATOM    825  H   CYS A 164     -11.154   8.808  -0.355  1.00 97.46           H  
ATOM    826  HA  CYS A 164      -8.797   7.360  -1.317  1.00 97.46           H  
ATOM    827  HB3 CYS A 164      -9.092   9.082   1.077  1.00 97.46           H  
ATOM    828  HB2 CYS A 164      -8.211   9.307  -0.293  1.00 97.46           H  
ATOM    829  N   TYR A 165      -9.397   5.264   0.272  1.00 97.37           N  
ATOM    830  CA  TYR A 165      -9.899   3.982   0.780  1.00 97.37           C  
ATOM    831  C   TYR A 165      -8.836   3.185   1.512  1.00 97.37           C  
ATOM    832  O   TYR A 165      -7.843   2.804   0.912  1.00 97.37           O  
ATOM    833  CB  TYR A 165     -10.533   3.261  -0.475  1.00 97.37           C  
ATOM    834  CG  TYR A 165     -11.635   3.955  -1.255  1.00 97.37           C  
ATOM    835  CD1 TYR A 165     -12.918   3.830  -0.714  1.00 97.37           C  
ATOM    836  CD2 TYR A 165     -11.397   4.583  -2.483  1.00 97.37           C  
ATOM    837  CE1 TYR A 165     -14.055   4.433  -1.323  1.00 97.37           C  
ATOM    838  CE2 TYR A 165     -12.487   5.225  -3.087  1.00 97.37           C  
ATOM    839  OH  TYR A 165     -14.813   5.812  -3.230  1.00 97.37           O  
ATOM    840  CZ  TYR A 165     -13.821   5.101  -2.550  1.00 97.37           C  
ATOM    841  H   TYR A 165      -8.470   5.113  -0.099  1.00 97.37           H  
ATOM    842  HA  TYR A 165     -10.751   4.165   1.434  1.00 97.37           H  
ATOM    843  HB3 TYR A 165     -10.935   2.341  -0.051  1.00 97.37           H  
ATOM    844  HB2 TYR A 165      -9.681   3.110  -1.137  1.00 97.37           H  
ATOM    845  HD1 TYR A 165     -12.936   3.343   0.250  1.00 97.37           H  
ATOM    846  HD2 TYR A 165     -10.470   4.556  -3.036  1.00 97.37           H  
ATOM    847  HE1 TYR A 165     -15.035   4.432  -0.868  1.00 97.37           H  
ATOM    848  HE2 TYR A 165     -12.295   5.821  -3.967  1.00 97.37           H  
ATOM    849  HH  TYR A 165     -15.710   5.557  -3.004  1.00 97.37           H  
ATOM    850  N   VAL A 166      -8.976   3.005   2.861  1.00 97.66           N  
ATOM    851  CA  VAL A 166      -7.939   2.327   3.686  1.00 97.66           C  
ATOM    852  C   VAL A 166      -8.382   0.939   4.191  1.00 97.66           C  
ATOM    853  O   VAL A 166      -9.588   0.829   4.464  1.00 97.66           O  
ATOM    854  CB  VAL A 166      -7.630   3.175   5.005  1.00 97.66           C  
ATOM    855  CG1 VAL A 166      -6.341   2.670   5.727  1.00 97.66           C  
ATOM    856  CG2 VAL A 166      -7.508   4.629   4.676  1.00 97.66           C  
ATOM    857  H   VAL A 166      -9.721   3.442   3.385  1.00 97.66           H  
ATOM    858  HA  VAL A 166      -6.955   2.212   3.232  1.00 97.66           H  
ATOM    859  HB  VAL A 166      -8.503   3.015   5.637  1.00 97.66           H  
ATOM    860 HG11 VAL A 166      -6.506   1.620   5.970  1.00 97.66           H  
ATOM    861 HG12 VAL A 166      -5.413   2.781   5.167  1.00 97.66           H  
ATOM    862 HG13 VAL A 166      -6.143   3.020   6.740  1.00 97.66           H  
ATOM    863 HG21 VAL A 166      -6.818   4.883   3.870  1.00 97.66           H  
ATOM    864 HG22 VAL A 166      -8.499   5.012   4.429  1.00 97.66           H  
ATOM    865 HG23 VAL A 166      -7.271   5.165   5.594  1.00 97.66           H  
ATOM    866  N   ILE A 167      -7.492  -0.053   4.235  1.00 96.55           N  
ATOM    867  CA  ILE A 167      -7.803  -1.425   4.648  1.00 96.55           C  
ATOM    868  C   ILE A 167      -6.671  -2.006   5.597  1.00 96.55           C  
ATOM    869  O   ILE A 167      -5.507  -1.719   5.317  1.00 96.55           O  
ATOM    870  CB  ILE A 167      -7.992  -2.345   3.410  1.00 96.55           C  
ATOM    871  CG1 ILE A 167      -8.672  -3.657   3.657  1.00 96.55           C  
ATOM    872  CG2 ILE A 167      -6.870  -2.442   2.432  1.00 96.55           C  
ATOM    873  CD1 ILE A 167      -8.816  -4.702   2.512  1.00 96.55           C  
ATOM    874  H   ILE A 167      -6.554   0.163   3.929  1.00 96.55           H  
ATOM    875  HA  ILE A 167      -8.713  -1.537   5.238  1.00 96.55           H  
ATOM    876  HB  ILE A 167      -8.788  -1.785   2.919  1.00 96.55           H  
ATOM    877 HG13 ILE A 167      -9.713  -3.578   3.972  1.00 96.55           H  
ATOM    878 HG12 ILE A 167      -8.059  -4.141   4.418  1.00 96.55           H  
ATOM    879 HG21 ILE A 167      -7.240  -2.417   1.407  1.00 96.55           H  
ATOM    880 HG22 ILE A 167      -6.293  -1.518   2.428  1.00 96.55           H  
ATOM    881 HG23 ILE A 167      -6.137  -3.208   2.684  1.00 96.55           H  
ATOM    882 HD11 ILE A 167      -9.382  -4.184   1.738  1.00 96.55           H  
ATOM    883 HD12 ILE A 167      -7.850  -4.956   2.074  1.00 96.55           H  
ATOM    884 HD13 ILE A 167      -9.286  -5.659   2.733  1.00 96.55           H  
ATOM    885  N   PRO A 168      -7.084  -2.709   6.725  1.00 96.12           N  
ATOM    886  CA  PRO A 168      -6.133  -3.411   7.540  1.00 96.12           C  
ATOM    887  C   PRO A 168      -5.404  -4.530   6.787  1.00 96.12           C  
ATOM    888  O   PRO A 168      -6.006  -5.227   5.932  1.00 96.12           O  
ATOM    889  CB  PRO A 168      -6.898  -3.930   8.759  1.00 96.12           C  
ATOM    890  CG  PRO A 168      -8.313  -3.966   8.239  1.00 96.12           C  
ATOM    891  CD  PRO A 168      -8.481  -2.866   7.194  1.00 96.12           C  
ATOM    892  HA  PRO A 168      -5.413  -2.716   7.972  1.00 96.12           H  
ATOM    893  HB3 PRO A 168      -6.909  -3.145   9.514  1.00 96.12           H  
ATOM    894  HB2 PRO A 168      -6.632  -4.905   9.167  1.00 96.12           H  
ATOM    895  HG3 PRO A 168      -9.104  -3.973   8.989  1.00 96.12           H  
ATOM    896  HG2 PRO A 168      -8.453  -4.936   7.763  1.00 96.12           H  
ATOM    897  HD2 PRO A 168      -9.212  -3.047   6.405  1.00 96.12           H  
ATOM    898  HD3 PRO A 168      -8.837  -2.005   7.759  1.00 96.12           H  
ATOM    899  N   LEU A 169      -4.088  -4.617   6.953  1.00 94.72           N  
ATOM    900  CA  LEU A 169      -3.184  -5.484   6.129  1.00 94.72           C  
ATOM    901  C   LEU A 169      -2.541  -6.549   7.127  1.00 94.72           C  
ATOM    902  O   LEU A 169      -2.203  -6.177   8.241  1.00 94.72           O  
ATOM    903  CB  LEU A 169      -2.118  -4.616   5.473  1.00 94.72           C  
ATOM    904  CG  LEU A 169      -1.096  -5.272   4.588  1.00 94.72           C  
ATOM    905  CD1 LEU A 169      -1.764  -5.956   3.288  1.00 94.72           C  
ATOM    906  CD2 LEU A 169       0.119  -4.434   4.207  1.00 94.72           C  
ATOM    907  H   LEU A 169      -3.663  -4.160   7.746  1.00 94.72           H  
ATOM    908  HA  LEU A 169      -3.720  -5.986   5.324  1.00 94.72           H  
ATOM    909  HB3 LEU A 169      -1.416  -4.129   6.150  1.00 94.72           H  
ATOM    910  HB2 LEU A 169      -2.595  -3.856   4.854  1.00 94.72           H  
ATOM    911  HG  LEU A 169      -0.673  -6.074   5.193  1.00 94.72           H  
ATOM    912 HD11 LEU A 169      -2.842  -5.802   3.340  1.00 94.72           H  
ATOM    913 HD12 LEU A 169      -1.382  -5.611   2.327  1.00 94.72           H  
ATOM    914 HD13 LEU A 169      -1.528  -7.019   3.293  1.00 94.72           H  
ATOM    915 HD21 LEU A 169       1.023  -4.733   4.739  1.00 94.72           H  
ATOM    916 HD22 LEU A 169       0.196  -4.551   3.126  1.00 94.72           H  
ATOM    917 HD23 LEU A 169       0.068  -3.370   4.437  1.00 94.72           H  
ATOM    918  N   ASN A 170      -2.631  -7.862   6.845  1.00 91.62           N  
ATOM    919  CA  ASN A 170      -2.298  -8.971   7.758  1.00 91.62           C  
ATOM    920  C   ASN A 170      -0.872  -9.367   7.305  1.00 91.62           C  
ATOM    921  O   ASN A 170      -0.686 -10.210   6.393  1.00 91.62           O  
ATOM    922  CB  ASN A 170      -3.235 -10.214   7.693  1.00 91.62           C  
ATOM    923  CG  ASN A 170      -4.672 -10.003   8.183  1.00 91.62           C  
ATOM    924  ND2 ASN A 170      -5.642 -10.549   7.443  1.00 91.62           N  
ATOM    925  OD1 ASN A 170      -4.935  -9.393   9.211  1.00 91.62           O  
ATOM    926  H   ASN A 170      -3.237  -8.109   6.075  1.00 91.62           H  
ATOM    927  HA  ASN A 170      -2.282  -8.576   8.773  1.00 91.62           H  
ATOM    928  HB3 ASN A 170      -2.790 -11.045   8.240  1.00 91.62           H  
ATOM    929  HB2 ASN A 170      -3.214 -10.559   6.659  1.00 91.62           H  
ATOM    930 HD22 ASN A 170      -6.617 -10.463   7.695  1.00 91.62           H  
ATOM    931 HD21 ASN A 170      -5.504 -11.116   6.619  1.00 91.62           H  
ATOM    932  N   THR A 171       0.098  -8.731   7.854  1.00 90.49           N  
ATOM    933  CA  THR A 171       1.537  -8.761   7.513  1.00 90.49           C  
ATOM    934  C   THR A 171       2.179 -10.091   7.904  1.00 90.49           C  
ATOM    935  O   THR A 171       3.342 -10.265   7.657  1.00 90.49           O  
ATOM    936  CB  THR A 171       2.278  -7.648   8.287  1.00 90.49           C  
ATOM    937  CG2 THR A 171       1.905  -6.181   8.033  1.00 90.49           C  
ATOM    938  OG1 THR A 171       2.449  -7.757   9.725  1.00 90.49           O  
ATOM    939  H   THR A 171      -0.192  -7.987   8.472  1.00 90.49           H  
ATOM    940  HA  THR A 171       1.721  -8.689   6.441  1.00 90.49           H  
ATOM    941  HB  THR A 171       3.276  -7.803   7.879  1.00 90.49           H  
ATOM    942 HG21 THR A 171       2.626  -5.421   8.336  1.00 90.49           H  
ATOM    943 HG22 THR A 171       1.847  -6.007   6.959  1.00 90.49           H  
ATOM    944 HG23 THR A 171       0.937  -5.966   8.486  1.00 90.49           H  
ATOM    945  HG1 THR A 171       3.356  -8.033   9.877  1.00 90.49           H  
ATOM    946  N   SER A 172       1.408 -10.977   8.491  1.00 87.38           N  
ATOM    947  CA  SER A 172       1.523 -12.403   8.568  1.00 87.38           C  
ATOM    948  C   SER A 172       1.288 -13.244   7.325  1.00 87.38           C  
ATOM    949  O   SER A 172       1.789 -14.380   7.215  1.00 87.38           O  
ATOM    950  CB  SER A 172       0.666 -12.776   9.727  1.00 87.38           C  
ATOM    951  OG  SER A 172      -0.642 -12.262   9.575  1.00 87.38           O  
ATOM    952  H   SER A 172       0.452 -10.713   8.680  1.00 87.38           H  
ATOM    953  HA  SER A 172       2.541 -12.644   8.873  1.00 87.38           H  
ATOM    954  HB3 SER A 172       1.097 -12.409  10.659  1.00 87.38           H  
ATOM    955  HB2 SER A 172       0.623 -13.834   9.984  1.00 87.38           H  
ATOM    956  HG  SER A 172      -1.254 -12.943   9.861  1.00 87.38           H  
ATOM    957  N   ILE A 173       0.536 -12.720   6.383  1.00 85.50           N  
ATOM    958  CA  ILE A 173       0.098 -13.353   5.134  1.00 85.50           C  
ATOM    959  C   ILE A 173       0.825 -12.698   3.972  1.00 85.50           C  
ATOM    960  O   ILE A 173       1.091 -13.313   2.905  1.00 85.50           O  
ATOM    961  CB  ILE A 173      -1.498 -13.157   4.943  1.00 85.50           C  
ATOM    962  CG1 ILE A 173      -2.317 -13.774   6.160  1.00 85.50           C  
ATOM    963  CG2 ILE A 173      -1.949 -13.683   3.612  1.00 85.50           C  
ATOM    964  CD1 ILE A 173      -2.190 -15.251   6.413  1.00 85.50           C  
ATOM    965  H   ILE A 173       0.147 -11.789   6.406  1.00 85.50           H  
ATOM    966  HA  ILE A 173       0.400 -14.399   5.189  1.00 85.50           H  
ATOM    967  HB  ILE A 173      -1.703 -12.087   4.979  1.00 85.50           H  
ATOM    968 HG13 ILE A 173      -3.379 -13.635   5.955  1.00 85.50           H  
ATOM    969 HG12 ILE A 173      -2.231 -13.333   7.153  1.00 85.50           H  
ATOM    970 HG21 ILE A 173      -1.897 -14.760   3.454  1.00 85.50           H  
ATOM    971 HG22 ILE A 173      -2.986 -13.348   3.594  1.00 85.50           H  
ATOM    972 HG23 ILE A 173      -1.595 -13.011   2.830  1.00 85.50           H  
ATOM    973 HD11 ILE A 173      -1.472 -15.453   7.207  1.00 85.50           H  
ATOM    974 HD12 ILE A 173      -3.124 -15.728   6.710  1.00 85.50           H  
ATOM    975 HD13 ILE A 173      -1.772 -15.807   5.574  1.00 85.50           H  
ATOM    976  N   VAL A 174       1.127 -11.412   4.023  1.00 91.10           N  
ATOM    977  CA  VAL A 174       1.811 -10.600   2.969  1.00 91.10           C  
ATOM    978  C   VAL A 174       3.288 -10.271   3.476  1.00 91.10           C  
ATOM    979  O   VAL A 174       3.450 -10.085   4.663  1.00 91.10           O  
ATOM    980  CB  VAL A 174       0.952  -9.177   2.874  1.00 91.10           C  
ATOM    981  CG1 VAL A 174       1.661  -8.340   1.819  1.00 91.10           C  
ATOM    982  CG2 VAL A 174      -0.504  -9.500   2.372  1.00 91.10           C  
ATOM    983  H   VAL A 174       0.991 -10.878   4.869  1.00 91.10           H  
ATOM    984  HA  VAL A 174       1.784 -11.125   2.014  1.00 91.10           H  
ATOM    985  HB  VAL A 174       0.810  -8.591   3.782  1.00 91.10           H  
ATOM    986 HG11 VAL A 174       1.076  -7.464   1.539  1.00 91.10           H  
ATOM    987 HG12 VAL A 174       2.706  -8.086   1.999  1.00 91.10           H  
ATOM    988 HG13 VAL A 174       1.864  -8.866   0.886  1.00 91.10           H  
ATOM    989 HG21 VAL A 174      -1.036 -10.200   3.015  1.00 91.10           H  
ATOM    990 HG22 VAL A 174      -1.149  -8.656   2.129  1.00 91.10           H  
ATOM    991 HG23 VAL A 174      -0.399  -9.960   1.389  1.00 91.10           H  
ATOM    992  N   MET A 175       4.277 -10.508   2.677  1.00 91.56           N  
ATOM    993  CA  MET A 175       5.672 -10.395   3.103  1.00 91.56           C  
ATOM    994  C   MET A 175       6.051  -8.887   3.186  1.00 91.56           C  
ATOM    995  O   MET A 175       6.153  -8.218   2.137  1.00 91.56           O  
ATOM    996  CB  MET A 175       6.505 -11.058   1.989  1.00 91.56           C  
ATOM    997  CG  MET A 175       6.281 -12.575   2.097  1.00 91.56           C  
ATOM    998  SD  MET A 175       7.273 -13.600   0.883  1.00 91.56           S  
ATOM    999  CE  MET A 175       8.916 -13.304   1.454  1.00 91.56           C  
ATOM   1000  H   MET A 175       4.036 -10.605   1.701  1.00 91.56           H  
ATOM   1001  HA  MET A 175       5.755 -10.935   4.046  1.00 91.56           H  
ATOM   1002  HB3 MET A 175       7.542 -10.868   2.270  1.00 91.56           H  
ATOM   1003  HB2 MET A 175       6.335 -10.791   0.946  1.00 91.56           H  
ATOM   1004  HG3 MET A 175       5.260 -12.907   1.912  1.00 91.56           H  
ATOM   1005  HG2 MET A 175       6.561 -12.890   3.102  1.00 91.56           H  
ATOM   1006  HE1 MET A 175       9.660 -13.746   0.791  1.00 91.56           H  
ATOM   1007  HE2 MET A 175       9.048 -12.223   1.458  1.00 91.56           H  
ATOM   1008  HE3 MET A 175       8.990 -13.666   2.479  1.00 91.56           H  
ATOM   1009  N   PRO A 176       6.436  -8.394   4.409  1.00 93.86           N  
ATOM   1010  CA  PRO A 176       7.170  -7.142   4.566  1.00 93.86           C  
ATOM   1011  C   PRO A 176       8.554  -6.953   3.811  1.00 93.86           C  
ATOM   1012  O   PRO A 176       9.326  -7.903   3.732  1.00 93.86           O  
ATOM   1013  CB  PRO A 176       7.341  -6.865   6.101  1.00 93.86           C  
ATOM   1014  CG  PRO A 176       6.626  -8.043   6.795  1.00 93.86           C  
ATOM   1015  CD  PRO A 176       6.465  -9.098   5.706  1.00 93.86           C  
ATOM   1016  HA  PRO A 176       6.431  -6.439   4.183  1.00 93.86           H  
ATOM   1017  HB3 PRO A 176       6.943  -5.890   6.382  1.00 93.86           H  
ATOM   1018  HB2 PRO A 176       8.388  -6.950   6.389  1.00 93.86           H  
ATOM   1019  HG3 PRO A 176       5.660  -7.572   6.982  1.00 93.86           H  
ATOM   1020  HG2 PRO A 176       7.219  -8.410   7.633  1.00 93.86           H  
ATOM   1021  HD2 PRO A 176       7.317  -9.771   5.795  1.00 93.86           H  
ATOM   1022  HD3 PRO A 176       5.562  -9.705   5.774  1.00 93.86           H  
ATOM   1023  N   PRO A 177       8.891  -5.713   3.459  1.00 92.19           N  
ATOM   1024  CA  PRO A 177      10.037  -5.436   2.608  1.00 92.19           C  
ATOM   1025  C   PRO A 177      11.449  -5.982   2.879  1.00 92.19           C  
ATOM   1026  O   PRO A 177      12.051  -6.538   1.986  1.00 92.19           O  
ATOM   1027  CB  PRO A 177      10.228  -3.921   2.648  1.00 92.19           C  
ATOM   1028  CG  PRO A 177       8.805  -3.450   2.798  1.00 92.19           C  
ATOM   1029  CD  PRO A 177       8.139  -4.437   3.743  1.00 92.19           C  
ATOM   1030  HA  PRO A 177       9.861  -5.783   1.590  1.00 92.19           H  
ATOM   1031  HB3 PRO A 177      10.745  -3.512   1.779  1.00 92.19           H  
ATOM   1032  HB2 PRO A 177      10.767  -3.517   3.505  1.00 92.19           H  
ATOM   1033  HG3 PRO A 177       8.273  -3.419   1.847  1.00 92.19           H  
ATOM   1034  HG2 PRO A 177       8.624  -2.424   3.117  1.00 92.19           H  
ATOM   1035  HD2 PRO A 177       8.480  -4.244   4.761  1.00 92.19           H  
ATOM   1036  HD3 PRO A 177       7.049  -4.449   3.772  1.00 92.19           H  
ATOM   1037  N   ARG A 178      11.861  -6.021   4.150  1.00 91.04           N  
ATOM   1038  CA  ARG A 178      13.063  -6.676   4.494  1.00 91.04           C  
ATOM   1039  C   ARG A 178      13.033  -8.207   4.436  1.00 91.04           C  
ATOM   1040  O   ARG A 178      14.059  -8.784   4.056  1.00 91.04           O  
ATOM   1041  CB  ARG A 178      13.542  -6.321   5.919  1.00 91.04           C  
ATOM   1042  CG  ARG A 178      13.577  -4.793   6.018  1.00 91.04           C  
ATOM   1043  CD  ARG A 178      14.202  -4.233   7.337  1.00 91.04           C  
ATOM   1044  NE  ARG A 178      15.631  -4.534   7.384  1.00 91.04           N  
ATOM   1045  NH1 ARG A 178      15.995  -4.772   9.660  1.00 91.04           N  
ATOM   1046  NH2 ARG A 178      17.604  -5.512   8.170  1.00 91.04           N1+
ATOM   1047  CZ  ARG A 178      16.391  -4.906   8.381  1.00 91.04           C  
ATOM   1048  H   ARG A 178      11.201  -5.841   4.893  1.00 91.04           H  
ATOM   1049  HA  ARG A 178      13.842  -6.275   3.845  1.00 91.04           H  
ATOM   1050  HB3 ARG A 178      14.569  -6.644   6.087  1.00 91.04           H  
ATOM   1051  HB2 ARG A 178      12.861  -6.728   6.667  1.00 91.04           H  
ATOM   1052  HG3 ARG A 178      12.598  -4.327   5.907  1.00 91.04           H  
ATOM   1053  HG2 ARG A 178      14.103  -4.359   5.167  1.00 91.04           H  
ATOM   1054  HD3 ARG A 178      13.776  -4.734   8.206  1.00 91.04           H  
ATOM   1055  HD2 ARG A 178      14.067  -3.160   7.466  1.00 91.04           H  
ATOM   1056  HE  ARG A 178      16.048  -4.324   6.488  1.00 91.04           H  
ATOM   1057 HH12 ARG A 178      16.242  -5.450  10.367  1.00 91.04           H  
ATOM   1058 HH11 ARG A 178      15.082  -4.377   9.833  1.00 91.04           H  
ATOM   1059 HH22 ARG A 178      18.218  -5.806   8.916  1.00 91.04           H  
ATOM   1060 HH21 ARG A 178      17.911  -5.815   7.257  1.00 91.04           H  
ATOM   1061  N   ASN A 179      11.940  -8.823   4.920  1.00 91.08           N  
ATOM   1062  CA  ASN A 179      11.730 -10.308   4.825  1.00 91.08           C  
ATOM   1063  C   ASN A 179      11.705 -10.739   3.345  1.00 91.08           C  
ATOM   1064  O   ASN A 179      12.099 -11.856   3.006  1.00 91.08           O  
ATOM   1065  CB  ASN A 179      10.407 -10.727   5.529  1.00 91.08           C  
ATOM   1066  CG  ASN A 179      10.501 -10.733   7.043  1.00 91.08           C  
ATOM   1067  ND2 ASN A 179       9.372 -11.005   7.634  1.00 91.08           N  
ATOM   1068  OD1 ASN A 179      11.532 -10.613   7.709  1.00 91.08           O  
ATOM   1069  H   ASN A 179      11.226  -8.356   5.460  1.00 91.08           H  
ATOM   1070  HA  ASN A 179      12.588 -10.751   5.329  1.00 91.08           H  
ATOM   1071  HB3 ASN A 179      10.318 -11.804   5.394  1.00 91.08           H  
ATOM   1072  HB2 ASN A 179       9.578 -10.083   5.236  1.00 91.08           H  
ATOM   1073 HD22 ASN A 179       9.246 -10.923   8.633  1.00 91.08           H  
ATOM   1074 HD21 ASN A 179       8.595 -11.313   7.066  1.00 91.08           H  
ATOM   1075  N   LEU A 180      11.380  -9.858   2.399  1.00 90.33           N  
ATOM   1076  CA  LEU A 180      11.400 -10.103   0.984  1.00 90.33           C  
ATOM   1077  C   LEU A 180      12.774 -10.343   0.352  1.00 90.33           C  
ATOM   1078  O   LEU A 180      12.923 -11.007  -0.645  1.00 90.33           O  
ATOM   1079  CB  LEU A 180      10.690  -9.009   0.135  1.00 90.33           C  
ATOM   1080  CG  LEU A 180       9.200  -9.287  -0.178  1.00 90.33           C  
ATOM   1081  CD1 LEU A 180       8.374  -8.066  -0.540  1.00 90.33           C  
ATOM   1082  CD2 LEU A 180       8.876 -10.459  -1.128  1.00 90.33           C  
ATOM   1083  H   LEU A 180      11.041  -8.963   2.721  1.00 90.33           H  
ATOM   1084  HA  LEU A 180      10.837 -11.034   0.924  1.00 90.33           H  
ATOM   1085  HB3 LEU A 180      11.138  -8.753  -0.825  1.00 90.33           H  
ATOM   1086  HB2 LEU A 180      10.707  -8.072   0.691  1.00 90.33           H  
ATOM   1087  HG  LEU A 180       8.685  -9.698   0.691  1.00 90.33           H  
ATOM   1088 HD11 LEU A 180       9.093  -7.456  -1.086  1.00 90.33           H  
ATOM   1089 HD12 LEU A 180       7.533  -8.436  -1.126  1.00 90.33           H  
ATOM   1090 HD13 LEU A 180       8.048  -7.529   0.351  1.00 90.33           H  
ATOM   1091 HD21 LEU A 180       9.796 -10.878  -1.536  1.00 90.33           H  
ATOM   1092 HD22 LEU A 180       8.453 -11.219  -0.471  1.00 90.33           H  
ATOM   1093 HD23 LEU A 180       8.155 -10.205  -1.904  1.00 90.33           H  
ATOM   1094  N   LEU A 181      13.799  -9.794   1.105  1.00 89.60           N  
ATOM   1095  CA  LEU A 181      15.213  -9.938   0.659  1.00 89.60           C  
ATOM   1096  C   LEU A 181      16.024 -11.032   1.356  1.00 89.60           C  
ATOM   1097  O   LEU A 181      16.932 -11.589   0.720  1.00 89.60           O  
ATOM   1098  CB  LEU A 181      15.881  -8.557   0.906  1.00 89.60           C  
ATOM   1099  CG  LEU A 181      15.227  -7.296   0.276  1.00 89.60           C  
ATOM   1100  CD1 LEU A 181      15.729  -5.961   0.846  1.00 89.60           C  
ATOM   1101  CD2 LEU A 181      15.347  -7.320  -1.247  1.00 89.60           C  
ATOM   1102  H   LEU A 181      13.648  -9.313   1.981  1.00 89.60           H  
ATOM   1103  HA  LEU A 181      15.218 -10.106  -0.419  1.00 89.60           H  
ATOM   1104  HB3 LEU A 181      16.926  -8.634   0.605  1.00 89.60           H  
ATOM   1105  HB2 LEU A 181      15.841  -8.232   1.945  1.00 89.60           H  
ATOM   1106  HG  LEU A 181      14.176  -7.306   0.564  1.00 89.60           H  
ATOM   1107 HD11 LEU A 181      15.973  -5.313   0.004  1.00 89.60           H  
ATOM   1108 HD12 LEU A 181      14.953  -5.481   1.442  1.00 89.60           H  
ATOM   1109 HD13 LEU A 181      16.641  -6.073   1.433  1.00 89.60           H  
ATOM   1110 HD21 LEU A 181      15.822  -6.496  -1.779  1.00 89.60           H  
ATOM   1111 HD22 LEU A 181      15.780  -8.250  -1.614  1.00 89.60           H  
ATOM   1112 HD23 LEU A 181      14.323  -7.400  -1.614  1.00 89.60           H  
ATOM   1113  N   GLU A 182      15.766 -11.217   2.687  1.00 89.31           N  
ATOM   1114  CA  GLU A 182      16.292 -12.325   3.499  1.00 89.31           C  
ATOM   1115  C   GLU A 182      15.704 -13.728   3.269  1.00 89.31           C  
ATOM   1116  O   GLU A 182      16.465 -14.654   3.240  1.00 89.31           O  
ATOM   1117  CB  GLU A 182      16.194 -11.924   4.979  1.00 89.31           C  
ATOM   1118  CG  GLU A 182      16.847 -10.552   5.330  1.00 89.31           C  
ATOM   1119  CD  GLU A 182      16.620  -9.999   6.754  1.00 89.31           C  
ATOM   1120  OE1 GLU A 182      17.246  -8.993   7.096  1.00 89.31           O  
ATOM   1121  OE2 GLU A 182      15.751 -10.697   7.380  1.00 89.31           O1-
ATOM   1122  H   GLU A 182      15.138 -10.587   3.164  1.00 89.31           H  
ATOM   1123  HA  GLU A 182      17.316 -12.427   3.141  1.00 89.31           H  
ATOM   1124  HB3 GLU A 182      16.504 -12.808   5.535  1.00 89.31           H  
ATOM   1125  HB2 GLU A 182      15.121 -11.875   5.170  1.00 89.31           H  
ATOM   1126  HG3 GLU A 182      16.528  -9.739   4.678  1.00 89.31           H  
ATOM   1127  HG2 GLU A 182      17.927 -10.705   5.312  1.00 89.31           H  
ATOM   1128  N   LEU A 183      14.416 -13.865   3.055  1.00 87.53           N  
ATOM   1129  CA  LEU A 183      13.704 -15.097   2.838  1.00 87.53           C  
ATOM   1130  C   LEU A 183      13.757 -15.511   1.389  1.00 87.53           C  
ATOM   1131  O   LEU A 183      13.150 -16.538   1.025  1.00 87.53           O  
ATOM   1132  CB  LEU A 183      12.255 -15.136   3.390  1.00 87.53           C  
ATOM   1133  CG  LEU A 183      12.154 -14.972   4.912  1.00 87.53           C  
ATOM   1134  CD1 LEU A 183      10.744 -14.441   5.204  1.00 87.53           C  
ATOM   1135  CD2 LEU A 183      12.388 -16.331   5.545  1.00 87.53           C  
ATOM   1136  H   LEU A 183      13.834 -13.041   3.034  1.00 87.53           H  
ATOM   1137  HA  LEU A 183      14.254 -15.875   3.368  1.00 87.53           H  
ATOM   1138  HB3 LEU A 183      11.731 -16.004   2.990  1.00 87.53           H  
ATOM   1139  HB2 LEU A 183      11.621 -14.359   2.964  1.00 87.53           H  
ATOM   1140  HG  LEU A 183      12.846 -14.227   5.305  1.00 87.53           H  
ATOM   1141 HD11 LEU A 183      10.712 -14.030   6.213  1.00 87.53           H  
ATOM   1142 HD12 LEU A 183      10.469 -13.632   4.527  1.00 87.53           H  
ATOM   1143 HD13 LEU A 183      10.004 -15.238   5.151  1.00 87.53           H  
ATOM   1144 HD21 LEU A 183      13.325 -16.293   6.102  1.00 87.53           H  
ATOM   1145 HD22 LEU A 183      11.693 -16.437   6.378  1.00 87.53           H  
ATOM   1146 HD23 LEU A 183      12.316 -17.144   4.823  1.00 87.53           H  
ATOM   1147  N   LEU A 184      14.390 -14.713   0.460  1.00 86.44           N  
ATOM   1148  CA  LEU A 184      14.515 -15.151  -0.870  1.00 86.44           C  
ATOM   1149  C   LEU A 184      15.230 -16.537  -1.062  1.00 86.44           C  
ATOM   1150  O   LEU A 184      14.782 -17.393  -1.759  1.00 86.44           O  
ATOM   1151  CB  LEU A 184      14.950 -14.016  -1.772  1.00 86.44           C  
ATOM   1152  CG  LEU A 184      15.039 -14.382  -3.328  1.00 86.44           C  
ATOM   1153  CD1 LEU A 184      13.582 -14.734  -3.862  1.00 86.44           C  
ATOM   1154  CD2 LEU A 184      15.733 -13.224  -4.076  1.00 86.44           C  
ATOM   1155  H   LEU A 184      14.895 -13.887   0.747  1.00 86.44           H  
ATOM   1156  HA  LEU A 184      13.527 -15.444  -1.226  1.00 86.44           H  
ATOM   1157  HB3 LEU A 184      15.934 -13.699  -1.428  1.00 86.44           H  
ATOM   1158  HB2 LEU A 184      14.233 -13.219  -1.576  1.00 86.44           H  
ATOM   1159  HG  LEU A 184      15.621 -15.289  -3.489  1.00 86.44           H  
ATOM   1160 HD11 LEU A 184      12.846 -14.288  -3.193  1.00 86.44           H  
ATOM   1161 HD12 LEU A 184      13.482 -14.181  -4.796  1.00 86.44           H  
ATOM   1162 HD13 LEU A 184      13.451 -15.810  -3.970  1.00 86.44           H  
ATOM   1163 HD21 LEU A 184      15.111 -12.811  -4.870  1.00 86.44           H  
ATOM   1164 HD22 LEU A 184      16.151 -12.390  -3.512  1.00 86.44           H  
ATOM   1165 HD23 LEU A 184      16.602 -13.630  -4.594  1.00 86.44           H  
ATOM   1166  N   ILE A 185      16.317 -16.798  -0.355  1.00 86.48           N  
ATOM   1167  CA  ILE A 185      17.030 -18.071  -0.292  1.00 86.48           C  
ATOM   1168  C   ILE A 185      16.252 -19.129   0.424  1.00 86.48           C  
ATOM   1169  O   ILE A 185      16.369 -20.277  -0.048  1.00 86.48           O  
ATOM   1170  CB  ILE A 185      18.434 -17.960   0.329  1.00 86.48           C  
ATOM   1171  CG1 ILE A 185      19.137 -19.318   0.452  1.00 86.48           C  
ATOM   1172  CG2 ILE A 185      18.346 -17.308   1.734  1.00 86.48           C  
ATOM   1173  CD1 ILE A 185      20.713 -19.132   0.572  1.00 86.48           C  
ATOM   1174  H   ILE A 185      16.711 -16.127   0.288  1.00 86.48           H  
ATOM   1175  HA  ILE A 185      17.069 -18.372  -1.339  1.00 86.48           H  
ATOM   1176  HB  ILE A 185      18.987 -17.314  -0.353  1.00 86.48           H  
ATOM   1177 HG13 ILE A 185      18.966 -19.836  -0.491  1.00 86.48           H  
ATOM   1178 HG12 ILE A 185      18.840 -19.916   1.314  1.00 86.48           H  
ATOM   1179 HG21 ILE A 185      19.365 -17.130   2.078  1.00 86.48           H  
ATOM   1180 HG22 ILE A 185      17.826 -16.356   1.629  1.00 86.48           H  
ATOM   1181 HG23 ILE A 185      17.775 -17.845   2.491  1.00 86.48           H  
ATOM   1182 HD11 ILE A 185      20.955 -18.622  -0.361  1.00 86.48           H  
ATOM   1183 HD12 ILE A 185      20.980 -18.531   1.441  1.00 86.48           H  
ATOM   1184 HD13 ILE A 185      21.240 -20.082   0.497  1.00 86.48           H  
ATOM   1185  N   ASN A 186      15.355 -18.792   1.360  1.00 86.64           N  
ATOM   1186  CA  ASN A 186      14.479 -19.844   2.049  1.00 86.64           C  
ATOM   1187  C   ASN A 186      13.366 -20.316   1.105  1.00 86.64           C  
ATOM   1188  O   ASN A 186      12.972 -21.462   1.153  1.00 86.64           O  
ATOM   1189  CB  ASN A 186      14.016 -19.445   3.455  1.00 86.64           C  
ATOM   1190  CG  ASN A 186      15.084 -18.967   4.455  1.00 86.64           C  
ATOM   1191  ND2 ASN A 186      14.883 -19.073   5.793  1.00 86.64           N  
ATOM   1192  OD1 ASN A 186      16.012 -18.357   4.010  1.00 86.64           O  
ATOM   1193  H   ASN A 186      15.060 -17.865   1.630  1.00 86.64           H  
ATOM   1194  HA  ASN A 186      15.250 -20.597   2.208  1.00 86.64           H  
ATOM   1195  HB3 ASN A 186      13.403 -20.288   3.774  1.00 86.64           H  
ATOM   1196  HB2 ASN A 186      13.366 -18.577   3.343  1.00 86.64           H  
ATOM   1197 HD22 ASN A 186      15.649 -18.727   6.353  1.00 86.64           H  
ATOM   1198 HD21 ASN A 186      14.156 -19.649   6.193  1.00 86.64           H  
ATOM   1199  N   ILE A 187      12.981 -19.406   0.155  1.00 82.92           N  
ATOM   1200  CA  ILE A 187      12.018 -19.626  -0.918  1.00 82.92           C  
ATOM   1201  C   ILE A 187      12.664 -20.441  -2.168  1.00 82.92           C  
ATOM   1202  O   ILE A 187      12.057 -21.414  -2.570  1.00 82.92           O  
ATOM   1203  CB  ILE A 187      11.363 -18.350  -1.489  1.00 82.92           C  
ATOM   1204  CG1 ILE A 187      10.265 -17.827  -0.504  1.00 82.92           C  
ATOM   1205  CG2 ILE A 187      10.644 -18.530  -2.871  1.00 82.92           C  
ATOM   1206  CD1 ILE A 187      10.000 -16.326  -0.458  1.00 82.92           C  
ATOM   1207  H   ILE A 187      13.365 -18.473   0.097  1.00 82.92           H  
ATOM   1208  HA  ILE A 187      11.263 -20.281  -0.482  1.00 82.92           H  
ATOM   1209  HB  ILE A 187      12.115 -17.571  -1.616  1.00 82.92           H  
ATOM   1210 HG13 ILE A 187      10.522 -18.239   0.472  1.00 82.92           H  
ATOM   1211 HG12 ILE A 187       9.316 -18.349  -0.625  1.00 82.92           H  
ATOM   1212 HG21 ILE A 187      10.063 -19.451  -2.831  1.00 82.92           H  
ATOM   1213 HG22 ILE A 187       9.881 -17.756  -2.948  1.00 82.92           H  
ATOM   1214 HG23 ILE A 187      11.273 -18.604  -3.758  1.00 82.92           H  
ATOM   1215 HD11 ILE A 187       9.788 -16.073  -1.497  1.00 82.92           H  
ATOM   1216 HD12 ILE A 187       9.041 -16.171   0.038  1.00 82.92           H  
ATOM   1217 HD13 ILE A 187      10.762 -15.689  -0.009  1.00 82.92           H  
ATOM   1218  N   LYS A 188      13.886 -20.104  -2.507  1.00 83.20           N  
ATOM   1219  CA  LYS A 188      14.626 -20.923  -3.511  1.00 83.20           C  
ATOM   1220  C   LYS A 188      14.959 -22.296  -2.991  1.00 83.20           C  
ATOM   1221  O   LYS A 188      14.872 -23.247  -3.774  1.00 83.20           O  
ATOM   1222  CB  LYS A 188      15.883 -20.240  -3.930  1.00 83.20           C  
ATOM   1223  CG  LYS A 188      15.724 -18.953  -4.828  1.00 83.20           C  
ATOM   1224  CD  LYS A 188      17.084 -18.321  -5.277  1.00 83.20           C  
ATOM   1225  CE  LYS A 188      17.991 -17.713  -4.159  1.00 83.20           C  
ATOM   1226  NZ  LYS A 188      19.215 -17.319  -4.819  1.00 83.20           N1+
ATOM   1227  H   LYS A 188      14.404 -19.351  -2.078  1.00 83.20           H  
ATOM   1228  HA  LYS A 188      13.985 -20.999  -4.390  1.00 83.20           H  
ATOM   1229  HB3 LYS A 188      16.512 -20.942  -4.477  1.00 83.20           H  
ATOM   1230  HB2 LYS A 188      16.448 -19.958  -3.042  1.00 83.20           H  
ATOM   1231  HG3 LYS A 188      15.116 -18.215  -4.306  1.00 83.20           H  
ATOM   1232  HG2 LYS A 188      15.166 -19.068  -5.757  1.00 83.20           H  
ATOM   1233  HD3 LYS A 188      16.732 -17.584  -5.999  1.00 83.20           H  
ATOM   1234  HD2 LYS A 188      17.615 -19.183  -5.680  1.00 83.20           H  
ATOM   1235  HE3 LYS A 188      18.185 -18.516  -3.448  1.00 83.20           H  
ATOM   1236  HE2 LYS A 188      17.530 -16.906  -3.590  1.00 83.20           H  
ATOM   1237  HZ1 LYS A 188      19.759 -18.124  -5.091  1.00 83.20           H  
ATOM   1238  HZ2 LYS A 188      19.053 -16.814  -5.678  1.00 83.20           H  
ATOM   1239  HZ3 LYS A 188      19.713 -16.743  -4.155  1.00 83.20           H  
ATOM   1240  N   ALA A 189      15.214 -22.425  -1.685  1.00 84.76           N  
ATOM   1241  CA  ALA A 189      15.560 -23.616  -0.915  1.00 84.76           C  
ATOM   1242  C   ALA A 189      14.278 -24.341  -0.528  1.00 84.76           C  
ATOM   1243  O   ALA A 189      14.337 -25.504  -0.128  1.00 84.76           O  
ATOM   1244  CB  ALA A 189      16.294 -23.285   0.351  1.00 84.76           C  
ATOM   1245  H   ALA A 189      15.413 -21.598  -1.140  1.00 84.76           H  
ATOM   1246  HA  ALA A 189      16.111 -24.202  -1.649  1.00 84.76           H  
ATOM   1247  HB1 ALA A 189      15.800 -22.421   0.795  1.00 84.76           H  
ATOM   1248  HB2 ALA A 189      16.267 -24.104   1.070  1.00 84.76           H  
ATOM   1249  HB3 ALA A 189      17.308 -23.058   0.021  1.00 84.76           H  
ATOM   1250  N   GLY A 190      13.152 -23.730  -0.722  1.00 79.92           N  
ATOM   1251  CA  GLY A 190      11.895 -24.335  -0.569  1.00 79.92           C  
ATOM   1252  C   GLY A 190      11.457 -24.413   0.935  1.00 79.92           C  
ATOM   1253  O   GLY A 190      10.396 -25.105   1.228  1.00 79.92           O  
ATOM   1254  H   GLY A 190      13.201 -22.773  -1.041  1.00 79.92           H  
ATOM   1255  HA3 GLY A 190      11.966 -25.330  -1.009  1.00 79.92           H  
ATOM   1256  HA2 GLY A 190      11.283 -23.750  -1.256  1.00 79.92           H  
ATOM   1257  N   THR A 191      12.201 -23.896   1.871  1.00 76.69           N  
ATOM   1258  CA  THR A 191      11.980 -24.017   3.302  1.00 76.69           C  
ATOM   1259  C   THR A 191      11.163 -22.829   3.863  1.00 76.69           C  
ATOM   1260  O   THR A 191      10.562 -22.942   4.926  1.00 76.69           O  
ATOM   1261  CB  THR A 191      13.340 -24.050   4.005  1.00 76.69           C  
ATOM   1262  CG2 THR A 191      14.081 -25.296   3.570  1.00 76.69           C  
ATOM   1263  OG1 THR A 191      14.091 -22.912   3.655  1.00 76.69           O  
ATOM   1264  H   THR A 191      12.973 -23.254   1.764  1.00 76.69           H  
ATOM   1265  HA  THR A 191      11.453 -24.937   3.553  1.00 76.69           H  
ATOM   1266  HB  THR A 191      13.284 -23.970   5.090  1.00 76.69           H  
ATOM   1267 HG21 THR A 191      14.650 -25.055   2.672  1.00 76.69           H  
ATOM   1268 HG22 THR A 191      14.776 -25.503   4.383  1.00 76.69           H  
ATOM   1269 HG23 THR A 191      13.524 -26.227   3.463  1.00 76.69           H  
ATOM   1270  HG1 THR A 191      15.007 -23.058   3.903  1.00 76.69           H  
ATOM   1271  N   TYR A 192      10.865 -21.821   3.015  1.00 69.62           N  
ATOM   1272  CA  TYR A 192       9.851 -20.762   3.275  1.00 69.62           C  
ATOM   1273  C   TYR A 192       8.878 -20.690   2.078  1.00 69.62           C  
ATOM   1274  O   TYR A 192       9.299 -21.013   0.994  1.00 69.62           O  
ATOM   1275  CB  TYR A 192      10.433 -19.454   3.781  1.00 69.62           C  
ATOM   1276  CG  TYR A 192       9.541 -18.324   4.277  1.00 69.62           C  
ATOM   1277  CD1 TYR A 192       8.955 -18.350   5.557  1.00 69.62           C  
ATOM   1278  CD2 TYR A 192       9.128 -17.333   3.369  1.00 69.62           C  
ATOM   1279  CE1 TYR A 192       7.968 -17.451   5.954  1.00 69.62           C  
ATOM   1280  CE2 TYR A 192       8.175 -16.359   3.762  1.00 69.62           C  
ATOM   1281  OH  TYR A 192       6.682 -15.502   5.511  1.00 69.62           O  
ATOM   1282  CZ  TYR A 192       7.588 -16.427   5.041  1.00 69.62           C  
ATOM   1283  H   TYR A 192      11.408 -21.699   2.173  1.00 69.62           H  
ATOM   1284  HA  TYR A 192       9.177 -21.106   4.060  1.00 69.62           H  
ATOM   1285  HB3 TYR A 192      10.962 -18.986   2.950  1.00 69.62           H  
ATOM   1286  HB2 TYR A 192      11.234 -19.649   4.493  1.00 69.62           H  
ATOM   1287  HD1 TYR A 192       9.250 -18.994   6.372  1.00 69.62           H  
ATOM   1288  HD2 TYR A 192       9.477 -17.309   2.347  1.00 69.62           H  
ATOM   1289  HE1 TYR A 192       7.585 -17.514   6.962  1.00 69.62           H  
ATOM   1290  HE2 TYR A 192       7.766 -15.580   3.135  1.00 69.62           H  
ATOM   1291  HH  TYR A 192       6.220 -15.623   6.344  1.00 69.62           H  
ATOM   1292  N   LEU A 193       7.704 -20.185   2.394  1.00 63.20           N  
ATOM   1293  CA  LEU A 193       6.655 -20.075   1.468  1.00 63.20           C  
ATOM   1294  C   LEU A 193       6.463 -18.727   0.694  1.00 63.20           C  
ATOM   1295  O   LEU A 193       6.168 -17.751   1.379  1.00 63.20           O  
ATOM   1296  CB  LEU A 193       5.265 -20.515   2.133  1.00 63.20           C  
ATOM   1297  CG  LEU A 193       4.908 -21.986   1.999  1.00 63.20           C  
ATOM   1298  CD1 LEU A 193       3.809 -22.427   2.998  1.00 63.20           C  
ATOM   1299  CD2 LEU A 193       4.610 -22.502   0.610  1.00 63.20           C  
ATOM   1300  H   LEU A 193       7.496 -19.861   3.328  1.00 63.20           H  
ATOM   1301  HA  LEU A 193       6.722 -20.927   0.792  1.00 63.20           H  
ATOM   1302  HB3 LEU A 193       4.483 -19.853   1.761  1.00 63.20           H  
ATOM   1303  HB2 LEU A 193       5.382 -20.137   3.149  1.00 63.20           H  
ATOM   1304  HG  LEU A 193       5.826 -22.509   2.268  1.00 63.20           H  
ATOM   1305 HD11 LEU A 193       2.828 -22.433   2.522  1.00 63.20           H  
ATOM   1306 HD12 LEU A 193       3.958 -23.404   3.457  1.00 63.20           H  
ATOM   1307 HD13 LEU A 193       3.726 -21.710   3.815  1.00 63.20           H  
ATOM   1308 HD21 LEU A 193       3.629 -22.977   0.563  1.00 63.20           H  
ATOM   1309 HD22 LEU A 193       4.544 -21.591   0.016  1.00 63.20           H  
ATOM   1310 HD23 LEU A 193       5.359 -23.080   0.070  1.00 63.20           H  
ATOM   1311  N   PRO A 194       6.408 -18.747  -0.681  1.00 64.29           N  
ATOM   1312  CA  PRO A 194       5.667 -17.712  -1.486  1.00 64.29           C  
ATOM   1313  C   PRO A 194       4.191 -17.518  -0.924  1.00 64.29           C  
ATOM   1314  O   PRO A 194       3.522 -18.543  -0.674  1.00 64.29           O  
ATOM   1315  CB  PRO A 194       5.655 -18.297  -2.917  1.00 64.29           C  
ATOM   1316  CG  PRO A 194       6.875 -19.278  -2.962  1.00 64.29           C  
ATOM   1317  CD  PRO A 194       7.009 -19.781  -1.512  1.00 64.29           C  
ATOM   1318  HA  PRO A 194       6.323 -16.842  -1.515  1.00 64.29           H  
ATOM   1319  HB3 PRO A 194       5.634 -17.505  -3.666  1.00 64.29           H  
ATOM   1320  HB2 PRO A 194       4.715 -18.849  -2.927  1.00 64.29           H  
ATOM   1321  HG3 PRO A 194       7.730 -18.676  -3.267  1.00 64.29           H  
ATOM   1322  HG2 PRO A 194       6.848 -20.128  -3.644  1.00 64.29           H  
ATOM   1323  HD2 PRO A 194       6.386 -20.674  -1.457  1.00 64.29           H  
ATOM   1324  HD3 PRO A 194       8.016 -20.012  -1.164  1.00 64.29           H  
ATOM   1325  N   GLN A 195       3.967 -16.288  -0.564  1.00 62.72           N  
ATOM   1326  CA  GLN A 195       2.729 -15.608  -0.182  1.00 62.72           C  
ATOM   1327  C   GLN A 195       1.553 -15.791  -1.226  1.00 62.72           C  
ATOM   1328  O   GLN A 195       1.835 -15.945  -2.400  1.00 62.72           O  
ATOM   1329  CB  GLN A 195       2.991 -14.112   0.025  1.00 62.72           C  
ATOM   1330  CG  GLN A 195       3.483 -13.424  -1.245  1.00 62.72           C  
ATOM   1331  CD  GLN A 195       3.799 -11.913  -1.076  1.00 62.72           C  
ATOM   1332  NE2 GLN A 195       4.167 -11.144  -2.171  1.00 62.72           N  
ATOM   1333  OE1 GLN A 195       3.766 -11.370  -0.008  1.00 62.72           O  
ATOM   1334  H   GLN A 195       4.763 -15.675  -0.664  1.00 62.72           H  
ATOM   1335  HA  GLN A 195       2.323 -16.016   0.744  1.00 62.72           H  
ATOM   1336  HB3 GLN A 195       3.620 -13.984   0.905  1.00 62.72           H  
ATOM   1337  HB2 GLN A 195       2.052 -13.640   0.311  1.00 62.72           H  
ATOM   1338  HG3 GLN A 195       2.729 -13.546  -2.022  1.00 62.72           H  
ATOM   1339  HG2 GLN A 195       4.320 -13.998  -1.643  1.00 62.72           H  
ATOM   1340 HE22 GLN A 195       4.336 -10.150  -2.122  1.00 62.72           H  
ATOM   1341 HE21 GLN A 195       4.034 -11.533  -3.094  1.00 62.72           H  
ATOM   1342  N   SER A 196       0.314 -15.857  -0.734  1.00 63.99           N  
ATOM   1343  CA  SER A 196      -0.839 -16.160  -1.578  1.00 63.99           C  
ATOM   1344  C   SER A 196      -2.103 -15.820  -0.820  1.00 63.99           C  
ATOM   1345  O   SER A 196      -2.197 -15.862   0.407  1.00 63.99           O  
ATOM   1346  CB  SER A 196      -0.852 -17.680  -1.864  1.00 63.99           C  
ATOM   1347  OG  SER A 196      -1.692 -18.008  -3.017  1.00 63.99           O  
ATOM   1348  H   SER A 196       0.188 -15.736   0.261  1.00 63.99           H  
ATOM   1349  HA  SER A 196      -0.750 -15.601  -2.510  1.00 63.99           H  
ATOM   1350  HB3 SER A 196      -1.191 -18.207  -0.972  1.00 63.99           H  
ATOM   1351  HB2 SER A 196       0.119 -18.050  -2.194  1.00 63.99           H  
ATOM   1352  HG  SER A 196      -1.701 -18.967  -3.054  1.00 63.99           H  
ATOM   1353  N   TYR A 197      -3.215 -15.447  -1.497  1.00 73.60           N  
ATOM   1354  CA  TYR A 197      -4.346 -14.716  -0.961  1.00 73.60           C  
ATOM   1355  C   TYR A 197      -3.979 -13.544  -0.043  1.00 73.60           C  
ATOM   1356  O   TYR A 197      -4.314 -13.473   1.156  1.00 73.60           O  
ATOM   1357  CB  TYR A 197      -5.242 -15.666  -0.170  1.00 73.60           C  
ATOM   1358  CG  TYR A 197      -5.907 -16.880  -0.783  1.00 73.60           C  
ATOM   1359  CD1 TYR A 197      -5.185 -18.064  -1.004  1.00 73.60           C  
ATOM   1360  CD2 TYR A 197      -7.235 -16.731  -1.218  1.00 73.60           C  
ATOM   1361  CE1 TYR A 197      -5.763 -19.138  -1.744  1.00 73.60           C  
ATOM   1362  CE2 TYR A 197      -7.830 -17.883  -1.701  1.00 73.60           C  
ATOM   1363  OH  TYR A 197      -7.765 -20.006  -2.757  1.00 73.60           O  
ATOM   1364  CZ  TYR A 197      -7.157 -19.068  -2.008  1.00 73.60           C  
ATOM   1365  H   TYR A 197      -3.286 -15.760  -2.455  1.00 73.60           H  
ATOM   1366  HA  TYR A 197      -4.895 -14.322  -1.816  1.00 73.60           H  
ATOM   1367  HB3 TYR A 197      -6.123 -15.154   0.215  1.00 73.60           H  
ATOM   1368  HB2 TYR A 197      -4.688 -16.136   0.643  1.00 73.60           H  
ATOM   1369  HD1 TYR A 197      -4.168 -18.064  -0.640  1.00 73.60           H  
ATOM   1370  HD2 TYR A 197      -7.859 -15.865  -1.058  1.00 73.60           H  
ATOM   1371  HE1 TYR A 197      -5.234 -20.067  -1.889  1.00 73.60           H  
ATOM   1372  HE2 TYR A 197      -8.862 -17.806  -2.010  1.00 73.60           H  
ATOM   1373  HH  TYR A 197      -7.168 -20.753  -2.838  1.00 73.60           H  
ATOM   1374  N   LEU A 198      -3.182 -12.589  -0.608  1.00 81.78           N  
ATOM   1375  CA  LEU A 198      -2.734 -11.348  -0.014  1.00 81.78           C  
ATOM   1376  C   LEU A 198      -3.724 -10.464   0.693  1.00 81.78           C  
ATOM   1377  O   LEU A 198      -3.526 -10.100   1.872  1.00 81.78           O  
ATOM   1378  CB  LEU A 198      -1.956 -10.496  -1.068  1.00 81.78           C  
ATOM   1379  CG  LEU A 198      -0.886 -11.182  -1.891  1.00 81.78           C  
ATOM   1380  CD1 LEU A 198      -0.070 -10.147  -2.651  1.00 81.78           C  
ATOM   1381  CD2 LEU A 198      -0.043 -12.074  -0.988  1.00 81.78           C  
ATOM   1382  H   LEU A 198      -2.973 -12.674  -1.592  1.00 81.78           H  
ATOM   1383  HA  LEU A 198      -1.979 -11.570   0.740  1.00 81.78           H  
ATOM   1384  HB3 LEU A 198      -1.404  -9.715  -0.546  1.00 81.78           H  
ATOM   1385  HB2 LEU A 198      -2.602  -9.847  -1.660  1.00 81.78           H  
ATOM   1386  HG  LEU A 198      -1.359 -11.809  -2.647  1.00 81.78           H  
ATOM   1387 HD11 LEU A 198       0.212 -10.539  -3.628  1.00 81.78           H  
ATOM   1388 HD12 LEU A 198      -0.688  -9.251  -2.711  1.00 81.78           H  
ATOM   1389 HD13 LEU A 198       0.839  -9.914  -2.096  1.00 81.78           H  
ATOM   1390 HD21 LEU A 198      -0.370 -13.113  -0.955  1.00 81.78           H  
ATOM   1391 HD22 LEU A 198       0.977 -12.081  -1.371  1.00 81.78           H  
ATOM   1392 HD23 LEU A 198       0.020 -11.659   0.017  1.00 81.78           H  
ATOM   1393  N   ILE A 199      -4.822 -10.226  -0.028  1.00 83.92           N  
ATOM   1394  CA  ILE A 199      -6.003  -9.599   0.442  1.00 83.92           C  
ATOM   1395  C   ILE A 199      -7.213 -10.402  -0.028  1.00 83.92           C  
ATOM   1396  O   ILE A 199      -7.146 -11.089  -1.037  1.00 83.92           O  
ATOM   1397  CB  ILE A 199      -6.029  -8.149  -0.247  1.00 83.92           C  
ATOM   1398  CG1 ILE A 199      -4.695  -7.273  -0.340  1.00 83.92           C  
ATOM   1399  CG2 ILE A 199      -7.237  -7.318   0.190  1.00 83.92           C  
ATOM   1400  CD1 ILE A 199      -4.109  -6.902   1.002  1.00 83.92           C  
ATOM   1401  H   ILE A 199      -5.100 -10.559  -0.941  1.00 83.92           H  
ATOM   1402  HA  ILE A 199      -5.896  -9.727   1.520  1.00 83.92           H  
ATOM   1403  HB  ILE A 199      -6.162  -8.222  -1.326  1.00 83.92           H  
ATOM   1404 HG13 ILE A 199      -4.875  -6.384  -0.944  1.00 83.92           H  
ATOM   1405 HG12 ILE A 199      -3.985  -7.818  -0.962  1.00 83.92           H  
ATOM   1406 HG21 ILE A 199      -7.373  -6.335  -0.258  1.00 83.92           H  
ATOM   1407 HG22 ILE A 199      -8.151  -7.912   0.204  1.00 83.92           H  
ATOM   1408 HG23 ILE A 199      -7.246  -7.083   1.254  1.00 83.92           H  
ATOM   1409 HD11 ILE A 199      -4.421  -5.920   1.355  1.00 83.92           H  
ATOM   1410 HD12 ILE A 199      -4.412  -7.634   1.751  1.00 83.92           H  
ATOM   1411 HD13 ILE A 199      -3.020  -6.916   1.053  1.00 83.92           H  
ATOM   1412  N   HIS A 200      -8.280 -10.429   0.814  1.00 86.64           N  
ATOM   1413  CA  HIS A 200      -9.564 -11.164   0.702  1.00 86.64           C  
ATOM   1414  C   HIS A 200     -10.556 -10.766   1.767  1.00 86.64           C  
ATOM   1415  O   HIS A 200     -11.781 -10.795   1.525  1.00 86.64           O  
ATOM   1416  CB  HIS A 200      -9.426 -12.696   0.803  1.00 86.64           C  
ATOM   1417  CG  HIS A 200      -8.779 -13.189   2.090  1.00 86.64           C  
ATOM   1418  CD2 HIS A 200      -7.546 -12.988   2.616  1.00 86.64           C  
ATOM   1419  ND1 HIS A 200      -9.391 -14.182   2.816  1.00 86.64           N  
ATOM   1420  CE1 HIS A 200      -8.396 -14.486   3.686  1.00 86.64           C  
ATOM   1421  NE2 HIS A 200      -7.230 -13.880   3.591  1.00 86.64           N  
ATOM   1422  H   HIS A 200      -8.295  -9.812   1.614  1.00 86.64           H  
ATOM   1423  HA  HIS A 200      -9.919 -11.017  -0.319  1.00 86.64           H  
ATOM   1424  HB3 HIS A 200      -8.847 -12.981  -0.075  1.00 86.64           H  
ATOM   1425  HB2 HIS A 200     -10.454 -13.052   0.738  1.00 86.64           H  
ATOM   1426  HD2 HIS A 200      -6.783 -12.375   2.158  1.00 86.64           H  
ATOM   1427  HD1 HIS A 200     -10.293 -14.637   2.809  1.00 86.64           H  
ATOM   1428  HE1 HIS A 200      -8.580 -15.199   4.476  1.00 86.64           H  
ATOM   1429  N   GLU A 201     -10.113 -10.377   2.981  1.00 88.26           N  
ATOM   1430  CA  GLU A 201     -10.866  -9.738   4.085  1.00 88.26           C  
ATOM   1431  C   GLU A 201     -11.248  -8.316   3.732  1.00 88.26           C  
ATOM   1432  O   GLU A 201     -10.558  -7.680   2.908  1.00 88.26           O  
ATOM   1433  CB  GLU A 201     -10.096 -10.007   5.414  1.00 88.26           C  
ATOM   1434  CG  GLU A 201      -9.555 -11.458   5.492  1.00 88.26           C  
ATOM   1435  CD  GLU A 201      -8.880 -11.698   6.836  1.00 88.26           C  
ATOM   1436  OE1 GLU A 201      -8.636 -10.743   7.599  1.00 88.26           O  
ATOM   1437  OE2 GLU A 201      -8.721 -12.866   7.230  1.00 88.26           O1-
ATOM   1438  H   GLU A 201      -9.129 -10.415   3.205  1.00 88.26           H  
ATOM   1439  HA  GLU A 201     -11.788 -10.310   4.194  1.00 88.26           H  
ATOM   1440  HB3 GLU A 201     -10.741  -9.708   6.240  1.00 88.26           H  
ATOM   1441  HB2 GLU A 201      -9.190  -9.401   5.445  1.00 88.26           H  
ATOM   1442  HG3 GLU A 201      -8.836 -11.695   4.708  1.00 88.26           H  
ATOM   1443  HG2 GLU A 201     -10.454 -12.060   5.357  1.00 88.26           H  
ATOM   1444  N   HIS A 202     -12.366  -7.823   4.304  1.00 90.87           N  
ATOM   1445  CA  HIS A 202     -13.021  -6.543   4.092  1.00 90.87           C  
ATOM   1446  C   HIS A 202     -13.428  -6.399   2.602  1.00 90.87           C  
ATOM   1447  O   HIS A 202     -14.466  -6.953   2.073  1.00 90.87           O  
ATOM   1448  CB  HIS A 202     -12.052  -5.480   4.606  1.00 90.87           C  
ATOM   1449  CG  HIS A 202     -11.927  -5.446   6.116  1.00 90.87           C  
ATOM   1450  CD2 HIS A 202     -11.097  -6.167   6.971  1.00 90.87           C  
ATOM   1451  ND1 HIS A 202     -12.659  -4.530   6.948  1.00 90.87           N  
ATOM   1452  CE1 HIS A 202     -12.176  -4.682   8.190  1.00 90.87           C  
ATOM   1453  NE2 HIS A 202     -11.299  -5.657   8.247  1.00 90.87           N  
ATOM   1454  H   HIS A 202     -12.772  -8.521   4.911  1.00 90.87           H  
ATOM   1455  HA  HIS A 202     -13.949  -6.499   4.661  1.00 90.87           H  
ATOM   1456  HB3 HIS A 202     -12.549  -4.534   4.390  1.00 90.87           H  
ATOM   1457  HB2 HIS A 202     -11.035  -5.527   4.217  1.00 90.87           H  
ATOM   1458  HD2 HIS A 202     -10.337  -6.825   6.578  1.00 90.87           H  
ATOM   1459  HE1 HIS A 202     -12.582  -4.126   9.022  1.00 90.87           H  
ATOM   1460  HE2 HIS A 202     -10.903  -6.058   9.085  1.00 90.87           H  
ATOM   1461  N   MET A 203     -12.647  -5.610   1.866  1.00 92.15           N  
ATOM   1462  CA  MET A 203     -12.657  -5.095   0.562  1.00 92.15           C  
ATOM   1463  C   MET A 203     -13.878  -4.179   0.222  1.00 92.15           C  
ATOM   1464  O   MET A 203     -13.634  -3.364  -0.684  1.00 92.15           O  
ATOM   1465  CB  MET A 203     -12.531  -6.289  -0.380  1.00 92.15           C  
ATOM   1466  CG  MET A 203     -11.061  -6.827  -0.467  1.00 92.15           C  
ATOM   1467  SD  MET A 203     -11.073  -8.438  -1.329  1.00 92.15           S  
ATOM   1468  CE  MET A 203     -11.866  -8.018  -2.930  1.00 92.15           C  
ATOM   1469  H   MET A 203     -11.824  -5.269   2.342  1.00 92.15           H  
ATOM   1470  HA  MET A 203     -11.774  -4.468   0.441  1.00 92.15           H  
ATOM   1471  HB3 MET A 203     -12.657  -5.947  -1.407  1.00 92.15           H  
ATOM   1472  HB2 MET A 203     -13.168  -7.167  -0.276  1.00 92.15           H  
ATOM   1473  HG3 MET A 203     -10.679  -6.934   0.548  1.00 92.15           H  
ATOM   1474  HG2 MET A 203     -10.461  -6.111  -1.029  1.00 92.15           H  
ATOM   1475  HE1 MET A 203     -11.273  -8.615  -3.622  1.00 92.15           H  
ATOM   1476  HE2 MET A 203     -12.905  -8.329  -2.816  1.00 92.15           H  
ATOM   1477  HE3 MET A 203     -11.819  -6.965  -3.205  1.00 92.15           H  
ATOM   1478  N   VAL A 204     -14.981  -4.342   0.881  1.00 92.82           N  
ATOM   1479  CA  VAL A 204     -16.072  -3.481   0.785  1.00 92.82           C  
ATOM   1480  C   VAL A 204     -16.051  -2.170   1.658  1.00 92.82           C  
ATOM   1481  O   VAL A 204     -15.443  -2.177   2.745  1.00 92.82           O  
ATOM   1482  CB  VAL A 204     -17.460  -4.249   1.180  1.00 92.82           C  
ATOM   1483  CG1 VAL A 204     -17.645  -5.430   0.240  1.00 92.82           C  
ATOM   1484  CG2 VAL A 204     -17.491  -4.687   2.625  1.00 92.82           C  
ATOM   1485  H   VAL A 204     -15.054  -5.206   1.398  1.00 92.82           H  
ATOM   1486  HA  VAL A 204     -16.223  -3.146  -0.242  1.00 92.82           H  
ATOM   1487  HB  VAL A 204     -18.237  -3.498   1.044  1.00 92.82           H  
ATOM   1488 HG11 VAL A 204     -16.898  -6.211   0.382  1.00 92.82           H  
ATOM   1489 HG12 VAL A 204     -18.616  -5.921   0.311  1.00 92.82           H  
ATOM   1490 HG13 VAL A 204     -17.523  -5.211  -0.821  1.00 92.82           H  
ATOM   1491 HG21 VAL A 204     -16.611  -5.286   2.859  1.00 92.82           H  
ATOM   1492 HG22 VAL A 204     -17.551  -3.844   3.314  1.00 92.82           H  
ATOM   1493 HG23 VAL A 204     -18.444  -5.177   2.825  1.00 92.82           H  
ATOM   1494  N   ILE A 205     -16.477  -1.056   0.993  1.00 94.26           N  
ATOM   1495  CA  ILE A 205     -16.352   0.293   1.567  1.00 94.26           C  
ATOM   1496  C   ILE A 205     -17.372   0.471   2.670  1.00 94.26           C  
ATOM   1497  O   ILE A 205     -18.419  -0.107   2.575  1.00 94.26           O  
ATOM   1498  CB  ILE A 205     -16.763   1.476   0.521  1.00 94.26           C  
ATOM   1499  CG1 ILE A 205     -15.946   1.365  -0.793  1.00 94.26           C  
ATOM   1500  CG2 ILE A 205     -16.672   2.863   1.143  1.00 94.26           C  
ATOM   1501  CD1 ILE A 205     -16.790   2.044  -1.881  1.00 94.26           C  
ATOM   1502  H   ILE A 205     -17.083  -1.152   0.191  1.00 94.26           H  
ATOM   1503  HA  ILE A 205     -15.353   0.520   1.938  1.00 94.26           H  
ATOM   1504  HB  ILE A 205     -17.818   1.280   0.330  1.00 94.26           H  
ATOM   1505 HG13 ILE A 205     -15.798   0.304  -0.989  1.00 94.26           H  
ATOM   1506 HG12 ILE A 205     -14.955   1.791  -0.631  1.00 94.26           H  
ATOM   1507 HG21 ILE A 205     -17.445   3.009   1.897  1.00 94.26           H  
ATOM   1508 HG22 ILE A 205     -15.692   3.035   1.589  1.00 94.26           H  
ATOM   1509 HG23 ILE A 205     -16.809   3.639   0.390  1.00 94.26           H  
ATOM   1510 HD11 ILE A 205     -17.366   1.373  -2.517  1.00 94.26           H  
ATOM   1511 HD12 ILE A 205     -17.538   2.749  -1.520  1.00 94.26           H  
ATOM   1512 HD13 ILE A 205     -16.221   2.678  -2.561  1.00 94.26           H  
ATOM   1513  N   THR A 206     -17.055   1.134   3.764  1.00 92.53           N  
ATOM   1514  CA  THR A 206     -18.028   1.277   4.856  1.00 92.53           C  
ATOM   1515  C   THR A 206     -18.091   2.712   5.437  1.00 92.53           C  
ATOM   1516  O   THR A 206     -18.739   3.573   4.860  1.00 92.53           O  
ATOM   1517  CB  THR A 206     -17.951   0.212   5.970  1.00 92.53           C  
ATOM   1518  CG2 THR A 206     -18.381  -1.214   5.560  1.00 92.53           C  
ATOM   1519  OG1 THR A 206     -16.741   0.085   6.683  1.00 92.53           O  
ATOM   1520  H   THR A 206     -16.111   1.488   3.817  1.00 92.53           H  
ATOM   1521  HA  THR A 206     -19.004   1.235   4.374  1.00 92.53           H  
ATOM   1522  HB  THR A 206     -18.595   0.581   6.768  1.00 92.53           H  
ATOM   1523 HG21 THR A 206     -18.095  -1.862   6.389  1.00 92.53           H  
ATOM   1524 HG22 THR A 206     -19.464  -1.312   5.492  1.00 92.53           H  
ATOM   1525 HG23 THR A 206     -17.975  -1.531   4.599  1.00 92.53           H  
ATOM   1526  HG1 THR A 206     -16.119  -0.366   6.108  1.00 92.53           H  
ATOM   1527  N   ASP A 207     -17.420   2.945   6.565  1.00 94.07           N  
ATOM   1528  CA  ASP A 207     -17.541   4.247   7.324  1.00 94.07           C  
ATOM   1529  C   ASP A 207     -16.474   5.183   6.791  1.00 94.07           C  
ATOM   1530  O   ASP A 207     -15.612   4.874   5.998  1.00 94.07           O  
ATOM   1531  CB  ASP A 207     -17.349   4.109   8.881  1.00 94.07           C  
ATOM   1532  CG  ASP A 207     -18.282   3.099   9.537  1.00 94.07           C  
ATOM   1533  OD1 ASP A 207     -19.494   3.030   9.258  1.00 94.07           O  
ATOM   1534  OD2 ASP A 207     -17.781   2.345  10.391  1.00 94.07           O1-
ATOM   1535  H   ASP A 207     -16.833   2.225   6.960  1.00 94.07           H  
ATOM   1536  HA  ASP A 207     -18.511   4.706   7.135  1.00 94.07           H  
ATOM   1537  HB3 ASP A 207     -17.565   5.074   9.338  1.00 94.07           H  
ATOM   1538  HB2 ASP A 207     -16.348   3.759   9.132  1.00 94.07           H  
ATOM   1539  N   ARG A 208     -16.650   6.441   7.295  1.00 96.11           N  
ATOM   1540  CA  ARG A 208     -15.689   7.535   7.214  1.00 96.11           C  
ATOM   1541  C   ARG A 208     -14.577   7.256   8.229  1.00 96.11           C  
ATOM   1542  O   ARG A 208     -14.854   6.692   9.271  1.00 96.11           O  
ATOM   1543  CB  ARG A 208     -16.435   8.842   7.569  1.00 96.11           C  
ATOM   1544  CG  ARG A 208     -17.396   9.323   6.406  1.00 96.11           C  
ATOM   1545  CD  ARG A 208     -17.909  10.762   6.584  1.00 96.11           C  
ATOM   1546  NE  ARG A 208     -16.813  11.782   6.445  1.00 96.11           N  
ATOM   1547  NH1 ARG A 208     -16.554  11.607   4.151  1.00 96.11           N  
ATOM   1548  NH2 ARG A 208     -15.244  13.109   5.279  1.00 96.11           N1+
ATOM   1549  CZ  ARG A 208     -16.168  12.102   5.318  1.00 96.11           C  
ATOM   1550  H   ARG A 208     -17.481   6.623   7.840  1.00 96.11           H  
ATOM   1551  HA  ARG A 208     -15.320   7.552   6.188  1.00 96.11           H  
ATOM   1552  HB3 ARG A 208     -15.601   9.522   7.737  1.00 96.11           H  
ATOM   1553  HB2 ARG A 208     -16.958   8.578   8.489  1.00 96.11           H  
ATOM   1554  HG3 ARG A 208     -18.245   8.710   6.102  1.00 96.11           H  
ATOM   1555  HG2 ARG A 208     -16.801   9.281   5.493  1.00 96.11           H  
ATOM   1556  HD3 ARG A 208     -18.350  10.817   7.579  1.00 96.11           H  
ATOM   1557  HD2 ARG A 208     -18.863  10.990   6.109  1.00 96.11           H  
ATOM   1558  HE  ARG A 208     -16.430  12.104   7.322  1.00 96.11           H  
ATOM   1559 HH12 ARG A 208     -16.223  11.930   3.253  1.00 96.11           H  
ATOM   1560 HH11 ARG A 208     -17.461  11.169   4.077  1.00 96.11           H  
ATOM   1561 HH22 ARG A 208     -14.815  13.500   4.452  1.00 96.11           H  
ATOM   1562 HH21 ARG A 208     -15.126  13.685   6.100  1.00 96.11           H  
ATOM   1563  N   ILE A 209     -13.353   7.566   7.878  1.00 95.96           N  
ATOM   1564  CA  ILE A 209     -12.308   7.709   8.903  1.00 95.96           C  
ATOM   1565  C   ILE A 209     -11.907   9.220   9.032  1.00 95.96           C  
ATOM   1566  O   ILE A 209     -11.649   9.793   8.002  1.00 95.96           O  
ATOM   1567  CB  ILE A 209     -11.027   6.929   8.506  1.00 95.96           C  
ATOM   1568  CG1 ILE A 209     -11.199   5.482   8.465  1.00 95.96           C  
ATOM   1569  CG2 ILE A 209      -9.850   7.111   9.448  1.00 95.96           C  
ATOM   1570  CD1 ILE A 209     -10.146   4.713   7.647  1.00 95.96           C  
ATOM   1571  H   ILE A 209     -13.146   7.946   6.966  1.00 95.96           H  
ATOM   1572  HA  ILE A 209     -12.591   7.418   9.915  1.00 95.96           H  
ATOM   1573  HB  ILE A 209     -10.723   7.320   7.535  1.00 95.96           H  
ATOM   1574 HG13 ILE A 209     -12.104   5.341   7.873  1.00 95.96           H  
ATOM   1575 HG12 ILE A 209     -11.466   5.062   9.435  1.00 95.96           H  
ATOM   1576 HG21 ILE A 209     -10.011   7.009  10.521  1.00 95.96           H  
ATOM   1577 HG22 ILE A 209      -8.936   6.593   9.157  1.00 95.96           H  
ATOM   1578 HG23 ILE A 209      -9.473   8.132   9.394  1.00 95.96           H  
ATOM   1579 HD11 ILE A 209     -10.678   4.209   6.840  1.00 95.96           H  
ATOM   1580 HD12 ILE A 209      -9.508   5.391   7.080  1.00 95.96           H  
ATOM   1581 HD13 ILE A 209      -9.579   4.043   8.293  1.00 95.96           H  
ATOM   1582  N   GLU A 210     -11.760   9.812  10.288  1.00 93.25           N  
ATOM   1583  CA  GLU A 210     -11.270  11.218  10.415  1.00 93.25           C  
ATOM   1584  C   GLU A 210     -10.195  11.408  11.545  1.00 93.25           C  
ATOM   1585  O   GLU A 210      -9.512  12.439  11.575  1.00 93.25           O  
ATOM   1586  CB  GLU A 210     -12.622  12.082  10.700  1.00 93.25           C  
ATOM   1587  CG  GLU A 210     -13.832  11.926   9.772  1.00 93.25           C  
ATOM   1588  CD  GLU A 210     -14.903  12.964  10.022  1.00 93.25           C  
ATOM   1589  OE1 GLU A 210     -15.667  13.224   9.087  1.00 93.25           O  
ATOM   1590  OE2 GLU A 210     -15.035  13.541  11.151  1.00 93.25           O1-
ATOM   1591  H   GLU A 210     -11.956   9.321  11.149  1.00 93.25           H  
ATOM   1592  HA  GLU A 210     -10.869  11.599   9.476  1.00 93.25           H  
ATOM   1593  HB3 GLU A 210     -12.320  13.125  10.796  1.00 93.25           H  
ATOM   1594  HB2 GLU A 210     -13.087  11.771  11.635  1.00 93.25           H  
ATOM   1595  HG3 GLU A 210     -14.266  10.941   9.944  1.00 93.25           H  
ATOM   1596  HG2 GLU A 210     -13.491  12.070   8.746  1.00 93.25           H  
ATOM   1597  N   ASN A 211      -9.999  10.468  12.442  1.00 92.64           N  
ATOM   1598  CA  ASN A 211      -8.904  10.615  13.436  1.00 92.64           C  
ATOM   1599  C   ASN A 211      -7.594  10.138  12.764  1.00 92.64           C  
ATOM   1600  O   ASN A 211      -7.503   8.999  12.189  1.00 92.64           O  
ATOM   1601  CB  ASN A 211      -9.250  10.019  14.789  1.00 92.64           C  
ATOM   1602  CG  ASN A 211      -8.336  10.448  15.869  1.00 92.64           C  
ATOM   1603  ND2 ASN A 211      -8.607  10.104  17.152  1.00 92.64           N  
ATOM   1604  OD1 ASN A 211      -7.338  11.096  15.579  1.00 92.64           O  
ATOM   1605  H   ASN A 211     -10.568   9.634  12.406  1.00 92.64           H  
ATOM   1606  HA  ASN A 211      -8.757  11.669  13.672  1.00 92.64           H  
ATOM   1607  HB3 ASN A 211      -9.439   8.946  14.783  1.00 92.64           H  
ATOM   1608  HB2 ASN A 211     -10.272  10.338  14.994  1.00 92.64           H  
ATOM   1609 HD22 ASN A 211      -8.173  10.540  17.954  1.00 92.64           H  
ATOM   1610 HD21 ASN A 211      -9.370   9.481  17.374  1.00 92.64           H  
ATOM   1611  N   ILE A 212      -6.548  11.071  12.744  1.00 94.54           N  
ATOM   1612  CA  ILE A 212      -5.185  10.895  12.252  1.00 94.54           C  
ATOM   1613  C   ILE A 212      -4.462   9.757  12.878  1.00 94.54           C  
ATOM   1614  O   ILE A 212      -3.749   9.035  12.148  1.00 94.54           O  
ATOM   1615  CB  ILE A 212      -4.399  12.239  12.396  1.00 94.54           C  
ATOM   1616  CG1 ILE A 212      -5.178  13.388  11.552  1.00 94.54           C  
ATOM   1617  CG2 ILE A 212      -2.882  12.211  11.982  1.00 94.54           C  
ATOM   1618  CD1 ILE A 212      -4.729  14.870  11.776  1.00 94.54           C  
ATOM   1619  H   ILE A 212      -6.672  11.987  13.152  1.00 94.54           H  
ATOM   1620  HA  ILE A 212      -5.198  10.602  11.202  1.00 94.54           H  
ATOM   1621  HB  ILE A 212      -4.435  12.578  13.432  1.00 94.54           H  
ATOM   1622 HG13 ILE A 212      -6.229  13.470  11.827  1.00 94.54           H  
ATOM   1623 HG12 ILE A 212      -5.152  13.176  10.484  1.00 94.54           H  
ATOM   1624 HG21 ILE A 212      -2.913  11.870  10.947  1.00 94.54           H  
ATOM   1625 HG22 ILE A 212      -2.314  13.138  11.920  1.00 94.54           H  
ATOM   1626 HG23 ILE A 212      -2.253  11.608  12.637  1.00 94.54           H  
ATOM   1627 HD11 ILE A 212      -3.727  14.877  12.204  1.00 94.54           H  
ATOM   1628 HD12 ILE A 212      -4.856  15.351  10.806  1.00 94.54           H  
ATOM   1629 HD13 ILE A 212      -5.456  15.252  12.493  1.00 94.54           H  
ATOM   1630  N   ASP A 213      -4.675   9.456  14.189  1.00 91.70           N  
ATOM   1631  CA  ASP A 213      -4.217   8.269  14.937  1.00 91.70           C  
ATOM   1632  C   ASP A 213      -4.303   6.885  14.194  1.00 91.70           C  
ATOM   1633  O   ASP A 213      -3.284   6.162  14.362  1.00 91.70           O  
ATOM   1634  CB  ASP A 213      -4.639   7.968  16.370  1.00 91.70           C  
ATOM   1635  CG  ASP A 213      -4.391   9.047  17.432  1.00 91.70           C  
ATOM   1636  OD1 ASP A 213      -4.919   8.875  18.556  1.00 91.70           O  
ATOM   1637  OD2 ASP A 213      -3.664  10.067  17.188  1.00 91.70           O1-
ATOM   1638  H   ASP A 213      -5.486   9.972  14.497  1.00 91.70           H  
ATOM   1639  HA  ASP A 213      -3.155   8.499  15.014  1.00 91.70           H  
ATOM   1640  HB3 ASP A 213      -4.048   7.141  16.763  1.00 91.70           H  
ATOM   1641  HB2 ASP A 213      -5.713   7.811  16.473  1.00 91.70           H  
ATOM   1642  N   HIS A 214      -5.362   6.664  13.405  1.00 91.97           N  
ATOM   1643  CA  HIS A 214      -5.715   5.384  12.775  1.00 91.97           C  
ATOM   1644  C   HIS A 214      -5.184   5.315  11.313  1.00 91.97           C  
ATOM   1645  O   HIS A 214      -5.356   4.226  10.662  1.00 91.97           O  
ATOM   1646  CB  HIS A 214      -7.245   5.024  12.727  1.00 91.97           C  
ATOM   1647  CG  HIS A 214      -7.953   4.927  14.125  1.00 91.97           C  
ATOM   1648  CD2 HIS A 214      -8.027   3.961  15.156  1.00 91.97           C  
ATOM   1649  ND1 HIS A 214      -8.774   5.982  14.570  1.00 91.97           N  
ATOM   1650  CE1 HIS A 214      -9.250   5.684  15.771  1.00 91.97           C  
ATOM   1651  NE2 HIS A 214      -8.899   4.475  16.134  1.00 91.97           N  
ATOM   1652  H   HIS A 214      -6.083   7.366  13.317  1.00 91.97           H  
ATOM   1653  HA  HIS A 214      -5.248   4.508  13.224  1.00 91.97           H  
ATOM   1654  HB3 HIS A 214      -7.423   4.049  12.275  1.00 91.97           H  
ATOM   1655  HB2 HIS A 214      -7.899   5.761  12.260  1.00 91.97           H  
ATOM   1656  HD2 HIS A 214      -7.734   2.922  15.195  1.00 91.97           H  
ATOM   1657  HE1 HIS A 214      -9.936   6.304  16.328  1.00 91.97           H  
ATOM   1658  HE2 HIS A 214      -9.159   4.131  17.048  1.00 91.97           H  
ATOM   1659  N   LEU A 215      -4.579   6.408  10.842  1.00 95.06           N  
ATOM   1660  CA  LEU A 215      -3.799   6.423   9.621  1.00 95.06           C  
ATOM   1661  C   LEU A 215      -2.357   6.151  10.053  1.00 95.06           C  
ATOM   1662  O   LEU A 215      -1.919   6.119  11.198  1.00 95.06           O  
ATOM   1663  CB  LEU A 215      -4.014   7.691   8.846  1.00 95.06           C  
ATOM   1664  CG  LEU A 215      -5.473   7.981   8.428  1.00 95.06           C  
ATOM   1665  CD1 LEU A 215      -5.683   9.303   7.777  1.00 95.06           C  
ATOM   1666  CD2 LEU A 215      -6.106   6.903   7.568  1.00 95.06           C  
ATOM   1667  H   LEU A 215      -4.501   7.191  11.475  1.00 95.06           H  
ATOM   1668  HA  LEU A 215      -4.116   5.604   8.975  1.00 95.06           H  
ATOM   1669  HB3 LEU A 215      -3.358   7.638   7.976  1.00 95.06           H  
ATOM   1670  HB2 LEU A 215      -3.546   8.536   9.350  1.00 95.06           H  
ATOM   1671  HG  LEU A 215      -5.963   8.026   9.401  1.00 95.06           H  
ATOM   1672 HD11 LEU A 215      -4.991  10.051   8.164  1.00 95.06           H  
ATOM   1673 HD12 LEU A 215      -5.555   9.222   6.697  1.00 95.06           H  
ATOM   1674 HD13 LEU A 215      -6.685   9.716   7.897  1.00 95.06           H  
ATOM   1675 HD21 LEU A 215      -5.422   6.160   7.161  1.00 95.06           H  
ATOM   1676 HD22 LEU A 215      -6.727   6.193   8.114  1.00 95.06           H  
ATOM   1677 HD23 LEU A 215      -6.627   7.314   6.704  1.00 95.06           H  
ATOM   1678  N   GLY A 216      -1.573   5.872   9.005  1.00 95.04           N  
ATOM   1679  CA  GLY A 216      -0.153   5.647   9.049  1.00 95.04           C  
ATOM   1680  C   GLY A 216       0.522   6.817   8.323  1.00 95.04           C  
ATOM   1681  O   GLY A 216      -0.145   7.662   7.731  1.00 95.04           O  
ATOM   1682  H   GLY A 216      -1.946   5.987   8.073  1.00 95.04           H  
ATOM   1683  HA3 GLY A 216       0.218   4.821   8.442  1.00 95.04           H  
ATOM   1684  HA2 GLY A 216       0.188   5.493  10.073  1.00 95.04           H  
ATOM   1685  N   PHE A 217       1.833   6.925   8.468  1.00 95.84           N  
ATOM   1686  CA  PHE A 217       2.613   8.181   8.058  1.00 95.84           C  
ATOM   1687  C   PHE A 217       2.506   8.502   6.514  1.00 95.84           C  
ATOM   1688  O   PHE A 217       1.866   9.537   6.166  1.00 95.84           O  
ATOM   1689  CB  PHE A 217       4.055   8.097   8.632  1.00 95.84           C  
ATOM   1690  CG  PHE A 217       5.065   9.179   8.136  1.00 95.84           C  
ATOM   1691  CD1 PHE A 217       5.947   8.720   7.129  1.00 95.84           C  
ATOM   1692  CD2 PHE A 217       5.096  10.496   8.624  1.00 95.84           C  
ATOM   1693  CE1 PHE A 217       6.690   9.636   6.403  1.00 95.84           C  
ATOM   1694  CE2 PHE A 217       5.944  11.402   7.989  1.00 95.84           C  
ATOM   1695  CZ  PHE A 217       6.724  10.904   6.926  1.00 95.84           C  
ATOM   1696  H   PHE A 217       2.223   6.154   8.990  1.00 95.84           H  
ATOM   1697  HA  PHE A 217       2.088   9.046   8.462  1.00 95.84           H  
ATOM   1698  HB3 PHE A 217       4.426   7.097   8.412  1.00 95.84           H  
ATOM   1699  HB2 PHE A 217       4.002   8.167   9.719  1.00 95.84           H  
ATOM   1700  HD1 PHE A 217       5.790   7.698   6.819  1.00 95.84           H  
ATOM   1701  HD2 PHE A 217       4.489  10.836   9.450  1.00 95.84           H  
ATOM   1702  HE1 PHE A 217       7.257   9.343   5.531  1.00 95.84           H  
ATOM   1703  HE2 PHE A 217       5.966  12.437   8.298  1.00 95.84           H  
ATOM   1704  HZ  PHE A 217       7.345  11.588   6.366  1.00 95.84           H  
ATOM   1705  N   PHE A 218       2.714   7.547   5.611  1.00 96.34           N  
ATOM   1706  CA  PHE A 218       2.532   7.548   4.179  1.00 96.34           C  
ATOM   1707  C   PHE A 218       1.058   7.660   3.642  1.00 96.34           C  
ATOM   1708  O   PHE A 218       0.881   8.246   2.525  1.00 96.34           O  
ATOM   1709  CB  PHE A 218       3.412   6.396   3.535  1.00 96.34           C  
ATOM   1710  CG  PHE A 218       4.876   6.788   3.265  1.00 96.34           C  
ATOM   1711  CD1 PHE A 218       5.137   7.643   2.164  1.00 96.34           C  
ATOM   1712  CD2 PHE A 218       5.945   6.451   4.150  1.00 96.34           C  
ATOM   1713  CE1 PHE A 218       6.399   8.004   1.858  1.00 96.34           C  
ATOM   1714  CE2 PHE A 218       7.207   6.941   3.889  1.00 96.34           C  
ATOM   1715  CZ  PHE A 218       7.440   7.658   2.705  1.00 96.34           C  
ATOM   1716  H   PHE A 218       2.996   6.654   5.988  1.00 96.34           H  
ATOM   1717  HA  PHE A 218       2.934   8.523   3.906  1.00 96.34           H  
ATOM   1718  HB3 PHE A 218       2.894   6.124   2.615  1.00 96.34           H  
ATOM   1719  HB2 PHE A 218       3.441   5.421   4.023  1.00 96.34           H  
ATOM   1720  HD1 PHE A 218       4.334   7.943   1.507  1.00 96.34           H  
ATOM   1721  HD2 PHE A 218       5.706   5.932   5.067  1.00 96.34           H  
ATOM   1722  HE1 PHE A 218       6.664   8.491   0.931  1.00 96.34           H  
ATOM   1723  HE2 PHE A 218       7.984   6.652   4.581  1.00 96.34           H  
ATOM   1724  HZ  PHE A 218       8.405   8.055   2.427  1.00 96.34           H  
ATOM   1725  N   ILE A 219       0.110   7.165   4.445  1.00 97.04           N  
ATOM   1726  CA  ILE A 219      -1.346   7.213   4.103  1.00 97.04           C  
ATOM   1727  C   ILE A 219      -1.885   8.638   4.365  1.00 97.04           C  
ATOM   1728  O   ILE A 219      -2.547   9.292   3.509  1.00 97.04           O  
ATOM   1729  CB  ILE A 219      -2.226   6.275   5.025  1.00 97.04           C  
ATOM   1730  CG1 ILE A 219      -1.816   4.877   4.551  1.00 97.04           C  
ATOM   1731  CG2 ILE A 219      -3.739   6.504   5.084  1.00 97.04           C  
ATOM   1732  CD1 ILE A 219      -2.225   3.732   5.537  1.00 97.04           C  
ATOM   1733  H   ILE A 219       0.470   6.737   5.286  1.00 97.04           H  
ATOM   1734  HA  ILE A 219      -1.445   7.043   3.031  1.00 97.04           H  
ATOM   1735  HB  ILE A 219      -1.898   6.309   6.064  1.00 97.04           H  
ATOM   1736 HG13 ILE A 219      -0.728   4.817   4.518  1.00 97.04           H  
ATOM   1737 HG12 ILE A 219      -2.271   4.755   3.568  1.00 97.04           H  
ATOM   1738 HG21 ILE A 219      -4.228   5.637   5.527  1.00 97.04           H  
ATOM   1739 HG22 ILE A 219      -4.023   7.398   5.638  1.00 97.04           H  
ATOM   1740 HG23 ILE A 219      -4.145   6.643   4.082  1.00 97.04           H  
ATOM   1741 HD11 ILE A 219      -2.743   3.040   4.872  1.00 97.04           H  
ATOM   1742 HD12 ILE A 219      -1.389   3.198   5.989  1.00 97.04           H  
ATOM   1743 HD13 ILE A 219      -2.885   4.007   6.360  1.00 97.04           H  
ATOM   1744  N   TYR A 220      -1.646   9.157   5.594  1.00 96.79           N  
ATOM   1745  CA  TYR A 220      -1.836  10.617   5.907  1.00 96.79           C  
ATOM   1746  C   TYR A 220      -1.209  11.619   4.900  1.00 96.79           C  
ATOM   1747  O   TYR A 220      -1.790  12.672   4.638  1.00 96.79           O  
ATOM   1748  CB  TYR A 220      -1.383  10.880   7.375  1.00 96.79           C  
ATOM   1749  CG  TYR A 220      -1.434  12.312   7.794  1.00 96.79           C  
ATOM   1750  CD1 TYR A 220      -0.215  12.998   8.115  1.00 96.79           C  
ATOM   1751  CD2 TYR A 220      -2.613  12.938   8.176  1.00 96.79           C  
ATOM   1752  CE1 TYR A 220      -0.234  14.203   8.880  1.00 96.79           C  
ATOM   1753  CE2 TYR A 220      -2.671  14.196   8.832  1.00 96.79           C  
ATOM   1754  OH  TYR A 220      -1.508  15.950   9.895  1.00 96.79           O  
ATOM   1755  CZ  TYR A 220      -1.464  14.801   9.178  1.00 96.79           C  
ATOM   1756  H   TYR A 220      -1.101   8.584   6.223  1.00 96.79           H  
ATOM   1757  HA  TYR A 220      -2.912  10.780   5.845  1.00 96.79           H  
ATOM   1758  HB3 TYR A 220      -0.323  10.629   7.397  1.00 96.79           H  
ATOM   1759  HB2 TYR A 220      -1.991  10.284   8.055  1.00 96.79           H  
ATOM   1760  HD1 TYR A 220       0.727  12.522   7.884  1.00 96.79           H  
ATOM   1761  HD2 TYR A 220      -3.479  12.334   7.948  1.00 96.79           H  
ATOM   1762  HE1 TYR A 220       0.702  14.626   9.212  1.00 96.79           H  
ATOM   1763  HE2 TYR A 220      -3.624  14.617   9.116  1.00 96.79           H  
ATOM   1764  HH  TYR A 220      -0.589  16.035  10.157  1.00 96.79           H  
ATOM   1765  N   ARG A 221      -0.073  11.219   4.327  1.00 96.23           N  
ATOM   1766  CA  ARG A 221       0.575  11.899   3.190  1.00 96.23           C  
ATOM   1767  C   ARG A 221      -0.303  11.702   1.956  1.00 96.23           C  
ATOM   1768  O   ARG A 221      -0.847  12.686   1.506  1.00 96.23           O  
ATOM   1769  CB  ARG A 221       2.054  11.426   3.151  1.00 96.23           C  
ATOM   1770  CG  ARG A 221       3.085  11.915   4.248  1.00 96.23           C  
ATOM   1771  CD  ARG A 221       4.492  11.381   4.223  1.00 96.23           C  
ATOM   1772  NE  ARG A 221       5.081  11.790   2.898  1.00 96.23           N  
ATOM   1773  NH1 ARG A 221       7.331  11.150   3.142  1.00 96.23           N  
ATOM   1774  NH2 ARG A 221       6.595  11.861   1.087  1.00 96.23           N1+
ATOM   1775  CZ  ARG A 221       6.310  11.629   2.391  1.00 96.23           C  
ATOM   1776  H   ARG A 221       0.504  10.504   4.746  1.00 96.23           H  
ATOM   1777  HA  ARG A 221       0.522  12.963   3.418  1.00 96.23           H  
ATOM   1778  HB3 ARG A 221       2.530  11.649   2.195  1.00 96.23           H  
ATOM   1779  HB2 ARG A 221       2.025  10.342   3.048  1.00 96.23           H  
ATOM   1780  HG3 ARG A 221       2.692  11.663   5.233  1.00 96.23           H  
ATOM   1781  HG2 ARG A 221       3.119  13.003   4.277  1.00 96.23           H  
ATOM   1782  HD3 ARG A 221       4.445  10.300   4.347  1.00 96.23           H  
ATOM   1783  HD2 ARG A 221       5.024  11.786   5.084  1.00 96.23           H  
ATOM   1784  HE  ARG A 221       4.432  12.231   2.262  1.00 96.23           H  
ATOM   1785 HH12 ARG A 221       8.302  11.293   2.904  1.00 96.23           H  
ATOM   1786 HH11 ARG A 221       7.205  10.759   4.065  1.00 96.23           H  
ATOM   1787 HH22 ARG A 221       7.535  11.649   0.786  1.00 96.23           H  
ATOM   1788 HH21 ARG A 221       5.922  12.225   0.428  1.00 96.23           H  
ATOM   1789  N   LEU A 222      -0.516  10.451   1.509  1.00 96.66           N  
ATOM   1790  CA  LEU A 222      -1.239  10.171   0.259  1.00 96.66           C  
ATOM   1791  C   LEU A 222      -2.627  10.752   0.162  1.00 96.66           C  
ATOM   1792  O   LEU A 222      -2.914  11.438  -0.847  1.00 96.66           O  
ATOM   1793  CB  LEU A 222      -1.101   8.692  -0.149  1.00 96.66           C  
ATOM   1794  CG  LEU A 222      -1.424   8.278  -1.618  1.00 96.66           C  
ATOM   1795  CD1 LEU A 222      -0.497   8.850  -2.659  1.00 96.66           C  
ATOM   1796  CD2 LEU A 222      -1.507   6.753  -1.760  1.00 96.66           C  
ATOM   1797  H   LEU A 222      -0.229   9.603   1.977  1.00 96.66           H  
ATOM   1798  HA  LEU A 222      -0.668  10.713  -0.496  1.00 96.66           H  
ATOM   1799  HB3 LEU A 222      -1.629   8.177   0.654  1.00 96.66           H  
ATOM   1800  HB2 LEU A 222      -0.017   8.587  -0.115  1.00 96.66           H  
ATOM   1801  HG  LEU A 222      -2.401   8.729  -1.787  1.00 96.66           H  
ATOM   1802 HD11 LEU A 222       0.293   9.414  -2.162  1.00 96.66           H  
ATOM   1803 HD12 LEU A 222       0.019   8.193  -3.358  1.00 96.66           H  
ATOM   1804 HD13 LEU A 222      -1.056   9.599  -3.220  1.00 96.66           H  
ATOM   1805 HD21 LEU A 222      -2.255   6.511  -2.515  1.00 96.66           H  
ATOM   1806 HD22 LEU A 222      -0.627   6.238  -2.144  1.00 96.66           H  
ATOM   1807 HD23 LEU A 222      -1.814   6.289  -0.822  1.00 96.66           H  
ATOM   1808  N   CYS A 223      -3.436  10.560   1.226  1.00 97.36           N  
ATOM   1809  CA  CYS A 223      -4.759  11.034   1.457  1.00 97.36           C  
ATOM   1810  C   CYS A 223      -4.812  12.322   2.254  1.00 97.36           C  
ATOM   1811  O   CYS A 223      -5.741  12.609   2.946  1.00 97.36           O  
ATOM   1812  CB  CYS A 223      -5.616   9.879   2.085  1.00 97.36           C  
ATOM   1813  SG  CYS A 223      -5.527   8.372   1.019  1.00 97.36           S  
ATOM   1814  H   CYS A 223      -3.142  10.037   2.038  1.00 97.36           H  
ATOM   1815  HA  CYS A 223      -5.182  11.096   0.454  1.00 97.36           H  
ATOM   1816  HB3 CYS A 223      -6.667  10.150   2.178  1.00 97.36           H  
ATOM   1817  HB2 CYS A 223      -5.443   9.637   3.134  1.00 97.36           H  
ATOM   1818  N   HIS A 224      -3.786  13.187   2.092  1.00 95.54           N  
ATOM   1819  CA  HIS A 224      -3.756  14.603   2.495  1.00 95.54           C  
ATOM   1820  C   HIS A 224      -4.901  15.471   1.932  1.00 95.54           C  
ATOM   1821  O   HIS A 224      -4.851  15.906   0.822  1.00 95.54           O  
ATOM   1822  CB  HIS A 224      -2.366  15.186   2.281  1.00 95.54           C  
ATOM   1823  CG  HIS A 224      -2.195  16.689   2.451  1.00 95.54           C  
ATOM   1824  CD2 HIS A 224      -2.077  17.558   1.340  1.00 95.54           C  
ATOM   1825  ND1 HIS A 224      -2.450  17.360   3.606  1.00 95.54           N1+
ATOM   1826  CE1 HIS A 224      -2.655  18.633   3.195  1.00 95.54           C  
ATOM   1827  NE2 HIS A 224      -2.393  18.861   1.864  1.00 95.54           N  
ATOM   1828  H   HIS A 224      -2.977  12.897   1.562  1.00 95.54           H  
ATOM   1829  HA  HIS A 224      -3.837  14.736   3.574  1.00 95.54           H  
ATOM   1830  HB3 HIS A 224      -1.996  15.031   1.267  1.00 95.54           H  
ATOM   1831  HB2 HIS A 224      -1.639  14.675   2.913  1.00 95.54           H  
ATOM   1832  HD2 HIS A 224      -1.848  17.340   0.307  1.00 95.54           H  
ATOM   1833  HD1 HIS A 224      -2.577  16.889   4.491  1.00 95.54           H  
ATOM   1834  HE1 HIS A 224      -3.091  19.358   3.867  1.00 95.54           H  
ATOM   1835  HE2 HIS A 224      -2.432  19.732   1.354  1.00 95.54           H  
ATOM   1836  N   ASP A 225      -5.909  15.744   2.776  1.00 94.34           N  
ATOM   1837  CA  ASP A 225      -7.194  16.477   2.615  1.00 94.34           C  
ATOM   1838  C   ASP A 225      -8.331  15.603   2.163  1.00 94.34           C  
ATOM   1839  O   ASP A 225      -9.525  15.942   2.198  1.00 94.34           O  
ATOM   1840  CB  ASP A 225      -7.090  17.808   1.744  1.00 94.34           C  
ATOM   1841  CG  ASP A 225      -6.091  18.866   2.264  1.00 94.34           C  
ATOM   1842  OD1 ASP A 225      -5.781  19.760   1.420  1.00 94.34           O  
ATOM   1843  OD2 ASP A 225      -5.874  18.984   3.478  1.00 94.34           O1-
ATOM   1844  H   ASP A 225      -5.873  15.408   3.728  1.00 94.34           H  
ATOM   1845  HA  ASP A 225      -7.509  16.843   3.592  1.00 94.34           H  
ATOM   1846  HB3 ASP A 225      -8.059  18.301   1.824  1.00 94.34           H  
ATOM   1847  HB2 ASP A 225      -7.059  17.566   0.682  1.00 94.34           H  
ATOM   1848  N   LYS A 226      -7.853  14.484   1.542  1.00 95.96           N  
ATOM   1849  CA  LYS A 226      -8.747  13.655   0.756  1.00 95.96           C  
ATOM   1850  C   LYS A 226      -9.590  12.758   1.684  1.00 95.96           C  
ATOM   1851  O   LYS A 226      -9.108  12.270   2.694  1.00 95.96           O  
ATOM   1852  CB  LYS A 226      -7.874  12.776  -0.177  1.00 95.96           C  
ATOM   1853  CG  LYS A 226      -6.771  13.430  -0.990  1.00 95.96           C  
ATOM   1854  CD  LYS A 226      -7.184  14.659  -1.724  1.00 95.96           C  
ATOM   1855  CE  LYS A 226      -6.025  15.195  -2.585  1.00 95.96           C  
ATOM   1856  NZ  LYS A 226      -6.295  16.434  -3.280  1.00 95.96           N1+
ATOM   1857  H   LYS A 226      -6.913  14.125   1.627  1.00 95.96           H  
ATOM   1858  HA  LYS A 226      -9.232  14.375   0.097  1.00 95.96           H  
ATOM   1859  HB3 LYS A 226      -8.424  12.246  -0.955  1.00 95.96           H  
ATOM   1860  HB2 LYS A 226      -7.350  12.046   0.440  1.00 95.96           H  
ATOM   1861  HG3 LYS A 226      -6.471  12.726  -1.766  1.00 95.96           H  
ATOM   1862  HG2 LYS A 226      -5.829  13.570  -0.460  1.00 95.96           H  
ATOM   1863  HD3 LYS A 226      -7.648  15.401  -1.074  1.00 95.96           H  
ATOM   1864  HD2 LYS A 226      -8.069  14.399  -2.305  1.00 95.96           H  
ATOM   1865  HE3 LYS A 226      -5.878  14.439  -3.356  1.00 95.96           H  
ATOM   1866  HE2 LYS A 226      -5.118  15.214  -1.980  1.00 95.96           H  
ATOM   1867  HZ1 LYS A 226      -5.941  16.473  -4.226  1.00 95.96           H  
ATOM   1868  HZ2 LYS A 226      -7.295  16.579  -3.304  1.00 95.96           H  
ATOM   1869  HZ3 LYS A 226      -5.856  17.186  -2.769  1.00 95.96           H  
ATOM   1870  N   GLU A 227     -10.868  12.577   1.281  1.00 96.47           N  
ATOM   1871  CA  GLU A 227     -11.810  11.737   2.058  1.00 96.47           C  
ATOM   1872  C   GLU A 227     -11.446  10.270   2.278  1.00 96.47           C  
ATOM   1873  O   GLU A 227     -11.681   9.439   1.380  1.00 96.47           O  
ATOM   1874  CB  GLU A 227     -13.214  11.909   1.369  1.00 96.47           C  
ATOM   1875  CG  GLU A 227     -13.792  13.310   1.597  1.00 96.47           C  
ATOM   1876  CD  GLU A 227     -15.185  13.273   0.963  1.00 96.47           C  
ATOM   1877  OE1 GLU A 227     -16.087  12.733   1.568  1.00 96.47           O  
ATOM   1878  OE2 GLU A 227     -15.368  13.757  -0.194  1.00 96.47           O1-
ATOM   1879  H   GLU A 227     -11.119  12.939   0.372  1.00 96.47           H  
ATOM   1880  HA  GLU A 227     -11.863  12.271   3.007  1.00 96.47           H  
ATOM   1881  HB3 GLU A 227     -13.876  11.241   1.918  1.00 96.47           H  
ATOM   1882  HB2 GLU A 227     -13.312  11.564   0.339  1.00 96.47           H  
ATOM   1883  HG3 GLU A 227     -13.163  14.030   1.074  1.00 96.47           H  
ATOM   1884  HG2 GLU A 227     -13.924  13.620   2.634  1.00 96.47           H  
ATOM   1885  N   THR A 228     -10.835   9.930   3.419  1.00 97.54           N  
ATOM   1886  CA  THR A 228     -10.468   8.580   3.909  1.00 97.54           C  
ATOM   1887  C   THR A 228     -11.707   7.815   4.465  1.00 97.54           C  
ATOM   1888  O   THR A 228     -12.234   8.044   5.527  1.00 97.54           O  
ATOM   1889  CB  THR A 228      -9.464   8.785   5.097  1.00 97.54           C  
ATOM   1890  CG2 THR A 228      -8.117   9.346   4.636  1.00 97.54           C  
ATOM   1891  OG1 THR A 228      -9.973   9.831   5.943  1.00 97.54           O  
ATOM   1892  H   THR A 228     -10.693  10.691   4.068  1.00 97.54           H  
ATOM   1893  HA  THR A 228     -10.051   7.997   3.089  1.00 97.54           H  
ATOM   1894  HB  THR A 228      -9.367   7.968   5.812  1.00 97.54           H  
ATOM   1895 HG21 THR A 228      -7.692   8.745   3.833  1.00 97.54           H  
ATOM   1896 HG22 THR A 228      -8.140  10.320   4.150  1.00 97.54           H  
ATOM   1897 HG23 THR A 228      -7.342   9.582   5.366  1.00 97.54           H  
ATOM   1898  HG1 THR A 228     -10.863   9.639   6.246  1.00 97.54           H  
ATOM   1899  N   TYR A 229     -12.007   6.747   3.748  1.00 97.10           N  
ATOM   1900  CA  TYR A 229     -13.042   5.759   3.930  1.00 97.10           C  
ATOM   1901  C   TYR A 229     -12.412   4.460   4.293  1.00 97.10           C  
ATOM   1902  O   TYR A 229     -11.324   4.076   3.846  1.00 97.10           O  
ATOM   1903  CB  TYR A 229     -13.823   5.616   2.649  1.00 97.10           C  
ATOM   1904  CG  TYR A 229     -14.828   6.689   2.379  1.00 97.10           C  
ATOM   1905  CD1 TYR A 229     -15.852   7.089   3.236  1.00 97.10           C  
ATOM   1906  CD2 TYR A 229     -14.681   7.464   1.254  1.00 97.10           C  
ATOM   1907  CE1 TYR A 229     -16.936   7.962   2.767  1.00 97.10           C  
ATOM   1908  CE2 TYR A 229     -15.541   8.463   0.813  1.00 97.10           C  
ATOM   1909  OH  TYR A 229     -17.815   9.505   1.243  1.00 97.10           O  
ATOM   1910  CZ  TYR A 229     -16.737   8.674   1.556  1.00 97.10           C  
ATOM   1911  H   TYR A 229     -11.506   6.699   2.872  1.00 97.10           H  
ATOM   1912  HA  TYR A 229     -13.698   6.071   4.743  1.00 97.10           H  
ATOM   1913  HB3 TYR A 229     -14.522   4.783   2.575  1.00 97.10           H  
ATOM   1914  HB2 TYR A 229     -13.152   5.481   1.800  1.00 97.10           H  
ATOM   1915  HD1 TYR A 229     -15.978   6.573   4.177  1.00 97.10           H  
ATOM   1916  HD2 TYR A 229     -13.873   7.145   0.612  1.00 97.10           H  
ATOM   1917  HE1 TYR A 229     -17.872   8.082   3.293  1.00 97.10           H  
ATOM   1918  HE2 TYR A 229     -15.331   9.019  -0.089  1.00 97.10           H  
ATOM   1919  HH  TYR A 229     -17.581  10.050   0.487  1.00 97.10           H  
ATOM   1920  N   LYS A 230     -13.189   3.702   5.070  1.00 96.46           N  
ATOM   1921  CA  LYS A 230     -12.892   2.384   5.559  1.00 96.46           C  
ATOM   1922  C   LYS A 230     -13.298   1.407   4.404  1.00 96.46           C  
ATOM   1923  O   LYS A 230     -14.413   1.451   3.851  1.00 96.46           O  
ATOM   1924  CB  LYS A 230     -13.699   1.992   6.875  1.00 96.46           C  
ATOM   1925  CG  LYS A 230     -13.339   2.843   8.115  1.00 96.46           C  
ATOM   1926  CD  LYS A 230     -13.971   2.132   9.352  1.00 96.46           C  
ATOM   1927  CE  LYS A 230     -13.534   2.804  10.689  1.00 96.46           C  
ATOM   1928  NZ  LYS A 230     -13.477   1.927  11.863  1.00 96.46           N1+
ATOM   1929  H   LYS A 230     -14.099   4.128   5.174  1.00 96.46           H  
ATOM   1930  HA  LYS A 230     -11.838   2.159   5.721  1.00 96.46           H  
ATOM   1931  HB3 LYS A 230     -13.380   0.970   7.076  1.00 96.46           H  
ATOM   1932  HB2 LYS A 230     -14.758   1.964   6.619  1.00 96.46           H  
ATOM   1933  HG3 LYS A 230     -13.702   3.870   8.105  1.00 96.46           H  
ATOM   1934  HG2 LYS A 230     -12.253   2.763   8.174  1.00 96.46           H  
ATOM   1935  HD3 LYS A 230     -13.736   1.071   9.283  1.00 96.46           H  
ATOM   1936  HD2 LYS A 230     -15.059   2.186   9.406  1.00 96.46           H  
ATOM   1937  HE3 LYS A 230     -13.967   3.784  10.889  1.00 96.46           H  
ATOM   1938  HE2 LYS A 230     -12.480   3.006  10.496  1.00 96.46           H  
ATOM   1939  HZ1 LYS A 230     -13.028   1.040  11.690  1.00 96.46           H  
ATOM   1940  HZ2 LYS A 230     -12.925   2.410  12.558  1.00 96.46           H  
ATOM   1941  HZ3 LYS A 230     -14.386   1.752  12.267  1.00 96.46           H  
ATOM   1942  N   LEU A 231     -12.329   0.569   4.040  1.00 95.22           N  
ATOM   1943  CA  LEU A 231     -12.422  -0.390   2.930  1.00 95.22           C  
ATOM   1944  C   LEU A 231     -12.300  -1.841   3.528  1.00 95.22           C  
ATOM   1945  O   LEU A 231     -11.666  -2.722   2.919  1.00 95.22           O  
ATOM   1946  CB  LEU A 231     -11.190  -0.086   2.005  1.00 95.22           C  
ATOM   1947  CG  LEU A 231     -11.409  -0.503   0.511  1.00 95.22           C  
ATOM   1948  CD1 LEU A 231     -12.640   0.095  -0.149  1.00 95.22           C  
ATOM   1949  CD2 LEU A 231     -10.093  -0.399  -0.342  1.00 95.22           C  
ATOM   1950  H   LEU A 231     -11.475   0.560   4.579  1.00 95.22           H  
ATOM   1951  HA  LEU A 231     -13.353  -0.334   2.365  1.00 95.22           H  
ATOM   1952  HB3 LEU A 231     -10.258  -0.485   2.405  1.00 95.22           H  
ATOM   1953  HB2 LEU A 231     -10.905   0.961   2.097  1.00 95.22           H  
ATOM   1954  HG  LEU A 231     -11.691  -1.554   0.560  1.00 95.22           H  
ATOM   1955 HD11 LEU A 231     -12.953   0.955   0.443  1.00 95.22           H  
ATOM   1956 HD12 LEU A 231     -12.394   0.383  -1.171  1.00 95.22           H  
ATOM   1957 HD13 LEU A 231     -13.357  -0.715  -0.280  1.00 95.22           H  
ATOM   1958 HD21 LEU A 231      -9.814  -1.298  -0.891  1.00 95.22           H  
ATOM   1959 HD22 LEU A 231     -10.103   0.324  -1.158  1.00 95.22           H  
ATOM   1960 HD23 LEU A 231      -9.315  -0.132   0.372  1.00 95.22           H  
ATOM   1961  HXT LEU A 231     -12.885  -2.182   4.382  1.00  0.00           H  
TER    1962      LEU A 231
END   
