# Supplementary material for: Identification of potential aggregation hotspots on Aβ42 fibrils blocked by the anti-amyloid chaperone-like BRICHOS domain
Source: Nat Commun. 2024 Feb 1;15:965. doi: 10.1038/s41467-024-45192-4 (PMC10834949; doi:10.1038/s41467-024-45192-4)
Supplement: Supplementary file 4 — Supplementary Data 1 [file 41467_2024_45192_MOESM4_ESM.zip › supporting_data_pdb/bri2/Bri2_4.pdb]

ATOM      1  N   GLN A 113       4.591  -6.538 -19.954  1.00 74.86           N  
ATOM      2  CA  GLN A 113       4.015  -5.285 -19.421  1.00 74.86           C  
ATOM      3  C   GLN A 113       5.122  -4.353 -18.928  1.00 74.86           C  
ATOM      4  O   GLN A 113       5.820  -4.639 -17.976  1.00 74.86           O  
ATOM      5  CB  GLN A 113       3.032  -5.605 -18.206  1.00 74.86           C  
ATOM      6  CG  GLN A 113       2.257  -4.400 -17.607  1.00 74.86           C  
ATOM      7  CD  GLN A 113       1.610  -3.391 -18.579  1.00 74.86           C  
ATOM      8  NE2 GLN A 113       1.926  -2.152 -18.410  1.00 74.86           N  
ATOM      9  OE1 GLN A 113       0.780  -3.768 -19.353  1.00 74.86           O  
ATOM     10  H   GLN A 113       5.460  -6.290 -20.405  1.00 74.86           H  
ATOM     11  HA  GLN A 113       3.511  -4.811 -20.263  1.00 74.86           H  
ATOM     12  HB3 GLN A 113       3.496  -6.138 -17.377  1.00 74.86           H  
ATOM     13  HB2 GLN A 113       2.279  -6.295 -18.589  1.00 74.86           H  
ATOM     14  HG3 GLN A 113       2.928  -3.843 -16.953  1.00 74.86           H  
ATOM     15  HG2 GLN A 113       1.407  -4.842 -17.087  1.00 74.86           H  
ATOM     16 HE22 GLN A 113       1.476  -1.388 -18.892  1.00 74.86           H  
ATOM     17 HE21 GLN A 113       2.676  -1.834 -17.812  1.00 74.86           H  
ATOM     19  N   THR A 114       5.270  -3.248 -19.657  1.00 77.99           N  
ATOM     20  CA  THR A 114       6.261  -2.241 -19.400  1.00 77.99           C  
ATOM     21  C   THR A 114       5.902  -1.483 -18.076  1.00 77.99           C  
ATOM     22  O   THR A 114       4.825  -1.666 -17.523  1.00 77.99           O  
ATOM     23  CB  THR A 114       6.214  -1.235 -20.615  1.00 77.99           C  
ATOM     24  CG2 THR A 114       6.656  -1.857 -21.908  1.00 77.99           C  
ATOM     25  OG1 THR A 114       4.987  -0.595 -20.846  1.00 77.99           O  
ATOM     26  H   THR A 114       4.651  -3.053 -20.431  1.00 77.99           H  
ATOM     27  HA  THR A 114       7.258  -2.676 -19.358  1.00 77.99           H  
ATOM     28  HB  THR A 114       6.892  -0.413 -20.384  1.00 77.99           H  
ATOM     29 HG21 THR A 114       6.043  -2.710 -22.200  1.00 77.99           H  
ATOM     30 HG22 THR A 114       6.700  -1.090 -22.681  1.00 77.99           H  
ATOM     31 HG23 THR A 114       7.630  -2.325 -21.769  1.00 77.99           H  
ATOM     32  HG1 THR A 114       4.288  -1.239 -20.983  1.00 77.99           H  
ATOM     33  N   ILE A 115       6.923  -0.797 -17.524  1.00 82.22           N  
ATOM     34  CA  ILE A 115       6.785   0.005 -16.302  1.00 82.22           C  
ATOM     35  C   ILE A 115       6.027   1.346 -16.438  1.00 82.22           C  
ATOM     36  O   ILE A 115       6.413   2.132 -17.318  1.00 82.22           O  
ATOM     37  CB  ILE A 115       8.251   0.441 -15.874  1.00 82.22           C  
ATOM     38  CG1 ILE A 115       9.092  -0.743 -15.334  1.00 82.22           C  
ATOM     39  CG2 ILE A 115       8.249   1.570 -14.794  1.00 82.22           C  
ATOM     40  CD1 ILE A 115      10.621  -0.477 -15.296  1.00 82.22           C  
ATOM     41  H   ILE A 115       7.772  -0.582 -18.027  1.00 82.22           H  
ATOM     42  HA  ILE A 115       6.494  -0.688 -15.513  1.00 82.22           H  
ATOM     43  HB  ILE A 115       8.754   0.850 -16.751  1.00 82.22           H  
ATOM     44 HG13 ILE A 115       8.901  -1.695 -15.831  1.00 82.22           H  
ATOM     45 HG12 ILE A 115       8.808  -0.991 -14.311  1.00 82.22           H  
ATOM     46 HG21 ILE A 115       7.842   1.229 -13.841  1.00 82.22           H  
ATOM     47 HG22 ILE A 115       9.211   1.973 -14.476  1.00 82.22           H  
ATOM     48 HG23 ILE A 115       7.654   2.424 -15.115  1.00 82.22           H  
ATOM     49 HD11 ILE A 115      11.211  -1.224 -14.765  1.00 82.22           H  
ATOM     50 HD12 ILE A 115      11.049  -0.502 -16.298  1.00 82.22           H  
ATOM     51 HD13 ILE A 115      10.765   0.522 -14.884  1.00 82.22           H  
ATOM     52  N   GLU A 116       5.020   1.575 -15.660  1.00 85.71           N  
ATOM     53  CA  GLU A 116       4.426   2.847 -15.469  1.00 85.71           C  
ATOM     54  C   GLU A 116       4.906   3.436 -14.064  1.00 85.71           C  
ATOM     55  O   GLU A 116       5.309   4.577 -13.976  1.00 85.71           O  
ATOM     56  CB  GLU A 116       2.869   2.599 -15.539  1.00 85.71           C  
ATOM     57  CG  GLU A 116       2.392   1.971 -16.894  1.00 85.71           C  
ATOM     58  CD  GLU A 116       0.870   1.934 -16.929  1.00 85.71           C  
ATOM     59  OE1 GLU A 116       0.260   2.792 -17.533  1.00 85.71           O  
ATOM     60  OE2 GLU A 116       0.395   1.083 -16.158  1.00 85.71           O1-
ATOM     61  H   GLU A 116       4.714   0.879 -14.995  1.00 85.71           H  
ATOM     62  HA  GLU A 116       4.610   3.588 -16.247  1.00 85.71           H  
ATOM     63  HB3 GLU A 116       2.451   3.603 -15.463  1.00 85.71           H  
ATOM     64  HB2 GLU A 116       2.452   2.031 -14.707  1.00 85.71           H  
ATOM     65  HG3 GLU A 116       2.730   0.952 -17.083  1.00 85.71           H  
ATOM     66  HG2 GLU A 116       2.680   2.605 -17.733  1.00 85.71           H  
ATOM     67  N   GLU A 117       4.862   2.545 -13.095  1.00 89.87           N  
ATOM     68  CA  GLU A 117       5.172   2.839 -11.676  1.00 89.87           C  
ATOM     69  C   GLU A 117       6.602   3.427 -11.432  1.00 89.87           C  
ATOM     70  O   GLU A 117       7.537   2.835 -11.893  1.00 89.87           O  
ATOM     71  CB  GLU A 117       5.082   1.513 -10.989  1.00 89.87           C  
ATOM     72  CG  GLU A 117       3.818   0.702 -11.162  1.00 89.87           C  
ATOM     73  CD  GLU A 117       3.616  -0.302 -12.305  1.00 89.87           C  
ATOM     74  OE1 GLU A 117       2.545  -0.869 -12.282  1.00 89.87           O  
ATOM     75  OE2 GLU A 117       4.372  -0.336 -13.337  1.00 89.87           O1-
ATOM     76  H   GLU A 117       4.500   1.610 -13.221  1.00 89.87           H  
ATOM     77  HA  GLU A 117       4.364   3.484 -11.332  1.00 89.87           H  
ATOM     78  HB3 GLU A 117       5.310   1.634  -9.930  1.00 89.87           H  
ATOM     79  HB2 GLU A 117       5.899   0.917 -11.395  1.00 89.87           H  
ATOM     80  HG3 GLU A 117       3.036   1.457 -11.246  1.00 89.87           H  
ATOM     81  HG2 GLU A 117       3.568   0.157 -10.252  1.00 89.87           H  
ATOM     82  N   ASN A 118       6.672   4.506 -10.630  1.00 91.55           N  
ATOM     83  CA  ASN A 118       7.835   4.889  -9.884  1.00 91.55           C  
ATOM     84  C   ASN A 118       7.692   4.385  -8.486  1.00 91.55           C  
ATOM     85  O   ASN A 118       6.588   4.586  -7.937  1.00 91.55           O  
ATOM     86  CB  ASN A 118       7.844   6.412  -9.819  1.00 91.55           C  
ATOM     87  CG  ASN A 118       8.253   7.056 -11.192  1.00 91.55           C  
ATOM     88  ND2 ASN A 118       7.897   8.339 -11.343  1.00 91.55           N  
ATOM     89  OD1 ASN A 118       8.967   6.502 -12.011  1.00 91.55           O  
ATOM     90  H   ASN A 118       5.785   4.964 -10.477  1.00 91.55           H  
ATOM     91  HA  ASN A 118       8.696   4.591 -10.482  1.00 91.55           H  
ATOM     92  HB3 ASN A 118       8.541   6.829  -9.090  1.00 91.55           H  
ATOM     93  HB2 ASN A 118       6.909   6.647  -9.312  1.00 91.55           H  
ATOM     94 HD22 ASN A 118       7.966   8.878 -12.194  1.00 91.55           H  
ATOM     95 HD21 ASN A 118       7.373   8.841 -10.640  1.00 91.55           H  
ATOM     96  N   ILE A 119       8.700   3.755  -7.942  1.00 91.54           N  
ATOM     97  CA  ILE A 119       8.697   3.064  -6.700  1.00 91.54           C  
ATOM     98  C   ILE A 119       9.903   3.461  -5.791  1.00 91.54           C  
ATOM     99  O   ILE A 119      11.048   3.653  -6.331  1.00 91.54           O  
ATOM    100  CB  ILE A 119       8.516   1.453  -6.813  1.00 91.54           C  
ATOM    101  CG1 ILE A 119       7.282   0.973  -7.603  1.00 91.54           C  
ATOM    102  CG2 ILE A 119       8.607   0.778  -5.400  1.00 91.54           C  
ATOM    103  CD1 ILE A 119       6.803  -0.426  -7.520  1.00 91.54           C  
ATOM    104  H   ILE A 119       9.542   3.500  -8.439  1.00 91.54           H  
ATOM    105  HA  ILE A 119       7.834   3.326  -6.088  1.00 91.54           H  
ATOM    106  HB  ILE A 119       9.369   1.024  -7.336  1.00 91.54           H  
ATOM    107 HG13 ILE A 119       7.490   1.027  -8.672  1.00 91.54           H  
ATOM    108 HG12 ILE A 119       6.522   1.752  -7.567  1.00 91.54           H  
ATOM    109 HG21 ILE A 119       9.594   0.855  -4.946  1.00 91.54           H  
ATOM    110 HG22 ILE A 119       7.823   1.135  -4.732  1.00 91.54           H  
ATOM    111 HG23 ILE A 119       8.468  -0.298  -5.505  1.00 91.54           H  
ATOM    112 HD11 ILE A 119       6.580  -0.742  -6.500  1.00 91.54           H  
ATOM    113 HD12 ILE A 119       5.882  -0.530  -8.092  1.00 91.54           H  
ATOM    114 HD13 ILE A 119       7.532  -1.157  -7.871  1.00 91.54           H  
ATOM    115  N   LYS A 120       9.682   3.709  -4.513  1.00 92.04           N  
ATOM    116  CA  LYS A 120      10.728   4.001  -3.582  1.00 92.04           C  
ATOM    117  C   LYS A 120      10.260   3.203  -2.321  1.00 92.04           C  
ATOM    118  O   LYS A 120       9.055   3.088  -2.091  1.00 92.04           O  
ATOM    119  CB  LYS A 120      11.027   5.476  -3.391  1.00 92.04           C  
ATOM    120  CG  LYS A 120       9.818   6.432  -3.499  1.00 92.04           C  
ATOM    121  CD  LYS A 120      10.075   7.930  -3.649  1.00 92.04           C  
ATOM    122  CE  LYS A 120      10.655   8.196  -5.155  1.00 92.04           C  
ATOM    123  NZ  LYS A 120      10.699   9.621  -5.588  1.00 92.04           N1+
ATOM    124  H   LYS A 120       8.871   3.351  -4.030  1.00 92.04           H  
ATOM    125  HA  LYS A 120      11.634   3.454  -3.844  1.00 92.04           H  
ATOM    126  HB3 LYS A 120      11.646   5.779  -4.235  1.00 92.04           H  
ATOM    127  HB2 LYS A 120      11.657   5.757  -2.546  1.00 92.04           H  
ATOM    128  HG3 LYS A 120       9.389   6.439  -2.497  1.00 92.04           H  
ATOM    129  HG2 LYS A 120       9.034   6.150  -4.203  1.00 92.04           H  
ATOM    130  HD3 LYS A 120      10.822   8.325  -2.961  1.00 92.04           H  
ATOM    131  HD2 LYS A 120       9.107   8.426  -3.590  1.00 92.04           H  
ATOM    132  HE3 LYS A 120      10.109   7.640  -5.919  1.00 92.04           H  
ATOM    133  HE2 LYS A 120      11.643   7.750  -5.266  1.00 92.04           H  
ATOM    134  HZ1 LYS A 120      11.365  10.200  -5.096  1.00 92.04           H  
ATOM    135  HZ2 LYS A 120      11.001   9.597  -6.552  1.00 92.04           H  
ATOM    136  HZ3 LYS A 120       9.767  10.008  -5.548  1.00 92.04           H  
ATOM    137  N   ILE A 121      11.258   2.889  -1.536  1.00 91.54           N  
ATOM    138  CA  ILE A 121      11.096   2.266  -0.324  1.00 91.54           C  
ATOM    139  C   ILE A 121      11.928   2.923   0.802  1.00 91.54           C  
ATOM    140  O   ILE A 121      12.937   3.537   0.441  1.00 91.54           O  
ATOM    141  CB  ILE A 121      11.511   0.752  -0.453  1.00 91.54           C  
ATOM    142  CG1 ILE A 121      11.203  -0.095   0.870  1.00 91.54           C  
ATOM    143  CG2 ILE A 121      13.072   0.545  -0.823  1.00 91.54           C  
ATOM    144  CD1 ILE A 121      11.021  -1.614   0.590  1.00 91.54           C  
ATOM    145  H   ILE A 121      12.220   3.044  -1.803  1.00 91.54           H  
ATOM    146  HA  ILE A 121      10.043   2.283  -0.048  1.00 91.54           H  
ATOM    147  HB  ILE A 121      11.035   0.299  -1.323  1.00 91.54           H  
ATOM    148 HG13 ILE A 121      10.247   0.189   1.308  1.00 91.54           H  
ATOM    149 HG12 ILE A 121      11.878   0.001   1.721  1.00 91.54           H  
ATOM    150 HG21 ILE A 121      13.147  -0.526  -1.012  1.00 91.54           H  
ATOM    151 HG22 ILE A 121      13.467   1.111  -1.667  1.00 91.54           H  
ATOM    152 HG23 ILE A 121      13.713   0.811   0.018  1.00 91.54           H  
ATOM    153 HD11 ILE A 121      10.333  -2.146   1.247  1.00 91.54           H  
ATOM    154 HD12 ILE A 121      10.612  -1.787  -0.406  1.00 91.54           H  
ATOM    155 HD13 ILE A 121      11.923  -2.226   0.603  1.00 91.54           H  
ATOM    156  N   PHE A 122      11.529   2.799   2.079  1.00 91.74           N  
ATOM    157  CA  PHE A 122      12.083   3.472   3.273  1.00 91.74           C  
ATOM    158  C   PHE A 122      12.330   2.344   4.248  1.00 91.74           C  
ATOM    159  O   PHE A 122      11.408   2.022   4.990  1.00 91.74           O  
ATOM    160  CB  PHE A 122      10.971   4.552   3.620  1.00 91.74           C  
ATOM    161  CG  PHE A 122      10.625   5.615   2.555  1.00 91.74           C  
ATOM    162  CD1 PHE A 122      11.566   6.545   2.024  1.00 91.74           C  
ATOM    163  CD2 PHE A 122       9.410   5.583   1.930  1.00 91.74           C  
ATOM    164  CE1 PHE A 122      11.167   7.444   1.017  1.00 91.74           C  
ATOM    165  CE2 PHE A 122       9.051   6.498   0.968  1.00 91.74           C  
ATOM    166  CZ  PHE A 122       9.907   7.438   0.477  1.00 91.74           C  
ATOM    167  H   PHE A 122      10.762   2.229   2.407  1.00 91.74           H  
ATOM    168  HA  PHE A 122      13.071   3.841   2.999  1.00 91.74           H  
ATOM    169  HB3 PHE A 122      11.271   5.168   4.469  1.00 91.74           H  
ATOM    170  HB2 PHE A 122      10.034   4.075   3.907  1.00 91.74           H  
ATOM    171  HD1 PHE A 122      12.566   6.531   2.431  1.00 91.74           H  
ATOM    172  HD2 PHE A 122       8.698   4.841   2.263  1.00 91.74           H  
ATOM    173  HE1 PHE A 122      11.874   8.134   0.580  1.00 91.74           H  
ATOM    174  HE2 PHE A 122       8.022   6.525   0.639  1.00 91.74           H  
ATOM    175  HZ  PHE A 122       9.551   7.927  -0.418  1.00 91.74           H  
ATOM    176  N   GLU A 123      13.440   1.564   4.147  1.00 89.56           N  
ATOM    177  CA  GLU A 123      13.737   0.434   4.955  1.00 89.56           C  
ATOM    178  C   GLU A 123      13.610   0.560   6.490  1.00 89.56           C  
ATOM    179  O   GLU A 123      12.856  -0.268   7.081  1.00 89.56           O  
ATOM    180  CB  GLU A 123      15.141  -0.054   4.544  1.00 89.56           C  
ATOM    181  CG  GLU A 123      15.247  -0.499   3.047  1.00 89.56           C  
ATOM    182  CD  GLU A 123      16.749  -0.839   2.751  1.00 89.56           C  
ATOM    183  OE1 GLU A 123      17.089  -1.982   2.519  1.00 89.56           O  
ATOM    184  OE2 GLU A 123      17.581   0.132   2.852  1.00 89.56           O1-
ATOM    185  H   GLU A 123      14.189   1.786   3.507  1.00 89.56           H  
ATOM    186  HA  GLU A 123      13.093  -0.364   4.582  1.00 89.56           H  
ATOM    187  HB3 GLU A 123      15.514  -0.866   5.167  1.00 89.56           H  
ATOM    188  HB2 GLU A 123      15.719   0.867   4.624  1.00 89.56           H  
ATOM    189  HG3 GLU A 123      14.802   0.208   2.347  1.00 89.56           H  
ATOM    190  HG2 GLU A 123      14.676  -1.394   2.796  1.00 89.56           H  
ATOM    191  N   GLU A 124      14.229   1.548   7.118  1.00 90.26           N  
ATOM    192  CA  GLU A 124      14.275   1.583   8.612  1.00 90.26           C  
ATOM    193  C   GLU A 124      12.900   2.012   9.227  1.00 90.26           C  
ATOM    194  O   GLU A 124      12.572   1.534  10.283  1.00 90.26           O  
ATOM    195  CB  GLU A 124      15.409   2.413   9.173  1.00 90.26           C  
ATOM    196  CG  GLU A 124      16.859   1.947   8.821  1.00 90.26           C  
ATOM    197  CD  GLU A 124      17.933   2.588   9.713  1.00 90.26           C  
ATOM    198  OE1 GLU A 124      18.985   1.982   9.946  1.00 90.26           O  
ATOM    199  OE2 GLU A 124      17.666   3.657  10.331  1.00 90.26           O1-
ATOM    200  H   GLU A 124      14.853   2.184   6.642  1.00 90.26           H  
ATOM    201  HA  GLU A 124      14.456   0.658   9.159  1.00 90.26           H  
ATOM    202  HB3 GLU A 124      15.289   2.498  10.253  1.00 90.26           H  
ATOM    203  HB2 GLU A 124      15.353   3.446   8.830  1.00 90.26           H  
ATOM    204  HG3 GLU A 124      17.215   2.125   7.806  1.00 90.26           H  
ATOM    205  HG2 GLU A 124      16.927   0.879   9.032  1.00 90.26           H  
ATOM    206  N   GLU A 125      12.141   2.851   8.436  1.00 93.13           N  
ATOM    207  CA  GLU A 125      10.835   3.377   8.662  1.00 93.13           C  
ATOM    208  C   GLU A 125       9.854   2.271   8.447  1.00 93.13           C  
ATOM    209  O   GLU A 125       8.749   2.285   8.933  1.00 93.13           O  
ATOM    210  CB  GLU A 125      10.553   4.600   7.780  1.00 93.13           C  
ATOM    211  CG  GLU A 125      11.462   5.803   8.068  1.00 93.13           C  
ATOM    212  CD  GLU A 125      10.873   7.186   7.780  1.00 93.13           C  
ATOM    213  OE1 GLU A 125       9.942   7.224   6.884  1.00 93.13           O  
ATOM    214  OE2 GLU A 125      11.330   8.154   8.435  1.00 93.13           O1-
ATOM    215  H   GLU A 125      12.534   3.075   7.534  1.00 93.13           H  
ATOM    216  HA  GLU A 125      10.771   3.572   9.733  1.00 93.13           H  
ATOM    217  HB3 GLU A 125       9.523   4.950   7.839  1.00 93.13           H  
ATOM    218  HB2 GLU A 125      10.549   4.535   6.692  1.00 93.13           H  
ATOM    219  HG3 GLU A 125      12.331   5.716   7.417  1.00 93.13           H  
ATOM    220  HG2 GLU A 125      11.886   5.798   9.073  1.00 93.13           H  
ATOM    221  N   GLU A 126      10.167   1.264   7.563  1.00 94.37           N  
ATOM    222  CA  GLU A 126       9.306   0.150   7.071  1.00 94.37           C  
ATOM    223  C   GLU A 126       8.050   0.688   6.288  1.00 94.37           C  
ATOM    224  O   GLU A 126       6.906   0.195   6.515  1.00 94.37           O  
ATOM    225  CB  GLU A 126       8.908  -0.863   8.205  1.00 94.37           C  
ATOM    226  CG  GLU A 126      10.193  -1.261   9.047  1.00 94.37           C  
ATOM    227  CD  GLU A 126       9.987  -2.471   9.906  1.00 94.37           C  
ATOM    228  OE1 GLU A 126       9.130  -3.323   9.632  1.00 94.37           O  
ATOM    229  OE2 GLU A 126      10.709  -2.592  10.922  1.00 94.37           O1-
ATOM    230  H   GLU A 126      11.107   1.301   7.198  1.00 94.37           H  
ATOM    231  HA  GLU A 126       9.860  -0.350   6.276  1.00 94.37           H  
ATOM    232  HB3 GLU A 126       8.571  -1.763   7.689  1.00 94.37           H  
ATOM    233  HB2 GLU A 126       8.087  -0.509   8.828  1.00 94.37           H  
ATOM    234  HG3 GLU A 126      10.397  -0.531   9.831  1.00 94.37           H  
ATOM    235  HG2 GLU A 126      11.002  -1.554   8.379  1.00 94.37           H  
ATOM    236  N   VAL A 127       8.273   1.585   5.318  1.00 95.01           N  
ATOM    237  CA  VAL A 127       7.232   2.082   4.487  1.00 95.01           C  
ATOM    238  C   VAL A 127       7.748   2.051   2.991  1.00 95.01           C  
ATOM    239  O   VAL A 127       8.951   2.048   2.738  1.00 95.01           O  
ATOM    240  CB  VAL A 127       6.799   3.559   4.816  1.00 95.01           C  
ATOM    241  CG1 VAL A 127       5.759   4.205   3.880  1.00 95.01           C  
ATOM    242  CG2 VAL A 127       6.438   3.718   6.293  1.00 95.01           C  
ATOM    243  H   VAL A 127       9.128   2.081   5.109  1.00 95.01           H  
ATOM    244  HA  VAL A 127       6.322   1.481   4.489  1.00 95.01           H  
ATOM    245  HB  VAL A 127       7.725   4.129   4.746  1.00 95.01           H  
ATOM    246 HG11 VAL A 127       5.434   5.175   4.256  1.00 95.01           H  
ATOM    247 HG12 VAL A 127       6.165   4.417   2.891  1.00 95.01           H  
ATOM    248 HG13 VAL A 127       4.947   3.492   3.731  1.00 95.01           H  
ATOM    249 HG21 VAL A 127       6.295   4.784   6.471  1.00 95.01           H  
ATOM    250 HG22 VAL A 127       5.489   3.184   6.352  1.00 95.01           H  
ATOM    251 HG23 VAL A 127       7.195   3.322   6.970  1.00 95.01           H  
ATOM    252  N   GLU A 128       6.807   1.993   2.114  1.00 93.72           N  
ATOM    253  CA  GLU A 128       7.027   1.889   0.643  1.00 93.72           C  
ATOM    254  C   GLU A 128       5.893   2.696  -0.015  1.00 93.72           C  
ATOM    255  O   GLU A 128       4.744   2.584   0.387  1.00 93.72           O  
ATOM    256  CB  GLU A 128       7.185   0.428   0.215  1.00 93.72           C  
ATOM    257  CG  GLU A 128       7.393   0.166  -1.280  1.00 93.72           C  
ATOM    258  CD  GLU A 128       7.261  -1.221  -1.850  1.00 93.72           C  
ATOM    259  OE1 GLU A 128       7.725  -1.539  -2.990  1.00 93.72           O  
ATOM    260  OE2 GLU A 128       6.696  -2.109  -1.210  1.00 93.72           O1-
ATOM    261  H   GLU A 128       5.853   2.049   2.441  1.00 93.72           H  
ATOM    262  HA  GLU A 128       7.969   2.433   0.574  1.00 93.72           H  
ATOM    263  HB3 GLU A 128       6.349  -0.109   0.664  1.00 93.72           H  
ATOM    264  HB2 GLU A 128       8.051  -0.045   0.676  1.00 93.72           H  
ATOM    265  HG3 GLU A 128       8.422   0.453  -1.497  1.00 93.72           H  
ATOM    266  HG2 GLU A 128       6.819   0.826  -1.930  1.00 93.72           H  
ATOM    267  N   PHE A 129       6.240   3.429  -1.044  1.00 94.78           N  
ATOM    268  CA  PHE A 129       5.269   4.160  -1.849  1.00 94.78           C  
ATOM    269  C   PHE A 129       5.396   3.963  -3.350  1.00 94.78           C  
ATOM    270  O   PHE A 129       6.526   4.080  -3.835  1.00 94.78           O  
ATOM    271  CB  PHE A 129       5.373   5.684  -1.598  1.00 94.78           C  
ATOM    272  CG  PHE A 129       4.521   6.653  -2.439  1.00 94.78           C  
ATOM    273  CD1 PHE A 129       3.113   6.530  -2.264  1.00 94.78           C  
ATOM    274  CD2 PHE A 129       5.053   7.742  -3.156  1.00 94.78           C  
ATOM    275  CE1 PHE A 129       2.274   7.457  -2.868  1.00 94.78           C  
ATOM    276  CE2 PHE A 129       4.146   8.545  -3.823  1.00 94.78           C  
ATOM    277  CZ  PHE A 129       2.794   8.352  -3.787  1.00 94.78           C  
ATOM    278  H   PHE A 129       7.202   3.488  -1.346  1.00 94.78           H  
ATOM    279  HA  PHE A 129       4.234   3.860  -1.682  1.00 94.78           H  
ATOM    280  HB3 PHE A 129       6.436   5.903  -1.693  1.00 94.78           H  
ATOM    281  HB2 PHE A 129       5.188   5.841  -0.535  1.00 94.78           H  
ATOM    282  HD1 PHE A 129       2.851   5.697  -1.628  1.00 94.78           H  
ATOM    283  HD2 PHE A 129       6.091   7.998  -3.307  1.00 94.78           H  
ATOM    284  HE1 PHE A 129       1.222   7.309  -2.676  1.00 94.78           H  
ATOM    285  HE2 PHE A 129       4.650   9.399  -4.251  1.00 94.78           H  
ATOM    286  HZ  PHE A 129       2.043   8.887  -4.349  1.00 94.78           H  
ATOM    287  N   ILE A 130       4.328   3.649  -3.943  1.00 94.10           N  
ATOM    288  CA  ILE A 130       4.302   3.361  -5.388  1.00 94.10           C  
ATOM    289  C   ILE A 130       3.473   4.445  -6.123  1.00 94.10           C  
ATOM    290  O   ILE A 130       2.401   4.765  -5.698  1.00 94.10           O  
ATOM    291  CB  ILE A 130       3.672   1.948  -5.704  1.00 94.10           C  
ATOM    292  CG1 ILE A 130       4.393   0.762  -5.082  1.00 94.10           C  
ATOM    293  CG2 ILE A 130       3.474   1.752  -7.225  1.00 94.10           C  
ATOM    294  CD1 ILE A 130       3.848   0.175  -3.863  1.00 94.10           C  
ATOM    295  H   ILE A 130       3.465   3.450  -3.456  1.00 94.10           H  
ATOM    296  HA  ILE A 130       5.326   3.401  -5.761  1.00 94.10           H  
ATOM    297  HB  ILE A 130       2.678   1.971  -5.258  1.00 94.10           H  
ATOM    298 HG13 ILE A 130       5.383   1.195  -4.942  1.00 94.10           H  
ATOM    299 HG12 ILE A 130       4.528  -0.077  -5.765  1.00 94.10           H  
ATOM    300 HG21 ILE A 130       2.898   0.869  -7.505  1.00 94.10           H  
ATOM    301 HG22 ILE A 130       2.713   2.452  -7.571  1.00 94.10           H  
ATOM    302 HG23 ILE A 130       4.340   1.908  -7.869  1.00 94.10           H  
ATOM    303 HD11 ILE A 130       4.343  -0.774  -3.653  1.00 94.10           H  
ATOM    304 HD12 ILE A 130       4.110   0.756  -2.978  1.00 94.10           H  
ATOM    305 HD13 ILE A 130       2.771   0.013  -3.909  1.00 94.10           H  
ATOM    306  N   SER A 131       3.957   5.020  -7.243  1.00 94.22           N  
ATOM    307  CA  SER A 131       3.181   6.095  -7.897  1.00 94.22           C  
ATOM    308  C   SER A 131       3.237   5.777  -9.328  1.00 94.22           C  
ATOM    309  O   SER A 131       4.219   5.419  -9.891  1.00 94.22           O  
ATOM    310  CB  SER A 131       3.927   7.442  -7.500  1.00 94.22           C  
ATOM    311  OG  SER A 131       3.224   8.695  -7.803  1.00 94.22           O  
ATOM    312  H   SER A 131       4.797   4.681  -7.689  1.00 94.22           H  
ATOM    313  HA  SER A 131       2.150   6.261  -7.585  1.00 94.22           H  
ATOM    314  HB3 SER A 131       4.825   7.414  -8.115  1.00 94.22           H  
ATOM    315  HB2 SER A 131       4.220   7.531  -6.453  1.00 94.22           H  
ATOM    316  HG  SER A 131       2.480   8.753  -7.200  1.00 94.22           H  
ATOM    317  N   VAL A 132       2.132   6.028 -10.014  1.00 92.93           N  
ATOM    318  CA  VAL A 132       1.922   6.054 -11.436  1.00 92.93           C  
ATOM    319  C   VAL A 132       1.772   7.509 -11.878  1.00 92.93           C  
ATOM    320  O   VAL A 132       0.736   8.153 -11.647  1.00 92.93           O  
ATOM    321  CB  VAL A 132       0.615   5.275 -11.813  1.00 92.93           C  
ATOM    322  CG1 VAL A 132       0.320   5.292 -13.261  1.00 92.93           C  
ATOM    323  CG2 VAL A 132       0.536   3.830 -11.339  1.00 92.93           C  
ATOM    324  H   VAL A 132       1.305   6.268  -9.486  1.00 92.93           H  
ATOM    325  HA  VAL A 132       2.663   5.510 -12.021  1.00 92.93           H  
ATOM    326  HB  VAL A 132      -0.283   5.614 -11.298  1.00 92.93           H  
ATOM    327 HG11 VAL A 132      -0.547   4.724 -13.599  1.00 92.93           H  
ATOM    328 HG12 VAL A 132      -0.037   6.293 -13.503  1.00 92.93           H  
ATOM    329 HG13 VAL A 132       1.229   4.898 -13.715  1.00 92.93           H  
ATOM    330 HG21 VAL A 132      -0.381   3.343 -11.669  1.00 92.93           H  
ATOM    331 HG22 VAL A 132       1.284   3.155 -11.755  1.00 92.93           H  
ATOM    332 HG23 VAL A 132       0.660   3.788 -10.256  1.00 92.93           H  
ATOM    333  N   PRO A 133       2.755   8.124 -12.573  1.00 90.30           N  
ATOM    334  CA  PRO A 133       2.640   9.539 -13.025  1.00 90.30           C  
ATOM    335  C   PRO A 133       1.318  10.058 -13.616  1.00 90.30           C  
ATOM    336  O   PRO A 133       0.678   9.335 -14.362  1.00 90.30           O  
ATOM    337  CB  PRO A 133       3.720   9.620 -14.151  1.00 90.30           C  
ATOM    338  CG  PRO A 133       4.715   8.597 -13.750  1.00 90.30           C  
ATOM    339  CD  PRO A 133       3.916   7.451 -13.167  1.00 90.30           C  
ATOM    340  HA  PRO A 133       2.994  10.204 -12.235  1.00 90.30           H  
ATOM    341  HB3 PRO A 133       4.248  10.571 -14.086  1.00 90.30           H  
ATOM    342  HB2 PRO A 133       3.378   9.426 -15.168  1.00 90.30           H  
ATOM    343  HG3 PRO A 133       5.421   8.961 -13.003  1.00 90.30           H  
ATOM    344  HG2 PRO A 133       5.222   8.295 -14.667  1.00 90.30           H  
ATOM    345  HD2 PRO A 133       3.660   6.831 -14.028  1.00 90.30           H  
ATOM    346  HD3 PRO A 133       4.550   6.771 -12.599  1.00 90.30           H  
ATOM    347  N   VAL A 134       1.150  11.358 -13.414  1.00 86.18           N  
ATOM    348  CA  VAL A 134       0.189  12.214 -14.191  1.00 86.18           C  
ATOM    349  C   VAL A 134       0.396  12.092 -15.711  1.00 86.18           C  
ATOM    350  O   VAL A 134       1.447  12.557 -16.192  1.00 86.18           O  
ATOM    351  CB  VAL A 134       0.296  13.704 -13.735  1.00 86.18           C  
ATOM    352  CG1 VAL A 134      -0.814  14.641 -14.346  1.00 86.18           C  
ATOM    353  CG2 VAL A 134       0.053  13.868 -12.186  1.00 86.18           C  
ATOM    354  H   VAL A 134       1.831  11.893 -12.892  1.00 86.18           H  
ATOM    355  HA  VAL A 134      -0.751  11.869 -13.759  1.00 86.18           H  
ATOM    356  HB  VAL A 134       1.277  14.056 -14.053  1.00 86.18           H  
ATOM    357 HG11 VAL A 134      -1.705  14.019 -14.436  1.00 86.18           H  
ATOM    358 HG12 VAL A 134      -1.026  15.485 -13.689  1.00 86.18           H  
ATOM    359 HG13 VAL A 134      -0.525  14.964 -15.347  1.00 86.18           H  
ATOM    360 HG21 VAL A 134      -0.970  13.724 -11.839  1.00 86.18           H  
ATOM    361 HG22 VAL A 134       0.504  13.104 -11.552  1.00 86.18           H  
ATOM    362 HG23 VAL A 134       0.445  14.839 -11.881  1.00 86.18           H  
ATOM    363  N   PRO A 135      -0.464  11.296 -16.370  1.00 79.93           N  
ATOM    364  CA  PRO A 135      -0.620  11.113 -17.845  1.00 79.93           C  
ATOM    365  C   PRO A 135      -0.569  12.439 -18.555  1.00 79.93           C  
ATOM    366  O   PRO A 135      -1.040  13.460 -18.082  1.00 79.93           O  
ATOM    367  CB  PRO A 135      -1.967  10.299 -17.974  1.00 79.93           C  
ATOM    368  CG  PRO A 135      -2.128   9.622 -16.682  1.00 79.93           C  
ATOM    369  CD  PRO A 135      -1.573  10.632 -15.706  1.00 79.93           C  
ATOM    370  HA  PRO A 135       0.253  10.562 -18.197  1.00 79.93           H  
ATOM    371  HB3 PRO A 135      -1.940   9.427 -18.628  1.00 79.93           H  
ATOM    372  HB2 PRO A 135      -2.797  10.927 -18.296  1.00 79.93           H  
ATOM    373  HG3 PRO A 135      -1.545   8.701 -16.655  1.00 79.93           H  
ATOM    374  HG2 PRO A 135      -3.136   9.356 -16.365  1.00 79.93           H  
ATOM    375  HD2 PRO A 135      -2.261  11.443 -15.471  1.00 79.93           H  
ATOM    376  HD3 PRO A 135      -1.431  10.031 -14.808  1.00 79.93           H  
ATOM    377  N   GLU A 136      -0.136  12.452 -19.854  1.00 75.45           N  
ATOM    378  CA  GLU A 136      -0.088  13.682 -20.640  1.00 75.45           C  
ATOM    379  C   GLU A 136      -1.414  13.885 -21.322  1.00 75.45           C  
ATOM    380  O   GLU A 136      -2.093  14.829 -21.053  1.00 75.45           O  
ATOM    381  CB  GLU A 136       1.105  13.633 -21.668  1.00 75.45           C  
ATOM    382  CG  GLU A 136       2.515  13.326 -21.099  1.00 75.45           C  
ATOM    383  CD  GLU A 136       3.576  13.564 -22.126  1.00 75.45           C  
ATOM    384  OE1 GLU A 136       3.846  14.665 -22.548  1.00 75.45           O  
ATOM    385  OE2 GLU A 136       4.273  12.589 -22.455  1.00 75.45           O1-
ATOM    386  H   GLU A 136       0.297  11.576 -20.110  1.00 75.45           H  
ATOM    387  HA  GLU A 136       0.110  14.586 -20.061  1.00 75.45           H  
ATOM    388  HB3 GLU A 136       1.129  14.637 -22.095  1.00 75.45           H  
ATOM    389  HB2 GLU A 136       0.877  12.915 -22.457  1.00 75.45           H  
ATOM    390  HG3 GLU A 136       2.517  12.294 -20.749  1.00 75.45           H  
ATOM    391  HG2 GLU A 136       2.678  13.918 -20.198  1.00 75.45           H  
ATOM    392  N   PHE A 137      -1.771  12.859 -22.104  1.00 70.86           N  
ATOM    393  CA  PHE A 137      -3.114  12.712 -22.707  1.00 70.86           C  
ATOM    394  C   PHE A 137      -3.962  11.912 -21.732  1.00 70.86           C  
ATOM    395  O   PHE A 137      -3.461  10.987 -21.096  1.00 70.86           O  
ATOM    396  CB  PHE A 137      -2.940  11.976 -24.016  1.00 70.86           C  
ATOM    397  CG  PHE A 137      -2.260  12.927 -24.989  1.00 70.86           C  
ATOM    398  CD1 PHE A 137      -3.080  13.802 -25.762  1.00 70.86           C  
ATOM    399  CD2 PHE A 137      -0.848  13.073 -24.997  1.00 70.86           C  
ATOM    400  CE1 PHE A 137      -2.554  14.809 -26.511  1.00 70.86           C  
ATOM    401  CE2 PHE A 137      -0.276  14.098 -25.703  1.00 70.86           C  
ATOM    402  CZ  PHE A 137      -1.122  14.983 -26.473  1.00 70.86           C  
ATOM    403  H   PHE A 137      -1.128  12.082 -22.154  1.00 70.86           H  
ATOM    404  HA  PHE A 137      -3.552  13.708 -22.776  1.00 70.86           H  
ATOM    405  HB3 PHE A 137      -3.880  11.635 -24.449  1.00 70.86           H  
ATOM    406  HB2 PHE A 137      -2.388  11.050 -23.854  1.00 70.86           H  
ATOM    407  HD1 PHE A 137      -4.152  13.756 -25.639  1.00 70.86           H  
ATOM    408  HD2 PHE A 137      -0.248  12.444 -24.357  1.00 70.86           H  
ATOM    409  HE1 PHE A 137      -3.179  15.454 -27.110  1.00 70.86           H  
ATOM    410  HE2 PHE A 137       0.798  14.127 -25.805  1.00 70.86           H  
ATOM    411  HZ  PHE A 137      -0.713  15.714 -27.156  1.00 70.86           H  
ATOM    412  N   ALA A 138      -5.303  12.234 -21.675  1.00 70.74           N  
ATOM    413  CA  ALA A 138      -6.282  11.732 -20.693  1.00 70.74           C  
ATOM    414  C   ALA A 138      -6.718  10.261 -20.865  1.00 70.74           C  
ATOM    415  O   ALA A 138      -7.870   9.954 -20.540  1.00 70.74           O  
ATOM    416  CB  ALA A 138      -7.492  12.633 -20.741  1.00 70.74           C  
ATOM    417  H   ALA A 138      -5.594  12.938 -22.339  1.00 70.74           H  
ATOM    418  HA  ALA A 138      -5.863  11.674 -19.688  1.00 70.74           H  
ATOM    419  HB1 ALA A 138      -8.040  12.656 -21.684  1.00 70.74           H  
ATOM    420  HB2 ALA A 138      -8.168  12.309 -19.950  1.00 70.74           H  
ATOM    421  HB3 ALA A 138      -7.183  13.660 -20.540  1.00 70.74           H  
ATOM    422  N   ASP A 139      -5.849   9.485 -21.485  1.00 77.47           N  
ATOM    423  CA  ASP A 139      -6.082   8.085 -21.833  1.00 77.47           C  
ATOM    424  C   ASP A 139      -6.368   7.090 -20.778  1.00 77.47           C  
ATOM    425  O   ASP A 139      -6.958   6.023 -21.057  1.00 77.47           O  
ATOM    426  CB  ASP A 139      -4.802   7.626 -22.628  1.00 77.47           C  
ATOM    427  CG  ASP A 139      -4.566   8.404 -23.936  1.00 77.47           C  
ATOM    428  OD1 ASP A 139      -5.514   8.634 -24.764  1.00 77.47           O  
ATOM    429  OD2 ASP A 139      -3.389   8.694 -24.121  1.00 77.47           O1-
ATOM    430  H   ASP A 139      -4.936   9.860 -21.697  1.00 77.47           H  
ATOM    431  HA  ASP A 139      -6.928   8.057 -22.521  1.00 77.47           H  
ATOM    432  HB3 ASP A 139      -4.918   6.590 -22.946  1.00 77.47           H  
ATOM    433  HB2 ASP A 139      -3.946   7.659 -21.953  1.00 77.47           H  
ATOM    434  N   SER A 140      -5.764   7.318 -19.647  1.00 87.58           N  
ATOM    435  CA  SER A 140      -5.718   6.466 -18.412  1.00 87.58           C  
ATOM    436  C   SER A 140      -5.874   7.474 -17.241  1.00 87.58           C  
ATOM    437  O   SER A 140      -6.117   8.649 -17.453  1.00 87.58           O  
ATOM    438  CB  SER A 140      -4.410   5.612 -18.421  1.00 87.58           C  
ATOM    439  OG  SER A 140      -3.155   6.236 -18.863  1.00 87.58           O  
ATOM    440  H   SER A 140      -5.451   8.278 -19.609  1.00 87.58           H  
ATOM    441  HA  SER A 140      -6.642   5.895 -18.320  1.00 87.58           H  
ATOM    442  HB3 SER A 140      -4.552   4.822 -19.159  1.00 87.58           H  
ATOM    443  HB2 SER A 140      -4.258   5.237 -17.409  1.00 87.58           H  
ATOM    444  HG  SER A 140      -3.107   6.092 -19.812  1.00 87.58           H  
ATOM    445  N   ASP A 141      -5.838   6.938 -16.015  1.00 91.67           N  
ATOM    446  CA  ASP A 141      -6.047   7.689 -14.760  1.00 91.67           C  
ATOM    447  C   ASP A 141      -4.838   7.317 -13.839  1.00 91.67           C  
ATOM    448  O   ASP A 141      -4.390   6.180 -13.940  1.00 91.67           O  
ATOM    449  CB  ASP A 141      -7.350   7.276 -13.993  1.00 91.67           C  
ATOM    450  CG  ASP A 141      -8.609   7.426 -14.760  1.00 91.67           C  
ATOM    451  OD1 ASP A 141      -9.549   6.592 -14.453  1.00 91.67           O  
ATOM    452  OD2 ASP A 141      -8.796   8.414 -15.481  1.00 91.67           O1-
ATOM    453  H   ASP A 141      -5.806   5.936 -15.886  1.00 91.67           H  
ATOM    454  HA  ASP A 141      -6.014   8.761 -14.954  1.00 91.67           H  
ATOM    455  HB3 ASP A 141      -7.521   7.899 -13.114  1.00 91.67           H  
ATOM    456  HB2 ASP A 141      -7.410   6.253 -13.623  1.00 91.67           H  
ATOM    457  N   PRO A 142      -4.262   8.245 -13.090  1.00 94.64           N  
ATOM    458  CA  PRO A 142      -3.116   7.938 -12.214  1.00 94.64           C  
ATOM    459  C   PRO A 142      -3.540   7.229 -10.932  1.00 94.64           C  
ATOM    460  O   PRO A 142      -4.679   7.280 -10.520  1.00 94.64           O  
ATOM    461  CB  PRO A 142      -2.444   9.280 -11.872  1.00 94.64           C  
ATOM    462  CG  PRO A 142      -3.681  10.177 -11.854  1.00 94.64           C  
ATOM    463  CD  PRO A 142      -4.527   9.703 -13.048  1.00 94.64           C  
ATOM    464  HA  PRO A 142      -2.357   7.512 -12.870  1.00 94.64           H  
ATOM    465  HB3 PRO A 142      -1.828   9.607 -12.710  1.00 94.64           H  
ATOM    466  HB2 PRO A 142      -1.959   9.300 -10.896  1.00 94.64           H  
ATOM    467  HG3 PRO A 142      -3.426  11.237 -11.902  1.00 94.64           H  
ATOM    468  HG2 PRO A 142      -4.328  10.022 -10.990  1.00 94.64           H  
ATOM    469  HD2 PRO A 142      -5.586   9.945 -12.970  1.00 94.64           H  
ATOM    470  HD3 PRO A 142      -4.201  10.175 -13.975  1.00 94.64           H  
ATOM    471  N   ALA A 143      -2.507   6.601 -10.365  1.00 95.87           N  
ATOM    472  CA  ALA A 143      -2.666   5.753  -9.215  1.00 95.87           C  
ATOM    473  C   ALA A 143      -1.461   5.865  -8.247  1.00 95.87           C  
ATOM    474  O   ALA A 143      -0.258   5.919  -8.590  1.00 95.87           O  
ATOM    475  CB  ALA A 143      -2.891   4.345  -9.638  1.00 95.87           C  
ATOM    476  H   ALA A 143      -1.578   6.707 -10.746  1.00 95.87           H  
ATOM    477  HA  ALA A 143      -3.548   6.111  -8.686  1.00 95.87           H  
ATOM    478  HB1 ALA A 143      -2.847   3.601  -8.842  1.00 95.87           H  
ATOM    479  HB2 ALA A 143      -3.891   4.256 -10.063  1.00 95.87           H  
ATOM    480  HB3 ALA A 143      -2.221   3.966 -10.409  1.00 95.87           H  
ATOM    481  N   ASN A 144      -1.775   5.976  -6.887  1.00 96.75           N  
ATOM    482  CA  ASN A 144      -0.812   6.107  -5.852  1.00 96.75           C  
ATOM    483  C   ASN A 144      -1.204   4.987  -4.862  1.00 96.75           C  
ATOM    484  O   ASN A 144      -2.305   4.952  -4.428  1.00 96.75           O  
ATOM    485  CB  ASN A 144      -0.866   7.492  -5.152  1.00 96.75           C  
ATOM    486  CG  ASN A 144      -0.264   8.660  -5.898  1.00 96.75           C  
ATOM    487  ND2 ASN A 144      -0.492   9.896  -5.489  1.00 96.75           N  
ATOM    488  OD1 ASN A 144       0.444   8.529  -6.847  1.00 96.75           O  
ATOM    489  H   ASN A 144      -2.737   5.867  -6.599  1.00 96.75           H  
ATOM    490  HA  ASN A 144       0.144   5.834  -6.298  1.00 96.75           H  
ATOM    491  HB3 ASN A 144      -0.173   7.371  -4.320  1.00 96.75           H  
ATOM    492  HB2 ASN A 144      -1.714   7.782  -4.532  1.00 96.75           H  
ATOM    493 HD22 ASN A 144       0.013  10.686  -5.865  1.00 96.75           H  
ATOM    494 HD21 ASN A 144      -1.146  10.143  -4.760  1.00 96.75           H  
ATOM    495  N   ILE A 145      -0.251   4.090  -4.523  1.00 96.50           N  
ATOM    496  CA  ILE A 145      -0.435   3.064  -3.526  1.00 96.50           C  
ATOM    497  C   ILE A 145       0.657   3.132  -2.432  1.00 96.50           C  
ATOM    498  O   ILE A 145       1.778   3.551  -2.693  1.00 96.50           O  
ATOM    499  CB  ILE A 145      -0.331   1.681  -4.284  1.00 96.50           C  
ATOM    500  CG1 ILE A 145      -1.089   1.633  -5.649  1.00 96.50           C  
ATOM    501  CG2 ILE A 145      -0.732   0.466  -3.316  1.00 96.50           C  
ATOM    502  CD1 ILE A 145      -0.770   0.412  -6.542  1.00 96.50           C  
ATOM    503  H   ILE A 145       0.650   4.194  -4.966  1.00 96.50           H  
ATOM    504  HA  ILE A 145      -1.442   3.164  -3.122  1.00 96.50           H  
ATOM    505  HB  ILE A 145       0.740   1.497  -4.368  1.00 96.50           H  
ATOM    506 HG13 ILE A 145      -0.789   2.474  -6.274  1.00 96.50           H  
ATOM    507 HG12 ILE A 145      -2.153   1.822  -5.505  1.00 96.50           H  
ATOM    508 HG21 ILE A 145      -0.937  -0.461  -3.854  1.00 96.50           H  
ATOM    509 HG22 ILE A 145       0.068   0.276  -2.601  1.00 96.50           H  
ATOM    510 HG23 ILE A 145      -1.720   0.706  -2.922  1.00 96.50           H  
ATOM    511 HD11 ILE A 145      -1.712  -0.120  -6.668  1.00 96.50           H  
ATOM    512 HD12 ILE A 145      -0.617   0.801  -7.549  1.00 96.50           H  
ATOM    513 HD13 ILE A 145       0.071  -0.224  -6.266  1.00 96.50           H  
ATOM    514  N   VAL A 146       0.290   2.629  -1.230  1.00 96.41           N  
ATOM    515  CA  VAL A 146       1.234   2.555  -0.132  1.00 96.41           C  
ATOM    516  C   VAL A 146       1.166   1.133   0.496  1.00 96.41           C  
ATOM    517  O   VAL A 146       0.127   0.504   0.473  1.00 96.41           O  
ATOM    518  CB  VAL A 146       0.952   3.613   1.003  1.00 96.41           C  
ATOM    519  CG1 VAL A 146       2.117   3.813   1.960  1.00 96.41           C  
ATOM    520  CG2 VAL A 146       0.538   4.976   0.457  1.00 96.41           C  
ATOM    521  H   VAL A 146      -0.677   2.373  -1.092  1.00 96.41           H  
ATOM    522  HA  VAL A 146       2.213   2.714  -0.582  1.00 96.41           H  
ATOM    523  HB  VAL A 146       0.139   3.180   1.585  1.00 96.41           H  
ATOM    524 HG11 VAL A 146       2.928   4.310   1.427  1.00 96.41           H  
ATOM    525 HG12 VAL A 146       1.823   4.511   2.745  1.00 96.41           H  
ATOM    526 HG13 VAL A 146       2.589   2.962   2.452  1.00 96.41           H  
ATOM    527 HG21 VAL A 146      -0.447   5.013  -0.008  1.00 96.41           H  
ATOM    528 HG22 VAL A 146       0.488   5.734   1.240  1.00 96.41           H  
ATOM    529 HG23 VAL A 146       1.248   5.406  -0.249  1.00 96.41           H  
ATOM    530  N   HIS A 147       2.311   0.703   1.012  1.00 96.65           N  
ATOM    531  CA  HIS A 147       2.417  -0.355   1.952  1.00 96.65           C  
ATOM    532  C   HIS A 147       3.184   0.275   3.204  1.00 96.65           C  
ATOM    533  O   HIS A 147       4.239   0.893   2.969  1.00 96.65           O  
ATOM    534  CB  HIS A 147       3.284  -1.526   1.325  1.00 96.65           C  
ATOM    535  CG  HIS A 147       2.913  -2.191  -0.012  1.00 96.65           C  
ATOM    536  CD2 HIS A 147       1.718  -2.822  -0.314  1.00 96.65           C  
ATOM    537  ND1 HIS A 147       3.814  -2.624  -0.976  1.00 96.65           N1+
ATOM    538  CE1 HIS A 147       3.130  -3.257  -1.928  1.00 96.65           C  
ATOM    539  NE2 HIS A 147       1.870  -3.456  -1.544  1.00 96.65           N  
ATOM    540  H   HIS A 147       3.055   1.384   0.964  1.00 96.65           H  
ATOM    541  HA  HIS A 147       1.426  -0.722   2.219  1.00 96.65           H  
ATOM    542  HB3 HIS A 147       3.319  -2.317   2.075  1.00 96.65           H  
ATOM    543  HB2 HIS A 147       4.342  -1.273   1.260  1.00 96.65           H  
ATOM    544  HD2 HIS A 147       0.802  -2.875   0.256  1.00 96.65           H  
ATOM    545  HE1 HIS A 147       3.555  -3.566  -2.872  1.00 96.65           H  
ATOM    546  HE2 HIS A 147       1.157  -3.945  -2.066  1.00 96.65           H  
ATOM    547  HD1 HIS A 147       4.818  -2.518  -0.985  1.00 96.65           H  
ATOM    548  N   ASP A 148       2.633   0.091   4.418  1.00 96.51           N  
ATOM    549  CA  ASP A 148       3.298   0.347   5.717  1.00 96.51           C  
ATOM    550  C   ASP A 148       3.252  -1.027   6.441  1.00 96.51           C  
ATOM    551  O   ASP A 148       2.236  -1.561   6.835  1.00 96.51           O  
ATOM    552  CB  ASP A 148       2.611   1.518   6.531  1.00 96.51           C  
ATOM    553  CG  ASP A 148       3.166   1.873   7.852  1.00 96.51           C  
ATOM    554  OD1 ASP A 148       3.641   0.987   8.622  1.00 96.51           O  
ATOM    555  OD2 ASP A 148       3.063   3.078   8.254  1.00 96.51           O1-
ATOM    556  H   ASP A 148       1.800  -0.481   4.399  1.00 96.51           H  
ATOM    557  HA  ASP A 148       4.338   0.648   5.594  1.00 96.51           H  
ATOM    558  HB3 ASP A 148       1.641   1.088   6.781  1.00 96.51           H  
ATOM    559  HB2 ASP A 148       2.660   2.422   5.924  1.00 96.51           H  
ATOM    560  N   PHE A 149       4.438  -1.579   6.591  1.00 96.14           N  
ATOM    561  CA  PHE A 149       4.678  -2.925   7.110  1.00 96.14           C  
ATOM    562  C   PHE A 149       4.645  -2.829   8.661  1.00 96.14           C  
ATOM    563  O   PHE A 149       4.657  -3.901   9.212  1.00 96.14           O  
ATOM    564  CB  PHE A 149       6.024  -3.418   6.572  1.00 96.14           C  
ATOM    565  CG  PHE A 149       6.134  -3.603   5.069  1.00 96.14           C  
ATOM    566  CD1 PHE A 149       5.562  -4.785   4.491  1.00 96.14           C  
ATOM    567  CD2 PHE A 149       6.664  -2.595   4.188  1.00 96.14           C  
ATOM    568  CE1 PHE A 149       5.720  -5.030   3.139  1.00 96.14           C  
ATOM    569  CE2 PHE A 149       6.545  -2.795   2.783  1.00 96.14           C  
ATOM    570  CZ  PHE A 149       6.240  -4.009   2.333  1.00 96.14           C  
ATOM    571  H   PHE A 149       5.250  -1.156   6.165  1.00 96.14           H  
ATOM    572  HA  PHE A 149       3.906  -3.608   6.755  1.00 96.14           H  
ATOM    573  HB3 PHE A 149       6.267  -4.347   7.088  1.00 96.14           H  
ATOM    574  HB2 PHE A 149       6.845  -2.793   6.925  1.00 96.14           H  
ATOM    575  HD1 PHE A 149       5.103  -5.556   5.092  1.00 96.14           H  
ATOM    576  HD2 PHE A 149       7.070  -1.641   4.493  1.00 96.14           H  
ATOM    577  HE1 PHE A 149       5.479  -5.953   2.632  1.00 96.14           H  
ATOM    578  HE2 PHE A 149       6.924  -2.070   2.077  1.00 96.14           H  
ATOM    579  HZ  PHE A 149       6.351  -4.171   1.270  1.00 96.14           H  
ATOM    580  N   ASN A 150       4.728  -1.637   9.273  1.00 95.21           N  
ATOM    581  CA  ASN A 150       4.751  -1.623  10.738  1.00 95.21           C  
ATOM    582  C   ASN A 150       3.316  -2.003  11.173  1.00 95.21           C  
ATOM    583  O   ASN A 150       3.164  -2.996  11.806  1.00 95.21           O  
ATOM    584  CB  ASN A 150       5.010  -0.260  11.361  1.00 95.21           C  
ATOM    585  CG  ASN A 150       6.254   0.410  11.024  1.00 95.21           C  
ATOM    586  ND2 ASN A 150       6.299   1.034   9.870  1.00 95.21           N  
ATOM    587  OD1 ASN A 150       7.214   0.400  11.784  1.00 95.21           O  
ATOM    588  H   ASN A 150       4.308  -0.838   8.819  1.00 95.21           H  
ATOM    589  HA  ASN A 150       5.478  -2.342  11.116  1.00 95.21           H  
ATOM    590  HB3 ASN A 150       5.022  -0.371  12.445  1.00 95.21           H  
ATOM    591  HB2 ASN A 150       4.235   0.464  11.110  1.00 95.21           H  
ATOM    592 HD22 ASN A 150       7.113   1.332   9.352  1.00 95.21           H  
ATOM    593 HD21 ASN A 150       5.398   1.142   9.427  1.00 95.21           H  
ATOM    594  N   LYS A 151       2.359  -1.167  10.710  1.00 95.33           N  
ATOM    595  CA  LYS A 151       0.922  -1.303  10.888  1.00 95.33           C  
ATOM    596  C   LYS A 151       0.427  -2.611  10.182  1.00 95.33           C  
ATOM    597  O   LYS A 151      -0.553  -3.187  10.626  1.00 95.33           O  
ATOM    598  CB  LYS A 151       0.279  -0.079  10.363  1.00 95.33           C  
ATOM    599  CG  LYS A 151       0.752   1.260  10.900  1.00 95.33           C  
ATOM    600  CD  LYS A 151      -0.257   1.853  11.942  1.00 95.33           C  
ATOM    601  CE  LYS A 151      -0.183   1.165  13.293  1.00 95.33           C  
ATOM    602  NZ  LYS A 151      -1.174   1.651  14.204  1.00 95.33           N1+
ATOM    603  H   LYS A 151       2.599  -0.356  10.157  1.00 95.33           H  
ATOM    604  HA  LYS A 151       0.633  -1.535  11.913  1.00 95.33           H  
ATOM    605  HB3 LYS A 151      -0.796  -0.181  10.503  1.00 95.33           H  
ATOM    606  HB2 LYS A 151       0.517  -0.168   9.302  1.00 95.33           H  
ATOM    607  HG3 LYS A 151       0.930   1.952  10.077  1.00 95.33           H  
ATOM    608  HG2 LYS A 151       1.681   1.055  11.432  1.00 95.33           H  
ATOM    609  HD3 LYS A 151      -1.270   1.779  11.547  1.00 95.33           H  
ATOM    610  HD2 LYS A 151       0.116   2.861  12.122  1.00 95.33           H  
ATOM    611  HE3 LYS A 151       0.783   1.327  13.770  1.00 95.33           H  
ATOM    612  HE2 LYS A 151      -0.302   0.085  13.201  1.00 95.33           H  
ATOM    613  HZ1 LYS A 151      -1.094   2.638  14.403  1.00 95.33           H  
ATOM    614  HZ2 LYS A 151      -2.048   1.445  13.742  1.00 95.33           H  
ATOM    615  HZ3 LYS A 151      -1.235   1.085  15.038  1.00 95.33           H  
ATOM    616  N   LYS A 152       1.103  -2.990   9.101  1.00 96.51           N  
ATOM    617  CA  LYS A 152       0.733  -4.052   8.197  1.00 96.51           C  
ATOM    618  C   LYS A 152      -0.542  -3.683   7.483  1.00 96.51           C  
ATOM    619  O   LYS A 152      -1.638  -4.288   7.650  1.00 96.51           O  
ATOM    620  CB  LYS A 152       0.525  -5.440   8.845  1.00 96.51           C  
ATOM    621  CG  LYS A 152       1.749  -6.001   9.526  1.00 96.51           C  
ATOM    622  CD  LYS A 152       1.645  -6.007  11.076  1.00 96.51           C  
ATOM    623  CE  LYS A 152       2.914  -6.306  11.927  1.00 96.51           C  
ATOM    624  NZ  LYS A 152       2.529  -6.478  13.318  1.00 96.51           N1+
ATOM    625  H   LYS A 152       1.640  -2.310   8.582  1.00 96.51           H  
ATOM    626  HA  LYS A 152       1.487  -4.056   7.409  1.00 96.51           H  
ATOM    627  HB3 LYS A 152       0.359  -6.215   8.095  1.00 96.51           H  
ATOM    628  HB2 LYS A 152      -0.316  -5.458   9.537  1.00 96.51           H  
ATOM    629  HG3 LYS A 152       2.596  -5.419   9.160  1.00 96.51           H  
ATOM    630  HG2 LYS A 152       2.044  -7.031   9.326  1.00 96.51           H  
ATOM    631  HD3 LYS A 152       0.719  -6.485  11.395  1.00 96.51           H  
ATOM    632  HD2 LYS A 152       1.427  -4.972  11.340  1.00 96.51           H  
ATOM    633  HE3 LYS A 152       3.622  -5.489  11.788  1.00 96.51           H  
ATOM    634  HE2 LYS A 152       3.493  -7.170  11.600  1.00 96.51           H  
ATOM    635  HZ1 LYS A 152       3.395  -6.532  13.835  1.00 96.51           H  
ATOM    636  HZ2 LYS A 152       1.842  -5.787  13.582  1.00 96.51           H  
ATOM    637  HZ3 LYS A 152       2.068  -7.366  13.461  1.00 96.51           H  
ATOM    638  N   LEU A 153      -0.372  -2.514   6.750  1.00 97.10           N  
ATOM    639  CA  LEU A 153      -1.450  -1.829   5.964  1.00 97.10           C  
ATOM    640  C   LEU A 153      -0.925  -1.631   4.576  1.00 97.10           C  
ATOM    641  O   LEU A 153       0.234  -1.309   4.355  1.00 97.10           O  
ATOM    642  CB  LEU A 153      -1.798  -0.450   6.601  1.00 97.10           C  
ATOM    643  CG  LEU A 153      -2.397  -0.435   8.000  1.00 97.10           C  
ATOM    644  CD1 LEU A 153      -2.245   1.014   8.467  1.00 97.10           C  
ATOM    645  CD2 LEU A 153      -3.927  -0.742   7.999  1.00 97.10           C  
ATOM    646  H   LEU A 153       0.503  -2.023   6.630  1.00 97.10           H  
ATOM    647  HA  LEU A 153      -2.420  -2.318   5.876  1.00 97.10           H  
ATOM    648  HB3 LEU A 153      -2.600  -0.017   6.004  1.00 97.10           H  
ATOM    649  HB2 LEU A 153      -0.879   0.132   6.540  1.00 97.10           H  
ATOM    650  HG  LEU A 153      -1.937  -1.130   8.702  1.00 97.10           H  
ATOM    651 HD11 LEU A 153      -2.601   1.026   9.498  1.00 97.10           H  
ATOM    652 HD12 LEU A 153      -1.212   1.360   8.475  1.00 97.10           H  
ATOM    653 HD13 LEU A 153      -2.783   1.694   7.806  1.00 97.10           H  
ATOM    654 HD21 LEU A 153      -4.237  -0.849   6.959  1.00 97.10           H  
ATOM    655 HD22 LEU A 153      -4.126  -1.761   8.331  1.00 97.10           H  
ATOM    656 HD23 LEU A 153      -4.561  -0.079   8.588  1.00 97.10           H  
ATOM    657  N   THR A 154      -1.872  -1.527   3.629  1.00 96.84           N  
ATOM    658  CA  THR A 154      -1.767  -1.079   2.242  1.00 96.84           C  
ATOM    659  C   THR A 154      -2.800  -0.028   2.045  1.00 96.84           C  
ATOM    660  O   THR A 154      -3.839  -0.107   2.596  1.00 96.84           O  
ATOM    661  CB  THR A 154      -2.175  -2.247   1.289  1.00 96.84           C  
ATOM    662  CG2 THR A 154      -2.181  -1.787  -0.232  1.00 96.84           C  
ATOM    663  OG1 THR A 154      -1.223  -3.287   1.315  1.00 96.84           O  
ATOM    664  H   THR A 154      -2.797  -1.704   3.993  1.00 96.84           H  
ATOM    665  HA  THR A 154      -0.758  -0.727   2.026  1.00 96.84           H  
ATOM    666  HB  THR A 154      -3.125  -2.631   1.658  1.00 96.84           H  
ATOM    667 HG21 THR A 154      -2.825  -0.925  -0.409  1.00 96.84           H  
ATOM    668 HG22 THR A 154      -1.176  -1.596  -0.607  1.00 96.84           H  
ATOM    669 HG23 THR A 154      -2.542  -2.572  -0.898  1.00 96.84           H  
ATOM    670  HG1 THR A 154      -1.428  -3.597   2.200  1.00 96.84           H  
ATOM    671  N   ALA A 155      -2.439   1.100   1.357  1.00 97.42           N  
ATOM    672  CA  ALA A 155      -3.514   2.077   0.910  1.00 97.42           C  
ATOM    673  C   ALA A 155      -3.438   2.215  -0.613  1.00 97.42           C  
ATOM    674  O   ALA A 155      -2.384   2.079  -1.161  1.00 97.42           O  
ATOM    675  CB  ALA A 155      -3.213   3.453   1.538  1.00 97.42           C  
ATOM    676  H   ALA A 155      -1.506   1.063   0.973  1.00 97.42           H  
ATOM    677  HA  ALA A 155      -4.528   1.853   1.240  1.00 97.42           H  
ATOM    678  HB1 ALA A 155      -4.042   4.160   1.533  1.00 97.42           H  
ATOM    679  HB2 ALA A 155      -2.830   3.223   2.533  1.00 97.42           H  
ATOM    680  HB3 ALA A 155      -2.500   4.069   0.990  1.00 97.42           H  
ATOM    681  N   TYR A 156      -4.592   2.515  -1.218  1.00 97.10           N  
ATOM    682  CA  TYR A 156      -4.774   2.962  -2.547  1.00 97.10           C  
ATOM    683  C   TYR A 156      -5.439   4.321  -2.537  1.00 97.10           C  
ATOM    684  O   TYR A 156      -6.474   4.384  -1.905  1.00 97.10           O  
ATOM    685  CB  TYR A 156      -5.739   1.952  -3.172  1.00 97.10           C  
ATOM    686  CG  TYR A 156      -5.192   0.550  -3.337  1.00 97.10           C  
ATOM    687  CD1 TYR A 156      -4.484   0.256  -4.504  1.00 97.10           C  
ATOM    688  CD2 TYR A 156      -5.481  -0.555  -2.491  1.00 97.10           C  
ATOM    689  CE1 TYR A 156      -3.974  -1.047  -4.756  1.00 97.10           C  
ATOM    690  CE2 TYR A 156      -4.903  -1.839  -2.677  1.00 97.10           C  
ATOM    691  OH  TYR A 156      -3.702  -3.302  -4.191  1.00 97.10           O  
ATOM    692  CZ  TYR A 156      -4.168  -2.052  -3.842  1.00 97.10           C  
ATOM    693  H   TYR A 156      -5.433   2.471  -0.662  1.00 97.10           H  
ATOM    694  HA  TYR A 156      -3.856   2.981  -3.133  1.00 97.10           H  
ATOM    695  HB3 TYR A 156      -6.165   2.336  -4.099  1.00 97.10           H  
ATOM    696  HB2 TYR A 156      -6.642   1.763  -2.591  1.00 97.10           H  
ATOM    697  HD1 TYR A 156      -4.352   1.030  -5.246  1.00 97.10           H  
ATOM    698  HD2 TYR A 156      -6.201  -0.486  -1.688  1.00 97.10           H  
ATOM    699  HE1 TYR A 156      -3.374  -1.178  -5.644  1.00 97.10           H  
ATOM    700  HE2 TYR A 156      -5.120  -2.585  -1.926  1.00 97.10           H  
ATOM    701  HH  TYR A 156      -4.067  -4.006  -3.650  1.00 97.10           H  
ATOM    702  N   LEU A 157      -4.883   5.348  -3.176  1.00 97.40           N  
ATOM    703  CA  LEU A 157      -5.547   6.677  -3.325  1.00 97.40           C  
ATOM    704  C   LEU A 157      -5.913   6.698  -4.813  1.00 97.40           C  
ATOM    705  O   LEU A 157      -5.058   6.377  -5.597  1.00 97.40           O  
ATOM    706  CB  LEU A 157      -4.538   7.811  -2.939  1.00 97.40           C  
ATOM    707  CG  LEU A 157      -4.877   9.276  -3.307  1.00 97.40           C  
ATOM    708  CD1 LEU A 157      -6.067   9.816  -2.480  1.00 97.40           C  
ATOM    709  CD2 LEU A 157      -3.598  10.138  -3.223  1.00 97.40           C  
ATOM    710  H   LEU A 157      -4.033   5.216  -3.705  1.00 97.40           H  
ATOM    711  HA  LEU A 157      -6.455   6.911  -2.771  1.00 97.40           H  
ATOM    712  HB3 LEU A 157      -3.609   7.641  -3.482  1.00 97.40           H  
ATOM    713  HB2 LEU A 157      -4.262   7.909  -1.888  1.00 97.40           H  
ATOM    714  HG  LEU A 157      -5.191   9.389  -4.345  1.00 97.40           H  
ATOM    715 HD11 LEU A 157      -5.872   9.789  -1.407  1.00 97.40           H  
ATOM    716 HD12 LEU A 157      -6.315  10.843  -2.748  1.00 97.40           H  
ATOM    717 HD13 LEU A 157      -7.007   9.323  -2.727  1.00 97.40           H  
ATOM    718 HD21 LEU A 157      -3.945  11.161  -3.369  1.00 97.40           H  
ATOM    719 HD22 LEU A 157      -3.090  10.045  -2.263  1.00 97.40           H  
ATOM    720 HD23 LEU A 157      -2.897  10.005  -4.046  1.00 97.40           H  
ATOM    721  N   ASP A 158      -7.179   6.964  -5.168  1.00 95.67           N  
ATOM    722  CA  ASP A 158      -7.804   7.231  -6.472  1.00 95.67           C  
ATOM    723  C   ASP A 158      -7.834   8.761  -6.515  1.00 95.67           C  
ATOM    724  O   ASP A 158      -8.763   9.395  -5.972  1.00 95.67           O  
ATOM    725  CB  ASP A 158      -9.242   6.644  -6.642  1.00 95.67           C  
ATOM    726  CG  ASP A 158      -9.256   5.113  -6.733  1.00 95.67           C  
ATOM    727  OD1 ASP A 158      -8.347   4.329  -6.324  1.00 95.67           O  
ATOM    728  OD2 ASP A 158     -10.306   4.634  -7.103  1.00 95.67           O1-
ATOM    729  H   ASP A 158      -7.889   6.875  -4.455  1.00 95.67           H  
ATOM    730  HA  ASP A 158      -7.207   6.870  -7.310  1.00 95.67           H  
ATOM    731  HB3 ASP A 158      -9.674   7.006  -7.575  1.00 95.67           H  
ATOM    732  HB2 ASP A 158      -9.987   6.968  -5.915  1.00 95.67           H  
ATOM    733  N   LEU A 159      -6.829   9.296  -7.168  1.00 94.99           N  
ATOM    734  CA  LEU A 159      -6.514  10.670  -7.040  1.00 94.99           C  
ATOM    735  C   LEU A 159      -7.607  11.504  -7.660  1.00 94.99           C  
ATOM    736  O   LEU A 159      -7.900  12.586  -7.074  1.00 94.99           O  
ATOM    737  CB  LEU A 159      -5.189  10.883  -7.834  1.00 94.99           C  
ATOM    738  CG  LEU A 159      -3.814  10.409  -7.301  1.00 94.99           C  
ATOM    739  CD1 LEU A 159      -3.607   8.848  -7.328  1.00 94.99           C  
ATOM    740  CD2 LEU A 159      -2.597  11.086  -7.963  1.00 94.99           C  
ATOM    741  H   LEU A 159      -6.438   8.685  -7.872  1.00 94.99           H  
ATOM    742  HA  LEU A 159      -6.477  10.925  -5.981  1.00 94.99           H  
ATOM    743  HB3 LEU A 159      -5.020  11.940  -8.040  1.00 94.99           H  
ATOM    744  HB2 LEU A 159      -5.262  10.384  -8.801  1.00 94.99           H  
ATOM    745  HG  LEU A 159      -3.848  10.712  -6.254  1.00 94.99           H  
ATOM    746 HD11 LEU A 159      -4.506   8.258  -7.508  1.00 94.99           H  
ATOM    747 HD12 LEU A 159      -2.993   8.515  -8.165  1.00 94.99           H  
ATOM    748 HD13 LEU A 159      -3.205   8.399  -6.420  1.00 94.99           H  
ATOM    749 HD21 LEU A 159      -3.092  11.741  -8.680  1.00 94.99           H  
ATOM    750 HD22 LEU A 159      -2.053  11.791  -7.332  1.00 94.99           H  
ATOM    751 HD23 LEU A 159      -1.900  10.426  -8.479  1.00 94.99           H  
ATOM    752  N   ASN A 160      -8.230  11.030  -8.715  1.00 92.78           N  
ATOM    753  CA  ASN A 160      -9.236  11.823  -9.450  1.00 92.78           C  
ATOM    754  C   ASN A 160     -10.518  11.917  -8.634  1.00 92.78           C  
ATOM    755  O   ASN A 160     -11.295  12.790  -8.919  1.00 92.78           O  
ATOM    756  CB  ASN A 160      -9.365  11.223 -10.872  1.00 92.78           C  
ATOM    757  CG  ASN A 160      -8.239  11.286 -11.822  1.00 92.78           C  
ATOM    758  ND2 ASN A 160      -8.417  10.846 -13.062  1.00 92.78           N  
ATOM    759  OD1 ASN A 160      -7.122  11.660 -11.430  1.00 92.78           O  
ATOM    760  H   ASN A 160      -8.061  10.082  -9.022  1.00 92.78           H  
ATOM    761  HA  ASN A 160      -8.881  12.844  -9.590  1.00 92.78           H  
ATOM    762  HB3 ASN A 160     -10.198  11.751 -11.336  1.00 92.78           H  
ATOM    763  HB2 ASN A 160      -9.733  10.200 -10.792  1.00 92.78           H  
ATOM    764 HD22 ASN A 160      -7.650  10.871 -13.719  1.00 92.78           H  
ATOM    765 HD21 ASN A 160      -9.282  10.463 -13.417  1.00 92.78           H  
ATOM    766  N   LEU A 161     -10.702  11.025  -7.673  1.00 93.24           N  
ATOM    767  CA  LEU A 161     -11.974  11.017  -6.921  1.00 93.24           C  
ATOM    768  C   LEU A 161     -11.781  11.641  -5.520  1.00 93.24           C  
ATOM    769  O   LEU A 161     -12.761  11.880  -4.841  1.00 93.24           O  
ATOM    770  CB  LEU A 161     -12.346   9.518  -6.722  1.00 93.24           C  
ATOM    771  CG  LEU A 161     -12.371   8.612  -7.912  1.00 93.24           C  
ATOM    772  CD1 LEU A 161     -13.082   7.237  -7.637  1.00 93.24           C  
ATOM    773  CD2 LEU A 161     -13.057   9.243  -9.150  1.00 93.24           C  
ATOM    774  H   LEU A 161      -9.993  10.314  -7.563  1.00 93.24           H  
ATOM    775  HA  LEU A 161     -12.837  11.523  -7.354  1.00 93.24           H  
ATOM    776  HB3 LEU A 161     -13.328   9.394  -6.266  1.00 93.24           H  
ATOM    777  HB2 LEU A 161     -11.577   9.165  -6.035  1.00 93.24           H  
ATOM    778  HG  LEU A 161     -11.341   8.402  -8.199  1.00 93.24           H  
ATOM    779 HD11 LEU A 161     -13.135   6.932  -6.592  1.00 93.24           H  
ATOM    780 HD12 LEU A 161     -14.099   7.248  -8.030  1.00 93.24           H  
ATOM    781 HD13 LEU A 161     -12.552   6.405  -8.100  1.00 93.24           H  
ATOM    782 HD21 LEU A 161     -13.690   8.559  -9.715  1.00 93.24           H  
ATOM    783 HD22 LEU A 161     -13.700  10.063  -8.829  1.00 93.24           H  
ATOM    784 HD23 LEU A 161     -12.255   9.583  -9.805  1.00 93.24           H  
ATOM    785  N   ASP A 162     -10.551  11.801  -5.053  1.00 95.36           N  
ATOM    786  CA  ASP A 162     -10.262  12.193  -3.677  1.00 95.36           C  
ATOM    787  C   ASP A 162     -10.618  11.081  -2.679  1.00 95.36           C  
ATOM    788  O   ASP A 162     -10.929  11.286  -1.551  1.00 95.36           O  
ATOM    789  CB  ASP A 162     -10.758  13.611  -3.204  1.00 95.36           C  
ATOM    790  CG  ASP A 162      -9.988  14.822  -3.699  1.00 95.36           C  
ATOM    791  OD1 ASP A 162     -10.415  15.943  -3.287  1.00 95.36           O  
ATOM    792  OD2 ASP A 162      -8.895  14.787  -4.255  1.00 95.36           O1-
ATOM    793  H   ASP A 162      -9.769  11.541  -5.637  1.00 95.36           H  
ATOM    794  HA  ASP A 162      -9.187  12.188  -3.499  1.00 95.36           H  
ATOM    795  HB3 ASP A 162     -10.796  13.789  -2.128  1.00 95.36           H  
ATOM    796  HB2 ASP A 162     -11.721  13.794  -3.679  1.00 95.36           H  
ATOM    797  N   LYS A 163     -10.521   9.803  -3.176  1.00 96.43           N  
ATOM    798  CA  LYS A 163     -10.836   8.712  -2.405  1.00 96.43           C  
ATOM    799  C   LYS A 163      -9.630   7.802  -2.139  1.00 96.43           C  
ATOM    800  O   LYS A 163      -8.987   7.383  -3.066  1.00 96.43           O  
ATOM    801  CB  LYS A 163     -12.098   8.017  -2.995  1.00 96.43           C  
ATOM    802  CG  LYS A 163     -13.378   8.827  -3.101  1.00 96.43           C  
ATOM    803  CD  LYS A 163     -14.487   7.898  -3.578  1.00 96.43           C  
ATOM    804  CE  LYS A 163     -15.862   8.634  -3.978  1.00 96.43           C  
ATOM    805  NZ  LYS A 163     -16.696   8.955  -2.787  1.00 96.43           N1+
ATOM    806  H   LYS A 163     -10.219   9.763  -4.140  1.00 96.43           H  
ATOM    807  HA  LYS A 163     -11.198   9.065  -1.439  1.00 96.43           H  
ATOM    808  HB3 LYS A 163     -12.235   7.149  -2.349  1.00 96.43           H  
ATOM    809  HB2 LYS A 163     -11.894   7.561  -3.964  1.00 96.43           H  
ATOM    810  HG3 LYS A 163     -13.237   9.704  -3.734  1.00 96.43           H  
ATOM    811  HG2 LYS A 163     -13.562   9.176  -2.084  1.00 96.43           H  
ATOM    812  HD3 LYS A 163     -14.752   7.054  -2.941  1.00 96.43           H  
ATOM    813  HD2 LYS A 163     -14.149   7.387  -4.481  1.00 96.43           H  
ATOM    814  HE3 LYS A 163     -16.353   8.095  -4.789  1.00 96.43           H  
ATOM    815  HE2 LYS A 163     -15.654   9.531  -4.563  1.00 96.43           H  
ATOM    816  HZ1 LYS A 163     -16.694   8.064  -2.312  1.00 96.43           H  
ATOM    817  HZ2 LYS A 163     -16.263   9.632  -2.174  1.00 96.43           H  
ATOM    818  HZ3 LYS A 163     -17.599   9.278  -3.102  1.00 96.43           H  
ATOM    819  N   CYS A 164      -9.291   7.680  -0.868  1.00 97.46           N  
ATOM    820  CA  CYS A 164      -8.234   6.768  -0.312  1.00 97.46           C  
ATOM    821  C   CYS A 164      -8.928   5.631   0.273  1.00 97.46           C  
ATOM    822  O   CYS A 164      -9.940   5.806   0.925  1.00 97.46           O  
ATOM    823  CB  CYS A 164      -7.396   7.556   0.664  1.00 97.46           C  
ATOM    824  SG  CYS A 164      -6.468   6.771   2.043  1.00 97.46           S  
ATOM    825  H   CYS A 164     -10.042   7.922  -0.238  1.00 97.46           H  
ATOM    826  HA  CYS A 164      -7.644   6.444  -1.170  1.00 97.46           H  
ATOM    827  HB3 CYS A 164      -7.985   8.378   1.071  1.00 97.46           H  
ATOM    828  HB2 CYS A 164      -6.687   8.031  -0.014  1.00 97.46           H  
ATOM    829  N   TYR A 165      -8.433   4.399   0.076  1.00 97.37           N  
ATOM    830  CA  TYR A 165      -9.072   3.207   0.606  1.00 97.37           C  
ATOM    831  C   TYR A 165      -7.879   2.376   1.281  1.00 97.37           C  
ATOM    832  O   TYR A 165      -6.919   2.098   0.619  1.00 97.37           O  
ATOM    833  CB  TYR A 165      -9.679   2.318  -0.498  1.00 97.37           C  
ATOM    834  CG  TYR A 165     -10.748   3.024  -1.411  1.00 97.37           C  
ATOM    835  CD1 TYR A 165     -12.113   2.916  -1.091  1.00 97.37           C  
ATOM    836  CD2 TYR A 165     -10.365   3.791  -2.540  1.00 97.37           C  
ATOM    837  CE1 TYR A 165     -13.032   3.574  -1.930  1.00 97.37           C  
ATOM    838  CE2 TYR A 165     -11.270   4.585  -3.300  1.00 97.37           C  
ATOM    839  OH  TYR A 165     -13.510   4.920  -3.805  1.00 97.37           O  
ATOM    840  CZ  TYR A 165     -12.614   4.335  -2.988  1.00 97.37           C  
ATOM    841  H   TYR A 165      -7.624   4.226  -0.503  1.00 97.37           H  
ATOM    842  HA  TYR A 165      -9.716   3.388   1.466  1.00 97.37           H  
ATOM    843  HB3 TYR A 165     -10.145   1.462  -0.010  1.00 97.37           H  
ATOM    844  HB2 TYR A 165      -8.965   1.819  -1.152  1.00 97.37           H  
ATOM    845  HD1 TYR A 165     -12.486   2.431  -0.200  1.00 97.37           H  
ATOM    846  HD2 TYR A 165      -9.330   3.995  -2.773  1.00 97.37           H  
ATOM    847  HE1 TYR A 165     -14.053   3.415  -1.618  1.00 97.37           H  
ATOM    848  HE2 TYR A 165     -10.981   5.185  -4.150  1.00 97.37           H  
ATOM    849  HH  TYR A 165     -14.409   4.739  -3.521  1.00 97.37           H  
ATOM    850  N   VAL A 166      -8.007   2.097   2.591  1.00 97.66           N  
ATOM    851  CA  VAL A 166      -7.142   1.310   3.483  1.00 97.66           C  
ATOM    852  C   VAL A 166      -7.674  -0.144   3.614  1.00 97.66           C  
ATOM    853  O   VAL A 166      -8.880  -0.376   3.688  1.00 97.66           O  
ATOM    854  CB  VAL A 166      -7.235   1.889   4.928  1.00 97.66           C  
ATOM    855  CG1 VAL A 166      -6.263   1.120   5.990  1.00 97.66           C  
ATOM    856  CG2 VAL A 166      -6.860   3.446   4.848  1.00 97.66           C  
ATOM    857  H   VAL A 166      -8.856   2.439   3.017  1.00 97.66           H  
ATOM    858  HA  VAL A 166      -6.133   1.323   3.072  1.00 97.66           H  
ATOM    859  HB  VAL A 166      -8.293   1.910   5.189  1.00 97.66           H  
ATOM    860 HG11 VAL A 166      -5.260   1.031   5.573  1.00 97.66           H  
ATOM    861 HG12 VAL A 166      -6.210   1.549   6.991  1.00 97.66           H  
ATOM    862 HG13 VAL A 166      -6.481   0.063   6.146  1.00 97.66           H  
ATOM    863 HG21 VAL A 166      -7.750   3.918   4.432  1.00 97.66           H  
ATOM    864 HG22 VAL A 166      -6.577   3.723   5.864  1.00 97.66           H  
ATOM    865 HG23 VAL A 166      -6.048   3.683   4.161  1.00 97.66           H  
ATOM    866  N   ILE A 167      -6.716  -1.057   3.588  1.00 96.55           N  
ATOM    867  CA  ILE A 167      -6.957  -2.477   3.579  1.00 96.55           C  
ATOM    868  C   ILE A 167      -5.717  -3.163   4.142  1.00 96.55           C  
ATOM    869  O   ILE A 167      -4.602  -2.674   3.881  1.00 96.55           O  
ATOM    870  CB  ILE A 167      -7.350  -2.930   2.122  1.00 96.55           C  
ATOM    871  CG1 ILE A 167      -7.885  -4.445   2.197  1.00 96.55           C  
ATOM    872  CG2 ILE A 167      -6.203  -2.651   1.090  1.00 96.55           C  
ATOM    873  CD1 ILE A 167      -8.515  -4.916   0.991  1.00 96.55           C  
ATOM    874  H   ILE A 167      -5.761  -0.742   3.488  1.00 96.55           H  
ATOM    875  HA  ILE A 167      -7.818  -2.564   4.241  1.00 96.55           H  
ATOM    876  HB  ILE A 167      -8.235  -2.408   1.761  1.00 96.55           H  
ATOM    877 HG13 ILE A 167      -8.709  -4.492   2.909  1.00 96.55           H  
ATOM    878 HG12 ILE A 167      -7.167  -5.202   2.513  1.00 96.55           H  
ATOM    879 HG21 ILE A 167      -6.594  -2.496   0.084  1.00 96.55           H  
ATOM    880 HG22 ILE A 167      -5.608  -1.785   1.382  1.00 96.55           H  
ATOM    881 HG23 ILE A 167      -5.470  -3.441   0.931  1.00 96.55           H  
ATOM    882 HD11 ILE A 167      -7.760  -5.203   0.259  1.00 96.55           H  
ATOM    883 HD12 ILE A 167      -8.979  -5.901   1.041  1.00 96.55           H  
ATOM    884 HD13 ILE A 167      -9.237  -4.232   0.545  1.00 96.55           H  
ATOM    885  N   PRO A 168      -5.834  -4.184   5.015  1.00 96.12           N  
ATOM    886  CA  PRO A 168      -4.652  -4.840   5.625  1.00 96.12           C  
ATOM    887  C   PRO A 168      -3.639  -5.451   4.587  1.00 96.12           C  
ATOM    888  O   PRO A 168      -4.041  -5.716   3.494  1.00 96.12           O  
ATOM    889  CB  PRO A 168      -5.275  -6.017   6.484  1.00 96.12           C  
ATOM    890  CG  PRO A 168      -6.688  -5.476   6.735  1.00 96.12           C  
ATOM    891  CD  PRO A 168      -7.042  -4.859   5.408  1.00 96.12           C  
ATOM    892  HA  PRO A 168      -4.235  -4.098   6.307  1.00 96.12           H  
ATOM    893  HB3 PRO A 168      -4.738  -6.192   7.416  1.00 96.12           H  
ATOM    894  HB2 PRO A 168      -5.282  -6.937   5.898  1.00 96.12           H  
ATOM    895  HG3 PRO A 168      -6.611  -4.677   7.474  1.00 96.12           H  
ATOM    896  HG2 PRO A 168      -7.398  -6.201   7.133  1.00 96.12           H  
ATOM    897  HD2 PRO A 168      -7.286  -5.595   4.641  1.00 96.12           H  
ATOM    898  HD3 PRO A 168      -7.977  -4.322   5.562  1.00 96.12           H  
ATOM    899  N   LEU A 169      -2.365  -5.595   4.979  1.00 94.72           N  
ATOM    900  CA  LEU A 169      -1.396  -6.256   4.209  1.00 94.72           C  
ATOM    901  C   LEU A 169      -1.203  -7.622   4.868  1.00 94.72           C  
ATOM    902  O   LEU A 169      -0.941  -7.571   6.086  1.00 94.72           O  
ATOM    903  CB  LEU A 169      -0.118  -5.434   4.305  1.00 94.72           C  
ATOM    904  CG  LEU A 169       1.081  -6.013   3.467  1.00 94.72           C  
ATOM    905  CD1 LEU A 169       0.635  -6.347   2.019  1.00 94.72           C  
ATOM    906  CD2 LEU A 169       2.245  -4.939   3.433  1.00 94.72           C  
ATOM    907  H   LEU A 169      -2.141  -5.475   5.957  1.00 94.72           H  
ATOM    908  HA  LEU A 169      -1.673  -6.358   3.159  1.00 94.72           H  
ATOM    909  HB3 LEU A 169       0.246  -5.258   5.318  1.00 94.72           H  
ATOM    910  HB2 LEU A 169      -0.311  -4.486   3.803  1.00 94.72           H  
ATOM    911  HG  LEU A 169       1.435  -6.922   3.952  1.00 94.72           H  
ATOM    912 HD11 LEU A 169      -0.035  -5.545   1.710  1.00 94.72           H  
ATOM    913 HD12 LEU A 169       1.461  -6.402   1.310  1.00 94.72           H  
ATOM    914 HD13 LEU A 169       0.265  -7.370   1.938  1.00 94.72           H  
ATOM    915 HD21 LEU A 169       1.941  -3.939   3.742  1.00 94.72           H  
ATOM    916 HD22 LEU A 169       3.008  -5.272   4.137  1.00 94.72           H  
ATOM    917 HD23 LEU A 169       2.682  -4.878   2.437  1.00 94.72           H  
ATOM    918  N   ASN A 170      -1.246  -8.693   4.070  1.00 91.62           N  
ATOM    919  CA  ASN A 170      -0.788  -9.985   4.376  1.00 91.62           C  
ATOM    920  C   ASN A 170       0.783 -10.024   4.104  1.00 91.62           C  
ATOM    921  O   ASN A 170       1.220 -10.294   2.999  1.00 91.62           O  
ATOM    922  CB  ASN A 170      -1.548 -11.110   3.719  1.00 91.62           C  
ATOM    923  CG  ASN A 170      -3.013 -11.302   4.192  1.00 91.62           C  
ATOM    924  ND2 ASN A 170      -3.969 -10.654   3.499  1.00 91.62           N  
ATOM    925  OD1 ASN A 170      -3.306 -11.978   5.180  1.00 91.62           O  
ATOM    926  H   ASN A 170      -1.503  -8.602   3.098  1.00 91.62           H  
ATOM    927  HA  ASN A 170      -0.989 -10.212   5.423  1.00 91.62           H  
ATOM    928  HB3 ASN A 170      -1.132 -12.113   3.813  1.00 91.62           H  
ATOM    929  HB2 ASN A 170      -1.519 -10.958   2.640  1.00 91.62           H  
ATOM    930 HD22 ASN A 170      -4.928 -10.760   3.798  1.00 91.62           H  
ATOM    931 HD21 ASN A 170      -3.762 -10.104   2.677  1.00 91.62           H  
ATOM    932  N   THR A 171       1.476  -9.773   5.139  1.00 90.49           N  
ATOM    933  CA  THR A 171       2.939  -9.626   5.151  1.00 90.49           C  
ATOM    934  C   THR A 171       3.668 -10.955   4.972  1.00 90.49           C  
ATOM    935  O   THR A 171       4.909 -10.922   5.056  1.00 90.49           O  
ATOM    936  CB  THR A 171       3.429  -8.948   6.486  1.00 90.49           C  
ATOM    937  CG2 THR A 171       3.095  -7.468   6.552  1.00 90.49           C  
ATOM    938  OG1 THR A 171       3.172  -9.786   7.584  1.00 90.49           O  
ATOM    939  H   THR A 171       0.924  -9.553   5.956  1.00 90.49           H  
ATOM    940  HA  THR A 171       3.180  -8.987   4.301  1.00 90.49           H  
ATOM    941  HB  THR A 171       4.510  -8.808   6.461  1.00 90.49           H  
ATOM    942 HG21 THR A 171       3.639  -6.931   7.331  1.00 90.49           H  
ATOM    943 HG22 THR A 171       3.469  -6.976   5.654  1.00 90.49           H  
ATOM    944 HG23 THR A 171       2.032  -7.282   6.705  1.00 90.49           H  
ATOM    945  HG1 THR A 171       2.242  -9.698   7.805  1.00 90.49           H  
ATOM    946  N   SER A 172       2.931 -12.037   4.762  1.00 87.38           N  
ATOM    947  CA  SER A 172       3.435 -13.355   4.335  1.00 87.38           C  
ATOM    948  C   SER A 172       3.483 -13.418   2.742  1.00 87.38           C  
ATOM    949  O   SER A 172       4.047 -14.368   2.211  1.00 87.38           O  
ATOM    950  CB  SER A 172       2.410 -14.341   4.943  1.00 87.38           C  
ATOM    951  OG  SER A 172       1.028 -14.093   4.756  1.00 87.38           O  
ATOM    952  H   SER A 172       1.941 -12.032   4.959  1.00 87.38           H  
ATOM    953  HA  SER A 172       4.411 -13.470   4.806  1.00 87.38           H  
ATOM    954  HB3 SER A 172       2.604 -14.303   6.016  1.00 87.38           H  
ATOM    955  HB2 SER A 172       2.676 -15.344   4.608  1.00 87.38           H  
ATOM    956  HG  SER A 172       0.555 -14.928   4.788  1.00 87.38           H  
ATOM    957  N   ILE A 173       2.830 -12.473   2.033  1.00 85.50           N  
ATOM    958  CA  ILE A 173       2.829 -12.277   0.570  1.00 85.50           C  
ATOM    959  C   ILE A 173       3.917 -11.314   0.124  1.00 85.50           C  
ATOM    960  O   ILE A 173       4.810 -11.697  -0.659  1.00 85.50           O  
ATOM    961  CB  ILE A 173       1.470 -11.711   0.118  1.00 85.50           C  
ATOM    962  CG1 ILE A 173       0.258 -12.443   0.739  1.00 85.50           C  
ATOM    963  CG2 ILE A 173       1.404 -11.789  -1.436  1.00 85.50           C  
ATOM    964  CD1 ILE A 173       0.053 -13.968   0.463  1.00 85.50           C  
ATOM    965  H   ILE A 173       2.414 -11.733   2.581  1.00 85.50           H  
ATOM    966  HA  ILE A 173       3.045 -13.253   0.134  1.00 85.50           H  
ATOM    967  HB  ILE A 173       1.280 -10.662   0.345  1.00 85.50           H  
ATOM    968 HG13 ILE A 173      -0.587 -11.836   0.416  1.00 85.50           H  
ATOM    969 HG12 ILE A 173       0.405 -12.423   1.819  1.00 85.50           H  
ATOM    970 HG21 ILE A 173       0.476 -11.442  -1.890  1.00 85.50           H  
ATOM    971 HG22 ILE A 173       2.228 -11.293  -1.949  1.00 85.50           H  
ATOM    972 HG23 ILE A 173       1.383 -12.842  -1.717  1.00 85.50           H  
ATOM    973 HD11 ILE A 173      -0.420 -14.512   1.280  1.00 85.50           H  
ATOM    974 HD12 ILE A 173      -0.500 -14.223  -0.443  1.00 85.50           H  
ATOM    975 HD13 ILE A 173       1.065 -14.354   0.349  1.00 85.50           H  
ATOM    976  N   VAL A 174       3.902 -10.031   0.622  1.00 91.10           N  
ATOM    977  CA  VAL A 174       4.806  -8.967   0.296  1.00 91.10           C  
ATOM    978  C   VAL A 174       5.726  -8.801   1.590  1.00 91.10           C  
ATOM    979  O   VAL A 174       5.171  -8.467   2.651  1.00 91.10           O  
ATOM    980  CB  VAL A 174       4.029  -7.648  -0.048  1.00 91.10           C  
ATOM    981  CG1 VAL A 174       4.969  -6.386  -0.100  1.00 91.10           C  
ATOM    982  CG2 VAL A 174       3.292  -7.863  -1.428  1.00 91.10           C  
ATOM    983  H   VAL A 174       3.293  -9.901   1.418  1.00 91.10           H  
ATOM    984  HA  VAL A 174       5.395  -9.316  -0.553  1.00 91.10           H  
ATOM    985  HB  VAL A 174       3.315  -7.377   0.729  1.00 91.10           H  
ATOM    986 HG11 VAL A 174       4.387  -5.480  -0.268  1.00 91.10           H  
ATOM    987 HG12 VAL A 174       5.657  -6.273   0.739  1.00 91.10           H  
ATOM    988 HG13 VAL A 174       5.707  -6.466  -0.898  1.00 91.10           H  
ATOM    989 HG21 VAL A 174       2.595  -8.700  -1.373  1.00 91.10           H  
ATOM    990 HG22 VAL A 174       2.695  -6.972  -1.620  1.00 91.10           H  
ATOM    991 HG23 VAL A 174       4.014  -8.030  -2.227  1.00 91.10           H  
ATOM    992  N   MET A 175       7.013  -9.191   1.449  1.00 91.56           N  
ATOM    993  CA  MET A 175       7.959  -9.316   2.592  1.00 91.56           C  
ATOM    994  C   MET A 175       8.456  -7.923   3.114  1.00 91.56           C  
ATOM    995  O   MET A 175       9.099  -7.157   2.367  1.00 91.56           O  
ATOM    996  CB  MET A 175       9.171 -10.144   2.075  1.00 91.56           C  
ATOM    997  CG  MET A 175       8.727 -11.565   1.685  1.00 91.56           C  
ATOM    998  SD  MET A 175       8.188 -11.988  -0.052  1.00 91.56           S  
ATOM    999  CE  MET A 175       9.589 -11.646  -1.138  1.00 91.56           C  
ATOM   1000  H   MET A 175       7.329  -9.326   0.499  1.00 91.56           H  
ATOM   1001  HA  MET A 175       7.461  -9.917   3.352  1.00 91.56           H  
ATOM   1002  HB3 MET A 175      10.035 -10.196   2.738  1.00 91.56           H  
ATOM   1003  HB2 MET A 175       9.627  -9.580   1.262  1.00 91.56           H  
ATOM   1004  HG3 MET A 175       7.952 -11.828   2.405  1.00 91.56           H  
ATOM   1005  HG2 MET A 175       9.646 -12.046   2.020  1.00 91.56           H  
ATOM   1006  HE1 MET A 175       9.314 -11.761  -2.187  1.00 91.56           H  
ATOM   1007  HE2 MET A 175       9.945 -10.625  -0.996  1.00 91.56           H  
ATOM   1008  HE3 MET A 175      10.423 -12.277  -0.834  1.00 91.56           H  
ATOM   1009  N   PRO A 176       8.230  -7.595   4.420  1.00 93.86           N  
ATOM   1010  CA  PRO A 176       8.694  -6.388   5.086  1.00 93.86           C  
ATOM   1011  C   PRO A 176      10.186  -6.238   5.025  1.00 93.86           C  
ATOM   1012  O   PRO A 176      10.887  -7.257   4.983  1.00 93.86           O  
ATOM   1013  CB  PRO A 176       8.291  -6.595   6.564  1.00 93.86           C  
ATOM   1014  CG  PRO A 176       7.070  -7.445   6.521  1.00 93.86           C  
ATOM   1015  CD  PRO A 176       7.318  -8.306   5.306  1.00 93.86           C  
ATOM   1016  HA  PRO A 176       8.148  -5.515   4.729  1.00 93.86           H  
ATOM   1017  HB3 PRO A 176       8.345  -5.718   7.210  1.00 93.86           H  
ATOM   1018  HB2 PRO A 176       8.967  -7.295   7.054  1.00 93.86           H  
ATOM   1019  HG3 PRO A 176       6.149  -6.875   6.397  1.00 93.86           H  
ATOM   1020  HG2 PRO A 176       6.911  -7.957   7.470  1.00 93.86           H  
ATOM   1021  HD2 PRO A 176       7.862  -9.232   5.490  1.00 93.86           H  
ATOM   1022  HD3 PRO A 176       6.343  -8.585   4.905  1.00 93.86           H  
ATOM   1023  N   PRO A 177      10.722  -5.004   4.954  1.00 92.19           N  
ATOM   1024  CA  PRO A 177      12.122  -4.806   4.374  1.00 92.19           C  
ATOM   1025  C   PRO A 177      13.269  -5.339   5.252  1.00 92.19           C  
ATOM   1026  O   PRO A 177      14.247  -5.838   4.758  1.00 92.19           O  
ATOM   1027  CB  PRO A 177      12.212  -3.268   4.194  1.00 92.19           C  
ATOM   1028  CG  PRO A 177      11.057  -2.635   4.888  1.00 92.19           C  
ATOM   1029  CD  PRO A 177       9.981  -3.682   5.067  1.00 92.19           C  
ATOM   1030  HA  PRO A 177      12.322  -5.379   3.468  1.00 92.19           H  
ATOM   1031  HB3 PRO A 177      12.182  -3.090   3.119  1.00 92.19           H  
ATOM   1032  HB2 PRO A 177      13.137  -2.934   4.664  1.00 92.19           H  
ATOM   1033  HG3 PRO A 177      10.798  -1.674   4.441  1.00 92.19           H  
ATOM   1034  HG2 PRO A 177      11.473  -2.321   5.846  1.00 92.19           H  
ATOM   1035  HD2 PRO A 177       9.481  -3.604   6.032  1.00 92.19           H  
ATOM   1036  HD3 PRO A 177       9.226  -3.661   4.280  1.00 92.19           H  
ATOM   1037  N   ARG A 178      13.150  -5.136   6.544  1.00 91.04           N  
ATOM   1038  CA  ARG A 178      14.040  -5.576   7.535  1.00 91.04           C  
ATOM   1039  C   ARG A 178      13.913  -7.137   7.556  1.00 91.04           C  
ATOM   1040  O   ARG A 178      14.957  -7.799   7.464  1.00 91.04           O  
ATOM   1041  CB  ARG A 178      13.783  -4.918   8.860  1.00 91.04           C  
ATOM   1042  CG  ARG A 178      13.607  -3.383   8.807  1.00 91.04           C  
ATOM   1043  CD  ARG A 178      13.648  -2.606  10.184  1.00 91.04           C  
ATOM   1044  NE  ARG A 178      14.973  -2.629  10.742  1.00 91.04           N  
ATOM   1045  NH1 ARG A 178      14.511  -1.476  12.789  1.00 91.04           N  
ATOM   1046  NH2 ARG A 178      16.682  -2.094  12.114  1.00 91.04           N1+
ATOM   1047  CZ  ARG A 178      15.366  -2.037  11.893  1.00 91.04           C  
ATOM   1048  H   ARG A 178      12.253  -4.841   6.902  1.00 91.04           H  
ATOM   1049  HA  ARG A 178      15.047  -5.295   7.227  1.00 91.04           H  
ATOM   1050  HB3 ARG A 178      14.499  -5.302   9.587  1.00 91.04           H  
ATOM   1051  HB2 ARG A 178      12.817  -5.228   9.258  1.00 91.04           H  
ATOM   1052  HG3 ARG A 178      12.785  -3.095   8.152  1.00 91.04           H  
ATOM   1053  HG2 ARG A 178      14.509  -2.994   8.335  1.00 91.04           H  
ATOM   1054  HD3 ARG A 178      13.287  -3.142  11.062  1.00 91.04           H  
ATOM   1055  HD2 ARG A 178      13.165  -1.629  10.150  1.00 91.04           H  
ATOM   1056  HE  ARG A 178      15.728  -3.029  10.204  1.00 91.04           H  
ATOM   1057 HH12 ARG A 178      14.851  -0.984  13.603  1.00 91.04           H  
ATOM   1058 HH11 ARG A 178      13.521  -1.399  12.604  1.00 91.04           H  
ATOM   1059 HH22 ARG A 178      17.048  -1.654  12.948  1.00 91.04           H  
ATOM   1060 HH21 ARG A 178      17.316  -2.515  11.450  1.00 91.04           H  
ATOM   1061  N   ASN A 179      12.667  -7.582   7.577  1.00 91.08           N  
ATOM   1062  CA  ASN A 179      12.233  -9.000   7.657  1.00 91.08           C  
ATOM   1063  C   ASN A 179      12.726  -9.848   6.429  1.00 91.08           C  
ATOM   1064  O   ASN A 179      13.053 -11.044   6.688  1.00 91.08           O  
ATOM   1065  CB  ASN A 179      10.677  -9.197   7.743  1.00 91.08           C  
ATOM   1066  CG  ASN A 179      10.111  -8.728   9.108  1.00 91.08           C  
ATOM   1067  ND2 ASN A 179       9.142  -9.488   9.543  1.00 91.08           N  
ATOM   1068  OD1 ASN A 179      10.619  -7.714   9.681  1.00 91.08           O  
ATOM   1069  H   ASN A 179      11.949  -6.895   7.752  1.00 91.08           H  
ATOM   1070  HA  ASN A 179      12.714  -9.429   8.536  1.00 91.08           H  
ATOM   1071  HB3 ASN A 179      10.495 -10.272   7.740  1.00 91.08           H  
ATOM   1072  HB2 ASN A 179      10.124  -8.831   6.878  1.00 91.08           H  
ATOM   1073 HD22 ASN A 179       8.790  -9.322  10.475  1.00 91.08           H  
ATOM   1074 HD21 ASN A 179       8.768 -10.257   9.004  1.00 91.08           H  
ATOM   1075  N   LEU A 180      12.779  -9.247   5.224  1.00 90.33           N  
ATOM   1076  CA  LEU A 180      13.284  -9.959   4.023  1.00 90.33           C  
ATOM   1077  C   LEU A 180      14.745 -10.402   4.124  1.00 90.33           C  
ATOM   1078  O   LEU A 180      15.079 -11.522   3.701  1.00 90.33           O  
ATOM   1079  CB  LEU A 180      13.121  -8.938   2.819  1.00 90.33           C  
ATOM   1080  CG  LEU A 180      13.410  -9.443   1.406  1.00 90.33           C  
ATOM   1081  CD1 LEU A 180      12.762 -10.844   1.159  1.00 90.33           C  
ATOM   1082  CD2 LEU A 180      13.066  -8.482   0.265  1.00 90.33           C  
ATOM   1083  H   LEU A 180      12.437  -8.298   5.170  1.00 90.33           H  
ATOM   1084  HA  LEU A 180      12.587 -10.779   3.850  1.00 90.33           H  
ATOM   1085  HB3 LEU A 180      13.777  -8.101   3.060  1.00 90.33           H  
ATOM   1086  HB2 LEU A 180      12.079  -8.650   2.959  1.00 90.33           H  
ATOM   1087  HG  LEU A 180      14.497  -9.522   1.420  1.00 90.33           H  
ATOM   1088 HD11 LEU A 180      11.868 -11.040   1.750  1.00 90.33           H  
ATOM   1089 HD12 LEU A 180      12.423 -10.964   0.130  1.00 90.33           H  
ATOM   1090 HD13 LEU A 180      13.358 -11.755   1.208  1.00 90.33           H  
ATOM   1091 HD21 LEU A 180      12.240  -8.863  -0.335  1.00 90.33           H  
ATOM   1092 HD22 LEU A 180      12.625  -7.532   0.569  1.00 90.33           H  
ATOM   1093 HD23 LEU A 180      13.949  -8.193  -0.305  1.00 90.33           H  
ATOM   1094  N   LEU A 181      15.581  -9.575   4.717  1.00 89.60           N  
ATOM   1095  CA  LEU A 181      17.009  -9.934   4.900  1.00 89.60           C  
ATOM   1096  C   LEU A 181      17.207 -11.017   5.976  1.00 89.60           C  
ATOM   1097  O   LEU A 181      18.211 -11.742   5.933  1.00 89.60           O  
ATOM   1098  CB  LEU A 181      17.786  -8.643   5.257  1.00 89.60           C  
ATOM   1099  CG  LEU A 181      17.847  -7.591   4.185  1.00 89.60           C  
ATOM   1100  CD1 LEU A 181      18.357  -6.235   4.765  1.00 89.60           C  
ATOM   1101  CD2 LEU A 181      18.627  -8.059   2.988  1.00 89.60           C  
ATOM   1102  H   LEU A 181      15.336  -8.630   4.979  1.00 89.60           H  
ATOM   1103  HA  LEU A 181      17.407 -10.380   3.988  1.00 89.60           H  
ATOM   1104  HB3 LEU A 181      18.830  -8.828   5.510  1.00 89.60           H  
ATOM   1105  HB2 LEU A 181      17.365  -8.244   6.180  1.00 89.60           H  
ATOM   1106  HG  LEU A 181      16.822  -7.426   3.853  1.00 89.60           H  
ATOM   1107 HD11 LEU A 181      17.903  -5.354   4.311  1.00 89.60           H  
ATOM   1108 HD12 LEU A 181      18.132  -6.235   5.832  1.00 89.60           H  
ATOM   1109 HD13 LEU A 181      19.435  -6.093   4.697  1.00 89.60           H  
ATOM   1110 HD21 LEU A 181      19.453  -7.455   2.612  1.00 89.60           H  
ATOM   1111 HD22 LEU A 181      19.109  -9.021   3.159  1.00 89.60           H  
ATOM   1112 HD23 LEU A 181      18.008  -8.146   2.094  1.00 89.60           H  
ATOM   1113  N   GLU A 182      16.231 -11.147   6.933  1.00 89.31           N  
ATOM   1114  CA  GLU A 182      16.276 -12.366   7.776  1.00 89.31           C  
ATOM   1115  C   GLU A 182      15.876 -13.609   6.916  1.00 89.31           C  
ATOM   1116  O   GLU A 182      16.589 -14.595   6.929  1.00 89.31           O  
ATOM   1117  CB  GLU A 182      15.316 -12.181   8.967  1.00 89.31           C  
ATOM   1118  CG  GLU A 182      15.511 -10.853   9.796  1.00 89.31           C  
ATOM   1119  CD  GLU A 182      14.593 -10.770  11.022  1.00 89.31           C  
ATOM   1120  OE1 GLU A 182      13.787 -11.721  11.293  1.00 89.31           O  
ATOM   1121  OE2 GLU A 182      14.663  -9.758  11.714  1.00 89.31           O1-
ATOM   1122  H   GLU A 182      15.495 -10.458   6.987  1.00 89.31           H  
ATOM   1123  HA  GLU A 182      17.328 -12.510   8.020  1.00 89.31           H  
ATOM   1124  HB3 GLU A 182      15.517 -13.040   9.606  1.00 89.31           H  
ATOM   1125  HB2 GLU A 182      14.271 -12.308   8.684  1.00 89.31           H  
ATOM   1126  HG3 GLU A 182      15.417  -9.962   9.176  1.00 89.31           H  
ATOM   1127  HG2 GLU A 182      16.511 -10.908  10.225  1.00 89.31           H  
ATOM   1128  N   LEU A 183      14.784 -13.495   6.194  1.00 87.53           N  
ATOM   1129  CA  LEU A 183      14.266 -14.554   5.269  1.00 87.53           C  
ATOM   1130  C   LEU A 183      15.164 -14.995   4.148  1.00 87.53           C  
ATOM   1131  O   LEU A 183      15.253 -16.207   4.008  1.00 87.53           O  
ATOM   1132  CB  LEU A 183      12.859 -14.148   4.706  1.00 87.53           C  
ATOM   1133  CG  LEU A 183      11.745 -13.866   5.749  1.00 87.53           C  
ATOM   1134  CD1 LEU A 183      10.377 -13.310   5.117  1.00 87.53           C  
ATOM   1135  CD2 LEU A 183      11.601 -15.042   6.755  1.00 87.53           C  
ATOM   1136  H   LEU A 183      14.357 -12.580   6.176  1.00 87.53           H  
ATOM   1137  HA  LEU A 183      14.082 -15.423   5.901  1.00 87.53           H  
ATOM   1138  HB3 LEU A 183      12.378 -14.969   4.173  1.00 87.53           H  
ATOM   1139  HB2 LEU A 183      12.983 -13.339   3.986  1.00 87.53           H  
ATOM   1140  HG  LEU A 183      12.031 -13.079   6.449  1.00 87.53           H  
ATOM   1141 HD11 LEU A 183       9.489 -13.527   5.710  1.00 87.53           H  
ATOM   1142 HD12 LEU A 183      10.508 -12.228   5.094  1.00 87.53           H  
ATOM   1143 HD13 LEU A 183      10.305 -13.766   4.129  1.00 87.53           H  
ATOM   1144 HD21 LEU A 183      12.324 -14.890   7.556  1.00 87.53           H  
ATOM   1145 HD22 LEU A 183      10.598 -15.072   7.181  1.00 87.53           H  
ATOM   1146 HD23 LEU A 183      11.673 -16.074   6.411  1.00 87.53           H  
ATOM   1147  N   LEU A 184      15.916 -14.137   3.464  1.00 86.44           N  
ATOM   1148  CA  LEU A 184      17.062 -14.468   2.659  1.00 86.44           C  
ATOM   1149  C   LEU A 184      18.077 -15.393   3.253  1.00 86.44           C  
ATOM   1150  O   LEU A 184      18.706 -16.110   2.549  1.00 86.44           O  
ATOM   1151  CB  LEU A 184      17.688 -13.132   2.149  1.00 86.44           C  
ATOM   1152  CG  LEU A 184      16.832 -12.286   1.105  1.00 86.44           C  
ATOM   1153  CD1 LEU A 184      17.272 -10.760   1.004  1.00 86.44           C  
ATOM   1154  CD2 LEU A 184      16.772 -12.956  -0.234  1.00 86.44           C  
ATOM   1155  H   LEU A 184      15.715 -13.158   3.611  1.00 86.44           H  
ATOM   1156  HA  LEU A 184      16.755 -15.027   1.775  1.00 86.44           H  
ATOM   1157  HB3 LEU A 184      18.617 -13.349   1.622  1.00 86.44           H  
ATOM   1158  HB2 LEU A 184      18.122 -12.640   3.020  1.00 86.44           H  
ATOM   1159  HG  LEU A 184      15.838 -12.205   1.544  1.00 86.44           H  
ATOM   1160 HD11 LEU A 184      16.893 -10.349   0.068  1.00 86.44           H  
ATOM   1161 HD12 LEU A 184      16.949 -10.254   1.915  1.00 86.44           H  
ATOM   1162 HD13 LEU A 184      18.361 -10.798   1.015  1.00 86.44           H  
ATOM   1163 HD21 LEU A 184      17.682 -12.689  -0.772  1.00 86.44           H  
ATOM   1164 HD22 LEU A 184      16.697 -14.043  -0.184  1.00 86.44           H  
ATOM   1165 HD23 LEU A 184      15.982 -12.533  -0.854  1.00 86.44           H  
ATOM   1166  N   ILE A 185      18.325 -15.299   4.582  1.00 86.48           N  
ATOM   1167  CA  ILE A 185      19.311 -16.163   5.265  1.00 86.48           C  
ATOM   1168  C   ILE A 185      18.620 -17.446   5.671  1.00 86.48           C  
ATOM   1169  O   ILE A 185      19.139 -18.573   5.653  1.00 86.48           O  
ATOM   1170  CB  ILE A 185      19.965 -15.473   6.504  1.00 86.48           C  
ATOM   1171  CG1 ILE A 185      20.636 -14.188   6.085  1.00 86.48           C  
ATOM   1172  CG2 ILE A 185      20.830 -16.348   7.396  1.00 86.48           C  
ATOM   1173  CD1 ILE A 185      20.618 -13.126   7.233  1.00 86.48           C  
ATOM   1174  H   ILE A 185      17.715 -14.713   5.134  1.00 86.48           H  
ATOM   1175  HA  ILE A 185      20.182 -16.314   4.627  1.00 86.48           H  
ATOM   1176  HB  ILE A 185      19.106 -15.205   7.117  1.00 86.48           H  
ATOM   1177 HG13 ILE A 185      20.070 -13.755   5.259  1.00 86.48           H  
ATOM   1178 HG12 ILE A 185      21.582 -14.306   5.557  1.00 86.48           H  
ATOM   1179 HG21 ILE A 185      21.528 -15.869   8.083  1.00 86.48           H  
ATOM   1180 HG22 ILE A 185      20.092 -16.949   7.928  1.00 86.48           H  
ATOM   1181 HG23 ILE A 185      21.459 -17.057   6.858  1.00 86.48           H  
ATOM   1182 HD11 ILE A 185      21.363 -13.387   7.985  1.00 86.48           H  
ATOM   1183 HD12 ILE A 185      20.892 -12.162   6.803  1.00 86.48           H  
ATOM   1184 HD13 ILE A 185      19.663 -13.078   7.755  1.00 86.48           H  
ATOM   1185  N   ASN A 186      17.333 -17.331   6.153  1.00 86.64           N  
ATOM   1186  CA  ASN A 186      16.469 -18.389   6.774  1.00 86.64           C  
ATOM   1187  C   ASN A 186      15.827 -19.334   5.796  1.00 86.64           C  
ATOM   1188  O   ASN A 186      15.679 -20.502   6.192  1.00 86.64           O  
ATOM   1189  CB  ASN A 186      15.375 -17.918   7.724  1.00 86.64           C  
ATOM   1190  CG  ASN A 186      15.912 -17.205   8.929  1.00 86.64           C  
ATOM   1191  ND2 ASN A 186      15.068 -16.449   9.585  1.00 86.64           N  
ATOM   1192  OD1 ASN A 186      17.069 -17.330   9.311  1.00 86.64           O  
ATOM   1193  H   ASN A 186      16.957 -16.394   6.141  1.00 86.64           H  
ATOM   1194  HA  ASN A 186      17.097 -18.966   7.452  1.00 86.64           H  
ATOM   1195  HB3 ASN A 186      14.829 -18.787   8.091  1.00 86.64           H  
ATOM   1196  HB2 ASN A 186      14.630 -17.410   7.113  1.00 86.64           H  
ATOM   1197 HD22 ASN A 186      15.307 -16.043  10.480  1.00 86.64           H  
ATOM   1198 HD21 ASN A 186      14.101 -16.379   9.304  1.00 86.64           H  
ATOM   1199  N   ILE A 187      15.778 -18.915   4.491  1.00 82.92           N  
ATOM   1200  CA  ILE A 187      15.504 -19.828   3.415  1.00 82.92           C  
ATOM   1201  C   ILE A 187      16.586 -20.816   3.163  1.00 82.92           C  
ATOM   1202  O   ILE A 187      16.379 -22.000   2.955  1.00 82.92           O  
ATOM   1203  CB  ILE A 187      15.068 -19.057   2.132  1.00 82.92           C  
ATOM   1204  CG1 ILE A 187      14.492 -19.878   0.998  1.00 82.92           C  
ATOM   1205  CG2 ILE A 187      16.134 -18.165   1.447  1.00 82.92           C  
ATOM   1206  CD1 ILE A 187      13.332 -20.868   1.257  1.00 82.92           C  
ATOM   1207  H   ILE A 187      15.806 -17.939   4.230  1.00 82.92           H  
ATOM   1208  HA  ILE A 187      14.638 -20.353   3.818  1.00 82.92           H  
ATOM   1209  HB  ILE A 187      14.177 -18.480   2.378  1.00 82.92           H  
ATOM   1210 HG13 ILE A 187      15.269 -20.392   0.432  1.00 82.92           H  
ATOM   1211 HG12 ILE A 187      14.110 -19.104   0.332  1.00 82.92           H  
ATOM   1212 HG21 ILE A 187      16.876 -18.866   1.066  1.00 82.92           H  
ATOM   1213 HG22 ILE A 187      15.765 -17.558   0.620  1.00 82.92           H  
ATOM   1214 HG23 ILE A 187      16.613 -17.565   2.222  1.00 82.92           H  
ATOM   1215 HD11 ILE A 187      12.661 -20.892   0.398  1.00 82.92           H  
ATOM   1216 HD12 ILE A 187      13.747 -21.875   1.288  1.00 82.92           H  
ATOM   1217 HD13 ILE A 187      12.764 -20.667   2.165  1.00 82.92           H  
ATOM   1218  N   LYS A 188      17.836 -20.367   3.327  1.00 83.20           N  
ATOM   1219  CA  LYS A 188      19.022 -21.141   3.123  1.00 83.20           C  
ATOM   1220  C   LYS A 188      19.391 -22.235   4.181  1.00 83.20           C  
ATOM   1221  O   LYS A 188      20.016 -23.226   3.867  1.00 83.20           O  
ATOM   1222  CB  LYS A 188      20.280 -20.244   2.896  1.00 83.20           C  
ATOM   1223  CG  LYS A 188      20.119 -19.351   1.684  1.00 83.20           C  
ATOM   1224  CD  LYS A 188      20.972 -18.110   1.687  1.00 83.20           C  
ATOM   1225  CE  LYS A 188      20.766 -17.337   0.428  1.00 83.20           C  
ATOM   1226  NZ  LYS A 188      21.351 -15.986   0.620  1.00 83.20           N1+
ATOM   1227  H   LYS A 188      17.912 -19.374   3.496  1.00 83.20           H  
ATOM   1228  HA  LYS A 188      18.767 -21.756   2.259  1.00 83.20           H  
ATOM   1229  HB3 LYS A 188      21.199 -20.805   2.729  1.00 83.20           H  
ATOM   1230  HB2 LYS A 188      20.596 -19.658   3.760  1.00 83.20           H  
ATOM   1231  HG3 LYS A 188      19.063 -19.083   1.701  1.00 83.20           H  
ATOM   1232  HG2 LYS A 188      20.167 -19.922   0.756  1.00 83.20           H  
ATOM   1233  HD3 LYS A 188      22.039 -18.316   1.751  1.00 83.20           H  
ATOM   1234  HD2 LYS A 188      20.684 -17.415   2.476  1.00 83.20           H  
ATOM   1235  HE3 LYS A 188      19.740 -17.015   0.254  1.00 83.20           H  
ATOM   1236  HE2 LYS A 188      21.086 -17.682  -0.556  1.00 83.20           H  
ATOM   1237  HZ1 LYS A 188      20.950 -15.338  -0.043  1.00 83.20           H  
ATOM   1238  HZ2 LYS A 188      21.187 -15.507   1.495  1.00 83.20           H  
ATOM   1239  HZ3 LYS A 188      22.338 -16.131   0.461  1.00 83.20           H  
ATOM   1240  N   ALA A 189      18.967 -21.951   5.422  1.00 84.76           N  
ATOM   1241  CA  ALA A 189      18.981 -22.946   6.582  1.00 84.76           C  
ATOM   1242  C   ALA A 189      17.889 -24.009   6.480  1.00 84.76           C  
ATOM   1243  O   ALA A 189      17.971 -24.938   7.264  1.00 84.76           O  
ATOM   1244  CB  ALA A 189      18.850 -22.170   7.846  1.00 84.76           C  
ATOM   1245  H   ALA A 189      18.548 -21.054   5.621  1.00 84.76           H  
ATOM   1246  HA  ALA A 189      19.994 -23.346   6.603  1.00 84.76           H  
ATOM   1247  HB1 ALA A 189      17.829 -21.884   8.097  1.00 84.76           H  
ATOM   1248  HB2 ALA A 189      19.199 -22.830   8.640  1.00 84.76           H  
ATOM   1249  HB3 ALA A 189      19.517 -21.308   7.882  1.00 84.76           H  
ATOM   1250  N   GLY A 190      16.837 -23.694   5.696  1.00 79.92           N  
ATOM   1251  CA  GLY A 190      15.591 -24.481   5.558  1.00 79.92           C  
ATOM   1252  C   GLY A 190      14.702 -24.414   6.813  1.00 79.92           C  
ATOM   1253  O   GLY A 190      13.855 -25.266   6.940  1.00 79.92           O  
ATOM   1254  H   GLY A 190      16.939 -22.870   5.122  1.00 79.92           H  
ATOM   1255  HA3 GLY A 190      15.615 -25.448   5.053  1.00 79.92           H  
ATOM   1256  HA2 GLY A 190      15.074 -23.894   4.799  1.00 79.92           H  
ATOM   1257  N   THR A 191      14.877 -23.404   7.668  1.00 76.69           N  
ATOM   1258  CA  THR A 191      13.991 -23.229   8.828  1.00 76.69           C  
ATOM   1259  C   THR A 191      12.780 -22.356   8.432  1.00 76.69           C  
ATOM   1260  O   THR A 191      11.760 -22.490   9.166  1.00 76.69           O  
ATOM   1261  CB  THR A 191      14.787 -22.443   9.890  1.00 76.69           C  
ATOM   1262  CG2 THR A 191      15.912 -23.194  10.475  1.00 76.69           C  
ATOM   1263  OG1 THR A 191      15.303 -21.265   9.229  1.00 76.69           O  
ATOM   1264  H   THR A 191      15.530 -22.650   7.508  1.00 76.69           H  
ATOM   1265  HA  THR A 191      13.697 -24.158   9.316  1.00 76.69           H  
ATOM   1266  HB  THR A 191      14.177 -22.005  10.680  1.00 76.69           H  
ATOM   1267 HG21 THR A 191      16.455 -22.662  11.256  1.00 76.69           H  
ATOM   1268 HG22 THR A 191      15.593 -24.169  10.844  1.00 76.69           H  
ATOM   1269 HG23 THR A 191      16.658 -23.430   9.716  1.00 76.69           H  
ATOM   1270  HG1 THR A 191      14.632 -20.598   9.391  1.00 76.69           H  
ATOM   1271  N   TYR A 192      12.813 -21.562   7.313  1.00 69.62           N  
ATOM   1272  CA  TYR A 192      11.671 -20.900   6.675  1.00 69.62           C  
ATOM   1273  C   TYR A 192      11.182 -21.802   5.562  1.00 69.62           C  
ATOM   1274  O   TYR A 192      11.973 -22.121   4.677  1.00 69.62           O  
ATOM   1275  CB  TYR A 192      12.165 -19.580   6.128  1.00 69.62           C  
ATOM   1276  CG  TYR A 192      11.191 -18.698   5.251  1.00 69.62           C  
ATOM   1277  CD1 TYR A 192      11.734 -18.100   4.130  1.00 69.62           C  
ATOM   1278  CD2 TYR A 192       9.902 -18.465   5.640  1.00 69.62           C  
ATOM   1279  CE1 TYR A 192      11.007 -17.181   3.370  1.00 69.62           C  
ATOM   1280  CE2 TYR A 192       9.119 -17.495   4.942  1.00 69.62           C  
ATOM   1281  OH  TYR A 192       8.920 -15.961   3.069  1.00 69.62           O  
ATOM   1282  CZ  TYR A 192       9.705 -16.846   3.835  1.00 69.62           C  
ATOM   1283  H   TYR A 192      13.674 -21.543   6.785  1.00 69.62           H  
ATOM   1284  HA  TYR A 192      10.989 -20.667   7.493  1.00 69.62           H  
ATOM   1285  HB3 TYR A 192      13.123 -19.739   5.633  1.00 69.62           H  
ATOM   1286  HB2 TYR A 192      12.426 -19.012   7.022  1.00 69.62           H  
ATOM   1287  HD1 TYR A 192      12.713 -18.252   3.700  1.00 69.62           H  
ATOM   1288  HD2 TYR A 192       9.479 -18.911   6.528  1.00 69.62           H  
ATOM   1289  HE1 TYR A 192      11.496 -16.668   2.555  1.00 69.62           H  
ATOM   1290  HE2 TYR A 192       8.176 -17.156   5.344  1.00 69.62           H  
ATOM   1291  HH  TYR A 192       9.308 -15.787   2.208  1.00 69.62           H  
ATOM   1292  N   LEU A 193       9.920 -22.109   5.611  1.00 63.20           N  
ATOM   1293  CA  LEU A 193       9.115 -22.786   4.597  1.00 63.20           C  
ATOM   1294  C   LEU A 193       8.072 -21.831   3.892  1.00 63.20           C  
ATOM   1295  O   LEU A 193       7.001 -21.624   4.483  1.00 63.20           O  
ATOM   1296  CB  LEU A 193       8.491 -24.047   5.255  1.00 63.20           C  
ATOM   1297  CG  LEU A 193       9.543 -25.118   5.772  1.00 63.20           C  
ATOM   1298  CD1 LEU A 193       8.759 -26.230   6.585  1.00 63.20           C  
ATOM   1299  CD2 LEU A 193      10.379 -25.808   4.642  1.00 63.20           C  
ATOM   1300  H   LEU A 193       9.443 -21.854   6.465  1.00 63.20           H  
ATOM   1301  HA  LEU A 193       9.796 -23.093   3.803  1.00 63.20           H  
ATOM   1302  HB3 LEU A 193       7.864 -24.491   4.480  1.00 63.20           H  
ATOM   1303  HB2 LEU A 193       7.844 -23.711   6.065  1.00 63.20           H  
ATOM   1304  HG  LEU A 193      10.167 -24.622   6.517  1.00 63.20           H  
ATOM   1305 HD11 LEU A 193       8.836 -26.169   7.671  1.00 63.20           H  
ATOM   1306 HD12 LEU A 193       7.694 -26.138   6.371  1.00 63.20           H  
ATOM   1307 HD13 LEU A 193       9.024 -27.264   6.365  1.00 63.20           H  
ATOM   1308 HD21 LEU A 193      10.126 -25.500   3.628  1.00 63.20           H  
ATOM   1309 HD22 LEU A 193      11.440 -25.625   4.810  1.00 63.20           H  
ATOM   1310 HD23 LEU A 193      10.244 -26.884   4.520  1.00 63.20           H  
ATOM   1311  N   PRO A 194       8.472 -21.130   2.793  1.00 64.29           N  
ATOM   1312  CA  PRO A 194       7.671 -20.018   2.153  1.00 64.29           C  
ATOM   1313  C   PRO A 194       6.478 -20.570   1.276  1.00 64.29           C  
ATOM   1314  O   PRO A 194       6.650 -20.712   0.049  1.00 64.29           O  
ATOM   1315  CB  PRO A 194       8.704 -19.313   1.259  1.00 64.29           C  
ATOM   1316  CG  PRO A 194       9.704 -20.411   0.899  1.00 64.29           C  
ATOM   1317  CD  PRO A 194       9.697 -21.349   2.082  1.00 64.29           C  
ATOM   1318  HA  PRO A 194       7.219 -19.332   2.870  1.00 64.29           H  
ATOM   1319  HB3 PRO A 194       9.237 -18.628   1.920  1.00 64.29           H  
ATOM   1320  HB2 PRO A 194       8.355 -18.789   0.369  1.00 64.29           H  
ATOM   1321  HG3 PRO A 194      10.702 -19.992   0.773  1.00 64.29           H  
ATOM   1322  HG2 PRO A 194       9.522 -20.933  -0.041  1.00 64.29           H  
ATOM   1323  HD2 PRO A 194       9.986 -22.365   1.813  1.00 64.29           H  
ATOM   1324  HD3 PRO A 194      10.387 -20.863   2.773  1.00 64.29           H  
ATOM   1325  N   GLN A 195       5.335 -20.797   1.819  1.00 62.72           N  
ATOM   1326  CA  GLN A 195       4.292 -21.607   1.248  1.00 62.72           C  
ATOM   1327  C   GLN A 195       2.978 -20.930   1.347  1.00 62.72           C  
ATOM   1328  O   GLN A 195       2.018 -21.682   1.176  1.00 62.72           O  
ATOM   1329  CB  GLN A 195       4.384 -22.960   2.055  1.00 62.72           C  
ATOM   1330  CG  GLN A 195       5.599 -23.875   1.667  1.00 62.72           C  
ATOM   1331  CD  GLN A 195       5.551 -25.303   2.225  1.00 62.72           C  
ATOM   1332  NE2 GLN A 195       6.456 -26.126   1.708  1.00 62.72           N  
ATOM   1333  OE1 GLN A 195       4.655 -25.694   2.938  1.00 62.72           O  
ATOM   1334  H   GLN A 195       5.115 -20.536   2.770  1.00 62.72           H  
ATOM   1335  HA  GLN A 195       4.382 -21.738   0.169  1.00 62.72           H  
ATOM   1336  HB3 GLN A 195       3.447 -23.515   1.998  1.00 62.72           H  
ATOM   1337  HB2 GLN A 195       4.563 -22.669   3.090  1.00 62.72           H  
ATOM   1338  HG3 GLN A 195       6.553 -23.484   2.022  1.00 62.72           H  
ATOM   1339  HG2 GLN A 195       5.585 -23.820   0.578  1.00 62.72           H  
ATOM   1340 HE22 GLN A 195       6.570 -27.098   1.958  1.00 62.72           H  
ATOM   1341 HE21 GLN A 195       7.052 -25.731   0.994  1.00 62.72           H  
ATOM   1342  N   SER A 196       2.937 -19.598   1.646  1.00 63.99           N  
ATOM   1343  CA  SER A 196       1.770 -18.770   1.669  1.00 63.99           C  
ATOM   1344  C   SER A 196       0.975 -18.871   0.373  1.00 63.99           C  
ATOM   1345  O   SER A 196       1.571 -18.653  -0.694  1.00 63.99           O  
ATOM   1346  CB  SER A 196       2.156 -17.342   2.064  1.00 63.99           C  
ATOM   1347  OG  SER A 196       3.015 -16.702   1.199  1.00 63.99           O  
ATOM   1348  H   SER A 196       3.823 -19.200   1.927  1.00 63.99           H  
ATOM   1349  HA  SER A 196       1.101 -19.119   2.456  1.00 63.99           H  
ATOM   1350  HB3 SER A 196       2.640 -17.242   3.036  1.00 63.99           H  
ATOM   1351  HB2 SER A 196       1.276 -16.722   2.230  1.00 63.99           H  
ATOM   1352  HG  SER A 196       3.117 -15.777   1.438  1.00 63.99           H  
ATOM   1353  N   TYR A 197      -0.352 -18.968   0.420  1.00 73.60           N  
ATOM   1354  CA  TYR A 197      -1.249 -18.898  -0.782  1.00 73.60           C  
ATOM   1355  C   TYR A 197      -2.255 -17.704  -0.543  1.00 73.60           C  
ATOM   1356  O   TYR A 197      -2.260 -17.113   0.553  1.00 73.60           O  
ATOM   1357  CB  TYR A 197      -2.032 -20.198  -0.965  1.00 73.60           C  
ATOM   1358  CG  TYR A 197      -1.200 -21.409  -1.331  1.00 73.60           C  
ATOM   1359  CD1 TYR A 197      -1.311 -22.614  -0.505  1.00 73.60           C  
ATOM   1360  CD2 TYR A 197      -0.264 -21.441  -2.391  1.00 73.60           C  
ATOM   1361  CE1 TYR A 197      -0.445 -23.668  -0.680  1.00 73.60           C  
ATOM   1362  CE2 TYR A 197       0.466 -22.626  -2.737  1.00 73.60           C  
ATOM   1363  OH  TYR A 197       1.217 -24.731  -2.045  1.00 73.60           O  
ATOM   1364  CZ  TYR A 197       0.457 -23.672  -1.771  1.00 73.60           C  
ATOM   1365  H   TYR A 197      -0.900 -19.144   1.250  1.00 73.60           H  
ATOM   1366  HA  TYR A 197      -0.672 -18.664  -1.677  1.00 73.60           H  
ATOM   1367  HB3 TYR A 197      -2.636 -20.134  -1.871  1.00 73.60           H  
ATOM   1368  HB2 TYR A 197      -2.635 -20.485  -0.104  1.00 73.60           H  
ATOM   1369  HD1 TYR A 197      -2.003 -22.737   0.314  1.00 73.60           H  
ATOM   1370  HD2 TYR A 197      -0.242 -20.672  -3.149  1.00 73.60           H  
ATOM   1371  HE1 TYR A 197      -0.444 -24.531  -0.029  1.00 73.60           H  
ATOM   1372  HE2 TYR A 197       1.100 -22.676  -3.610  1.00 73.60           H  
ATOM   1373  HH  TYR A 197       0.924 -25.476  -1.515  1.00 73.60           H  
ATOM   1374  N   LEU A 198      -2.881 -17.272  -1.634  1.00 81.78           N  
ATOM   1375  CA  LEU A 198      -3.645 -16.050  -1.755  1.00 81.78           C  
ATOM   1376  C   LEU A 198      -5.156 -16.192  -1.363  1.00 81.78           C  
ATOM   1377  O   LEU A 198      -5.692 -17.223  -1.683  1.00 81.78           O  
ATOM   1378  CB  LEU A 198      -3.528 -15.590  -3.216  1.00 81.78           C  
ATOM   1379  CG  LEU A 198      -2.083 -15.061  -3.584  1.00 81.78           C  
ATOM   1380  CD1 LEU A 198      -1.717 -15.340  -5.041  1.00 81.78           C  
ATOM   1381  CD2 LEU A 198      -1.793 -13.564  -3.251  1.00 81.78           C  
ATOM   1382  H   LEU A 198      -2.881 -17.870  -2.449  1.00 81.78           H  
ATOM   1383  HA  LEU A 198      -3.268 -15.300  -1.057  1.00 81.78           H  
ATOM   1384  HB3 LEU A 198      -4.181 -14.727  -3.347  1.00 81.78           H  
ATOM   1385  HB2 LEU A 198      -3.788 -16.231  -4.059  1.00 81.78           H  
ATOM   1386  HG  LEU A 198      -1.373 -15.511  -2.890  1.00 81.78           H  
ATOM   1387 HD11 LEU A 198      -1.819 -14.444  -5.654  1.00 81.78           H  
ATOM   1388 HD12 LEU A 198      -0.690 -15.702  -5.090  1.00 81.78           H  
ATOM   1389 HD13 LEU A 198      -2.336 -16.100  -5.519  1.00 81.78           H  
ATOM   1390 HD21 LEU A 198      -1.384 -13.016  -4.100  1.00 81.78           H  
ATOM   1391 HD22 LEU A 198      -2.748 -13.181  -2.893  1.00 81.78           H  
ATOM   1392 HD23 LEU A 198      -1.063 -13.460  -2.449  1.00 81.78           H  
ATOM   1393  N   ILE A 199      -5.761 -15.096  -0.923  1.00 83.92           N  
ATOM   1394  CA  ILE A 199      -7.151 -15.249  -0.584  1.00 83.92           C  
ATOM   1395  C   ILE A 199      -7.944 -14.226  -1.423  1.00 83.92           C  
ATOM   1396  O   ILE A 199      -7.407 -13.212  -1.890  1.00 83.92           O  
ATOM   1397  CB  ILE A 199      -7.437 -14.971   0.928  1.00 83.92           C  
ATOM   1398  CG1 ILE A 199      -8.880 -15.328   1.379  1.00 83.92           C  
ATOM   1399  CG2 ILE A 199      -7.013 -13.584   1.354  1.00 83.92           C  
ATOM   1400  CD1 ILE A 199      -8.929 -15.680   2.841  1.00 83.92           C  
ATOM   1401  H   ILE A 199      -5.362 -14.173  -0.825  1.00 83.92           H  
ATOM   1402  HA  ILE A 199      -7.539 -16.259  -0.719  1.00 83.92           H  
ATOM   1403  HB  ILE A 199      -6.675 -15.617   1.363  1.00 83.92           H  
ATOM   1404 HG13 ILE A 199      -9.286 -16.198   0.860  1.00 83.92           H  
ATOM   1405 HG12 ILE A 199      -9.617 -14.533   1.267  1.00 83.92           H  
ATOM   1406 HG21 ILE A 199      -7.582 -12.789   0.872  1.00 83.92           H  
ATOM   1407 HG22 ILE A 199      -7.117 -13.554   2.439  1.00 83.92           H  
ATOM   1408 HG23 ILE A 199      -5.955 -13.431   1.139  1.00 83.92           H  
ATOM   1409 HD11 ILE A 199      -9.942 -15.841   3.212  1.00 83.92           H  
ATOM   1410 HD12 ILE A 199      -8.417 -16.613   3.076  1.00 83.92           H  
ATOM   1411 HD13 ILE A 199      -8.464 -14.831   3.345  1.00 83.92           H  
ATOM   1412  N   HIS A 200      -9.248 -14.470  -1.589  1.00 86.64           N  
ATOM   1413  CA  HIS A 200     -10.199 -13.488  -2.142  1.00 86.64           C  
ATOM   1414  C   HIS A 200     -10.421 -12.339  -1.069  1.00 86.64           C  
ATOM   1415  O   HIS A 200     -11.351 -12.356  -0.229  1.00 86.64           O  
ATOM   1416  CB  HIS A 200     -11.503 -14.233  -2.529  1.00 86.64           C  
ATOM   1417  CG  HIS A 200     -11.374 -15.117  -3.727  1.00 86.64           C  
ATOM   1418  CD2 HIS A 200     -11.812 -16.401  -3.969  1.00 86.64           C  
ATOM   1419  ND1 HIS A 200     -10.772 -14.659  -4.901  1.00 86.64           N  
ATOM   1420  CE1 HIS A 200     -10.730 -15.648  -5.731  1.00 86.64           C  
ATOM   1421  NE2 HIS A 200     -11.230 -16.760  -5.202  1.00 86.64           N  
ATOM   1422  H   HIS A 200      -9.708 -15.248  -1.138  1.00 86.64           H  
ATOM   1423  HA  HIS A 200      -9.733 -13.134  -3.061  1.00 86.64           H  
ATOM   1424  HB3 HIS A 200     -12.262 -13.466  -2.681  1.00 86.64           H  
ATOM   1425  HB2 HIS A 200     -11.998 -14.964  -1.889  1.00 86.64           H  
ATOM   1426  HD2 HIS A 200     -12.342 -17.063  -3.301  1.00 86.64           H  
ATOM   1427  HD1 HIS A 200     -10.145 -13.891  -5.097  1.00 86.64           H  
ATOM   1428  HE1 HIS A 200     -10.226 -15.682  -6.685  1.00 86.64           H  
ATOM   1429  N   GLU A 201      -9.546 -11.365  -1.085  1.00 88.26           N  
ATOM   1430  CA  GLU A 201      -9.682 -10.078  -0.467  1.00 88.26           C  
ATOM   1431  C   GLU A 201     -10.865  -9.270  -1.021  1.00 88.26           C  
ATOM   1432  O   GLU A 201     -10.815  -9.020  -2.240  1.00 88.26           O  
ATOM   1433  CB  GLU A 201      -8.352  -9.299  -0.626  1.00 88.26           C  
ATOM   1434  CG  GLU A 201      -7.113  -9.887   0.145  1.00 88.26           C  
ATOM   1435  CD  GLU A 201      -5.922  -9.102   0.184  1.00 88.26           C  
ATOM   1436  OE1 GLU A 201      -4.957  -9.444   0.952  1.00 88.26           O  
ATOM   1437  OE2 GLU A 201      -5.863  -8.098  -0.539  1.00 88.26           O1-
ATOM   1438  H   GLU A 201      -8.889 -11.357  -1.852  1.00 88.26           H  
ATOM   1439  HA  GLU A 201      -9.918 -10.249   0.584  1.00 88.26           H  
ATOM   1440  HB3 GLU A 201      -8.576  -8.303  -0.244  1.00 88.26           H  
ATOM   1441  HB2 GLU A 201      -8.004  -9.279  -1.659  1.00 88.26           H  
ATOM   1442  HG3 GLU A 201      -6.911 -10.884  -0.248  1.00 88.26           H  
ATOM   1443  HG2 GLU A 201      -7.453 -10.016   1.173  1.00 88.26           H  
ATOM   1444  N   HIS A 202     -11.881  -8.920  -0.204  1.00 90.87           N  
ATOM   1445  CA  HIS A 202     -12.951  -7.996  -0.486  1.00 90.87           C  
ATOM   1446  C   HIS A 202     -12.526  -6.524  -0.350  1.00 90.87           C  
ATOM   1447  O   HIS A 202     -11.921  -6.122   0.659  1.00 90.87           O  
ATOM   1448  CB  HIS A 202     -14.180  -8.211   0.486  1.00 90.87           C  
ATOM   1449  CG  HIS A 202     -14.666  -9.631   0.461  1.00 90.87           C  
ATOM   1450  CD2 HIS A 202     -14.636 -10.560   1.426  1.00 90.87           C  
ATOM   1451  ND1 HIS A 202     -15.149 -10.269  -0.717  1.00 90.87           N  
ATOM   1452  CE1 HIS A 202     -15.272 -11.564  -0.421  1.00 90.87           C  
ATOM   1453  NE2 HIS A 202     -15.046 -11.712   0.885  1.00 90.87           N  
ATOM   1454  H   HIS A 202     -11.767  -9.217   0.755  1.00 90.87           H  
ATOM   1455  HA  HIS A 202     -13.141  -8.228  -1.535  1.00 90.87           H  
ATOM   1456  HB3 HIS A 202     -14.995  -7.504   0.331  1.00 90.87           H  
ATOM   1457  HB2 HIS A 202     -13.819  -7.905   1.468  1.00 90.87           H  
ATOM   1458  HD2 HIS A 202     -14.338 -10.528   2.464  1.00 90.87           H  
ATOM   1459  HE1 HIS A 202     -15.543 -12.290  -1.175  1.00 90.87           H  
ATOM   1460  HE2 HIS A 202     -15.127 -12.568   1.416  1.00 90.87           H  
ATOM   1461  N   MET A 203     -12.842  -5.806  -1.407  1.00 92.15           N  
ATOM   1462  CA  MET A 203     -12.318  -4.478  -1.704  1.00 92.15           C  
ATOM   1463  C   MET A 203     -13.496  -3.463  -1.732  1.00 92.15           C  
ATOM   1464  O   MET A 203     -13.147  -2.371  -2.049  1.00 92.15           O  
ATOM   1465  CB  MET A 203     -11.550  -4.401  -3.031  1.00 92.15           C  
ATOM   1466  CG  MET A 203     -10.158  -5.037  -3.013  1.00 92.15           C  
ATOM   1467  SD  MET A 203      -8.800  -4.095  -2.237  1.00 92.15           S  
ATOM   1468  CE  MET A 203      -8.453  -2.699  -3.307  1.00 92.15           C  
ATOM   1469  H   MET A 203     -13.413  -6.154  -2.165  1.00 92.15           H  
ATOM   1470  HA  MET A 203     -11.615  -4.134  -0.945  1.00 92.15           H  
ATOM   1471  HB3 MET A 203     -11.442  -3.423  -3.498  1.00 92.15           H  
ATOM   1472  HB2 MET A 203     -12.136  -5.001  -3.728  1.00 92.15           H  
ATOM   1473  HG3 MET A 203      -9.779  -5.231  -4.016  1.00 92.15           H  
ATOM   1474  HG2 MET A 203     -10.350  -6.019  -2.580  1.00 92.15           H  
ATOM   1475  HE1 MET A 203      -8.023  -3.042  -4.248  1.00 92.15           H  
ATOM   1476  HE2 MET A 203      -9.388  -2.157  -3.450  1.00 92.15           H  
ATOM   1477  HE3 MET A 203      -7.786  -2.010  -2.788  1.00 92.15           H  
ATOM   1478  N   VAL A 204     -14.765  -3.680  -1.240  1.00 92.82           N  
ATOM   1479  CA  VAL A 204     -15.821  -2.702  -1.125  1.00 92.82           C  
ATOM   1480  C   VAL A 204     -15.754  -1.944   0.222  1.00 92.82           C  
ATOM   1481  O   VAL A 204     -15.163  -2.478   1.141  1.00 92.82           O  
ATOM   1482  CB  VAL A 204     -17.186  -3.341  -1.249  1.00 92.82           C  
ATOM   1483  CG1 VAL A 204     -17.520  -4.019  -2.598  1.00 92.82           C  
ATOM   1484  CG2 VAL A 204     -17.588  -4.335  -0.106  1.00 92.82           C  
ATOM   1485  H   VAL A 204     -15.022  -4.640  -1.058  1.00 92.82           H  
ATOM   1486  HA  VAL A 204     -15.738  -1.898  -1.856  1.00 92.82           H  
ATOM   1487  HB  VAL A 204     -17.931  -2.557  -1.118  1.00 92.82           H  
ATOM   1488 HG11 VAL A 204     -18.421  -4.633  -2.594  1.00 92.82           H  
ATOM   1489 HG12 VAL A 204     -17.638  -3.274  -3.385  1.00 92.82           H  
ATOM   1490 HG13 VAL A 204     -16.707  -4.625  -2.996  1.00 92.82           H  
ATOM   1491 HG21 VAL A 204     -16.933  -5.198  -0.232  1.00 92.82           H  
ATOM   1492 HG22 VAL A 204     -17.531  -4.047   0.944  1.00 92.82           H  
ATOM   1493 HG23 VAL A 204     -18.557  -4.774  -0.344  1.00 92.82           H  
ATOM   1494  N   ILE A 205     -16.246  -0.712   0.246  1.00 94.26           N  
ATOM   1495  CA  ILE A 205     -16.248   0.187   1.384  1.00 94.26           C  
ATOM   1496  C   ILE A 205     -17.052  -0.366   2.527  1.00 94.26           C  
ATOM   1497  O   ILE A 205     -18.167  -0.815   2.370  1.00 94.26           O  
ATOM   1498  CB  ILE A 205     -16.999   1.555   1.039  1.00 94.26           C  
ATOM   1499  CG1 ILE A 205     -16.139   2.384   0.018  1.00 94.26           C  
ATOM   1500  CG2 ILE A 205     -17.451   2.469   2.198  1.00 94.26           C  
ATOM   1501  CD1 ILE A 205     -16.993   3.419  -0.689  1.00 94.26           C  
ATOM   1502  H   ILE A 205     -16.740  -0.385  -0.572  1.00 94.26           H  
ATOM   1503  HA  ILE A 205     -15.213   0.376   1.668  1.00 94.26           H  
ATOM   1504  HB  ILE A 205     -17.897   1.258   0.498  1.00 94.26           H  
ATOM   1505 HG13 ILE A 205     -15.607   1.722  -0.666  1.00 94.26           H  
ATOM   1506 HG12 ILE A 205     -15.422   3.026   0.530  1.00 94.26           H  
ATOM   1507 HG21 ILE A 205     -18.292   2.150   2.814  1.00 94.26           H  
ATOM   1508 HG22 ILE A 205     -16.639   2.644   2.905  1.00 94.26           H  
ATOM   1509 HG23 ILE A 205     -17.898   3.394   1.835  1.00 94.26           H  
ATOM   1510 HD11 ILE A 205     -17.895   3.127  -1.228  1.00 94.26           H  
ATOM   1511 HD12 ILE A 205     -17.382   4.206  -0.042  1.00 94.26           H  
ATOM   1512 HD13 ILE A 205     -16.404   3.888  -1.476  1.00 94.26           H  
ATOM   1513  N   THR A 206     -16.454  -0.280   3.708  1.00 92.53           N  
ATOM   1514  CA  THR A 206     -17.035  -0.691   5.057  1.00 92.53           C  
ATOM   1515  C   THR A 206     -17.004   0.419   6.106  1.00 92.53           C  
ATOM   1516  O   THR A 206     -17.731   0.211   7.118  1.00 92.53           O  
ATOM   1517  CB  THR A 206     -16.304  -1.908   5.637  1.00 92.53           C  
ATOM   1518  CG2 THR A 206     -16.384  -3.147   4.637  1.00 92.53           C  
ATOM   1519  OG1 THR A 206     -14.907  -1.597   5.886  1.00 92.53           O  
ATOM   1520  H   THR A 206     -15.465  -0.098   3.801  1.00 92.53           H  
ATOM   1521  HA  THR A 206     -18.093  -0.869   4.868  1.00 92.53           H  
ATOM   1522  HB  THR A 206     -16.734  -2.257   6.576  1.00 92.53           H  
ATOM   1523 HG21 THR A 206     -15.768  -3.951   5.040  1.00 92.53           H  
ATOM   1524 HG22 THR A 206     -17.380  -3.490   4.356  1.00 92.53           H  
ATOM   1525 HG23 THR A 206     -15.781  -3.004   3.740  1.00 92.53           H  
ATOM   1526  HG1 THR A 206     -14.474  -2.211   6.482  1.00 92.53           H  
ATOM   1527  N   ASP A 207     -16.320   1.477   5.899  1.00 94.07           N  
ATOM   1528  CA  ASP A 207     -16.299   2.639   6.836  1.00 94.07           C  
ATOM   1529  C   ASP A 207     -15.595   3.820   6.161  1.00 94.07           C  
ATOM   1530  O   ASP A 207     -14.799   3.599   5.278  1.00 94.07           O  
ATOM   1531  CB  ASP A 207     -15.515   2.393   8.144  1.00 94.07           C  
ATOM   1532  CG  ASP A 207     -15.925   3.318   9.297  1.00 94.07           C  
ATOM   1533  OD1 ASP A 207     -15.148   3.569  10.295  1.00 94.07           O  
ATOM   1534  OD2 ASP A 207     -17.131   3.738   9.298  1.00 94.07           O1-
ATOM   1535  H   ASP A 207     -15.684   1.532   5.116  1.00 94.07           H  
ATOM   1536  HA  ASP A 207     -17.340   2.900   7.025  1.00 94.07           H  
ATOM   1537  HB3 ASP A 207     -14.440   2.476   7.988  1.00 94.07           H  
ATOM   1538  HB2 ASP A 207     -15.656   1.376   8.509  1.00 94.07           H  
ATOM   1539  N   ARG A 208     -15.809   5.007   6.663  1.00 96.11           N  
ATOM   1540  CA  ARG A 208     -15.062   6.184   6.317  1.00 96.11           C  
ATOM   1541  C   ARG A 208     -14.274   6.594   7.602  1.00 96.11           C  
ATOM   1542  O   ARG A 208     -14.777   6.884   8.681  1.00 96.11           O  
ATOM   1543  CB  ARG A 208     -16.019   7.299   5.807  1.00 96.11           C  
ATOM   1544  CG  ARG A 208     -15.253   8.572   5.436  1.00 96.11           C  
ATOM   1545  CD  ARG A 208     -16.031   9.762   4.806  1.00 96.11           C  
ATOM   1546  NE  ARG A 208     -15.188  11.026   4.813  1.00 96.11           N  
ATOM   1547  NH1 ARG A 208     -16.521  12.460   3.657  1.00 96.11           N  
ATOM   1548  NH2 ARG A 208     -14.493  13.226   4.486  1.00 96.11           N1+
ATOM   1549  CZ  ARG A 208     -15.407  12.270   4.364  1.00 96.11           C  
ATOM   1550  H   ARG A 208     -16.345   5.030   7.519  1.00 96.11           H  
ATOM   1551  HA  ARG A 208     -14.290   6.083   5.553  1.00 96.11           H  
ATOM   1552  HB3 ARG A 208     -16.757   7.583   6.557  1.00 96.11           H  
ATOM   1553  HB2 ARG A 208     -16.474   6.909   4.896  1.00 96.11           H  
ATOM   1554  HG3 ARG A 208     -14.658   8.195   4.604  1.00 96.11           H  
ATOM   1555  HG2 ARG A 208     -14.517   8.890   6.174  1.00 96.11           H  
ATOM   1556  HD3 ARG A 208     -16.990   9.911   5.303  1.00 96.11           H  
ATOM   1557  HD2 ARG A 208     -16.286   9.743   3.746  1.00 96.11           H  
ATOM   1558  HE  ARG A 208     -14.246  10.910   5.157  1.00 96.11           H  
ATOM   1559 HH12 ARG A 208     -16.669  13.374   3.254  1.00 96.11           H  
ATOM   1560 HH11 ARG A 208     -17.255  11.768   3.594  1.00 96.11           H  
ATOM   1561 HH22 ARG A 208     -14.668  14.194   4.256  1.00 96.11           H  
ATOM   1562 HH21 ARG A 208     -13.665  13.030   5.031  1.00 96.11           H  
ATOM   1563  N   ILE A 209     -12.971   6.631   7.440  1.00 95.96           N  
ATOM   1564  CA  ILE A 209     -12.066   6.943   8.546  1.00 95.96           C  
ATOM   1565  C   ILE A 209     -11.923   8.427   8.769  1.00 95.96           C  
ATOM   1566  O   ILE A 209     -11.672   9.089   7.738  1.00 95.96           O  
ATOM   1567  CB  ILE A 209     -10.575   6.533   8.294  1.00 95.96           C  
ATOM   1568  CG1 ILE A 209     -10.529   5.088   7.833  1.00 95.96           C  
ATOM   1569  CG2 ILE A 209      -9.793   6.672   9.645  1.00 95.96           C  
ATOM   1570  CD1 ILE A 209      -9.116   4.527   7.597  1.00 95.96           C  
ATOM   1571  H   ILE A 209     -12.583   6.731   6.513  1.00 95.96           H  
ATOM   1572  HA  ILE A 209     -12.401   6.362   9.405  1.00 95.96           H  
ATOM   1573  HB  ILE A 209     -10.041   7.043   7.492  1.00 95.96           H  
ATOM   1574 HG13 ILE A 209     -11.076   5.018   6.892  1.00 95.96           H  
ATOM   1575 HG12 ILE A 209     -11.036   4.468   8.573  1.00 95.96           H  
ATOM   1576 HG21 ILE A 209     -10.371   6.412  10.532  1.00 95.96           H  
ATOM   1577 HG22 ILE A 209      -8.917   6.025   9.612  1.00 95.96           H  
ATOM   1578 HG23 ILE A 209      -9.432   7.700   9.598  1.00 95.96           H  
ATOM   1579 HD11 ILE A 209      -9.233   3.627   6.992  1.00 95.96           H  
ATOM   1580 HD12 ILE A 209      -8.393   5.120   7.038  1.00 95.96           H  
ATOM   1581 HD13 ILE A 209      -8.526   4.299   8.485  1.00 95.96           H  
ATOM   1582  N   GLU A 210     -12.141   8.972  10.001  1.00 93.25           N  
ATOM   1583  CA  GLU A 210     -11.837  10.350  10.323  1.00 93.25           C  
ATOM   1584  C   GLU A 210     -10.448  10.476  10.994  1.00 93.25           C  
ATOM   1585  O   GLU A 210      -9.601  11.297  10.618  1.00 93.25           O  
ATOM   1586  CB  GLU A 210     -12.831  11.082  11.203  1.00 93.25           C  
ATOM   1587  CG  GLU A 210     -14.280  10.886  10.689  1.00 93.25           C  
ATOM   1588  CD  GLU A 210     -15.463  11.185  11.588  1.00 93.25           C  
ATOM   1589  OE1 GLU A 210     -15.256  11.618  12.771  1.00 93.25           O  
ATOM   1590  OE2 GLU A 210     -16.560  11.392  10.982  1.00 93.25           O1-
ATOM   1591  H   GLU A 210     -12.357   8.285  10.710  1.00 93.25           H  
ATOM   1592  HA  GLU A 210     -11.738  10.868   9.369  1.00 93.25           H  
ATOM   1593  HB3 GLU A 210     -12.619  12.148  11.301  1.00 93.25           H  
ATOM   1594  HB2 GLU A 210     -12.685  10.723  12.222  1.00 93.25           H  
ATOM   1595  HG3 GLU A 210     -14.481   9.871  10.344  1.00 93.25           H  
ATOM   1596  HG2 GLU A 210     -14.347  11.579   9.850  1.00 93.25           H  
ATOM   1597  N   ASN A 211     -10.246   9.544  11.953  1.00 92.64           N  
ATOM   1598  CA  ASN A 211      -9.116   9.395  12.891  1.00 92.64           C  
ATOM   1599  C   ASN A 211      -7.851   8.867  12.075  1.00 92.64           C  
ATOM   1600  O   ASN A 211      -7.423   7.740  12.274  1.00 92.64           O  
ATOM   1601  CB  ASN A 211      -9.492   8.310  13.909  1.00 92.64           C  
ATOM   1602  CG  ASN A 211     -10.812   8.664  14.740  1.00 92.64           C  
ATOM   1603  ND2 ASN A 211     -11.554   7.741  15.359  1.00 92.64           N  
ATOM   1604  OD1 ASN A 211     -11.230   9.810  14.736  1.00 92.64           O  
ATOM   1605  H   ASN A 211     -11.085   9.054  12.229  1.00 92.64           H  
ATOM   1606  HA  ASN A 211      -8.872  10.281  13.477  1.00 92.64           H  
ATOM   1607  HB3 ASN A 211      -8.685   8.416  14.634  1.00 92.64           H  
ATOM   1608  HB2 ASN A 211      -9.459   7.243  13.687  1.00 92.64           H  
ATOM   1609 HD22 ASN A 211     -12.387   7.889  15.911  1.00 92.64           H  
ATOM   1610 HD21 ASN A 211     -11.306   6.770  15.231  1.00 92.64           H  
ATOM   1611  N   ILE A 212      -7.380   9.814  11.162  1.00 94.54           N  
ATOM   1612  CA  ILE A 212      -6.311   9.531  10.174  1.00 94.54           C  
ATOM   1613  C   ILE A 212      -4.914   9.466  10.705  1.00 94.54           C  
ATOM   1614  O   ILE A 212      -3.973   9.176   9.932  1.00 94.54           O  
ATOM   1615  CB  ILE A 212      -6.398  10.325   8.925  1.00 94.54           C  
ATOM   1616  CG1 ILE A 212      -6.268  11.761   9.240  1.00 94.54           C  
ATOM   1617  CG2 ILE A 212      -7.715   9.958   8.165  1.00 94.54           C  
ATOM   1618  CD1 ILE A 212      -5.955  12.612   7.950  1.00 94.54           C  
ATOM   1619  H   ILE A 212      -7.855  10.700  11.072  1.00 94.54           H  
ATOM   1620  HA  ILE A 212      -6.521   8.547   9.753  1.00 94.54           H  
ATOM   1621  HB  ILE A 212      -5.634  10.102   8.179  1.00 94.54           H  
ATOM   1622 HG13 ILE A 212      -5.400  11.879   9.888  1.00 94.54           H  
ATOM   1623 HG12 ILE A 212      -7.153  12.276   9.613  1.00 94.54           H  
ATOM   1624 HG21 ILE A 212      -8.642  10.097   8.722  1.00 94.54           H  
ATOM   1625 HG22 ILE A 212      -7.832  10.560   7.264  1.00 94.54           H  
ATOM   1626 HG23 ILE A 212      -7.660   8.895   7.926  1.00 94.54           H  
ATOM   1627 HD11 ILE A 212      -4.878  12.669   7.793  1.00 94.54           H  
ATOM   1628 HD12 ILE A 212      -6.392  12.345   6.988  1.00 94.54           H  
ATOM   1629 HD13 ILE A 212      -6.293  13.624   8.174  1.00 94.54           H  
ATOM   1630  N   ASP A 213      -4.795   9.642  12.058  1.00 91.70           N  
ATOM   1631  CA  ASP A 213      -3.523   9.530  12.812  1.00 91.70           C  
ATOM   1632  C   ASP A 213      -3.046   8.062  12.936  1.00 91.70           C  
ATOM   1633  O   ASP A 213      -1.855   7.760  12.755  1.00 91.70           O  
ATOM   1634  CB  ASP A 213      -3.592  10.181  14.224  1.00 91.70           C  
ATOM   1635  CG  ASP A 213      -4.133  11.647  14.432  1.00 91.70           C  
ATOM   1636  OD1 ASP A 213      -5.311  11.863  14.131  1.00 91.70           O  
ATOM   1637  OD2 ASP A 213      -3.394  12.441  15.050  1.00 91.70           O1-
ATOM   1638  H   ASP A 213      -5.585   9.843  12.654  1.00 91.70           H  
ATOM   1639  HA  ASP A 213      -2.853  10.136  12.202  1.00 91.70           H  
ATOM   1640  HB3 ASP A 213      -2.566   9.998  14.542  1.00 91.70           H  
ATOM   1641  HB2 ASP A 213      -4.221   9.619  14.914  1.00 91.70           H  
ATOM   1642  N   HIS A 214      -4.037   7.175  13.158  1.00 91.97           N  
ATOM   1643  CA  HIS A 214      -3.861   5.734  13.397  1.00 91.97           C  
ATOM   1644  C   HIS A 214      -3.228   4.864  12.311  1.00 91.97           C  
ATOM   1645  O   HIS A 214      -2.866   3.711  12.532  1.00 91.97           O  
ATOM   1646  CB  HIS A 214      -5.247   5.173  13.786  1.00 91.97           C  
ATOM   1647  CG  HIS A 214      -5.922   5.781  15.009  1.00 91.97           C  
ATOM   1648  CD2 HIS A 214      -7.110   5.430  15.571  1.00 91.97           C  
ATOM   1649  ND1 HIS A 214      -5.470   6.958  15.667  1.00 91.97           N  
ATOM   1650  CE1 HIS A 214      -6.360   7.075  16.686  1.00 91.97           C  
ATOM   1651  NE2 HIS A 214      -7.406   6.262  16.646  1.00 91.97           N  
ATOM   1652  H   HIS A 214      -4.952   7.575  13.305  1.00 91.97           H  
ATOM   1653  HA  HIS A 214      -3.216   5.568  14.260  1.00 91.97           H  
ATOM   1654  HB3 HIS A 214      -5.238   4.106  14.008  1.00 91.97           H  
ATOM   1655  HB2 HIS A 214      -5.871   5.388  12.918  1.00 91.97           H  
ATOM   1656  HD2 HIS A 214      -7.820   4.666  15.288  1.00 91.97           H  
ATOM   1657  HE1 HIS A 214      -6.407   7.882  17.403  1.00 91.97           H  
ATOM   1658  HE2 HIS A 214      -8.147   6.154  17.324  1.00 91.97           H  
ATOM   1659  N   LEU A 215      -3.073   5.419  11.158  1.00 95.06           N  
ATOM   1660  CA  LEU A 215      -2.388   4.793  10.006  1.00 95.06           C  
ATOM   1661  C   LEU A 215      -0.891   4.960   9.909  1.00 95.06           C  
ATOM   1662  O   LEU A 215      -0.419   4.587   8.841  1.00 95.06           O  
ATOM   1663  CB  LEU A 215      -3.151   5.446   8.752  1.00 95.06           C  
ATOM   1664  CG  LEU A 215      -4.678   5.598   8.798  1.00 95.06           C  
ATOM   1665  CD1 LEU A 215      -5.206   6.156   7.444  1.00 95.06           C  
ATOM   1666  CD2 LEU A 215      -5.422   4.373   9.231  1.00 95.06           C  
ATOM   1667  H   LEU A 215      -3.427   6.365  11.175  1.00 95.06           H  
ATOM   1668  HA  LEU A 215      -2.610   3.728  10.081  1.00 95.06           H  
ATOM   1669  HB3 LEU A 215      -2.944   4.782   7.911  1.00 95.06           H  
ATOM   1670  HB2 LEU A 215      -2.814   6.474   8.620  1.00 95.06           H  
ATOM   1671  HG  LEU A 215      -4.823   6.353   9.571  1.00 95.06           H  
ATOM   1672 HD11 LEU A 215      -5.744   5.444   6.817  1.00 95.06           H  
ATOM   1673 HD12 LEU A 215      -5.951   6.887   7.757  1.00 95.06           H  
ATOM   1674 HD13 LEU A 215      -4.436   6.650   6.852  1.00 95.06           H  
ATOM   1675 HD21 LEU A 215      -4.816   3.518   9.532  1.00 95.06           H  
ATOM   1676 HD22 LEU A 215      -5.886   4.652  10.178  1.00 95.06           H  
ATOM   1677 HD23 LEU A 215      -6.238   4.086   8.567  1.00 95.06           H  
ATOM   1678  N   GLY A 216      -0.138   5.374  10.931  1.00 95.04           N  
ATOM   1679  CA  GLY A 216       1.223   5.642  10.825  1.00 95.04           C  
ATOM   1680  C   GLY A 216       1.512   7.137  10.610  1.00 95.04           C  
ATOM   1681  O   GLY A 216       0.701   8.049  10.844  1.00 95.04           O  
ATOM   1682  H   GLY A 216      -0.561   5.945  11.649  1.00 95.04           H  
ATOM   1683  HA3 GLY A 216       1.642   5.032  10.025  1.00 95.04           H  
ATOM   1684  HA2 GLY A 216       1.782   5.214  11.657  1.00 95.04           H  
ATOM   1685  N   PHE A 217       2.608   7.402   9.878  1.00 95.84           N  
ATOM   1686  CA  PHE A 217       3.163   8.665   9.438  1.00 95.84           C  
ATOM   1687  C   PHE A 217       2.815   9.033   7.955  1.00 95.84           C  
ATOM   1688  O   PHE A 217       2.037  10.054   7.726  1.00 95.84           O  
ATOM   1689  CB  PHE A 217       4.676   8.732   9.684  1.00 95.84           C  
ATOM   1690  CG  PHE A 217       5.324  10.110   9.718  1.00 95.84           C  
ATOM   1691  CD1 PHE A 217       5.164  10.887  10.881  1.00 95.84           C  
ATOM   1692  CD2 PHE A 217       5.948  10.685   8.606  1.00 95.84           C  
ATOM   1693  CE1 PHE A 217       5.666  12.165  10.912  1.00 95.84           C  
ATOM   1694  CE2 PHE A 217       6.510  11.979   8.678  1.00 95.84           C  
ATOM   1695  CZ  PHE A 217       6.418  12.714   9.878  1.00 95.84           C  
ATOM   1696  H   PHE A 217       3.116   6.579   9.586  1.00 95.84           H  
ATOM   1697  HA  PHE A 217       2.713   9.471  10.018  1.00 95.84           H  
ATOM   1698  HB3 PHE A 217       5.148   8.045   8.981  1.00 95.84           H  
ATOM   1699  HB2 PHE A 217       4.870   8.269  10.651  1.00 95.84           H  
ATOM   1700  HD1 PHE A 217       4.504  10.562  11.672  1.00 95.84           H  
ATOM   1701  HD2 PHE A 217       5.978  10.191   7.646  1.00 95.84           H  
ATOM   1702  HE1 PHE A 217       5.417  12.830  11.726  1.00 95.84           H  
ATOM   1703  HE2 PHE A 217       7.005  12.408   7.820  1.00 95.84           H  
ATOM   1704  HZ  PHE A 217       6.886  13.683   9.975  1.00 95.84           H  
ATOM   1705  N   PHE A 218       3.197   8.146   6.950  1.00 96.34           N  
ATOM   1706  CA  PHE A 218       2.972   8.351   5.554  1.00 96.34           C  
ATOM   1707  C   PHE A 218       1.539   8.499   5.101  1.00 96.34           C  
ATOM   1708  O   PHE A 218       1.299   9.472   4.429  1.00 96.34           O  
ATOM   1709  CB  PHE A 218       3.756   7.235   4.818  1.00 96.34           C  
ATOM   1710  CG  PHE A 218       4.157   7.707   3.384  1.00 96.34           C  
ATOM   1711  CD1 PHE A 218       3.196   7.909   2.389  1.00 96.34           C  
ATOM   1712  CD2 PHE A 218       5.510   7.857   3.074  1.00 96.34           C  
ATOM   1713  CE1 PHE A 218       3.585   8.238   1.074  1.00 96.34           C  
ATOM   1714  CE2 PHE A 218       5.824   8.223   1.730  1.00 96.34           C  
ATOM   1715  CZ  PHE A 218       4.892   8.200   0.743  1.00 96.34           C  
ATOM   1716  H   PHE A 218       3.514   7.253   7.301  1.00 96.34           H  
ATOM   1717  HA  PHE A 218       3.523   9.282   5.419  1.00 96.34           H  
ATOM   1718  HB3 PHE A 218       3.313   6.248   4.680  1.00 96.34           H  
ATOM   1719  HB2 PHE A 218       4.674   7.064   5.380  1.00 96.34           H  
ATOM   1720  HD1 PHE A 218       2.133   7.809   2.548  1.00 96.34           H  
ATOM   1721  HD2 PHE A 218       6.330   7.743   3.767  1.00 96.34           H  
ATOM   1722  HE1 PHE A 218       2.830   8.412   0.321  1.00 96.34           H  
ATOM   1723  HE2 PHE A 218       6.869   8.351   1.492  1.00 96.34           H  
ATOM   1724  HZ  PHE A 218       5.136   8.262  -0.307  1.00 96.34           H  
ATOM   1725  N   ILE A 219       0.654   7.503   5.361  1.00 97.04           N  
ATOM   1726  CA  ILE A 219      -0.732   7.522   4.869  1.00 97.04           C  
ATOM   1727  C   ILE A 219      -1.618   8.587   5.536  1.00 97.04           C  
ATOM   1728  O   ILE A 219      -2.527   9.127   4.845  1.00 97.04           O  
ATOM   1729  CB  ILE A 219      -1.276   6.063   5.029  1.00 97.04           C  
ATOM   1730  CG1 ILE A 219      -0.303   4.988   4.523  1.00 97.04           C  
ATOM   1731  CG2 ILE A 219      -2.673   5.889   4.367  1.00 97.04           C  
ATOM   1732  CD1 ILE A 219      -0.661   3.627   5.241  1.00 97.04           C  
ATOM   1733  H   ILE A 219       0.996   6.709   5.883  1.00 97.04           H  
ATOM   1734  HA  ILE A 219      -0.687   7.754   3.805  1.00 97.04           H  
ATOM   1735  HB  ILE A 219      -1.468   5.809   6.071  1.00 97.04           H  
ATOM   1736 HG13 ILE A 219       0.704   5.291   4.810  1.00 97.04           H  
ATOM   1737 HG12 ILE A 219      -0.221   4.836   3.447  1.00 97.04           H  
ATOM   1738 HG21 ILE A 219      -2.897   4.829   4.242  1.00 97.04           H  
ATOM   1739 HG22 ILE A 219      -3.477   6.288   4.985  1.00 97.04           H  
ATOM   1740 HG23 ILE A 219      -2.714   6.460   3.439  1.00 97.04           H  
ATOM   1741 HD11 ILE A 219       0.096   3.393   5.990  1.00 97.04           H  
ATOM   1742 HD12 ILE A 219      -1.674   3.497   5.620  1.00 97.04           H  
ATOM   1743 HD13 ILE A 219      -0.775   2.855   4.479  1.00 97.04           H  
ATOM   1744  N   TYR A 220      -1.240   9.044   6.737  1.00 96.79           N  
ATOM   1745  CA  TYR A 220      -1.763  10.226   7.491  1.00 96.79           C  
ATOM   1746  C   TYR A 220      -1.502  11.538   6.769  1.00 96.79           C  
ATOM   1747  O   TYR A 220      -2.473  12.357   6.745  1.00 96.79           O  
ATOM   1748  CB  TYR A 220      -1.088  10.246   8.870  1.00 96.79           C  
ATOM   1749  CG  TYR A 220      -1.130  11.518   9.766  1.00 96.79           C  
ATOM   1750  CD1 TYR A 220       0.160  12.095  10.094  1.00 96.79           C  
ATOM   1751  CD2 TYR A 220      -2.355  12.032  10.182  1.00 96.79           C  
ATOM   1752  CE1 TYR A 220       0.102  13.213  10.909  1.00 96.79           C  
ATOM   1753  CE2 TYR A 220      -2.336  13.094  11.045  1.00 96.79           C  
ATOM   1754  OH  TYR A 220      -1.163  14.694  12.304  1.00 96.79           O  
ATOM   1755  CZ  TYR A 220      -1.163  13.633  11.390  1.00 96.79           C  
ATOM   1756  H   TYR A 220      -0.383   8.646   7.092  1.00 96.79           H  
ATOM   1757  HA  TYR A 220      -2.823  10.037   7.658  1.00 96.79           H  
ATOM   1758  HB3 TYR A 220      -0.028  10.022   8.759  1.00 96.79           H  
ATOM   1759  HB2 TYR A 220      -1.532   9.527   9.558  1.00 96.79           H  
ATOM   1760  HD1 TYR A 220       1.121  11.702   9.800  1.00 96.79           H  
ATOM   1761  HD2 TYR A 220      -3.170  11.419   9.826  1.00 96.79           H  
ATOM   1762  HE1 TYR A 220       1.014  13.720  11.188  1.00 96.79           H  
ATOM   1763  HE2 TYR A 220      -3.301  13.409  11.412  1.00 96.79           H  
ATOM   1764  HH  TYR A 220      -1.978  14.831  12.793  1.00 96.79           H  
ATOM   1765  N   ARG A 221      -0.368  11.691   6.150  1.00 96.23           N  
ATOM   1766  CA  ARG A 221      -0.080  12.787   5.233  1.00 96.23           C  
ATOM   1767  C   ARG A 221      -0.764  12.704   3.883  1.00 96.23           C  
ATOM   1768  O   ARG A 221      -1.306  13.722   3.452  1.00 96.23           O  
ATOM   1769  CB  ARG A 221       1.436  12.850   5.053  1.00 96.23           C  
ATOM   1770  CG  ARG A 221       2.237  13.325   6.328  1.00 96.23           C  
ATOM   1771  CD  ARG A 221       3.729  12.855   6.304  1.00 96.23           C  
ATOM   1772  NE  ARG A 221       4.426  13.128   5.070  1.00 96.23           N  
ATOM   1773  NH1 ARG A 221       4.384  15.491   4.921  1.00 96.23           N  
ATOM   1774  NH2 ARG A 221       5.452  14.120   3.353  1.00 96.23           N1+
ATOM   1775  CZ  ARG A 221       4.776  14.263   4.465  1.00 96.23           C  
ATOM   1776  H   ARG A 221       0.383  11.017   6.200  1.00 96.23           H  
ATOM   1777  HA  ARG A 221      -0.293  13.746   5.708  1.00 96.23           H  
ATOM   1778  HB3 ARG A 221       1.758  13.592   4.322  1.00 96.23           H  
ATOM   1779  HB2 ARG A 221       1.853  11.894   4.734  1.00 96.23           H  
ATOM   1780  HG3 ARG A 221       1.797  12.886   7.224  1.00 96.23           H  
ATOM   1781  HG2 ARG A 221       2.022  14.358   6.602  1.00 96.23           H  
ATOM   1782  HD3 ARG A 221       3.957  11.814   6.533  1.00 96.23           H  
ATOM   1783  HD2 ARG A 221       4.254  13.286   7.156  1.00 96.23           H  
ATOM   1784  HE  ARG A 221       4.915  12.315   4.722  1.00 96.23           H  
ATOM   1785 HH12 ARG A 221       4.643  16.321   4.407  1.00 96.23           H  
ATOM   1786 HH11 ARG A 221       3.953  15.701   5.810  1.00 96.23           H  
ATOM   1787 HH22 ARG A 221       5.569  14.879   2.697  1.00 96.23           H  
ATOM   1788 HH21 ARG A 221       5.528  13.218   2.905  1.00 96.23           H  
ATOM   1789  N   LEU A 222      -0.686  11.519   3.303  1.00 96.66           N  
ATOM   1790  CA  LEU A 222      -1.316  11.126   1.982  1.00 96.66           C  
ATOM   1791  C   LEU A 222      -2.801  11.549   2.001  1.00 96.66           C  
ATOM   1792  O   LEU A 222      -3.294  12.394   1.211  1.00 96.66           O  
ATOM   1793  CB  LEU A 222      -1.057   9.617   1.598  1.00 96.66           C  
ATOM   1794  CG  LEU A 222      -1.345   9.278   0.106  1.00 96.66           C  
ATOM   1795  CD1 LEU A 222      -0.683  10.263  -0.854  1.00 96.66           C  
ATOM   1796  CD2 LEU A 222      -1.243   7.715  -0.226  1.00 96.66           C  
ATOM   1797  H   LEU A 222      -0.124  10.759   3.658  1.00 96.66           H  
ATOM   1798  HA  LEU A 222      -0.851  11.782   1.246  1.00 96.66           H  
ATOM   1799  HB3 LEU A 222      -1.570   8.915   2.256  1.00 96.66           H  
ATOM   1800  HB2 LEU A 222      -0.034   9.350   1.862  1.00 96.66           H  
ATOM   1801  HG  LEU A 222      -2.386   9.598   0.140  1.00 96.66           H  
ATOM   1802 HD11 LEU A 222      -0.824   9.995  -1.902  1.00 96.66           H  
ATOM   1803 HD12 LEU A 222      -1.104  11.265  -0.771  1.00 96.66           H  
ATOM   1804 HD13 LEU A 222       0.369  10.260  -0.569  1.00 96.66           H  
ATOM   1805 HD21 LEU A 222      -2.115   7.377  -0.786  1.00 96.66           H  
ATOM   1806 HD22 LEU A 222      -0.416   7.443  -0.882  1.00 96.66           H  
ATOM   1807 HD23 LEU A 222      -1.076   7.239   0.740  1.00 96.66           H  
ATOM   1808  N   CYS A 223      -3.458  10.905   2.981  1.00 97.36           N  
ATOM   1809  CA  CYS A 223      -4.920  10.898   3.078  1.00 97.36           C  
ATOM   1810  C   CYS A 223      -5.523  12.083   3.846  1.00 97.36           C  
ATOM   1811  O   CYS A 223      -6.733  11.975   4.161  1.00 97.36           O  
ATOM   1812  CB  CYS A 223      -5.467   9.484   3.428  1.00 97.36           C  
ATOM   1813  SG  CYS A 223      -4.828   8.145   2.402  1.00 97.36           S  
ATOM   1814  H   CYS A 223      -2.933  10.215   3.499  1.00 97.36           H  
ATOM   1815  HA  CYS A 223      -5.256  10.884   2.040  1.00 97.36           H  
ATOM   1816  HB3 CYS A 223      -6.550   9.562   3.332  1.00 97.36           H  
ATOM   1817  HB2 CYS A 223      -5.265   9.202   4.462  1.00 97.36           H  
ATOM   1818  N   HIS A 224      -4.755  13.148   4.026  1.00 95.54           N  
ATOM   1819  CA  HIS A 224      -5.218  14.420   4.540  1.00 95.54           C  
ATOM   1820  C   HIS A 224      -6.100  15.182   3.506  1.00 95.54           C  
ATOM   1821  O   HIS A 224      -5.536  15.526   2.493  1.00 95.54           O  
ATOM   1822  CB  HIS A 224      -3.919  15.238   4.914  1.00 95.54           C  
ATOM   1823  CG  HIS A 224      -4.216  16.632   5.457  1.00 95.54           C  
ATOM   1824  CD2 HIS A 224      -4.757  17.104   6.631  1.00 95.54           C  
ATOM   1825  ND1 HIS A 224      -3.798  17.717   4.805  1.00 95.54           N1+
ATOM   1826  CE1 HIS A 224      -4.153  18.772   5.452  1.00 95.54           C  
ATOM   1827  NE2 HIS A 224      -4.694  18.455   6.608  1.00 95.54           N  
ATOM   1828  H   HIS A 224      -3.838  13.089   3.608  1.00 95.54           H  
ATOM   1829  HA  HIS A 224      -5.803  14.175   5.427  1.00 95.54           H  
ATOM   1830  HB3 HIS A 224      -3.239  15.381   4.074  1.00 95.54           H  
ATOM   1831  HB2 HIS A 224      -3.405  14.752   5.743  1.00 95.54           H  
ATOM   1832  HD2 HIS A 224      -5.050  16.600   7.541  1.00 95.54           H  
ATOM   1833  HD1 HIS A 224      -3.469  17.613   3.856  1.00 95.54           H  
ATOM   1834  HE1 HIS A 224      -4.024  19.747   5.005  1.00 95.54           H  
ATOM   1835  HE2 HIS A 224      -5.023  19.151   7.262  1.00 95.54           H  
ATOM   1836  N   ASP A 225      -7.432  15.254   3.751  1.00 94.34           N  
ATOM   1837  CA  ASP A 225      -8.378  16.008   2.898  1.00 94.34           C  
ATOM   1838  C   ASP A 225      -8.790  15.251   1.634  1.00 94.34           C  
ATOM   1839  O   ASP A 225      -9.538  15.740   0.794  1.00 94.34           O  
ATOM   1840  CB  ASP A 225      -8.038  17.538   2.731  1.00 94.34           C  
ATOM   1841  CG  ASP A 225      -7.614  18.294   3.958  1.00 94.34           C  
ATOM   1842  OD1 ASP A 225      -7.058  19.412   3.929  1.00 94.34           O  
ATOM   1843  OD2 ASP A 225      -8.049  17.891   5.030  1.00 94.34           O1-
ATOM   1844  H   ASP A 225      -7.858  14.671   4.458  1.00 94.34           H  
ATOM   1845  HA  ASP A 225      -9.195  16.033   3.619  1.00 94.34           H  
ATOM   1846  HB3 ASP A 225      -8.935  18.059   2.397  1.00 94.34           H  
ATOM   1847  HB2 ASP A 225      -7.356  17.728   1.902  1.00 94.34           H  
ATOM   1848  N   LYS A 226      -8.444  13.954   1.599  1.00 95.96           N  
ATOM   1849  CA  LYS A 226      -9.090  12.850   0.867  1.00 95.96           C  
ATOM   1850  C   LYS A 226     -10.113  12.164   1.822  1.00 95.96           C  
ATOM   1851  O   LYS A 226     -10.056  12.328   3.041  1.00 95.96           O  
ATOM   1852  CB  LYS A 226      -7.983  11.920   0.344  1.00 95.96           C  
ATOM   1853  CG  LYS A 226      -6.732  12.623  -0.174  1.00 95.96           C  
ATOM   1854  CD  LYS A 226      -6.796  13.740  -1.332  1.00 95.96           C  
ATOM   1855  CE  LYS A 226      -5.516  14.553  -1.546  1.00 95.96           C  
ATOM   1856  NZ  LYS A 226      -5.409  15.691  -0.594  1.00 95.96           N1+
ATOM   1857  H   LYS A 226      -8.015  13.602   2.443  1.00 95.96           H  
ATOM   1858  HA  LYS A 226      -9.663  13.122  -0.019  1.00 95.96           H  
ATOM   1859  HB3 LYS A 226      -8.417  11.254  -0.403  1.00 95.96           H  
ATOM   1860  HB2 LYS A 226      -7.759  11.154   1.086  1.00 95.96           H  
ATOM   1861  HG3 LYS A 226      -5.998  11.882  -0.490  1.00 95.96           H  
ATOM   1862  HG2 LYS A 226      -6.210  12.926   0.735  1.00 95.96           H  
ATOM   1863  HD3 LYS A 226      -7.649  14.402  -1.186  1.00 95.96           H  
ATOM   1864  HD2 LYS A 226      -7.057  13.286  -2.289  1.00 95.96           H  
ATOM   1865  HE3 LYS A 226      -5.687  14.873  -2.574  1.00 95.96           H  
ATOM   1866  HE2 LYS A 226      -4.634  13.915  -1.494  1.00 95.96           H  
ATOM   1867  HZ1 LYS A 226      -4.786  16.350  -1.040  1.00 95.96           H  
ATOM   1868  HZ2 LYS A 226      -6.306  16.114  -0.407  1.00 95.96           H  
ATOM   1869  HZ3 LYS A 226      -5.043  15.358   0.287  1.00 95.96           H  
ATOM   1870  N   GLU A 227     -10.942  11.381   1.202  1.00 96.47           N  
ATOM   1871  CA  GLU A 227     -12.041  10.630   1.756  1.00 96.47           C  
ATOM   1872  C   GLU A 227     -11.424   9.246   1.998  1.00 96.47           C  
ATOM   1873  O   GLU A 227     -11.275   8.546   1.017  1.00 96.47           O  
ATOM   1874  CB  GLU A 227     -13.260  10.603   0.781  1.00 96.47           C  
ATOM   1875  CG  GLU A 227     -13.684  12.062   0.286  1.00 96.47           C  
ATOM   1876  CD  GLU A 227     -14.891  12.074  -0.693  1.00 96.47           C  
ATOM   1877  OE1 GLU A 227     -15.420  10.994  -1.071  1.00 96.47           O  
ATOM   1878  OE2 GLU A 227     -15.416  13.173  -1.019  1.00 96.47           O1-
ATOM   1879  H   GLU A 227     -11.064  11.287   0.204  1.00 96.47           H  
ATOM   1880  HA  GLU A 227     -12.399  10.945   2.737  1.00 96.47           H  
ATOM   1881  HB3 GLU A 227     -14.086  10.318   1.434  1.00 96.47           H  
ATOM   1882  HB2 GLU A 227     -13.210   9.914  -0.063  1.00 96.47           H  
ATOM   1883  HG3 GLU A 227     -12.858  12.660  -0.099  1.00 96.47           H  
ATOM   1884  HG2 GLU A 227     -14.052  12.654   1.124  1.00 96.47           H  
ATOM   1885  N   THR A 228     -11.099   9.034   3.295  1.00 97.54           N  
ATOM   1886  CA  THR A 228     -10.317   7.880   3.748  1.00 97.54           C  
ATOM   1887  C   THR A 228     -11.279   6.734   4.041  1.00 97.54           C  
ATOM   1888  O   THR A 228     -11.939   6.900   5.029  1.00 97.54           O  
ATOM   1889  CB  THR A 228      -9.455   8.280   4.927  1.00 97.54           C  
ATOM   1890  CG2 THR A 228      -8.256   7.308   5.235  1.00 97.54           C  
ATOM   1891  OG1 THR A 228      -8.804   9.474   4.564  1.00 97.54           O  
ATOM   1892  H   THR A 228     -11.372   9.689   4.014  1.00 97.54           H  
ATOM   1893  HA  THR A 228      -9.711   7.595   2.888  1.00 97.54           H  
ATOM   1894  HB  THR A 228     -10.022   8.373   5.854  1.00 97.54           H  
ATOM   1895 HG21 THR A 228      -7.365   7.502   4.639  1.00 97.54           H  
ATOM   1896 HG22 THR A 228      -7.988   7.445   6.283  1.00 97.54           H  
ATOM   1897 HG23 THR A 228      -8.526   6.254   5.159  1.00 97.54           H  
ATOM   1898  HG1 THR A 228      -9.428  10.200   4.494  1.00 97.54           H  
ATOM   1899  N   TYR A 229     -11.495   5.737   3.152  1.00 97.10           N  
ATOM   1900  CA  TYR A 229     -12.308   4.567   3.417  1.00 97.10           C  
ATOM   1901  C   TYR A 229     -11.501   3.388   4.076  1.00 97.10           C  
ATOM   1902  O   TYR A 229     -10.334   3.118   3.768  1.00 97.10           O  
ATOM   1903  CB  TYR A 229     -13.201   4.257   2.263  1.00 97.10           C  
ATOM   1904  CG  TYR A 229     -14.083   5.461   1.780  1.00 97.10           C  
ATOM   1905  CD1 TYR A 229     -15.376   5.746   2.296  1.00 97.10           C  
ATOM   1906  CD2 TYR A 229     -13.668   6.216   0.667  1.00 97.10           C  
ATOM   1907  CE1 TYR A 229     -16.154   6.843   1.888  1.00 97.10           C  
ATOM   1908  CE2 TYR A 229     -14.438   7.349   0.206  1.00 97.10           C  
ATOM   1909  OH  TYR A 229     -16.326   8.758   0.476  1.00 97.10           O  
ATOM   1910  CZ  TYR A 229     -15.644   7.625   0.829  1.00 97.10           C  
ATOM   1911  H   TYR A 229     -11.023   5.788   2.261  1.00 97.10           H  
ATOM   1912  HA  TYR A 229     -13.035   4.858   4.175  1.00 97.10           H  
ATOM   1913  HB3 TYR A 229     -14.003   3.597   2.594  1.00 97.10           H  
ATOM   1914  HB2 TYR A 229     -12.583   3.817   1.481  1.00 97.10           H  
ATOM   1915  HD1 TYR A 229     -15.646   5.235   3.208  1.00 97.10           H  
ATOM   1916  HD2 TYR A 229     -12.682   5.969   0.302  1.00 97.10           H  
ATOM   1917  HE1 TYR A 229     -16.980   7.169   2.501  1.00 97.10           H  
ATOM   1918  HE2 TYR A 229     -14.079   8.039  -0.543  1.00 97.10           H  
ATOM   1919  HH  TYR A 229     -15.667   9.403   0.208  1.00 97.10           H  
ATOM   1920  N   LYS A 230     -12.221   2.698   4.974  1.00 96.46           N  
ATOM   1921  CA  LYS A 230     -11.905   1.253   5.187  1.00 96.46           C  
ATOM   1922  C   LYS A 230     -12.557   0.462   4.142  1.00 96.46           C  
ATOM   1923  O   LYS A 230     -13.699   0.696   3.673  1.00 96.46           O  
ATOM   1924  CB  LYS A 230     -12.254   0.827   6.605  1.00 96.46           C  
ATOM   1925  CG  LYS A 230     -11.503   1.708   7.625  1.00 96.46           C  
ATOM   1926  CD  LYS A 230     -11.725   1.127   9.049  1.00 96.46           C  
ATOM   1927  CE  LYS A 230     -11.166   1.918  10.204  1.00 96.46           C  
ATOM   1928  NZ  LYS A 230     -11.301   1.262  11.472  1.00 96.46           N1+
ATOM   1929  H   LYS A 230     -13.195   2.921   5.115  1.00 96.46           H  
ATOM   1930  HA  LYS A 230     -10.831   1.165   5.024  1.00 96.46           H  
ATOM   1931  HB3 LYS A 230     -11.862  -0.167   6.817  1.00 96.46           H  
ATOM   1932  HB2 LYS A 230     -13.337   0.853   6.721  1.00 96.46           H  
ATOM   1933  HG3 LYS A 230     -11.819   2.752   7.617  1.00 96.46           H  
ATOM   1934  HG2 LYS A 230     -10.421   1.670   7.510  1.00 96.46           H  
ATOM   1935  HD3 LYS A 230     -11.421   0.081   9.092  1.00 96.46           H  
ATOM   1936  HD2 LYS A 230     -12.786   1.046   9.282  1.00 96.46           H  
ATOM   1937  HE3 LYS A 230     -11.642   2.894  10.295  1.00 96.46           H  
ATOM   1938  HE2 LYS A 230     -10.100   2.034  10.014  1.00 96.46           H  
ATOM   1939  HZ1 LYS A 230     -12.269   1.213  11.757  1.00 96.46           H  
ATOM   1940  HZ2 LYS A 230     -10.883   0.347  11.564  1.00 96.46           H  
ATOM   1941  HZ3 LYS A 230     -10.948   1.814  12.241  1.00 96.46           H  
ATOM   1942  N   LEU A 231     -11.920  -0.668   3.763  1.00 95.22           N  
ATOM   1943  CA  LEU A 231     -12.369  -1.773   2.890  1.00 95.22           C  
ATOM   1944  C   LEU A 231     -12.580  -2.998   3.816  1.00 95.22           C  
ATOM   1945  O   LEU A 231     -12.373  -4.136   3.376  1.00 95.22           O  
ATOM   1946  CB  LEU A 231     -11.373  -2.080   1.701  1.00 95.22           C  
ATOM   1947  CG  LEU A 231     -11.009  -0.830   0.898  1.00 95.22           C  
ATOM   1948  CD1 LEU A 231     -10.001  -1.239  -0.229  1.00 95.22           C  
ATOM   1949  CD2 LEU A 231     -12.243  -0.202   0.220  1.00 95.22           C  
ATOM   1950  H   LEU A 231     -10.955  -0.723   4.054  1.00 95.22           H  
ATOM   1951  HA  LEU A 231     -13.357  -1.571   2.477  1.00 95.22           H  
ATOM   1952  HB3 LEU A 231     -11.853  -2.859   1.107  1.00 95.22           H  
ATOM   1953  HB2 LEU A 231     -10.446  -2.516   2.071  1.00 95.22           H  
ATOM   1954  HG  LEU A 231     -10.438  -0.128   1.507  1.00 95.22           H  
ATOM   1955 HD11 LEU A 231      -8.961  -1.182   0.091  1.00 95.22           H  
ATOM   1956 HD12 LEU A 231     -10.101  -2.239  -0.654  1.00 95.22           H  
ATOM   1957 HD13 LEU A 231      -9.911  -0.568  -1.084  1.00 95.22           H  
ATOM   1958 HD21 LEU A 231     -12.482   0.608   0.909  1.00 95.22           H  
ATOM   1959 HD22 LEU A 231     -12.114   0.092  -0.822  1.00 95.22           H  
ATOM   1960 HD23 LEU A 231     -13.058  -0.926   0.189  1.00 95.22           H  
TER    1962      LEU A 231
END   
