# Supplementary material for: Identification of potential aggregation hotspots on Aβ42 fibrils blocked by the anti-amyloid chaperone-like BRICHOS domain
Source: Nat Commun. 2024 Feb 1;15:965. doi: 10.1038/s41467-024-45192-4 (PMC10834949; doi:10.1038/s41467-024-45192-4)
Supplement: Supplementary file 4 — Supplementary Data 1 [file 41467_2024_45192_MOESM4_ESM.zip › supporting_data_pdb/bri2/Bri2_2.pdb]

ATOM      1  N   GLN A 113       5.068   1.409 -24.131  1.00 74.86           N  
ATOM      2  CA  GLN A 113       4.716   1.694 -22.757  1.00 74.86           C  
ATOM      3  C   GLN A 113       5.436   3.040 -22.312  1.00 74.86           C  
ATOM      4  O   GLN A 113       6.694   3.127 -22.287  1.00 74.86           O  
ATOM      5  CB  GLN A 113       4.938   0.619 -21.724  1.00 74.86           C  
ATOM      6  CG  GLN A 113       4.823   1.076 -20.261  1.00 74.86           C  
ATOM      7  CD  GLN A 113       4.719  -0.017 -19.263  1.00 74.86           C  
ATOM      8  NE2 GLN A 113       5.381   0.265 -18.147  1.00 74.86           N  
ATOM      9  OE1 GLN A 113       4.167  -1.089 -19.534  1.00 74.86           O  
ATOM     10  H   GLN A 113       6.063   1.260 -24.213  1.00 74.86           H  
ATOM     11  HA  GLN A 113       3.659   1.908 -22.599  1.00 74.86           H  
ATOM     12  HB3 GLN A 113       5.923   0.177 -21.873  1.00 74.86           H  
ATOM     13  HB2 GLN A 113       4.183  -0.143 -21.919  1.00 74.86           H  
ATOM     14  HG3 GLN A 113       3.931   1.664 -20.043  1.00 74.86           H  
ATOM     15  HG2 GLN A 113       5.662   1.726 -20.013  1.00 74.86           H  
ATOM     16 HE22 GLN A 113       5.570  -0.469 -17.478  1.00 74.86           H  
ATOM     17 HE21 GLN A 113       5.561   1.217 -17.864  1.00 74.86           H  
ATOM     19  N   THR A 114       4.706   4.170 -22.080  1.00 77.99           N  
ATOM     20  CA  THR A 114       5.274   5.515 -21.953  1.00 77.99           C  
ATOM     21  C   THR A 114       5.651   5.746 -20.505  1.00 77.99           C  
ATOM     22  O   THR A 114       6.604   6.511 -20.266  1.00 77.99           O  
ATOM     23  CB  THR A 114       4.165   6.509 -22.373  1.00 77.99           C  
ATOM     24  CG2 THR A 114       4.565   7.948 -22.463  1.00 77.99           C  
ATOM     25  OG1 THR A 114       3.715   6.272 -23.703  1.00 77.99           O  
ATOM     26  H   THR A 114       3.699   4.124 -22.006  1.00 77.99           H  
ATOM     27  HA  THR A 114       6.185   5.696 -22.523  1.00 77.99           H  
ATOM     28  HB  THR A 114       3.312   6.429 -21.701  1.00 77.99           H  
ATOM     29 HG21 THR A 114       3.728   8.464 -22.933  1.00 77.99           H  
ATOM     30 HG22 THR A 114       4.654   8.232 -21.414  1.00 77.99           H  
ATOM     31 HG23 THR A 114       5.472   8.177 -23.022  1.00 77.99           H  
ATOM     32  HG1 THR A 114       2.984   5.662 -23.580  1.00 77.99           H  
ATOM     33  N   ILE A 115       4.967   5.111 -19.486  1.00 82.22           N  
ATOM     34  CA  ILE A 115       5.188   5.358 -18.044  1.00 82.22           C  
ATOM     35  C   ILE A 115       5.739   4.079 -17.393  1.00 82.22           C  
ATOM     36  O   ILE A 115       5.369   2.979 -17.751  1.00 82.22           O  
ATOM     37  CB  ILE A 115       3.838   5.790 -17.330  1.00 82.22           C  
ATOM     38  CG1 ILE A 115       3.002   6.767 -18.145  1.00 82.22           C  
ATOM     39  CG2 ILE A 115       3.992   6.268 -15.929  1.00 82.22           C  
ATOM     40  CD1 ILE A 115       3.641   8.106 -18.281  1.00 82.22           C  
ATOM     41  H   ILE A 115       4.174   4.549 -19.761  1.00 82.22           H  
ATOM     42  HA  ILE A 115       5.915   6.142 -17.833  1.00 82.22           H  
ATOM     43  HB  ILE A 115       3.168   4.933 -17.391  1.00 82.22           H  
ATOM     44 HG13 ILE A 115       2.043   6.908 -17.647  1.00 82.22           H  
ATOM     45 HG12 ILE A 115       2.858   6.364 -19.147  1.00 82.22           H  
ATOM     46 HG21 ILE A 115       3.057   6.586 -15.466  1.00 82.22           H  
ATOM     47 HG22 ILE A 115       4.221   5.404 -15.306  1.00 82.22           H  
ATOM     48 HG23 ILE A 115       4.794   6.997 -15.812  1.00 82.22           H  
ATOM     49 HD11 ILE A 115       3.535   8.460 -17.255  1.00 82.22           H  
ATOM     50 HD12 ILE A 115       4.684   8.182 -18.590  1.00 82.22           H  
ATOM     51 HD13 ILE A 115       3.018   8.714 -18.935  1.00 82.22           H  
ATOM     52  N   GLU A 116       6.680   4.279 -16.485  1.00 85.71           N  
ATOM     53  CA  GLU A 116       7.005   3.249 -15.520  1.00 85.71           C  
ATOM     54  C   GLU A 116       6.743   3.671 -14.072  1.00 85.71           C  
ATOM     55  O   GLU A 116       6.914   4.812 -13.665  1.00 85.71           O  
ATOM     56  CB  GLU A 116       8.600   3.034 -15.630  1.00 85.71           C  
ATOM     57  CG  GLU A 116       9.069   2.620 -17.014  1.00 85.71           C  
ATOM     58  CD  GLU A 116      10.517   2.435 -17.216  1.00 85.71           C  
ATOM     59  OE1 GLU A 116      11.320   3.373 -16.952  1.00 85.71           O  
ATOM     60  OE2 GLU A 116      11.023   1.442 -17.810  1.00 85.71           O1-
ATOM     61  H   GLU A 116       7.137   5.166 -16.327  1.00 85.71           H  
ATOM     62  HA  GLU A 116       6.438   2.319 -15.565  1.00 85.71           H  
ATOM     63  HB3 GLU A 116       8.995   2.262 -14.971  1.00 85.71           H  
ATOM     64  HB2 GLU A 116       9.162   3.877 -15.229  1.00 85.71           H  
ATOM     65  HG3 GLU A 116       8.738   3.227 -17.857  1.00 85.71           H  
ATOM     66  HG2 GLU A 116       8.543   1.699 -17.265  1.00 85.71           H  
ATOM     67  N   GLU A 117       6.438   2.666 -13.186  1.00 89.87           N  
ATOM     68  CA  GLU A 117       6.109   2.803 -11.774  1.00 89.87           C  
ATOM     69  C   GLU A 117       7.420   3.133 -10.904  1.00 89.87           C  
ATOM     70  O   GLU A 117       8.441   2.458 -11.030  1.00 89.87           O  
ATOM     71  CB  GLU A 117       5.473   1.436 -11.171  1.00 89.87           C  
ATOM     72  CG  GLU A 117       4.343   0.829 -12.052  1.00 89.87           C  
ATOM     73  CD  GLU A 117       3.607  -0.400 -11.444  1.00 89.87           C  
ATOM     74  OE1 GLU A 117       2.363  -0.443 -11.764  1.00 89.87           O  
ATOM     75  OE2 GLU A 117       4.167  -1.368 -10.962  1.00 89.87           O1-
ATOM     76  H   GLU A 117       6.311   1.790 -13.671  1.00 89.87           H  
ATOM     77  HA  GLU A 117       5.407   3.620 -11.606  1.00 89.87           H  
ATOM     78  HB3 GLU A 117       5.045   1.654 -10.193  1.00 89.87           H  
ATOM     79  HB2 GLU A 117       6.309   0.747 -11.053  1.00 89.87           H  
ATOM     80  HG3 GLU A 117       4.683   0.668 -13.075  1.00 89.87           H  
ATOM     81  HG2 GLU A 117       3.609   1.632 -11.977  1.00 89.87           H  
ATOM     82  N   ASN A 118       7.224   4.149  -9.978  1.00 91.55           N  
ATOM     83  CA  ASN A 118       8.272   4.590  -9.027  1.00 91.55           C  
ATOM     84  C   ASN A 118       8.018   3.855  -7.694  1.00 91.55           C  
ATOM     85  O   ASN A 118       7.318   4.319  -6.783  1.00 91.55           O  
ATOM     86  CB  ASN A 118       8.084   6.141  -8.757  1.00 91.55           C  
ATOM     87  CG  ASN A 118       8.476   7.032  -9.948  1.00 91.55           C  
ATOM     88  ND2 ASN A 118       7.875   8.204 -10.123  1.00 91.55           N  
ATOM     89  OD1 ASN A 118       9.476   6.696 -10.602  1.00 91.55           O  
ATOM     90  H   ASN A 118       6.325   4.497  -9.678  1.00 91.55           H  
ATOM     91  HA  ASN A 118       9.241   4.343  -9.461  1.00 91.55           H  
ATOM     92  HB3 ASN A 118       8.751   6.381  -7.929  1.00 91.55           H  
ATOM     93  HB2 ASN A 118       7.083   6.401  -8.411  1.00 91.55           H  
ATOM     94 HD22 ASN A 118       8.117   8.856 -10.856  1.00 91.55           H  
ATOM     95 HD21 ASN A 118       7.198   8.556  -9.461  1.00 91.55           H  
ATOM     96  N   ILE A 119       8.679   2.708  -7.524  1.00 91.54           N  
ATOM     97  CA  ILE A 119       8.711   1.892  -6.283  1.00 91.54           C  
ATOM     98  C   ILE A 119       9.838   2.327  -5.391  1.00 91.54           C  
ATOM     99  O   ILE A 119      10.959   2.530  -5.890  1.00 91.54           O  
ATOM    100  CB  ILE A 119       8.864   0.399  -6.748  1.00 91.54           C  
ATOM    101  CG1 ILE A 119       7.673  -0.136  -7.618  1.00 91.54           C  
ATOM    102  CG2 ILE A 119       9.144  -0.610  -5.647  1.00 91.54           C  
ATOM    103  CD1 ILE A 119       8.038  -1.406  -8.364  1.00 91.54           C  
ATOM    104  H   ILE A 119       9.465   2.441  -8.100  1.00 91.54           H  
ATOM    105  HA  ILE A 119       7.804   1.902  -5.678  1.00 91.54           H  
ATOM    106  HB  ILE A 119       9.777   0.330  -7.339  1.00 91.54           H  
ATOM    107 HG13 ILE A 119       7.276   0.580  -8.337  1.00 91.54           H  
ATOM    108 HG12 ILE A 119       6.833  -0.345  -6.956  1.00 91.54           H  
ATOM    109 HG21 ILE A 119       9.329  -1.610  -6.040  1.00 91.54           H  
ATOM    110 HG22 ILE A 119      10.064  -0.405  -5.099  1.00 91.54           H  
ATOM    111 HG23 ILE A 119       8.314  -0.598  -4.941  1.00 91.54           H  
ATOM    112 HD11 ILE A 119       8.803  -1.244  -9.123  1.00 91.54           H  
ATOM    113 HD12 ILE A 119       8.393  -2.174  -7.677  1.00 91.54           H  
ATOM    114 HD13 ILE A 119       7.210  -1.957  -8.808  1.00 91.54           H  
ATOM    115  N   LYS A 120       9.644   2.369  -4.059  1.00 92.04           N  
ATOM    116  CA  LYS A 120      10.684   2.578  -3.023  1.00 92.04           C  
ATOM    117  C   LYS A 120      10.182   1.919  -1.746  1.00 92.04           C  
ATOM    118  O   LYS A 120       9.200   2.335  -1.179  1.00 92.04           O  
ATOM    119  CB  LYS A 120      10.917   4.079  -2.705  1.00 92.04           C  
ATOM    120  CG  LYS A 120      11.993   4.350  -1.638  1.00 92.04           C  
ATOM    121  CD  LYS A 120      13.506   3.888  -1.960  1.00 92.04           C  
ATOM    122  CE  LYS A 120      14.524   4.146  -0.854  1.00 92.04           C  
ATOM    123  NZ  LYS A 120      15.942   3.991  -1.204  1.00 92.04           N1+
ATOM    124  H   LYS A 120       8.702   2.304  -3.700  1.00 92.04           H  
ATOM    125  HA  LYS A 120      11.624   2.212  -3.436  1.00 92.04           H  
ATOM    126  HB3 LYS A 120       9.936   4.360  -2.322  1.00 92.04           H  
ATOM    127  HB2 LYS A 120      11.268   4.678  -3.545  1.00 92.04           H  
ATOM    128  HG3 LYS A 120      11.617   3.962  -0.691  1.00 92.04           H  
ATOM    129  HG2 LYS A 120      12.073   5.422  -1.460  1.00 92.04           H  
ATOM    130  HD3 LYS A 120      13.808   4.458  -2.838  1.00 92.04           H  
ATOM    131  HD2 LYS A 120      13.497   2.833  -2.232  1.00 92.04           H  
ATOM    132  HE3 LYS A 120      14.313   3.330  -0.163  1.00 92.04           H  
ATOM    133  HE2 LYS A 120      14.490   5.137  -0.401  1.00 92.04           H  
ATOM    134  HZ1 LYS A 120      16.198   4.401  -2.091  1.00 92.04           H  
ATOM    135  HZ2 LYS A 120      16.384   4.285  -0.345  1.00 92.04           H  
ATOM    136  HZ3 LYS A 120      16.125   3.012  -1.375  1.00 92.04           H  
ATOM    137  N   ILE A 121      10.920   0.961  -1.283  1.00 91.54           N  
ATOM    138  CA  ILE A 121      10.783   0.267   0.005  1.00 91.54           C  
ATOM    139  C   ILE A 121      11.654   1.024   0.906  1.00 91.54           C  
ATOM    140  O   ILE A 121      12.851   1.133   0.638  1.00 91.54           O  
ATOM    141  CB  ILE A 121      11.255  -1.170  -0.175  1.00 91.54           C  
ATOM    142  CG1 ILE A 121      10.241  -2.028  -1.007  1.00 91.54           C  
ATOM    143  CG2 ILE A 121      11.711  -1.986   1.110  1.00 91.54           C  
ATOM    144  CD1 ILE A 121      10.773  -2.258  -2.370  1.00 91.54           C  
ATOM    145  H   ILE A 121      11.705   0.772  -1.889  1.00 91.54           H  
ATOM    146  HA  ILE A 121       9.757   0.352   0.363  1.00 91.54           H  
ATOM    147  HB  ILE A 121      12.186  -1.082  -0.734  1.00 91.54           H  
ATOM    148 HG13 ILE A 121       9.267  -1.556  -1.139  1.00 91.54           H  
ATOM    149 HG12 ILE A 121       9.991  -2.980  -0.540  1.00 91.54           H  
ATOM    150 HG21 ILE A 121      10.945  -1.971   1.886  1.00 91.54           H  
ATOM    151 HG22 ILE A 121      12.035  -3.019   0.985  1.00 91.54           H  
ATOM    152 HG23 ILE A 121      12.583  -1.473   1.515  1.00 91.54           H  
ATOM    153 HD11 ILE A 121      11.788  -2.606  -2.180  1.00 91.54           H  
ATOM    154 HD12 ILE A 121      10.201  -3.075  -2.809  1.00 91.54           H  
ATOM    155 HD13 ILE A 121      10.729  -1.362  -2.990  1.00 91.54           H  
ATOM    156  N   PHE A 122      11.173   1.430   2.115  1.00 91.74           N  
ATOM    157  CA  PHE A 122      12.030   1.875   3.161  1.00 91.74           C  
ATOM    158  C   PHE A 122      12.090   0.851   4.295  1.00 91.74           C  
ATOM    159  O   PHE A 122      11.234   0.810   5.199  1.00 91.74           O  
ATOM    160  CB  PHE A 122      11.415   3.274   3.614  1.00 91.74           C  
ATOM    161  CG  PHE A 122      11.278   4.419   2.572  1.00 91.74           C  
ATOM    162  CD1 PHE A 122      10.053   4.579   1.927  1.00 91.74           C  
ATOM    163  CD2 PHE A 122      12.420   5.110   2.100  1.00 91.74           C  
ATOM    164  CE1 PHE A 122       9.897   5.594   1.022  1.00 91.74           C  
ATOM    165  CE2 PHE A 122      12.163   6.281   1.344  1.00 91.74           C  
ATOM    166  CZ  PHE A 122      10.880   6.525   0.879  1.00 91.74           C  
ATOM    167  H   PHE A 122      10.197   1.457   2.373  1.00 91.74           H  
ATOM    168  HA  PHE A 122      13.051   1.992   2.797  1.00 91.74           H  
ATOM    169  HB3 PHE A 122      12.090   3.635   4.389  1.00 91.74           H  
ATOM    170  HB2 PHE A 122      10.427   3.098   4.041  1.00 91.74           H  
ATOM    171  HD1 PHE A 122       9.231   3.912   2.141  1.00 91.74           H  
ATOM    172  HD2 PHE A 122      13.434   4.875   2.390  1.00 91.74           H  
ATOM    173  HE1 PHE A 122       9.012   5.660   0.406  1.00 91.74           H  
ATOM    174  HE2 PHE A 122      13.022   6.913   1.171  1.00 91.74           H  
ATOM    175  HZ  PHE A 122      10.815   7.400   0.248  1.00 91.74           H  
ATOM    176  N   GLU A 123      13.037  -0.079   4.068  1.00 89.56           N  
ATOM    177  CA  GLU A 123      13.220  -1.147   4.988  1.00 89.56           C  
ATOM    178  C   GLU A 123      13.410  -0.717   6.457  1.00 89.56           C  
ATOM    179  O   GLU A 123      12.869  -1.386   7.347  1.00 89.56           O  
ATOM    180  CB  GLU A 123      14.271  -2.127   4.470  1.00 89.56           C  
ATOM    181  CG  GLU A 123      15.515  -1.437   3.966  1.00 89.56           C  
ATOM    182  CD  GLU A 123      16.685  -2.309   3.587  1.00 89.56           C  
ATOM    183  OE1 GLU A 123      17.708  -1.705   3.269  1.00 89.56           O  
ATOM    184  OE2 GLU A 123      16.621  -3.549   3.761  1.00 89.56           O1-
ATOM    185  H   GLU A 123      13.587  -0.001   3.224  1.00 89.56           H  
ATOM    186  HA  GLU A 123      12.307  -1.741   4.944  1.00 89.56           H  
ATOM    187  HB3 GLU A 123      13.798  -2.776   3.732  1.00 89.56           H  
ATOM    188  HB2 GLU A 123      14.607  -2.741   5.306  1.00 89.56           H  
ATOM    189  HG3 GLU A 123      15.817  -0.612   4.612  1.00 89.56           H  
ATOM    190  HG2 GLU A 123      15.254  -0.971   3.016  1.00 89.56           H  
ATOM    191  N   GLU A 124      14.210   0.319   6.798  1.00 90.26           N  
ATOM    192  CA  GLU A 124      14.492   0.679   8.214  1.00 90.26           C  
ATOM    193  C   GLU A 124      13.384   1.460   8.940  1.00 90.26           C  
ATOM    194  O   GLU A 124      13.338   1.523  10.162  1.00 90.26           O  
ATOM    195  CB  GLU A 124      15.908   1.325   8.237  1.00 90.26           C  
ATOM    196  CG  GLU A 124      16.990   0.411   7.678  1.00 90.26           C  
ATOM    197  CD  GLU A 124      18.408   1.086   7.704  1.00 90.26           C  
ATOM    198  OE1 GLU A 124      19.392   0.427   7.212  1.00 90.26           O  
ATOM    199  OE2 GLU A 124      18.592   2.254   8.183  1.00 90.26           O1-
ATOM    200  H   GLU A 124      14.688   0.933   6.155  1.00 90.26           H  
ATOM    201  HA  GLU A 124      14.637  -0.134   8.925  1.00 90.26           H  
ATOM    202  HB3 GLU A 124      16.008   1.619   9.282  1.00 90.26           H  
ATOM    203  HB2 GLU A 124      15.983   2.334   7.829  1.00 90.26           H  
ATOM    204  HG3 GLU A 124      16.841   0.061   6.657  1.00 90.26           H  
ATOM    205  HG2 GLU A 124      17.137  -0.456   8.323  1.00 90.26           H  
ATOM    206  N   GLU A 125      12.534   2.062   8.129  1.00 93.13           N  
ATOM    207  CA  GLU A 125      11.483   2.961   8.515  1.00 93.13           C  
ATOM    208  C   GLU A 125      10.133   2.233   8.342  1.00 93.13           C  
ATOM    209  O   GLU A 125       9.068   2.728   8.736  1.00 93.13           O  
ATOM    210  CB  GLU A 125      11.523   4.178   7.621  1.00 93.13           C  
ATOM    211  CG  GLU A 125      12.957   4.706   7.308  1.00 93.13           C  
ATOM    212  CD  GLU A 125      12.990   6.120   6.628  1.00 93.13           C  
ATOM    213  OE1 GLU A 125      11.918   6.626   6.205  1.00 93.13           O  
ATOM    214  OE2 GLU A 125      14.098   6.629   6.404  1.00 93.13           O1-
ATOM    215  H   GLU A 125      12.615   1.842   7.147  1.00 93.13           H  
ATOM    216  HA  GLU A 125      11.502   3.257   9.564  1.00 93.13           H  
ATOM    217  HB3 GLU A 125      11.079   4.977   8.214  1.00 93.13           H  
ATOM    218  HB2 GLU A 125      10.947   4.015   6.710  1.00 93.13           H  
ATOM    219  HG3 GLU A 125      13.424   4.056   6.568  1.00 93.13           H  
ATOM    220  HG2 GLU A 125      13.588   4.664   8.196  1.00 93.13           H  
ATOM    221  N   GLU A 126      10.198   0.986   7.764  1.00 94.37           N  
ATOM    222  CA  GLU A 126       9.110  -0.040   7.739  1.00 94.37           C  
ATOM    223  C   GLU A 126       7.799   0.459   7.030  1.00 94.37           C  
ATOM    224  O   GLU A 126       6.649   0.389   7.486  1.00 94.37           O  
ATOM    225  CB  GLU A 126       8.882  -0.705   9.121  1.00 94.37           C  
ATOM    226  CG  GLU A 126      10.043  -1.592   9.677  1.00 94.37           C  
ATOM    227  CD  GLU A 126       9.642  -2.350  10.914  1.00 94.37           C  
ATOM    228  OE1 GLU A 126       9.877  -3.606  10.896  1.00 94.37           O  
ATOM    229  OE2 GLU A 126       9.244  -1.768  11.928  1.00 94.37           O1-
ATOM    230  H   GLU A 126      11.045   0.724   7.280  1.00 94.37           H  
ATOM    231  HA  GLU A 126       9.610  -0.729   7.059  1.00 94.37           H  
ATOM    232  HB3 GLU A 126       7.936  -1.245   9.079  1.00 94.37           H  
ATOM    233  HB2 GLU A 126       8.739   0.015   9.926  1.00 94.37           H  
ATOM    234  HG3 GLU A 126      10.947  -0.988   9.754  1.00 94.37           H  
ATOM    235  HG2 GLU A 126      10.203  -2.376   8.937  1.00 94.37           H  
ATOM    236  N   VAL A 127       7.968   1.022   5.859  1.00 95.01           N  
ATOM    237  CA  VAL A 127       6.868   1.276   4.926  1.00 95.01           C  
ATOM    238  C   VAL A 127       7.384   0.941   3.508  1.00 95.01           C  
ATOM    239  O   VAL A 127       8.542   1.242   3.133  1.00 95.01           O  
ATOM    240  CB  VAL A 127       6.426   2.728   5.141  1.00 95.01           C  
ATOM    241  CG1 VAL A 127       7.566   3.734   5.107  1.00 95.01           C  
ATOM    242  CG2 VAL A 127       5.321   3.200   4.193  1.00 95.01           C  
ATOM    243  H   VAL A 127       8.889   1.122   5.458  1.00 95.01           H  
ATOM    244  HA  VAL A 127       6.065   0.571   5.136  1.00 95.01           H  
ATOM    245  HB  VAL A 127       6.156   2.838   6.191  1.00 95.01           H  
ATOM    246 HG11 VAL A 127       8.126   3.782   6.041  1.00 95.01           H  
ATOM    247 HG12 VAL A 127       8.248   3.538   4.280  1.00 95.01           H  
ATOM    248 HG13 VAL A 127       7.123   4.724   5.002  1.00 95.01           H  
ATOM    249 HG21 VAL A 127       5.702   3.456   3.204  1.00 95.01           H  
ATOM    250 HG22 VAL A 127       4.606   2.383   4.099  1.00 95.01           H  
ATOM    251 HG23 VAL A 127       4.819   4.067   4.621  1.00 95.01           H  
ATOM    252  N   GLU A 128       6.475   0.427   2.711  1.00 93.72           N  
ATOM    253  CA  GLU A 128       6.655   0.455   1.233  1.00 93.72           C  
ATOM    254  C   GLU A 128       5.724   1.516   0.524  1.00 93.72           C  
ATOM    255  O   GLU A 128       4.546   1.532   0.834  1.00 93.72           O  
ATOM    256  CB  GLU A 128       6.258  -0.897   0.799  1.00 93.72           C  
ATOM    257  CG  GLU A 128       6.353  -1.362  -0.701  1.00 93.72           C  
ATOM    258  CD  GLU A 128       6.191  -2.827  -0.921  1.00 93.72           C  
ATOM    259  OE1 GLU A 128       6.018  -3.208  -2.104  1.00 93.72           O  
ATOM    260  OE2 GLU A 128       6.190  -3.573   0.069  1.00 93.72           O1-
ATOM    261  H   GLU A 128       5.554   0.247   3.083  1.00 93.72           H  
ATOM    262  HA  GLU A 128       7.695   0.625   0.956  1.00 93.72           H  
ATOM    263  HB3 GLU A 128       5.217  -1.070   1.072  1.00 93.72           H  
ATOM    264  HB2 GLU A 128       6.929  -1.516   1.396  1.00 93.72           H  
ATOM    265  HG3 GLU A 128       7.130  -0.874  -1.290  1.00 93.72           H  
ATOM    266  HG2 GLU A 128       5.426  -0.937  -1.085  1.00 93.72           H  
ATOM    267  N   PHE A 129       6.342   2.340  -0.408  1.00 94.78           N  
ATOM    268  CA  PHE A 129       5.686   3.342  -1.301  1.00 94.78           C  
ATOM    269  C   PHE A 129       5.825   2.902  -2.750  1.00 94.78           C  
ATOM    270  O   PHE A 129       6.930   2.544  -3.162  1.00 94.78           O  
ATOM    271  CB  PHE A 129       6.282   4.783  -1.073  1.00 94.78           C  
ATOM    272  CG  PHE A 129       5.841   5.629   0.140  1.00 94.78           C  
ATOM    273  CD1 PHE A 129       6.553   5.641   1.316  1.00 94.78           C  
ATOM    274  CD2 PHE A 129       4.698   6.402  -0.053  1.00 94.78           C  
ATOM    275  CE1 PHE A 129       6.164   6.419   2.391  1.00 94.78           C  
ATOM    276  CE2 PHE A 129       4.270   7.251   1.012  1.00 94.78           C  
ATOM    277  CZ  PHE A 129       5.024   7.179   2.196  1.00 94.78           C  
ATOM    278  H   PHE A 129       7.308   2.206  -0.674  1.00 94.78           H  
ATOM    279  HA  PHE A 129       4.626   3.387  -1.049  1.00 94.78           H  
ATOM    280  HB3 PHE A 129       6.015   5.325  -1.980  1.00 94.78           H  
ATOM    281  HB2 PHE A 129       7.371   4.737  -1.049  1.00 94.78           H  
ATOM    282  HD1 PHE A 129       7.478   5.105   1.472  1.00 94.78           H  
ATOM    283  HD2 PHE A 129       4.192   6.492  -1.003  1.00 94.78           H  
ATOM    284  HE1 PHE A 129       6.506   6.258   3.403  1.00 94.78           H  
ATOM    285  HE2 PHE A 129       3.439   7.925   0.865  1.00 94.78           H  
ATOM    286  HZ  PHE A 129       4.707   7.799   3.021  1.00 94.78           H  
ATOM    287  N   ILE A 130       4.689   2.888  -3.509  1.00 94.10           N  
ATOM    288  CA  ILE A 130       4.658   2.571  -4.906  1.00 94.10           C  
ATOM    289  C   ILE A 130       3.698   3.668  -5.421  1.00 94.10           C  
ATOM    290  O   ILE A 130       2.511   3.678  -5.106  1.00 94.10           O  
ATOM    291  CB  ILE A 130       3.992   1.157  -5.149  1.00 94.10           C  
ATOM    292  CG1 ILE A 130       4.798   0.045  -4.517  1.00 94.10           C  
ATOM    293  CG2 ILE A 130       3.578   0.902  -6.609  1.00 94.10           C  
ATOM    294  CD1 ILE A 130       4.053  -1.298  -4.595  1.00 94.10           C  
ATOM    295  H   ILE A 130       3.790   3.058  -3.081  1.00 94.10           H  
ATOM    296  HA  ILE A 130       5.643   2.729  -5.346  1.00 94.10           H  
ATOM    297  HB  ILE A 130       3.029   1.247  -4.646  1.00 94.10           H  
ATOM    298 HG13 ILE A 130       5.038   0.369  -3.505  1.00 94.10           H  
ATOM    299 HG12 ILE A 130       5.777  -0.075  -4.981  1.00 94.10           H  
ATOM    300 HG21 ILE A 130       4.377   0.863  -7.350  1.00 94.10           H  
ATOM    301 HG22 ILE A 130       3.073  -0.062  -6.658  1.00 94.10           H  
ATOM    302 HG23 ILE A 130       2.845   1.592  -7.028  1.00 94.10           H  
ATOM    303 HD11 ILE A 130       4.368  -1.862  -5.472  1.00 94.10           H  
ATOM    304 HD12 ILE A 130       4.278  -1.986  -3.780  1.00 94.10           H  
ATOM    305 HD13 ILE A 130       2.976  -1.130  -4.586  1.00 94.10           H  
ATOM    306  N   SER A 131       4.359   4.645  -6.156  1.00 94.22           N  
ATOM    307  CA  SER A 131       3.682   5.759  -6.886  1.00 94.22           C  
ATOM    308  C   SER A 131       3.720   5.279  -8.353  1.00 94.22           C  
ATOM    309  O   SER A 131       4.714   4.869  -8.873  1.00 94.22           O  
ATOM    310  CB  SER A 131       4.407   7.119  -6.566  1.00 94.22           C  
ATOM    311  OG  SER A 131       4.434   7.058  -5.148  1.00 94.22           O  
ATOM    312  H   SER A 131       5.306   4.413  -6.420  1.00 94.22           H  
ATOM    313  HA  SER A 131       2.648   5.723  -6.541  1.00 94.22           H  
ATOM    314  HB3 SER A 131       3.765   7.916  -6.942  1.00 94.22           H  
ATOM    315  HB2 SER A 131       5.416   7.216  -6.966  1.00 94.22           H  
ATOM    316  HG  SER A 131       5.173   7.549  -4.781  1.00 94.22           H  
ATOM    317  N   VAL A 132       2.559   5.466  -9.027  1.00 92.93           N  
ATOM    318  CA  VAL A 132       2.332   5.041 -10.335  1.00 92.93           C  
ATOM    319  C   VAL A 132       1.787   6.336 -11.019  1.00 92.93           C  
ATOM    320  O   VAL A 132       0.610   6.613 -10.900  1.00 92.93           O  
ATOM    321  CB  VAL A 132       1.195   3.926 -10.352  1.00 92.93           C  
ATOM    322  CG1 VAL A 132       0.903   3.580 -11.846  1.00 92.93           C  
ATOM    323  CG2 VAL A 132       1.531   2.680  -9.485  1.00 92.93           C  
ATOM    324  H   VAL A 132       1.668   5.788  -8.677  1.00 92.93           H  
ATOM    325  HA  VAL A 132       3.175   4.662 -10.912  1.00 92.93           H  
ATOM    326  HB  VAL A 132       0.290   4.369  -9.937  1.00 92.93           H  
ATOM    327 HG11 VAL A 132       0.152   4.108 -12.433  1.00 92.93           H  
ATOM    328 HG12 VAL A 132       1.774   3.649 -12.497  1.00 92.93           H  
ATOM    329 HG13 VAL A 132       0.570   2.542 -11.874  1.00 92.93           H  
ATOM    330 HG21 VAL A 132       0.709   1.981  -9.637  1.00 92.93           H  
ATOM    331 HG22 VAL A 132       2.476   2.304  -9.877  1.00 92.93           H  
ATOM    332 HG23 VAL A 132       1.705   2.926  -8.437  1.00 92.93           H  
ATOM    333  N   PRO A 133       2.763   7.170 -11.586  1.00 90.30           N  
ATOM    334  CA  PRO A 133       2.431   8.612 -11.928  1.00 90.30           C  
ATOM    335  C   PRO A 133       1.548   8.736 -13.132  1.00 90.30           C  
ATOM    336  O   PRO A 133       2.028   9.193 -14.150  1.00 90.30           O  
ATOM    337  CB  PRO A 133       3.825   9.257 -12.055  1.00 90.30           C  
ATOM    338  CG  PRO A 133       4.792   8.196 -12.390  1.00 90.30           C  
ATOM    339  CD  PRO A 133       4.165   6.876 -11.792  1.00 90.30           C  
ATOM    340  HA  PRO A 133       1.797   8.953 -11.110  1.00 90.30           H  
ATOM    341  HB3 PRO A 133       4.158   9.660 -11.098  1.00 90.30           H  
ATOM    342  HB2 PRO A 133       3.911  10.070 -12.776  1.00 90.30           H  
ATOM    343  HG3 PRO A 133       5.802   8.417 -12.043  1.00 90.30           H  
ATOM    344  HG2 PRO A 133       4.787   8.024 -13.466  1.00 90.30           H  
ATOM    345  HD2 PRO A 133       4.257   5.964 -12.382  1.00 90.30           H  
ATOM    346  HD3 PRO A 133       4.654   6.655 -10.844  1.00 90.30           H  
ATOM    347  N   VAL A 134       0.278   8.329 -12.998  1.00 86.18           N  
ATOM    348  CA  VAL A 134      -0.909   8.695 -13.762  1.00 86.18           C  
ATOM    349  C   VAL A 134      -0.897   8.367 -15.293  1.00 86.18           C  
ATOM    350  O   VAL A 134      -0.640   9.315 -16.111  1.00 86.18           O  
ATOM    351  CB  VAL A 134      -1.293  10.198 -13.565  1.00 86.18           C  
ATOM    352  CG1 VAL A 134      -2.699  10.649 -14.108  1.00 86.18           C  
ATOM    353  CG2 VAL A 134      -1.185  10.726 -12.072  1.00 86.18           C  
ATOM    354  H   VAL A 134       0.079   7.789 -12.168  1.00 86.18           H  
ATOM    355  HA  VAL A 134      -1.652   8.096 -13.236  1.00 86.18           H  
ATOM    356  HB  VAL A 134      -0.627  10.834 -14.148  1.00 86.18           H  
ATOM    357 HG11 VAL A 134      -3.482  10.104 -13.580  1.00 86.18           H  
ATOM    358 HG12 VAL A 134      -2.782  11.689 -13.792  1.00 86.18           H  
ATOM    359 HG13 VAL A 134      -2.887  10.638 -15.181  1.00 86.18           H  
ATOM    360 HG21 VAL A 134      -1.109  11.809 -11.974  1.00 86.18           H  
ATOM    361 HG22 VAL A 134      -2.111  10.458 -11.563  1.00 86.18           H  
ATOM    362 HG23 VAL A 134      -0.406  10.305 -11.437  1.00 86.18           H  
ATOM    363  N   PRO A 135      -0.837   7.076 -15.630  1.00 79.93           N  
ATOM    364  CA  PRO A 135      -0.941   6.738 -17.057  1.00 79.93           C  
ATOM    365  C   PRO A 135      -2.254   7.301 -17.828  1.00 79.93           C  
ATOM    366  O   PRO A 135      -3.313   7.538 -17.086  1.00 79.93           O  
ATOM    367  CB  PRO A 135      -0.966   5.195 -17.031  1.00 79.93           C  
ATOM    368  CG  PRO A 135       0.013   4.884 -15.885  1.00 79.93           C  
ATOM    369  CD  PRO A 135      -0.550   5.935 -14.851  1.00 79.93           C  
ATOM    370  HA  PRO A 135      -0.061   7.153 -17.549  1.00 79.93           H  
ATOM    371  HB3 PRO A 135      -0.527   4.927 -17.992  1.00 79.93           H  
ATOM    372  HB2 PRO A 135      -1.928   4.686 -16.978  1.00 79.93           H  
ATOM    373  HG3 PRO A 135       1.002   5.243 -16.167  1.00 79.93           H  
ATOM    374  HG2 PRO A 135       0.037   3.844 -15.559  1.00 79.93           H  
ATOM    375  HD2 PRO A 135      -1.446   5.519 -14.390  1.00 79.93           H  
ATOM    376  HD3 PRO A 135       0.250   6.047 -14.119  1.00 79.93           H  
ATOM    377  N   GLU A 136      -2.115   7.543 -19.138  1.00 75.45           N  
ATOM    378  CA  GLU A 136      -3.132   7.994 -20.048  1.00 75.45           C  
ATOM    379  C   GLU A 136      -3.541   6.810 -20.902  1.00 75.45           C  
ATOM    380  O   GLU A 136      -4.581   6.850 -21.551  1.00 75.45           O  
ATOM    381  CB  GLU A 136      -2.568   9.092 -20.952  1.00 75.45           C  
ATOM    382  CG  GLU A 136      -2.068  10.313 -20.218  1.00 75.45           C  
ATOM    383  CD  GLU A 136      -1.642  11.340 -21.254  1.00 75.45           C  
ATOM    384  OE1 GLU A 136      -2.238  12.425 -21.382  1.00 75.45           O  
ATOM    385  OE2 GLU A 136      -0.640  11.089 -21.979  1.00 75.45           O1-
ATOM    386  H   GLU A 136      -1.246   7.453 -19.645  1.00 75.45           H  
ATOM    387  HA  GLU A 136      -3.956   8.433 -19.485  1.00 75.45           H  
ATOM    388  HB3 GLU A 136      -3.368   9.408 -21.621  1.00 75.45           H  
ATOM    389  HB2 GLU A 136      -1.791   8.805 -21.661  1.00 75.45           H  
ATOM    390  HG3 GLU A 136      -1.106  10.022 -19.795  1.00 75.45           H  
ATOM    391  HG2 GLU A 136      -2.816  10.635 -19.494  1.00 75.45           H  
ATOM    392  N   PHE A 137      -2.748   5.772 -20.944  1.00 70.86           N  
ATOM    393  CA  PHE A 137      -3.123   4.494 -21.659  1.00 70.86           C  
ATOM    394  C   PHE A 137      -2.737   3.421 -20.642  1.00 70.86           C  
ATOM    395  O   PHE A 137      -2.113   3.693 -19.607  1.00 70.86           O  
ATOM    396  CB  PHE A 137      -2.248   4.416 -22.934  1.00 70.86           C  
ATOM    397  CG  PHE A 137      -2.396   5.607 -23.948  1.00 70.86           C  
ATOM    398  CD1 PHE A 137      -1.819   6.860 -23.757  1.00 70.86           C  
ATOM    399  CD2 PHE A 137      -3.130   5.396 -25.136  1.00 70.86           C  
ATOM    400  CE1 PHE A 137      -1.905   7.822 -24.813  1.00 70.86           C  
ATOM    401  CE2 PHE A 137      -3.220   6.370 -26.146  1.00 70.86           C  
ATOM    402  CZ  PHE A 137      -2.570   7.551 -25.943  1.00 70.86           C  
ATOM    403  H   PHE A 137      -1.981   5.706 -20.291  1.00 70.86           H  
ATOM    404  HA  PHE A 137      -4.133   4.375 -22.050  1.00 70.86           H  
ATOM    405  HB3 PHE A 137      -2.714   3.548 -23.400  1.00 70.86           H  
ATOM    406  HB2 PHE A 137      -1.218   4.283 -22.601  1.00 70.86           H  
ATOM    407  HD1 PHE A 137      -1.109   7.127 -22.989  1.00 70.86           H  
ATOM    408  HD2 PHE A 137      -3.545   4.412 -25.297  1.00 70.86           H  
ATOM    409  HE1 PHE A 137      -1.357   8.739 -24.656  1.00 70.86           H  
ATOM    410  HE2 PHE A 137      -3.739   6.056 -27.040  1.00 70.86           H  
ATOM    411  HZ  PHE A 137      -2.397   8.260 -26.738  1.00 70.86           H  
ATOM    412  N   ALA A 138      -3.044   2.154 -21.022  1.00 70.74           N  
ATOM    413  CA  ALA A 138      -2.851   0.888 -20.296  1.00 70.74           C  
ATOM    414  C   ALA A 138      -1.514   0.551 -19.629  1.00 70.74           C  
ATOM    415  O   ALA A 138      -1.245  -0.625 -19.480  1.00 70.74           O  
ATOM    416  CB  ALA A 138      -3.312  -0.235 -21.255  1.00 70.74           C  
ATOM    417  H   ALA A 138      -3.681   2.057 -21.800  1.00 70.74           H  
ATOM    418  HA  ALA A 138      -3.434   0.920 -19.376  1.00 70.74           H  
ATOM    419  HB1 ALA A 138      -2.640  -0.535 -22.059  1.00 70.74           H  
ATOM    420  HB2 ALA A 138      -3.529  -1.103 -20.633  1.00 70.74           H  
ATOM    421  HB3 ALA A 138      -4.284   0.011 -21.682  1.00 70.74           H  
ATOM    422  N   ASP A 139      -0.698   1.535 -19.341  1.00 77.47           N  
ATOM    423  CA  ASP A 139       0.649   1.427 -18.810  1.00 77.47           C  
ATOM    424  C   ASP A 139       0.671   0.810 -17.376  1.00 77.47           C  
ATOM    425  O   ASP A 139       1.610   0.124 -16.992  1.00 77.47           O  
ATOM    426  CB  ASP A 139       1.468   2.715 -18.837  1.00 77.47           C  
ATOM    427  CG  ASP A 139       1.676   3.204 -20.267  1.00 77.47           C  
ATOM    428  OD1 ASP A 139       2.215   4.305 -20.371  1.00 77.47           O  
ATOM    429  OD2 ASP A 139       1.609   2.412 -21.242  1.00 77.47           O1-
ATOM    430  H   ASP A 139      -1.116   2.455 -19.349  1.00 77.47           H  
ATOM    431  HA  ASP A 139       1.127   0.702 -19.469  1.00 77.47           H  
ATOM    432  HB3 ASP A 139       2.473   2.538 -18.456  1.00 77.47           H  
ATOM    433  HB2 ASP A 139       0.870   3.462 -18.316  1.00 77.47           H  
ATOM    434  N   SER A 140      -0.351   1.202 -16.573  1.00 87.58           N  
ATOM    435  CA  SER A 140      -0.726   0.695 -15.223  1.00 87.58           C  
ATOM    436  C   SER A 140      -1.954   1.488 -14.734  1.00 87.58           C  
ATOM    437  O   SER A 140      -2.301   2.519 -15.320  1.00 87.58           O  
ATOM    438  CB  SER A 140       0.475   0.687 -14.214  1.00 87.58           C  
ATOM    439  OG  SER A 140       0.165   0.199 -13.012  1.00 87.58           O  
ATOM    440  H   SER A 140      -1.079   1.789 -16.954  1.00 87.58           H  
ATOM    441  HA  SER A 140      -0.984  -0.353 -15.381  1.00 87.58           H  
ATOM    442  HB3 SER A 140       1.084   1.588 -14.146  1.00 87.58           H  
ATOM    443  HB2 SER A 140       1.212  -0.003 -14.625  1.00 87.58           H  
ATOM    444  HG  SER A 140       0.932  -0.132 -12.539  1.00 87.58           H  
ATOM    445  N   ASP A 141      -2.680   0.904 -13.827  1.00 91.67           N  
ATOM    446  CA  ASP A 141      -3.929   1.415 -13.209  1.00 91.67           C  
ATOM    447  C   ASP A 141      -3.460   2.656 -12.390  1.00 91.67           C  
ATOM    448  O   ASP A 141      -2.595   2.596 -11.539  1.00 91.67           O  
ATOM    449  CB  ASP A 141      -4.646   0.411 -12.205  1.00 91.67           C  
ATOM    450  CG  ASP A 141      -5.065  -0.942 -12.744  1.00 91.67           C  
ATOM    451  OD1 ASP A 141      -4.752  -1.263 -13.938  1.00 91.67           O  
ATOM    452  OD2 ASP A 141      -5.705  -1.767 -12.028  1.00 91.67           O1-
ATOM    453  H   ASP A 141      -2.362   0.062 -13.369  1.00 91.67           H  
ATOM    454  HA  ASP A 141      -4.582   1.789 -13.998  1.00 91.67           H  
ATOM    455  HB3 ASP A 141      -5.588   0.909 -11.975  1.00 91.67           H  
ATOM    456  HB2 ASP A 141      -3.992   0.226 -11.353  1.00 91.67           H  
ATOM    457  N   PRO A 142      -4.013   3.852 -12.719  1.00 94.64           N  
ATOM    458  CA  PRO A 142      -3.738   5.086 -11.988  1.00 94.64           C  
ATOM    459  C   PRO A 142      -4.267   5.149 -10.542  1.00 94.64           C  
ATOM    460  O   PRO A 142      -5.376   5.528 -10.267  1.00 94.64           O  
ATOM    461  CB  PRO A 142      -4.302   6.267 -12.786  1.00 94.64           C  
ATOM    462  CG  PRO A 142      -5.434   5.672 -13.598  1.00 94.64           C  
ATOM    463  CD  PRO A 142      -4.773   4.337 -13.931  1.00 94.64           C  
ATOM    464  HA  PRO A 142      -2.649   5.111 -12.014  1.00 94.64           H  
ATOM    465  HB3 PRO A 142      -3.562   6.656 -13.485  1.00 94.64           H  
ATOM    466  HB2 PRO A 142      -4.586   7.100 -12.141  1.00 94.64           H  
ATOM    467  HG3 PRO A 142      -5.440   6.263 -14.514  1.00 94.64           H  
ATOM    468  HG2 PRO A 142      -6.406   5.646 -13.105  1.00 94.64           H  
ATOM    469  HD2 PRO A 142      -5.529   3.687 -14.371  1.00 94.64           H  
ATOM    470  HD3 PRO A 142      -4.091   4.518 -14.762  1.00 94.64           H  
ATOM    471  N   ALA A 143      -3.429   4.723  -9.616  1.00 95.87           N  
ATOM    472  CA  ALA A 143      -3.546   4.830  -8.175  1.00 95.87           C  
ATOM    473  C   ALA A 143      -2.171   4.622  -7.577  1.00 95.87           C  
ATOM    474  O   ALA A 143      -1.387   3.809  -8.055  1.00 95.87           O  
ATOM    475  CB  ALA A 143      -4.555   3.786  -7.668  1.00 95.87           C  
ATOM    476  H   ALA A 143      -2.622   4.153  -9.825  1.00 95.87           H  
ATOM    477  HA  ALA A 143      -4.087   5.725  -7.868  1.00 95.87           H  
ATOM    478  HB1 ALA A 143      -4.453   2.755  -8.006  1.00 95.87           H  
ATOM    479  HB2 ALA A 143      -4.584   3.761  -6.579  1.00 95.87           H  
ATOM    480  HB3 ALA A 143      -5.517   4.019  -8.124  1.00 95.87           H  
ATOM    481  N   ASN A 144      -1.902   5.452  -6.559  1.00 96.75           N  
ATOM    482  CA  ASN A 144      -0.673   5.324  -5.735  1.00 96.75           C  
ATOM    483  C   ASN A 144      -1.171   4.456  -4.576  1.00 96.75           C  
ATOM    484  O   ASN A 144      -2.356   4.393  -4.232  1.00 96.75           O  
ATOM    485  CB  ASN A 144      -0.218   6.826  -5.277  1.00 96.75           C  
ATOM    486  CG  ASN A 144       0.215   7.651  -6.498  1.00 96.75           C  
ATOM    487  ND2 ASN A 144       0.046   9.002  -6.474  1.00 96.75           N  
ATOM    488  OD1 ASN A 144       0.671   7.186  -7.513  1.00 96.75           O  
ATOM    489  H   ASN A 144      -2.748   5.858  -6.188  1.00 96.75           H  
ATOM    490  HA  ASN A 144       0.172   4.828  -6.214  1.00 96.75           H  
ATOM    491  HB3 ASN A 144       0.614   6.753  -4.577  1.00 96.75           H  
ATOM    492  HB2 ASN A 144      -0.992   7.333  -4.701  1.00 96.75           H  
ATOM    493 HD22 ASN A 144       0.384   9.539  -7.259  1.00 96.75           H  
ATOM    494 HD21 ASN A 144      -0.135   9.541  -5.639  1.00 96.75           H  
ATOM    495  N   ILE A 145      -0.139   3.743  -4.059  1.00 96.50           N  
ATOM    496  CA  ILE A 145      -0.273   2.685  -3.058  1.00 96.50           C  
ATOM    497  C   ILE A 145       0.702   3.050  -1.937  1.00 96.50           C  
ATOM    498  O   ILE A 145       1.772   3.574  -2.174  1.00 96.50           O  
ATOM    499  CB  ILE A 145       0.168   1.279  -3.659  1.00 96.50           C  
ATOM    500  CG1 ILE A 145      -0.487   1.172  -5.071  1.00 96.50           C  
ATOM    501  CG2 ILE A 145      -0.301   0.128  -2.709  1.00 96.50           C  
ATOM    502  CD1 ILE A 145      -0.182  -0.101  -5.740  1.00 96.50           C  
ATOM    503  H   ILE A 145       0.817   3.891  -4.349  1.00 96.50           H  
ATOM    504  HA  ILE A 145      -1.279   2.681  -2.637  1.00 96.50           H  
ATOM    505  HB  ILE A 145       1.246   1.124  -3.616  1.00 96.50           H  
ATOM    506 HG13 ILE A 145      -0.204   1.932  -5.799  1.00 96.50           H  
ATOM    507 HG12 ILE A 145      -1.565   1.248  -4.928  1.00 96.50           H  
ATOM    508 HG21 ILE A 145      -0.167   0.375  -1.656  1.00 96.50           H  
ATOM    509 HG22 ILE A 145      -1.359  -0.067  -2.886  1.00 96.50           H  
ATOM    510 HG23 ILE A 145       0.228  -0.814  -2.851  1.00 96.50           H  
ATOM    511 HD11 ILE A 145       0.294   0.057  -6.707  1.00 96.50           H  
ATOM    512 HD12 ILE A 145       0.488  -0.681  -5.105  1.00 96.50           H  
ATOM    513 HD13 ILE A 145      -1.000  -0.821  -5.764  1.00 96.50           H  
ATOM    514  N   VAL A 146       0.376   2.705  -0.708  1.00 96.41           N  
ATOM    515  CA  VAL A 146       1.328   2.622   0.354  1.00 96.41           C  
ATOM    516  C   VAL A 146       0.997   1.335   1.100  1.00 96.41           C  
ATOM    517  O   VAL A 146      -0.194   1.062   1.225  1.00 96.41           O  
ATOM    518  CB  VAL A 146       1.091   3.817   1.319  1.00 96.41           C  
ATOM    519  CG1 VAL A 146       1.510   3.563   2.788  1.00 96.41           C  
ATOM    520  CG2 VAL A 146       1.773   5.123   0.879  1.00 96.41           C  
ATOM    521  H   VAL A 146      -0.584   2.464  -0.506  1.00 96.41           H  
ATOM    522  HA  VAL A 146       2.366   2.740   0.041  1.00 96.41           H  
ATOM    523  HB  VAL A 146       0.011   3.963   1.345  1.00 96.41           H  
ATOM    524 HG11 VAL A 146       1.384   4.501   3.329  1.00 96.41           H  
ATOM    525 HG12 VAL A 146       0.825   2.860   3.262  1.00 96.41           H  
ATOM    526 HG13 VAL A 146       2.571   3.323   2.849  1.00 96.41           H  
ATOM    527 HG21 VAL A 146       2.767   5.104   1.325  1.00 96.41           H  
ATOM    528 HG22 VAL A 146       1.958   5.119  -0.196  1.00 96.41           H  
ATOM    529 HG23 VAL A 146       1.281   6.056   1.154  1.00 96.41           H  
ATOM    530  N   HIS A 147       1.978   0.579   1.622  1.00 96.65           N  
ATOM    531  CA  HIS A 147       1.771  -0.328   2.722  1.00 96.65           C  
ATOM    532  C   HIS A 147       2.553   0.190   3.918  1.00 96.65           C  
ATOM    533  O   HIS A 147       3.774   0.181   3.855  1.00 96.65           O  
ATOM    534  CB  HIS A 147       2.311  -1.741   2.334  1.00 96.65           C  
ATOM    535  CG  HIS A 147       1.679  -2.372   1.150  1.00 96.65           C  
ATOM    536  CD2 HIS A 147       2.231  -2.597  -0.140  1.00 96.65           C  
ATOM    537  ND1 HIS A 147       0.323  -2.665   1.028  1.00 96.65           N1+
ATOM    538  CE1 HIS A 147       0.146  -3.221  -0.214  1.00 96.65           C  
ATOM    539  NE2 HIS A 147       1.274  -3.176  -0.970  1.00 96.65           N  
ATOM    540  H   HIS A 147       2.938   0.879   1.539  1.00 96.65           H  
ATOM    541  HA  HIS A 147       0.735  -0.438   3.044  1.00 96.65           H  
ATOM    542  HB3 HIS A 147       2.580  -2.380   3.175  1.00 96.65           H  
ATOM    543  HB2 HIS A 147       3.277  -1.634   1.840  1.00 96.65           H  
ATOM    544  HD2 HIS A 147       3.253  -2.467  -0.463  1.00 96.65           H  
ATOM    545  HE1 HIS A 147      -0.767  -3.597  -0.651  1.00 96.65           H  
ATOM    546  HE2 HIS A 147       1.418  -3.505  -1.914  1.00 96.65           H  
ATOM    547  HD1 HIS A 147      -0.418  -2.670   1.714  1.00 96.65           H  
ATOM    548  N   ASP A 148       1.899   0.427   5.093  1.00 96.51           N  
ATOM    549  CA  ASP A 148       2.607   0.721   6.379  1.00 96.51           C  
ATOM    550  C   ASP A 148       2.314  -0.424   7.305  1.00 96.51           C  
ATOM    551  O   ASP A 148       1.085  -0.611   7.577  1.00 96.51           O  
ATOM    552  CB  ASP A 148       2.128   2.050   7.040  1.00 96.51           C  
ATOM    553  CG  ASP A 148       2.735   2.380   8.463  1.00 96.51           C  
ATOM    554  OD1 ASP A 148       3.456   1.567   9.146  1.00 96.51           O  
ATOM    555  OD2 ASP A 148       2.511   3.530   8.937  1.00 96.51           O1-
ATOM    556  H   ASP A 148       0.893   0.393   5.175  1.00 96.51           H  
ATOM    557  HA  ASP A 148       3.642   0.972   6.144  1.00 96.51           H  
ATOM    558  HB3 ASP A 148       1.056   2.160   7.203  1.00 96.51           H  
ATOM    559  HB2 ASP A 148       2.371   2.831   6.320  1.00 96.51           H  
ATOM    560  N   PHE A 149       3.416  -1.031   7.784  1.00 96.14           N  
ATOM    561  CA  PHE A 149       3.455  -2.412   8.394  1.00 96.14           C  
ATOM    562  C   PHE A 149       3.364  -2.339   9.939  1.00 96.14           C  
ATOM    563  O   PHE A 149       2.852  -3.261  10.526  1.00 96.14           O  
ATOM    564  CB  PHE A 149       4.822  -3.164   8.004  1.00 96.14           C  
ATOM    565  CG  PHE A 149       4.879  -3.453   6.500  1.00 96.14           C  
ATOM    566  CD1 PHE A 149       5.222  -2.453   5.591  1.00 96.14           C  
ATOM    567  CD2 PHE A 149       4.424  -4.639   5.964  1.00 96.14           C  
ATOM    568  CE1 PHE A 149       5.293  -2.678   4.247  1.00 96.14           C  
ATOM    569  CE2 PHE A 149       4.421  -4.862   4.549  1.00 96.14           C  
ATOM    570  CZ  PHE A 149       4.921  -3.865   3.735  1.00 96.14           C  
ATOM    571  H   PHE A 149       4.338  -0.753   7.481  1.00 96.14           H  
ATOM    572  HA  PHE A 149       2.570  -2.925   8.018  1.00 96.14           H  
ATOM    573  HB3 PHE A 149       4.863  -4.116   8.533  1.00 96.14           H  
ATOM    574  HB2 PHE A 149       5.686  -2.616   8.383  1.00 96.14           H  
ATOM    575  HD1 PHE A 149       5.543  -1.462   5.879  1.00 96.14           H  
ATOM    576  HD2 PHE A 149       4.276  -5.513   6.580  1.00 96.14           H  
ATOM    577  HE1 PHE A 149       5.639  -1.872   3.616  1.00 96.14           H  
ATOM    578  HE2 PHE A 149       4.139  -5.806   4.107  1.00 96.14           H  
ATOM    579  HZ  PHE A 149       4.966  -3.968   2.661  1.00 96.14           H  
ATOM    580  N   ASN A 150       3.662  -1.147  10.535  1.00 95.21           N  
ATOM    581  CA  ASN A 150       3.488  -0.805  11.949  1.00 95.21           C  
ATOM    582  C   ASN A 150       2.019  -0.308  12.262  1.00 95.21           C  
ATOM    583  O   ASN A 150       1.636  -0.394  13.424  1.00 95.21           O  
ATOM    584  CB  ASN A 150       4.548   0.186  12.391  1.00 95.21           C  
ATOM    585  CG  ASN A 150       5.793  -0.591  12.631  1.00 95.21           C  
ATOM    586  ND2 ASN A 150       6.889  -0.252  11.948  1.00 95.21           N  
ATOM    587  OD1 ASN A 150       5.825  -1.560  13.424  1.00 95.21           O  
ATOM    588  H   ASN A 150       3.876  -0.332   9.978  1.00 95.21           H  
ATOM    589  HA  ASN A 150       3.470  -1.788  12.421  1.00 95.21           H  
ATOM    590  HB3 ASN A 150       4.301   0.696  13.322  1.00 95.21           H  
ATOM    591  HB2 ASN A 150       4.676   1.039  11.725  1.00 95.21           H  
ATOM    592 HD22 ASN A 150       7.784  -0.708  12.054  1.00 95.21           H  
ATOM    593 HD21 ASN A 150       6.884   0.498  11.271  1.00 95.21           H  
ATOM    594  N   LYS A 151       1.302   0.190  11.208  1.00 95.33           N  
ATOM    595  CA  LYS A 151      -0.161   0.344  11.369  1.00 95.33           C  
ATOM    596  C   LYS A 151      -0.958  -0.770  10.639  1.00 95.33           C  
ATOM    597  O   LYS A 151      -2.132  -0.905  10.848  1.00 95.33           O  
ATOM    598  CB  LYS A 151      -0.546   1.709  10.856  1.00 95.33           C  
ATOM    599  CG  LYS A 151       0.016   2.937  11.672  1.00 95.33           C  
ATOM    600  CD  LYS A 151      -0.543   3.073  13.061  1.00 95.33           C  
ATOM    601  CE  LYS A 151      -0.398   4.467  13.704  1.00 95.33           C  
ATOM    602  NZ  LYS A 151      -1.041   4.425  15.051  1.00 95.33           N1+
ATOM    603  H   LYS A 151       1.763   0.795  10.543  1.00 95.33           H  
ATOM    604  HA  LYS A 151      -0.411   0.303  12.430  1.00 95.33           H  
ATOM    605  HB3 LYS A 151      -1.614   1.914  10.938  1.00 95.33           H  
ATOM    606  HB2 LYS A 151      -0.425   1.876   9.786  1.00 95.33           H  
ATOM    607  HG3 LYS A 151      -0.108   3.816  11.040  1.00 95.33           H  
ATOM    608  HG2 LYS A 151       1.089   2.770  11.761  1.00 95.33           H  
ATOM    609  HD3 LYS A 151      -0.051   2.313  13.668  1.00 95.33           H  
ATOM    610  HD2 LYS A 151      -1.596   2.828  12.927  1.00 95.33           H  
ATOM    611  HE3 LYS A 151      -0.973   5.134  13.061  1.00 95.33           H  
ATOM    612  HE2 LYS A 151       0.645   4.720  13.892  1.00 95.33           H  
ATOM    613  HZ1 LYS A 151      -1.965   4.020  15.009  1.00 95.33           H  
ATOM    614  HZ2 LYS A 151      -0.485   3.993  15.775  1.00 95.33           H  
ATOM    615  HZ3 LYS A 151      -1.071   5.392  15.342  1.00 95.33           H  
ATOM    616  N   LYS A 152      -0.294  -1.660   9.973  1.00 96.51           N  
ATOM    617  CA  LYS A 152      -0.755  -2.892   9.315  1.00 96.51           C  
ATOM    618  C   LYS A 152      -1.894  -2.592   8.264  1.00 96.51           C  
ATOM    619  O   LYS A 152      -2.817  -3.395   8.208  1.00 96.51           O  
ATOM    620  CB  LYS A 152      -1.233  -3.973  10.370  1.00 96.51           C  
ATOM    621  CG  LYS A 152      -0.031  -4.403  11.198  1.00 96.51           C  
ATOM    622  CD  LYS A 152      -0.405  -5.500  12.130  1.00 96.51           C  
ATOM    623  CE  LYS A 152       0.685  -5.757  13.105  1.00 96.51           C  
ATOM    624  NZ  LYS A 152       0.430  -6.984  13.934  1.00 96.51           N1+
ATOM    625  H   LYS A 152       0.649  -1.435   9.689  1.00 96.51           H  
ATOM    626  HA  LYS A 152       0.150  -3.322   8.887  1.00 96.51           H  
ATOM    627  HB3 LYS A 152      -1.593  -4.930   9.993  1.00 96.51           H  
ATOM    628  HB2 LYS A 152      -1.928  -3.529  11.082  1.00 96.51           H  
ATOM    629  HG3 LYS A 152       0.273  -3.539  11.789  1.00 96.51           H  
ATOM    630  HG2 LYS A 152       0.792  -4.730  10.562  1.00 96.51           H  
ATOM    631  HD3 LYS A 152      -0.604  -6.416  11.572  1.00 96.51           H  
ATOM    632  HD2 LYS A 152      -1.310  -5.172  12.641  1.00 96.51           H  
ATOM    633  HE3 LYS A 152       1.080  -4.899  13.649  1.00 96.51           H  
ATOM    634  HE2 LYS A 152       1.524  -6.040  12.468  1.00 96.51           H  
ATOM    635  HZ1 LYS A 152      -0.483  -7.000  14.364  1.00 96.51           H  
ATOM    636  HZ2 LYS A 152       0.692  -7.800  13.399  1.00 96.51           H  
ATOM    637  HZ3 LYS A 152       1.158  -7.004  14.634  1.00 96.51           H  
ATOM    638  N   LEU A 153      -1.821  -1.464   7.602  1.00 97.10           N  
ATOM    639  CA  LEU A 153      -2.802  -0.952   6.662  1.00 97.10           C  
ATOM    640  C   LEU A 153      -2.055  -0.844   5.316  1.00 97.10           C  
ATOM    641  O   LEU A 153      -0.944  -0.393   5.177  1.00 97.10           O  
ATOM    642  CB  LEU A 153      -3.422   0.338   7.115  1.00 97.10           C  
ATOM    643  CG  LEU A 153      -4.386   0.324   8.363  1.00 97.10           C  
ATOM    644  CD1 LEU A 153      -4.779   1.734   8.850  1.00 97.10           C  
ATOM    645  CD2 LEU A 153      -5.615  -0.536   8.009  1.00 97.10           C  
ATOM    646  H   LEU A 153      -0.869  -1.128   7.568  1.00 97.10           H  
ATOM    647  HA  LEU A 153      -3.590  -1.693   6.530  1.00 97.10           H  
ATOM    648  HB3 LEU A 153      -3.886   0.943   6.336  1.00 97.10           H  
ATOM    649  HB2 LEU A 153      -2.707   1.107   7.410  1.00 97.10           H  
ATOM    650  HG  LEU A 153      -3.890  -0.212   9.173  1.00 97.10           H  
ATOM    651 HD11 LEU A 153      -4.401   2.596   8.300  1.00 97.10           H  
ATOM    652 HD12 LEU A 153      -5.864   1.840   8.839  1.00 97.10           H  
ATOM    653 HD13 LEU A 153      -4.436   1.933   9.865  1.00 97.10           H  
ATOM    654 HD21 LEU A 153      -6.609  -0.168   8.265  1.00 97.10           H  
ATOM    655 HD22 LEU A 153      -5.731  -0.778   6.953  1.00 97.10           H  
ATOM    656 HD23 LEU A 153      -5.453  -1.480   8.530  1.00 97.10           H  
ATOM    657  N   THR A 154      -2.815  -1.082   4.300  1.00 96.84           N  
ATOM    658  CA  THR A 154      -2.581  -0.542   3.013  1.00 96.84           C  
ATOM    659  C   THR A 154      -3.569   0.605   2.787  1.00 96.84           C  
ATOM    660  O   THR A 154      -4.738   0.422   3.170  1.00 96.84           O  
ATOM    661  CB  THR A 154      -2.745  -1.553   1.902  1.00 96.84           C  
ATOM    662  CG2 THR A 154      -2.518  -1.025   0.448  1.00 96.84           C  
ATOM    663  OG1 THR A 154      -2.029  -2.746   2.060  1.00 96.84           O  
ATOM    664  H   THR A 154      -3.784  -1.325   4.444  1.00 96.84           H  
ATOM    665  HA  THR A 154      -1.584  -0.103   2.982  1.00 96.84           H  
ATOM    666  HB  THR A 154      -3.731  -2.007   2.005  1.00 96.84           H  
ATOM    667 HG21 THR A 154      -1.486  -0.675   0.404  1.00 96.84           H  
ATOM    668 HG22 THR A 154      -2.742  -1.813  -0.270  1.00 96.84           H  
ATOM    669 HG23 THR A 154      -3.211  -0.214   0.228  1.00 96.84           H  
ATOM    670  HG1 THR A 154      -2.600  -3.509   1.949  1.00 96.84           H  
ATOM    671  N   ALA A 155      -3.119   1.663   2.220  1.00 97.42           N  
ATOM    672  CA  ALA A 155      -3.844   2.856   1.751  1.00 97.42           C  
ATOM    673  C   ALA A 155      -3.746   2.896   0.188  1.00 97.42           C  
ATOM    674  O   ALA A 155      -2.636   2.961  -0.315  1.00 97.42           O  
ATOM    675  CB  ALA A 155      -3.224   4.103   2.404  1.00 97.42           C  
ATOM    676  H   ALA A 155      -2.158   1.666   1.911  1.00 97.42           H  
ATOM    677  HA  ALA A 155      -4.844   2.741   2.169  1.00 97.42           H  
ATOM    678  HB1 ALA A 155      -3.699   5.043   2.123  1.00 97.42           H  
ATOM    679  HB2 ALA A 155      -3.269   4.066   3.493  1.00 97.42           H  
ATOM    680  HB3 ALA A 155      -2.157   3.971   2.221  1.00 97.42           H  
ATOM    681  N   TYR A 156      -4.836   2.902  -0.596  1.00 97.10           N  
ATOM    682  CA  TYR A 156      -4.794   3.151  -2.016  1.00 97.10           C  
ATOM    683  C   TYR A 156      -5.457   4.503  -2.140  1.00 97.10           C  
ATOM    684  O   TYR A 156      -6.572   4.626  -1.710  1.00 97.10           O  
ATOM    685  CB  TYR A 156      -5.576   2.191  -2.821  1.00 97.10           C  
ATOM    686  CG  TYR A 156      -5.025   0.734  -2.766  1.00 97.10           C  
ATOM    687  CD1 TYR A 156      -5.520  -0.241  -1.801  1.00 97.10           C  
ATOM    688  CD2 TYR A 156      -4.090   0.278  -3.704  1.00 97.10           C  
ATOM    689  CE1 TYR A 156      -5.087  -1.605  -1.920  1.00 97.10           C  
ATOM    690  CE2 TYR A 156      -3.802  -1.095  -3.895  1.00 97.10           C  
ATOM    691  OH  TYR A 156      -3.878  -3.357  -2.984  1.00 97.10           O  
ATOM    692  CZ  TYR A 156      -4.229  -2.021  -2.948  1.00 97.10           C  
ATOM    693  H   TYR A 156      -5.770   2.837  -0.219  1.00 97.10           H  
ATOM    694  HA  TYR A 156      -3.781   3.354  -2.363  1.00 97.10           H  
ATOM    695  HB3 TYR A 156      -5.511   2.455  -3.876  1.00 97.10           H  
ATOM    696  HB2 TYR A 156      -6.622   2.162  -2.517  1.00 97.10           H  
ATOM    697  HD1 TYR A 156      -6.187   0.056  -1.006  1.00 97.10           H  
ATOM    698  HD2 TYR A 156      -3.786   1.043  -4.403  1.00 97.10           H  
ATOM    699  HE1 TYR A 156      -5.298  -2.312  -1.131  1.00 97.10           H  
ATOM    700  HE2 TYR A 156      -3.155  -1.332  -4.727  1.00 97.10           H  
ATOM    701  HH  TYR A 156      -3.915  -3.657  -3.896  1.00 97.10           H  
ATOM    702  N   LEU A 157      -4.773   5.464  -2.806  1.00 97.40           N  
ATOM    703  CA  LEU A 157      -5.354   6.801  -3.129  1.00 97.40           C  
ATOM    704  C   LEU A 157      -5.756   6.641  -4.606  1.00 97.40           C  
ATOM    705  O   LEU A 157      -4.876   6.412  -5.394  1.00 97.40           O  
ATOM    706  CB  LEU A 157      -4.362   7.966  -2.930  1.00 97.40           C  
ATOM    707  CG  LEU A 157      -4.769   9.359  -3.429  1.00 97.40           C  
ATOM    708  CD1 LEU A 157      -5.964   9.921  -2.748  1.00 97.40           C  
ATOM    709  CD2 LEU A 157      -3.504  10.225  -3.581  1.00 97.40           C  
ATOM    710  H   LEU A 157      -3.889   5.245  -3.243  1.00 97.40           H  
ATOM    711  HA  LEU A 157      -6.211   7.038  -2.499  1.00 97.40           H  
ATOM    712  HB3 LEU A 157      -3.447   7.664  -3.438  1.00 97.40           H  
ATOM    713  HB2 LEU A 157      -4.151   8.045  -1.864  1.00 97.40           H  
ATOM    714  HG  LEU A 157      -5.030   9.285  -4.485  1.00 97.40           H  
ATOM    715 HD11 LEU A 157      -6.004   9.718  -1.677  1.00 97.40           H  
ATOM    716 HD12 LEU A 157      -6.087  10.989  -2.922  1.00 97.40           H  
ATOM    717 HD13 LEU A 157      -6.892   9.483  -3.115  1.00 97.40           H  
ATOM    718 HD21 LEU A 157      -3.281  10.402  -4.633  1.00 97.40           H  
ATOM    719 HD22 LEU A 157      -3.684  11.177  -3.082  1.00 97.40           H  
ATOM    720 HD23 LEU A 157      -2.651   9.723  -3.124  1.00 97.40           H  
ATOM    721  N   ASP A 158      -7.096   6.876  -4.985  1.00 95.67           N  
ATOM    722  CA  ASP A 158      -7.493   6.675  -6.360  1.00 95.67           C  
ATOM    723  C   ASP A 158      -7.247   7.936  -7.168  1.00 95.67           C  
ATOM    724  O   ASP A 158      -7.823   9.003  -6.915  1.00 95.67           O  
ATOM    725  CB  ASP A 158      -8.950   6.080  -6.519  1.00 95.67           C  
ATOM    726  CG  ASP A 158      -9.664   6.376  -7.818  1.00 95.67           C  
ATOM    727  OD1 ASP A 158      -9.070   5.908  -8.850  1.00 95.67           O  
ATOM    728  OD2 ASP A 158     -10.705   7.067  -7.935  1.00 95.67           O1-
ATOM    729  H   ASP A 158      -7.801   7.304  -4.402  1.00 95.67           H  
ATOM    730  HA  ASP A 158      -6.879   5.911  -6.837  1.00 95.67           H  
ATOM    731  HB3 ASP A 158      -9.593   6.491  -5.741  1.00 95.67           H  
ATOM    732  HB2 ASP A 158      -9.108   5.027  -6.284  1.00 95.67           H  
ATOM    733  N   LEU A 159      -6.392   7.824  -8.157  1.00 94.99           N  
ATOM    734  CA  LEU A 159      -6.024   8.998  -8.951  1.00 94.99           C  
ATOM    735  C   LEU A 159      -7.055   9.545  -9.886  1.00 94.99           C  
ATOM    736  O   LEU A 159      -6.849  10.672 -10.314  1.00 94.99           O  
ATOM    737  CB  LEU A 159      -4.720   8.678  -9.769  1.00 94.99           C  
ATOM    738  CG  LEU A 159      -3.420   8.766  -8.872  1.00 94.99           C  
ATOM    739  CD1 LEU A 159      -2.103   8.173  -9.361  1.00 94.99           C  
ATOM    740  CD2 LEU A 159      -3.202  10.201  -8.449  1.00 94.99           C  
ATOM    741  H   LEU A 159      -5.972   6.931  -8.374  1.00 94.99           H  
ATOM    742  HA  LEU A 159      -5.854   9.877  -8.329  1.00 94.99           H  
ATOM    743  HB3 LEU A 159      -4.632   9.331 -10.638  1.00 94.99           H  
ATOM    744  HB2 LEU A 159      -4.895   7.660 -10.118  1.00 94.99           H  
ATOM    745  HG  LEU A 159      -3.685   8.296  -7.925  1.00 94.99           H  
ATOM    746 HD11 LEU A 159      -2.231   7.465 -10.180  1.00 94.99           H  
ATOM    747 HD12 LEU A 159      -1.405   8.920  -9.738  1.00 94.99           H  
ATOM    748 HD13 LEU A 159      -1.702   7.627  -8.507  1.00 94.99           H  
ATOM    749 HD21 LEU A 159      -3.449  10.936  -9.215  1.00 94.99           H  
ATOM    750 HD22 LEU A 159      -3.518  10.425  -7.430  1.00 94.99           H  
ATOM    751 HD23 LEU A 159      -2.122  10.346  -8.442  1.00 94.99           H  
ATOM    752  N   ASN A 160      -8.086   8.756 -10.180  1.00 92.78           N  
ATOM    753  CA  ASN A 160      -9.224   9.308 -11.056  1.00 92.78           C  
ATOM    754  C   ASN A 160     -10.130  10.268 -10.209  1.00 92.78           C  
ATOM    755  O   ASN A 160     -10.330  11.401 -10.608  1.00 92.78           O  
ATOM    756  CB  ASN A 160     -10.076   8.249 -11.654  1.00 92.78           C  
ATOM    757  CG  ASN A 160      -9.362   7.704 -12.916  1.00 92.78           C  
ATOM    758  ND2 ASN A 160      -8.897   6.464 -13.059  1.00 92.78           N  
ATOM    759  OD1 ASN A 160      -9.113   8.502 -13.829  1.00 92.78           O  
ATOM    760  H   ASN A 160      -8.164   7.835  -9.774  1.00 92.78           H  
ATOM    761  HA  ASN A 160      -8.784   9.885 -11.870  1.00 92.78           H  
ATOM    762  HB3 ASN A 160     -11.067   8.647 -11.873  1.00 92.78           H  
ATOM    763  HB2 ASN A 160     -10.038   7.470 -10.893  1.00 92.78           H  
ATOM    764 HD22 ASN A 160      -8.552   6.201 -13.971  1.00 92.78           H  
ATOM    765 HD21 ASN A 160      -8.923   5.735 -12.361  1.00 92.78           H  
ATOM    766  N   LEU A 161     -10.669   9.843  -9.021  1.00 93.24           N  
ATOM    767  CA  LEU A 161     -11.648  10.639  -8.308  1.00 93.24           C  
ATOM    768  C   LEU A 161     -11.083  11.165  -6.982  1.00 93.24           C  
ATOM    769  O   LEU A 161     -11.838  11.732  -6.244  1.00 93.24           O  
ATOM    770  CB  LEU A 161     -12.835   9.675  -8.049  1.00 93.24           C  
ATOM    771  CG  LEU A 161     -13.368   9.051  -9.401  1.00 93.24           C  
ATOM    772  CD1 LEU A 161     -14.450   8.016  -9.024  1.00 93.24           C  
ATOM    773  CD2 LEU A 161     -13.900  10.179 -10.316  1.00 93.24           C  
ATOM    774  H   LEU A 161     -10.694   8.868  -8.760  1.00 93.24           H  
ATOM    775  HA  LEU A 161     -11.984  11.486  -8.905  1.00 93.24           H  
ATOM    776  HB3 LEU A 161     -13.633  10.242  -7.570  1.00 93.24           H  
ATOM    777  HB2 LEU A 161     -12.580   8.917  -7.307  1.00 93.24           H  
ATOM    778  HG  LEU A 161     -12.581   8.515  -9.931  1.00 93.24           H  
ATOM    779 HD11 LEU A 161     -15.324   8.570  -8.681  1.00 93.24           H  
ATOM    780 HD12 LEU A 161     -14.736   7.452  -9.912  1.00 93.24           H  
ATOM    781 HD13 LEU A 161     -14.227   7.295  -8.239  1.00 93.24           H  
ATOM    782 HD21 LEU A 161     -14.818   9.895 -10.830  1.00 93.24           H  
ATOM    783 HD22 LEU A 161     -14.093  11.118  -9.798  1.00 93.24           H  
ATOM    784 HD23 LEU A 161     -13.156  10.392 -11.084  1.00 93.24           H  
ATOM    785  N   ASP A 162      -9.822  10.881  -6.630  1.00 95.36           N  
ATOM    786  CA  ASP A 162      -9.023  11.519  -5.527  1.00 95.36           C  
ATOM    787  C   ASP A 162      -9.483  11.043  -4.111  1.00 95.36           C  
ATOM    788  O   ASP A 162      -9.082  11.569  -3.078  1.00 95.36           O  
ATOM    789  CB  ASP A 162      -9.060  13.048  -5.599  1.00 95.36           C  
ATOM    790  CG  ASP A 162      -8.460  13.766  -6.776  1.00 95.36           C  
ATOM    791  OD1 ASP A 162      -7.727  13.188  -7.646  1.00 95.36           O  
ATOM    792  OD2 ASP A 162      -8.769  14.997  -6.868  1.00 95.36           O1-
ATOM    793  H   ASP A 162      -9.263  10.249  -7.184  1.00 95.36           H  
ATOM    794  HA  ASP A 162      -7.965  11.257  -5.496  1.00 95.36           H  
ATOM    795  HB3 ASP A 162      -8.522  13.457  -4.744  1.00 95.36           H  
ATOM    796  HB2 ASP A 162     -10.040  13.503  -5.459  1.00 95.36           H  
ATOM    797  N   LYS A 163     -10.341  10.070  -3.998  1.00 96.43           N  
ATOM    798  CA  LYS A 163     -10.688   9.442  -2.697  1.00 96.43           C  
ATOM    799  C   LYS A 163      -9.721   8.277  -2.385  1.00 96.43           C  
ATOM    800  O   LYS A 163      -9.192   7.660  -3.335  1.00 96.43           O  
ATOM    801  CB  LYS A 163     -12.090   8.833  -2.923  1.00 96.43           C  
ATOM    802  CG  LYS A 163     -13.224   9.812  -2.927  1.00 96.43           C  
ATOM    803  CD  LYS A 163     -14.660   9.293  -2.956  1.00 96.43           C  
ATOM    804  CE  LYS A 163     -15.624  10.329  -2.301  1.00 96.43           C  
ATOM    805  NZ  LYS A 163     -16.947   9.690  -2.133  1.00 96.43           N1+
ATOM    806  H   LYS A 163     -10.539   9.536  -4.832  1.00 96.43           H  
ATOM    807  HA  LYS A 163     -10.684  10.080  -1.813  1.00 96.43           H  
ATOM    808  HB3 LYS A 163     -12.193   8.265  -1.999  1.00 96.43           H  
ATOM    809  HB2 LYS A 163     -12.092   8.085  -3.716  1.00 96.43           H  
ATOM    810  HG3 LYS A 163     -13.086  10.258  -3.912  1.00 96.43           H  
ATOM    811  HG2 LYS A 163     -13.127  10.667  -2.258  1.00 96.43           H  
ATOM    812  HD3 LYS A 163     -14.723   8.302  -2.506  1.00 96.43           H  
ATOM    813  HD2 LYS A 163     -14.988   8.997  -3.953  1.00 96.43           H  
ATOM    814  HE3 LYS A 163     -15.750  11.211  -2.928  1.00 96.43           H  
ATOM    815  HE2 LYS A 163     -15.358  10.632  -1.288  1.00 96.43           H  
ATOM    816  HZ1 LYS A 163     -17.576  10.386  -1.757  1.00 96.43           H  
ATOM    817  HZ2 LYS A 163     -17.336   9.312  -2.985  1.00 96.43           H  
ATOM    818  HZ3 LYS A 163     -16.876   8.906  -1.500  1.00 96.43           H  
ATOM    819  N   CYS A 164      -9.544   7.962  -1.117  1.00 97.46           N  
ATOM    820  CA  CYS A 164      -8.595   6.998  -0.580  1.00 97.46           C  
ATOM    821  C   CYS A 164      -9.270   5.910   0.219  1.00 97.46           C  
ATOM    822  O   CYS A 164     -10.336   6.132   0.717  1.00 97.46           O  
ATOM    823  CB  CYS A 164      -7.796   7.806   0.414  1.00 97.46           C  
ATOM    824  SG  CYS A 164      -6.388   6.965   1.182  1.00 97.46           S  
ATOM    825  H   CYS A 164     -10.313   8.194  -0.504  1.00 97.46           H  
ATOM    826  HA  CYS A 164      -7.915   6.641  -1.354  1.00 97.46           H  
ATOM    827  HB3 CYS A 164      -8.495   8.232   1.134  1.00 97.46           H  
ATOM    828  HB2 CYS A 164      -7.436   8.726  -0.048  1.00 97.46           H  
ATOM    829  N   TYR A 165      -8.769   4.700   0.253  1.00 97.37           N  
ATOM    830  CA  TYR A 165      -9.511   3.474   0.609  1.00 97.37           C  
ATOM    831  C   TYR A 165      -8.471   2.644   1.419  1.00 97.37           C  
ATOM    832  O   TYR A 165      -7.462   2.165   0.915  1.00 97.37           O  
ATOM    833  CB  TYR A 165      -9.953   2.867  -0.730  1.00 97.37           C  
ATOM    834  CG  TYR A 165     -10.986   3.631  -1.565  1.00 97.37           C  
ATOM    835  CD1 TYR A 165     -12.343   3.598  -1.225  1.00 97.37           C  
ATOM    836  CD2 TYR A 165     -10.532   4.469  -2.602  1.00 97.37           C  
ATOM    837  CE1 TYR A 165     -13.311   4.346  -1.919  1.00 97.37           C  
ATOM    838  CE2 TYR A 165     -11.547   5.180  -3.346  1.00 97.37           C  
ATOM    839  OH  TYR A 165     -13.806   5.939  -3.661  1.00 97.37           O  
ATOM    840  CZ  TYR A 165     -12.915   5.166  -3.000  1.00 97.37           C  
ATOM    841  H   TYR A 165      -7.841   4.558  -0.120  1.00 97.37           H  
ATOM    842  HA  TYR A 165     -10.318   3.669   1.316  1.00 97.37           H  
ATOM    843  HB3 TYR A 165     -10.310   1.843  -0.627  1.00 97.37           H  
ATOM    844  HB2 TYR A 165      -9.064   2.694  -1.336  1.00 97.37           H  
ATOM    845  HD1 TYR A 165     -12.690   2.899  -0.479  1.00 97.37           H  
ATOM    846  HD2 TYR A 165      -9.508   4.647  -2.893  1.00 97.37           H  
ATOM    847  HE1 TYR A 165     -14.345   4.167  -1.665  1.00 97.37           H  
ATOM    848  HE2 TYR A 165     -11.290   5.905  -4.104  1.00 97.37           H  
ATOM    849  HH  TYR A 165     -13.578   6.169  -4.564  1.00 97.37           H  
ATOM    850  N   VAL A 166      -8.617   2.475   2.714  1.00 97.66           N  
ATOM    851  CA  VAL A 166      -7.656   1.889   3.651  1.00 97.66           C  
ATOM    852  C   VAL A 166      -8.216   0.568   4.097  1.00 97.66           C  
ATOM    853  O   VAL A 166      -9.354   0.445   4.570  1.00 97.66           O  
ATOM    854  CB  VAL A 166      -7.365   2.870   4.808  1.00 97.66           C  
ATOM    855  CG1 VAL A 166      -6.425   2.263   5.864  1.00 97.66           C  
ATOM    856  CG2 VAL A 166      -6.832   4.174   4.376  1.00 97.66           C  
ATOM    857  H   VAL A 166      -9.417   2.896   3.163  1.00 97.66           H  
ATOM    858  HA  VAL A 166      -6.660   1.796   3.216  1.00 97.66           H  
ATOM    859  HB  VAL A 166      -8.269   3.073   5.383  1.00 97.66           H  
ATOM    860 HG11 VAL A 166      -5.473   2.030   5.387  1.00 97.66           H  
ATOM    861 HG12 VAL A 166      -6.320   2.888   6.751  1.00 97.66           H  
ATOM    862 HG13 VAL A 166      -6.904   1.386   6.301  1.00 97.66           H  
ATOM    863 HG21 VAL A 166      -5.950   4.101   3.739  1.00 97.66           H  
ATOM    864 HG22 VAL A 166      -7.503   4.624   3.645  1.00 97.66           H  
ATOM    865 HG23 VAL A 166      -6.697   4.904   5.174  1.00 97.66           H  
ATOM    866  N   ILE A 167      -7.411  -0.511   3.799  1.00 96.55           N  
ATOM    867  CA  ILE A 167      -7.672  -1.941   4.031  1.00 96.55           C  
ATOM    868  C   ILE A 167      -6.516  -2.504   4.892  1.00 96.55           C  
ATOM    869  O   ILE A 167      -5.348  -2.302   4.463  1.00 96.55           O  
ATOM    870  CB  ILE A 167      -7.765  -2.629   2.592  1.00 96.55           C  
ATOM    871  CG1 ILE A 167      -8.084  -4.148   2.665  1.00 96.55           C  
ATOM    872  CG2 ILE A 167      -6.534  -2.412   1.670  1.00 96.55           C  
ATOM    873  CD1 ILE A 167      -8.652  -4.729   1.338  1.00 96.55           C  
ATOM    874  H   ILE A 167      -6.555  -0.219   3.349  1.00 96.55           H  
ATOM    875  HA  ILE A 167      -8.686  -2.019   4.423  1.00 96.55           H  
ATOM    876  HB  ILE A 167      -8.626  -2.094   2.189  1.00 96.55           H  
ATOM    877 HG13 ILE A 167      -8.867  -4.400   3.379  1.00 96.55           H  
ATOM    878 HG12 ILE A 167      -7.224  -4.705   3.037  1.00 96.55           H  
ATOM    879 HG21 ILE A 167      -6.875  -2.521   0.641  1.00 96.55           H  
ATOM    880 HG22 ILE A 167      -6.224  -1.373   1.789  1.00 96.55           H  
ATOM    881 HG23 ILE A 167      -5.747  -3.157   1.786  1.00 96.55           H  
ATOM    882 HD11 ILE A 167      -8.239  -4.196   0.482  1.00 96.55           H  
ATOM    883 HD12 ILE A 167      -8.335  -5.716   1.003  1.00 96.55           H  
ATOM    884 HD13 ILE A 167      -9.728  -4.556   1.306  1.00 96.55           H  
ATOM    885  N   PRO A 168      -6.846  -3.301   5.960  1.00 96.12           N  
ATOM    886  CA  PRO A 168      -5.912  -4.055   6.806  1.00 96.12           C  
ATOM    887  C   PRO A 168      -5.039  -5.035   6.040  1.00 96.12           C  
ATOM    888  O   PRO A 168      -5.603  -5.799   5.268  1.00 96.12           O  
ATOM    889  CB  PRO A 168      -6.813  -4.703   7.888  1.00 96.12           C  
ATOM    890  CG  PRO A 168      -7.877  -3.684   8.130  1.00 96.12           C  
ATOM    891  CD  PRO A 168      -8.131  -3.157   6.682  1.00 96.12           C  
ATOM    892  HA  PRO A 168      -5.332  -3.340   7.390  1.00 96.12           H  
ATOM    893  HB3 PRO A 168      -6.287  -4.792   8.838  1.00 96.12           H  
ATOM    894  HB2 PRO A 168      -7.182  -5.686   7.596  1.00 96.12           H  
ATOM    895  HG3 PRO A 168      -7.520  -2.846   8.729  1.00 96.12           H  
ATOM    896  HG2 PRO A 168      -8.748  -4.150   8.590  1.00 96.12           H  
ATOM    897  HD2 PRO A 168      -8.876  -3.737   6.136  1.00 96.12           H  
ATOM    898  HD3 PRO A 168      -8.465  -2.125   6.785  1.00 96.12           H  
ATOM    899  N   LEU A 169      -3.761  -5.110   6.355  1.00 94.72           N  
ATOM    900  CA  LEU A 169      -2.762  -6.067   5.908  1.00 94.72           C  
ATOM    901  C   LEU A 169      -2.823  -7.225   6.994  1.00 94.72           C  
ATOM    902  O   LEU A 169      -2.722  -6.932   8.178  1.00 94.72           O  
ATOM    903  CB  LEU A 169      -1.331  -5.517   6.064  1.00 94.72           C  
ATOM    904  CG  LEU A 169      -0.809  -4.476   5.051  1.00 94.72           C  
ATOM    905  CD1 LEU A 169       0.512  -3.906   5.557  1.00 94.72           C  
ATOM    906  CD2 LEU A 169      -0.625  -5.089   3.688  1.00 94.72           C  
ATOM    907  H   LEU A 169      -3.462  -4.626   7.189  1.00 94.72           H  
ATOM    908  HA  LEU A 169      -2.921  -6.547   4.942  1.00 94.72           H  
ATOM    909  HB3 LEU A 169      -0.557  -6.284   6.093  1.00 94.72           H  
ATOM    910  HB2 LEU A 169      -1.190  -5.048   7.038  1.00 94.72           H  
ATOM    911  HG  LEU A 169      -1.584  -3.723   4.907  1.00 94.72           H  
ATOM    912 HD11 LEU A 169       0.446  -2.956   6.087  1.00 94.72           H  
ATOM    913 HD12 LEU A 169       1.008  -4.758   6.022  1.00 94.72           H  
ATOM    914 HD13 LEU A 169       1.082  -3.571   4.691  1.00 94.72           H  
ATOM    915 HD21 LEU A 169      -1.446  -4.784   3.037  1.00 94.72           H  
ATOM    916 HD22 LEU A 169       0.322  -4.878   3.192  1.00 94.72           H  
ATOM    917 HD23 LEU A 169      -0.626  -6.170   3.822  1.00 94.72           H  
ATOM    918  N   ASN A 170      -2.867  -8.484   6.583  1.00 91.62           N  
ATOM    919  CA  ASN A 170      -2.825  -9.603   7.451  1.00 91.62           C  
ATOM    920  C   ASN A 170      -1.374  -9.971   7.686  1.00 91.62           C  
ATOM    921  O   ASN A 170      -0.887 -10.891   6.948  1.00 91.62           O  
ATOM    922  CB  ASN A 170      -3.683 -10.837   6.936  1.00 91.62           C  
ATOM    923  CG  ASN A 170      -5.203 -10.661   6.785  1.00 91.62           C  
ATOM    924  ND2 ASN A 170      -5.845 -11.789   6.461  1.00 91.62           N  
ATOM    925  OD1 ASN A 170      -5.857  -9.614   6.956  1.00 91.62           O  
ATOM    926  H   ASN A 170      -2.867  -8.719   5.600  1.00 91.62           H  
ATOM    927  HA  ASN A 170      -3.176  -9.217   8.409  1.00 91.62           H  
ATOM    928  HB3 ASN A 170      -3.599 -11.592   7.718  1.00 91.62           H  
ATOM    929  HB2 ASN A 170      -3.451 -11.255   5.957  1.00 91.62           H  
ATOM    930 HD22 ASN A 170      -6.852 -11.821   6.390  1.00 91.62           H  
ATOM    931 HD21 ASN A 170      -5.278 -12.502   6.026  1.00 91.62           H  
ATOM    932  N   THR A 171      -0.724  -9.340   8.637  1.00 90.49           N  
ATOM    933  CA  THR A 171       0.749  -9.553   8.744  1.00 90.49           C  
ATOM    934  C   THR A 171       1.063 -10.954   9.334  1.00 90.49           C  
ATOM    935  O   THR A 171       2.185 -11.401   9.463  1.00 90.49           O  
ATOM    936  CB  THR A 171       1.486  -8.458   9.615  1.00 90.49           C  
ATOM    937  CG2 THR A 171       1.203  -7.048   9.101  1.00 90.49           C  
ATOM    938  OG1 THR A 171       1.065  -8.404  10.976  1.00 90.49           O  
ATOM    939  H   THR A 171      -1.182  -8.639   9.201  1.00 90.49           H  
ATOM    940  HA  THR A 171       1.028  -9.581   7.691  1.00 90.49           H  
ATOM    941  HB  THR A 171       2.560  -8.639   9.592  1.00 90.49           H  
ATOM    942 HG21 THR A 171       0.204  -6.702   9.365  1.00 90.49           H  
ATOM    943 HG22 THR A 171       1.922  -6.389   9.588  1.00 90.49           H  
ATOM    944 HG23 THR A 171       1.492  -6.950   8.054  1.00 90.49           H  
ATOM    945  HG1 THR A 171       1.261  -9.224  11.436  1.00 90.49           H  
ATOM    946  N   SER A 172      -0.000 -11.687   9.773  1.00 87.38           N  
ATOM    947  CA  SER A 172      -0.018 -13.153  10.127  1.00 87.38           C  
ATOM    948  C   SER A 172       0.290 -14.002   8.892  1.00 87.38           C  
ATOM    949  O   SER A 172       0.652 -15.205   9.038  1.00 87.38           O  
ATOM    950  CB  SER A 172      -1.343 -13.434  10.876  1.00 87.38           C  
ATOM    951  OG  SER A 172      -2.452 -12.785  10.250  1.00 87.38           O  
ATOM    952  H   SER A 172      -0.864 -11.165   9.738  1.00 87.38           H  
ATOM    953  HA  SER A 172       0.872 -13.388  10.710  1.00 87.38           H  
ATOM    954  HB3 SER A 172      -1.321 -12.962  11.858  1.00 87.38           H  
ATOM    955  HB2 SER A 172      -1.600 -14.484  11.017  1.00 87.38           H  
ATOM    956  HG  SER A 172      -2.604 -13.206   9.400  1.00 87.38           H  
ATOM    957  N   ILE A 173       0.212 -13.485   7.689  1.00 85.50           N  
ATOM    958  CA  ILE A 173       1.001 -14.018   6.558  1.00 85.50           C  
ATOM    959  C   ILE A 173       1.973 -12.956   6.015  1.00 85.50           C  
ATOM    960  O   ILE A 173       2.975 -13.528   5.570  1.00 85.50           O  
ATOM    961  CB  ILE A 173       0.098 -14.611   5.443  1.00 85.50           C  
ATOM    962  CG1 ILE A 173      -0.851 -13.574   4.709  1.00 85.50           C  
ATOM    963  CG2 ILE A 173      -0.778 -15.736   5.917  1.00 85.50           C  
ATOM    964  CD1 ILE A 173      -1.529 -14.152   3.482  1.00 85.50           C  
ATOM    965  H   ILE A 173      -0.214 -12.570   7.663  1.00 85.50           H  
ATOM    966  HA  ILE A 173       1.681 -14.819   6.848  1.00 85.50           H  
ATOM    967  HB  ILE A 173       0.658 -15.091   4.640  1.00 85.50           H  
ATOM    968 HG13 ILE A 173      -0.206 -12.731   4.463  1.00 85.50           H  
ATOM    969 HG12 ILE A 173      -1.707 -13.186   5.262  1.00 85.50           H  
ATOM    970 HG21 ILE A 173      -0.372 -16.571   6.488  1.00 85.50           H  
ATOM    971 HG22 ILE A 173      -1.566 -15.370   6.575  1.00 85.50           H  
ATOM    972 HG23 ILE A 173      -1.273 -16.171   5.049  1.00 85.50           H  
ATOM    973 HD11 ILE A 173      -2.394 -14.750   3.770  1.00 85.50           H  
ATOM    974 HD12 ILE A 173      -1.876 -13.301   2.896  1.00 85.50           H  
ATOM    975 HD13 ILE A 173      -0.743 -14.689   2.952  1.00 85.50           H  
ATOM    976  N   VAL A 174       1.720 -11.664   5.918  1.00 91.10           N  
ATOM    977  CA  VAL A 174       2.549 -10.687   5.236  1.00 91.10           C  
ATOM    978  C   VAL A 174       3.717 -10.273   6.192  1.00 91.10           C  
ATOM    979  O   VAL A 174       3.444  -9.794   7.321  1.00 91.10           O  
ATOM    980  CB  VAL A 174       1.694  -9.388   4.861  1.00 91.10           C  
ATOM    981  CG1 VAL A 174       2.467  -8.098   4.465  1.00 91.10           C  
ATOM    982  CG2 VAL A 174       0.593  -9.724   3.829  1.00 91.10           C  
ATOM    983  H   VAL A 174       0.840 -11.273   6.224  1.00 91.10           H  
ATOM    984  HA  VAL A 174       2.937 -11.165   4.337  1.00 91.10           H  
ATOM    985  HB  VAL A 174       1.054  -9.085   5.690  1.00 91.10           H  
ATOM    986 HG11 VAL A 174       1.862  -7.310   4.015  1.00 91.10           H  
ATOM    987 HG12 VAL A 174       3.010  -7.641   5.292  1.00 91.10           H  
ATOM    988 HG13 VAL A 174       3.239  -8.385   3.751  1.00 91.10           H  
ATOM    989 HG21 VAL A 174       0.893 -10.326   2.972  1.00 91.10           H  
ATOM    990 HG22 VAL A 174      -0.123 -10.394   4.304  1.00 91.10           H  
ATOM    991 HG23 VAL A 174       0.060  -8.899   3.355  1.00 91.10           H  
ATOM    992  N   MET A 175       4.965 -10.594   5.823  1.00 91.56           N  
ATOM    993  CA  MET A 175       6.126 -10.156   6.682  1.00 91.56           C  
ATOM    994  C   MET A 175       6.484  -8.652   6.443  1.00 91.56           C  
ATOM    995  O   MET A 175       6.386  -8.143   5.332  1.00 91.56           O  
ATOM    996  CB  MET A 175       7.406 -11.058   6.333  1.00 91.56           C  
ATOM    997  CG  MET A 175       7.224 -12.621   6.606  1.00 91.56           C  
ATOM    998  SD  MET A 175       8.835 -13.587   6.375  1.00 91.56           S  
ATOM    999  CE  MET A 175       8.108 -15.242   6.733  1.00 91.56           C  
ATOM   1000  H   MET A 175       5.275 -10.635   4.863  1.00 91.56           H  
ATOM   1001  HA  MET A 175       5.876 -10.356   7.723  1.00 91.56           H  
ATOM   1002  HB3 MET A 175       8.336 -10.783   6.831  1.00 91.56           H  
ATOM   1003  HB2 MET A 175       7.621 -10.817   5.292  1.00 91.56           H  
ATOM   1004  HG3 MET A 175       6.451 -13.012   5.945  1.00 91.56           H  
ATOM   1005  HG2 MET A 175       6.773 -12.776   7.586  1.00 91.56           H  
ATOM   1006  HE1 MET A 175       8.893 -15.870   7.154  1.00 91.56           H  
ATOM   1007  HE2 MET A 175       7.193 -15.222   7.326  1.00 91.56           H  
ATOM   1008  HE3 MET A 175       7.761 -15.616   5.770  1.00 91.56           H  
ATOM   1009  N   PRO A 176       6.874  -7.885   7.513  1.00 93.86           N  
ATOM   1010  CA  PRO A 176       7.502  -6.564   7.262  1.00 93.86           C  
ATOM   1011  C   PRO A 176       8.829  -6.588   6.572  1.00 93.86           C  
ATOM   1012  O   PRO A 176       9.292  -7.681   6.323  1.00 93.86           O  
ATOM   1013  CB  PRO A 176       7.572  -5.919   8.612  1.00 93.86           C  
ATOM   1014  CG  PRO A 176       6.621  -6.639   9.488  1.00 93.86           C  
ATOM   1015  CD  PRO A 176       6.638  -8.092   8.973  1.00 93.86           C  
ATOM   1016  HA  PRO A 176       6.810  -6.044   6.600  1.00 93.86           H  
ATOM   1017  HB3 PRO A 176       7.487  -4.832   8.607  1.00 93.86           H  
ATOM   1018  HB2 PRO A 176       8.505  -6.166   9.118  1.00 93.86           H  
ATOM   1019  HG3 PRO A 176       5.590  -6.295   9.410  1.00 93.86           H  
ATOM   1020  HG2 PRO A 176       6.986  -6.619  10.515  1.00 93.86           H  
ATOM   1021  HD2 PRO A 176       7.555  -8.563   9.330  1.00 93.86           H  
ATOM   1022  HD3 PRO A 176       5.716  -8.586   9.279  1.00 93.86           H  
ATOM   1023  N   PRO A 177       9.405  -5.429   6.213  1.00 92.19           N  
ATOM   1024  CA  PRO A 177      10.268  -5.491   5.076  1.00 92.19           C  
ATOM   1025  C   PRO A 177      11.759  -5.980   5.359  1.00 92.19           C  
ATOM   1026  O   PRO A 177      12.363  -6.335   4.367  1.00 92.19           O  
ATOM   1027  CB  PRO A 177      10.364  -3.992   4.655  1.00 92.19           C  
ATOM   1028  CG  PRO A 177       9.999  -3.173   5.874  1.00 92.19           C  
ATOM   1029  CD  PRO A 177       8.990  -4.034   6.575  1.00 92.19           C  
ATOM   1030  HA  PRO A 177       9.794  -6.121   4.323  1.00 92.19           H  
ATOM   1031  HB3 PRO A 177       9.580  -3.937   3.900  1.00 92.19           H  
ATOM   1032  HB2 PRO A 177      11.311  -3.690   4.207  1.00 92.19           H  
ATOM   1033  HG3 PRO A 177       9.500  -2.228   5.659  1.00 92.19           H  
ATOM   1034  HG2 PRO A 177      10.837  -2.952   6.535  1.00 92.19           H  
ATOM   1035  HD2 PRO A 177       9.020  -3.903   7.657  1.00 92.19           H  
ATOM   1036  HD3 PRO A 177       7.965  -3.789   6.297  1.00 92.19           H  
ATOM   1037  N   ARG A 178      12.205  -5.823   6.605  1.00 91.04           N  
ATOM   1038  CA  ARG A 178      13.460  -6.585   6.926  1.00 91.04           C  
ATOM   1039  C   ARG A 178      13.284  -8.103   7.179  1.00 91.04           C  
ATOM   1040  O   ARG A 178      14.131  -8.827   6.823  1.00 91.04           O  
ATOM   1041  CB  ARG A 178      14.187  -5.859   8.095  1.00 91.04           C  
ATOM   1042  CG  ARG A 178      14.261  -4.342   7.939  1.00 91.04           C  
ATOM   1043  CD  ARG A 178      15.123  -3.581   8.942  1.00 91.04           C  
ATOM   1044  NE  ARG A 178      16.563  -3.873   8.600  1.00 91.04           N  
ATOM   1045  NH1 ARG A 178      17.553  -2.920  10.443  1.00 91.04           N  
ATOM   1046  NH2 ARG A 178      18.852  -3.905   8.916  1.00 91.04           N1+
ATOM   1047  CZ  ARG A 178      17.643  -3.589   9.321  1.00 91.04           C  
ATOM   1048  H   ARG A 178      11.550  -5.586   7.337  1.00 91.04           H  
ATOM   1049  HA  ARG A 178      14.200  -6.520   6.128  1.00 91.04           H  
ATOM   1050  HB3 ARG A 178      15.199  -6.263   8.112  1.00 91.04           H  
ATOM   1051  HB2 ARG A 178      13.755  -6.091   9.068  1.00 91.04           H  
ATOM   1052  HG3 ARG A 178      13.304  -3.823   7.996  1.00 91.04           H  
ATOM   1053  HG2 ARG A 178      14.597  -3.995   6.962  1.00 91.04           H  
ATOM   1054  HD3 ARG A 178      14.991  -3.965   9.953  1.00 91.04           H  
ATOM   1055  HD2 ARG A 178      14.976  -2.502   8.972  1.00 91.04           H  
ATOM   1056  HE  ARG A 178      16.743  -4.439   7.784  1.00 91.04           H  
ATOM   1057 HH12 ARG A 178      18.260  -3.080  11.146  1.00 91.04           H  
ATOM   1058 HH11 ARG A 178      16.789  -2.308  10.692  1.00 91.04           H  
ATOM   1059 HH22 ARG A 178      19.595  -3.326   9.280  1.00 91.04           H  
ATOM   1060 HH21 ARG A 178      19.056  -4.342   8.028  1.00 91.04           H  
ATOM   1061  N   ASN A 179      12.171  -8.501   7.859  1.00 91.08           N  
ATOM   1062  CA  ASN A 179      11.770  -9.909   8.038  1.00 91.08           C  
ATOM   1063  C   ASN A 179      11.519 -10.640   6.678  1.00 91.08           C  
ATOM   1064  O   ASN A 179      11.869 -11.824   6.536  1.00 91.08           O  
ATOM   1065  CB  ASN A 179      10.487  -9.911   8.981  1.00 91.08           C  
ATOM   1066  CG  ASN A 179      10.833  -9.813  10.436  1.00 91.08           C  
ATOM   1067  ND2 ASN A 179       9.960 -10.248  11.349  1.00 91.08           N  
ATOM   1068  OD1 ASN A 179      12.044  -9.512  10.739  1.00 91.08           O  
ATOM   1069  H   ASN A 179      11.561  -7.760   8.173  1.00 91.08           H  
ATOM   1070  HA  ASN A 179      12.536 -10.509   8.528  1.00 91.08           H  
ATOM   1071  HB3 ASN A 179       9.923 -10.825   8.798  1.00 91.08           H  
ATOM   1072  HB2 ASN A 179       9.850  -9.065   8.720  1.00 91.08           H  
ATOM   1073 HD22 ASN A 179      10.264 -10.308  12.311  1.00 91.08           H  
ATOM   1074 HD21 ASN A 179       8.993 -10.473  11.169  1.00 91.08           H  
ATOM   1075  N   LEU A 180      10.914  -9.945   5.781  1.00 90.33           N  
ATOM   1076  CA  LEU A 180      10.836 -10.246   4.325  1.00 90.33           C  
ATOM   1077  C   LEU A 180      12.170 -10.654   3.607  1.00 90.33           C  
ATOM   1078  O   LEU A 180      12.116 -11.481   2.703  1.00 90.33           O  
ATOM   1079  CB  LEU A 180      10.009  -9.033   3.707  1.00 90.33           C  
ATOM   1080  CG  LEU A 180       9.773  -9.249   2.193  1.00 90.33           C  
ATOM   1081  CD1 LEU A 180       9.151 -10.558   1.746  1.00 90.33           C  
ATOM   1082  CD2 LEU A 180       8.951  -7.992   1.636  1.00 90.33           C  
ATOM   1083  H   LEU A 180      10.421  -9.087   5.985  1.00 90.33           H  
ATOM   1084  HA  LEU A 180      10.251 -11.158   4.210  1.00 90.33           H  
ATOM   1085  HB3 LEU A 180      10.517  -8.074   3.803  1.00 90.33           H  
ATOM   1086  HB2 LEU A 180       9.069  -8.851   4.229  1.00 90.33           H  
ATOM   1087  HG  LEU A 180      10.743  -9.234   1.697  1.00 90.33           H  
ATOM   1088 HD11 LEU A 180       8.663 -11.090   2.563  1.00 90.33           H  
ATOM   1089 HD12 LEU A 180       8.381 -10.445   0.982  1.00 90.33           H  
ATOM   1090 HD13 LEU A 180       9.926 -11.299   1.553  1.00 90.33           H  
ATOM   1091 HD21 LEU A 180       7.887  -8.219   1.566  1.00 90.33           H  
ATOM   1092 HD22 LEU A 180       9.018  -7.165   2.342  1.00 90.33           H  
ATOM   1093 HD23 LEU A 180       9.315  -7.802   0.627  1.00 90.33           H  
ATOM   1094  N   LEU A 181      13.276 -10.082   4.072  1.00 89.60           N  
ATOM   1095  CA  LEU A 181      14.634 -10.502   3.563  1.00 89.60           C  
ATOM   1096  C   LEU A 181      15.070 -11.917   3.868  1.00 89.60           C  
ATOM   1097  O   LEU A 181      15.993 -12.377   3.160  1.00 89.60           O  
ATOM   1098  CB  LEU A 181      15.740  -9.424   3.901  1.00 89.60           C  
ATOM   1099  CG  LEU A 181      15.462  -8.021   3.356  1.00 89.60           C  
ATOM   1100  CD1 LEU A 181      16.506  -7.183   4.091  1.00 89.60           C  
ATOM   1101  CD2 LEU A 181      15.567  -7.955   1.859  1.00 89.60           C  
ATOM   1102  H   LEU A 181      13.333  -9.352   4.768  1.00 89.60           H  
ATOM   1103  HA  LEU A 181      14.506 -10.592   2.485  1.00 89.60           H  
ATOM   1104  HB3 LEU A 181      16.677  -9.804   3.496  1.00 89.60           H  
ATOM   1105  HB2 LEU A 181      15.758  -9.492   4.988  1.00 89.60           H  
ATOM   1106  HG  LEU A 181      14.474  -7.631   3.600  1.00 89.60           H  
ATOM   1107 HD11 LEU A 181      17.073  -7.728   4.845  1.00 89.60           H  
ATOM   1108 HD12 LEU A 181      17.244  -6.824   3.374  1.00 89.60           H  
ATOM   1109 HD13 LEU A 181      16.103  -6.376   4.703  1.00 89.60           H  
ATOM   1110 HD21 LEU A 181      16.262  -8.625   1.353  1.00 89.60           H  
ATOM   1111 HD22 LEU A 181      14.555  -8.103   1.480  1.00 89.60           H  
ATOM   1112 HD23 LEU A 181      15.825  -6.906   1.713  1.00 89.60           H  
ATOM   1113  N   GLU A 182      14.442 -12.523   4.841  1.00 89.31           N  
ATOM   1114  CA  GLU A 182      14.647 -13.907   5.173  1.00 89.31           C  
ATOM   1115  C   GLU A 182      13.970 -14.939   4.196  1.00 89.31           C  
ATOM   1116  O   GLU A 182      14.518 -15.936   3.740  1.00 89.31           O  
ATOM   1117  CB  GLU A 182      14.238 -14.152   6.683  1.00 89.31           C  
ATOM   1118  CG  GLU A 182      14.923 -13.200   7.702  1.00 89.31           C  
ATOM   1119  CD  GLU A 182      14.867 -13.609   9.165  1.00 89.31           C  
ATOM   1120  OE1 GLU A 182      15.416 -12.876   9.997  1.00 89.31           O  
ATOM   1121  OE2 GLU A 182      14.283 -14.647   9.514  1.00 89.31           O1-
ATOM   1122  H   GLU A 182      13.679 -12.036   5.289  1.00 89.31           H  
ATOM   1123  HA  GLU A 182      15.688 -14.169   4.983  1.00 89.31           H  
ATOM   1124  HB3 GLU A 182      14.567 -15.120   7.062  1.00 89.31           H  
ATOM   1125  HB2 GLU A 182      13.150 -14.186   6.741  1.00 89.31           H  
ATOM   1126  HG3 GLU A 182      14.491 -12.201   7.645  1.00 89.31           H  
ATOM   1127  HG2 GLU A 182      15.994 -13.116   7.522  1.00 89.31           H  
ATOM   1128  N   LEU A 183      12.782 -14.472   3.831  1.00 87.53           N  
ATOM   1129  CA  LEU A 183      11.927 -15.157   2.911  1.00 87.53           C  
ATOM   1130  C   LEU A 183      12.276 -15.053   1.384  1.00 87.53           C  
ATOM   1131  O   LEU A 183      11.897 -15.981   0.635  1.00 87.53           O  
ATOM   1132  CB  LEU A 183      10.509 -14.556   3.213  1.00 87.53           C  
ATOM   1133  CG  LEU A 183       9.255 -15.223   2.613  1.00 87.53           C  
ATOM   1134  CD1 LEU A 183       8.920 -16.636   3.266  1.00 87.53           C  
ATOM   1135  CD2 LEU A 183       7.978 -14.253   2.734  1.00 87.53           C  
ATOM   1136  H   LEU A 183      12.443 -13.590   4.188  1.00 87.53           H  
ATOM   1137  HA  LEU A 183      11.852 -16.215   3.163  1.00 87.53           H  
ATOM   1138  HB3 LEU A 183      10.465 -13.586   2.717  1.00 87.53           H  
ATOM   1139  HB2 LEU A 183      10.350 -14.430   4.284  1.00 87.53           H  
ATOM   1140  HG  LEU A 183       9.417 -15.427   1.555  1.00 87.53           H  
ATOM   1141 HD11 LEU A 183       7.854 -16.707   3.482  1.00 87.53           H  
ATOM   1142 HD12 LEU A 183       9.122 -17.399   2.514  1.00 87.53           H  
ATOM   1143 HD13 LEU A 183       9.439 -16.769   4.215  1.00 87.53           H  
ATOM   1144 HD21 LEU A 183       8.144 -13.557   3.557  1.00 87.53           H  
ATOM   1145 HD22 LEU A 183       7.936 -13.653   1.825  1.00 87.53           H  
ATOM   1146 HD23 LEU A 183       7.031 -14.791   2.791  1.00 87.53           H  
ATOM   1147  N   LEU A 184      12.969 -13.992   1.065  1.00 86.44           N  
ATOM   1148  CA  LEU A 184      13.320 -13.618  -0.305  1.00 86.44           C  
ATOM   1149  C   LEU A 184      14.074 -14.647  -1.118  1.00 86.44           C  
ATOM   1150  O   LEU A 184      13.794 -14.862  -2.336  1.00 86.44           O  
ATOM   1151  CB  LEU A 184      14.209 -12.311  -0.246  1.00 86.44           C  
ATOM   1152  CG  LEU A 184      14.121 -11.460  -1.563  1.00 86.44           C  
ATOM   1153  CD1 LEU A 184      12.810 -10.944  -1.951  1.00 86.44           C  
ATOM   1154  CD2 LEU A 184      15.184 -10.345  -1.520  1.00 86.44           C  
ATOM   1155  H   LEU A 184      12.959 -13.219   1.715  1.00 86.44           H  
ATOM   1156  HA  LEU A 184      12.444 -13.357  -0.898  1.00 86.44           H  
ATOM   1157  HB3 LEU A 184      15.239 -12.363   0.106  1.00 86.44           H  
ATOM   1158  HB2 LEU A 184      13.767 -11.758   0.583  1.00 86.44           H  
ATOM   1159  HG  LEU A 184      14.439 -12.084  -2.398  1.00 86.44           H  
ATOM   1160 HD11 LEU A 184      12.276 -11.757  -2.443  1.00 86.44           H  
ATOM   1161 HD12 LEU A 184      12.222 -10.607  -1.097  1.00 86.44           H  
ATOM   1162 HD13 LEU A 184      12.869 -10.038  -2.554  1.00 86.44           H  
ATOM   1163 HD21 LEU A 184      15.375  -9.916  -0.536  1.00 86.44           H  
ATOM   1164 HD22 LEU A 184      16.124 -10.860  -1.721  1.00 86.44           H  
ATOM   1165 HD23 LEU A 184      14.973  -9.514  -2.193  1.00 86.44           H  
ATOM   1166  N   ILE A 185      14.851 -15.491  -0.466  1.00 86.48           N  
ATOM   1167  CA  ILE A 185      15.367 -16.678  -1.066  1.00 86.48           C  
ATOM   1168  C   ILE A 185      14.324 -17.633  -1.718  1.00 86.48           C  
ATOM   1169  O   ILE A 185      14.689 -18.426  -2.616  1.00 86.48           O  
ATOM   1170  CB  ILE A 185      16.201 -17.508  -0.013  1.00 86.48           C  
ATOM   1171  CG1 ILE A 185      17.034 -18.704  -0.586  1.00 86.48           C  
ATOM   1172  CG2 ILE A 185      15.534 -17.888   1.256  1.00 86.48           C  
ATOM   1173  CD1 ILE A 185      18.218 -19.076   0.182  1.00 86.48           C  
ATOM   1174  H   ILE A 185      15.199 -15.287   0.460  1.00 86.48           H  
ATOM   1175  HA  ILE A 185      16.114 -16.307  -1.767  1.00 86.48           H  
ATOM   1176  HB  ILE A 185      17.070 -16.962   0.355  1.00 86.48           H  
ATOM   1177 HG13 ILE A 185      17.373 -18.431  -1.585  1.00 86.48           H  
ATOM   1178 HG12 ILE A 185      16.433 -19.613  -0.621  1.00 86.48           H  
ATOM   1179 HG21 ILE A 185      15.020 -17.084   1.783  1.00 86.48           H  
ATOM   1180 HG22 ILE A 185      14.686 -18.571   1.211  1.00 86.48           H  
ATOM   1181 HG23 ILE A 185      16.321 -18.186   1.947  1.00 86.48           H  
ATOM   1182 HD11 ILE A 185      18.766 -19.853  -0.349  1.00 86.48           H  
ATOM   1183 HD12 ILE A 185      18.878 -18.212   0.257  1.00 86.48           H  
ATOM   1184 HD13 ILE A 185      18.125 -19.281   1.249  1.00 86.48           H  
ATOM   1185  N   ASN A 186      13.050 -17.536  -1.295  1.00 86.64           N  
ATOM   1186  CA  ASN A 186      11.969 -18.393  -1.768  1.00 86.64           C  
ATOM   1187  C   ASN A 186      11.315 -17.595  -2.986  1.00 86.64           C  
ATOM   1188  O   ASN A 186      10.926 -18.156  -4.045  1.00 86.64           O  
ATOM   1189  CB  ASN A 186      10.866 -18.772  -0.826  1.00 86.64           C  
ATOM   1190  CG  ASN A 186      11.256 -19.469   0.474  1.00 86.64           C  
ATOM   1191  ND2 ASN A 186      10.348 -19.569   1.458  1.00 86.64           N  
ATOM   1192  OD1 ASN A 186      12.360 -19.966   0.572  1.00 86.64           O  
ATOM   1193  H   ASN A 186      12.721 -17.019  -0.493  1.00 86.64           H  
ATOM   1194  HA  ASN A 186      12.437 -19.328  -2.072  1.00 86.64           H  
ATOM   1195  HB3 ASN A 186      10.282 -19.513  -1.371  1.00 86.64           H  
ATOM   1196  HB2 ASN A 186      10.272 -17.915  -0.508  1.00 86.64           H  
ATOM   1197 HD22 ASN A 186      10.559 -20.074   2.307  1.00 86.64           H  
ATOM   1198 HD21 ASN A 186       9.406 -19.205   1.458  1.00 86.64           H  
ATOM   1199  N   ILE A 187      11.213 -16.289  -2.882  1.00 82.92           N  
ATOM   1200  CA  ILE A 187      10.712 -15.431  -3.887  1.00 82.92           C  
ATOM   1201  C   ILE A 187      11.579 -15.462  -5.187  1.00 82.92           C  
ATOM   1202  O   ILE A 187      11.071 -15.670  -6.262  1.00 82.92           O  
ATOM   1203  CB  ILE A 187      10.566 -13.975  -3.448  1.00 82.92           C  
ATOM   1204  CG1 ILE A 187       9.749 -13.950  -2.140  1.00 82.92           C  
ATOM   1205  CG2 ILE A 187       9.867 -13.032  -4.515  1.00 82.92           C  
ATOM   1206  CD1 ILE A 187       9.668 -12.591  -1.401  1.00 82.92           C  
ATOM   1207  H   ILE A 187      11.752 -15.852  -2.148  1.00 82.92           H  
ATOM   1208  HA  ILE A 187       9.744 -15.861  -4.147  1.00 82.92           H  
ATOM   1209  HB  ILE A 187      11.524 -13.518  -3.203  1.00 82.92           H  
ATOM   1210 HG13 ILE A 187      10.127 -14.667  -1.412  1.00 82.92           H  
ATOM   1211 HG12 ILE A 187       8.736 -14.294  -2.349  1.00 82.92           H  
ATOM   1212 HG21 ILE A 187      10.445 -13.064  -5.439  1.00 82.92           H  
ATOM   1213 HG22 ILE A 187       8.837 -13.339  -4.701  1.00 82.92           H  
ATOM   1214 HG23 ILE A 187       9.772 -11.959  -4.348  1.00 82.92           H  
ATOM   1215 HD11 ILE A 187       9.093 -11.804  -1.889  1.00 82.92           H  
ATOM   1216 HD12 ILE A 187       9.176 -12.823  -0.456  1.00 82.92           H  
ATOM   1217 HD13 ILE A 187      10.616 -12.073  -1.252  1.00 82.92           H  
ATOM   1218  N   LYS A 188      12.906 -15.526  -4.977  1.00 83.20           N  
ATOM   1219  CA  LYS A 188      13.940 -15.820  -5.945  1.00 83.20           C  
ATOM   1220  C   LYS A 188      13.766 -17.114  -6.707  1.00 83.20           C  
ATOM   1221  O   LYS A 188      13.929 -17.176  -7.954  1.00 83.20           O  
ATOM   1222  CB  LYS A 188      15.357 -15.740  -5.235  1.00 83.20           C  
ATOM   1223  CG  LYS A 188      15.760 -14.294  -4.750  1.00 83.20           C  
ATOM   1224  CD  LYS A 188      17.146 -14.269  -4.038  1.00 83.20           C  
ATOM   1225  CE  LYS A 188      17.764 -12.869  -3.678  1.00 83.20           C  
ATOM   1226  NZ  LYS A 188      18.045 -12.034  -4.872  1.00 83.20           N1+
ATOM   1227  H   LYS A 188      13.207 -15.324  -4.035  1.00 83.20           H  
ATOM   1228  HA  LYS A 188      13.833 -15.052  -6.710  1.00 83.20           H  
ATOM   1229  HB3 LYS A 188      16.118 -16.324  -5.752  1.00 83.20           H  
ATOM   1230  HB2 LYS A 188      15.250 -16.308  -4.310  1.00 83.20           H  
ATOM   1231  HG3 LYS A 188      14.981 -13.703  -4.270  1.00 83.20           H  
ATOM   1232  HG2 LYS A 188      15.836 -13.659  -5.632  1.00 83.20           H  
ATOM   1233  HD3 LYS A 188      17.865 -14.741  -4.708  1.00 83.20           H  
ATOM   1234  HD2 LYS A 188      17.122 -14.749  -3.059  1.00 83.20           H  
ATOM   1235  HE3 LYS A 188      18.681 -12.976  -3.099  1.00 83.20           H  
ATOM   1236  HE2 LYS A 188      17.035 -12.517  -2.949  1.00 83.20           H  
ATOM   1237  HZ1 LYS A 188      17.296 -11.930  -5.541  1.00 83.20           H  
ATOM   1238  HZ2 LYS A 188      18.368 -11.127  -4.566  1.00 83.20           H  
ATOM   1239  HZ3 LYS A 188      18.842 -12.443  -5.339  1.00 83.20           H  
ATOM   1240  N   ALA A 189      13.474 -18.199  -5.862  1.00 84.76           N  
ATOM   1241  CA  ALA A 189      13.455 -19.630  -6.270  1.00 84.76           C  
ATOM   1242  C   ALA A 189      12.117 -20.065  -7.024  1.00 84.76           C  
ATOM   1243  O   ALA A 189      11.924 -21.226  -7.416  1.00 84.76           O  
ATOM   1244  CB  ALA A 189      13.671 -20.558  -5.010  1.00 84.76           C  
ATOM   1245  H   ALA A 189      13.535 -18.015  -4.870  1.00 84.76           H  
ATOM   1246  HA  ALA A 189      14.215 -19.766  -7.039  1.00 84.76           H  
ATOM   1247  HB1 ALA A 189      14.653 -20.435  -4.553  1.00 84.76           H  
ATOM   1248  HB2 ALA A 189      12.970 -20.404  -4.189  1.00 84.76           H  
ATOM   1249  HB3 ALA A 189      13.510 -21.579  -5.357  1.00 84.76           H  
ATOM   1250  N   GLY A 190      11.249 -19.049  -7.153  1.00 79.92           N  
ATOM   1251  CA  GLY A 190       9.918 -19.150  -7.654  1.00 79.92           C  
ATOM   1252  C   GLY A 190       9.026 -20.188  -6.937  1.00 79.92           C  
ATOM   1253  O   GLY A 190       8.128 -20.735  -7.545  1.00 79.92           O  
ATOM   1254  H   GLY A 190      11.619 -18.137  -6.923  1.00 79.92           H  
ATOM   1255  HA3 GLY A 190       9.913 -19.227  -8.741  1.00 79.92           H  
ATOM   1256  HA2 GLY A 190       9.641 -18.103  -7.527  1.00 79.92           H  
ATOM   1257  N   THR A 191       9.352 -20.427  -5.615  1.00 76.69           N  
ATOM   1258  CA  THR A 191       8.701 -21.374  -4.702  1.00 76.69           C  
ATOM   1259  C   THR A 191       7.753 -20.563  -3.797  1.00 76.69           C  
ATOM   1260  O   THR A 191       7.126 -21.150  -2.946  1.00 76.69           O  
ATOM   1261  CB  THR A 191       9.687 -22.382  -3.883  1.00 76.69           C  
ATOM   1262  CG2 THR A 191      10.615 -23.165  -4.782  1.00 76.69           C  
ATOM   1263  OG1 THR A 191      10.461 -21.640  -3.007  1.00 76.69           O  
ATOM   1264  H   THR A 191      10.171 -19.952  -5.263  1.00 76.69           H  
ATOM   1265  HA  THR A 191       8.006 -21.954  -5.309  1.00 76.69           H  
ATOM   1266  HB  THR A 191       9.113 -23.089  -3.285  1.00 76.69           H  
ATOM   1267 HG21 THR A 191      10.134 -23.575  -5.670  1.00 76.69           H  
ATOM   1268 HG22 THR A 191      11.402 -22.477  -5.088  1.00 76.69           H  
ATOM   1269 HG23 THR A 191      11.073 -24.001  -4.253  1.00 76.69           H  
ATOM   1270  HG1 THR A 191       9.943 -21.602  -2.199  1.00 76.69           H  
ATOM   1271  N   TYR A 192       7.665 -19.255  -4.003  1.00 69.62           N  
ATOM   1272  CA  TYR A 192       6.862 -18.285  -3.290  1.00 69.62           C  
ATOM   1273  C   TYR A 192       6.671 -17.088  -4.251  1.00 69.62           C  
ATOM   1274  O   TYR A 192       7.467 -16.905  -5.201  1.00 69.62           O  
ATOM   1275  CB  TYR A 192       7.646 -17.898  -1.977  1.00 69.62           C  
ATOM   1276  CG  TYR A 192       6.730 -17.497  -0.868  1.00 69.62           C  
ATOM   1277  CD1 TYR A 192       6.614 -16.090  -0.504  1.00 69.62           C  
ATOM   1278  CD2 TYR A 192       5.821 -18.422  -0.294  1.00 69.62           C  
ATOM   1279  CE1 TYR A 192       5.730 -15.607   0.565  1.00 69.62           C  
ATOM   1280  CE2 TYR A 192       5.002 -17.914   0.729  1.00 69.62           C  
ATOM   1281  OH  TYR A 192       4.190 -16.332   2.230  1.00 69.62           O  
ATOM   1282  CZ  TYR A 192       4.961 -16.603   1.140  1.00 69.62           C  
ATOM   1283  H   TYR A 192       8.331 -18.780  -4.595  1.00 69.62           H  
ATOM   1284  HA  TYR A 192       5.988 -18.932  -3.204  1.00 69.62           H  
ATOM   1285  HB3 TYR A 192       8.418 -17.151  -2.161  1.00 69.62           H  
ATOM   1286  HB2 TYR A 192       8.155 -18.757  -1.539  1.00 69.62           H  
ATOM   1287  HD1 TYR A 192       7.289 -15.407  -0.997  1.00 69.62           H  
ATOM   1288  HD2 TYR A 192       5.761 -19.464  -0.573  1.00 69.62           H  
ATOM   1289  HE1 TYR A 192       5.695 -14.566   0.849  1.00 69.62           H  
ATOM   1290  HE2 TYR A 192       4.385 -18.643   1.234  1.00 69.62           H  
ATOM   1291  HH  TYR A 192       4.162 -15.416   2.516  1.00 69.62           H  
ATOM   1292  N   LEU A 193       5.630 -16.270  -4.095  1.00 63.20           N  
ATOM   1293  CA  LEU A 193       5.316 -15.067  -4.879  1.00 63.20           C  
ATOM   1294  C   LEU A 193       5.558 -13.869  -4.016  1.00 63.20           C  
ATOM   1295  O   LEU A 193       5.394 -13.986  -2.812  1.00 63.20           O  
ATOM   1296  CB  LEU A 193       3.833 -15.086  -5.393  1.00 63.20           C  
ATOM   1297  CG  LEU A 193       3.721 -16.073  -6.579  1.00 63.20           C  
ATOM   1298  CD1 LEU A 193       2.305 -16.654  -6.677  1.00 63.20           C  
ATOM   1299  CD2 LEU A 193       4.210 -15.522  -7.915  1.00 63.20           C  
ATOM   1300  H   LEU A 193       5.082 -16.351  -3.250  1.00 63.20           H  
ATOM   1301  HA  LEU A 193       5.870 -14.994  -5.815  1.00 63.20           H  
ATOM   1302  HB3 LEU A 193       3.505 -14.100  -5.723  1.00 63.20           H  
ATOM   1303  HB2 LEU A 193       3.101 -15.184  -4.591  1.00 63.20           H  
ATOM   1304  HG  LEU A 193       4.347 -16.926  -6.316  1.00 63.20           H  
ATOM   1305 HD11 LEU A 193       2.208 -17.679  -6.318  1.00 63.20           H  
ATOM   1306 HD12 LEU A 193       1.653 -16.055  -6.041  1.00 63.20           H  
ATOM   1307 HD13 LEU A 193       1.896 -16.681  -7.687  1.00 63.20           H  
ATOM   1308 HD21 LEU A 193       4.086 -16.243  -8.724  1.00 63.20           H  
ATOM   1309 HD22 LEU A 193       3.717 -14.572  -8.122  1.00 63.20           H  
ATOM   1310 HD23 LEU A 193       5.276 -15.294  -7.912  1.00 63.20           H  
ATOM   1311  N   PRO A 194       5.915 -12.705  -4.612  1.00 64.29           N  
ATOM   1312  CA  PRO A 194       5.984 -11.389  -3.929  1.00 64.29           C  
ATOM   1313  C   PRO A 194       4.611 -10.985  -3.220  1.00 64.29           C  
ATOM   1314  O   PRO A 194       3.545 -11.492  -3.555  1.00 64.29           O  
ATOM   1315  CB  PRO A 194       6.171 -10.413  -5.098  1.00 64.29           C  
ATOM   1316  CG  PRO A 194       6.743 -11.202  -6.222  1.00 64.29           C  
ATOM   1317  CD  PRO A 194       6.209 -12.630  -6.079  1.00 64.29           C  
ATOM   1318  HA  PRO A 194       6.892 -11.453  -3.330  1.00 64.29           H  
ATOM   1319  HB3 PRO A 194       6.819  -9.602  -4.766  1.00 64.29           H  
ATOM   1320  HB2 PRO A 194       5.218  -9.911  -5.266  1.00 64.29           H  
ATOM   1321  HG3 PRO A 194       7.823 -11.134  -6.087  1.00 64.29           H  
ATOM   1322  HG2 PRO A 194       6.395 -10.693  -7.121  1.00 64.29           H  
ATOM   1323  HD2 PRO A 194       5.254 -12.726  -6.595  1.00 64.29           H  
ATOM   1324  HD3 PRO A 194       6.988 -13.331  -6.380  1.00 64.29           H  
ATOM   1325  N   GLN A 195       4.679 -10.201  -2.112  1.00 62.72           N  
ATOM   1326  CA  GLN A 195       3.558 -10.006  -1.140  1.00 62.72           C  
ATOM   1327  C   GLN A 195       2.273  -9.396  -1.753  1.00 62.72           C  
ATOM   1328  O   GLN A 195       1.167  -9.571  -1.216  1.00 62.72           O  
ATOM   1329  CB  GLN A 195       4.022  -9.334   0.161  1.00 62.72           C  
ATOM   1330  CG  GLN A 195       5.010 -10.417   0.869  1.00 62.72           C  
ATOM   1331  CD  GLN A 195       5.466 -10.041   2.312  1.00 62.72           C  
ATOM   1332  NE2 GLN A 195       5.438  -8.722   2.627  1.00 62.72           N  
ATOM   1333  OE1 GLN A 195       5.677 -10.925   3.127  1.00 62.72           O  
ATOM   1334  H   GLN A 195       5.552  -9.706  -2.003  1.00 62.72           H  
ATOM   1335  HA  GLN A 195       3.177 -10.975  -0.818  1.00 62.72           H  
ATOM   1336  HB3 GLN A 195       3.155  -9.163   0.799  1.00 62.72           H  
ATOM   1337  HB2 GLN A 195       4.540  -8.415  -0.112  1.00 62.72           H  
ATOM   1338  HG3 GLN A 195       5.930 -10.386   0.286  1.00 62.72           H  
ATOM   1339  HG2 GLN A 195       4.627 -11.435   0.806  1.00 62.72           H  
ATOM   1340 HE22 GLN A 195       5.689  -8.356   3.534  1.00 62.72           H  
ATOM   1341 HE21 GLN A 195       5.166  -8.067   1.908  1.00 62.72           H  
ATOM   1342  N   SER A 196       2.456  -8.706  -2.916  1.00 63.99           N  
ATOM   1343  CA  SER A 196       1.401  -8.145  -3.717  1.00 63.99           C  
ATOM   1344  C   SER A 196       0.361  -9.087  -4.251  1.00 63.99           C  
ATOM   1345  O   SER A 196      -0.734  -8.627  -4.490  1.00 63.99           O  
ATOM   1346  CB  SER A 196       2.155  -7.336  -4.857  1.00 63.99           C  
ATOM   1347  OG  SER A 196       3.048  -8.087  -5.676  1.00 63.99           O  
ATOM   1348  H   SER A 196       3.351  -8.811  -3.371  1.00 63.99           H  
ATOM   1349  HA  SER A 196       0.969  -7.414  -3.033  1.00 63.99           H  
ATOM   1350  HB3 SER A 196       2.602  -6.437  -4.433  1.00 63.99           H  
ATOM   1351  HB2 SER A 196       1.446  -6.817  -5.503  1.00 63.99           H  
ATOM   1352  HG  SER A 196       3.915  -7.902  -5.308  1.00 63.99           H  
ATOM   1353  N   TYR A 197       0.623 -10.426  -4.411  1.00 73.60           N  
ATOM   1354  CA  TYR A 197      -0.305 -11.345  -4.948  1.00 73.60           C  
ATOM   1355  C   TYR A 197      -1.104 -11.973  -3.769  1.00 73.60           C  
ATOM   1356  O   TYR A 197      -2.051 -12.666  -4.003  1.00 73.60           O  
ATOM   1357  CB  TYR A 197       0.417 -12.386  -5.773  1.00 73.60           C  
ATOM   1358  CG  TYR A 197       1.259 -12.036  -7.015  1.00 73.60           C  
ATOM   1359  CD1 TYR A 197       0.944 -12.709  -8.195  1.00 73.60           C  
ATOM   1360  CD2 TYR A 197       2.502 -11.502  -6.811  1.00 73.60           C  
ATOM   1361  CE1 TYR A 197       1.864 -12.743  -9.246  1.00 73.60           C  
ATOM   1362  CE2 TYR A 197       3.419 -11.396  -7.900  1.00 73.60           C  
ATOM   1363  OH  TYR A 197       4.068 -12.155 -10.033  1.00 73.60           O  
ATOM   1364  CZ  TYR A 197       3.146 -12.106  -9.037  1.00 73.60           C  
ATOM   1365  H   TYR A 197       1.536 -10.834  -4.269  1.00 73.60           H  
ATOM   1366  HA  TYR A 197      -1.084 -10.812  -5.493  1.00 73.60           H  
ATOM   1367  HB3 TYR A 197      -0.244 -13.208  -6.049  1.00 73.60           H  
ATOM   1368  HB2 TYR A 197       1.136 -12.862  -5.106  1.00 73.60           H  
ATOM   1369  HD1 TYR A 197       0.014 -13.252  -8.277  1.00 73.60           H  
ATOM   1370  HD2 TYR A 197       2.705 -10.958  -5.900  1.00 73.60           H  
ATOM   1371  HE1 TYR A 197       1.789 -13.403 -10.098  1.00 73.60           H  
ATOM   1372  HE2 TYR A 197       4.247 -10.712  -7.793  1.00 73.60           H  
ATOM   1373  HH  TYR A 197       5.008 -12.001  -9.909  1.00 73.60           H  
ATOM   1374  N   LEU A 198      -0.770 -11.563  -2.580  1.00 81.78           N  
ATOM   1375  CA  LEU A 198      -1.465 -11.925  -1.380  1.00 81.78           C  
ATOM   1376  C   LEU A 198      -2.588 -10.876  -1.067  1.00 81.78           C  
ATOM   1377  O   LEU A 198      -2.569 -10.368   0.027  1.00 81.78           O  
ATOM   1378  CB  LEU A 198      -0.385 -12.182  -0.339  1.00 81.78           C  
ATOM   1379  CG  LEU A 198       0.752 -13.153  -0.735  1.00 81.78           C  
ATOM   1380  CD1 LEU A 198       1.704 -13.270   0.502  1.00 81.78           C  
ATOM   1381  CD2 LEU A 198       0.364 -14.553  -1.249  1.00 81.78           C  
ATOM   1382  H   LEU A 198       0.021 -10.980  -2.347  1.00 81.78           H  
ATOM   1383  HA  LEU A 198      -2.013 -12.829  -1.644  1.00 81.78           H  
ATOM   1384  HB3 LEU A 198      -0.887 -12.539   0.561  1.00 81.78           H  
ATOM   1385  HB2 LEU A 198       0.094 -11.275   0.030  1.00 81.78           H  
ATOM   1386  HG  LEU A 198       1.323 -12.677  -1.532  1.00 81.78           H  
ATOM   1387 HD11 LEU A 198       2.672 -13.609   0.131  1.00 81.78           H  
ATOM   1388 HD12 LEU A 198       2.012 -12.318   0.932  1.00 81.78           H  
ATOM   1389 HD13 LEU A 198       1.367 -13.980   1.257  1.00 81.78           H  
ATOM   1390 HD21 LEU A 198      -0.632 -14.794  -0.878  1.00 81.78           H  
ATOM   1391 HD22 LEU A 198       0.401 -14.559  -2.338  1.00 81.78           H  
ATOM   1392 HD23 LEU A 198       1.041 -15.266  -0.777  1.00 81.78           H  
ATOM   1393  N   ILE A 199      -3.422 -10.496  -1.997  1.00 83.92           N  
ATOM   1394  CA  ILE A 199      -4.541  -9.502  -1.928  1.00 83.92           C  
ATOM   1395  C   ILE A 199      -5.666 -10.175  -1.071  1.00 83.92           C  
ATOM   1396  O   ILE A 199      -6.383 -11.107  -1.371  1.00 83.92           O  
ATOM   1397  CB  ILE A 199      -5.216  -9.258  -3.293  1.00 83.92           C  
ATOM   1398  CG1 ILE A 199      -4.198  -8.994  -4.497  1.00 83.92           C  
ATOM   1399  CG2 ILE A 199      -6.194  -8.063  -3.195  1.00 83.92           C  
ATOM   1400  CD1 ILE A 199      -4.828  -8.585  -5.881  1.00 83.92           C  
ATOM   1401  H   ILE A 199      -3.346 -10.956  -2.893  1.00 83.92           H  
ATOM   1402  HA  ILE A 199      -4.116  -8.623  -1.444  1.00 83.92           H  
ATOM   1403  HB  ILE A 199      -5.817 -10.132  -3.544  1.00 83.92           H  
ATOM   1404 HG13 ILE A 199      -3.731  -9.962  -4.676  1.00 83.92           H  
ATOM   1405 HG12 ILE A 199      -3.430  -8.314  -4.127  1.00 83.92           H  
ATOM   1406 HG21 ILE A 199      -7.149  -8.369  -2.766  1.00 83.92           H  
ATOM   1407 HG22 ILE A 199      -5.784  -7.194  -2.680  1.00 83.92           H  
ATOM   1408 HG23 ILE A 199      -6.525  -7.746  -4.184  1.00 83.92           H  
ATOM   1409 HD11 ILE A 199      -4.049  -8.408  -6.623  1.00 83.92           H  
ATOM   1410 HD12 ILE A 199      -5.455  -9.356  -6.329  1.00 83.92           H  
ATOM   1411 HD13 ILE A 199      -5.223  -7.573  -5.793  1.00 83.92           H  
ATOM   1412  N   HIS A 200      -5.764  -9.649   0.200  1.00 86.64           N  
ATOM   1413  CA  HIS A 200      -6.797  -9.964   1.182  1.00 86.64           C  
ATOM   1414  C   HIS A 200      -8.189  -9.420   0.732  1.00 86.64           C  
ATOM   1415  O   HIS A 200      -8.283  -8.400   0.037  1.00 86.64           O  
ATOM   1416  CB  HIS A 200      -6.396  -9.415   2.543  1.00 86.64           C  
ATOM   1417  CG  HIS A 200      -5.016  -9.558   2.984  1.00 86.64           C  
ATOM   1418  CD2 HIS A 200      -4.137  -8.583   3.342  1.00 86.64           C  
ATOM   1419  ND1 HIS A 200      -4.280 -10.704   2.824  1.00 86.64           N  
ATOM   1420  CE1 HIS A 200      -3.041 -10.405   3.167  1.00 86.64           C  
ATOM   1421  NE2 HIS A 200      -2.806  -9.127   3.569  1.00 86.64           N  
ATOM   1422  H   HIS A 200      -5.214  -8.857   0.500  1.00 86.64           H  
ATOM   1423  HA  HIS A 200      -6.853 -11.053   1.168  1.00 86.64           H  
ATOM   1424  HB3 HIS A 200      -7.049  -9.814   3.320  1.00 86.64           H  
ATOM   1425  HB2 HIS A 200      -6.572  -8.340   2.566  1.00 86.64           H  
ATOM   1426  HD2 HIS A 200      -4.280  -7.513   3.331  1.00 86.64           H  
ATOM   1427  HD1 HIS A 200      -4.544 -11.633   2.529  1.00 86.64           H  
ATOM   1428  HE1 HIS A 200      -2.343 -11.179   2.885  1.00 86.64           H  
ATOM   1429  N   GLU A 201      -9.218 -10.187   1.139  1.00 88.26           N  
ATOM   1430  CA  GLU A 201     -10.595  -9.929   0.763  1.00 88.26           C  
ATOM   1431  C   GLU A 201     -11.092  -8.633   1.219  1.00 88.26           C  
ATOM   1432  O   GLU A 201     -10.748  -8.149   2.293  1.00 88.26           O  
ATOM   1433  CB  GLU A 201     -11.373 -11.079   1.384  1.00 88.26           C  
ATOM   1434  CG  GLU A 201     -11.027 -12.469   0.766  1.00 88.26           C  
ATOM   1435  CD  GLU A 201     -11.701 -13.596   1.648  1.00 88.26           C  
ATOM   1436  OE1 GLU A 201     -11.386 -14.802   1.339  1.00 88.26           O  
ATOM   1437  OE2 GLU A 201     -12.563 -13.294   2.485  1.00 88.26           O1-
ATOM   1438  H   GLU A 201      -8.999 -10.937   1.778  1.00 88.26           H  
ATOM   1439  HA  GLU A 201     -10.634 -10.050  -0.320  1.00 88.26           H  
ATOM   1440  HB3 GLU A 201     -12.417 -10.825   1.197  1.00 88.26           H  
ATOM   1441  HB2 GLU A 201     -11.288 -10.906   2.457  1.00 88.26           H  
ATOM   1442  HG3 GLU A 201      -9.942 -12.574   0.790  1.00 88.26           H  
ATOM   1443  HG2 GLU A 201     -11.443 -12.549  -0.238  1.00 88.26           H  
ATOM   1444  N   HIS A 202     -11.774  -7.871   0.337  1.00 90.87           N  
ATOM   1445  CA  HIS A 202     -12.209  -6.542   0.626  1.00 90.87           C  
ATOM   1446  C   HIS A 202     -13.738  -6.420   0.634  1.00 90.87           C  
ATOM   1447  O   HIS A 202     -14.422  -7.342   0.192  1.00 90.87           O  
ATOM   1448  CB  HIS A 202     -11.605  -5.515  -0.321  1.00 90.87           C  
ATOM   1449  CG  HIS A 202     -12.124  -5.652  -1.799  1.00 90.87           C  
ATOM   1450  CD2 HIS A 202     -12.965  -4.760  -2.452  1.00 90.87           C  
ATOM   1451  ND1 HIS A 202     -11.923  -6.700  -2.666  1.00 90.87           N  
ATOM   1452  CE1 HIS A 202     -12.436  -6.383  -3.803  1.00 90.87           C  
ATOM   1453  NE2 HIS A 202     -13.148  -5.225  -3.725  1.00 90.87           N  
ATOM   1454  H   HIS A 202     -12.258  -8.408  -0.368  1.00 90.87           H  
ATOM   1455  HA  HIS A 202     -11.847  -6.208   1.599  1.00 90.87           H  
ATOM   1456  HB3 HIS A 202     -10.523  -5.577  -0.434  1.00 90.87           H  
ATOM   1457  HB2 HIS A 202     -11.736  -4.469  -0.043  1.00 90.87           H  
ATOM   1458  HD2 HIS A 202     -13.398  -3.853  -2.058  1.00 90.87           H  
ATOM   1459  HE1 HIS A 202     -12.426  -7.004  -4.686  1.00 90.87           H  
ATOM   1460  HE2 HIS A 202     -13.692  -4.869  -4.498  1.00 90.87           H  
ATOM   1461  N   MET A 203     -14.243  -5.404   1.262  1.00 92.15           N  
ATOM   1462  CA  MET A 203     -15.591  -5.052   1.484  1.00 92.15           C  
ATOM   1463  C   MET A 203     -16.000  -3.828   0.689  1.00 92.15           C  
ATOM   1464  O   MET A 203     -15.103  -3.086   0.349  1.00 92.15           O  
ATOM   1465  CB  MET A 203     -15.744  -4.749   3.001  1.00 92.15           C  
ATOM   1466  CG  MET A 203     -15.473  -5.881   4.007  1.00 92.15           C  
ATOM   1467  SD  MET A 203     -16.079  -7.512   3.477  1.00 92.15           S  
ATOM   1468  CE  MET A 203     -15.026  -8.582   4.473  1.00 92.15           C  
ATOM   1469  H   MET A 203     -13.554  -4.798   1.683  1.00 92.15           H  
ATOM   1470  HA  MET A 203     -16.183  -5.947   1.295  1.00 92.15           H  
ATOM   1471  HB3 MET A 203     -16.700  -4.265   3.201  1.00 92.15           H  
ATOM   1472  HB2 MET A 203     -15.075  -3.912   3.202  1.00 92.15           H  
ATOM   1473  HG3 MET A 203     -15.658  -5.560   5.032  1.00 92.15           H  
ATOM   1474  HG2 MET A 203     -14.400  -6.051   4.096  1.00 92.15           H  
ATOM   1475  HE1 MET A 203     -15.276  -8.513   5.532  1.00 92.15           H  
ATOM   1476  HE2 MET A 203     -15.182  -9.637   4.248  1.00 92.15           H  
ATOM   1477  HE3 MET A 203     -13.987  -8.282   4.338  1.00 92.15           H  
ATOM   1478  N   VAL A 204     -17.329  -3.616   0.531  1.00 92.82           N  
ATOM   1479  CA  VAL A 204     -17.897  -2.309   0.195  1.00 92.82           C  
ATOM   1480  C   VAL A 204     -17.503  -1.256   1.258  1.00 92.82           C  
ATOM   1481  O   VAL A 204     -17.105  -1.614   2.378  1.00 92.82           O  
ATOM   1482  CB  VAL A 204     -19.432  -2.370   0.197  1.00 92.82           C  
ATOM   1483  CG1 VAL A 204     -19.936  -3.006  -1.104  1.00 92.82           C  
ATOM   1484  CG2 VAL A 204     -20.156  -2.864   1.510  1.00 92.82           C  
ATOM   1485  H   VAL A 204     -17.976  -4.344   0.799  1.00 92.82           H  
ATOM   1486  HA  VAL A 204     -17.581  -1.922  -0.773  1.00 92.82           H  
ATOM   1487  HB  VAL A 204     -19.791  -1.342   0.135  1.00 92.82           H  
ATOM   1488 HG11 VAL A 204     -20.956  -2.624  -1.150  1.00 92.82           H  
ATOM   1489 HG12 VAL A 204     -19.365  -2.731  -1.991  1.00 92.82           H  
ATOM   1490 HG13 VAL A 204     -19.843  -4.091  -1.094  1.00 92.82           H  
ATOM   1491 HG21 VAL A 204     -20.247  -2.047   2.226  1.00 92.82           H  
ATOM   1492 HG22 VAL A 204     -21.181  -3.219   1.413  1.00 92.82           H  
ATOM   1493 HG23 VAL A 204     -19.529  -3.638   1.952  1.00 92.82           H  
ATOM   1494  N   ILE A 205     -17.726   0.028   0.898  1.00 94.26           N  
ATOM   1495  CA  ILE A 205     -17.381   1.167   1.752  1.00 94.26           C  
ATOM   1496  C   ILE A 205     -18.301   1.239   2.893  1.00 94.26           C  
ATOM   1497  O   ILE A 205     -19.493   1.004   2.746  1.00 94.26           O  
ATOM   1498  CB  ILE A 205     -17.479   2.491   0.945  1.00 94.26           C  
ATOM   1499  CG1 ILE A 205     -16.319   2.715  -0.059  1.00 94.26           C  
ATOM   1500  CG2 ILE A 205     -17.609   3.893   1.718  1.00 94.26           C  
ATOM   1501  CD1 ILE A 205     -16.154   1.592  -1.147  1.00 94.26           C  
ATOM   1502  H   ILE A 205     -18.017   0.141  -0.063  1.00 94.26           H  
ATOM   1503  HA  ILE A 205     -16.392   0.924   2.139  1.00 94.26           H  
ATOM   1504  HB  ILE A 205     -18.378   2.492   0.328  1.00 94.26           H  
ATOM   1505 HG13 ILE A 205     -15.399   2.857   0.509  1.00 94.26           H  
ATOM   1506 HG12 ILE A 205     -16.458   3.626  -0.640  1.00 94.26           H  
ATOM   1507 HG21 ILE A 205     -18.649   4.029   2.016  1.00 94.26           H  
ATOM   1508 HG22 ILE A 205     -16.951   4.033   2.576  1.00 94.26           H  
ATOM   1509 HG23 ILE A 205     -17.353   4.749   1.095  1.00 94.26           H  
ATOM   1510 HD11 ILE A 205     -15.556   1.992  -1.966  1.00 94.26           H  
ATOM   1511 HD12 ILE A 205     -15.770   0.709  -0.637  1.00 94.26           H  
ATOM   1512 HD13 ILE A 205     -17.106   1.323  -1.606  1.00 94.26           H  
ATOM   1513  N   THR A 206     -17.787   1.603   4.065  1.00 92.53           N  
ATOM   1514  CA  THR A 206     -18.511   1.800   5.278  1.00 92.53           C  
ATOM   1515  C   THR A 206     -18.179   3.248   5.743  1.00 92.53           C  
ATOM   1516  O   THR A 206     -18.640   4.147   5.028  1.00 92.53           O  
ATOM   1517  CB  THR A 206     -18.268   0.748   6.270  1.00 92.53           C  
ATOM   1518  CG2 THR A 206     -18.859  -0.611   5.973  1.00 92.53           C  
ATOM   1519  OG1 THR A 206     -16.883   0.579   6.568  1.00 92.53           O  
ATOM   1520  H   THR A 206     -16.792   1.663   4.230  1.00 92.53           H  
ATOM   1521  HA  THR A 206     -19.592   1.728   5.159  1.00 92.53           H  
ATOM   1522  HB  THR A 206     -18.726   1.057   7.209  1.00 92.53           H  
ATOM   1523 HG21 THR A 206     -18.315  -1.398   6.495  1.00 92.53           H  
ATOM   1524 HG22 THR A 206     -19.883  -0.646   6.346  1.00 92.53           H  
ATOM   1525 HG23 THR A 206     -18.842  -0.929   4.931  1.00 92.53           H  
ATOM   1526  HG1 THR A 206     -16.576  -0.072   5.934  1.00 92.53           H  
ATOM   1527  N   ASP A 207     -17.414   3.405   6.825  1.00 94.07           N  
ATOM   1528  CA  ASP A 207     -17.125   4.754   7.431  1.00 94.07           C  
ATOM   1529  C   ASP A 207     -15.975   5.513   6.711  1.00 94.07           C  
ATOM   1530  O   ASP A 207     -15.054   4.929   6.218  1.00 94.07           O  
ATOM   1531  CB  ASP A 207     -16.923   4.883   9.013  1.00 94.07           C  
ATOM   1532  CG  ASP A 207     -18.279   5.128   9.793  1.00 94.07           C  
ATOM   1533  OD1 ASP A 207     -18.243   5.638  10.872  1.00 94.07           O  
ATOM   1534  OD2 ASP A 207     -19.373   4.682   9.342  1.00 94.07           O1-
ATOM   1535  H   ASP A 207     -16.955   2.611   7.247  1.00 94.07           H  
ATOM   1536  HA  ASP A 207     -18.019   5.288   7.106  1.00 94.07           H  
ATOM   1537  HB3 ASP A 207     -16.313   5.765   9.205  1.00 94.07           H  
ATOM   1538  HB2 ASP A 207     -16.436   4.034   9.493  1.00 94.07           H  
ATOM   1539  N   ARG A 208     -16.051   6.842   6.719  1.00 96.11           N  
ATOM   1540  CA  ARG A 208     -14.865   7.716   6.636  1.00 96.11           C  
ATOM   1541  C   ARG A 208     -14.033   7.671   7.930  1.00 96.11           C  
ATOM   1542  O   ARG A 208     -14.600   7.749   9.029  1.00 96.11           O  
ATOM   1543  CB  ARG A 208     -15.207   9.061   6.110  1.00 96.11           C  
ATOM   1544  CG  ARG A 208     -14.082  10.117   6.095  1.00 96.11           C  
ATOM   1545  CD  ARG A 208     -14.747  11.466   6.004  1.00 96.11           C  
ATOM   1546  NE  ARG A 208     -13.719  12.520   5.881  1.00 96.11           N  
ATOM   1547  NH1 ARG A 208     -15.208  14.252   5.353  1.00 96.11           N  
ATOM   1548  NH2 ARG A 208     -12.970  14.596   5.403  1.00 96.11           N1+
ATOM   1549  CZ  ARG A 208     -13.964  13.757   5.541  1.00 96.11           C  
ATOM   1550  H   ARG A 208     -16.907   7.224   7.096  1.00 96.11           H  
ATOM   1551  HA  ARG A 208     -14.255   7.298   5.835  1.00 96.11           H  
ATOM   1552  HB3 ARG A 208     -15.910   9.536   6.794  1.00 96.11           H  
ATOM   1553  HB2 ARG A 208     -15.667   9.010   5.123  1.00 96.11           H  
ATOM   1554  HG3 ARG A 208     -13.330  10.026   5.311  1.00 96.11           H  
ATOM   1555  HG2 ARG A 208     -13.624  10.135   7.084  1.00 96.11           H  
ATOM   1556  HD3 ARG A 208     -15.219  11.647   6.970  1.00 96.11           H  
ATOM   1557  HD2 ARG A 208     -15.474  11.490   5.193  1.00 96.11           H  
ATOM   1558  HE  ARG A 208     -12.819  12.163   6.170  1.00 96.11           H  
ATOM   1559 HH12 ARG A 208     -15.353  15.048   4.749  1.00 96.11           H  
ATOM   1560 HH11 ARG A 208     -15.931  13.819   5.910  1.00 96.11           H  
ATOM   1561 HH22 ARG A 208     -13.081  15.541   5.064  1.00 96.11           H  
ATOM   1562 HH21 ARG A 208     -12.090  14.408   5.862  1.00 96.11           H  
ATOM   1563  N   ILE A 209     -12.741   7.371   7.843  1.00 95.96           N  
ATOM   1564  CA  ILE A 209     -11.823   7.321   9.028  1.00 95.96           C  
ATOM   1565  C   ILE A 209     -11.295   8.776   9.091  1.00 95.96           C  
ATOM   1566  O   ILE A 209     -10.796   9.314   8.083  1.00 95.96           O  
ATOM   1567  CB  ILE A 209     -10.618   6.365   8.759  1.00 95.96           C  
ATOM   1568  CG1 ILE A 209     -11.140   4.929   8.489  1.00 95.96           C  
ATOM   1569  CG2 ILE A 209      -9.553   6.313   9.795  1.00 95.96           C  
ATOM   1570  CD1 ILE A 209      -9.977   3.955   7.940  1.00 95.96           C  
ATOM   1571  H   ILE A 209     -12.325   7.163   6.946  1.00 95.96           H  
ATOM   1572  HA  ILE A 209     -12.365   7.012   9.921  1.00 95.96           H  
ATOM   1573  HB  ILE A 209     -10.056   6.669   7.875  1.00 95.96           H  
ATOM   1574 HG13 ILE A 209     -11.864   5.041   7.682  1.00 95.96           H  
ATOM   1575 HG12 ILE A 209     -11.708   4.599   9.358  1.00 95.96           H  
ATOM   1576 HG21 ILE A 209      -9.182   7.252  10.205  1.00 95.96           H  
ATOM   1577 HG22 ILE A 209      -9.853   5.738  10.671  1.00 95.96           H  
ATOM   1578 HG23 ILE A 209      -8.609   5.944   9.393  1.00 95.96           H  
ATOM   1579 HD11 ILE A 209     -10.422   3.039   7.552  1.00 95.96           H  
ATOM   1580 HD12 ILE A 209      -9.390   4.470   7.180  1.00 95.96           H  
ATOM   1581 HD13 ILE A 209      -9.300   3.715   8.761  1.00 95.96           H  
ATOM   1582  N   GLU A 210     -11.471   9.426  10.209  1.00 93.25           N  
ATOM   1583  CA  GLU A 210     -11.393  10.920  10.510  1.00 93.25           C  
ATOM   1584  C   GLU A 210     -10.068  11.208  11.311  1.00 93.25           C  
ATOM   1585  O   GLU A 210      -9.612  12.339  11.271  1.00 93.25           O  
ATOM   1586  CB  GLU A 210     -12.736  11.432  11.158  1.00 93.25           C  
ATOM   1587  CG  GLU A 210     -13.876  11.578  10.111  1.00 93.25           C  
ATOM   1588  CD  GLU A 210     -15.271  11.603  10.750  1.00 93.25           C  
ATOM   1589  OE1 GLU A 210     -16.053  10.640  10.731  1.00 93.25           O  
ATOM   1590  OE2 GLU A 210     -15.558  12.631  11.412  1.00 93.25           O1-
ATOM   1591  H   GLU A 210     -11.805   8.921  11.018  1.00 93.25           H  
ATOM   1592  HA  GLU A 210     -11.232  11.468   9.581  1.00 93.25           H  
ATOM   1593  HB3 GLU A 210     -12.585  12.428  11.573  1.00 93.25           H  
ATOM   1594  HB2 GLU A 210     -13.059  10.818  11.999  1.00 93.25           H  
ATOM   1595  HG3 GLU A 210     -13.746  10.802   9.357  1.00 93.25           H  
ATOM   1596  HG2 GLU A 210     -13.706  12.565   9.680  1.00 93.25           H  
ATOM   1597  N   ASN A 211      -9.584  10.175  11.944  1.00 92.64           N  
ATOM   1598  CA  ASN A 211      -8.435  10.297  12.819  1.00 92.64           C  
ATOM   1599  C   ASN A 211      -7.129  10.110  11.976  1.00 92.64           C  
ATOM   1600  O   ASN A 211      -6.595   9.005  11.857  1.00 92.64           O  
ATOM   1601  CB  ASN A 211      -8.581   9.266  13.897  1.00 92.64           C  
ATOM   1602  CG  ASN A 211      -9.631   9.626  14.975  1.00 92.64           C  
ATOM   1603  ND2 ASN A 211     -10.165   8.720  15.757  1.00 92.64           N  
ATOM   1604  OD1 ASN A 211     -10.110  10.738  15.027  1.00 92.64           O  
ATOM   1605  H   ASN A 211     -10.130   9.328  11.868  1.00 92.64           H  
ATOM   1606  HA  ASN A 211      -8.523  11.264  13.314  1.00 92.64           H  
ATOM   1607  HB3 ASN A 211      -7.631   9.096  14.403  1.00 92.64           H  
ATOM   1608  HB2 ASN A 211      -8.850   8.322  13.422  1.00 92.64           H  
ATOM   1609 HD22 ASN A 211     -10.935   9.019  16.338  1.00 92.64           H  
ATOM   1610 HD21 ASN A 211      -9.884   7.752  15.811  1.00 92.64           H  
ATOM   1611  N   ILE A 212      -6.504  11.248  11.557  1.00 94.54           N  
ATOM   1612  CA  ILE A 212      -5.269  11.324  10.811  1.00 94.54           C  
ATOM   1613  C   ILE A 212      -4.095  10.493  11.295  1.00 94.54           C  
ATOM   1614  O   ILE A 212      -3.351   9.918  10.526  1.00 94.54           O  
ATOM   1615  CB  ILE A 212      -4.752  12.745  10.381  1.00 94.54           C  
ATOM   1616  CG1 ILE A 212      -4.199  13.585  11.542  1.00 94.54           C  
ATOM   1617  CG2 ILE A 212      -5.967  13.464   9.722  1.00 94.54           C  
ATOM   1618  CD1 ILE A 212      -3.631  14.967  11.183  1.00 94.54           C  
ATOM   1619  H   ILE A 212      -6.919  12.146  11.758  1.00 94.54           H  
ATOM   1620  HA  ILE A 212      -5.510  10.866   9.852  1.00 94.54           H  
ATOM   1621  HB  ILE A 212      -3.871  12.692   9.742  1.00 94.54           H  
ATOM   1622 HG13 ILE A 212      -3.378  13.019  11.981  1.00 94.54           H  
ATOM   1623 HG12 ILE A 212      -4.906  13.727  12.359  1.00 94.54           H  
ATOM   1624 HG21 ILE A 212      -6.818  13.562  10.396  1.00 94.54           H  
ATOM   1625 HG22 ILE A 212      -5.753  14.492   9.433  1.00 94.54           H  
ATOM   1626 HG23 ILE A 212      -6.249  12.928   8.816  1.00 94.54           H  
ATOM   1627 HD11 ILE A 212      -2.650  15.070  11.645  1.00 94.54           H  
ATOM   1628 HD12 ILE A 212      -3.478  15.065  10.108  1.00 94.54           H  
ATOM   1629 HD13 ILE A 212      -4.244  15.733  11.657  1.00 94.54           H  
ATOM   1630  N   ASP A 213      -3.923  10.395  12.668  1.00 91.70           N  
ATOM   1631  CA  ASP A 213      -2.889   9.574  13.293  1.00 91.70           C  
ATOM   1632  C   ASP A 213      -3.270   8.172  13.558  1.00 91.70           C  
ATOM   1633  O   ASP A 213      -2.333   7.399  13.732  1.00 91.70           O  
ATOM   1634  CB  ASP A 213      -2.332  10.244  14.564  1.00 91.70           C  
ATOM   1635  CG  ASP A 213      -1.810  11.597  14.387  1.00 91.70           C  
ATOM   1636  OD1 ASP A 213      -1.251  11.963  13.323  1.00 91.70           O  
ATOM   1637  OD2 ASP A 213      -1.809  12.436  15.349  1.00 91.70           O1-
ATOM   1638  H   ASP A 213      -4.607  10.965  13.145  1.00 91.70           H  
ATOM   1639  HA  ASP A 213      -2.089   9.497  12.556  1.00 91.70           H  
ATOM   1640  HB3 ASP A 213      -1.547   9.621  14.993  1.00 91.70           H  
ATOM   1641  HB2 ASP A 213      -3.088  10.355  15.340  1.00 91.70           H  
ATOM   1642  N   HIS A 214      -4.522   7.731  13.448  1.00 91.97           N  
ATOM   1643  CA  HIS A 214      -4.959   6.354  13.523  1.00 91.97           C  
ATOM   1644  C   HIS A 214      -4.469   5.589  12.291  1.00 91.97           C  
ATOM   1645  O   HIS A 214      -3.967   4.495  12.434  1.00 91.97           O  
ATOM   1646  CB  HIS A 214      -6.507   6.249  13.700  1.00 91.97           C  
ATOM   1647  CG  HIS A 214      -6.903   4.869  14.064  1.00 91.97           C  
ATOM   1648  CD2 HIS A 214      -7.450   3.803  13.389  1.00 91.97           C  
ATOM   1649  ND1 HIS A 214      -6.607   4.364  15.344  1.00 91.97           N  
ATOM   1650  CE1 HIS A 214      -6.942   3.077  15.367  1.00 91.97           C  
ATOM   1651  NE2 HIS A 214      -7.374   2.663  14.195  1.00 91.97           N  
ATOM   1652  H   HIS A 214      -5.185   8.375  13.040  1.00 91.97           H  
ATOM   1653  HA  HIS A 214      -4.428   5.998  14.406  1.00 91.97           H  
ATOM   1654  HB3 HIS A 214      -7.092   6.648  12.872  1.00 91.97           H  
ATOM   1655  HB2 HIS A 214      -6.798   6.860  14.554  1.00 91.97           H  
ATOM   1656  HD2 HIS A 214      -7.719   3.818  12.343  1.00 91.97           H  
ATOM   1657  HE1 HIS A 214      -6.894   2.435  16.234  1.00 91.97           H  
ATOM   1658  HE2 HIS A 214      -7.520   1.669  14.094  1.00 91.97           H  
ATOM   1659  N   LEU A 215      -4.538   6.326  11.188  1.00 95.06           N  
ATOM   1660  CA  LEU A 215      -3.916   5.987   9.897  1.00 95.06           C  
ATOM   1661  C   LEU A 215      -2.345   5.914   9.975  1.00 95.06           C  
ATOM   1662  O   LEU A 215      -1.746   5.107   9.242  1.00 95.06           O  
ATOM   1663  CB  LEU A 215      -4.281   6.961   8.834  1.00 95.06           C  
ATOM   1664  CG  LEU A 215      -5.787   7.062   8.565  1.00 95.06           C  
ATOM   1665  CD1 LEU A 215      -6.223   8.257   7.752  1.00 95.06           C  
ATOM   1666  CD2 LEU A 215      -6.274   5.758   7.851  1.00 95.06           C  
ATOM   1667  H   LEU A 215      -4.752   7.312  11.241  1.00 95.06           H  
ATOM   1668  HA  LEU A 215      -4.229   5.014   9.518  1.00 95.06           H  
ATOM   1669  HB3 LEU A 215      -3.735   6.811   7.903  1.00 95.06           H  
ATOM   1670  HB2 LEU A 215      -3.891   7.913   9.193  1.00 95.06           H  
ATOM   1671  HG  LEU A 215      -6.327   7.115   9.510  1.00 95.06           H  
ATOM   1672 HD11 LEU A 215      -5.926   9.170   8.268  1.00 95.06           H  
ATOM   1673 HD12 LEU A 215      -5.677   8.219   6.810  1.00 95.06           H  
ATOM   1674 HD13 LEU A 215      -7.279   8.363   7.503  1.00 95.06           H  
ATOM   1675 HD21 LEU A 215      -7.207   5.952   7.322  1.00 95.06           H  
ATOM   1676 HD22 LEU A 215      -5.530   5.499   7.097  1.00 95.06           H  
ATOM   1677 HD23 LEU A 215      -6.317   4.971   8.603  1.00 95.06           H  
ATOM   1678  N   GLY A 216      -1.705   6.780  10.804  1.00 95.04           N  
ATOM   1679  CA  GLY A 216      -0.285   6.990  10.971  1.00 95.04           C  
ATOM   1680  C   GLY A 216       0.124   8.152  10.089  1.00 95.04           C  
ATOM   1681  O   GLY A 216      -0.638   8.673   9.244  1.00 95.04           O  
ATOM   1682  H   GLY A 216      -2.292   7.583  10.979  1.00 95.04           H  
ATOM   1683  HA3 GLY A 216       0.241   6.086  10.664  1.00 95.04           H  
ATOM   1684  HA2 GLY A 216       0.015   7.351  11.955  1.00 95.04           H  
ATOM   1685  N   PHE A 217       1.466   8.250  10.118  1.00 95.84           N  
ATOM   1686  CA  PHE A 217       2.348   9.204   9.482  1.00 95.84           C  
ATOM   1687  C   PHE A 217       2.196   9.130   7.909  1.00 95.84           C  
ATOM   1688  O   PHE A 217       1.747   9.976   7.220  1.00 95.84           O  
ATOM   1689  CB  PHE A 217       3.819   9.007   9.895  1.00 95.84           C  
ATOM   1690  CG  PHE A 217       4.914   9.948   9.219  1.00 95.84           C  
ATOM   1691  CD1 PHE A 217       6.148   9.334   8.985  1.00 95.84           C  
ATOM   1692  CD2 PHE A 217       4.780  11.310   9.030  1.00 95.84           C  
ATOM   1693  CE1 PHE A 217       7.136  10.109   8.356  1.00 95.84           C  
ATOM   1694  CE2 PHE A 217       5.818  12.074   8.536  1.00 95.84           C  
ATOM   1695  CZ  PHE A 217       6.983  11.444   8.102  1.00 95.84           C  
ATOM   1696  H   PHE A 217       1.903   7.529  10.674  1.00 95.84           H  
ATOM   1697  HA  PHE A 217       2.106  10.236   9.739  1.00 95.84           H  
ATOM   1698  HB3 PHE A 217       4.036   7.952   9.729  1.00 95.84           H  
ATOM   1699  HB2 PHE A 217       3.860   9.201  10.967  1.00 95.84           H  
ATOM   1700  HD1 PHE A 217       6.351   8.277   9.072  1.00 95.84           H  
ATOM   1701  HD2 PHE A 217       3.902  11.813   9.409  1.00 95.84           H  
ATOM   1702  HE1 PHE A 217       8.061   9.650   8.041  1.00 95.84           H  
ATOM   1703  HE2 PHE A 217       5.640  13.138   8.494  1.00 95.84           H  
ATOM   1704  HZ  PHE A 217       7.802  11.951   7.613  1.00 95.84           H  
ATOM   1705  N   PHE A 218       2.503   7.899   7.468  1.00 96.34           N  
ATOM   1706  CA  PHE A 218       2.775   7.651   6.081  1.00 96.34           C  
ATOM   1707  C   PHE A 218       1.516   7.528   5.210  1.00 96.34           C  
ATOM   1708  O   PHE A 218       1.489   7.809   3.980  1.00 96.34           O  
ATOM   1709  CB  PHE A 218       3.658   6.385   5.878  1.00 96.34           C  
ATOM   1710  CG  PHE A 218       5.017   6.316   6.620  1.00 96.34           C  
ATOM   1711  CD1 PHE A 218       6.045   7.064   6.111  1.00 96.34           C  
ATOM   1712  CD2 PHE A 218       5.273   5.420   7.659  1.00 96.34           C  
ATOM   1713  CE1 PHE A 218       7.314   7.019   6.615  1.00 96.34           C  
ATOM   1714  CE2 PHE A 218       6.585   5.408   8.182  1.00 96.34           C  
ATOM   1715  CZ  PHE A 218       7.558   6.258   7.722  1.00 96.34           C  
ATOM   1716  H   PHE A 218       2.825   7.243   8.165  1.00 96.34           H  
ATOM   1717  HA  PHE A 218       3.323   8.523   5.725  1.00 96.34           H  
ATOM   1718  HB3 PHE A 218       3.932   6.098   4.862  1.00 96.34           H  
ATOM   1719  HB2 PHE A 218       3.041   5.564   6.242  1.00 96.34           H  
ATOM   1720  HD1 PHE A 218       5.977   7.681   5.227  1.00 96.34           H  
ATOM   1721  HD2 PHE A 218       4.520   4.757   8.059  1.00 96.34           H  
ATOM   1722  HE1 PHE A 218       8.145   7.492   6.113  1.00 96.34           H  
ATOM   1723  HE2 PHE A 218       6.907   4.761   8.985  1.00 96.34           H  
ATOM   1724  HZ  PHE A 218       8.546   6.162   8.147  1.00 96.34           H  
ATOM   1725  N   ILE A 219       0.402   7.139   5.826  1.00 97.04           N  
ATOM   1726  CA  ILE A 219      -0.890   7.048   5.117  1.00 97.04           C  
ATOM   1727  C   ILE A 219      -1.476   8.442   4.877  1.00 97.04           C  
ATOM   1728  O   ILE A 219      -2.003   8.796   3.880  1.00 97.04           O  
ATOM   1729  CB  ILE A 219      -1.907   6.009   5.760  1.00 97.04           C  
ATOM   1730  CG1 ILE A 219      -1.271   4.610   5.534  1.00 97.04           C  
ATOM   1731  CG2 ILE A 219      -3.363   6.056   5.203  1.00 97.04           C  
ATOM   1732  CD1 ILE A 219      -2.019   3.516   6.303  1.00 97.04           C  
ATOM   1733  H   ILE A 219       0.422   6.746   6.756  1.00 97.04           H  
ATOM   1734  HA  ILE A 219      -0.745   6.799   4.066  1.00 97.04           H  
ATOM   1735  HB  ILE A 219      -1.862   6.159   6.838  1.00 97.04           H  
ATOM   1736 HG13 ILE A 219      -0.247   4.535   5.902  1.00 97.04           H  
ATOM   1737 HG12 ILE A 219      -1.187   4.275   4.500  1.00 97.04           H  
ATOM   1738 HG21 ILE A 219      -3.215   6.030   4.123  1.00 97.04           H  
ATOM   1739 HG22 ILE A 219      -4.018   5.217   5.437  1.00 97.04           H  
ATOM   1740 HG23 ILE A 219      -3.887   6.973   5.475  1.00 97.04           H  
ATOM   1741 HD11 ILE A 219      -2.299   3.835   7.307  1.00 97.04           H  
ATOM   1742 HD12 ILE A 219      -2.885   3.127   5.767  1.00 97.04           H  
ATOM   1743 HD13 ILE A 219      -1.349   2.715   6.618  1.00 97.04           H  
ATOM   1744  N   TYR A 220      -1.413   9.267   5.909  1.00 96.79           N  
ATOM   1745  CA  TYR A 220      -1.771  10.691   5.787  1.00 96.79           C  
ATOM   1746  C   TYR A 220      -0.808  11.525   4.943  1.00 96.79           C  
ATOM   1747  O   TYR A 220      -1.196  12.519   4.339  1.00 96.79           O  
ATOM   1748  CB  TYR A 220      -1.968  11.219   7.196  1.00 96.79           C  
ATOM   1749  CG  TYR A 220      -2.343  12.664   7.198  1.00 96.79           C  
ATOM   1750  CD1 TYR A 220      -1.347  13.640   7.426  1.00 96.79           C  
ATOM   1751  CD2 TYR A 220      -3.657  13.002   6.988  1.00 96.79           C  
ATOM   1752  CE1 TYR A 220      -1.736  14.998   7.483  1.00 96.79           C  
ATOM   1753  CE2 TYR A 220      -4.004  14.332   7.056  1.00 96.79           C  
ATOM   1754  OH  TYR A 220      -3.514  16.614   7.616  1.00 96.79           O  
ATOM   1755  CZ  TYR A 220      -3.084  15.350   7.405  1.00 96.79           C  
ATOM   1756  H   TYR A 220      -1.134   8.931   6.820  1.00 96.79           H  
ATOM   1757  HA  TYR A 220      -2.687  10.827   5.212  1.00 96.79           H  
ATOM   1758  HB3 TYR A 220      -1.003  11.108   7.692  1.00 96.79           H  
ATOM   1759  HB2 TYR A 220      -2.646  10.648   7.830  1.00 96.79           H  
ATOM   1760  HD1 TYR A 220      -0.292  13.442   7.308  1.00 96.79           H  
ATOM   1761  HD2 TYR A 220      -4.426  12.271   6.784  1.00 96.79           H  
ATOM   1762  HE1 TYR A 220      -1.072  15.806   7.753  1.00 96.79           H  
ATOM   1763  HE2 TYR A 220      -5.024  14.636   6.873  1.00 96.79           H  
ATOM   1764  HH  TYR A 220      -4.173  16.783   6.939  1.00 96.79           H  
ATOM   1765  N   ARG A 221       0.429  10.941   4.672  1.00 96.23           N  
ATOM   1766  CA  ARG A 221       1.362  11.470   3.584  1.00 96.23           C  
ATOM   1767  C   ARG A 221       0.771  11.333   2.220  1.00 96.23           C  
ATOM   1768  O   ARG A 221       0.668  12.298   1.486  1.00 96.23           O  
ATOM   1769  CB  ARG A 221       2.774  10.994   3.922  1.00 96.23           C  
ATOM   1770  CG  ARG A 221       3.863  11.659   3.015  1.00 96.23           C  
ATOM   1771  CD  ARG A 221       5.276  11.067   3.143  1.00 96.23           C  
ATOM   1772  NE  ARG A 221       6.202  11.680   2.195  1.00 96.23           N  
ATOM   1773  NH1 ARG A 221       7.234  13.355   3.463  1.00 96.23           N  
ATOM   1774  NH2 ARG A 221       7.688  13.111   1.237  1.00 96.23           N1+
ATOM   1775  CZ  ARG A 221       7.048  12.747   2.282  1.00 96.23           C  
ATOM   1776  H   ARG A 221       0.640  10.114   5.214  1.00 96.23           H  
ATOM   1777  HA  ARG A 221       1.472  12.540   3.764  1.00 96.23           H  
ATOM   1778  HB3 ARG A 221       2.756   9.952   3.602  1.00 96.23           H  
ATOM   1779  HB2 ARG A 221       3.012  11.057   4.983  1.00 96.23           H  
ATOM   1780  HG3 ARG A 221       3.891  12.711   3.299  1.00 96.23           H  
ATOM   1781  HG2 ARG A 221       3.519  11.739   1.984  1.00 96.23           H  
ATOM   1782  HD3 ARG A 221       5.306   9.979   3.078  1.00 96.23           H  
ATOM   1783  HD2 ARG A 221       5.635  11.175   4.166  1.00 96.23           H  
ATOM   1784  HE  ARG A 221       6.194  11.147   1.337  1.00 96.23           H  
ATOM   1785 HH12 ARG A 221       7.964  14.039   3.599  1.00 96.23           H  
ATOM   1786 HH11 ARG A 221       6.514  13.392   4.170  1.00 96.23           H  
ATOM   1787 HH22 ARG A 221       8.457  13.764   1.271  1.00 96.23           H  
ATOM   1788 HH21 ARG A 221       7.189  13.052   0.361  1.00 96.23           H  
ATOM   1789  N   LEU A 222       0.224  10.090   1.964  1.00 96.66           N  
ATOM   1790  CA  LEU A 222      -0.354   9.730   0.637  1.00 96.66           C  
ATOM   1791  C   LEU A 222      -1.710  10.420   0.603  1.00 96.66           C  
ATOM   1792  O   LEU A 222      -1.897  11.210  -0.303  1.00 96.66           O  
ATOM   1793  CB  LEU A 222      -0.487   8.197   0.543  1.00 96.66           C  
ATOM   1794  CG  LEU A 222      -1.022   7.477  -0.655  1.00 96.66           C  
ATOM   1795  CD1 LEU A 222       0.033   7.517  -1.790  1.00 96.66           C  
ATOM   1796  CD2 LEU A 222      -1.551   6.056  -0.276  1.00 96.66           C  
ATOM   1797  H   LEU A 222       0.344   9.376   2.668  1.00 96.66           H  
ATOM   1798  HA  LEU A 222       0.310  10.014  -0.179  1.00 96.66           H  
ATOM   1799  HB3 LEU A 222      -1.205   7.840   1.281  1.00 96.66           H  
ATOM   1800  HB2 LEU A 222       0.495   7.854   0.870  1.00 96.66           H  
ATOM   1801  HG  LEU A 222      -1.896   7.989  -1.057  1.00 96.66           H  
ATOM   1802 HD11 LEU A 222       0.154   6.522  -2.217  1.00 96.66           H  
ATOM   1803 HD12 LEU A 222      -0.339   8.062  -2.657  1.00 96.66           H  
ATOM   1804 HD13 LEU A 222       1.013   7.919  -1.535  1.00 96.66           H  
ATOM   1805 HD21 LEU A 222      -0.809   5.404  -0.737  1.00 96.66           H  
ATOM   1806 HD22 LEU A 222      -1.584   5.801   0.783  1.00 96.66           H  
ATOM   1807 HD23 LEU A 222      -2.551   5.844  -0.656  1.00 96.66           H  
ATOM   1808  N   CYS A 223      -2.591  10.155   1.625  1.00 97.36           N  
ATOM   1809  CA  CYS A 223      -3.936  10.679   1.648  1.00 97.36           C  
ATOM   1810  C   CYS A 223      -4.127  11.895   2.586  1.00 97.36           C  
ATOM   1811  O   CYS A 223      -4.984  11.861   3.572  1.00 97.36           O  
ATOM   1812  CB  CYS A 223      -5.015   9.589   1.965  1.00 97.36           C  
ATOM   1813  SG  CYS A 223      -4.809   8.182   0.830  1.00 97.36           S  
ATOM   1814  H   CYS A 223      -2.276   9.660   2.447  1.00 97.36           H  
ATOM   1815  HA  CYS A 223      -4.254  11.082   0.686  1.00 97.36           H  
ATOM   1816  HB3 CYS A 223      -5.939  10.155   1.847  1.00 97.36           H  
ATOM   1817  HB2 CYS A 223      -5.020   9.209   2.986  1.00 97.36           H  
ATOM   1818  N   HIS A 224      -3.350  12.937   2.186  1.00 95.54           N  
ATOM   1819  CA  HIS A 224      -3.385  14.214   2.943  1.00 95.54           C  
ATOM   1820  C   HIS A 224      -4.677  15.058   2.691  1.00 95.54           C  
ATOM   1821  O   HIS A 224      -4.822  15.692   1.623  1.00 95.54           O  
ATOM   1822  CB  HIS A 224      -2.117  15.014   2.536  1.00 95.54           C  
ATOM   1823  CG  HIS A 224      -1.835  16.123   3.525  1.00 95.54           C  
ATOM   1824  CD2 HIS A 224      -2.367  17.404   3.526  1.00 95.54           C  
ATOM   1825  ND1 HIS A 224      -0.885  16.020   4.547  1.00 95.54           N1+
ATOM   1826  CE1 HIS A 224      -0.948  17.196   5.211  1.00 95.54           C  
ATOM   1827  NE2 HIS A 224      -1.810  18.052   4.642  1.00 95.54           N  
ATOM   1828  H   HIS A 224      -2.712  12.810   1.413  1.00 95.54           H  
ATOM   1829  HA  HIS A 224      -3.314  13.996   4.008  1.00 95.54           H  
ATOM   1830  HB3 HIS A 224      -2.239  15.499   1.567  1.00 95.54           H  
ATOM   1831  HB2 HIS A 224      -1.321  14.273   2.458  1.00 95.54           H  
ATOM   1832  HD2 HIS A 224      -3.084  17.811   2.828  1.00 95.54           H  
ATOM   1833  HD1 HIS A 224      -0.233  15.264   4.702  1.00 95.54           H  
ATOM   1834  HE1 HIS A 224      -0.403  17.399   6.121  1.00 95.54           H  
ATOM   1835  HE2 HIS A 224      -1.990  18.931   5.105  1.00 95.54           H  
ATOM   1836  N   ASP A 225      -5.657  14.991   3.626  1.00 94.34           N  
ATOM   1837  CA  ASP A 225      -6.917  15.720   3.596  1.00 94.34           C  
ATOM   1838  C   ASP A 225      -7.904  15.328   2.556  1.00 94.34           C  
ATOM   1839  O   ASP A 225      -8.820  16.039   2.207  1.00 94.34           O  
ATOM   1840  CB  ASP A 225      -6.772  17.246   3.755  1.00 94.34           C  
ATOM   1841  CG  ASP A 225      -5.846  17.742   4.911  1.00 94.34           C  
ATOM   1842  OD1 ASP A 225      -5.335  18.873   4.766  1.00 94.34           O  
ATOM   1843  OD2 ASP A 225      -5.795  17.069   6.019  1.00 94.34           O1-
ATOM   1844  H   ASP A 225      -5.419  14.550   4.503  1.00 94.34           H  
ATOM   1845  HA  ASP A 225      -7.418  15.273   4.455  1.00 94.34           H  
ATOM   1846  HB3 ASP A 225      -7.755  17.716   3.748  1.00 94.34           H  
ATOM   1847  HB2 ASP A 225      -6.227  17.655   2.904  1.00 94.34           H  
ATOM   1848  N   LYS A 226      -7.739  14.080   2.064  1.00 95.96           N  
ATOM   1849  CA  LYS A 226      -8.666  13.412   1.132  1.00 95.96           C  
ATOM   1850  C   LYS A 226      -9.536  12.668   2.068  1.00 95.96           C  
ATOM   1851  O   LYS A 226      -9.217  12.271   3.213  1.00 95.96           O  
ATOM   1852  CB  LYS A 226      -7.798  12.567   0.216  1.00 95.96           C  
ATOM   1853  CG  LYS A 226      -6.689  13.280  -0.479  1.00 95.96           C  
ATOM   1854  CD  LYS A 226      -7.028  14.696  -0.991  1.00 95.96           C  
ATOM   1855  CE  LYS A 226      -6.179  15.094  -2.235  1.00 95.96           C  
ATOM   1856  NZ  LYS A 226      -6.566  16.454  -2.647  1.00 95.96           N1+
ATOM   1857  H   LYS A 226      -6.917  13.631   2.443  1.00 95.96           H  
ATOM   1858  HA  LYS A 226      -9.227  14.208   0.644  1.00 95.96           H  
ATOM   1859  HB3 LYS A 226      -8.413  12.101  -0.554  1.00 95.96           H  
ATOM   1860  HB2 LYS A 226      -7.335  11.704   0.696  1.00 95.96           H  
ATOM   1861  HG3 LYS A 226      -6.348  12.609  -1.266  1.00 95.96           H  
ATOM   1862  HG2 LYS A 226      -5.790  13.397   0.127  1.00 95.96           H  
ATOM   1863  HD3 LYS A 226      -6.919  15.422  -0.186  1.00 95.96           H  
ATOM   1864  HD2 LYS A 226      -8.090  14.759  -1.227  1.00 95.96           H  
ATOM   1865  HE3 LYS A 226      -6.137  14.449  -3.112  1.00 95.96           H  
ATOM   1866  HE2 LYS A 226      -5.161  15.018  -1.852  1.00 95.96           H  
ATOM   1867  HZ1 LYS A 226      -7.528  16.412  -2.951  1.00 95.96           H  
ATOM   1868  HZ2 LYS A 226      -6.423  17.114  -1.895  1.00 95.96           H  
ATOM   1869  HZ3 LYS A 226      -5.975  16.717  -3.422  1.00 95.96           H  
ATOM   1870  N   GLU A 227     -10.727  12.292   1.517  1.00 96.47           N  
ATOM   1871  CA  GLU A 227     -11.703  11.482   2.240  1.00 96.47           C  
ATOM   1872  C   GLU A 227     -11.234   9.970   2.376  1.00 96.47           C  
ATOM   1873  O   GLU A 227     -10.932   9.322   1.336  1.00 96.47           O  
ATOM   1874  CB  GLU A 227     -13.017  11.487   1.485  1.00 96.47           C  
ATOM   1875  CG  GLU A 227     -13.538  12.951   1.231  1.00 96.47           C  
ATOM   1876  CD  GLU A 227     -14.978  13.112   1.043  1.00 96.47           C  
ATOM   1877  OE1 GLU A 227     -15.337  14.269   0.790  1.00 96.47           O  
ATOM   1878  OE2 GLU A 227     -15.757  12.171   1.114  1.00 96.47           O1-
ATOM   1879  H   GLU A 227     -10.950  12.581   0.575  1.00 96.47           H  
ATOM   1880  HA  GLU A 227     -11.980  11.889   3.213  1.00 96.47           H  
ATOM   1881  HB3 GLU A 227     -13.705  11.123   2.248  1.00 96.47           H  
ATOM   1882  HB2 GLU A 227     -13.257  10.908   0.593  1.00 96.47           H  
ATOM   1883  HG3 GLU A 227     -13.038  13.404   0.375  1.00 96.47           H  
ATOM   1884  HG2 GLU A 227     -13.202  13.534   2.089  1.00 96.47           H  
ATOM   1885  N   THR A 228     -10.968   9.433   3.546  1.00 97.54           N  
ATOM   1886  CA  THR A 228     -10.239   8.212   3.743  1.00 97.54           C  
ATOM   1887  C   THR A 228     -11.179   7.275   4.444  1.00 97.54           C  
ATOM   1888  O   THR A 228     -11.366   7.460   5.599  1.00 97.54           O  
ATOM   1889  CB  THR A 228      -8.988   8.478   4.577  1.00 97.54           C  
ATOM   1890  CG2 THR A 228      -8.028   7.321   4.622  1.00 97.54           C  
ATOM   1891  OG1 THR A 228      -8.340   9.690   4.212  1.00 97.54           O  
ATOM   1892  H   THR A 228     -11.231   9.857   4.424  1.00 97.54           H  
ATOM   1893  HA  THR A 228      -9.905   7.734   2.822  1.00 97.54           H  
ATOM   1894  HB  THR A 228      -9.197   8.842   5.583  1.00 97.54           H  
ATOM   1895 HG21 THR A 228      -8.479   6.446   5.089  1.00 97.54           H  
ATOM   1896 HG22 THR A 228      -7.799   7.148   3.570  1.00 97.54           H  
ATOM   1897 HG23 THR A 228      -7.065   7.535   5.086  1.00 97.54           H  
ATOM   1898  HG1 THR A 228      -8.942  10.436   4.267  1.00 97.54           H  
ATOM   1899  N   TYR A 229     -11.756   6.444   3.641  1.00 97.10           N  
ATOM   1900  CA  TYR A 229     -12.652   5.403   3.967  1.00 97.10           C  
ATOM   1901  C   TYR A 229     -12.085   4.085   4.237  1.00 97.10           C  
ATOM   1902  O   TYR A 229     -11.038   3.805   3.659  1.00 97.10           O  
ATOM   1903  CB  TYR A 229     -13.672   5.194   2.811  1.00 97.10           C  
ATOM   1904  CG  TYR A 229     -14.456   6.407   2.288  1.00 97.10           C  
ATOM   1905  CD1 TYR A 229     -15.707   6.784   2.820  1.00 97.10           C  
ATOM   1906  CD2 TYR A 229     -13.940   7.198   1.265  1.00 97.10           C  
ATOM   1907  CE1 TYR A 229     -16.401   7.946   2.447  1.00 97.10           C  
ATOM   1908  CE2 TYR A 229     -14.703   8.289   0.795  1.00 97.10           C  
ATOM   1909  OH  TYR A 229     -16.603   9.685   0.848  1.00 97.10           O  
ATOM   1910  CZ  TYR A 229     -15.950   8.663   1.344  1.00 97.10           C  
ATOM   1911  H   TYR A 229     -11.551   6.418   2.652  1.00 97.10           H  
ATOM   1912  HA  TYR A 229     -13.192   5.796   4.829  1.00 97.10           H  
ATOM   1913  HB3 TYR A 229     -14.431   4.469   3.106  1.00 97.10           H  
ATOM   1914  HB2 TYR A 229     -13.206   4.785   1.914  1.00 97.10           H  
ATOM   1915  HD1 TYR A 229     -16.175   6.162   3.568  1.00 97.10           H  
ATOM   1916  HD2 TYR A 229     -13.052   6.866   0.748  1.00 97.10           H  
ATOM   1917  HE1 TYR A 229     -17.323   8.154   2.969  1.00 97.10           H  
ATOM   1918  HE2 TYR A 229     -14.441   8.685  -0.176  1.00 97.10           H  
ATOM   1919  HH  TYR A 229     -16.188  10.528   1.047  1.00 97.10           H  
ATOM   1920  N   LYS A 230     -12.754   3.238   5.072  1.00 96.46           N  
ATOM   1921  CA  LYS A 230     -12.487   1.804   5.323  1.00 96.46           C  
ATOM   1922  C   LYS A 230     -12.748   0.966   4.032  1.00 96.46           C  
ATOM   1923  O   LYS A 230     -13.422   1.460   3.093  1.00 96.46           O  
ATOM   1924  CB  LYS A 230     -13.446   1.305   6.441  1.00 96.46           C  
ATOM   1925  CG  LYS A 230     -13.050   1.851   7.817  1.00 96.46           C  
ATOM   1926  CD  LYS A 230     -14.097   1.347   8.780  1.00 96.46           C  
ATOM   1927  CE  LYS A 230     -13.897   1.820  10.236  1.00 96.46           C  
ATOM   1928  NZ  LYS A 230     -14.888   1.203  11.048  1.00 96.46           N1+
ATOM   1929  H   LYS A 230     -13.667   3.537   5.384  1.00 96.46           H  
ATOM   1930  HA  LYS A 230     -11.543   1.584   5.822  1.00 96.46           H  
ATOM   1931  HB3 LYS A 230     -13.348   0.221   6.490  1.00 96.46           H  
ATOM   1932  HB2 LYS A 230     -14.471   1.590   6.204  1.00 96.46           H  
ATOM   1933  HG3 LYS A 230     -13.024   2.935   7.922  1.00 96.46           H  
ATOM   1934  HG2 LYS A 230     -12.091   1.515   8.214  1.00 96.46           H  
ATOM   1935  HD3 LYS A 230     -14.101   0.260   8.698  1.00 96.46           H  
ATOM   1936  HD2 LYS A 230     -15.088   1.696   8.491  1.00 96.46           H  
ATOM   1937  HE3 LYS A 230     -14.078   2.892  10.311  1.00 96.46           H  
ATOM   1938  HE2 LYS A 230     -12.875   1.724  10.602  1.00 96.46           H  
ATOM   1939  HZ1 LYS A 230     -15.814   1.408  10.700  1.00 96.46           H  
ATOM   1940  HZ2 LYS A 230     -14.654   0.221  11.085  1.00 96.46           H  
ATOM   1941  HZ3 LYS A 230     -14.675   1.529  11.980  1.00 96.46           H  
ATOM   1942  N   LEU A 231     -12.354  -0.375   4.010  1.00 95.22           N  
ATOM   1943  CA  LEU A 231     -12.629  -1.211   2.913  1.00 95.22           C  
ATOM   1944  C   LEU A 231     -12.627  -2.552   3.494  1.00 95.22           C  
ATOM   1945  O   LEU A 231     -12.515  -3.570   2.807  1.00 95.22           O  
ATOM   1946  CB  LEU A 231     -11.506  -0.994   1.832  1.00 95.22           C  
ATOM   1947  CG  LEU A 231     -11.796  -1.313   0.441  1.00 95.22           C  
ATOM   1948  CD1 LEU A 231     -12.776  -0.220  -0.079  1.00 95.22           C  
ATOM   1949  CD2 LEU A 231     -10.484  -1.199  -0.487  1.00 95.22           C  
ATOM   1950  H   LEU A 231     -11.773  -0.719   4.761  1.00 95.22           H  
ATOM   1951  HA  LEU A 231     -13.645  -0.999   2.580  1.00 95.22           H  
ATOM   1952  HB3 LEU A 231     -10.627  -1.486   2.248  1.00 95.22           H  
ATOM   1953  HB2 LEU A 231     -11.016  -0.024   1.910  1.00 95.22           H  
ATOM   1954  HG  LEU A 231     -12.157  -2.339   0.370  1.00 95.22           H  
ATOM   1955 HD11 LEU A 231     -12.364   0.362  -0.904  1.00 95.22           H  
ATOM   1956 HD12 LEU A 231     -13.677  -0.672  -0.493  1.00 95.22           H  
ATOM   1957 HD13 LEU A 231     -13.112   0.413   0.743  1.00 95.22           H  
ATOM   1958 HD21 LEU A 231     -10.563  -0.530  -1.344  1.00 95.22           H  
ATOM   1959 HD22 LEU A 231      -9.564  -1.032   0.074  1.00 95.22           H  
ATOM   1960 HD23 LEU A 231     -10.191  -2.132  -0.968  1.00 95.22           H  
TER    1962      LEU A 231
END   
