# Supplementary material for: Identification of potential aggregation hotspots on Aβ42 fibrils blocked by the anti-amyloid chaperone-like BRICHOS domain
Source: Nat Commun. 2024 Feb 1;15:965. doi: 10.1038/s41467-024-45192-4 (PMC10834949; doi:10.1038/s41467-024-45192-4)
Supplement: Supplementary file 4 — Supplementary Data 1 [file 41467_2024_45192_MOESM4_ESM.zip › supporting_data_pdb/bri2/Bri2_3.pdb]

ATOM      1  N   GLN A 113      -2.357  18.025  -5.737  1.00 74.86           N  
ATOM      2  CA  GLN A 113      -1.642  19.318  -5.837  1.00 74.86           C  
ATOM      3  C   GLN A 113      -1.631  20.059  -4.458  1.00 74.86           C  
ATOM      4  O   GLN A 113      -1.392  21.291  -4.389  1.00 74.86           O  
ATOM      5  CB  GLN A 113      -2.223  20.273  -6.931  1.00 74.86           C  
ATOM      6  CG  GLN A 113      -2.151  19.920  -8.417  1.00 74.86           C  
ATOM      7  CD  GLN A 113      -0.728  19.841  -8.966  1.00 74.86           C  
ATOM      8  NE2 GLN A 113      -0.051  18.697  -9.149  1.00 74.86           N  
ATOM      9  OE1 GLN A 113      -0.279  20.832  -9.443  1.00 74.86           O  
ATOM     10  H   GLN A 113      -1.795  17.373  -5.209  1.00 74.86           H  
ATOM     11  HA  GLN A 113      -0.601  19.055  -6.027  1.00 74.86           H  
ATOM     12  HB3 GLN A 113      -1.653  21.191  -6.781  1.00 74.86           H  
ATOM     13  HB2 GLN A 113      -3.273  20.454  -6.702  1.00 74.86           H  
ATOM     14  HG3 GLN A 113      -2.677  20.720  -8.938  1.00 74.86           H  
ATOM     15  HG2 GLN A 113      -2.645  18.955  -8.531  1.00 74.86           H  
ATOM     16 HE22 GLN A 113       0.811  18.718  -9.675  1.00 74.86           H  
ATOM     17 HE21 GLN A 113      -0.535  17.838  -8.928  1.00 74.86           H  
ATOM     19  N   THR A 114      -1.624  19.293  -3.355  1.00 77.99           N  
ATOM     20  CA  THR A 114      -1.282  19.784  -2.012  1.00 77.99           C  
ATOM     21  C   THR A 114       0.242  19.851  -1.861  1.00 77.99           C  
ATOM     22  O   THR A 114       0.706  20.746  -1.133  1.00 77.99           O  
ATOM     23  CB  THR A 114      -1.692  18.760  -0.908  1.00 77.99           C  
ATOM     24  CG2 THR A 114      -1.358  19.127   0.573  1.00 77.99           C  
ATOM     25  OG1 THR A 114      -3.004  18.425  -0.941  1.00 77.99           O  
ATOM     26  H   THR A 114      -1.653  18.284  -3.393  1.00 77.99           H  
ATOM     27  HA  THR A 114      -1.572  20.810  -1.787  1.00 77.99           H  
ATOM     28  HB  THR A 114      -1.120  17.858  -1.129  1.00 77.99           H  
ATOM     29 HG21 THR A 114      -1.766  20.110   0.811  1.00 77.99           H  
ATOM     30 HG22 THR A 114      -1.497  18.353   1.327  1.00 77.99           H  
ATOM     31 HG23 THR A 114      -0.303  19.192   0.836  1.00 77.99           H  
ATOM     32  HG1 THR A 114      -3.280  18.231  -1.839  1.00 77.99           H  
ATOM     33  N   ILE A 115       0.990  19.151  -2.641  1.00 82.22           N  
ATOM     34  CA  ILE A 115       2.437  19.157  -2.850  1.00 82.22           C  
ATOM     35  C   ILE A 115       2.580  19.354  -4.400  1.00 82.22           C  
ATOM     36  O   ILE A 115       1.873  18.672  -5.108  1.00 82.22           O  
ATOM     37  CB  ILE A 115       3.093  17.888  -2.371  1.00 82.22           C  
ATOM     38  CG1 ILE A 115       2.633  17.448  -0.979  1.00 82.22           C  
ATOM     39  CG2 ILE A 115       4.568  17.849  -2.532  1.00 82.22           C  
ATOM     40  CD1 ILE A 115       2.908  18.372   0.221  1.00 82.22           C  
ATOM     41  H   ILE A 115       0.507  18.821  -3.464  1.00 82.22           H  
ATOM     42  HA  ILE A 115       2.830  20.090  -2.448  1.00 82.22           H  
ATOM     43  HB  ILE A 115       2.738  17.089  -3.021  1.00 82.22           H  
ATOM     44 HG13 ILE A 115       2.991  16.437  -0.785  1.00 82.22           H  
ATOM     45 HG12 ILE A 115       1.550  17.329  -1.021  1.00 82.22           H  
ATOM     46 HG21 ILE A 115       4.849  18.170  -3.535  1.00 82.22           H  
ATOM     47 HG22 ILE A 115       4.921  18.667  -1.904  1.00 82.22           H  
ATOM     48 HG23 ILE A 115       4.963  16.867  -2.272  1.00 82.22           H  
ATOM     49 HD11 ILE A 115       2.196  19.196   0.273  1.00 82.22           H  
ATOM     50 HD12 ILE A 115       2.798  17.784   1.132  1.00 82.22           H  
ATOM     51 HD13 ILE A 115       3.968  18.630   0.236  1.00 82.22           H  
ATOM     52  N   GLU A 116       3.267  20.421  -4.865  1.00 85.71           N  
ATOM     53  CA  GLU A 116       3.326  20.836  -6.278  1.00 85.71           C  
ATOM     54  C   GLU A 116       4.529  20.239  -7.053  1.00 85.71           C  
ATOM     55  O   GLU A 116       4.464  19.968  -8.277  1.00 85.71           O  
ATOM     56  CB  GLU A 116       3.421  22.363  -6.208  1.00 85.71           C  
ATOM     57  CG  GLU A 116       2.306  23.012  -5.471  1.00 85.71           C  
ATOM     58  CD  GLU A 116       2.468  24.523  -5.437  1.00 85.71           C  
ATOM     59  OE1 GLU A 116       1.549  25.257  -5.816  1.00 85.71           O  
ATOM     60  OE2 GLU A 116       3.473  24.892  -4.791  1.00 85.71           O1-
ATOM     61  H   GLU A 116       3.576  21.002  -4.100  1.00 85.71           H  
ATOM     62  HA  GLU A 116       2.462  20.690  -6.926  1.00 85.71           H  
ATOM     63  HB3 GLU A 116       3.460  22.752  -7.226  1.00 85.71           H  
ATOM     64  HB2 GLU A 116       4.406  22.763  -5.969  1.00 85.71           H  
ATOM     65  HG3 GLU A 116       2.299  22.743  -4.415  1.00 85.71           H  
ATOM     66  HG2 GLU A 116       1.301  22.667  -5.713  1.00 85.71           H  
ATOM     67  N   GLU A 117       5.644  20.034  -6.411  1.00 89.87           N  
ATOM     68  CA  GLU A 117       6.894  19.313  -6.727  1.00 89.87           C  
ATOM     69  C   GLU A 117       6.561  17.829  -6.816  1.00 89.87           C  
ATOM     70  O   GLU A 117       5.675  17.386  -6.121  1.00 89.87           O  
ATOM     71  CB  GLU A 117       7.985  19.746  -5.677  1.00 89.87           C  
ATOM     72  CG  GLU A 117       8.317  21.285  -5.671  1.00 89.87           C  
ATOM     73  CD  GLU A 117       9.195  21.722  -4.512  1.00 89.87           C  
ATOM     74  OE1 GLU A 117       9.995  20.848  -4.027  1.00 89.87           O  
ATOM     75  OE2 GLU A 117       9.171  22.905  -4.109  1.00 89.87           O1-
ATOM     76  H   GLU A 117       5.741  20.355  -5.458  1.00 89.87           H  
ATOM     77  HA  GLU A 117       7.234  19.747  -7.667  1.00 89.87           H  
ATOM     78  HB3 GLU A 117       8.875  19.117  -5.700  1.00 89.87           H  
ATOM     79  HB2 GLU A 117       7.714  19.556  -4.638  1.00 89.87           H  
ATOM     80  HG3 GLU A 117       7.436  21.911  -5.817  1.00 89.87           H  
ATOM     81  HG2 GLU A 117       8.807  21.551  -6.608  1.00 89.87           H  
ATOM     82  N   ASN A 118       7.255  17.091  -7.663  1.00 91.55           N  
ATOM     83  CA  ASN A 118       6.972  15.675  -7.977  1.00 91.55           C  
ATOM     84  C   ASN A 118       7.338  14.740  -6.885  1.00 91.55           C  
ATOM     85  O   ASN A 118       6.607  13.762  -6.813  1.00 91.55           O  
ATOM     86  CB  ASN A 118       7.617  15.211  -9.300  1.00 91.55           C  
ATOM     87  CG  ASN A 118       7.480  16.036 -10.630  1.00 91.55           C  
ATOM     88  ND2 ASN A 118       8.671  16.161 -11.256  1.00 91.55           N  
ATOM     89  OD1 ASN A 118       6.437  16.573 -11.060  1.00 91.55           O  
ATOM     90  H   ASN A 118       8.057  17.466  -8.150  1.00 91.55           H  
ATOM     91  HA  ASN A 118       5.885  15.630  -8.051  1.00 91.55           H  
ATOM     92  HB3 ASN A 118       7.332  14.203  -9.603  1.00 91.55           H  
ATOM     93  HB2 ASN A 118       8.693  15.161  -9.134  1.00 91.55           H  
ATOM     94 HD22 ASN A 118       8.777  16.791 -12.040  1.00 91.55           H  
ATOM     95 HD21 ASN A 118       9.525  15.866 -10.804  1.00 91.55           H  
ATOM     96  N   ILE A 119       8.401  14.982  -6.104  1.00 91.54           N  
ATOM     97  CA  ILE A 119       8.810  14.095  -5.001  1.00 91.54           C  
ATOM     98  C   ILE A 119       9.507  14.924  -3.893  1.00 91.54           C  
ATOM     99  O   ILE A 119      10.212  15.865  -4.220  1.00 91.54           O  
ATOM    100  CB  ILE A 119       9.691  12.945  -5.526  1.00 91.54           C  
ATOM    101  CG1 ILE A 119      10.238  11.946  -4.402  1.00 91.54           C  
ATOM    102  CG2 ILE A 119      10.823  13.493  -6.457  1.00 91.54           C  
ATOM    103  CD1 ILE A 119      10.838  10.732  -5.045  1.00 91.54           C  
ATOM    104  H   ILE A 119       8.874  15.866  -6.221  1.00 91.54           H  
ATOM    105  HA  ILE A 119       7.949  13.601  -4.553  1.00 91.54           H  
ATOM    106  HB  ILE A 119       8.975  12.300  -6.036  1.00 91.54           H  
ATOM    107 HG13 ILE A 119       9.355  11.636  -3.844  1.00 91.54           H  
ATOM    108 HG12 ILE A 119      10.986  12.443  -3.784  1.00 91.54           H  
ATOM    109 HG21 ILE A 119      10.455  14.220  -7.180  1.00 91.54           H  
ATOM    110 HG22 ILE A 119      11.487  13.933  -5.712  1.00 91.54           H  
ATOM    111 HG23 ILE A 119      11.350  12.689  -6.970  1.00 91.54           H  
ATOM    112 HD11 ILE A 119      11.893  10.830  -5.301  1.00 91.54           H  
ATOM    113 HD12 ILE A 119      10.803   9.828  -4.437  1.00 91.54           H  
ATOM    114 HD13 ILE A 119      10.355  10.523  -6.000  1.00 91.54           H  
ATOM    115  N   LYS A 120       9.217  14.683  -2.619  1.00 92.04           N  
ATOM    116  CA  LYS A 120       9.627  15.463  -1.487  1.00 92.04           C  
ATOM    117  C   LYS A 120       9.618  14.555  -0.326  1.00 92.04           C  
ATOM    118  O   LYS A 120       8.756  13.697  -0.133  1.00 92.04           O  
ATOM    119  CB  LYS A 120       8.799  16.730  -1.483  1.00 92.04           C  
ATOM    120  CG  LYS A 120       9.349  17.866  -0.546  1.00 92.04           C  
ATOM    121  CD  LYS A 120      10.642  18.458  -1.031  1.00 92.04           C  
ATOM    122  CE  LYS A 120      11.293  19.452  -0.037  1.00 92.04           C  
ATOM    123  NZ  LYS A 120      11.844  18.815   1.153  1.00 92.04           N1+
ATOM    124  H   LYS A 120       8.671  13.859  -2.415  1.00 92.04           H  
ATOM    125  HA  LYS A 120      10.654  15.778  -1.669  1.00 92.04           H  
ATOM    126  HB3 LYS A 120       7.810  16.584  -1.048  1.00 92.04           H  
ATOM    127  HB2 LYS A 120       8.580  17.111  -2.481  1.00 92.04           H  
ATOM    128  HG3 LYS A 120       9.485  17.389   0.424  1.00 92.04           H  
ATOM    129  HG2 LYS A 120       8.541  18.558  -0.311  1.00 92.04           H  
ATOM    130  HD3 LYS A 120      10.326  18.965  -1.942  1.00 92.04           H  
ATOM    131  HD2 LYS A 120      11.307  17.721  -1.480  1.00 92.04           H  
ATOM    132  HE3 LYS A 120      10.573  20.196   0.304  1.00 92.04           H  
ATOM    133  HE2 LYS A 120      12.124  19.962  -0.524  1.00 92.04           H  
ATOM    134  HZ1 LYS A 120      11.088  18.683   1.810  1.00 92.04           H  
ATOM    135  HZ2 LYS A 120      12.373  18.005   0.864  1.00 92.04           H  
ATOM    136  HZ3 LYS A 120      12.554  19.332   1.652  1.00 92.04           H  
ATOM    137  N   ILE A 121      10.633  14.867   0.483  1.00 91.54           N  
ATOM    138  CA  ILE A 121      10.812  14.252   1.766  1.00 91.54           C  
ATOM    139  C   ILE A 121      10.829  15.275   2.893  1.00 91.54           C  
ATOM    140  O   ILE A 121      11.545  16.202   2.841  1.00 91.54           O  
ATOM    141  CB  ILE A 121      12.167  13.412   1.809  1.00 91.54           C  
ATOM    142  CG1 ILE A 121      12.395  12.424   0.598  1.00 91.54           C  
ATOM    143  CG2 ILE A 121      12.108  12.523   3.157  1.00 91.54           C  
ATOM    144  CD1 ILE A 121      13.742  11.804   0.823  1.00 91.54           C  
ATOM    145  H   ILE A 121      11.439  15.399   0.186  1.00 91.54           H  
ATOM    146  HA  ILE A 121      10.012  13.578   2.073  1.00 91.54           H  
ATOM    147  HB  ILE A 121      12.840  14.269   1.775  1.00 91.54           H  
ATOM    148 HG13 ILE A 121      12.331  12.927  -0.367  1.00 91.54           H  
ATOM    149 HG12 ILE A 121      11.696  11.594   0.706  1.00 91.54           H  
ATOM    150 HG21 ILE A 121      11.307  11.805   2.980  1.00 91.54           H  
ATOM    151 HG22 ILE A 121      12.995  11.927   3.372  1.00 91.54           H  
ATOM    152 HG23 ILE A 121      11.875  13.111   4.045  1.00 91.54           H  
ATOM    153 HD11 ILE A 121      14.499  12.544   1.083  1.00 91.54           H  
ATOM    154 HD12 ILE A 121      13.764  11.008   1.566  1.00 91.54           H  
ATOM    155 HD13 ILE A 121      14.130  11.446  -0.131  1.00 91.54           H  
ATOM    156  N   PHE A 122       9.800  15.156   3.756  1.00 91.74           N  
ATOM    157  CA  PHE A 122       9.508  15.939   4.926  1.00 91.74           C  
ATOM    158  C   PHE A 122      10.203  15.261   6.148  1.00 91.74           C  
ATOM    159  O   PHE A 122       9.663  14.459   6.847  1.00 91.74           O  
ATOM    160  CB  PHE A 122       7.965  15.890   5.183  1.00 91.74           C  
ATOM    161  CG  PHE A 122       7.198  16.911   4.301  1.00 91.74           C  
ATOM    162  CD1 PHE A 122       7.142  18.265   4.739  1.00 91.74           C  
ATOM    163  CD2 PHE A 122       6.690  16.570   2.995  1.00 91.74           C  
ATOM    164  CE1 PHE A 122       6.515  19.200   3.971  1.00 91.74           C  
ATOM    165  CE2 PHE A 122       6.060  17.624   2.256  1.00 91.74           C  
ATOM    166  CZ  PHE A 122       5.972  18.917   2.737  1.00 91.74           C  
ATOM    167  H   PHE A 122       9.164  14.388   3.600  1.00 91.74           H  
ATOM    168  HA  PHE A 122       9.689  17.005   4.788  1.00 91.74           H  
ATOM    169  HB3 PHE A 122       7.859  16.467   6.102  1.00 91.74           H  
ATOM    170  HB2 PHE A 122       7.510  14.900   5.205  1.00 91.74           H  
ATOM    171  HD1 PHE A 122       7.808  18.528   5.547  1.00 91.74           H  
ATOM    172  HD2 PHE A 122       6.809  15.578   2.583  1.00 91.74           H  
ATOM    173  HE1 PHE A 122       6.415  20.217   4.322  1.00 91.74           H  
ATOM    174  HE2 PHE A 122       5.785  17.497   1.220  1.00 91.74           H  
ATOM    175  HZ  PHE A 122       5.394  19.643   2.184  1.00 91.74           H  
ATOM    176  N   GLU A 123      11.500  15.647   6.246  1.00 89.56           N  
ATOM    177  CA  GLU A 123      12.449  15.009   7.147  1.00 89.56           C  
ATOM    178  C   GLU A 123      12.229  15.157   8.687  1.00 89.56           C  
ATOM    179  O   GLU A 123      12.644  14.255   9.429  1.00 89.56           O  
ATOM    180  CB  GLU A 123      13.766  15.587   6.726  1.00 89.56           C  
ATOM    181  CG  GLU A 123      14.082  15.452   5.180  1.00 89.56           C  
ATOM    182  CD  GLU A 123      15.571  15.647   4.907  1.00 89.56           C  
ATOM    183  OE1 GLU A 123      16.174  16.469   5.549  1.00 89.56           O  
ATOM    184  OE2 GLU A 123      16.115  14.804   4.137  1.00 89.56           O1-
ATOM    185  H   GLU A 123      11.873  16.232   5.512  1.00 89.56           H  
ATOM    186  HA  GLU A 123      12.505  13.945   6.917  1.00 89.56           H  
ATOM    187  HB3 GLU A 123      14.513  15.093   7.347  1.00 89.56           H  
ATOM    188  HB2 GLU A 123      13.744  16.581   7.174  1.00 89.56           H  
ATOM    189  HG3 GLU A 123      13.622  16.246   4.591  1.00 89.56           H  
ATOM    190  HG2 GLU A 123      13.724  14.547   4.690  1.00 89.56           H  
ATOM    191  N   GLU A 124      11.504  16.248   8.985  1.00 90.26           N  
ATOM    192  CA  GLU A 124      11.047  16.610  10.308  1.00 90.26           C  
ATOM    193  C   GLU A 124       9.658  15.916  10.600  1.00 90.26           C  
ATOM    194  O   GLU A 124       9.493  15.359  11.701  1.00 90.26           O  
ATOM    195  CB  GLU A 124      11.189  18.099  10.468  1.00 90.26           C  
ATOM    196  CG  GLU A 124      12.521  18.794  10.094  1.00 90.26           C  
ATOM    197  CD  GLU A 124      12.625  20.104  10.848  1.00 90.26           C  
ATOM    198  OE1 GLU A 124      13.539  20.206  11.668  1.00 90.26           O  
ATOM    199  OE2 GLU A 124      11.769  20.965  10.673  1.00 90.26           O1-
ATOM    200  H   GLU A 124      11.186  16.909   8.292  1.00 90.26           H  
ATOM    201  HA  GLU A 124      11.662  16.193  11.105  1.00 90.26           H  
ATOM    202  HB3 GLU A 124      10.971  18.269  11.523  1.00 90.26           H  
ATOM    203  HB2 GLU A 124      10.456  18.717   9.949  1.00 90.26           H  
ATOM    204  HG3 GLU A 124      12.521  18.988   9.022  1.00 90.26           H  
ATOM    205  HG2 GLU A 124      13.374  18.159  10.331  1.00 90.26           H  
ATOM    206  N   GLU A 125       8.749  15.764   9.621  1.00 93.13           N  
ATOM    207  CA  GLU A 125       7.538  14.864   9.756  1.00 93.13           C  
ATOM    208  C   GLU A 125       7.917  13.449   9.782  1.00 93.13           C  
ATOM    209  O   GLU A 125       7.096  12.676  10.356  1.00 93.13           O  
ATOM    210  CB  GLU A 125       6.548  15.107   8.535  1.00 93.13           C  
ATOM    211  CG  GLU A 125       6.003  16.559   8.219  1.00 93.13           C  
ATOM    212  CD  GLU A 125       5.115  17.164   9.239  1.00 93.13           C  
ATOM    213  OE1 GLU A 125       5.250  18.375   9.396  1.00 93.13           O  
ATOM    214  OE2 GLU A 125       4.241  16.545   9.851  1.00 93.13           O1-
ATOM    215  H   GLU A 125       8.996  16.269   8.782  1.00 93.13           H  
ATOM    216  HA  GLU A 125       7.024  15.222  10.648  1.00 93.13           H  
ATOM    217  HB3 GLU A 125       5.651  14.510   8.701  1.00 93.13           H  
ATOM    218  HB2 GLU A 125       6.837  14.646   7.591  1.00 93.13           H  
ATOM    219  HG3 GLU A 125       5.391  16.481   7.321  1.00 93.13           H  
ATOM    220  HG2 GLU A 125       6.758  17.276   7.897  1.00 93.13           H  
ATOM    221  N   GLU A 126       8.935  13.033   9.029  1.00 94.37           N  
ATOM    222  CA  GLU A 126       9.340  11.721   8.500  1.00 94.37           C  
ATOM    223  C   GLU A 126       8.237  11.134   7.586  1.00 94.37           C  
ATOM    224  O   GLU A 126       7.705  10.029   7.771  1.00 94.37           O  
ATOM    225  CB  GLU A 126       9.882  10.781   9.675  1.00 94.37           C  
ATOM    226  CG  GLU A 126      11.055  11.444  10.401  1.00 94.37           C  
ATOM    227  CD  GLU A 126      11.671  10.618  11.473  1.00 94.37           C  
ATOM    228  OE1 GLU A 126      11.067  10.359  12.553  1.00 94.37           O  
ATOM    229  OE2 GLU A 126      12.859  10.254  11.311  1.00 94.37           O1-
ATOM    230  H   GLU A 126       9.252  13.705   8.345  1.00 94.37           H  
ATOM    231  HA  GLU A 126      10.197  12.060   7.917  1.00 94.37           H  
ATOM    232  HB3 GLU A 126      10.211   9.865   9.184  1.00 94.37           H  
ATOM    233  HB2 GLU A 126       9.038  10.677  10.356  1.00 94.37           H  
ATOM    234  HG3 GLU A 126      10.754  12.390  10.851  1.00 94.37           H  
ATOM    235  HG2 GLU A 126      11.816  11.581   9.633  1.00 94.37           H  
ATOM    236  N   VAL A 127       7.858  11.957   6.588  1.00 95.01           N  
ATOM    237  CA  VAL A 127       6.913  11.587   5.513  1.00 95.01           C  
ATOM    238  C   VAL A 127       7.632  11.748   4.126  1.00 95.01           C  
ATOM    239  O   VAL A 127       8.477  12.630   3.918  1.00 95.01           O  
ATOM    240  CB  VAL A 127       5.513  12.386   5.539  1.00 95.01           C  
ATOM    241  CG1 VAL A 127       4.502  11.919   4.560  1.00 95.01           C  
ATOM    242  CG2 VAL A 127       4.951  12.294   6.923  1.00 95.01           C  
ATOM    243  H   VAL A 127       8.301  12.836   6.362  1.00 95.01           H  
ATOM    244  HA  VAL A 127       6.712  10.524   5.644  1.00 95.01           H  
ATOM    245  HB  VAL A 127       5.671  13.449   5.361  1.00 95.01           H  
ATOM    246 HG11 VAL A 127       4.994  11.983   3.589  1.00 95.01           H  
ATOM    247 HG12 VAL A 127       4.278  10.877   4.787  1.00 95.01           H  
ATOM    248 HG13 VAL A 127       3.532  12.414   4.504  1.00 95.01           H  
ATOM    249 HG21 VAL A 127       4.503  11.315   7.098  1.00 95.01           H  
ATOM    250 HG22 VAL A 127       5.699  12.362   7.714  1.00 95.01           H  
ATOM    251 HG23 VAL A 127       4.323  13.151   7.163  1.00 95.01           H  
ATOM    252  N   GLU A 128       7.215  10.940   3.202  1.00 93.72           N  
ATOM    253  CA  GLU A 128       7.645  11.018   1.807  1.00 93.72           C  
ATOM    254  C   GLU A 128       6.311  11.130   0.970  1.00 93.72           C  
ATOM    255  O   GLU A 128       5.296  10.508   1.205  1.00 93.72           O  
ATOM    256  CB  GLU A 128       8.605   9.927   1.389  1.00 93.72           C  
ATOM    257  CG  GLU A 128       8.903   9.613  -0.125  1.00 93.72           C  
ATOM    258  CD  GLU A 128       9.690   8.244  -0.276  1.00 93.72           C  
ATOM    259  OE1 GLU A 128      10.324   8.101  -1.338  1.00 93.72           O  
ATOM    260  OE2 GLU A 128       9.804   7.397   0.644  1.00 93.72           O1-
ATOM    261  H   GLU A 128       6.654  10.140   3.456  1.00 93.72           H  
ATOM    262  HA  GLU A 128       8.252  11.906   1.631  1.00 93.72           H  
ATOM    263  HB3 GLU A 128       8.144   9.033   1.809  1.00 93.72           H  
ATOM    264  HB2 GLU A 128       9.549   9.999   1.930  1.00 93.72           H  
ATOM    265  HG3 GLU A 128       9.496  10.442  -0.511  1.00 93.72           H  
ATOM    266  HG2 GLU A 128       7.998   9.501  -0.722  1.00 93.72           H  
ATOM    267  N   PHE A 129       6.307  12.091   0.064  1.00 94.78           N  
ATOM    268  CA  PHE A 129       5.278  12.237  -1.012  1.00 94.78           C  
ATOM    269  C   PHE A 129       5.923  11.974  -2.427  1.00 94.78           C  
ATOM    270  O   PHE A 129       7.026  12.459  -2.618  1.00 94.78           O  
ATOM    271  CB  PHE A 129       4.767  13.679  -1.013  1.00 94.78           C  
ATOM    272  CG  PHE A 129       3.710  14.096  -2.059  1.00 94.78           C  
ATOM    273  CD1 PHE A 129       2.363  13.972  -1.822  1.00 94.78           C  
ATOM    274  CD2 PHE A 129       4.169  14.445  -3.325  1.00 94.78           C  
ATOM    275  CE1 PHE A 129       1.438  14.215  -2.850  1.00 94.78           C  
ATOM    276  CE2 PHE A 129       3.296  14.773  -4.323  1.00 94.78           C  
ATOM    277  CZ  PHE A 129       1.937  14.567  -4.165  1.00 94.78           C  
ATOM    278  H   PHE A 129       7.175  12.475  -0.283  1.00 94.78           H  
ATOM    279  HA  PHE A 129       4.529  11.455  -0.880  1.00 94.78           H  
ATOM    280  HB3 PHE A 129       5.552  14.423  -1.142  1.00 94.78           H  
ATOM    281  HB2 PHE A 129       4.528  13.798   0.044  1.00 94.78           H  
ATOM    282  HD1 PHE A 129       1.980  13.641  -0.868  1.00 94.78           H  
ATOM    283  HD2 PHE A 129       5.237  14.543  -3.448  1.00 94.78           H  
ATOM    284  HE1 PHE A 129       0.374  14.073  -2.725  1.00 94.78           H  
ATOM    285  HE2 PHE A 129       3.746  14.862  -5.302  1.00 94.78           H  
ATOM    286  HZ  PHE A 129       1.216  14.755  -4.947  1.00 94.78           H  
ATOM    287  N   ILE A 130       5.268  11.291  -3.303  1.00 94.10           N  
ATOM    288  CA  ILE A 130       5.627  11.037  -4.720  1.00 94.10           C  
ATOM    289  C   ILE A 130       4.399  11.229  -5.665  1.00 94.10           C  
ATOM    290  O   ILE A 130       3.260  10.949  -5.190  1.00 94.10           O  
ATOM    291  CB  ILE A 130       6.104   9.543  -5.017  1.00 94.10           C  
ATOM    292  CG1 ILE A 130       6.647   8.836  -3.751  1.00 94.10           C  
ATOM    293  CG2 ILE A 130       6.993   9.388  -6.252  1.00 94.10           C  
ATOM    294  CD1 ILE A 130       7.292   7.396  -3.998  1.00 94.10           C  
ATOM    295  H   ILE A 130       4.361  10.902  -3.089  1.00 94.10           H  
ATOM    296  HA  ILE A 130       6.368  11.745  -5.091  1.00 94.10           H  
ATOM    297  HB  ILE A 130       5.241   8.958  -5.334  1.00 94.10           H  
ATOM    298 HG13 ILE A 130       5.839   8.820  -3.020  1.00 94.10           H  
ATOM    299 HG12 ILE A 130       7.424   9.417  -3.254  1.00 94.10           H  
ATOM    300 HG21 ILE A 130       7.984   9.823  -6.123  1.00 94.10           H  
ATOM    301 HG22 ILE A 130       7.092   8.325  -6.472  1.00 94.10           H  
ATOM    302 HG23 ILE A 130       6.607   9.784  -7.191  1.00 94.10           H  
ATOM    303 HD11 ILE A 130       8.234   7.480  -4.540  1.00 94.10           H  
ATOM    304 HD12 ILE A 130       7.638   7.029  -3.031  1.00 94.10           H  
ATOM    305 HD13 ILE A 130       6.621   6.643  -4.411  1.00 94.10           H  
ATOM    306  N   SER A 131       4.581  11.755  -6.883  1.00 94.22           N  
ATOM    307  CA  SER A 131       3.473  11.937  -7.726  1.00 94.22           C  
ATOM    308  C   SER A 131       3.814  11.216  -9.100  1.00 94.22           C  
ATOM    309  O   SER A 131       4.919  11.464  -9.631  1.00 94.22           O  
ATOM    310  CB  SER A 131       3.147  13.408  -7.985  1.00 94.22           C  
ATOM    311  OG  SER A 131       2.033  13.599  -8.874  1.00 94.22           O  
ATOM    312  H   SER A 131       5.459  12.120  -7.222  1.00 94.22           H  
ATOM    313  HA  SER A 131       2.615  11.402  -7.319  1.00 94.22           H  
ATOM    314  HB3 SER A 131       4.058  13.855  -8.384  1.00 94.22           H  
ATOM    315  HB2 SER A 131       2.858  13.846  -7.029  1.00 94.22           H  
ATOM    316  HG  SER A 131       1.299  13.219  -8.385  1.00 94.22           H  
ATOM    317  N   VAL A 132       2.946  10.393  -9.570  1.00 92.93           N  
ATOM    318  CA  VAL A 132       3.123   9.627 -10.831  1.00 92.93           C  
ATOM    319  C   VAL A 132       1.939   9.909 -11.757  1.00 92.93           C  
ATOM    320  O   VAL A 132       0.880   9.325 -11.519  1.00 92.93           O  
ATOM    321  CB  VAL A 132       3.207   8.149 -10.434  1.00 92.93           C  
ATOM    322  CG1 VAL A 132       2.061   7.598  -9.528  1.00 92.93           C  
ATOM    323  CG2 VAL A 132       3.551   7.177 -11.567  1.00 92.93           C  
ATOM    324  H   VAL A 132       2.046  10.205  -9.152  1.00 92.93           H  
ATOM    325  HA  VAL A 132       4.065   9.795 -11.353  1.00 92.93           H  
ATOM    326  HB  VAL A 132       4.048   8.071  -9.746  1.00 92.93           H  
ATOM    327 HG11 VAL A 132       1.982   6.511  -9.485  1.00 92.93           H  
ATOM    328 HG12 VAL A 132       2.299   7.808  -8.485  1.00 92.93           H  
ATOM    329 HG13 VAL A 132       1.045   7.947  -9.707  1.00 92.93           H  
ATOM    330 HG21 VAL A 132       4.477   7.599 -11.956  1.00 92.93           H  
ATOM    331 HG22 VAL A 132       3.700   6.161 -11.202  1.00 92.93           H  
ATOM    332 HG23 VAL A 132       2.760   7.213 -12.316  1.00 92.93           H  
ATOM    333  N   PRO A 133       2.112  10.915 -12.702  1.00 90.30           N  
ATOM    334  CA  PRO A 133       1.001  11.504 -13.430  1.00 90.30           C  
ATOM    335  C   PRO A 133       0.463  10.657 -14.635  1.00 90.30           C  
ATOM    336  O   PRO A 133      -0.455  11.121 -15.284  1.00 90.30           O  
ATOM    337  CB  PRO A 133       1.521  12.883 -13.850  1.00 90.30           C  
ATOM    338  CG  PRO A 133       3.057  12.775 -13.828  1.00 90.30           C  
ATOM    339  CD  PRO A 133       3.364  11.715 -12.804  1.00 90.30           C  
ATOM    340  HA  PRO A 133       0.121  11.559 -12.789  1.00 90.30           H  
ATOM    341  HB3 PRO A 133       1.065  13.542 -13.110  1.00 90.30           H  
ATOM    342  HB2 PRO A 133       1.236  13.209 -14.850  1.00 90.30           H  
ATOM    343  HG3 PRO A 133       3.539  13.745 -13.702  1.00 90.30           H  
ATOM    344  HG2 PRO A 133       3.412  12.385 -14.781  1.00 90.30           H  
ATOM    345  HD2 PRO A 133       4.292  11.184 -13.017  1.00 90.30           H  
ATOM    346  HD3 PRO A 133       3.572  12.220 -11.861  1.00 90.30           H  
ATOM    347  N   VAL A 134       1.058   9.496 -14.905  1.00 86.18           N  
ATOM    348  CA  VAL A 134       0.564   8.675 -15.995  1.00 86.18           C  
ATOM    349  C   VAL A 134       1.078   7.250 -15.817  1.00 86.18           C  
ATOM    350  O   VAL A 134       2.062   6.878 -16.408  1.00 86.18           O  
ATOM    351  CB  VAL A 134       0.885   9.242 -17.447  1.00 86.18           C  
ATOM    352  CG1 VAL A 134       2.399   9.656 -17.673  1.00 86.18           C  
ATOM    353  CG2 VAL A 134       0.384   8.334 -18.610  1.00 86.18           C  
ATOM    354  H   VAL A 134       1.823   9.164 -14.336  1.00 86.18           H  
ATOM    355  HA  VAL A 134      -0.524   8.720 -15.957  1.00 86.18           H  
ATOM    356  HB  VAL A 134       0.282  10.146 -17.523  1.00 86.18           H  
ATOM    357 HG11 VAL A 134       2.713  10.299 -18.495  1.00 86.18           H  
ATOM    358 HG12 VAL A 134       2.859  10.044 -16.764  1.00 86.18           H  
ATOM    359 HG13 VAL A 134       3.076   8.843 -17.935  1.00 86.18           H  
ATOM    360 HG21 VAL A 134       0.854   7.351 -18.574  1.00 86.18           H  
ATOM    361 HG22 VAL A 134      -0.692   8.163 -18.599  1.00 86.18           H  
ATOM    362 HG23 VAL A 134       0.622   8.778 -19.577  1.00 86.18           H  
ATOM    363  N   PRO A 135       0.511   6.519 -14.852  1.00 79.93           N  
ATOM    364  CA  PRO A 135       0.893   5.125 -14.521  1.00 79.93           C  
ATOM    365  C   PRO A 135       0.901   4.186 -15.726  1.00 79.93           C  
ATOM    366  O   PRO A 135       0.192   4.446 -16.712  1.00 79.93           O  
ATOM    367  CB  PRO A 135      -0.165   4.686 -13.412  1.00 79.93           C  
ATOM    368  CG  PRO A 135      -0.728   5.984 -12.817  1.00 79.93           C  
ATOM    369  CD  PRO A 135      -0.517   7.011 -13.996  1.00 79.93           C  
ATOM    370  HA  PRO A 135       1.894   5.181 -14.093  1.00 79.93           H  
ATOM    371  HB3 PRO A 135       0.275   4.070 -12.628  1.00 79.93           H  
ATOM    372  HB2 PRO A 135      -0.827   3.961 -13.886  1.00 79.93           H  
ATOM    373  HG3 PRO A 135      -0.162   6.264 -11.928  1.00 79.93           H  
ATOM    374  HG2 PRO A 135      -1.736   5.830 -12.434  1.00 79.93           H  
ATOM    375  HD2 PRO A 135      -1.479   6.977 -14.508  1.00 79.93           H  
ATOM    376  HD3 PRO A 135      -0.407   8.029 -13.622  1.00 79.93           H  
ATOM    377  N   GLU A 136       1.663   3.123 -15.632  1.00 75.45           N  
ATOM    378  CA  GLU A 136       2.174   2.345 -16.722  1.00 75.45           C  
ATOM    379  C   GLU A 136       1.164   1.371 -17.353  1.00 75.45           C  
ATOM    380  O   GLU A 136       1.408   1.080 -18.543  1.00 75.45           O  
ATOM    381  CB  GLU A 136       3.473   1.569 -16.166  1.00 75.45           C  
ATOM    382  CG  GLU A 136       4.687   2.413 -15.651  1.00 75.45           C  
ATOM    383  CD  GLU A 136       5.847   1.688 -15.079  1.00 75.45           C  
ATOM    384  OE1 GLU A 136       6.841   2.400 -14.813  1.00 75.45           O  
ATOM    385  OE2 GLU A 136       5.728   0.586 -14.587  1.00 75.45           O1-
ATOM    386  H   GLU A 136       2.125   2.812 -14.789  1.00 75.45           H  
ATOM    387  HA  GLU A 136       2.435   3.067 -17.495  1.00 75.45           H  
ATOM    388  HB3 GLU A 136       3.744   0.900 -16.983  1.00 75.45           H  
ATOM    389  HB2 GLU A 136       3.167   0.901 -15.361  1.00 75.45           H  
ATOM    390  HG3 GLU A 136       4.291   3.115 -14.917  1.00 75.45           H  
ATOM    391  HG2 GLU A 136       5.142   3.011 -16.440  1.00 75.45           H  
ATOM    392  N   PHE A 137       0.217   0.836 -16.571  1.00 70.86           N  
ATOM    393  CA  PHE A 137      -0.911   0.131 -17.098  1.00 70.86           C  
ATOM    394  C   PHE A 137      -1.723   0.935 -18.201  1.00 70.86           C  
ATOM    395  O   PHE A 137      -2.568   1.758 -17.800  1.00 70.86           O  
ATOM    396  CB  PHE A 137      -1.874  -0.353 -15.950  1.00 70.86           C  
ATOM    397  CG  PHE A 137      -1.356  -1.374 -14.875  1.00 70.86           C  
ATOM    398  CD1 PHE A 137      -1.359  -2.802 -15.034  1.00 70.86           C  
ATOM    399  CD2 PHE A 137      -0.710  -0.858 -13.751  1.00 70.86           C  
ATOM    400  CE1 PHE A 137      -0.860  -3.637 -14.029  1.00 70.86           C  
ATOM    401  CE2 PHE A 137      -0.128  -1.643 -12.753  1.00 70.86           C  
ATOM    402  CZ  PHE A 137      -0.290  -3.033 -12.905  1.00 70.86           C  
ATOM    403  H   PHE A 137       0.245   1.052 -15.584  1.00 70.86           H  
ATOM    404  HA  PHE A 137      -0.702  -0.835 -17.558  1.00 70.86           H  
ATOM    405  HB3 PHE A 137      -2.674  -0.953 -16.386  1.00 70.86           H  
ATOM    406  HB2 PHE A 137      -2.255   0.487 -15.369  1.00 70.86           H  
ATOM    407  HD1 PHE A 137      -1.760  -3.171 -15.966  1.00 70.86           H  
ATOM    408  HD2 PHE A 137      -0.572   0.200 -13.588  1.00 70.86           H  
ATOM    409  HE1 PHE A 137      -0.925  -4.713 -14.092  1.00 70.86           H  
ATOM    410  HE2 PHE A 137       0.260  -1.097 -11.906  1.00 70.86           H  
ATOM    411  HZ  PHE A 137       0.095  -3.687 -12.136  1.00 70.86           H  
ATOM    412  N   ALA A 138      -1.416   0.691 -19.462  1.00 70.74           N  
ATOM    413  CA  ALA A 138      -2.171   1.044 -20.706  1.00 70.74           C  
ATOM    414  C   ALA A 138      -2.283   2.521 -20.985  1.00 70.74           C  
ATOM    415  O   ALA A 138      -3.237   3.017 -21.483  1.00 70.74           O  
ATOM    416  CB  ALA A 138      -3.396   0.134 -20.759  1.00 70.74           C  
ATOM    417  H   ALA A 138      -0.775  -0.078 -19.597  1.00 70.74           H  
ATOM    418  HA  ALA A 138      -1.558   0.738 -21.553  1.00 70.74           H  
ATOM    419  HB1 ALA A 138      -3.923   0.357 -21.687  1.00 70.74           H  
ATOM    420  HB2 ALA A 138      -3.171  -0.929 -20.670  1.00 70.74           H  
ATOM    421  HB3 ALA A 138      -4.197   0.371 -20.060  1.00 70.74           H  
ATOM    422  N   ASP A 139      -1.258   3.298 -20.482  1.00 77.47           N  
ATOM    423  CA  ASP A 139      -1.190   4.705 -20.273  1.00 77.47           C  
ATOM    424  C   ASP A 139      -2.397   5.141 -19.348  1.00 77.47           C  
ATOM    425  O   ASP A 139      -3.443   5.555 -19.804  1.00 77.47           O  
ATOM    426  CB  ASP A 139      -1.162   5.566 -21.567  1.00 77.47           C  
ATOM    427  CG  ASP A 139       0.097   5.320 -22.448  1.00 77.47           C  
ATOM    428  OD1 ASP A 139       1.094   4.674 -22.002  1.00 77.47           O  
ATOM    429  OD2 ASP A 139       0.151   5.870 -23.516  1.00 77.47           O1-
ATOM    430  H   ASP A 139      -0.504   2.808 -20.022  1.00 77.47           H  
ATOM    431  HA  ASP A 139      -0.316   5.039 -19.714  1.00 77.47           H  
ATOM    432  HB3 ASP A 139      -1.355   6.612 -21.330  1.00 77.47           H  
ATOM    433  HB2 ASP A 139      -2.056   5.304 -22.133  1.00 77.47           H  
ATOM    434  N   SER A 140      -2.216   4.968 -18.015  1.00 87.58           N  
ATOM    435  CA  SER A 140      -3.230   5.224 -16.968  1.00 87.58           C  
ATOM    436  C   SER A 140      -3.412   6.758 -16.654  1.00 87.58           C  
ATOM    437  O   SER A 140      -2.494   7.547 -16.906  1.00 87.58           O  
ATOM    438  CB  SER A 140      -2.856   4.552 -15.600  1.00 87.58           C  
ATOM    439  OG  SER A 140      -2.991   3.169 -15.603  1.00 87.58           O  
ATOM    440  H   SER A 140      -1.261   4.713 -17.809  1.00 87.58           H  
ATOM    441  HA  SER A 140      -4.182   4.785 -17.266  1.00 87.58           H  
ATOM    442  HB3 SER A 140      -3.428   4.961 -14.767  1.00 87.58           H  
ATOM    443  HB2 SER A 140      -1.831   4.912 -15.510  1.00 87.58           H  
ATOM    444  HG  SER A 140      -2.632   2.752 -16.390  1.00 87.58           H  
ATOM    445  N   ASP A 141      -4.495   7.148 -16.015  1.00 91.67           N  
ATOM    446  CA  ASP A 141      -4.818   8.465 -15.361  1.00 91.67           C  
ATOM    447  C   ASP A 141      -4.027   8.685 -14.027  1.00 91.67           C  
ATOM    448  O   ASP A 141      -3.607   7.667 -13.366  1.00 91.67           O  
ATOM    449  CB  ASP A 141      -6.298   8.709 -15.217  1.00 91.67           C  
ATOM    450  CG  ASP A 141      -7.108   8.667 -16.481  1.00 91.67           C  
ATOM    451  OD1 ASP A 141      -6.622   9.089 -17.542  1.00 91.67           O  
ATOM    452  OD2 ASP A 141      -8.288   8.372 -16.275  1.00 91.67           O1-
ATOM    453  H   ASP A 141      -5.293   6.529 -16.003  1.00 91.67           H  
ATOM    454  HA  ASP A 141      -4.412   9.210 -16.045  1.00 91.67           H  
ATOM    455  HB3 ASP A 141      -6.459   9.673 -14.736  1.00 91.67           H  
ATOM    456  HB2 ASP A 141      -6.820   7.955 -14.626  1.00 91.67           H  
ATOM    457  N   PRO A 142      -3.696  10.003 -13.747  1.00 94.64           N  
ATOM    458  CA  PRO A 142      -2.752  10.353 -12.679  1.00 94.64           C  
ATOM    459  C   PRO A 142      -3.073   9.818 -11.298  1.00 94.64           C  
ATOM    460  O   PRO A 142      -4.282   9.765 -10.980  1.00 94.64           O  
ATOM    461  CB  PRO A 142      -2.771  11.904 -12.664  1.00 94.64           C  
ATOM    462  CG  PRO A 142      -4.005  12.405 -13.430  1.00 94.64           C  
ATOM    463  CD  PRO A 142      -4.144  11.211 -14.496  1.00 94.64           C  
ATOM    464  HA  PRO A 142      -1.848   9.964 -13.149  1.00 94.64           H  
ATOM    465  HB3 PRO A 142      -2.008  12.230 -13.371  1.00 94.64           H  
ATOM    466  HB2 PRO A 142      -2.656  12.343 -11.673  1.00 94.64           H  
ATOM    467  HG3 PRO A 142      -3.923  13.352 -13.963  1.00 94.64           H  
ATOM    468  HG2 PRO A 142      -4.740  12.481 -12.628  1.00 94.64           H  
ATOM    469  HD2 PRO A 142      -5.142  11.168 -14.933  1.00 94.64           H  
ATOM    470  HD3 PRO A 142      -3.313  11.377 -15.183  1.00 94.64           H  
ATOM    471  N   ALA A 143      -2.007   9.461 -10.573  1.00 95.87           N  
ATOM    472  CA  ALA A 143      -1.983   9.008  -9.212  1.00 95.87           C  
ATOM    473  C   ALA A 143      -0.920   9.675  -8.367  1.00 95.87           C  
ATOM    474  O   ALA A 143       0.025  10.353  -8.843  1.00 95.87           O  
ATOM    475  CB  ALA A 143      -2.055   7.466  -9.056  1.00 95.87           C  
ATOM    476  H   ALA A 143      -1.059   9.420 -10.918  1.00 95.87           H  
ATOM    477  HA  ALA A 143      -2.871   9.378  -8.701  1.00 95.87           H  
ATOM    478  HB1 ALA A 143      -2.973   7.058  -9.479  1.00 95.87           H  
ATOM    479  HB2 ALA A 143      -1.199   6.978  -9.523  1.00 95.87           H  
ATOM    480  HB3 ALA A 143      -2.081   7.107  -8.028  1.00 95.87           H  
ATOM    481  N   ASN A 144      -1.106   9.523  -7.091  1.00 96.75           N  
ATOM    482  CA  ASN A 144      -0.151  10.043  -6.106  1.00 96.75           C  
ATOM    483  C   ASN A 144       0.114   9.000  -5.093  1.00 96.75           C  
ATOM    484  O   ASN A 144      -0.810   8.259  -4.718  1.00 96.75           O  
ATOM    485  CB  ASN A 144      -0.727  11.244  -5.374  1.00 96.75           C  
ATOM    486  CG  ASN A 144      -0.671  12.602  -6.162  1.00 96.75           C  
ATOM    487  ND2 ASN A 144      -1.537  13.530  -5.838  1.00 96.75           N  
ATOM    488  OD1 ASN A 144       0.164  12.686  -7.094  1.00 96.75           O  
ATOM    489  H   ASN A 144      -1.829   9.024  -6.592  1.00 96.75           H  
ATOM    490  HA  ASN A 144       0.786  10.345  -6.573  1.00 96.75           H  
ATOM    491  HB3 ASN A 144      -0.056  11.367  -4.524  1.00 96.75           H  
ATOM    492  HB2 ASN A 144      -1.743  11.073  -5.017  1.00 96.75           H  
ATOM    493 HD22 ASN A 144      -1.413  14.472  -6.180  1.00 96.75           H  
ATOM    494 HD21 ASN A 144      -2.058  13.423  -4.979  1.00 96.75           H  
ATOM    495  N   ILE A 145       1.346   8.796  -4.633  1.00 96.50           N  
ATOM    496  CA  ILE A 145       1.833   7.918  -3.659  1.00 96.50           C  
ATOM    497  C   ILE A 145       2.387   8.827  -2.464  1.00 96.50           C  
ATOM    498  O   ILE A 145       2.789   9.986  -2.679  1.00 96.50           O  
ATOM    499  CB  ILE A 145       2.980   6.941  -4.208  1.00 96.50           C  
ATOM    500  CG1 ILE A 145       2.300   5.877  -5.084  1.00 96.50           C  
ATOM    501  CG2 ILE A 145       3.834   6.190  -3.187  1.00 96.50           C  
ATOM    502  CD1 ILE A 145       3.069   5.690  -6.409  1.00 96.50           C  
ATOM    503  H   ILE A 145       2.019   9.471  -4.965  1.00 96.50           H  
ATOM    504  HA  ILE A 145       0.956   7.362  -3.327  1.00 96.50           H  
ATOM    505  HB  ILE A 145       3.677   7.521  -4.813  1.00 96.50           H  
ATOM    506 HG13 ILE A 145       1.358   6.364  -5.337  1.00 96.50           H  
ATOM    507 HG12 ILE A 145       2.096   4.908  -4.629  1.00 96.50           H  
ATOM    508 HG21 ILE A 145       4.360   6.791  -2.445  1.00 96.50           H  
ATOM    509 HG22 ILE A 145       3.301   5.497  -2.537  1.00 96.50           H  
ATOM    510 HG23 ILE A 145       4.594   5.542  -3.623  1.00 96.50           H  
ATOM    511 HD11 ILE A 145       3.847   4.940  -6.261  1.00 96.50           H  
ATOM    512 HD12 ILE A 145       2.401   5.331  -7.192  1.00 96.50           H  
ATOM    513 HD13 ILE A 145       3.620   6.579  -6.713  1.00 96.50           H  
ATOM    514  N   VAL A 146       2.190   8.289  -1.261  1.00 96.41           N  
ATOM    515  CA  VAL A 146       2.488   8.888  -0.013  1.00 96.41           C  
ATOM    516  C   VAL A 146       3.005   7.811   0.858  1.00 96.41           C  
ATOM    517  O   VAL A 146       2.506   6.680   0.848  1.00 96.41           O  
ATOM    518  CB  VAL A 146       1.346   9.713   0.725  1.00 96.41           C  
ATOM    519  CG1 VAL A 146       0.248   8.915   1.443  1.00 96.41           C  
ATOM    520  CG2 VAL A 146       1.896  10.744   1.710  1.00 96.41           C  
ATOM    521  H   VAL A 146       1.699   7.413  -1.149  1.00 96.41           H  
ATOM    522  HA  VAL A 146       3.317   9.585  -0.139  1.00 96.41           H  
ATOM    523  HB  VAL A 146       0.843  10.343  -0.009  1.00 96.41           H  
ATOM    524 HG11 VAL A 146       0.569   8.533   2.412  1.00 96.41           H  
ATOM    525 HG12 VAL A 146      -0.569   9.585   1.713  1.00 96.41           H  
ATOM    526 HG13 VAL A 146      -0.103   8.138   0.764  1.00 96.41           H  
ATOM    527 HG21 VAL A 146       1.071  11.367   2.055  1.00 96.41           H  
ATOM    528 HG22 VAL A 146       2.351  10.261   2.574  1.00 96.41           H  
ATOM    529 HG23 VAL A 146       2.536  11.489   1.238  1.00 96.41           H  
ATOM    530  N   HIS A 147       4.031   8.082   1.681  1.00 96.65           N  
ATOM    531  CA  HIS A 147       4.768   7.138   2.519  1.00 96.65           C  
ATOM    532  C   HIS A 147       5.034   7.894   3.875  1.00 96.65           C  
ATOM    533  O   HIS A 147       6.029   8.624   3.941  1.00 96.65           O  
ATOM    534  CB  HIS A 147       6.073   6.619   1.866  1.00 96.65           C  
ATOM    535  CG  HIS A 147       7.019   5.885   2.835  1.00 96.65           C  
ATOM    536  CD2 HIS A 147       6.660   5.036   3.859  1.00 96.65           C  
ATOM    537  ND1 HIS A 147       8.383   5.898   2.666  1.00 96.65           N1+
ATOM    538  CE1 HIS A 147       8.842   5.036   3.587  1.00 96.65           C  
ATOM    539  NE2 HIS A 147       7.868   4.568   4.385  1.00 96.65           N  
ATOM    540  H   HIS A 147       4.445   9.001   1.621  1.00 96.65           H  
ATOM    541  HA  HIS A 147       4.099   6.291   2.672  1.00 96.65           H  
ATOM    542  HB3 HIS A 147       6.560   7.434   1.331  1.00 96.65           H  
ATOM    543  HB2 HIS A 147       5.782   5.919   1.082  1.00 96.65           H  
ATOM    544  HD2 HIS A 147       5.736   4.815   4.372  1.00 96.65           H  
ATOM    545  HE1 HIS A 147       9.898   4.826   3.664  1.00 96.65           H  
ATOM    546  HE2 HIS A 147       8.034   3.942   5.160  1.00 96.65           H  
ATOM    547  HD1 HIS A 147       8.949   6.366   1.973  1.00 96.65           H  
ATOM    548  N   ASP A 148       4.429   7.418   4.940  1.00 96.51           N  
ATOM    549  CA  ASP A 148       4.677   7.826   6.338  1.00 96.51           C  
ATOM    550  C   ASP A 148       5.461   6.733   7.059  1.00 96.51           C  
ATOM    551  O   ASP A 148       5.209   5.514   7.016  1.00 96.51           O  
ATOM    552  CB  ASP A 148       3.323   7.941   7.053  1.00 96.51           C  
ATOM    553  CG  ASP A 148       3.292   8.251   8.505  1.00 96.51           C  
ATOM    554  OD1 ASP A 148       3.325   9.401   8.878  1.00 96.51           O  
ATOM    555  OD2 ASP A 148       3.408   7.386   9.354  1.00 96.51           O1-
ATOM    556  H   ASP A 148       3.893   6.563   4.899  1.00 96.51           H  
ATOM    557  HA  ASP A 148       5.187   8.788   6.385  1.00 96.51           H  
ATOM    558  HB3 ASP A 148       2.813   7.011   6.803  1.00 96.51           H  
ATOM    559  HB2 ASP A 148       2.848   8.759   6.511  1.00 96.51           H  
ATOM    560  N   PHE A 149       6.532   7.156   7.664  1.00 96.14           N  
ATOM    561  CA  PHE A 149       7.502   6.341   8.357  1.00 96.14           C  
ATOM    562  C   PHE A 149       7.171   6.078   9.786  1.00 96.14           C  
ATOM    563  O   PHE A 149       8.012   5.576  10.498  1.00 96.14           O  
ATOM    564  CB  PHE A 149       8.869   7.100   8.232  1.00 96.14           C  
ATOM    565  CG  PHE A 149       9.472   7.242   6.838  1.00 96.14           C  
ATOM    566  CD1 PHE A 149      10.618   6.470   6.556  1.00 96.14           C  
ATOM    567  CD2 PHE A 149       8.949   8.085   5.861  1.00 96.14           C  
ATOM    568  CE1 PHE A 149      11.362   6.657   5.426  1.00 96.14           C  
ATOM    569  CE2 PHE A 149       9.668   8.247   4.715  1.00 96.14           C  
ATOM    570  CZ  PHE A 149      10.855   7.588   4.476  1.00 96.14           C  
ATOM    571  H   PHE A 149       6.700   8.142   7.807  1.00 96.14           H  
ATOM    572  HA  PHE A 149       7.594   5.393   7.827  1.00 96.14           H  
ATOM    573  HB3 PHE A 149       9.582   6.634   8.912  1.00 96.14           H  
ATOM    574  HB2 PHE A 149       8.763   8.094   8.666  1.00 96.14           H  
ATOM    575  HD1 PHE A 149      10.990   5.736   7.255  1.00 96.14           H  
ATOM    576  HD2 PHE A 149       8.008   8.587   6.032  1.00 96.14           H  
ATOM    577  HE1 PHE A 149      12.319   6.244   5.144  1.00 96.14           H  
ATOM    578  HE2 PHE A 149       9.314   8.853   3.894  1.00 96.14           H  
ATOM    579  HZ  PHE A 149      11.416   7.759   3.569  1.00 96.14           H  
ATOM    580  N   ASN A 150       6.029   6.638  10.314  1.00 95.21           N  
ATOM    581  CA  ASN A 150       5.841   6.845  11.761  1.00 95.21           C  
ATOM    582  C   ASN A 150       4.852   5.812  12.391  1.00 95.21           C  
ATOM    583  O   ASN A 150       5.064   5.246  13.472  1.00 95.21           O  
ATOM    584  CB  ASN A 150       5.352   8.294  12.057  1.00 95.21           C  
ATOM    585  CG  ASN A 150       6.184   9.451  11.487  1.00 95.21           C  
ATOM    586  ND2 ASN A 150       5.698  10.003  10.342  1.00 95.21           N  
ATOM    587  OD1 ASN A 150       7.267   9.871  12.003  1.00 95.21           O  
ATOM    588  H   ASN A 150       5.382   7.150   9.732  1.00 95.21           H  
ATOM    589  HA  ASN A 150       6.777   6.783  12.316  1.00 95.21           H  
ATOM    590  HB3 ASN A 150       5.303   8.525  13.122  1.00 95.21           H  
ATOM    591  HB2 ASN A 150       4.394   8.430  11.555  1.00 95.21           H  
ATOM    592 HD22 ASN A 150       6.269  10.767  10.009  1.00 95.21           H  
ATOM    593 HD21 ASN A 150       4.886   9.623   9.876  1.00 95.21           H  
ATOM    594  N   LYS A 151       3.826   5.604  11.561  1.00 95.33           N  
ATOM    595  CA  LYS A 151       2.881   4.525  11.567  1.00 95.33           C  
ATOM    596  C   LYS A 151       3.253   3.444  10.575  1.00 95.33           C  
ATOM    597  O   LYS A 151       2.558   2.417  10.455  1.00 95.33           O  
ATOM    598  CB  LYS A 151       1.523   5.221  11.300  1.00 95.33           C  
ATOM    599  CG  LYS A 151       1.103   6.114  12.417  1.00 95.33           C  
ATOM    600  CD  LYS A 151      -0.412   6.576  12.181  1.00 95.33           C  
ATOM    601  CE  LYS A 151      -0.770   7.765  13.114  1.00 95.33           C  
ATOM    602  NZ  LYS A 151      -0.806   7.435  14.548  1.00 95.33           N1+
ATOM    603  H   LYS A 151       3.831   6.238  10.774  1.00 95.33           H  
ATOM    604  HA  LYS A 151       2.975   4.072  12.554  1.00 95.33           H  
ATOM    605  HB3 LYS A 151       0.731   4.473  11.286  1.00 95.33           H  
ATOM    606  HB2 LYS A 151       1.503   5.781  10.365  1.00 95.33           H  
ATOM    607  HG3 LYS A 151       1.697   7.027  12.387  1.00 95.33           H  
ATOM    608  HG2 LYS A 151       1.094   5.558  13.355  1.00 95.33           H  
ATOM    609  HD3 LYS A 151      -1.114   5.781  12.430  1.00 95.33           H  
ATOM    610  HD2 LYS A 151      -0.598   6.748  11.121  1.00 95.33           H  
ATOM    611  HE3 LYS A 151      -1.762   8.008  12.733  1.00 95.33           H  
ATOM    612  HE2 LYS A 151      -0.151   8.651  12.967  1.00 95.33           H  
ATOM    613  HZ1 LYS A 151       0.075   7.075  14.885  1.00 95.33           H  
ATOM    614  HZ2 LYS A 151      -1.048   8.202  15.159  1.00 95.33           H  
ATOM    615  HZ3 LYS A 151      -1.421   6.659  14.746  1.00 95.33           H  
ATOM    616  N   LYS A 152       4.295   3.747   9.753  1.00 96.51           N  
ATOM    617  CA  LYS A 152       5.090   2.830   8.964  1.00 96.51           C  
ATOM    618  C   LYS A 152       4.248   2.165   7.816  1.00 96.51           C  
ATOM    619  O   LYS A 152       3.850   0.990   7.918  1.00 96.51           O  
ATOM    620  CB  LYS A 152       5.792   1.792   9.906  1.00 96.51           C  
ATOM    621  CG  LYS A 152       6.766   0.735   9.275  1.00 96.51           C  
ATOM    622  CD  LYS A 152       7.327  -0.277  10.394  1.00 96.51           C  
ATOM    623  CE  LYS A 152       8.635  -1.035  10.050  1.00 96.51           C  
ATOM    624  NZ  LYS A 152       8.372  -1.997   9.012  1.00 96.51           N1+
ATOM    625  H   LYS A 152       4.775   4.632   9.836  1.00 96.51           H  
ATOM    626  HA  LYS A 152       5.801   3.492   8.468  1.00 96.51           H  
ATOM    627  HB3 LYS A 152       5.090   1.199  10.492  1.00 96.51           H  
ATOM    628  HB2 LYS A 152       6.406   2.309  10.643  1.00 96.51           H  
ATOM    629  HG3 LYS A 152       7.627   1.065   8.692  1.00 96.51           H  
ATOM    630  HG2 LYS A 152       6.100   0.143   8.648  1.00 96.51           H  
ATOM    631  HD3 LYS A 152       6.606  -1.077  10.560  1.00 96.51           H  
ATOM    632  HD2 LYS A 152       7.369   0.247  11.348  1.00 96.51           H  
ATOM    633  HE3 LYS A 152       8.927  -1.587  10.944  1.00 96.51           H  
ATOM    634  HE2 LYS A 152       9.418  -0.318   9.804  1.00 96.51           H  
ATOM    635  HZ1 LYS A 152       8.075  -1.436   8.225  1.00 96.51           H  
ATOM    636  HZ2 LYS A 152       9.236  -2.432   8.722  1.00 96.51           H  
ATOM    637  HZ3 LYS A 152       7.683  -2.679   9.297  1.00 96.51           H  
ATOM    638  N   LEU A 153       3.939   2.910   6.726  1.00 97.10           N  
ATOM    639  CA  LEU A 153       2.690   2.670   5.967  1.00 97.10           C  
ATOM    640  C   LEU A 153       2.828   3.632   4.808  1.00 97.10           C  
ATOM    641  O   LEU A 153       3.577   4.624   4.907  1.00 97.10           O  
ATOM    642  CB  LEU A 153       1.507   2.855   6.958  1.00 97.10           C  
ATOM    643  CG  LEU A 153       0.050   3.078   6.383  1.00 97.10           C  
ATOM    644  CD1 LEU A 153      -1.152   2.672   7.302  1.00 97.10           C  
ATOM    645  CD2 LEU A 153      -0.086   4.544   5.814  1.00 97.10           C  
ATOM    646  H   LEU A 153       4.259   3.868   6.713  1.00 97.10           H  
ATOM    647  HA  LEU A 153       2.685   1.676   5.520  1.00 97.10           H  
ATOM    648  HB3 LEU A 153       1.796   3.737   7.530  1.00 97.10           H  
ATOM    649  HB2 LEU A 153       1.453   2.095   7.738  1.00 97.10           H  
ATOM    650  HG  LEU A 153       0.008   2.370   5.555  1.00 97.10           H  
ATOM    651 HD11 LEU A 153      -1.545   3.581   7.757  1.00 97.10           H  
ATOM    652 HD12 LEU A 153      -1.888   2.119   6.718  1.00 97.10           H  
ATOM    653 HD13 LEU A 153      -0.734   2.024   8.073  1.00 97.10           H  
ATOM    654 HD21 LEU A 153       0.833   5.076   6.062  1.00 97.10           H  
ATOM    655 HD22 LEU A 153      -0.313   4.627   4.751  1.00 97.10           H  
ATOM    656 HD23 LEU A 153      -0.980   4.995   6.245  1.00 97.10           H  
ATOM    657  N   THR A 154       2.065   3.341   3.751  1.00 96.84           N  
ATOM    658  CA  THR A 154       2.003   4.049   2.439  1.00 96.84           C  
ATOM    659  C   THR A 154       0.616   3.859   1.813  1.00 96.84           C  
ATOM    660  O   THR A 154      -0.217   3.060   2.242  1.00 96.84           O  
ATOM    661  CB  THR A 154       3.190   3.389   1.576  1.00 96.84           C  
ATOM    662  CG2 THR A 154       3.055   1.932   1.182  1.00 96.84           C  
ATOM    663  OG1 THR A 154       3.523   4.074   0.400  1.00 96.84           O  
ATOM    664  H   THR A 154       1.418   2.568   3.813  1.00 96.84           H  
ATOM    665  HA  THR A 154       2.280   5.087   2.623  1.00 96.84           H  
ATOM    666  HB  THR A 154       4.066   3.353   2.223  1.00 96.84           H  
ATOM    667 HG21 THR A 154       2.250   1.758   0.468  1.00 96.84           H  
ATOM    668 HG22 THR A 154       3.953   1.520   0.721  1.00 96.84           H  
ATOM    669 HG23 THR A 154       2.930   1.305   2.065  1.00 96.84           H  
ATOM    670  HG1 THR A 154       3.135   4.939   0.550  1.00 96.84           H  
ATOM    671  N   ALA A 155       0.374   4.622   0.732  1.00 97.42           N  
ATOM    672  CA  ALA A 155      -0.859   4.336   0.062  1.00 97.42           C  
ATOM    673  C   ALA A 155      -0.558   4.896  -1.354  1.00 97.42           C  
ATOM    674  O   ALA A 155       0.332   5.737  -1.550  1.00 97.42           O  
ATOM    675  CB  ALA A 155      -1.913   5.195   0.795  1.00 97.42           C  
ATOM    676  H   ALA A 155       1.051   5.170   0.221  1.00 97.42           H  
ATOM    677  HA  ALA A 155      -1.192   3.298   0.051  1.00 97.42           H  
ATOM    678  HB1 ALA A 155      -2.823   5.041   0.215  1.00 97.42           H  
ATOM    679  HB2 ALA A 155      -2.113   4.778   1.783  1.00 97.42           H  
ATOM    680  HB3 ALA A 155      -1.611   6.242   0.784  1.00 97.42           H  
ATOM    681  N   TYR A 156      -1.523   4.543  -2.209  1.00 97.10           N  
ATOM    682  CA  TYR A 156      -1.717   5.004  -3.573  1.00 97.10           C  
ATOM    683  C   TYR A 156      -3.124   5.623  -3.612  1.00 97.10           C  
ATOM    684  O   TYR A 156      -4.062   4.984  -3.115  1.00 97.10           O  
ATOM    685  CB  TYR A 156      -1.477   3.859  -4.542  1.00 97.10           C  
ATOM    686  CG  TYR A 156      -1.770   4.076  -6.057  1.00 97.10           C  
ATOM    687  CD1 TYR A 156      -0.668   4.460  -6.901  1.00 97.10           C  
ATOM    688  CD2 TYR A 156      -3.006   3.696  -6.669  1.00 97.10           C  
ATOM    689  CE1 TYR A 156      -0.841   4.492  -8.283  1.00 97.10           C  
ATOM    690  CE2 TYR A 156      -3.220   3.792  -8.048  1.00 97.10           C  
ATOM    691  OH  TYR A 156      -2.206   4.169 -10.214  1.00 97.10           O  
ATOM    692  CZ  TYR A 156      -2.130   4.174  -8.829  1.00 97.10           C  
ATOM    693  H   TYR A 156      -2.261   3.924  -1.906  1.00 97.10           H  
ATOM    694  HA  TYR A 156      -0.976   5.796  -3.683  1.00 97.10           H  
ATOM    695  HB3 TYR A 156      -1.951   2.958  -4.151  1.00 97.10           H  
ATOM    696  HB2 TYR A 156      -0.423   3.617  -4.408  1.00 97.10           H  
ATOM    697  HD1 TYR A 156       0.229   4.874  -6.465  1.00 97.10           H  
ATOM    698  HD2 TYR A 156      -3.828   3.359  -6.055  1.00 97.10           H  
ATOM    699  HE1 TYR A 156      -0.062   4.783  -8.972  1.00 97.10           H  
ATOM    700  HE2 TYR A 156      -4.143   3.545  -8.553  1.00 97.10           H  
ATOM    701  HH  TYR A 156      -3.054   4.467 -10.551  1.00 97.10           H  
ATOM    702  N   LEU A 157      -3.256   6.831  -4.103  1.00 97.40           N  
ATOM    703  CA  LEU A 157      -4.495   7.622  -4.116  1.00 97.40           C  
ATOM    704  C   LEU A 157      -4.904   7.715  -5.574  1.00 97.40           C  
ATOM    705  O   LEU A 157      -4.120   8.360  -6.324  1.00 97.40           O  
ATOM    706  CB  LEU A 157      -4.113   9.026  -3.526  1.00 97.40           C  
ATOM    707  CG  LEU A 157      -3.854   9.244  -2.003  1.00 97.40           C  
ATOM    708  CD1 LEU A 157      -2.748   8.348  -1.463  1.00 97.40           C  
ATOM    709  CD2 LEU A 157      -3.499  10.701  -1.725  1.00 97.40           C  
ATOM    710  H   LEU A 157      -2.472   7.373  -4.438  1.00 97.40           H  
ATOM    711  HA  LEU A 157      -5.228   7.119  -3.485  1.00 97.40           H  
ATOM    712  HB3 LEU A 157      -4.998   9.632  -3.724  1.00 97.40           H  
ATOM    713  HB2 LEU A 157      -3.159   9.374  -3.922  1.00 97.40           H  
ATOM    714  HG  LEU A 157      -4.847   9.135  -1.566  1.00 97.40           H  
ATOM    715 HD11 LEU A 157      -2.329   8.824  -0.576  1.00 97.40           H  
ATOM    716 HD12 LEU A 157      -3.204   7.403  -1.166  1.00 97.40           H  
ATOM    717 HD13 LEU A 157      -1.984   8.047  -2.180  1.00 97.40           H  
ATOM    718 HD21 LEU A 157      -3.064  11.156  -2.615  1.00 97.40           H  
ATOM    719 HD22 LEU A 157      -4.255  11.377  -1.326  1.00 97.40           H  
ATOM    720 HD23 LEU A 157      -2.674  10.773  -1.016  1.00 97.40           H  
ATOM    721  N   ASP A 158      -6.041   7.101  -5.951  1.00 95.67           N  
ATOM    722  CA  ASP A 158      -6.480   7.084  -7.413  1.00 95.67           C  
ATOM    723  C   ASP A 158      -7.404   8.228  -7.706  1.00 95.67           C  
ATOM    724  O   ASP A 158      -8.618   8.209  -7.449  1.00 95.67           O  
ATOM    725  CB  ASP A 158      -7.133   5.726  -7.694  1.00 95.67           C  
ATOM    726  CG  ASP A 158      -7.334   5.451  -9.196  1.00 95.67           C  
ATOM    727  OD1 ASP A 158      -6.742   6.174 -10.058  1.00 95.67           O  
ATOM    728  OD2 ASP A 158      -8.102   4.493  -9.480  1.00 95.67           O1-
ATOM    729  H   ASP A 158      -6.738   7.024  -5.224  1.00 95.67           H  
ATOM    730  HA  ASP A 158      -5.642   7.305  -8.073  1.00 95.67           H  
ATOM    731  HB3 ASP A 158      -8.011   5.445  -7.111  1.00 95.67           H  
ATOM    732  HB2 ASP A 158      -6.475   4.880  -7.492  1.00 95.67           H  
ATOM    733  N   LEU A 159      -6.780   9.455  -7.930  1.00 94.99           N  
ATOM    734  CA  LEU A 159      -7.318  10.824  -7.891  1.00 94.99           C  
ATOM    735  C   LEU A 159      -8.721  11.049  -8.409  1.00 94.99           C  
ATOM    736  O   LEU A 159      -9.491  11.624  -7.664  1.00 94.99           O  
ATOM    737  CB  LEU A 159      -6.350  11.896  -8.545  1.00 94.99           C  
ATOM    738  CG  LEU A 159      -4.986  12.120  -7.903  1.00 94.99           C  
ATOM    739  CD1 LEU A 159      -4.119  12.990  -8.806  1.00 94.99           C  
ATOM    740  CD2 LEU A 159      -5.185  12.695  -6.449  1.00 94.99           C  
ATOM    741  H   LEU A 159      -5.775   9.384  -8.003  1.00 94.99           H  
ATOM    742  HA  LEU A 159      -7.478  11.049  -6.837  1.00 94.99           H  
ATOM    743  HB3 LEU A 159      -6.883  12.822  -8.759  1.00 94.99           H  
ATOM    744  HB2 LEU A 159      -6.159  11.444  -9.518  1.00 94.99           H  
ATOM    745  HG  LEU A 159      -4.424  11.189  -7.970  1.00 94.99           H  
ATOM    746 HD11 LEU A 159      -4.234  14.060  -8.633  1.00 94.99           H  
ATOM    747 HD12 LEU A 159      -3.072  12.721  -8.663  1.00 94.99           H  
ATOM    748 HD13 LEU A 159      -4.286  12.765  -9.859  1.00 94.99           H  
ATOM    749 HD21 LEU A 159      -4.331  13.328  -6.211  1.00 94.99           H  
ATOM    750 HD22 LEU A 159      -6.085  13.305  -6.522  1.00 94.99           H  
ATOM    751 HD23 LEU A 159      -5.300  11.883  -5.730  1.00 94.99           H  
ATOM    752  N   ASN A 160      -9.008  10.705  -9.638  1.00 92.78           N  
ATOM    753  CA  ASN A 160     -10.316  10.872 -10.289  1.00 92.78           C  
ATOM    754  C   ASN A 160     -11.541  10.162  -9.711  1.00 92.78           C  
ATOM    755  O   ASN A 160     -12.683  10.404 -10.125  1.00 92.78           O  
ATOM    756  CB  ASN A 160     -10.258  10.351 -11.819  1.00 92.78           C  
ATOM    757  CG  ASN A 160      -9.429  11.122 -12.835  1.00 92.78           C  
ATOM    758  ND2 ASN A 160      -8.126  10.852 -12.860  1.00 92.78           N  
ATOM    759  OD1 ASN A 160      -9.894  11.889 -13.660  1.00 92.78           O  
ATOM    760  H   ASN A 160      -8.303  10.357 -10.272  1.00 92.78           H  
ATOM    761  HA  ASN A 160     -10.547  11.936 -10.232  1.00 92.78           H  
ATOM    762  HB3 ASN A 160     -11.211  10.303 -12.346  1.00 92.78           H  
ATOM    763  HB2 ASN A 160      -9.847   9.355 -11.987  1.00 92.78           H  
ATOM    764 HD22 ASN A 160      -7.488  11.204 -13.561  1.00 92.78           H  
ATOM    765 HD21 ASN A 160      -7.731  10.135 -12.268  1.00 92.78           H  
ATOM    766  N   LEU A 161     -11.274   9.177  -8.838  1.00 93.24           N  
ATOM    767  CA  LEU A 161     -12.327   8.274  -8.247  1.00 93.24           C  
ATOM    768  C   LEU A 161     -12.470   8.476  -6.745  1.00 93.24           C  
ATOM    769  O   LEU A 161     -13.323   7.866  -6.114  1.00 93.24           O  
ATOM    770  CB  LEU A 161     -12.019   6.853  -8.665  1.00 93.24           C  
ATOM    771  CG  LEU A 161     -12.357   6.538 -10.136  1.00 93.24           C  
ATOM    772  CD1 LEU A 161     -13.720   7.157 -10.694  1.00 93.24           C  
ATOM    773  CD2 LEU A 161     -11.133   6.602 -11.070  1.00 93.24           C  
ATOM    774  H   LEU A 161     -10.296   8.936  -8.767  1.00 93.24           H  
ATOM    775  HA  LEU A 161     -13.290   8.677  -8.561  1.00 93.24           H  
ATOM    776  HB3 LEU A 161     -12.511   6.160  -7.982  1.00 93.24           H  
ATOM    777  HB2 LEU A 161     -10.961   6.640  -8.513  1.00 93.24           H  
ATOM    778  HG  LEU A 161     -12.548   5.474  -9.993  1.00 93.24           H  
ATOM    779 HD11 LEU A 161     -13.530   8.046 -11.296  1.00 93.24           H  
ATOM    780 HD12 LEU A 161     -14.316   6.437 -11.255  1.00 93.24           H  
ATOM    781 HD13 LEU A 161     -14.474   7.496  -9.984  1.00 93.24           H  
ATOM    782 HD21 LEU A 161     -11.274   7.362 -11.839  1.00 93.24           H  
ATOM    783 HD22 LEU A 161     -10.294   6.890 -10.436  1.00 93.24           H  
ATOM    784 HD23 LEU A 161     -10.919   5.714 -11.664  1.00 93.24           H  
ATOM    785  N   ASP A 162     -11.652   9.374  -6.170  1.00 95.36           N  
ATOM    786  CA  ASP A 162     -11.604   9.674  -4.778  1.00 95.36           C  
ATOM    787  C   ASP A 162     -11.231   8.497  -3.888  1.00 95.36           C  
ATOM    788  O   ASP A 162     -11.745   8.465  -2.763  1.00 95.36           O  
ATOM    789  CB  ASP A 162     -12.878  10.488  -4.213  1.00 95.36           C  
ATOM    790  CG  ASP A 162     -13.129  11.908  -4.697  1.00 95.36           C  
ATOM    791  OD1 ASP A 162     -12.276  12.604  -5.328  1.00 95.36           O  
ATOM    792  OD2 ASP A 162     -14.134  12.548  -4.344  1.00 95.36           O1-
ATOM    793  H   ASP A 162     -11.044   9.870  -6.806  1.00 95.36           H  
ATOM    794  HA  ASP A 162     -10.747  10.348  -4.755  1.00 95.36           H  
ATOM    795  HB3 ASP A 162     -12.713  10.738  -3.164  1.00 95.36           H  
ATOM    796  HB2 ASP A 162     -13.817   9.946  -4.321  1.00 95.36           H  
ATOM    797  N   LYS A 163     -10.314   7.650  -4.323  1.00 96.43           N  
ATOM    798  CA  LYS A 163      -9.862   6.438  -3.641  1.00 96.43           C  
ATOM    799  C   LYS A 163      -8.480   6.662  -2.955  1.00 96.43           C  
ATOM    800  O   LYS A 163      -7.707   7.328  -3.623  1.00 96.43           O  
ATOM    801  CB  LYS A 163      -9.784   5.161  -4.567  1.00 96.43           C  
ATOM    802  CG  LYS A 163     -11.012   5.035  -5.410  1.00 96.43           C  
ATOM    803  CD  LYS A 163     -12.302   4.510  -4.785  1.00 96.43           C  
ATOM    804  CE  LYS A 163     -13.475   4.233  -5.775  1.00 96.43           C  
ATOM    805  NZ  LYS A 163     -14.507   3.368  -5.209  1.00 96.43           N1+
ATOM    806  H   LYS A 163      -9.824   7.663  -5.206  1.00 96.43           H  
ATOM    807  HA  LYS A 163     -10.483   6.137  -2.797  1.00 96.43           H  
ATOM    808  HB3 LYS A 163      -9.596   4.315  -3.906  1.00 96.43           H  
ATOM    809  HB2 LYS A 163      -8.877   5.194  -5.172  1.00 96.43           H  
ATOM    810  HG3 LYS A 163     -10.717   4.340  -6.197  1.00 96.43           H  
ATOM    811  HG2 LYS A 163     -11.243   5.980  -5.902  1.00 96.43           H  
ATOM    812  HD3 LYS A 163     -12.660   5.153  -3.981  1.00 96.43           H  
ATOM    813  HD2 LYS A 163     -11.964   3.599  -4.291  1.00 96.43           H  
ATOM    814  HE3 LYS A 163     -13.207   3.874  -6.768  1.00 96.43           H  
ATOM    815  HE2 LYS A 163     -13.993   5.187  -5.877  1.00 96.43           H  
ATOM    816  HZ1 LYS A 163     -15.183   3.298  -5.956  1.00 96.43           H  
ATOM    817  HZ2 LYS A 163     -14.226   2.407  -5.074  1.00 96.43           H  
ATOM    818  HZ3 LYS A 163     -15.031   3.701  -4.412  1.00 96.43           H  
ATOM    819  N   CYS A 164      -8.214   6.124  -1.735  1.00 97.46           N  
ATOM    820  CA  CYS A 164      -6.967   6.164  -1.010  1.00 97.46           C  
ATOM    821  C   CYS A 164      -6.942   4.651  -0.699  1.00 97.46           C  
ATOM    822  O   CYS A 164      -7.653   4.170   0.221  1.00 97.46           O  
ATOM    823  CB  CYS A 164      -7.169   7.131   0.195  1.00 97.46           C  
ATOM    824  SG  CYS A 164      -5.902   7.237   1.469  1.00 97.46           S  
ATOM    825  H   CYS A 164      -9.000   5.621  -1.347  1.00 97.46           H  
ATOM    826  HA  CYS A 164      -6.052   6.352  -1.572  1.00 97.46           H  
ATOM    827  HB3 CYS A 164      -8.140   7.106   0.690  1.00 97.46           H  
ATOM    828  HB2 CYS A 164      -7.161   8.093  -0.318  1.00 97.46           H  
ATOM    829  N   TYR A 165      -6.146   3.908  -1.470  1.00 97.37           N  
ATOM    830  CA  TYR A 165      -5.795   2.543  -1.075  1.00 97.37           C  
ATOM    831  C   TYR A 165      -4.560   2.423  -0.127  1.00 97.37           C  
ATOM    832  O   TYR A 165      -3.464   2.551  -0.742  1.00 97.37           O  
ATOM    833  CB  TYR A 165      -5.532   1.817  -2.474  1.00 97.37           C  
ATOM    834  CG  TYR A 165      -6.792   1.780  -3.441  1.00 97.37           C  
ATOM    835  CD1 TYR A 165      -7.948   1.095  -3.016  1.00 97.37           C  
ATOM    836  CD2 TYR A 165      -6.834   2.418  -4.698  1.00 97.37           C  
ATOM    837  CE1 TYR A 165      -9.090   1.127  -3.722  1.00 97.37           C  
ATOM    838  CE2 TYR A 165      -7.959   2.378  -5.503  1.00 97.37           C  
ATOM    839  OH  TYR A 165     -10.181   1.541  -5.795  1.00 97.37           O  
ATOM    840  CZ  TYR A 165      -9.089   1.671  -5.049  1.00 97.37           C  
ATOM    841  H   TYR A 165      -5.430   4.310  -2.058  1.00 97.37           H  
ATOM    842  HA  TYR A 165      -6.706   2.136  -0.638  1.00 97.37           H  
ATOM    843  HB3 TYR A 165      -5.110   0.837  -2.252  1.00 97.37           H  
ATOM    844  HB2 TYR A 165      -4.679   2.285  -2.965  1.00 97.37           H  
ATOM    845  HD1 TYR A 165      -8.006   0.588  -2.064  1.00 97.37           H  
ATOM    846  HD2 TYR A 165      -6.008   2.988  -5.095  1.00 97.37           H  
ATOM    847  HE1 TYR A 165      -9.991   0.715  -3.290  1.00 97.37           H  
ATOM    848  HE2 TYR A 165      -7.901   2.717  -6.527  1.00 97.37           H  
ATOM    849  HH  TYR A 165     -10.265   1.939  -6.665  1.00 97.37           H  
ATOM    850  N   VAL A 166      -4.755   2.103   1.114  1.00 97.66           N  
ATOM    851  CA  VAL A 166      -3.611   2.210   2.053  1.00 97.66           C  
ATOM    852  C   VAL A 166      -3.103   0.801   2.405  1.00 97.66           C  
ATOM    853  O   VAL A 166      -3.912  -0.106   2.405  1.00 97.66           O  
ATOM    854  CB  VAL A 166      -4.251   2.822   3.355  1.00 97.66           C  
ATOM    855  CG1 VAL A 166      -3.204   3.368   4.325  1.00 97.66           C  
ATOM    856  CG2 VAL A 166      -5.428   3.854   3.048  1.00 97.66           C  
ATOM    857  H   VAL A 166      -5.625   1.712   1.449  1.00 97.66           H  
ATOM    858  HA  VAL A 166      -2.741   2.778   1.724  1.00 97.66           H  
ATOM    859  HB  VAL A 166      -4.721   2.085   4.006  1.00 97.66           H  
ATOM    860 HG11 VAL A 166      -3.718   3.719   5.219  1.00 97.66           H  
ATOM    861 HG12 VAL A 166      -2.522   2.626   4.740  1.00 97.66           H  
ATOM    862 HG13 VAL A 166      -2.549   4.120   3.885  1.00 97.66           H  
ATOM    863 HG21 VAL A 166      -5.050   4.697   2.469  1.00 97.66           H  
ATOM    864 HG22 VAL A 166      -6.242   3.398   2.484  1.00 97.66           H  
ATOM    865 HG23 VAL A 166      -5.785   4.270   3.990  1.00 97.66           H  
ATOM    866  N   ILE A 167      -1.858   0.673   2.710  1.00 96.55           N  
ATOM    867  CA  ILE A 167      -1.180  -0.557   3.017  1.00 96.55           C  
ATOM    868  C   ILE A 167      -0.156  -0.318   4.136  1.00 96.55           C  
ATOM    869  O   ILE A 167       0.934   0.152   3.752  1.00 96.55           O  
ATOM    870  CB  ILE A 167      -0.683  -1.200   1.636  1.00 96.55           C  
ATOM    871  CG1 ILE A 167       0.249  -2.431   1.747  1.00 96.55           C  
ATOM    872  CG2 ILE A 167      -0.163  -0.188   0.618  1.00 96.55           C  
ATOM    873  CD1 ILE A 167      -0.348  -3.524   2.643  1.00 96.55           C  
ATOM    874  H   ILE A 167      -1.295   1.504   2.592  1.00 96.55           H  
ATOM    875  HA  ILE A 167      -1.897  -1.209   3.514  1.00 96.55           H  
ATOM    876  HB  ILE A 167      -1.611  -1.692   1.343  1.00 96.55           H  
ATOM    877 HG13 ILE A 167       1.141  -2.051   2.246  1.00 96.55           H  
ATOM    878 HG12 ILE A 167       0.438  -2.677   0.702  1.00 96.55           H  
ATOM    879 HG21 ILE A 167       0.125  -0.747  -0.272  1.00 96.55           H  
ATOM    880 HG22 ILE A 167      -0.927   0.550   0.374  1.00 96.55           H  
ATOM    881 HG23 ILE A 167       0.753   0.270   0.992  1.00 96.55           H  
ATOM    882 HD11 ILE A 167      -1.324  -3.905   2.344  1.00 96.55           H  
ATOM    883 HD12 ILE A 167       0.400  -4.316   2.690  1.00 96.55           H  
ATOM    884 HD13 ILE A 167      -0.463  -3.235   3.688  1.00 96.55           H  
ATOM    885  N   PRO A 168      -0.370  -0.684   5.434  1.00 96.12           N  
ATOM    886  CA  PRO A 168       0.793  -0.773   6.369  1.00 96.12           C  
ATOM    887  C   PRO A 168       2.011  -1.596   5.929  1.00 96.12           C  
ATOM    888  O   PRO A 168       1.843  -2.736   5.503  1.00 96.12           O  
ATOM    889  CB  PRO A 168       0.064  -1.199   7.636  1.00 96.12           C  
ATOM    890  CG  PRO A 168      -1.353  -1.193   7.412  1.00 96.12           C  
ATOM    891  CD  PRO A 168      -1.490  -1.422   5.938  1.00 96.12           C  
ATOM    892  HA  PRO A 168       1.130   0.261   6.442  1.00 96.12           H  
ATOM    893  HB3 PRO A 168       0.308  -0.521   8.454  1.00 96.12           H  
ATOM    894  HB2 PRO A 168       0.446  -2.194   7.861  1.00 96.12           H  
ATOM    895  HG3 PRO A 168      -1.744  -0.209   7.674  1.00 96.12           H  
ATOM    896  HG2 PRO A 168      -1.958  -1.951   7.908  1.00 96.12           H  
ATOM    897  HD2 PRO A 168      -1.707  -2.450   5.647  1.00 96.12           H  
ATOM    898  HD3 PRO A 168      -2.441  -0.949   5.692  1.00 96.12           H  
ATOM    899  N   LEU A 169       3.214  -1.100   6.242  1.00 94.72           N  
ATOM    900  CA  LEU A 169       4.391  -1.883   5.906  1.00 94.72           C  
ATOM    901  C   LEU A 169       4.859  -2.749   7.063  1.00 94.72           C  
ATOM    902  O   LEU A 169       5.966  -2.612   7.498  1.00 94.72           O  
ATOM    903  CB  LEU A 169       5.451  -0.841   5.373  1.00 94.72           C  
ATOM    904  CG  LEU A 169       5.209  -0.092   4.049  1.00 94.72           C  
ATOM    905  CD1 LEU A 169       6.034   1.203   3.990  1.00 94.72           C  
ATOM    906  CD2 LEU A 169       5.174  -0.918   2.707  1.00 94.72           C  
ATOM    907  H   LEU A 169       3.416  -0.189   6.630  1.00 94.72           H  
ATOM    908  HA  LEU A 169       4.110  -2.527   5.072  1.00 94.72           H  
ATOM    909  HB3 LEU A 169       6.320  -1.493   5.280  1.00 94.72           H  
ATOM    910  HB2 LEU A 169       5.774  -0.113   6.118  1.00 94.72           H  
ATOM    911  HG  LEU A 169       4.178   0.250   4.147  1.00 94.72           H  
ATOM    912 HD11 LEU A 169       6.196   1.564   5.006  1.00 94.72           H  
ATOM    913 HD12 LEU A 169       6.974   0.989   3.483  1.00 94.72           H  
ATOM    914 HD13 LEU A 169       5.575   1.959   3.353  1.00 94.72           H  
ATOM    915 HD21 LEU A 169       4.152  -1.161   2.417  1.00 94.72           H  
ATOM    916 HD22 LEU A 169       5.668  -0.465   1.848  1.00 94.72           H  
ATOM    917 HD23 LEU A 169       5.687  -1.857   2.916  1.00 94.72           H  
ATOM    918  N   ASN A 170       3.959  -3.672   7.498  1.00 91.62           N  
ATOM    919  CA  ASN A 170       4.299  -4.968   8.047  1.00 91.62           C  
ATOM    920  C   ASN A 170       3.337  -5.905   7.395  1.00 91.62           C  
ATOM    921  O   ASN A 170       2.132  -5.716   7.439  1.00 91.62           O  
ATOM    922  CB  ASN A 170       4.219  -5.063   9.543  1.00 91.62           C  
ATOM    923  CG  ASN A 170       5.241  -4.210  10.347  1.00 91.62           C  
ATOM    924  ND2 ASN A 170       6.081  -4.830  11.195  1.00 91.62           N  
ATOM    925  OD1 ASN A 170       5.267  -2.984  10.274  1.00 91.62           O  
ATOM    926  H   ASN A 170       3.049  -3.669   7.060  1.00 91.62           H  
ATOM    927  HA  ASN A 170       5.296  -5.249   7.708  1.00 91.62           H  
ATOM    928  HB3 ASN A 170       4.502  -6.059   9.885  1.00 91.62           H  
ATOM    929  HB2 ASN A 170       3.242  -4.682   9.843  1.00 91.62           H  
ATOM    930 HD22 ASN A 170       6.765  -4.328  11.742  1.00 91.62           H  
ATOM    931 HD21 ASN A 170       6.012  -5.821  11.373  1.00 91.62           H  
ATOM    932  N   THR A 171       3.969  -6.978   6.776  1.00 90.49           N  
ATOM    933  CA  THR A 171       3.318  -8.047   6.137  1.00 90.49           C  
ATOM    934  C   THR A 171       4.367  -9.173   6.039  1.00 90.49           C  
ATOM    935  O   THR A 171       5.551  -8.909   5.876  1.00 90.49           O  
ATOM    936  CB  THR A 171       2.920  -7.682   4.612  1.00 90.49           C  
ATOM    937  CG2 THR A 171       1.644  -6.798   4.468  1.00 90.49           C  
ATOM    938  OG1 THR A 171       3.931  -7.003   3.875  1.00 90.49           O  
ATOM    939  H   THR A 171       4.951  -7.208   6.816  1.00 90.49           H  
ATOM    940  HA  THR A 171       2.479  -8.334   6.769  1.00 90.49           H  
ATOM    941  HB  THR A 171       2.689  -8.664   4.199  1.00 90.49           H  
ATOM    942 HG21 THR A 171       0.804  -7.258   4.987  1.00 90.49           H  
ATOM    943 HG22 THR A 171       1.824  -5.756   4.732  1.00 90.49           H  
ATOM    944 HG23 THR A 171       1.342  -6.875   3.424  1.00 90.49           H  
ATOM    945  HG1 THR A 171       4.722  -7.536   3.761  1.00 90.49           H  
ATOM    946  N   SER A 172       3.960 -10.361   6.397  1.00 87.38           N  
ATOM    947  CA  SER A 172       4.752 -11.531   6.546  1.00 87.38           C  
ATOM    948  C   SER A 172       4.792 -12.254   5.231  1.00 87.38           C  
ATOM    949  O   SER A 172       3.784 -12.607   4.689  1.00 87.38           O  
ATOM    950  CB  SER A 172       4.038 -12.378   7.627  1.00 87.38           C  
ATOM    951  OG  SER A 172       5.018 -13.105   8.265  1.00 87.38           O  
ATOM    952  H   SER A 172       2.965 -10.513   6.488  1.00 87.38           H  
ATOM    953  HA  SER A 172       5.745 -11.264   6.907  1.00 87.38           H  
ATOM    954  HB3 SER A 172       3.329 -13.142   7.308  1.00 87.38           H  
ATOM    955  HB2 SER A 172       3.528 -11.748   8.357  1.00 87.38           H  
ATOM    956  HG  SER A 172       4.585 -13.434   9.055  1.00 87.38           H  
ATOM    957  N   ILE A 173       5.971 -12.306   4.677  1.00 85.50           N  
ATOM    958  CA  ILE A 173       6.302 -12.889   3.359  1.00 85.50           C  
ATOM    959  C   ILE A 173       6.935 -14.290   3.576  1.00 85.50           C  
ATOM    960  O   ILE A 173       7.101 -15.124   2.612  1.00 85.50           O  
ATOM    961  CB  ILE A 173       7.267 -11.937   2.520  1.00 85.50           C  
ATOM    962  CG1 ILE A 173       6.756 -10.508   2.468  1.00 85.50           C  
ATOM    963  CG2 ILE A 173       7.711 -12.402   1.178  1.00 85.50           C  
ATOM    964  CD1 ILE A 173       5.430 -10.419   1.577  1.00 85.50           C  
ATOM    965  H   ILE A 173       6.695 -11.836   5.201  1.00 85.50           H  
ATOM    966  HA  ILE A 173       5.451 -13.101   2.711  1.00 85.50           H  
ATOM    967  HB  ILE A 173       8.172 -11.721   3.087  1.00 85.50           H  
ATOM    968 HG13 ILE A 173       7.428  -9.820   1.954  1.00 85.50           H  
ATOM    969 HG12 ILE A 173       6.586  -9.988   3.411  1.00 85.50           H  
ATOM    970 HG21 ILE A 173       6.799 -12.599   0.615  1.00 85.50           H  
ATOM    971 HG22 ILE A 173       8.251 -11.623   0.640  1.00 85.50           H  
ATOM    972 HG23 ILE A 173       8.340 -13.292   1.204  1.00 85.50           H  
ATOM    973 HD11 ILE A 173       5.728 -10.432   0.529  1.00 85.50           H  
ATOM    974 HD12 ILE A 173       4.872 -11.355   1.549  1.00 85.50           H  
ATOM    975 HD13 ILE A 173       4.824  -9.567   1.884  1.00 85.50           H  
ATOM    976  N   VAL A 174       7.429 -14.525   4.813  1.00 91.10           N  
ATOM    977  CA  VAL A 174       7.713 -15.907   5.216  1.00 91.10           C  
ATOM    978  C   VAL A 174       6.364 -16.661   5.532  1.00 91.10           C  
ATOM    979  O   VAL A 174       5.661 -16.298   6.498  1.00 91.10           O  
ATOM    980  CB  VAL A 174       8.605 -16.008   6.449  1.00 91.10           C  
ATOM    981  CG1 VAL A 174       9.957 -15.366   6.152  1.00 91.10           C  
ATOM    982  CG2 VAL A 174       8.102 -15.433   7.782  1.00 91.10           C  
ATOM    983  H   VAL A 174       7.272 -13.865   5.561  1.00 91.10           H  
ATOM    984  HA  VAL A 174       8.106 -16.467   4.368  1.00 91.10           H  
ATOM    985  HB  VAL A 174       8.848 -17.038   6.711  1.00 91.10           H  
ATOM    986 HG11 VAL A 174      10.358 -15.969   5.337  1.00 91.10           H  
ATOM    987 HG12 VAL A 174       9.945 -14.339   5.786  1.00 91.10           H  
ATOM    988 HG13 VAL A 174      10.680 -15.368   6.967  1.00 91.10           H  
ATOM    989 HG21 VAL A 174       7.583 -14.503   7.547  1.00 91.10           H  
ATOM    990 HG22 VAL A 174       7.368 -16.107   8.223  1.00 91.10           H  
ATOM    991 HG23 VAL A 174       8.914 -15.305   8.497  1.00 91.10           H  
ATOM    992  N   MET A 175       5.991 -17.698   4.800  1.00 91.56           N  
ATOM    993  CA  MET A 175       4.788 -18.549   5.082  1.00 91.56           C  
ATOM    994  C   MET A 175       5.174 -19.607   6.147  1.00 91.56           C  
ATOM    995  O   MET A 175       6.360 -19.869   6.368  1.00 91.56           O  
ATOM    996  CB  MET A 175       4.474 -19.160   3.694  1.00 91.56           C  
ATOM    997  CG  MET A 175       3.707 -18.209   2.738  1.00 91.56           C  
ATOM    998  SD  MET A 175       2.078 -18.985   2.277  1.00 91.56           S  
ATOM    999  CE  MET A 175       1.976 -18.390   0.536  1.00 91.56           C  
ATOM   1000  H   MET A 175       6.448 -17.968   3.941  1.00 91.56           H  
ATOM   1001  HA  MET A 175       4.029 -17.884   5.493  1.00 91.56           H  
ATOM   1002  HB3 MET A 175       3.812 -20.019   3.806  1.00 91.56           H  
ATOM   1003  HB2 MET A 175       5.360 -19.574   3.213  1.00 91.56           H  
ATOM   1004  HG3 MET A 175       4.290 -17.966   1.849  1.00 91.56           H  
ATOM   1005  HG2 MET A 175       3.579 -17.210   3.154  1.00 91.56           H  
ATOM   1006  HE1 MET A 175       2.934 -18.590   0.057  1.00 91.56           H  
ATOM   1007  HE2 MET A 175       1.310 -19.098   0.044  1.00 91.56           H  
ATOM   1008  HE3 MET A 175       1.646 -17.355   0.446  1.00 91.56           H  
ATOM   1009  N   PRO A 176       4.214 -20.328   6.655  1.00 93.86           N  
ATOM   1010  CA  PRO A 176       4.568 -21.439   7.674  1.00 93.86           C  
ATOM   1011  C   PRO A 176       5.012 -22.765   7.126  1.00 93.86           C  
ATOM   1012  O   PRO A 176       4.575 -23.117   5.992  1.00 93.86           O  
ATOM   1013  CB  PRO A 176       3.390 -21.520   8.586  1.00 93.86           C  
ATOM   1014  CG  PRO A 176       2.306 -20.525   8.034  1.00 93.86           C  
ATOM   1015  CD  PRO A 176       2.729 -20.122   6.666  1.00 93.86           C  
ATOM   1016  HA  PRO A 176       5.356 -20.991   8.280  1.00 93.86           H  
ATOM   1017  HB3 PRO A 176       3.679 -21.297   9.613  1.00 93.86           H  
ATOM   1018  HB2 PRO A 176       3.037 -22.542   8.723  1.00 93.86           H  
ATOM   1019  HG3 PRO A 176       2.266 -19.671   8.710  1.00 93.86           H  
ATOM   1020  HG2 PRO A 176       1.260 -20.786   7.870  1.00 93.86           H  
ATOM   1021  HD2 PRO A 176       2.293 -20.748   5.888  1.00 93.86           H  
ATOM   1022  HD3 PRO A 176       2.512 -19.073   6.463  1.00 93.86           H  
ATOM   1023  N   PRO A 177       5.846 -23.444   7.882  1.00 92.19           N  
ATOM   1024  CA  PRO A 177       6.539 -24.623   7.258  1.00 92.19           C  
ATOM   1025  C   PRO A 177       5.668 -25.761   6.675  1.00 92.19           C  
ATOM   1026  O   PRO A 177       5.927 -26.333   5.608  1.00 92.19           O  
ATOM   1027  CB  PRO A 177       7.538 -25.086   8.309  1.00 92.19           C  
ATOM   1028  CG  PRO A 177       7.158 -24.316   9.632  1.00 92.19           C  
ATOM   1029  CD  PRO A 177       6.396 -23.089   9.183  1.00 92.19           C  
ATOM   1030  HA  PRO A 177       7.024 -24.101   6.433  1.00 92.19           H  
ATOM   1031  HB3 PRO A 177       8.517 -24.771   7.949  1.00 92.19           H  
ATOM   1032  HB2 PRO A 177       7.638 -26.139   8.572  1.00 92.19           H  
ATOM   1033  HG3 PRO A 177       8.101 -24.130  10.146  1.00 92.19           H  
ATOM   1034  HG2 PRO A 177       6.571 -25.027  10.214  1.00 92.19           H  
ATOM   1035  HD2 PRO A 177       5.535 -22.774   9.772  1.00 92.19           H  
ATOM   1036  HD3 PRO A 177       6.997 -22.180   9.166  1.00 92.19           H  
ATOM   1037  N   ARG A 178       4.519 -25.954   7.307  1.00 91.04           N  
ATOM   1038  CA  ARG A 178       3.437 -26.828   6.809  1.00 91.04           C  
ATOM   1039  C   ARG A 178       3.067 -26.418   5.414  1.00 91.04           C  
ATOM   1040  O   ARG A 178       3.270 -27.147   4.461  1.00 91.04           O  
ATOM   1041  CB  ARG A 178       2.280 -26.924   7.779  1.00 91.04           C  
ATOM   1042  CG  ARG A 178       1.199 -27.963   7.480  1.00 91.04           C  
ATOM   1043  CD  ARG A 178      -0.286 -27.363   7.591  1.00 91.04           C  
ATOM   1044  NE  ARG A 178      -0.593 -26.764   8.881  1.00 91.04           N  
ATOM   1045  NH1 ARG A 178      -1.955 -25.039   8.028  1.00 91.04           N  
ATOM   1046  NH2 ARG A 178      -1.547 -25.091  10.205  1.00 91.04           N1+
ATOM   1047  CZ  ARG A 178      -1.329 -25.637   9.040  1.00 91.04           C  
ATOM   1048  H   ARG A 178       4.341 -25.381   8.119  1.00 91.04           H  
ATOM   1049  HA  ARG A 178       3.846 -27.835   6.727  1.00 91.04           H  
ATOM   1050  HB3 ARG A 178       1.812 -25.969   8.018  1.00 91.04           H  
ATOM   1051  HB2 ARG A 178       2.738 -27.187   8.733  1.00 91.04           H  
ATOM   1052  HG3 ARG A 178       1.286 -28.891   8.045  1.00 91.04           H  
ATOM   1053  HG2 ARG A 178       1.314 -28.233   6.430  1.00 91.04           H  
ATOM   1054  HD3 ARG A 178      -1.003 -28.182   7.532  1.00 91.04           H  
ATOM   1055  HD2 ARG A 178      -0.537 -26.859   6.658  1.00 91.04           H  
ATOM   1056  HE  ARG A 178      -0.200 -27.232   9.685  1.00 91.04           H  
ATOM   1057 HH12 ARG A 178      -2.686 -24.366   8.210  1.00 91.04           H  
ATOM   1058 HH11 ARG A 178      -1.577 -25.090   7.092  1.00 91.04           H  
ATOM   1059 HH22 ARG A 178      -2.241 -24.386  10.406  1.00 91.04           H  
ATOM   1060 HH21 ARG A 178      -1.024 -25.436  10.997  1.00 91.04           H  
ATOM   1061  N   ASN A 179       2.597 -25.178   5.283  1.00 91.08           N  
ATOM   1062  CA  ASN A 179       1.984 -24.565   4.112  1.00 91.08           C  
ATOM   1063  C   ASN A 179       3.031 -24.298   3.075  1.00 91.08           C  
ATOM   1064  O   ASN A 179       2.663 -24.400   1.894  1.00 91.08           O  
ATOM   1065  CB  ASN A 179       1.323 -23.226   4.417  1.00 91.08           C  
ATOM   1066  CG  ASN A 179       0.105 -23.399   5.377  1.00 91.08           C  
ATOM   1067  ND2 ASN A 179      -0.363 -22.257   5.857  1.00 91.08           N  
ATOM   1068  OD1 ASN A 179      -0.309 -24.516   5.764  1.00 91.08           O  
ATOM   1069  H   ASN A 179       2.550 -24.585   6.099  1.00 91.08           H  
ATOM   1070  HA  ASN A 179       1.222 -25.267   3.773  1.00 91.08           H  
ATOM   1071  HB3 ASN A 179       0.884 -22.790   3.520  1.00 91.08           H  
ATOM   1072  HB2 ASN A 179       2.088 -22.525   4.751  1.00 91.08           H  
ATOM   1073 HD22 ASN A 179      -1.044 -22.301   6.602  1.00 91.08           H  
ATOM   1074 HD21 ASN A 179      -0.194 -21.366   5.412  1.00 91.08           H  
ATOM   1075  N   LEU A 180       4.342 -24.215   3.389  1.00 90.33           N  
ATOM   1076  CA  LEU A 180       5.463 -24.303   2.459  1.00 90.33           C  
ATOM   1077  C   LEU A 180       5.789 -25.708   1.995  1.00 90.33           C  
ATOM   1078  O   LEU A 180       6.350 -25.760   0.884  1.00 90.33           O  
ATOM   1079  CB  LEU A 180       6.707 -23.743   3.055  1.00 90.33           C  
ATOM   1080  CG  LEU A 180       6.789 -22.207   3.190  1.00 90.33           C  
ATOM   1081  CD1 LEU A 180       8.025 -21.799   4.072  1.00 90.33           C  
ATOM   1082  CD2 LEU A 180       6.822 -21.493   1.776  1.00 90.33           C  
ATOM   1083  H   LEU A 180       4.477 -24.219   4.390  1.00 90.33           H  
ATOM   1084  HA  LEU A 180       5.267 -23.758   1.535  1.00 90.33           H  
ATOM   1085  HB3 LEU A 180       7.518 -24.087   2.413  1.00 90.33           H  
ATOM   1086  HB2 LEU A 180       6.828 -24.254   4.010  1.00 90.33           H  
ATOM   1087  HG  LEU A 180       5.863 -21.842   3.633  1.00 90.33           H  
ATOM   1088 HD11 LEU A 180       7.960 -22.159   5.099  1.00 90.33           H  
ATOM   1089 HD12 LEU A 180       8.957 -22.087   3.586  1.00 90.33           H  
ATOM   1090 HD13 LEU A 180       8.183 -20.730   4.209  1.00 90.33           H  
ATOM   1091 HD21 LEU A 180       5.895 -20.987   1.506  1.00 90.33           H  
ATOM   1092 HD22 LEU A 180       7.646 -20.780   1.749  1.00 90.33           H  
ATOM   1093 HD23 LEU A 180       7.128 -22.168   0.977  1.00 90.33           H  
ATOM   1094  N   LEU A 181       5.616 -26.805   2.793  1.00 89.60           N  
ATOM   1095  CA  LEU A 181       5.918 -28.112   2.318  1.00 89.60           C  
ATOM   1096  C   LEU A 181       4.854 -28.449   1.300  1.00 89.60           C  
ATOM   1097  O   LEU A 181       5.229 -29.057   0.294  1.00 89.60           O  
ATOM   1098  CB  LEU A 181       5.863 -29.043   3.525  1.00 89.60           C  
ATOM   1099  CG  LEU A 181       6.186 -30.548   3.271  1.00 89.60           C  
ATOM   1100  CD1 LEU A 181       7.498 -30.835   2.448  1.00 89.60           C  
ATOM   1101  CD2 LEU A 181       6.118 -31.319   4.580  1.00 89.60           C  
ATOM   1102  H   LEU A 181       5.104 -26.668   3.652  1.00 89.60           H  
ATOM   1103  HA  LEU A 181       6.934 -28.088   1.923  1.00 89.60           H  
ATOM   1104  HB3 LEU A 181       4.925 -29.026   4.079  1.00 89.60           H  
ATOM   1105  HB2 LEU A 181       6.637 -28.755   4.236  1.00 89.60           H  
ATOM   1106  HG  LEU A 181       5.353 -30.750   2.597  1.00 89.60           H  
ATOM   1107 HD11 LEU A 181       8.157 -31.589   2.879  1.00 89.60           H  
ATOM   1108 HD12 LEU A 181       7.225 -31.082   1.423  1.00 89.60           H  
ATOM   1109 HD13 LEU A 181       8.135 -29.953   2.387  1.00 89.60           H  
ATOM   1110 HD21 LEU A 181       5.722 -32.321   4.413  1.00 89.60           H  
ATOM   1111 HD22 LEU A 181       7.122 -31.397   4.995  1.00 89.60           H  
ATOM   1112 HD23 LEU A 181       5.467 -30.798   5.281  1.00 89.60           H  
ATOM   1113  N   GLU A 182       3.568 -27.964   1.403  1.00 89.31           N  
ATOM   1114  CA  GLU A 182       2.573 -28.008   0.350  1.00 89.31           C  
ATOM   1115  C   GLU A 182       2.992 -27.358  -0.974  1.00 89.31           C  
ATOM   1116  O   GLU A 182       2.714 -27.855  -2.088  1.00 89.31           O  
ATOM   1117  CB  GLU A 182       1.220 -27.442   0.744  1.00 89.31           C  
ATOM   1118  CG  GLU A 182       0.661 -27.857   2.117  1.00 89.31           C  
ATOM   1119  CD  GLU A 182      -0.763 -27.506   2.431  1.00 89.31           C  
ATOM   1120  OE1 GLU A 182      -1.243 -27.889   3.507  1.00 89.31           O  
ATOM   1121  OE2 GLU A 182      -1.417 -26.813   1.654  1.00 89.31           O1-
ATOM   1122  H   GLU A 182       3.303 -27.369   2.174  1.00 89.31           H  
ATOM   1123  HA  GLU A 182       2.388 -29.062   0.142  1.00 89.31           H  
ATOM   1124  HB3 GLU A 182       0.404 -27.593   0.036  1.00 89.31           H  
ATOM   1125  HB2 GLU A 182       1.309 -26.357   0.811  1.00 89.31           H  
ATOM   1126  HG3 GLU A 182       1.389 -27.640   2.899  1.00 89.31           H  
ATOM   1127  HG2 GLU A 182       0.677 -28.944   2.045  1.00 89.31           H  
ATOM   1128  N   LEU A 183       3.695 -26.243  -0.794  1.00 87.53           N  
ATOM   1129  CA  LEU A 183       4.251 -25.517  -1.967  1.00 87.53           C  
ATOM   1130  C   LEU A 183       5.475 -26.294  -2.551  1.00 87.53           C  
ATOM   1131  O   LEU A 183       5.510 -26.474  -3.766  1.00 87.53           O  
ATOM   1132  CB  LEU A 183       4.521 -24.043  -1.657  1.00 87.53           C  
ATOM   1133  CG  LEU A 183       3.389 -23.097  -1.534  1.00 87.53           C  
ATOM   1134  CD1 LEU A 183       3.838 -21.644  -1.191  1.00 87.53           C  
ATOM   1135  CD2 LEU A 183       2.404 -23.115  -2.790  1.00 87.53           C  
ATOM   1136  H   LEU A 183       3.705 -25.870   0.145  1.00 87.53           H  
ATOM   1137  HA  LEU A 183       3.534 -25.528  -2.788  1.00 87.53           H  
ATOM   1138  HB3 LEU A 183       5.139 -23.735  -2.501  1.00 87.53           H  
ATOM   1139  HB2 LEU A 183       5.171 -23.945  -0.787  1.00 87.53           H  
ATOM   1140  HG  LEU A 183       2.857 -23.398  -0.631  1.00 87.53           H  
ATOM   1141 HD11 LEU A 183       4.920 -21.705  -1.079  1.00 87.53           H  
ATOM   1142 HD12 LEU A 183       3.576 -20.835  -1.873  1.00 87.53           H  
ATOM   1143 HD13 LEU A 183       3.395 -21.412  -0.223  1.00 87.53           H  
ATOM   1144 HD21 LEU A 183       2.624 -23.786  -3.621  1.00 87.53           H  
ATOM   1145 HD22 LEU A 183       1.483 -23.551  -2.403  1.00 87.53           H  
ATOM   1146 HD23 LEU A 183       2.177 -22.154  -3.252  1.00 87.53           H  
ATOM   1147  N   LEU A 184       6.406 -26.814  -1.735  1.00 86.44           N  
ATOM   1148  CA  LEU A 184       7.601 -27.583  -2.097  1.00 86.44           C  
ATOM   1149  C   LEU A 184       7.322 -28.829  -2.941  1.00 86.44           C  
ATOM   1150  O   LEU A 184       7.922 -29.120  -3.911  1.00 86.44           O  
ATOM   1151  CB  LEU A 184       8.461 -27.973  -0.839  1.00 86.44           C  
ATOM   1152  CG  LEU A 184       9.403 -26.826  -0.333  1.00 86.44           C  
ATOM   1153  CD1 LEU A 184       9.986 -27.070   1.099  1.00 86.44           C  
ATOM   1154  CD2 LEU A 184      10.584 -26.550  -1.285  1.00 86.44           C  
ATOM   1155  H   LEU A 184       6.085 -26.773  -0.778  1.00 86.44           H  
ATOM   1156  HA  LEU A 184       8.176 -26.922  -2.745  1.00 86.44           H  
ATOM   1157  HB3 LEU A 184       9.102 -28.822  -1.078  1.00 86.44           H  
ATOM   1158  HB2 LEU A 184       7.791 -28.290  -0.040  1.00 86.44           H  
ATOM   1159  HG  LEU A 184       8.826 -25.902  -0.297  1.00 86.44           H  
ATOM   1160 HD11 LEU A 184      10.962 -27.553   1.120  1.00 86.44           H  
ATOM   1161 HD12 LEU A 184      10.257 -26.076   1.455  1.00 86.44           H  
ATOM   1162 HD13 LEU A 184       9.429 -27.656   1.831  1.00 86.44           H  
ATOM   1163 HD21 LEU A 184      11.267 -25.845  -0.810  1.00 86.44           H  
ATOM   1164 HD22 LEU A 184      11.012 -27.452  -1.722  1.00 86.44           H  
ATOM   1165 HD23 LEU A 184      10.158 -25.986  -2.114  1.00 86.44           H  
ATOM   1166  N   ILE A 185       6.266 -29.514  -2.502  1.00 86.48           N  
ATOM   1167  CA  ILE A 185       5.647 -30.650  -3.200  1.00 86.48           C  
ATOM   1168  C   ILE A 185       5.136 -30.257  -4.677  1.00 86.48           C  
ATOM   1169  O   ILE A 185       5.407 -30.998  -5.600  1.00 86.48           O  
ATOM   1170  CB  ILE A 185       4.523 -31.316  -2.345  1.00 86.48           C  
ATOM   1171  CG1 ILE A 185       5.053 -32.097  -1.125  1.00 86.48           C  
ATOM   1172  CG2 ILE A 185       3.447 -32.187  -3.153  1.00 86.48           C  
ATOM   1173  CD1 ILE A 185       3.913 -32.356  -0.122  1.00 86.48           C  
ATOM   1174  H   ILE A 185       5.704 -29.049  -1.803  1.00 86.48           H  
ATOM   1175  HA  ILE A 185       6.522 -31.292  -3.294  1.00 86.48           H  
ATOM   1176  HB  ILE A 185       4.033 -30.473  -1.858  1.00 86.48           H  
ATOM   1177 HG13 ILE A 185       5.899 -31.719  -0.551  1.00 86.48           H  
ATOM   1178 HG12 ILE A 185       5.470 -33.072  -1.377  1.00 86.48           H  
ATOM   1179 HG21 ILE A 185       3.895 -32.978  -3.754  1.00 86.48           H  
ATOM   1180 HG22 ILE A 185       2.637 -32.581  -2.539  1.00 86.48           H  
ATOM   1181 HG23 ILE A 185       3.044 -31.461  -3.858  1.00 86.48           H  
ATOM   1182 HD11 ILE A 185       3.043 -31.757  -0.391  1.00 86.48           H  
ATOM   1183 HD12 ILE A 185       3.805 -33.437  -0.043  1.00 86.48           H  
ATOM   1184 HD13 ILE A 185       4.206 -31.884   0.816  1.00 86.48           H  
ATOM   1185  N   ASN A 186       4.460 -29.124  -4.791  1.00 86.64           N  
ATOM   1186  CA  ASN A 186       3.934 -28.441  -5.968  1.00 86.64           C  
ATOM   1187  C   ASN A 186       5.099 -27.774  -6.777  1.00 86.64           C  
ATOM   1188  O   ASN A 186       4.982 -27.593  -7.980  1.00 86.64           O  
ATOM   1189  CB  ASN A 186       2.771 -27.427  -5.628  1.00 86.64           C  
ATOM   1190  CG  ASN A 186       1.499 -28.046  -4.959  1.00 86.64           C  
ATOM   1191  ND2 ASN A 186       0.640 -27.188  -4.488  1.00 86.64           N  
ATOM   1192  OD1 ASN A 186       1.328 -29.223  -4.734  1.00 86.64           O  
ATOM   1193  H   ASN A 186       4.274 -28.655  -3.916  1.00 86.64           H  
ATOM   1194  HA  ASN A 186       3.438 -29.192  -6.582  1.00 86.64           H  
ATOM   1195  HB3 ASN A 186       2.484 -26.889  -6.531  1.00 86.64           H  
ATOM   1196  HB2 ASN A 186       3.158 -26.728  -4.886  1.00 86.64           H  
ATOM   1197 HD22 ASN A 186      -0.093 -27.601  -3.929  1.00 86.64           H  
ATOM   1198 HD21 ASN A 186       0.728 -26.196  -4.653  1.00 86.64           H  
ATOM   1199  N   ILE A 187       6.237 -27.456  -6.197  1.00 82.92           N  
ATOM   1200  CA  ILE A 187       7.589 -27.252  -6.855  1.00 82.92           C  
ATOM   1201  C   ILE A 187       8.197 -28.549  -7.476  1.00 82.92           C  
ATOM   1202  O   ILE A 187       8.653 -28.492  -8.637  1.00 82.92           O  
ATOM   1203  CB  ILE A 187       8.622 -26.569  -6.027  1.00 82.92           C  
ATOM   1204  CG1 ILE A 187       8.104 -25.197  -5.693  1.00 82.92           C  
ATOM   1205  CG2 ILE A 187      10.098 -26.590  -6.536  1.00 82.92           C  
ATOM   1206  CD1 ILE A 187       9.124 -24.580  -4.717  1.00 82.92           C  
ATOM   1207  H   ILE A 187       6.146 -27.459  -5.191  1.00 82.92           H  
ATOM   1208  HA  ILE A 187       7.453 -26.613  -7.728  1.00 82.92           H  
ATOM   1209  HB  ILE A 187       8.574 -27.079  -5.065  1.00 82.92           H  
ATOM   1210 HG13 ILE A 187       7.146 -25.186  -5.174  1.00 82.92           H  
ATOM   1211 HG12 ILE A 187       7.944 -24.618  -6.603  1.00 82.92           H  
ATOM   1212 HG21 ILE A 187      10.433 -27.625  -6.474  1.00 82.92           H  
ATOM   1213 HG22 ILE A 187      10.300 -26.237  -7.548  1.00 82.92           H  
ATOM   1214 HG23 ILE A 187      10.822 -25.998  -5.976  1.00 82.92           H  
ATOM   1215 HD11 ILE A 187       9.495 -25.341  -4.030  1.00 82.92           H  
ATOM   1216 HD12 ILE A 187       9.964 -24.160  -5.269  1.00 82.92           H  
ATOM   1217 HD13 ILE A 187       8.613 -23.751  -4.227  1.00 82.92           H  
ATOM   1218  N   LYS A 188       8.104 -29.702  -6.739  1.00 83.20           N  
ATOM   1219  CA  LYS A 188       8.567 -31.041  -7.175  1.00 83.20           C  
ATOM   1220  C   LYS A 188       7.808 -31.591  -8.344  1.00 83.20           C  
ATOM   1221  O   LYS A 188       8.339 -32.222  -9.273  1.00 83.20           O  
ATOM   1222  CB  LYS A 188       8.582 -31.918  -5.867  1.00 83.20           C  
ATOM   1223  CG  LYS A 188       8.950 -33.389  -6.211  1.00 83.20           C  
ATOM   1224  CD  LYS A 188       9.020 -34.284  -4.964  1.00 83.20           C  
ATOM   1225  CE  LYS A 188       9.711 -35.607  -5.277  1.00 83.20           C  
ATOM   1226  NZ  LYS A 188       9.604 -36.598  -4.244  1.00 83.20           N1+
ATOM   1227  H   LYS A 188       7.736 -29.643  -5.800  1.00 83.20           H  
ATOM   1228  HA  LYS A 188       9.627 -30.976  -7.422  1.00 83.20           H  
ATOM   1229  HB3 LYS A 188       7.656 -31.957  -5.294  1.00 83.20           H  
ATOM   1230  HB2 LYS A 188       9.419 -31.591  -5.250  1.00 83.20           H  
ATOM   1231  HG3 LYS A 188       9.863 -33.486  -6.799  1.00 83.20           H  
ATOM   1232  HG2 LYS A 188       8.209 -33.778  -6.909  1.00 83.20           H  
ATOM   1233  HD3 LYS A 188       8.028 -34.523  -4.582  1.00 83.20           H  
ATOM   1234  HD2 LYS A 188       9.574 -33.763  -4.184  1.00 83.20           H  
ATOM   1235  HE3 LYS A 188      10.774 -35.457  -5.464  1.00 83.20           H  
ATOM   1236  HE2 LYS A 188       9.327 -36.142  -6.146  1.00 83.20           H  
ATOM   1237  HZ1 LYS A 188       8.647 -36.904  -4.141  1.00 83.20           H  
ATOM   1238  HZ2 LYS A 188      10.166 -37.414  -4.441  1.00 83.20           H  
ATOM   1239  HZ3 LYS A 188       9.858 -36.260  -3.327  1.00 83.20           H  
ATOM   1240  N   ALA A 189       6.476 -31.280  -8.312  1.00 84.76           N  
ATOM   1241  CA  ALA A 189       5.522 -31.569  -9.395  1.00 84.76           C  
ATOM   1242  C   ALA A 189       5.647 -30.649 -10.611  1.00 84.76           C  
ATOM   1243  O   ALA A 189       5.406 -31.045 -11.706  1.00 84.76           O  
ATOM   1244  CB  ALA A 189       4.053 -31.665  -8.886  1.00 84.76           C  
ATOM   1245  H   ALA A 189       6.110 -30.839  -7.480  1.00 84.76           H  
ATOM   1246  HA  ALA A 189       5.740 -32.564  -9.782  1.00 84.76           H  
ATOM   1247  HB1 ALA A 189       3.303 -31.770  -9.670  1.00 84.76           H  
ATOM   1248  HB2 ALA A 189       3.917 -32.398  -8.091  1.00 84.76           H  
ATOM   1249  HB3 ALA A 189       3.823 -30.726  -8.383  1.00 84.76           H  
ATOM   1250  N   GLY A 190       6.034 -29.364 -10.278  1.00 79.92           N  
ATOM   1251  CA  GLY A 190       6.024 -28.303 -11.242  1.00 79.92           C  
ATOM   1252  C   GLY A 190       4.618 -27.757 -11.471  1.00 79.92           C  
ATOM   1253  O   GLY A 190       4.270 -27.230 -12.536  1.00 79.92           O  
ATOM   1254  H   GLY A 190       6.213 -29.142  -9.309  1.00 79.92           H  
ATOM   1255  HA3 GLY A 190       6.569 -28.626 -12.129  1.00 79.92           H  
ATOM   1256  HA2 GLY A 190       6.763 -27.565 -10.932  1.00 79.92           H  
ATOM   1257  N   THR A 191       3.690 -27.976 -10.524  1.00 76.69           N  
ATOM   1258  CA  THR A 191       2.305 -27.548 -10.645  1.00 76.69           C  
ATOM   1259  C   THR A 191       2.078 -26.150 -10.027  1.00 76.69           C  
ATOM   1260  O   THR A 191       1.057 -25.479 -10.183  1.00 76.69           O  
ATOM   1261  CB  THR A 191       1.259 -28.527 -10.073  1.00 76.69           C  
ATOM   1262  CG2 THR A 191       0.895 -29.633 -10.982  1.00 76.69           C  
ATOM   1263  OG1 THR A 191       1.831 -29.152  -8.934  1.00 76.69           O  
ATOM   1264  H   THR A 191       3.949 -28.442  -9.667  1.00 76.69           H  
ATOM   1265  HA  THR A 191       2.187 -27.413 -11.720  1.00 76.69           H  
ATOM   1266  HB  THR A 191       0.319 -27.998  -9.915  1.00 76.69           H  
ATOM   1267 HG21 THR A 191       0.119 -30.299 -10.604  1.00 76.69           H  
ATOM   1268 HG22 THR A 191       0.467 -29.251 -11.908  1.00 76.69           H  
ATOM   1269 HG23 THR A 191       1.793 -30.201 -11.225  1.00 76.69           H  
ATOM   1270  HG1 THR A 191       1.080 -29.498  -8.446  1.00 76.69           H  
ATOM   1271  N   TYR A 192       3.024 -25.649  -9.341  1.00 69.62           N  
ATOM   1272  CA  TYR A 192       3.086 -24.267  -8.923  1.00 69.62           C  
ATOM   1273  C   TYR A 192       4.348 -23.599  -9.502  1.00 69.62           C  
ATOM   1274  O   TYR A 192       5.236 -24.318 -10.034  1.00 69.62           O  
ATOM   1275  CB  TYR A 192       3.080 -24.330  -7.399  1.00 69.62           C  
ATOM   1276  CG  TYR A 192       3.627 -23.190  -6.598  1.00 69.62           C  
ATOM   1277  CD1 TYR A 192       4.691 -23.373  -5.683  1.00 69.62           C  
ATOM   1278  CD2 TYR A 192       3.037 -21.873  -6.653  1.00 69.62           C  
ATOM   1279  CE1 TYR A 192       5.230 -22.346  -4.974  1.00 69.62           C  
ATOM   1280  CE2 TYR A 192       3.567 -20.850  -5.850  1.00 69.62           C  
ATOM   1281  OH  TYR A 192       5.188 -20.071  -4.264  1.00 69.62           O  
ATOM   1282  CZ  TYR A 192       4.619 -21.076  -4.967  1.00 69.62           C  
ATOM   1283  H   TYR A 192       3.948 -26.049  -9.266  1.00 69.62           H  
ATOM   1284  HA  TYR A 192       2.233 -23.687  -9.273  1.00 69.62           H  
ATOM   1285  HB3 TYR A 192       3.717 -25.150  -7.067  1.00 69.62           H  
ATOM   1286  HB2 TYR A 192       2.084 -24.469  -6.978  1.00 69.62           H  
ATOM   1287  HD1 TYR A 192       5.097 -24.347  -5.450  1.00 69.62           H  
ATOM   1288  HD2 TYR A 192       2.134 -21.666  -7.207  1.00 69.62           H  
ATOM   1289  HE1 TYR A 192       6.045 -22.504  -4.283  1.00 69.62           H  
ATOM   1290  HE2 TYR A 192       2.998 -19.932  -5.882  1.00 69.62           H  
ATOM   1291  HH  TYR A 192       5.458 -20.498  -3.448  1.00 69.62           H  
ATOM   1292  N   LEU A 193       4.340 -22.280  -9.591  1.00 63.20           N  
ATOM   1293  CA  LEU A 193       5.485 -21.452 -10.026  1.00 63.20           C  
ATOM   1294  C   LEU A 193       6.302 -21.125  -8.771  1.00 63.20           C  
ATOM   1295  O   LEU A 193       5.707 -20.540  -7.910  1.00 63.20           O  
ATOM   1296  CB  LEU A 193       4.981 -20.120 -10.718  1.00 63.20           C  
ATOM   1297  CG  LEU A 193       6.049 -19.007 -11.143  1.00 63.20           C  
ATOM   1298  CD1 LEU A 193       7.043 -19.590 -12.196  1.00 63.20           C  
ATOM   1299  CD2 LEU A 193       5.315 -17.772 -11.565  1.00 63.20           C  
ATOM   1300  H   LEU A 193       3.484 -21.845  -9.277  1.00 63.20           H  
ATOM   1301  HA  LEU A 193       6.084 -21.965 -10.778  1.00 63.20           H  
ATOM   1302  HB3 LEU A 193       4.195 -19.670 -10.110  1.00 63.20           H  
ATOM   1303  HB2 LEU A 193       4.444 -20.412 -11.620  1.00 63.20           H  
ATOM   1304  HG  LEU A 193       6.606 -18.564 -10.317  1.00 63.20           H  
ATOM   1305 HD11 LEU A 193       7.523 -18.738 -12.679  1.00 63.20           H  
ATOM   1306 HD12 LEU A 193       7.837 -20.223 -11.801  1.00 63.20           H  
ATOM   1307 HD13 LEU A 193       6.522 -20.114 -12.997  1.00 63.20           H  
ATOM   1308 HD21 LEU A 193       5.413 -17.078 -10.730  1.00 63.20           H  
ATOM   1309 HD22 LEU A 193       5.685 -17.294 -12.472  1.00 63.20           H  
ATOM   1310 HD23 LEU A 193       4.266 -18.060 -11.638  1.00 63.20           H  
ATOM   1311  N   PRO A 194       7.625 -21.472  -8.664  1.00 64.29           N  
ATOM   1312  CA  PRO A 194       8.332 -21.257  -7.367  1.00 64.29           C  
ATOM   1313  C   PRO A 194       8.394 -19.762  -6.929  1.00 64.29           C  
ATOM   1314  O   PRO A 194       8.616 -18.867  -7.781  1.00 64.29           O  
ATOM   1315  CB  PRO A 194       9.776 -21.859  -7.675  1.00 64.29           C  
ATOM   1316  CG  PRO A 194       9.517 -22.885  -8.818  1.00 64.29           C  
ATOM   1317  CD  PRO A 194       8.386 -22.279  -9.587  1.00 64.29           C  
ATOM   1318  HA  PRO A 194       7.822 -21.861  -6.616  1.00 64.29           H  
ATOM   1319  HB3 PRO A 194      10.114 -22.492  -6.855  1.00 64.29           H  
ATOM   1320  HB2 PRO A 194      10.486 -21.142  -8.086  1.00 64.29           H  
ATOM   1321  HG3 PRO A 194       9.213 -23.854  -8.422  1.00 64.29           H  
ATOM   1322  HG2 PRO A 194      10.421 -23.133  -9.374  1.00 64.29           H  
ATOM   1323  HD2 PRO A 194       8.902 -21.610 -10.275  1.00 64.29           H  
ATOM   1324  HD3 PRO A 194       7.876 -23.093 -10.102  1.00 64.29           H  
ATOM   1325  N   GLN A 195       8.090 -19.515  -5.642  1.00 62.72           N  
ATOM   1326  CA  GLN A 195       8.199 -18.223  -4.972  1.00 62.72           C  
ATOM   1327  C   GLN A 195       7.147 -17.176  -5.587  1.00 62.72           C  
ATOM   1328  O   GLN A 195       7.355 -15.991  -5.471  1.00 62.72           O  
ATOM   1329  CB  GLN A 195       9.642 -17.699  -4.885  1.00 62.72           C  
ATOM   1330  CG  GLN A 195      10.697 -18.662  -4.349  1.00 62.72           C  
ATOM   1331  CD  GLN A 195      10.261 -19.519  -3.120  1.00 62.72           C  
ATOM   1332  NE2 GLN A 195      10.777 -20.757  -3.030  1.00 62.72           N  
ATOM   1333  OE1 GLN A 195       9.503 -19.142  -2.238  1.00 62.72           O  
ATOM   1334  H   GLN A 195       7.645 -20.327  -5.239  1.00 62.72           H  
ATOM   1335  HA  GLN A 195       7.823 -18.408  -3.966  1.00 62.72           H  
ATOM   1336  HB3 GLN A 195       9.581 -16.757  -4.341  1.00 62.72           H  
ATOM   1337  HB2 GLN A 195      10.096 -17.290  -5.788  1.00 62.72           H  
ATOM   1338  HG3 GLN A 195      11.585 -18.149  -3.980  1.00 62.72           H  
ATOM   1339  HG2 GLN A 195      11.100 -19.356  -5.086  1.00 62.72           H  
ATOM   1340 HE22 GLN A 195      10.513 -21.363  -2.266  1.00 62.72           H  
ATOM   1341 HE21 GLN A 195      11.341 -21.056  -3.812  1.00 62.72           H  
ATOM   1342  N   SER A 196       5.999 -17.652  -6.037  1.00 63.99           N  
ATOM   1343  CA  SER A 196       4.988 -16.817  -6.647  1.00 63.99           C  
ATOM   1344  C   SER A 196       4.072 -16.387  -5.590  1.00 63.99           C  
ATOM   1345  O   SER A 196       3.307 -17.264  -5.116  1.00 63.99           O  
ATOM   1346  CB  SER A 196       4.351 -17.680  -7.806  1.00 63.99           C  
ATOM   1347  OG  SER A 196       3.463 -16.935  -8.638  1.00 63.99           O  
ATOM   1348  H   SER A 196       5.775 -18.620  -5.853  1.00 63.99           H  
ATOM   1349  HA  SER A 196       5.514 -16.006  -7.152  1.00 63.99           H  
ATOM   1350  HB3 SER A 196       3.944 -18.575  -7.336  1.00 63.99           H  
ATOM   1351  HB2 SER A 196       5.051 -18.017  -8.571  1.00 63.99           H  
ATOM   1352  HG  SER A 196       3.942 -16.324  -9.204  1.00 63.99           H  
ATOM   1353  N   TYR A 197       4.101 -15.118  -5.117  1.00 73.60           N  
ATOM   1354  CA  TYR A 197       3.129 -14.607  -4.106  1.00 73.60           C  
ATOM   1355  C   TYR A 197       3.230 -15.281  -2.763  1.00 73.60           C  
ATOM   1356  O   TYR A 197       2.391 -16.081  -2.364  1.00 73.60           O  
ATOM   1357  CB  TYR A 197       1.751 -14.672  -4.702  1.00 73.60           C  
ATOM   1358  CG  TYR A 197       1.443 -14.037  -6.036  1.00 73.60           C  
ATOM   1359  CD1 TYR A 197       0.982 -12.734  -6.099  1.00 73.60           C  
ATOM   1360  CD2 TYR A 197       1.297 -14.836  -7.169  1.00 73.60           C  
ATOM   1361  CE1 TYR A 197       0.537 -12.152  -7.276  1.00 73.60           C  
ATOM   1362  CE2 TYR A 197       0.775 -14.331  -8.392  1.00 73.60           C  
ATOM   1363  OH  TYR A 197       0.117 -12.419  -9.612  1.00 73.60           O  
ATOM   1364  CZ  TYR A 197       0.495 -12.945  -8.440  1.00 73.60           C  
ATOM   1365  H   TYR A 197       4.871 -14.480  -5.257  1.00 73.60           H  
ATOM   1366  HA  TYR A 197       3.394 -13.550  -4.071  1.00 73.60           H  
ATOM   1367  HB3 TYR A 197       1.018 -14.235  -4.025  1.00 73.60           H  
ATOM   1368  HB2 TYR A 197       1.501 -15.728  -4.802  1.00 73.60           H  
ATOM   1369  HD1 TYR A 197       1.025 -12.070  -5.248  1.00 73.60           H  
ATOM   1370  HD2 TYR A 197       1.470 -15.902  -7.128  1.00 73.60           H  
ATOM   1371  HE1 TYR A 197       0.132 -11.151  -7.289  1.00 73.60           H  
ATOM   1372  HE2 TYR A 197       0.680 -14.969  -9.258  1.00 73.60           H  
ATOM   1373  HH  TYR A 197      -0.168 -12.978 -10.339  1.00 73.60           H  
ATOM   1374  N   LEU A 198       4.272 -14.881  -2.073  1.00 81.78           N  
ATOM   1375  CA  LEU A 198       4.443 -15.331  -0.690  1.00 81.78           C  
ATOM   1376  C   LEU A 198       3.857 -14.387   0.354  1.00 81.78           C  
ATOM   1377  O   LEU A 198       3.651 -14.780   1.510  1.00 81.78           O  
ATOM   1378  CB  LEU A 198       5.878 -15.548  -0.398  1.00 81.78           C  
ATOM   1379  CG  LEU A 198       6.645 -16.610  -1.200  1.00 81.78           C  
ATOM   1380  CD1 LEU A 198       5.904 -17.746  -1.822  1.00 81.78           C  
ATOM   1381  CD2 LEU A 198       7.596 -15.924  -2.144  1.00 81.78           C  
ATOM   1382  H   LEU A 198       5.114 -14.422  -2.392  1.00 81.78           H  
ATOM   1383  HA  LEU A 198       3.989 -16.297  -0.468  1.00 81.78           H  
ATOM   1384  HB3 LEU A 198       5.851 -16.051   0.569  1.00 81.78           H  
ATOM   1385  HB2 LEU A 198       6.314 -14.569  -0.200  1.00 81.78           H  
ATOM   1386  HG  LEU A 198       7.367 -16.991  -0.479  1.00 81.78           H  
ATOM   1387 HD11 LEU A 198       5.611 -17.503  -2.844  1.00 81.78           H  
ATOM   1388 HD12 LEU A 198       6.374 -18.718  -1.674  1.00 81.78           H  
ATOM   1389 HD13 LEU A 198       4.990 -17.893  -1.246  1.00 81.78           H  
ATOM   1390 HD21 LEU A 198       6.966 -15.327  -2.803  1.00 81.78           H  
ATOM   1391 HD22 LEU A 198       8.373 -15.335  -1.657  1.00 81.78           H  
ATOM   1392 HD23 LEU A 198       8.205 -16.631  -2.708  1.00 81.78           H  
ATOM   1393  N   ILE A 199       3.524 -13.156  -0.078  1.00 83.92           N  
ATOM   1394  CA  ILE A 199       2.449 -12.367   0.523  1.00 83.92           C  
ATOM   1395  C   ILE A 199       1.081 -13.088   0.647  1.00 83.92           C  
ATOM   1396  O   ILE A 199       0.642 -13.759  -0.280  1.00 83.92           O  
ATOM   1397  CB  ILE A 199       2.334 -10.972  -0.028  1.00 83.92           C  
ATOM   1398  CG1 ILE A 199       1.503 -10.080   0.924  1.00 83.92           C  
ATOM   1399  CG2 ILE A 199       1.769 -10.934  -1.473  1.00 83.92           C  
ATOM   1400  CD1 ILE A 199       1.737  -8.565   0.736  1.00 83.92           C  
ATOM   1401  H   ILE A 199       3.743 -12.942  -1.040  1.00 83.92           H  
ATOM   1402  HA  ILE A 199       2.767 -12.361   1.565  1.00 83.92           H  
ATOM   1403  HB  ILE A 199       3.382 -10.674  -0.042  1.00 83.92           H  
ATOM   1404 HG13 ILE A 199       1.648 -10.222   1.995  1.00 83.92           H  
ATOM   1405 HG12 ILE A 199       0.441 -10.326   0.907  1.00 83.92           H  
ATOM   1406 HG21 ILE A 199       0.689 -11.062  -1.553  1.00 83.92           H  
ATOM   1407 HG22 ILE A 199       2.103 -10.133  -2.132  1.00 83.92           H  
ATOM   1408 HG23 ILE A 199       2.027 -11.832  -2.035  1.00 83.92           H  
ATOM   1409 HD11 ILE A 199       1.568  -8.223  -0.285  1.00 83.92           H  
ATOM   1410 HD12 ILE A 199       1.003  -8.020   1.330  1.00 83.92           H  
ATOM   1411 HD13 ILE A 199       2.775  -8.339   0.979  1.00 83.92           H  
ATOM   1412  N   HIS A 200       0.416 -12.977   1.783  1.00 86.64           N  
ATOM   1413  CA  HIS A 200      -0.847 -13.743   2.078  1.00 86.64           C  
ATOM   1414  C   HIS A 200      -1.911 -12.948   2.936  1.00 86.64           C  
ATOM   1415  O   HIS A 200      -3.106 -13.320   2.947  1.00 86.64           O  
ATOM   1416  CB  HIS A 200      -0.617 -15.172   2.680  1.00 86.64           C  
ATOM   1417  CG  HIS A 200       0.256 -15.158   3.927  1.00 86.64           C  
ATOM   1418  CD2 HIS A 200      -0.103 -15.215   5.252  1.00 86.64           C  
ATOM   1419  ND1 HIS A 200       1.606 -15.202   3.860  1.00 86.64           N  
ATOM   1420  CE1 HIS A 200       2.062 -15.302   5.073  1.00 86.64           C  
ATOM   1421  NE2 HIS A 200       1.086 -15.266   6.006  1.00 86.64           N  
ATOM   1422  H   HIS A 200       0.673 -12.355   2.536  1.00 86.64           H  
ATOM   1423  HA  HIS A 200      -1.432 -13.797   1.160  1.00 86.64           H  
ATOM   1424  HB3 HIS A 200      -0.231 -15.762   1.848  1.00 86.64           H  
ATOM   1425  HB2 HIS A 200      -1.506 -15.738   2.961  1.00 86.64           H  
ATOM   1426  HD2 HIS A 200      -1.106 -15.389   5.613  1.00 86.64           H  
ATOM   1427  HD1 HIS A 200       2.154 -15.219   3.012  1.00 86.64           H  
ATOM   1428  HE1 HIS A 200       3.101 -15.464   5.317  1.00 86.64           H  
ATOM   1429  N   GLU A 201      -1.468 -11.835   3.558  1.00 88.26           N  
ATOM   1430  CA  GLU A 201      -2.349 -10.813   4.162  1.00 88.26           C  
ATOM   1431  C   GLU A 201      -2.865  -9.794   3.172  1.00 88.26           C  
ATOM   1432  O   GLU A 201      -2.163  -9.550   2.173  1.00 88.26           O  
ATOM   1433  CB  GLU A 201      -1.502 -10.201   5.285  1.00 88.26           C  
ATOM   1434  CG  GLU A 201      -1.155 -11.197   6.393  1.00 88.26           C  
ATOM   1435  CD  GLU A 201       0.027 -11.040   7.352  1.00 88.26           C  
ATOM   1436  OE1 GLU A 201      -0.153 -11.115   8.623  1.00 88.26           O  
ATOM   1437  OE2 GLU A 201       1.118 -10.714   6.856  1.00 88.26           O1-
ATOM   1438  H   GLU A 201      -0.475 -11.659   3.620  1.00 88.26           H  
ATOM   1439  HA  GLU A 201      -3.231 -11.362   4.491  1.00 88.26           H  
ATOM   1440  HB3 GLU A 201      -1.825  -9.301   5.808  1.00 88.26           H  
ATOM   1441  HB2 GLU A 201      -0.555  -9.953   4.806  1.00 88.26           H  
ATOM   1442  HG3 GLU A 201      -1.125 -12.239   6.076  1.00 88.26           H  
ATOM   1443  HG2 GLU A 201      -2.074 -11.181   6.979  1.00 88.26           H  
ATOM   1444  N   HIS A 202      -4.046  -9.185   3.414  1.00 90.87           N  
ATOM   1445  CA  HIS A 202      -4.896  -8.246   2.591  1.00 90.87           C  
ATOM   1446  C   HIS A 202      -5.496  -8.992   1.428  1.00 90.87           C  
ATOM   1447  O   HIS A 202      -6.588  -9.557   1.575  1.00 90.87           O  
ATOM   1448  CB  HIS A 202      -4.020  -7.040   2.321  1.00 90.87           C  
ATOM   1449  CG  HIS A 202      -3.607  -6.137   3.422  1.00 90.87           C  
ATOM   1450  CD2 HIS A 202      -2.344  -5.902   3.995  1.00 90.87           C  
ATOM   1451  ND1 HIS A 202      -4.527  -5.419   4.141  1.00 90.87           N  
ATOM   1452  CE1 HIS A 202      -3.769  -4.791   5.089  1.00 90.87           C  
ATOM   1453  NE2 HIS A 202      -2.490  -5.070   5.026  1.00 90.87           N  
ATOM   1454  H   HIS A 202      -4.473  -9.417   4.299  1.00 90.87           H  
ATOM   1455  HA  HIS A 202      -5.824  -7.959   3.086  1.00 90.87           H  
ATOM   1456  HB3 HIS A 202      -4.615  -6.477   1.601  1.00 90.87           H  
ATOM   1457  HB2 HIS A 202      -3.092  -7.298   1.811  1.00 90.87           H  
ATOM   1458  HD2 HIS A 202      -1.362  -6.211   3.670  1.00 90.87           H  
ATOM   1459  HE1 HIS A 202      -4.235  -4.055   5.727  1.00 90.87           H  
ATOM   1460  HE2 HIS A 202      -1.844  -4.570   5.620  1.00 90.87           H  
ATOM   1461  N   MET A 203      -4.803  -9.218   0.316  1.00 92.15           N  
ATOM   1462  CA  MET A 203      -5.145 -10.014  -0.884  1.00 92.15           C  
ATOM   1463  C   MET A 203      -6.235  -9.449  -1.764  1.00 92.15           C  
ATOM   1464  O   MET A 203      -6.041  -9.371  -2.939  1.00 92.15           O  
ATOM   1465  CB  MET A 203      -5.235 -11.508  -0.612  1.00 92.15           C  
ATOM   1466  CG  MET A 203      -3.986 -11.982   0.097  1.00 92.15           C  
ATOM   1467  SD  MET A 203      -2.328 -11.503  -0.466  1.00 92.15           S  
ATOM   1468  CE  MET A 203      -2.246 -12.639  -1.921  1.00 92.15           C  
ATOM   1469  H   MET A 203      -3.960  -8.691   0.141  1.00 92.15           H  
ATOM   1470  HA  MET A 203      -4.244  -9.868  -1.480  1.00 92.15           H  
ATOM   1471  HB3 MET A 203      -5.461 -12.060  -1.525  1.00 92.15           H  
ATOM   1472  HB2 MET A 203      -6.168 -11.735  -0.095  1.00 92.15           H  
ATOM   1473  HG3 MET A 203      -4.052 -13.070   0.136  1.00 92.15           H  
ATOM   1474  HG2 MET A 203      -3.950 -11.606   1.120  1.00 92.15           H  
ATOM   1475  HE1 MET A 203      -2.288 -13.705  -1.699  1.00 92.15           H  
ATOM   1476  HE2 MET A 203      -3.062 -12.456  -2.620  1.00 92.15           H  
ATOM   1477  HE3 MET A 203      -1.350 -12.536  -2.533  1.00 92.15           H  
ATOM   1478  N   VAL A 204      -7.335  -9.070  -1.121  1.00 92.82           N  
ATOM   1479  CA  VAL A 204      -8.568  -8.516  -1.739  1.00 92.82           C  
ATOM   1480  C   VAL A 204      -8.709  -7.057  -1.164  1.00 92.82           C  
ATOM   1481  O   VAL A 204      -8.083  -6.702  -0.148  1.00 92.82           O  
ATOM   1482  CB  VAL A 204      -9.787  -9.349  -1.362  1.00 92.82           C  
ATOM   1483  CG1 VAL A 204      -9.677 -10.663  -2.117  1.00 92.82           C  
ATOM   1484  CG2 VAL A 204      -9.856  -9.666   0.168  1.00 92.82           C  
ATOM   1485  H   VAL A 204      -7.352  -8.992  -0.114  1.00 92.82           H  
ATOM   1486  HA  VAL A 204      -8.519  -8.577  -2.826  1.00 92.82           H  
ATOM   1487  HB  VAL A 204     -10.716  -8.875  -1.680  1.00 92.82           H  
ATOM   1488 HG11 VAL A 204     -10.640 -11.173  -2.096  1.00 92.82           H  
ATOM   1489 HG12 VAL A 204      -9.383 -10.583  -3.163  1.00 92.82           H  
ATOM   1490 HG13 VAL A 204      -8.884 -11.320  -1.759  1.00 92.82           H  
ATOM   1491 HG21 VAL A 204      -8.938 -10.087   0.578  1.00 92.82           H  
ATOM   1492 HG22 VAL A 204      -9.923  -8.744   0.745  1.00 92.82           H  
ATOM   1493 HG23 VAL A 204     -10.688 -10.305   0.463  1.00 92.82           H  
ATOM   1494  N   ILE A 205      -9.586  -6.232  -1.792  1.00 94.26           N  
ATOM   1495  CA  ILE A 205      -9.961  -4.945  -1.192  1.00 94.26           C  
ATOM   1496  C   ILE A 205     -10.942  -5.207  -0.009  1.00 94.26           C  
ATOM   1497  O   ILE A 205     -11.897  -6.012  -0.203  1.00 94.26           O  
ATOM   1498  CB  ILE A 205     -10.806  -4.084  -2.146  1.00 94.26           C  
ATOM   1499  CG1 ILE A 205     -10.035  -3.897  -3.455  1.00 94.26           C  
ATOM   1500  CG2 ILE A 205     -11.392  -2.755  -1.605  1.00 94.26           C  
ATOM   1501  CD1 ILE A 205      -8.763  -3.045  -3.321  1.00 94.26           C  
ATOM   1502  H   ILE A 205     -10.076  -6.519  -2.627  1.00 94.26           H  
ATOM   1503  HA  ILE A 205      -9.072  -4.435  -0.819  1.00 94.26           H  
ATOM   1504  HB  ILE A 205     -11.668  -4.710  -2.378  1.00 94.26           H  
ATOM   1505 HG13 ILE A 205     -10.717  -3.495  -4.205  1.00 94.26           H  
ATOM   1506 HG12 ILE A 205      -9.839  -4.841  -3.962  1.00 94.26           H  
ATOM   1507 HG21 ILE A 205     -10.522  -2.232  -1.207  1.00 94.26           H  
ATOM   1508 HG22 ILE A 205     -11.713  -2.263  -2.523  1.00 94.26           H  
ATOM   1509 HG23 ILE A 205     -12.204  -2.866  -0.887  1.00 94.26           H  
ATOM   1510 HD11 ILE A 205      -8.348  -3.076  -2.313  1.00 94.26           H  
ATOM   1511 HD12 ILE A 205      -8.051  -3.452  -4.039  1.00 94.26           H  
ATOM   1512 HD13 ILE A 205      -8.931  -1.996  -3.562  1.00 94.26           H  
ATOM   1513  N   THR A 206     -10.588  -4.639   1.123  1.00 92.53           N  
ATOM   1514  CA  THR A 206     -11.282  -4.796   2.429  1.00 92.53           C  
ATOM   1515  C   THR A 206     -11.544  -3.458   3.047  1.00 92.53           C  
ATOM   1516  O   THR A 206     -11.484  -2.456   2.303  1.00 92.53           O  
ATOM   1517  CB  THR A 206     -10.464  -5.832   3.290  1.00 92.53           C  
ATOM   1518  CG2 THR A 206     -10.046  -7.113   2.731  1.00 92.53           C  
ATOM   1519  OG1 THR A 206      -9.281  -5.205   3.737  1.00 92.53           O  
ATOM   1520  H   THR A 206      -9.925  -3.879   1.060  1.00 92.53           H  
ATOM   1521  HA  THR A 206     -12.233  -5.322   2.351  1.00 92.53           H  
ATOM   1522  HB  THR A 206     -11.072  -6.104   4.153  1.00 92.53           H  
ATOM   1523 HG21 THR A 206      -9.600  -7.752   3.493  1.00 92.53           H  
ATOM   1524 HG22 THR A 206     -10.975  -7.479   2.295  1.00 92.53           H  
ATOM   1525 HG23 THR A 206      -9.379  -6.969   1.882  1.00 92.53           H  
ATOM   1526  HG1 THR A 206      -8.853  -4.801   2.979  1.00 92.53           H  
ATOM   1527  N   ASP A 207     -11.811  -3.459   4.361  1.00 94.07           N  
ATOM   1528  CA  ASP A 207     -12.565  -2.333   5.071  1.00 94.07           C  
ATOM   1529  C   ASP A 207     -12.052  -0.959   4.865  1.00 94.07           C  
ATOM   1530  O   ASP A 207     -10.864  -0.782   4.771  1.00 94.07           O  
ATOM   1531  CB  ASP A 207     -12.558  -2.536   6.615  1.00 94.07           C  
ATOM   1532  CG  ASP A 207     -13.069  -3.863   7.272  1.00 94.07           C  
ATOM   1533  OD1 ASP A 207     -13.431  -4.889   6.601  1.00 94.07           O  
ATOM   1534  OD2 ASP A 207     -13.101  -3.886   8.524  1.00 94.07           O1-
ATOM   1535  H   ASP A 207     -11.803  -4.295   4.927  1.00 94.07           H  
ATOM   1536  HA  ASP A 207     -13.626  -2.483   4.873  1.00 94.07           H  
ATOM   1537  HB3 ASP A 207     -12.944  -1.656   7.130  1.00 94.07           H  
ATOM   1538  HB2 ASP A 207     -11.537  -2.489   6.994  1.00 94.07           H  
ATOM   1539  N   ARG A 208     -12.960   0.000   4.963  1.00 96.11           N  
ATOM   1540  CA  ARG A 208     -12.651   1.411   5.030  1.00 96.11           C  
ATOM   1541  C   ARG A 208     -12.024   1.812   6.436  1.00 96.11           C  
ATOM   1542  O   ARG A 208     -12.639   1.462   7.473  1.00 96.11           O  
ATOM   1543  CB  ARG A 208     -13.747   2.406   4.606  1.00 96.11           C  
ATOM   1544  CG  ARG A 208     -13.951   2.512   3.089  1.00 96.11           C  
ATOM   1545  CD  ARG A 208     -15.127   3.369   2.750  1.00 96.11           C  
ATOM   1546  NE  ARG A 208     -14.921   4.758   2.985  1.00 96.11           N  
ATOM   1547  NH1 ARG A 208     -16.845   5.591   1.846  1.00 96.11           N  
ATOM   1548  NH2 ARG A 208     -15.391   7.062   2.810  1.00 96.11           N1+
ATOM   1549  CZ  ARG A 208     -15.691   5.766   2.543  1.00 96.11           C  
ATOM   1550  H   ARG A 208     -13.921  -0.309   4.984  1.00 96.11           H  
ATOM   1551  HA  ARG A 208     -11.809   1.504   4.343  1.00 96.11           H  
ATOM   1552  HB3 ARG A 208     -13.656   3.433   4.960  1.00 96.11           H  
ATOM   1553  HB2 ARG A 208     -14.674   2.050   5.056  1.00 96.11           H  
ATOM   1554  HG3 ARG A 208     -14.122   1.651   2.443  1.00 96.11           H  
ATOM   1555  HG2 ARG A 208     -13.034   2.995   2.752  1.00 96.11           H  
ATOM   1556  HD3 ARG A 208     -15.849   3.115   3.526  1.00 96.11           H  
ATOM   1557  HD2 ARG A 208     -15.608   3.243   1.780  1.00 96.11           H  
ATOM   1558  HE  ARG A 208     -14.147   4.973   3.597  1.00 96.11           H  
ATOM   1559 HH12 ARG A 208     -17.537   6.318   1.738  1.00 96.11           H  
ATOM   1560 HH11 ARG A 208     -17.167   4.640   1.734  1.00 96.11           H  
ATOM   1561 HH22 ARG A 208     -15.716   7.843   2.258  1.00 96.11           H  
ATOM   1562 HH21 ARG A 208     -14.680   7.212   3.511  1.00 96.11           H  
ATOM   1563  N   ILE A 209     -10.958   2.710   6.508  1.00 95.96           N  
ATOM   1564  CA  ILE A 209     -10.391   3.304   7.767  1.00 95.96           C  
ATOM   1565  C   ILE A 209     -11.099   4.677   7.967  1.00 95.96           C  
ATOM   1566  O   ILE A 209     -11.262   5.344   6.963  1.00 95.96           O  
ATOM   1567  CB  ILE A 209      -8.881   3.455   7.586  1.00 95.96           C  
ATOM   1568  CG1 ILE A 209      -8.248   2.055   7.668  1.00 95.96           C  
ATOM   1569  CG2 ILE A 209      -8.162   4.396   8.585  1.00 95.96           C  
ATOM   1570  CD1 ILE A 209      -6.850   2.037   7.008  1.00 95.96           C  
ATOM   1571  H   ILE A 209     -10.382   3.091   5.772  1.00 95.96           H  
ATOM   1572  HA  ILE A 209     -10.504   2.601   8.593  1.00 95.96           H  
ATOM   1573  HB  ILE A 209      -8.708   3.802   6.568  1.00 95.96           H  
ATOM   1574 HG13 ILE A 209      -8.850   1.376   7.063  1.00 95.96           H  
ATOM   1575 HG12 ILE A 209      -8.163   1.576   8.643  1.00 95.96           H  
ATOM   1576 HG21 ILE A 209      -8.576   5.403   8.629  1.00 95.96           H  
ATOM   1577 HG22 ILE A 209      -8.060   3.976   9.586  1.00 95.96           H  
ATOM   1578 HG23 ILE A 209      -7.162   4.599   8.203  1.00 95.96           H  
ATOM   1579 HD11 ILE A 209      -6.729   1.050   6.560  1.00 95.96           H  
ATOM   1580 HD12 ILE A 209      -6.617   2.789   6.255  1.00 95.96           H  
ATOM   1581 HD13 ILE A 209      -6.189   2.272   7.843  1.00 95.96           H  
ATOM   1582  N   GLU A 210     -11.436   5.084   9.201  1.00 93.25           N  
ATOM   1583  CA  GLU A 210     -12.281   6.252   9.538  1.00 93.25           C  
ATOM   1584  C   GLU A 210     -11.499   7.154  10.449  1.00 93.25           C  
ATOM   1585  O   GLU A 210     -11.628   8.366  10.442  1.00 93.25           O  
ATOM   1586  CB  GLU A 210     -13.586   5.651  10.025  1.00 93.25           C  
ATOM   1587  CG  GLU A 210     -14.633   6.652  10.510  1.00 93.25           C  
ATOM   1588  CD  GLU A 210     -16.105   6.162  10.687  1.00 93.25           C  
ATOM   1589  OE1 GLU A 210     -16.962   6.982  10.955  1.00 93.25           O  
ATOM   1590  OE2 GLU A 210     -16.374   4.960  10.698  1.00 93.25           O1-
ATOM   1591  H   GLU A 210     -11.233   4.460   9.968  1.00 93.25           H  
ATOM   1592  HA  GLU A 210     -12.425   6.888   8.665  1.00 93.25           H  
ATOM   1593  HB3 GLU A 210     -13.375   4.800  10.674  1.00 93.25           H  
ATOM   1594  HB2 GLU A 210     -13.880   5.111   9.125  1.00 93.25           H  
ATOM   1595  HG3 GLU A 210     -14.754   7.385   9.714  1.00 93.25           H  
ATOM   1596  HG2 GLU A 210     -14.329   7.190  11.408  1.00 93.25           H  
ATOM   1597  N   ASN A 211     -10.511   6.670  11.266  1.00 92.64           N  
ATOM   1598  CA  ASN A 211      -9.924   7.408  12.399  1.00 92.64           C  
ATOM   1599  C   ASN A 211      -8.633   8.092  11.977  1.00 92.64           C  
ATOM   1600  O   ASN A 211      -7.933   7.460  11.173  1.00 92.64           O  
ATOM   1601  CB  ASN A 211      -9.686   6.349  13.502  1.00 92.64           C  
ATOM   1602  CG  ASN A 211     -10.975   5.698  14.110  1.00 92.64           C  
ATOM   1603  ND2 ASN A 211     -11.890   6.490  14.557  1.00 92.64           N  
ATOM   1604  OD1 ASN A 211     -11.109   4.482  14.103  1.00 92.64           O  
ATOM   1605  H   ASN A 211     -10.188   5.724  11.124  1.00 92.64           H  
ATOM   1606  HA  ASN A 211     -10.643   8.190  12.646  1.00 92.64           H  
ATOM   1607  HB3 ASN A 211      -9.111   6.781  14.320  1.00 92.64           H  
ATOM   1608  HB2 ASN A 211      -9.020   5.568  13.132  1.00 92.64           H  
ATOM   1609 HD22 ASN A 211     -12.735   6.180  15.015  1.00 92.64           H  
ATOM   1610 HD21 ASN A 211     -11.797   7.493  14.627  1.00 92.64           H  
ATOM   1611  N   ILE A 212      -8.256   9.138  12.652  1.00 94.54           N  
ATOM   1612  CA  ILE A 212      -6.915   9.820  12.412  1.00 94.54           C  
ATOM   1613  C   ILE A 212      -5.758   8.902  12.738  1.00 94.54           C  
ATOM   1614  O   ILE A 212      -4.666   8.883  12.099  1.00 94.54           O  
ATOM   1615  CB  ILE A 212      -6.737  11.184  13.121  1.00 94.54           C  
ATOM   1616  CG1 ILE A 212      -5.479  11.875  12.592  1.00 94.54           C  
ATOM   1617  CG2 ILE A 212      -6.804  11.189  14.682  1.00 94.54           C  
ATOM   1618  CD1 ILE A 212      -5.485  13.365  12.828  1.00 94.54           C  
ATOM   1619  H   ILE A 212      -8.928   9.684  13.171  1.00 94.54           H  
ATOM   1620  HA  ILE A 212      -6.796   9.989  11.342  1.00 94.54           H  
ATOM   1621  HB  ILE A 212      -7.553  11.844  12.827  1.00 94.54           H  
ATOM   1622 HG13 ILE A 212      -5.497  11.648  11.526  1.00 94.54           H  
ATOM   1623 HG12 ILE A 212      -4.545  11.516  13.024  1.00 94.54           H  
ATOM   1624 HG21 ILE A 212      -7.370  10.332  15.049  1.00 94.54           H  
ATOM   1625 HG22 ILE A 212      -5.791  11.113  15.077  1.00 94.54           H  
ATOM   1626 HG23 ILE A 212      -7.102  12.163  15.070  1.00 94.54           H  
ATOM   1627 HD11 ILE A 212      -5.911  13.683  13.780  1.00 94.54           H  
ATOM   1628 HD12 ILE A 212      -4.433  13.649  12.784  1.00 94.54           H  
ATOM   1629 HD13 ILE A 212      -6.070  13.864  12.056  1.00 94.54           H  
ATOM   1630  N   ASP A 213      -6.026   8.123  13.779  1.00 91.70           N  
ATOM   1631  CA  ASP A 213      -5.315   7.180  14.539  1.00 91.70           C  
ATOM   1632  C   ASP A 213      -4.419   6.233  13.685  1.00 91.70           C  
ATOM   1633  O   ASP A 213      -3.271   5.943  14.059  1.00 91.70           O  
ATOM   1634  CB  ASP A 213      -6.217   6.199  15.287  1.00 91.70           C  
ATOM   1635  CG  ASP A 213      -6.977   6.872  16.413  1.00 91.70           C  
ATOM   1636  OD1 ASP A 213      -6.436   7.741  17.123  1.00 91.70           O  
ATOM   1637  OD2 ASP A 213      -8.191   6.503  16.565  1.00 91.70           O1-
ATOM   1638  H   ASP A 213      -6.881   8.381  14.250  1.00 91.70           H  
ATOM   1639  HA  ASP A 213      -4.569   7.630  15.193  1.00 91.70           H  
ATOM   1640  HB3 ASP A 213      -5.689   5.395  15.800  1.00 91.70           H  
ATOM   1641  HB2 ASP A 213      -6.918   5.661  14.649  1.00 91.70           H  
ATOM   1642  N   HIS A 214      -4.904   5.813  12.545  1.00 91.97           N  
ATOM   1643  CA  HIS A 214      -4.184   4.944  11.577  1.00 91.97           C  
ATOM   1644  C   HIS A 214      -3.416   5.629  10.508  1.00 91.97           C  
ATOM   1645  O   HIS A 214      -2.549   4.959   9.944  1.00 91.97           O  
ATOM   1646  CB  HIS A 214      -5.227   3.973  10.944  1.00 91.97           C  
ATOM   1647  CG  HIS A 214      -6.002   3.231  12.013  1.00 91.97           C  
ATOM   1648  CD2 HIS A 214      -5.627   2.164  12.755  1.00 91.97           C  
ATOM   1649  ND1 HIS A 214      -7.201   3.737  12.509  1.00 91.97           N  
ATOM   1650  CE1 HIS A 214      -7.521   2.936  13.515  1.00 91.97           C  
ATOM   1651  NE2 HIS A 214      -6.581   1.999  13.699  1.00 91.97           N  
ATOM   1652  H   HIS A 214      -5.804   6.236  12.373  1.00 91.97           H  
ATOM   1653  HA  HIS A 214      -3.505   4.311  12.148  1.00 91.97           H  
ATOM   1654  HB3 HIS A 214      -4.803   3.258  10.240  1.00 91.97           H  
ATOM   1655  HB2 HIS A 214      -5.907   4.424  10.221  1.00 91.97           H  
ATOM   1656  HD2 HIS A 214      -4.719   1.581  12.796  1.00 91.97           H  
ATOM   1657  HE1 HIS A 214      -8.323   3.236  14.173  1.00 91.97           H  
ATOM   1658  HE2 HIS A 214      -6.654   1.265  14.390  1.00 91.97           H  
ATOM   1659  N   LEU A 215      -3.871   6.867  10.101  1.00 95.06           N  
ATOM   1660  CA  LEU A 215      -3.388   7.630   9.037  1.00 95.06           C  
ATOM   1661  C   LEU A 215      -2.251   8.603   9.503  1.00 95.06           C  
ATOM   1662  O   LEU A 215      -1.187   8.546   8.923  1.00 95.06           O  
ATOM   1663  CB  LEU A 215      -4.538   8.309   8.240  1.00 95.06           C  
ATOM   1664  CG  LEU A 215      -5.723   7.446   7.750  1.00 95.06           C  
ATOM   1665  CD1 LEU A 215      -7.005   8.236   7.466  1.00 95.06           C  
ATOM   1666  CD2 LEU A 215      -5.285   6.544   6.574  1.00 95.06           C  
ATOM   1667  H   LEU A 215      -4.659   7.202  10.638  1.00 95.06           H  
ATOM   1668  HA  LEU A 215      -2.873   6.911   8.400  1.00 95.06           H  
ATOM   1669  HB3 LEU A 215      -4.174   9.070   7.550  1.00 95.06           H  
ATOM   1670  HB2 LEU A 215      -5.056   8.958   8.945  1.00 95.06           H  
ATOM   1671  HG  LEU A 215      -5.942   6.882   8.657  1.00 95.06           H  
ATOM   1672 HD11 LEU A 215      -6.853   9.313   7.530  1.00 95.06           H  
ATOM   1673 HD12 LEU A 215      -7.400   8.128   6.456  1.00 95.06           H  
ATOM   1674 HD13 LEU A 215      -7.770   8.083   8.227  1.00 95.06           H  
ATOM   1675 HD21 LEU A 215      -5.483   6.984   5.596  1.00 95.06           H  
ATOM   1676 HD22 LEU A 215      -4.201   6.427   6.567  1.00 95.06           H  
ATOM   1677 HD23 LEU A 215      -5.587   5.503   6.686  1.00 95.06           H  
ATOM   1678  N   GLY A 216      -2.412   9.318  10.629  1.00 95.04           N  
ATOM   1679  CA  GLY A 216      -1.522  10.445  11.046  1.00 95.04           C  
ATOM   1680  C   GLY A 216      -2.131  11.711  10.344  1.00 95.04           C  
ATOM   1681  O   GLY A 216      -2.805  11.607   9.351  1.00 95.04           O  
ATOM   1682  H   GLY A 216      -3.336   9.175  11.010  1.00 95.04           H  
ATOM   1683  HA3 GLY A 216      -0.481  10.405  10.725  1.00 95.04           H  
ATOM   1684  HA2 GLY A 216      -1.490  10.624  12.121  1.00 95.04           H  
ATOM   1685  N   PHE A 217      -1.792  12.891  10.884  1.00 95.84           N  
ATOM   1686  CA  PHE A 217      -2.214  14.175  10.451  1.00 95.84           C  
ATOM   1687  C   PHE A 217      -2.103  14.444   8.969  1.00 95.84           C  
ATOM   1688  O   PHE A 217      -3.038  14.930   8.415  1.00 95.84           O  
ATOM   1689  CB  PHE A 217      -1.460  15.224  11.309  1.00 95.84           C  
ATOM   1690  CG  PHE A 217      -2.037  15.469  12.666  1.00 95.84           C  
ATOM   1691  CD1 PHE A 217      -1.734  14.580  13.726  1.00 95.84           C  
ATOM   1692  CD2 PHE A 217      -3.049  16.449  12.823  1.00 95.84           C  
ATOM   1693  CE1 PHE A 217      -2.407  14.692  14.993  1.00 95.84           C  
ATOM   1694  CE2 PHE A 217      -3.765  16.494  13.989  1.00 95.84           C  
ATOM   1695  CZ  PHE A 217      -3.409  15.638  15.048  1.00 95.84           C  
ATOM   1696  H   PHE A 217      -1.173  12.789  11.675  1.00 95.84           H  
ATOM   1697  HA  PHE A 217      -3.284  14.112  10.648  1.00 95.84           H  
ATOM   1698  HB3 PHE A 217      -1.347  16.211  10.861  1.00 95.84           H  
ATOM   1699  HB2 PHE A 217      -0.441  14.894  11.508  1.00 95.84           H  
ATOM   1700  HD1 PHE A 217      -0.985  13.822  13.554  1.00 95.84           H  
ATOM   1701  HD2 PHE A 217      -3.306  17.145  12.038  1.00 95.84           H  
ATOM   1702  HE1 PHE A 217      -2.184  14.066  15.845  1.00 95.84           H  
ATOM   1703  HE2 PHE A 217      -4.606  17.164  14.090  1.00 95.84           H  
ATOM   1704  HZ  PHE A 217      -3.920  15.723  15.996  1.00 95.84           H  
ATOM   1705  N   PHE A 218      -0.934  14.143   8.393  1.00 96.34           N  
ATOM   1706  CA  PHE A 218      -0.666  14.313   6.933  1.00 96.34           C  
ATOM   1707  C   PHE A 218      -1.609  13.521   6.050  1.00 96.34           C  
ATOM   1708  O   PHE A 218      -2.306  14.126   5.222  1.00 96.34           O  
ATOM   1709  CB  PHE A 218       0.831  14.065   6.758  1.00 96.34           C  
ATOM   1710  CG  PHE A 218       1.493  14.535   5.481  1.00 96.34           C  
ATOM   1711  CD1 PHE A 218       2.676  15.232   5.604  1.00 96.34           C  
ATOM   1712  CD2 PHE A 218       1.156  13.941   4.211  1.00 96.34           C  
ATOM   1713  CE1 PHE A 218       3.441  15.527   4.453  1.00 96.34           C  
ATOM   1714  CE2 PHE A 218       1.897  14.262   3.074  1.00 96.34           C  
ATOM   1715  CZ  PHE A 218       3.042  15.031   3.218  1.00 96.34           C  
ATOM   1716  H   PHE A 218      -0.313  13.717   9.066  1.00 96.34           H  
ATOM   1717  HA  PHE A 218      -0.900  15.349   6.685  1.00 96.34           H  
ATOM   1718  HB3 PHE A 218       0.829  12.984   6.902  1.00 96.34           H  
ATOM   1719  HB2 PHE A 218       1.423  14.533   7.544  1.00 96.34           H  
ATOM   1720  HD1 PHE A 218       2.938  15.707   6.537  1.00 96.34           H  
ATOM   1721  HD2 PHE A 218       0.409  13.162   4.167  1.00 96.34           H  
ATOM   1722  HE1 PHE A 218       4.331  16.116   4.617  1.00 96.34           H  
ATOM   1723  HE2 PHE A 218       1.562  13.953   2.095  1.00 96.34           H  
ATOM   1724  HZ  PHE A 218       3.609  15.313   2.344  1.00 96.34           H  
ATOM   1725  N   ILE A 219      -1.814  12.209   6.320  1.00 97.04           N  
ATOM   1726  CA  ILE A 219      -2.588  11.324   5.429  1.00 97.04           C  
ATOM   1727  C   ILE A 219      -4.123  11.587   5.657  1.00 97.04           C  
ATOM   1728  O   ILE A 219      -4.842  11.304   4.782  1.00 97.04           O  
ATOM   1729  CB  ILE A 219      -2.176   9.791   5.500  1.00 97.04           C  
ATOM   1730  CG1 ILE A 219      -0.836   9.631   4.920  1.00 97.04           C  
ATOM   1731  CG2 ILE A 219      -3.260   8.778   4.940  1.00 97.04           C  
ATOM   1732  CD1 ILE A 219      -0.126   8.293   5.120  1.00 97.04           C  
ATOM   1733  H   ILE A 219      -1.247  11.748   7.017  1.00 97.04           H  
ATOM   1734  HA  ILE A 219      -2.394  11.757   4.447  1.00 97.04           H  
ATOM   1735  HB  ILE A 219      -2.094   9.532   6.555  1.00 97.04           H  
ATOM   1736 HG13 ILE A 219      -0.073  10.334   5.252  1.00 97.04           H  
ATOM   1737 HG12 ILE A 219      -0.990   9.699   3.843  1.00 97.04           H  
ATOM   1738 HG21 ILE A 219      -4.172   8.861   5.531  1.00 97.04           H  
ATOM   1739 HG22 ILE A 219      -3.387   8.825   3.858  1.00 97.04           H  
ATOM   1740 HG23 ILE A 219      -2.915   7.759   5.111  1.00 97.04           H  
ATOM   1741 HD11 ILE A 219       0.959   8.326   5.021  1.00 97.04           H  
ATOM   1742 HD12 ILE A 219      -0.247   7.899   6.129  1.00 97.04           H  
ATOM   1743 HD13 ILE A 219      -0.657   7.664   4.406  1.00 97.04           H  
ATOM   1744  N   TYR A 220      -4.451  12.190   6.816  1.00 96.79           N  
ATOM   1745  CA  TYR A 220      -5.776  12.440   7.243  1.00 96.79           C  
ATOM   1746  C   TYR A 220      -6.346  13.648   6.597  1.00 96.79           C  
ATOM   1747  O   TYR A 220      -7.567  13.694   6.414  1.00 96.79           O  
ATOM   1748  CB  TYR A 220      -5.721  12.455   8.782  1.00 96.79           C  
ATOM   1749  CG  TYR A 220      -7.031  12.652   9.448  1.00 96.79           C  
ATOM   1750  CD1 TYR A 220      -7.416  13.942   9.833  1.00 96.79           C  
ATOM   1751  CD2 TYR A 220      -7.864  11.500   9.689  1.00 96.79           C  
ATOM   1752  CE1 TYR A 220      -8.623  14.131  10.509  1.00 96.79           C  
ATOM   1753  CE2 TYR A 220      -9.100  11.801  10.290  1.00 96.79           C  
ATOM   1754  OH  TYR A 220     -10.728  13.334  11.361  1.00 96.79           O  
ATOM   1755  CZ  TYR A 220      -9.525  13.077  10.673  1.00 96.79           C  
ATOM   1756  H   TYR A 220      -3.682  12.395   7.439  1.00 96.79           H  
ATOM   1757  HA  TYR A 220      -6.244  11.483   7.008  1.00 96.79           H  
ATOM   1758  HB3 TYR A 220      -5.148  13.330   9.089  1.00 96.79           H  
ATOM   1759  HB2 TYR A 220      -5.170  11.551   9.044  1.00 96.79           H  
ATOM   1760  HD1 TYR A 220      -6.764  14.772   9.603  1.00 96.79           H  
ATOM   1761  HD2 TYR A 220      -7.539  10.499   9.443  1.00 96.79           H  
ATOM   1762  HE1 TYR A 220      -8.959  15.141  10.692  1.00 96.79           H  
ATOM   1763  HE2 TYR A 220      -9.808  11.006  10.475  1.00 96.79           H  
ATOM   1764  HH  TYR A 220     -11.153  12.575  11.768  1.00 96.79           H  
ATOM   1765  N   ARG A 221      -5.515  14.609   6.286  1.00 96.23           N  
ATOM   1766  CA  ARG A 221      -5.906  15.660   5.357  1.00 96.23           C  
ATOM   1767  C   ARG A 221      -5.874  15.207   3.819  1.00 96.23           C  
ATOM   1768  O   ARG A 221      -6.776  15.635   3.064  1.00 96.23           O  
ATOM   1769  CB  ARG A 221      -4.964  16.889   5.475  1.00 96.23           C  
ATOM   1770  CG  ARG A 221      -5.040  17.638   6.852  1.00 96.23           C  
ATOM   1771  CD  ARG A 221      -3.838  18.491   7.220  1.00 96.23           C  
ATOM   1772  NE  ARG A 221      -3.606  19.537   6.085  1.00 96.23           N  
ATOM   1773  NH1 ARG A 221      -1.558  18.814   5.371  1.00 96.23           N  
ATOM   1774  NH2 ARG A 221      -2.631  20.411   4.190  1.00 96.23           N1+
ATOM   1775  CZ  ARG A 221      -2.584  19.591   5.212  1.00 96.23           C  
ATOM   1776  H   ARG A 221      -4.583  14.624   6.675  1.00 96.23           H  
ATOM   1777  HA  ARG A 221      -6.964  15.874   5.511  1.00 96.23           H  
ATOM   1778  HB3 ARG A 221      -5.113  17.562   4.631  1.00 96.23           H  
ATOM   1779  HB2 ARG A 221      -3.924  16.589   5.346  1.00 96.23           H  
ATOM   1780  HG3 ARG A 221      -5.075  16.879   7.633  1.00 96.23           H  
ATOM   1781  HG2 ARG A 221      -5.999  18.139   6.988  1.00 96.23           H  
ATOM   1782  HD3 ARG A 221      -3.004  17.874   7.554  1.00 96.23           H  
ATOM   1783  HD2 ARG A 221      -4.127  19.096   8.080  1.00 96.23           H  
ATOM   1784  HE  ARG A 221      -4.448  20.021   5.810  1.00 96.23           H  
ATOM   1785 HH12 ARG A 221      -0.776  18.811   4.732  1.00 96.23           H  
ATOM   1786 HH11 ARG A 221      -1.440  18.350   6.260  1.00 96.23           H  
ATOM   1787 HH22 ARG A 221      -1.755  20.825   3.905  1.00 96.23           H  
ATOM   1788 HH21 ARG A 221      -3.386  21.061   4.019  1.00 96.23           H  
ATOM   1789  N   LEU A 222      -4.824  14.384   3.476  1.00 96.66           N  
ATOM   1790  CA  LEU A 222      -4.655  13.927   2.065  1.00 96.66           C  
ATOM   1791  C   LEU A 222      -5.788  12.902   1.643  1.00 96.66           C  
ATOM   1792  O   LEU A 222      -6.119  12.891   0.465  1.00 96.66           O  
ATOM   1793  CB  LEU A 222      -3.288  13.271   1.994  1.00 96.66           C  
ATOM   1794  CG  LEU A 222      -2.400  13.959   0.940  1.00 96.66           C  
ATOM   1795  CD1 LEU A 222      -2.093  15.366   1.280  1.00 96.66           C  
ATOM   1796  CD2 LEU A 222      -1.076  13.162   0.592  1.00 96.66           C  
ATOM   1797  H   LEU A 222      -4.120  14.191   4.173  1.00 96.66           H  
ATOM   1798  HA  LEU A 222      -4.776  14.738   1.347  1.00 96.66           H  
ATOM   1799  HB3 LEU A 222      -3.357  12.197   1.822  1.00 96.66           H  
ATOM   1800  HB2 LEU A 222      -2.697  13.360   2.906  1.00 96.66           H  
ATOM   1801  HG  LEU A 222      -2.976  13.949   0.014  1.00 96.66           H  
ATOM   1802 HD11 LEU A 222      -1.272  15.772   0.689  1.00 96.66           H  
ATOM   1803 HD12 LEU A 222      -2.937  16.023   1.070  1.00 96.66           H  
ATOM   1804 HD13 LEU A 222      -1.834  15.537   2.325  1.00 96.66           H  
ATOM   1805 HD21 LEU A 222      -0.992  12.180   1.058  1.00 96.66           H  
ATOM   1806 HD22 LEU A 222      -1.142  13.146  -0.496  1.00 96.66           H  
ATOM   1807 HD23 LEU A 222      -0.142  13.630   0.902  1.00 96.66           H  
ATOM   1808  N   CYS A 223      -6.419  12.188   2.586  1.00 97.36           N  
ATOM   1809  CA  CYS A 223      -7.454  11.177   2.297  1.00 97.36           C  
ATOM   1810  C   CYS A 223      -8.875  11.496   2.983  1.00 97.36           C  
ATOM   1811  O   CYS A 223      -9.725  10.628   3.057  1.00 97.36           O  
ATOM   1812  CB  CYS A 223      -6.913   9.769   2.833  1.00 97.36           C  
ATOM   1813  SG  CYS A 223      -5.680   9.184   1.607  1.00 97.36           S  
ATOM   1814  H   CYS A 223      -6.045  12.257   3.522  1.00 97.36           H  
ATOM   1815  HA  CYS A 223      -7.577  11.046   1.222  1.00 97.36           H  
ATOM   1816  HB3 CYS A 223      -7.707   9.023   2.865  1.00 97.36           H  
ATOM   1817  HB2 CYS A 223      -6.589   9.927   3.862  1.00 97.36           H  
ATOM   1818  N   HIS A 224      -9.036  12.777   3.421  1.00 95.54           N  
ATOM   1819  CA  HIS A 224     -10.305  13.289   3.943  1.00 95.54           C  
ATOM   1820  C   HIS A 224     -11.404  13.279   2.833  1.00 95.54           C  
ATOM   1821  O   HIS A 224     -11.176  13.855   1.773  1.00 95.54           O  
ATOM   1822  CB  HIS A 224     -10.052  14.745   4.255  1.00 95.54           C  
ATOM   1823  CG  HIS A 224     -11.100  15.501   4.928  1.00 95.54           C  
ATOM   1824  CD2 HIS A 224     -11.866  16.541   4.523  1.00 95.54           C  
ATOM   1825  ND1 HIS A 224     -11.649  15.066   6.118  1.00 95.54           N1+
ATOM   1826  CE1 HIS A 224     -12.635  15.942   6.450  1.00 95.54           C  
ATOM   1827  NE2 HIS A 224     -12.824  16.831   5.473  1.00 95.54           N  
ATOM   1828  H   HIS A 224      -8.383  13.479   3.104  1.00 95.54           H  
ATOM   1829  HA  HIS A 224     -10.667  12.643   4.743  1.00 95.54           H  
ATOM   1830  HB3 HIS A 224      -9.811  15.331   3.368  1.00 95.54           H  
ATOM   1831  HB2 HIS A 224      -9.265  14.815   5.005  1.00 95.54           H  
ATOM   1832  HD2 HIS A 224     -11.822  17.034   3.563  1.00 95.54           H  
ATOM   1833  HD1 HIS A 224     -11.306  14.343   6.734  1.00 95.54           H  
ATOM   1834  HE1 HIS A 224     -13.324  15.815   7.272  1.00 95.54           H  
ATOM   1835  HE2 HIS A 224     -13.475  17.602   5.482  1.00 95.54           H  
ATOM   1836  N   ASP A 225     -12.508  12.611   3.132  1.00 94.34           N  
ATOM   1837  CA  ASP A 225     -13.656  12.454   2.293  1.00 94.34           C  
ATOM   1838  C   ASP A 225     -13.416  11.611   0.998  1.00 94.34           C  
ATOM   1839  O   ASP A 225     -14.169  11.547   0.011  1.00 94.34           O  
ATOM   1840  CB  ASP A 225     -14.420  13.730   2.042  1.00 94.34           C  
ATOM   1841  CG  ASP A 225     -14.917  14.379   3.335  1.00 94.34           C  
ATOM   1842  OD1 ASP A 225     -15.235  13.804   4.405  1.00 94.34           O  
ATOM   1843  OD2 ASP A 225     -15.260  15.581   3.241  1.00 94.34           O1-
ATOM   1844  H   ASP A 225     -12.530  12.163   4.037  1.00 94.34           H  
ATOM   1845  HA  ASP A 225     -14.318  11.796   2.856  1.00 94.34           H  
ATOM   1846  HB3 ASP A 225     -15.218  13.345   1.408  1.00 94.34           H  
ATOM   1847  HB2 ASP A 225     -13.799  14.399   1.446  1.00 94.34           H  
ATOM   1848  N   LYS A 226     -12.337  10.836   1.060  1.00 95.96           N  
ATOM   1849  CA  LYS A 226     -11.979   9.865   0.073  1.00 95.96           C  
ATOM   1850  C   LYS A 226     -12.222   8.480   0.664  1.00 95.96           C  
ATOM   1851  O   LYS A 226     -12.135   8.295   1.934  1.00 95.96           O  
ATOM   1852  CB  LYS A 226     -10.460   9.979  -0.242  1.00 95.96           C  
ATOM   1853  CG  LYS A 226      -9.921  11.344  -0.582  1.00 95.96           C  
ATOM   1854  CD  LYS A 226     -10.491  12.121  -1.773  1.00 95.96           C  
ATOM   1855  CE  LYS A 226     -10.028  13.557  -2.045  1.00 95.96           C  
ATOM   1856  NZ  LYS A 226     -10.454  14.509  -0.971  1.00 95.96           N1+
ATOM   1857  H   LYS A 226     -11.744  10.836   1.877  1.00 95.96           H  
ATOM   1858  HA  LYS A 226     -12.646  10.065  -0.765  1.00 95.96           H  
ATOM   1859  HB3 LYS A 226     -10.137   9.252  -0.987  1.00 95.96           H  
ATOM   1860  HB2 LYS A 226      -9.810   9.632   0.561  1.00 95.96           H  
ATOM   1861  HG3 LYS A 226      -8.835  11.390  -0.664  1.00 95.96           H  
ATOM   1862  HG2 LYS A 226     -10.204  11.977   0.259  1.00 95.96           H  
ATOM   1863  HD3 LYS A 226     -11.561  12.240  -1.605  1.00 95.96           H  
ATOM   1864  HD2 LYS A 226     -10.452  11.552  -2.702  1.00 95.96           H  
ATOM   1865  HE3 LYS A 226     -10.467  14.010  -2.933  1.00 95.96           H  
ATOM   1866  HE2 LYS A 226      -8.957  13.640  -2.235  1.00 95.96           H  
ATOM   1867  HZ1 LYS A 226     -10.033  15.382  -1.256  1.00 95.96           H  
ATOM   1868  HZ2 LYS A 226     -11.457  14.507  -0.853  1.00 95.96           H  
ATOM   1869  HZ3 LYS A 226     -10.049  14.415  -0.050  1.00 95.96           H  
ATOM   1870  N   GLU A 227     -12.484   7.512  -0.189  1.00 96.47           N  
ATOM   1871  CA  GLU A 227     -12.735   6.070   0.235  1.00 96.47           C  
ATOM   1872  C   GLU A 227     -11.399   5.407   0.564  1.00 96.47           C  
ATOM   1873  O   GLU A 227     -10.728   4.779  -0.302  1.00 96.47           O  
ATOM   1874  CB  GLU A 227     -13.489   5.247  -0.906  1.00 96.47           C  
ATOM   1875  CG  GLU A 227     -14.759   5.989  -1.310  1.00 96.47           C  
ATOM   1876  CD  GLU A 227     -15.619   5.304  -2.452  1.00 96.47           C  
ATOM   1877  OE1 GLU A 227     -16.321   6.127  -3.107  1.00 96.47           O  
ATOM   1878  OE2 GLU A 227     -15.750   4.055  -2.465  1.00 96.47           O1-
ATOM   1879  H   GLU A 227     -12.542   7.745  -1.170  1.00 96.47           H  
ATOM   1880  HA  GLU A 227     -13.429   6.151   1.072  1.00 96.47           H  
ATOM   1881  HB3 GLU A 227     -13.672   4.254  -0.496  1.00 96.47           H  
ATOM   1882  HB2 GLU A 227     -12.789   5.082  -1.725  1.00 96.47           H  
ATOM   1883  HG3 GLU A 227     -14.478   7.009  -1.573  1.00 96.47           H  
ATOM   1884  HG2 GLU A 227     -15.452   6.098  -0.477  1.00 96.47           H  
ATOM   1885  N   THR A 228     -10.949   5.637   1.822  1.00 97.54           N  
ATOM   1886  CA  THR A 228      -9.783   5.064   2.405  1.00 97.54           C  
ATOM   1887  C   THR A 228      -9.913   3.542   2.729  1.00 97.54           C  
ATOM   1888  O   THR A 228     -10.050   3.164   3.863  1.00 97.54           O  
ATOM   1889  CB  THR A 228      -9.417   5.782   3.745  1.00 97.54           C  
ATOM   1890  CG2 THR A 228      -8.052   5.394   4.405  1.00 97.54           C  
ATOM   1891  OG1 THR A 228      -9.666   7.234   3.491  1.00 97.54           O  
ATOM   1892  H   THR A 228     -11.498   6.147   2.499  1.00 97.54           H  
ATOM   1893  HA  THR A 228      -8.910   5.226   1.773  1.00 97.54           H  
ATOM   1894  HB  THR A 228     -10.088   5.473   4.546  1.00 97.54           H  
ATOM   1895 HG21 THR A 228      -7.911   4.320   4.522  1.00 97.54           H  
ATOM   1896 HG22 THR A 228      -7.315   5.757   3.688  1.00 97.54           H  
ATOM   1897 HG23 THR A 228      -7.870   5.868   5.369  1.00 97.54           H  
ATOM   1898  HG1 THR A 228     -10.514   7.328   3.051  1.00 97.54           H  
ATOM   1899  N   TYR A 229      -9.908   2.685   1.730  1.00 97.10           N  
ATOM   1900  CA  TYR A 229      -9.809   1.213   1.876  1.00 97.10           C  
ATOM   1901  C   TYR A 229      -8.400   0.669   2.381  1.00 97.10           C  
ATOM   1902  O   TYR A 229      -7.302   1.034   1.957  1.00 97.10           O  
ATOM   1903  CB  TYR A 229     -10.080   0.539   0.512  1.00 97.10           C  
ATOM   1904  CG  TYR A 229     -11.441   0.828  -0.076  1.00 97.10           C  
ATOM   1905  CD1 TYR A 229     -11.542   1.716  -1.196  1.00 97.10           C  
ATOM   1906  CD2 TYR A 229     -12.600   0.090   0.240  1.00 97.10           C  
ATOM   1907  CE1 TYR A 229     -12.771   1.895  -1.822  1.00 97.10           C  
ATOM   1908  CE2 TYR A 229     -13.831   0.239  -0.417  1.00 97.10           C  
ATOM   1909  OH  TYR A 229     -15.113   1.351  -2.074  1.00 97.10           O  
ATOM   1910  CZ  TYR A 229     -13.962   1.203  -1.430  1.00 97.10           C  
ATOM   1911  H   TYR A 229      -9.790   3.079   0.808  1.00 97.10           H  
ATOM   1912  HA  TYR A 229     -10.556   0.791   2.548  1.00 97.10           H  
ATOM   1913  HB3 TYR A 229     -10.045  -0.524   0.751  1.00 97.10           H  
ATOM   1914  HB2 TYR A 229      -9.335   0.847  -0.221  1.00 97.10           H  
ATOM   1915  HD1 TYR A 229     -10.706   2.255  -1.617  1.00 97.10           H  
ATOM   1916  HD2 TYR A 229     -12.627  -0.598   1.072  1.00 97.10           H  
ATOM   1917  HE1 TYR A 229     -12.872   2.605  -2.630  1.00 97.10           H  
ATOM   1918  HE2 TYR A 229     -14.724  -0.327  -0.200  1.00 97.10           H  
ATOM   1919  HH  TYR A 229     -15.335   2.279  -2.183  1.00 97.10           H  
ATOM   1920  N   LYS A 230      -8.541  -0.435   3.175  1.00 96.46           N  
ATOM   1921  CA  LYS A 230      -7.446  -1.324   3.375  1.00 96.46           C  
ATOM   1922  C   LYS A 230      -7.196  -2.225   2.108  1.00 96.46           C  
ATOM   1923  O   LYS A 230      -8.081  -3.016   1.770  1.00 96.46           O  
ATOM   1924  CB  LYS A 230      -7.823  -2.296   4.529  1.00 96.46           C  
ATOM   1925  CG  LYS A 230      -7.739  -1.569   5.839  1.00 96.46           C  
ATOM   1926  CD  LYS A 230      -8.388  -2.339   6.997  1.00 96.46           C  
ATOM   1927  CE  LYS A 230      -8.366  -1.670   8.351  1.00 96.46           C  
ATOM   1928  NZ  LYS A 230      -8.679  -2.548   9.391  1.00 96.46           N1+
ATOM   1929  H   LYS A 230      -9.394  -0.643   3.673  1.00 96.46           H  
ATOM   1930  HA  LYS A 230      -6.586  -0.695   3.603  1.00 96.46           H  
ATOM   1931  HB3 LYS A 230      -7.048  -3.061   4.572  1.00 96.46           H  
ATOM   1932  HB2 LYS A 230      -8.736  -2.885   4.437  1.00 96.46           H  
ATOM   1933  HG3 LYS A 230      -8.217  -0.594   5.756  1.00 96.46           H  
ATOM   1934  HG2 LYS A 230      -6.698  -1.371   6.096  1.00 96.46           H  
ATOM   1935  HD3 LYS A 230      -7.868  -3.297   7.037  1.00 96.46           H  
ATOM   1936  HD2 LYS A 230      -9.415  -2.565   6.711  1.00 96.46           H  
ATOM   1937  HE3 LYS A 230      -8.879  -0.708   8.323  1.00 96.46           H  
ATOM   1938  HE2 LYS A 230      -7.330  -1.365   8.502  1.00 96.46           H  
ATOM   1939  HZ1 LYS A 230      -8.229  -3.436   9.224  1.00 96.46           H  
ATOM   1940  HZ2 LYS A 230      -8.231  -2.115  10.185  1.00 96.46           H  
ATOM   1941  HZ3 LYS A 230      -9.675  -2.575   9.554  1.00 96.46           H  
ATOM   1942  N   LEU A 231      -6.037  -1.965   1.569  1.00 95.22           N  
ATOM   1943  CA  LEU A 231      -5.551  -2.377   0.177  1.00 95.22           C  
ATOM   1944  C   LEU A 231      -6.256  -1.586  -0.986  1.00 95.22           C  
ATOM   1945  O   LEU A 231      -6.437  -1.971  -2.174  1.00 95.22           O  
ATOM   1946  CB  LEU A 231      -5.596  -3.951   0.056  1.00 95.22           C  
ATOM   1947  CG  LEU A 231      -4.578  -4.654  -0.891  1.00 95.22           C  
ATOM   1948  CD1 LEU A 231      -3.124  -4.388  -0.440  1.00 95.22           C  
ATOM   1949  CD2 LEU A 231      -4.853  -6.211  -0.984  1.00 95.22           C  
ATOM   1950  H   LEU A 231      -5.289  -1.593   2.137  1.00 95.22           H  
ATOM   1951  HA  LEU A 231      -4.509  -2.062   0.235  1.00 95.22           H  
ATOM   1952  HB3 LEU A 231      -6.584  -4.078  -0.387  1.00 95.22           H  
ATOM   1953  HB2 LEU A 231      -5.697  -4.401   1.044  1.00 95.22           H  
ATOM   1954  HG  LEU A 231      -4.771  -4.401  -1.933  1.00 95.22           H  
ATOM   1955 HD11 LEU A 231      -2.891  -4.465   0.623  1.00 95.22           H  
ATOM   1956 HD12 LEU A 231      -2.433  -5.059  -0.949  1.00 95.22           H  
ATOM   1957 HD13 LEU A 231      -2.765  -3.471  -0.906  1.00 95.22           H  
ATOM   1958 HD21 LEU A 231      -5.772  -6.543  -0.501  1.00 95.22           H  
ATOM   1959 HD22 LEU A 231      -5.076  -6.545  -1.997  1.00 95.22           H  
ATOM   1960 HD23 LEU A 231      -3.971  -6.701  -0.571  1.00 95.22           H  
TER    1962      LEU A 231
END   
