# Supplementary material for: Identification of potential aggregation hotspots on Aβ42 fibrils blocked by the anti-amyloid chaperone-like BRICHOS domain
Source: Nat Commun. 2024 Feb 1;15:965. doi: 10.1038/s41467-024-45192-4 (PMC10834949; doi:10.1038/s41467-024-45192-4)
Supplement: Supplementary file 4 — Supplementary Data 1 [file 41467_2024_45192_MOESM4_ESM.zip › supporting_data_pdb/bri2/Bri2_5.pdb]

ATOM      1  N   GLN A 113      10.188   6.304 -22.965  1.00 74.86           N  
ATOM      2  CA  GLN A 113      10.415   5.493 -21.758  1.00 74.86           C  
ATOM      3  C   GLN A 113       9.285   5.785 -20.699  1.00 74.86           C  
ATOM      4  O   GLN A 113       9.324   6.806 -20.001  1.00 74.86           O  
ATOM      5  CB  GLN A 113      11.851   5.829 -21.317  1.00 74.86           C  
ATOM      6  CG  GLN A 113      12.324   5.028 -20.036  1.00 74.86           C  
ATOM      7  CD  GLN A 113      12.780   3.563 -20.350  1.00 74.86           C  
ATOM      8  NE2 GLN A 113      13.357   2.886 -19.413  1.00 74.86           N  
ATOM      9  OE1 GLN A 113      12.457   3.068 -21.434  1.00 74.86           O  
ATOM     10  H   GLN A 113      10.982   6.656 -23.480  1.00 74.86           H  
ATOM     11  HA  GLN A 113      10.451   4.427 -21.980  1.00 74.86           H  
ATOM     12  HB3 GLN A 113      11.962   6.892 -21.102  1.00 74.86           H  
ATOM     13  HB2 GLN A 113      12.621   5.797 -22.089  1.00 74.86           H  
ATOM     14  HG3 GLN A 113      11.537   4.917 -19.289  1.00 74.86           H  
ATOM     15  HG2 GLN A 113      13.060   5.589 -19.460  1.00 74.86           H  
ATOM     16 HE22 GLN A 113      13.460   1.883 -19.479  1.00 74.86           H  
ATOM     17 HE21 GLN A 113      13.581   3.292 -18.516  1.00 74.86           H  
ATOM     19  N   THR A 114       8.346   4.813 -20.514  1.00 77.99           N  
ATOM     20  CA  THR A 114       7.167   5.006 -19.689  1.00 77.99           C  
ATOM     21  C   THR A 114       7.176   3.809 -18.629  1.00 77.99           C  
ATOM     22  O   THR A 114       6.612   2.772 -18.899  1.00 77.99           O  
ATOM     23  CB  THR A 114       5.889   5.015 -20.518  1.00 77.99           C  
ATOM     24  CG2 THR A 114       4.581   5.226 -19.676  1.00 77.99           C  
ATOM     25  OG1 THR A 114       5.819   6.028 -21.483  1.00 77.99           O  
ATOM     26  H   THR A 114       8.461   3.943 -21.014  1.00 77.99           H  
ATOM     27  HA  THR A 114       7.184   5.973 -19.187  1.00 77.99           H  
ATOM     28  HB  THR A 114       5.763   4.055 -21.017  1.00 77.99           H  
ATOM     29 HG21 THR A 114       3.662   4.881 -20.152  1.00 77.99           H  
ATOM     30 HG22 THR A 114       4.698   4.627 -18.772  1.00 77.99           H  
ATOM     31 HG23 THR A 114       4.455   6.245 -19.311  1.00 77.99           H  
ATOM     32  HG1 THR A 114       6.087   5.687 -22.340  1.00 77.99           H  
ATOM     33  N   ILE A 115       7.946   3.892 -17.524  1.00 82.22           N  
ATOM     34  CA  ILE A 115       7.935   2.938 -16.447  1.00 82.22           C  
ATOM     35  C   ILE A 115       6.620   3.122 -15.647  1.00 82.22           C  
ATOM     36  O   ILE A 115       6.352   4.287 -15.172  1.00 82.22           O  
ATOM     37  CB  ILE A 115       9.131   3.104 -15.425  1.00 82.22           C  
ATOM     38  CG1 ILE A 115      10.484   2.825 -16.169  1.00 82.22           C  
ATOM     39  CG2 ILE A 115       9.180   2.187 -14.183  1.00 82.22           C  
ATOM     40  CD1 ILE A 115      10.666   1.560 -16.965  1.00 82.22           C  
ATOM     41  H   ILE A 115       8.293   4.801 -17.253  1.00 82.22           H  
ATOM     42  HA  ILE A 115       7.967   1.903 -16.785  1.00 82.22           H  
ATOM     43  HB  ILE A 115       9.140   4.106 -14.995  1.00 82.22           H  
ATOM     44 HG13 ILE A 115      11.342   2.966 -15.511  1.00 82.22           H  
ATOM     45 HG12 ILE A 115      10.502   3.599 -16.937  1.00 82.22           H  
ATOM     46 HG21 ILE A 115       8.371   2.450 -13.500  1.00 82.22           H  
ATOM     47 HG22 ILE A 115       8.912   1.149 -14.385  1.00 82.22           H  
ATOM     48 HG23 ILE A 115      10.136   2.187 -13.659  1.00 82.22           H  
ATOM     49 HD11 ILE A 115      11.652   1.166 -17.213  1.00 82.22           H  
ATOM     50 HD12 ILE A 115      10.035   0.731 -16.642  1.00 82.22           H  
ATOM     51 HD13 ILE A 115      10.239   1.711 -17.958  1.00 82.22           H  
ATOM     52  N   GLU A 116       5.805   2.053 -15.542  1.00 85.71           N  
ATOM     53  CA  GLU A 116       4.476   2.075 -14.910  1.00 85.71           C  
ATOM     54  C   GLU A 116       4.528   1.789 -13.445  1.00 85.71           C  
ATOM     55  O   GLU A 116       3.811   2.409 -12.681  1.00 85.71           O  
ATOM     56  CB  GLU A 116       3.621   0.946 -15.599  1.00 85.71           C  
ATOM     57  CG  GLU A 116       3.297   1.417 -17.083  1.00 85.71           C  
ATOM     58  CD  GLU A 116       2.078   0.845 -17.800  1.00 85.71           C  
ATOM     59  OE1 GLU A 116       1.048   0.589 -17.170  1.00 85.71           O  
ATOM     60  OE2 GLU A 116       2.232   0.451 -18.984  1.00 85.71           O1-
ATOM     61  H   GLU A 116       6.122   1.141 -15.841  1.00 85.71           H  
ATOM     62  HA  GLU A 116       4.004   3.056 -14.878  1.00 85.71           H  
ATOM     63  HB3 GLU A 116       2.683   0.626 -15.143  1.00 85.71           H  
ATOM     64  HB2 GLU A 116       4.334   0.123 -15.547  1.00 85.71           H  
ATOM     65  HG3 GLU A 116       4.201   1.152 -17.633  1.00 85.71           H  
ATOM     66  HG2 GLU A 116       3.176   2.499 -17.134  1.00 85.71           H  
ATOM     67  N   GLU A 117       5.415   0.899 -13.010  1.00 89.87           N  
ATOM     68  CA  GLU A 117       5.591   0.490 -11.587  1.00 89.87           C  
ATOM     69  C   GLU A 117       6.575   1.456 -10.910  1.00 89.87           C  
ATOM     70  O   GLU A 117       7.696   1.043 -10.685  1.00 89.87           O  
ATOM     71  CB  GLU A 117       6.058  -0.953 -11.495  1.00 89.87           C  
ATOM     72  CG  GLU A 117       5.005  -1.924 -12.035  1.00 89.87           C  
ATOM     73  CD  GLU A 117       5.405  -3.327 -12.117  1.00 89.87           C  
ATOM     74  OE1 GLU A 117       4.617  -4.101 -12.648  1.00 89.87           O  
ATOM     75  OE2 GLU A 117       6.610  -3.733 -11.857  1.00 89.87           O1-
ATOM     76  H   GLU A 117       6.044   0.413 -13.633  1.00 89.87           H  
ATOM     77  HA  GLU A 117       4.637   0.575 -11.067  1.00 89.87           H  
ATOM     78  HB3 GLU A 117       6.371  -1.219 -10.484  1.00 89.87           H  
ATOM     79  HB2 GLU A 117       6.922  -0.997 -12.158  1.00 89.87           H  
ATOM     80  HG3 GLU A 117       4.750  -1.577 -13.037  1.00 89.87           H  
ATOM     81  HG2 GLU A 117       4.049  -1.942 -11.511  1.00 89.87           H  
ATOM     82  N   ASN A 118       5.994   2.574 -10.338  1.00 91.55           N  
ATOM     83  CA  ASN A 118       6.913   3.570  -9.686  1.00 91.55           C  
ATOM     84  C   ASN A 118       6.977   3.223  -8.225  1.00 91.55           C  
ATOM     85  O   ASN A 118       6.564   3.981  -7.333  1.00 91.55           O  
ATOM     86  CB  ASN A 118       6.264   4.981 -10.026  1.00 91.55           C  
ATOM     87  CG  ASN A 118       6.746   5.730 -11.198  1.00 91.55           C  
ATOM     88  ND2 ASN A 118       5.816   6.355 -11.955  1.00 91.55           N  
ATOM     89  OD1 ASN A 118       7.909   5.732 -11.554  1.00 91.55           O  
ATOM     90  H   ASN A 118       5.027   2.846 -10.438  1.00 91.55           H  
ATOM     91  HA  ASN A 118       7.892   3.450 -10.151  1.00 91.55           H  
ATOM     92  HB3 ASN A 118       6.608   5.637  -9.226  1.00 91.55           H  
ATOM     93  HB2 ASN A 118       5.179   5.083  -9.977  1.00 91.55           H  
ATOM     94 HD22 ASN A 118       6.183   6.921 -12.708  1.00 91.55           H  
ATOM     95 HD21 ASN A 118       4.827   6.366 -11.750  1.00 91.55           H  
ATOM     96  N   ILE A 119       7.393   2.033  -7.969  1.00 91.54           N  
ATOM     97  CA  ILE A 119       7.512   1.424  -6.610  1.00 91.54           C  
ATOM     98  C   ILE A 119       8.729   1.974  -5.853  1.00 91.54           C  
ATOM     99  O   ILE A 119       9.844   2.107  -6.487  1.00 91.54           O  
ATOM    100  CB  ILE A 119       7.624  -0.116  -6.646  1.00 91.54           C  
ATOM    101  CG1 ILE A 119       6.325  -0.666  -7.238  1.00 91.54           C  
ATOM    102  CG2 ILE A 119       7.704  -0.719  -5.194  1.00 91.54           C  
ATOM    103  CD1 ILE A 119       6.478  -2.064  -7.680  1.00 91.54           C  
ATOM    104  H   ILE A 119       7.697   1.498  -8.770  1.00 91.54           H  
ATOM    105  HA  ILE A 119       6.633   1.702  -6.028  1.00 91.54           H  
ATOM    106  HB  ILE A 119       8.468  -0.329  -7.302  1.00 91.54           H  
ATOM    107 HG13 ILE A 119       6.133  -0.217  -8.213  1.00 91.54           H  
ATOM    108 HG12 ILE A 119       5.459  -0.571  -6.583  1.00 91.54           H  
ATOM    109 HG21 ILE A 119       8.612  -0.512  -4.628  1.00 91.54           H  
ATOM    110 HG22 ILE A 119       6.856  -0.373  -4.603  1.00 91.54           H  
ATOM    111 HG23 ILE A 119       7.631  -1.805  -5.148  1.00 91.54           H  
ATOM    112 HD11 ILE A 119       7.436  -2.226  -8.176  1.00 91.54           H  
ATOM    113 HD12 ILE A 119       6.332  -2.783  -6.873  1.00 91.54           H  
ATOM    114 HD13 ILE A 119       5.942  -2.360  -8.582  1.00 91.54           H  
ATOM    115  N   LYS A 120       8.474   2.199  -4.586  1.00 92.04           N  
ATOM    116  CA  LYS A 120       9.383   2.787  -3.663  1.00 92.04           C  
ATOM    117  C   LYS A 120       9.147   2.179  -2.251  1.00 92.04           C  
ATOM    118  O   LYS A 120       8.324   2.638  -1.427  1.00 92.04           O  
ATOM    119  CB  LYS A 120       9.081   4.316  -3.583  1.00 92.04           C  
ATOM    120  CG  LYS A 120       9.347   5.166  -4.901  1.00 92.04           C  
ATOM    121  CD  LYS A 120      10.860   5.206  -5.330  1.00 92.04           C  
ATOM    122  CE  LYS A 120      11.131   5.890  -6.675  1.00 92.04           C  
ATOM    123  NZ  LYS A 120      11.217   7.351  -6.603  1.00 92.04           N1+
ATOM    124  H   LYS A 120       7.540   1.956  -4.286  1.00 92.04           H  
ATOM    125  HA  LYS A 120      10.406   2.586  -3.981  1.00 92.04           H  
ATOM    126  HB3 LYS A 120       9.719   4.689  -2.781  1.00 92.04           H  
ATOM    127  HB2 LYS A 120       8.043   4.348  -3.252  1.00 92.04           H  
ATOM    128  HG3 LYS A 120       8.927   6.143  -4.660  1.00 92.04           H  
ATOM    129  HG2 LYS A 120       8.671   4.727  -5.636  1.00 92.04           H  
ATOM    130  HD3 LYS A 120      11.220   4.181  -5.416  1.00 92.04           H  
ATOM    131  HD2 LYS A 120      11.349   5.627  -4.451  1.00 92.04           H  
ATOM    132  HE3 LYS A 120      10.333   5.642  -7.375  1.00 92.04           H  
ATOM    133  HE2 LYS A 120      12.040   5.421  -7.053  1.00 92.04           H  
ATOM    134  HZ1 LYS A 120      10.292   7.748  -6.517  1.00 92.04           H  
ATOM    135  HZ2 LYS A 120      11.912   7.776  -6.005  1.00 92.04           H  
ATOM    136  HZ3 LYS A 120      11.503   7.628  -7.532  1.00 92.04           H  
ATOM    137  N   ILE A 121       9.818   1.050  -1.989  1.00 91.54           N  
ATOM    138  CA  ILE A 121      10.031   0.442  -0.646  1.00 91.54           C  
ATOM    139  C   ILE A 121      11.002   1.316   0.088  1.00 91.54           C  
ATOM    140  O   ILE A 121      12.011   1.564  -0.508  1.00 91.54           O  
ATOM    141  CB  ILE A 121      10.483  -1.105  -0.796  1.00 91.54           C  
ATOM    142  CG1 ILE A 121       9.496  -1.966  -1.507  1.00 91.54           C  
ATOM    143  CG2 ILE A 121      10.763  -1.752   0.553  1.00 91.54           C  
ATOM    144  CD1 ILE A 121      10.138  -3.204  -2.240  1.00 91.54           C  
ATOM    145  H   ILE A 121      10.464   0.759  -2.709  1.00 91.54           H  
ATOM    146  HA  ILE A 121       9.138   0.468  -0.020  1.00 91.54           H  
ATOM    147  HB  ILE A 121      11.375  -1.115  -1.423  1.00 91.54           H  
ATOM    148 HG13 ILE A 121       9.185  -1.490  -2.438  1.00 91.54           H  
ATOM    149 HG12 ILE A 121       8.642  -2.324  -0.931  1.00 91.54           H  
ATOM    150 HG21 ILE A 121      11.575  -1.368   1.172  1.00 91.54           H  
ATOM    151 HG22 ILE A 121       9.860  -1.673   1.160  1.00 91.54           H  
ATOM    152 HG23 ILE A 121      10.994  -2.809   0.424  1.00 91.54           H  
ATOM    153 HD11 ILE A 121       9.952  -4.105  -1.655  1.00 91.54           H  
ATOM    154 HD12 ILE A 121       9.773  -3.449  -3.238  1.00 91.54           H  
ATOM    155 HD13 ILE A 121      11.220  -3.109  -2.343  1.00 91.54           H  
ATOM    156  N   PHE A 122      10.648   1.746   1.297  1.00 91.74           N  
ATOM    157  CA  PHE A 122      11.524   2.458   2.232  1.00 91.74           C  
ATOM    158  C   PHE A 122      11.874   1.450   3.344  1.00 91.74           C  
ATOM    159  O   PHE A 122      11.065   1.251   4.262  1.00 91.74           O  
ATOM    160  CB  PHE A 122      10.828   3.741   2.634  1.00 91.74           C  
ATOM    161  CG  PHE A 122      10.489   4.828   1.651  1.00 91.74           C  
ATOM    162  CD1 PHE A 122      11.489   5.737   1.240  1.00 91.74           C  
ATOM    163  CD2 PHE A 122       9.263   4.705   0.949  1.00 91.74           C  
ATOM    164  CE1 PHE A 122      11.131   6.720   0.318  1.00 91.74           C  
ATOM    165  CE2 PHE A 122       9.071   5.658  -0.086  1.00 91.74           C  
ATOM    166  CZ  PHE A 122       9.880   6.700  -0.246  1.00 91.74           C  
ATOM    167  H   PHE A 122       9.772   1.479   1.724  1.00 91.74           H  
ATOM    168  HA  PHE A 122      12.447   2.664   1.689  1.00 91.74           H  
ATOM    169  HB3 PHE A 122      11.318   4.295   3.435  1.00 91.74           H  
ATOM    170  HB2 PHE A 122       9.891   3.306   2.982  1.00 91.74           H  
ATOM    171  HD1 PHE A 122      12.432   5.799   1.764  1.00 91.74           H  
ATOM    172  HD2 PHE A 122       8.560   3.898   1.096  1.00 91.74           H  
ATOM    173  HE1 PHE A 122      11.815   7.429  -0.126  1.00 91.74           H  
ATOM    174  HE2 PHE A 122       8.201   5.587  -0.722  1.00 91.74           H  
ATOM    175  HZ  PHE A 122       9.613   7.418  -1.007  1.00 91.74           H  
ATOM    176  N   GLU A 123      13.004   0.726   3.178  1.00 89.56           N  
ATOM    177  CA  GLU A 123      13.396  -0.450   3.989  1.00 89.56           C  
ATOM    178  C   GLU A 123      13.691  -0.237   5.479  1.00 89.56           C  
ATOM    179  O   GLU A 123      13.295  -1.033   6.381  1.00 89.56           O  
ATOM    180  CB  GLU A 123      14.544  -1.247   3.341  1.00 89.56           C  
ATOM    181  CG  GLU A 123      14.220  -1.717   1.852  1.00 89.56           C  
ATOM    182  CD  GLU A 123      15.250  -2.641   1.252  1.00 89.56           C  
ATOM    183  OE1 GLU A 123      15.660  -3.640   1.911  1.00 89.56           O  
ATOM    184  OE2 GLU A 123      15.652  -2.331   0.100  1.00 89.56           O1-
ATOM    185  H   GLU A 123      13.458   0.921   2.297  1.00 89.56           H  
ATOM    186  HA  GLU A 123      12.422  -0.941   3.989  1.00 89.56           H  
ATOM    187  HB3 GLU A 123      14.720  -2.135   3.949  1.00 89.56           H  
ATOM    188  HB2 GLU A 123      15.453  -0.645   3.317  1.00 89.56           H  
ATOM    189  HG3 GLU A 123      14.012  -0.796   1.306  1.00 89.56           H  
ATOM    190  HG2 GLU A 123      13.346  -2.368   1.817  1.00 89.56           H  
ATOM    191  N   GLU A 124      14.230   0.984   5.685  1.00 90.26           N  
ATOM    192  CA  GLU A 124      14.584   1.454   7.070  1.00 90.26           C  
ATOM    193  C   GLU A 124      13.315   1.943   7.749  1.00 90.26           C  
ATOM    194  O   GLU A 124      13.329   2.068   8.936  1.00 90.26           O  
ATOM    195  CB  GLU A 124      15.636   2.607   7.097  1.00 90.26           C  
ATOM    196  CG  GLU A 124      17.009   2.206   6.464  1.00 90.26           C  
ATOM    197  CD  GLU A 124      17.964   3.310   6.051  1.00 90.26           C  
ATOM    198  OE1 GLU A 124      18.919   2.987   5.306  1.00 90.26           O  
ATOM    199  OE2 GLU A 124      17.802   4.466   6.603  1.00 90.26           O1-
ATOM    200  H   GLU A 124      14.625   1.465   4.889  1.00 90.26           H  
ATOM    201  HA  GLU A 124      14.962   0.628   7.672  1.00 90.26           H  
ATOM    202  HB3 GLU A 124      15.736   2.995   8.111  1.00 90.26           H  
ATOM    203  HB2 GLU A 124      15.204   3.374   6.454  1.00 90.26           H  
ATOM    204  HG3 GLU A 124      16.797   1.633   5.561  1.00 90.26           H  
ATOM    205  HG2 GLU A 124      17.520   1.524   7.143  1.00 90.26           H  
ATOM    206  N   GLU A 125      12.296   2.352   6.970  1.00 93.13           N  
ATOM    207  CA  GLU A 125      11.001   2.788   7.481  1.00 93.13           C  
ATOM    208  C   GLU A 125       9.994   1.568   7.508  1.00 93.13           C  
ATOM    209  O   GLU A 125       9.092   1.725   8.255  1.00 93.13           O  
ATOM    210  CB  GLU A 125      10.425   3.939   6.627  1.00 93.13           C  
ATOM    211  CG  GLU A 125      11.351   5.251   6.803  1.00 93.13           C  
ATOM    212  CD  GLU A 125      11.258   6.349   5.737  1.00 93.13           C  
ATOM    213  OE1 GLU A 125      10.412   6.316   4.825  1.00 93.13           O  
ATOM    214  OE2 GLU A 125      11.971   7.360   5.961  1.00 93.13           O1-
ATOM    215  H   GLU A 125      12.354   2.297   5.963  1.00 93.13           H  
ATOM    216  HA  GLU A 125      11.158   3.098   8.515  1.00 93.13           H  
ATOM    217  HB3 GLU A 125       9.371   4.106   6.855  1.00 93.13           H  
ATOM    218  HB2 GLU A 125      10.555   3.765   5.559  1.00 93.13           H  
ATOM    219  HG3 GLU A 125      12.408   5.033   6.959  1.00 93.13           H  
ATOM    220  HG2 GLU A 125      11.141   5.726   7.761  1.00 93.13           H  
ATOM    221  N   GLU A 126      10.288   0.484   6.743  1.00 94.37           N  
ATOM    222  CA  GLU A 126       9.481  -0.668   6.547  1.00 94.37           C  
ATOM    223  C   GLU A 126       8.052  -0.201   6.190  1.00 94.37           C  
ATOM    224  O   GLU A 126       7.141  -0.331   6.991  1.00 94.37           O  
ATOM    225  CB  GLU A 126       9.568  -1.588   7.859  1.00 94.37           C  
ATOM    226  CG  GLU A 126      11.031  -1.989   8.300  1.00 94.37           C  
ATOM    227  CD  GLU A 126      11.108  -2.800   9.531  1.00 94.37           C  
ATOM    228  OE1 GLU A 126      12.239  -2.870  10.014  1.00 94.37           O  
ATOM    229  OE2 GLU A 126      10.064  -3.351  10.039  1.00 94.37           O1-
ATOM    230  H   GLU A 126      11.066   0.555   6.102  1.00 94.37           H  
ATOM    231  HA  GLU A 126       9.972  -1.249   5.765  1.00 94.37           H  
ATOM    232  HB3 GLU A 126       8.978  -2.487   7.681  1.00 94.37           H  
ATOM    233  HB2 GLU A 126       8.935  -1.149   8.631  1.00 94.37           H  
ATOM    234  HG3 GLU A 126      11.617  -1.072   8.363  1.00 94.37           H  
ATOM    235  HG2 GLU A 126      11.419  -2.680   7.551  1.00 94.37           H  
ATOM    236  N   VAL A 127       8.010   0.444   5.068  1.00 95.01           N  
ATOM    237  CA  VAL A 127       6.831   1.029   4.470  1.00 95.01           C  
ATOM    238  C   VAL A 127       7.212   1.047   2.936  1.00 95.01           C  
ATOM    239  O   VAL A 127       8.374   1.090   2.555  1.00 95.01           O  
ATOM    240  CB  VAL A 127       6.592   2.425   5.041  1.00 95.01           C  
ATOM    241  CG1 VAL A 127       7.627   3.486   4.715  1.00 95.01           C  
ATOM    242  CG2 VAL A 127       5.259   3.037   4.716  1.00 95.01           C  
ATOM    243  H   VAL A 127       8.834   0.610   4.508  1.00 95.01           H  
ATOM    244  HA  VAL A 127       5.964   0.394   4.654  1.00 95.01           H  
ATOM    245  HB  VAL A 127       6.717   2.349   6.121  1.00 95.01           H  
ATOM    246 HG11 VAL A 127       7.673   3.825   3.680  1.00 95.01           H  
ATOM    247 HG12 VAL A 127       7.607   4.308   5.431  1.00 95.01           H  
ATOM    248 HG13 VAL A 127       8.618   3.039   4.794  1.00 95.01           H  
ATOM    249 HG21 VAL A 127       4.495   2.503   5.282  1.00 95.01           H  
ATOM    250 HG22 VAL A 127       5.135   4.051   5.097  1.00 95.01           H  
ATOM    251 HG23 VAL A 127       5.075   2.919   3.648  1.00 95.01           H  
ATOM    252  N   GLU A 128       6.127   0.988   2.099  1.00 93.72           N  
ATOM    253  CA  GLU A 128       6.241   0.930   0.681  1.00 93.72           C  
ATOM    254  C   GLU A 128       5.154   1.879   0.132  1.00 93.72           C  
ATOM    255  O   GLU A 128       4.000   1.821   0.598  1.00 93.72           O  
ATOM    256  CB  GLU A 128       6.080  -0.523   0.172  1.00 93.72           C  
ATOM    257  CG  GLU A 128       5.887  -0.819  -1.300  1.00 93.72           C  
ATOM    258  CD  GLU A 128       5.686  -2.313  -1.652  1.00 93.72           C  
ATOM    259  OE1 GLU A 128       5.795  -2.561  -2.831  1.00 93.72           O  
ATOM    260  OE2 GLU A 128       5.258  -3.064  -0.748  1.00 93.72           O1-
ATOM    261  H   GLU A 128       5.221   0.732   2.467  1.00 93.72           H  
ATOM    262  HA  GLU A 128       7.201   1.309   0.327  1.00 93.72           H  
ATOM    263  HB3 GLU A 128       5.230  -0.910   0.736  1.00 93.72           H  
ATOM    264  HB2 GLU A 128       6.908  -1.168   0.465  1.00 93.72           H  
ATOM    265  HG3 GLU A 128       6.670  -0.459  -1.969  1.00 93.72           H  
ATOM    266  HG2 GLU A 128       5.033  -0.221  -1.618  1.00 93.72           H  
ATOM    267  N   PHE A 129       5.565   2.679  -0.865  1.00 94.78           N  
ATOM    268  CA  PHE A 129       4.802   3.611  -1.663  1.00 94.78           C  
ATOM    269  C   PHE A 129       4.784   3.159  -3.124  1.00 94.78           C  
ATOM    270  O   PHE A 129       5.845   2.940  -3.729  1.00 94.78           O  
ATOM    271  CB  PHE A 129       5.250   5.062  -1.410  1.00 94.78           C  
ATOM    272  CG  PHE A 129       4.828   5.678  -0.153  1.00 94.78           C  
ATOM    273  CD1 PHE A 129       5.518   5.421   1.061  1.00 94.78           C  
ATOM    274  CD2 PHE A 129       3.621   6.440  -0.126  1.00 94.78           C  
ATOM    275  CE1 PHE A 129       5.027   6.027   2.234  1.00 94.78           C  
ATOM    276  CE2 PHE A 129       3.100   6.941   1.072  1.00 94.78           C  
ATOM    277  CZ  PHE A 129       3.812   6.766   2.233  1.00 94.78           C  
ATOM    278  H   PHE A 129       6.515   2.545  -1.182  1.00 94.78           H  
ATOM    279  HA  PHE A 129       3.770   3.546  -1.317  1.00 94.78           H  
ATOM    280  HB3 PHE A 129       4.824   5.738  -2.151  1.00 94.78           H  
ATOM    281  HB2 PHE A 129       6.316   5.221  -1.577  1.00 94.78           H  
ATOM    282  HD1 PHE A 129       6.423   4.833   1.100  1.00 94.78           H  
ATOM    283  HD2 PHE A 129       3.108   6.577  -1.066  1.00 94.78           H  
ATOM    284  HE1 PHE A 129       5.490   5.925   3.204  1.00 94.78           H  
ATOM    285  HE2 PHE A 129       2.254   7.612   1.064  1.00 94.78           H  
ATOM    286  HZ  PHE A 129       3.298   7.175   3.091  1.00 94.78           H  
ATOM    287  N   ILE A 130       3.559   3.025  -3.690  1.00 94.10           N  
ATOM    288  CA  ILE A 130       3.360   2.428  -5.035  1.00 94.10           C  
ATOM    289  C   ILE A 130       2.418   3.421  -5.830  1.00 94.10           C  
ATOM    290  O   ILE A 130       1.540   4.026  -5.219  1.00 94.10           O  
ATOM    291  CB  ILE A 130       2.704   1.076  -5.081  1.00 94.10           C  
ATOM    292  CG1 ILE A 130       3.380   0.100  -4.075  1.00 94.10           C  
ATOM    293  CG2 ILE A 130       2.657   0.400  -6.539  1.00 94.10           C  
ATOM    294  CD1 ILE A 130       2.518   0.128  -2.814  1.00 94.10           C  
ATOM    295  H   ILE A 130       2.750   3.210  -3.113  1.00 94.10           H  
ATOM    296  HA  ILE A 130       4.319   2.369  -5.551  1.00 94.10           H  
ATOM    297  HB  ILE A 130       1.651   1.078  -4.796  1.00 94.10           H  
ATOM    298 HG13 ILE A 130       4.427   0.372  -3.936  1.00 94.10           H  
ATOM    299 HG12 ILE A 130       3.413  -0.892  -4.525  1.00 94.10           H  
ATOM    300 HG21 ILE A 130       3.611   0.355  -7.065  1.00 94.10           H  
ATOM    301 HG22 ILE A 130       2.445  -0.669  -6.563  1.00 94.10           H  
ATOM    302 HG23 ILE A 130       1.930   0.920  -7.163  1.00 94.10           H  
ATOM    303 HD11 ILE A 130       2.159   1.131  -2.586  1.00 94.10           H  
ATOM    304 HD12 ILE A 130       1.612  -0.467  -2.940  1.00 94.10           H  
ATOM    305 HD13 ILE A 130       2.969  -0.247  -1.895  1.00 94.10           H  
ATOM    306  N   SER A 131       2.639   3.425  -7.143  1.00 94.22           N  
ATOM    307  CA  SER A 131       1.820   4.265  -7.998  1.00 94.22           C  
ATOM    308  C   SER A 131       1.912   3.839  -9.428  1.00 94.22           C  
ATOM    309  O   SER A 131       2.972   3.238  -9.757  1.00 94.22           O  
ATOM    310  CB  SER A 131       2.091   5.752  -7.865  1.00 94.22           C  
ATOM    311  OG  SER A 131       3.384   6.306  -8.046  1.00 94.22           O  
ATOM    312  H   SER A 131       3.397   2.966  -7.628  1.00 94.22           H  
ATOM    313  HA  SER A 131       0.769   4.164  -7.727  1.00 94.22           H  
ATOM    314  HB3 SER A 131       1.720   6.150  -6.921  1.00 94.22           H  
ATOM    315  HB2 SER A 131       1.503   6.298  -8.604  1.00 94.22           H  
ATOM    316  HG  SER A 131       3.837   5.928  -7.288  1.00 94.22           H  
ATOM    317  N   VAL A 132       0.851   4.223 -10.149  1.00 92.93           N  
ATOM    318  CA  VAL A 132       0.832   4.208 -11.608  1.00 92.93           C  
ATOM    319  C   VAL A 132       0.504   5.656 -12.091  1.00 92.93           C  
ATOM    320  O   VAL A 132      -0.372   6.328 -11.467  1.00 92.93           O  
ATOM    321  CB  VAL A 132      -0.376   3.270 -12.065  1.00 92.93           C  
ATOM    322  CG1 VAL A 132      -0.436   3.023 -13.611  1.00 92.93           C  
ATOM    323  CG2 VAL A 132      -0.173   1.801 -11.472  1.00 92.93           C  
ATOM    324  H   VAL A 132       0.179   4.866  -9.755  1.00 92.93           H  
ATOM    325  HA  VAL A 132       1.793   3.928 -12.041  1.00 92.93           H  
ATOM    326  HB  VAL A 132      -1.285   3.794 -11.770  1.00 92.93           H  
ATOM    327 HG11 VAL A 132       0.465   2.515 -13.955  1.00 92.93           H  
ATOM    328 HG12 VAL A 132      -1.320   2.488 -13.962  1.00 92.93           H  
ATOM    329 HG13 VAL A 132      -0.398   3.939 -14.202  1.00 92.93           H  
ATOM    330 HG21 VAL A 132      -0.466   1.727 -10.424  1.00 92.93           H  
ATOM    331 HG22 VAL A 132      -0.799   1.031 -11.924  1.00 92.93           H  
ATOM    332 HG23 VAL A 132       0.857   1.461 -11.584  1.00 92.93           H  
ATOM    333  N   PRO A 133       1.315   6.195 -13.087  1.00 90.30           N  
ATOM    334  CA  PRO A 133       1.309   7.594 -13.423  1.00 90.30           C  
ATOM    335  C   PRO A 133      -0.042   8.147 -13.911  1.00 90.30           C  
ATOM    336  O   PRO A 133      -0.881   7.419 -14.440  1.00 90.30           O  
ATOM    337  CB  PRO A 133       2.428   7.736 -14.455  1.00 90.30           C  
ATOM    338  CG  PRO A 133       2.725   6.432 -15.055  1.00 90.30           C  
ATOM    339  CD  PRO A 133       2.328   5.541 -13.867  1.00 90.30           C  
ATOM    340  HA  PRO A 133       1.544   8.122 -12.499  1.00 90.30           H  
ATOM    341  HB3 PRO A 133       3.328   8.027 -13.912  1.00 90.30           H  
ATOM    342  HB2 PRO A 133       2.326   8.538 -15.187  1.00 90.30           H  
ATOM    343  HG3 PRO A 133       3.790   6.334 -15.268  1.00 90.30           H  
ATOM    344  HG2 PRO A 133       2.087   6.190 -15.905  1.00 90.30           H  
ATOM    345  HD2 PRO A 133       1.873   4.589 -14.139  1.00 90.30           H  
ATOM    346  HD3 PRO A 133       3.168   5.191 -13.268  1.00 90.30           H  
ATOM    347  N   VAL A 134      -0.132   9.475 -13.737  1.00 86.18           N  
ATOM    348  CA  VAL A 134      -1.126  10.403 -14.349  1.00 86.18           C  
ATOM    349  C   VAL A 134      -0.942  10.448 -15.851  1.00 86.18           C  
ATOM    350  O   VAL A 134       0.220  10.605 -16.227  1.00 86.18           O  
ATOM    351  CB  VAL A 134      -0.976  11.838 -13.825  1.00 86.18           C  
ATOM    352  CG1 VAL A 134      -1.919  12.899 -14.530  1.00 86.18           C  
ATOM    353  CG2 VAL A 134      -1.171  11.860 -12.285  1.00 86.18           C  
ATOM    354  H   VAL A 134       0.674   9.962 -13.370  1.00 86.18           H  
ATOM    355  HA  VAL A 134      -2.136  10.089 -14.085  1.00 86.18           H  
ATOM    356  HB  VAL A 134       0.054  12.179 -13.929  1.00 86.18           H  
ATOM    357 HG11 VAL A 134      -2.959  12.571 -14.514  1.00 86.18           H  
ATOM    358 HG12 VAL A 134      -1.807  13.804 -13.933  1.00 86.18           H  
ATOM    359 HG13 VAL A 134      -1.679  13.118 -15.571  1.00 86.18           H  
ATOM    360 HG21 VAL A 134      -1.520  12.804 -11.868  1.00 86.18           H  
ATOM    361 HG22 VAL A 134      -1.799  11.024 -11.975  1.00 86.18           H  
ATOM    362 HG23 VAL A 134      -0.157  11.744 -11.899  1.00 86.18           H  
ATOM    363  N   PRO A 135      -1.956  10.131 -16.700  1.00 79.93           N  
ATOM    364  CA  PRO A 135      -1.790   9.736 -18.063  1.00 79.93           C  
ATOM    365  C   PRO A 135      -1.286  10.827 -19.050  1.00 79.93           C  
ATOM    366  O   PRO A 135      -2.016  11.199 -19.993  1.00 79.93           O  
ATOM    367  CB  PRO A 135      -3.171   9.063 -18.490  1.00 79.93           C  
ATOM    368  CG  PRO A 135      -4.194   9.724 -17.477  1.00 79.93           C  
ATOM    369  CD  PRO A 135      -3.413   9.933 -16.250  1.00 79.93           C  
ATOM    370  HA  PRO A 135      -1.045   8.940 -18.083  1.00 79.93           H  
ATOM    371  HB3 PRO A 135      -3.195   8.016 -18.188  1.00 79.93           H  
ATOM    372  HB2 PRO A 135      -3.405   9.201 -19.546  1.00 79.93           H  
ATOM    373  HG3 PRO A 135      -5.153   9.243 -17.280  1.00 79.93           H  
ATOM    374  HG2 PRO A 135      -4.424  10.695 -17.918  1.00 79.93           H  
ATOM    375  HD2 PRO A 135      -3.742  10.779 -15.646  1.00 79.93           H  
ATOM    376  HD3 PRO A 135      -3.363   9.017 -15.662  1.00 79.93           H  
ATOM    377  N   GLU A 136      -0.126  11.341 -18.771  1.00 75.45           N  
ATOM    378  CA  GLU A 136       0.402  12.579 -19.353  1.00 75.45           C  
ATOM    379  C   GLU A 136       1.117  12.338 -20.694  1.00 75.45           C  
ATOM    380  O   GLU A 136       0.691  12.765 -21.749  1.00 75.45           O  
ATOM    381  CB  GLU A 136       1.406  13.297 -18.413  1.00 75.45           C  
ATOM    382  CG  GLU A 136       0.764  13.691 -17.063  1.00 75.45           C  
ATOM    383  CD  GLU A 136       1.778  14.203 -15.987  1.00 75.45           C  
ATOM    384  OE1 GLU A 136       1.320  14.865 -15.000  1.00 75.45           O  
ATOM    385  OE2 GLU A 136       2.954  13.811 -16.043  1.00 75.45           O1-
ATOM    386  H   GLU A 136       0.235  11.145 -17.848  1.00 75.45           H  
ATOM    387  HA  GLU A 136      -0.363  13.330 -19.553  1.00 75.45           H  
ATOM    388  HB3 GLU A 136       1.730  14.206 -18.920  1.00 75.45           H  
ATOM    389  HB2 GLU A 136       2.379  12.822 -18.280  1.00 75.45           H  
ATOM    390  HG3 GLU A 136       0.149  12.889 -16.654  1.00 75.45           H  
ATOM    391  HG2 GLU A 136       0.103  14.540 -17.238  1.00 75.45           H  
ATOM    392  N   PHE A 137       2.088  11.423 -20.680  1.00 70.86           N  
ATOM    393  CA  PHE A 137       2.947  11.054 -21.817  1.00 70.86           C  
ATOM    394  C   PHE A 137       2.734   9.596 -22.166  1.00 70.86           C  
ATOM    395  O   PHE A 137       3.640   8.993 -22.849  1.00 70.86           O  
ATOM    396  CB  PHE A 137       4.381  11.486 -21.493  1.00 70.86           C  
ATOM    397  CG  PHE A 137       4.537  12.990 -21.142  1.00 70.86           C  
ATOM    398  CD1 PHE A 137       4.857  13.319 -19.800  1.00 70.86           C  
ATOM    399  CD2 PHE A 137       4.394  14.052 -22.069  1.00 70.86           C  
ATOM    400  CE1 PHE A 137       5.021  14.615 -19.431  1.00 70.86           C  
ATOM    401  CE2 PHE A 137       4.621  15.339 -21.724  1.00 70.86           C  
ATOM    402  CZ  PHE A 137       4.993  15.612 -20.397  1.00 70.86           C  
ATOM    403  H   PHE A 137       2.293  10.760 -19.946  1.00 70.86           H  
ATOM    404  HA  PHE A 137       2.596  11.595 -22.696  1.00 70.86           H  
ATOM    405  HB3 PHE A 137       4.973  11.334 -22.396  1.00 70.86           H  
ATOM    406  HB2 PHE A 137       4.714  10.854 -20.668  1.00 70.86           H  
ATOM    407  HD1 PHE A 137       4.940  12.526 -19.071  1.00 70.86           H  
ATOM    408  HD2 PHE A 137       4.325  13.724 -23.096  1.00 70.86           H  
ATOM    409  HE1 PHE A 137       5.172  14.781 -18.374  1.00 70.86           H  
ATOM    410  HE2 PHE A 137       4.778  16.120 -22.453  1.00 70.86           H  
ATOM    411  HZ  PHE A 137       5.109  16.640 -20.086  1.00 70.86           H  
ATOM    412  N   ALA A 138       1.574   9.021 -21.702  1.00 70.74           N  
ATOM    413  CA  ALA A 138       1.170   7.656 -22.082  1.00 70.74           C  
ATOM    414  C   ALA A 138      -0.268   7.394 -21.466  1.00 70.74           C  
ATOM    415  O   ALA A 138      -0.554   8.085 -20.444  1.00 70.74           O  
ATOM    416  CB  ALA A 138       2.056   6.548 -21.529  1.00 70.74           C  
ATOM    417  H   ALA A 138       0.977   9.643 -21.176  1.00 70.74           H  
ATOM    418  HA  ALA A 138       1.153   7.710 -23.171  1.00 70.74           H  
ATOM    419  HB1 ALA A 138       3.076   6.634 -21.905  1.00 70.74           H  
ATOM    420  HB2 ALA A 138       2.064   6.626 -20.441  1.00 70.74           H  
ATOM    421  HB3 ALA A 138       1.672   5.596 -21.895  1.00 70.74           H  
ATOM    422  N   ASP A 139      -1.017   6.412 -21.975  1.00 77.47           N  
ATOM    423  CA  ASP A 139      -2.287   5.820 -21.507  1.00 77.47           C  
ATOM    424  C   ASP A 139      -1.879   4.889 -20.327  1.00 77.47           C  
ATOM    425  O   ASP A 139      -1.067   4.023 -20.464  1.00 77.47           O  
ATOM    426  CB  ASP A 139      -3.101   5.076 -22.612  1.00 77.47           C  
ATOM    427  CG  ASP A 139      -4.467   4.733 -22.111  1.00 77.47           C  
ATOM    428  OD1 ASP A 139      -5.034   3.706 -22.618  1.00 77.47           O  
ATOM    429  OD2 ASP A 139      -4.988   5.404 -21.167  1.00 77.47           O1-
ATOM    430  H   ASP A 139      -0.828   6.056 -22.901  1.00 77.47           H  
ATOM    431  HA  ASP A 139      -2.789   6.660 -21.026  1.00 77.47           H  
ATOM    432  HB3 ASP A 139      -2.660   4.088 -22.744  1.00 77.47           H  
ATOM    433  HB2 ASP A 139      -3.144   5.675 -23.522  1.00 77.47           H  
ATOM    434  N   SER A 140      -2.557   5.065 -19.172  1.00 87.58           N  
ATOM    435  CA  SER A 140      -2.393   4.334 -17.907  1.00 87.58           C  
ATOM    436  C   SER A 140      -3.496   4.654 -16.980  1.00 87.58           C  
ATOM    437  O   SER A 140      -4.076   5.761 -16.991  1.00 87.58           O  
ATOM    438  CB  SER A 140      -0.996   4.596 -17.205  1.00 87.58           C  
ATOM    439  OG  SER A 140      -0.599   5.930 -16.951  1.00 87.58           O  
ATOM    440  H   SER A 140      -3.307   5.738 -19.245  1.00 87.58           H  
ATOM    441  HA  SER A 140      -2.393   3.255 -18.058  1.00 87.58           H  
ATOM    442  HB3 SER A 140      -0.212   4.308 -17.905  1.00 87.58           H  
ATOM    443  HB2 SER A 140      -1.001   3.976 -16.307  1.00 87.58           H  
ATOM    444  HG  SER A 140      -0.870   6.100 -16.046  1.00 87.58           H  
ATOM    445  N   ASP A 141      -3.883   3.664 -16.123  1.00 91.67           N  
ATOM    446  CA  ASP A 141      -4.839   3.889 -15.075  1.00 91.67           C  
ATOM    447  C   ASP A 141      -4.115   4.446 -13.861  1.00 91.67           C  
ATOM    448  O   ASP A 141      -3.418   3.711 -13.196  1.00 91.67           O  
ATOM    449  CB  ASP A 141      -5.448   2.518 -14.579  1.00 91.67           C  
ATOM    450  CG  ASP A 141      -6.462   1.883 -15.525  1.00 91.67           C  
ATOM    451  OD1 ASP A 141      -7.199   2.671 -16.118  1.00 91.67           O  
ATOM    452  OD2 ASP A 141      -6.702   0.679 -15.393  1.00 91.67           O1-
ATOM    453  H   ASP A 141      -3.413   2.770 -16.121  1.00 91.67           H  
ATOM    454  HA  ASP A 141      -5.647   4.535 -15.420  1.00 91.67           H  
ATOM    455  HB3 ASP A 141      -5.989   2.547 -13.632  1.00 91.67           H  
ATOM    456  HB2 ASP A 141      -4.693   1.739 -14.474  1.00 91.67           H  
ATOM    457  N   PRO A 142      -4.389   5.701 -13.460  1.00 94.64           N  
ATOM    458  CA  PRO A 142      -3.538   6.376 -12.428  1.00 94.64           C  
ATOM    459  C   PRO A 142      -4.060   5.990 -11.089  1.00 94.64           C  
ATOM    460  O   PRO A 142      -5.311   5.856 -10.925  1.00 94.64           O  
ATOM    461  CB  PRO A 142      -3.767   7.835 -12.797  1.00 94.64           C  
ATOM    462  CG  PRO A 142      -5.135   7.941 -13.363  1.00 94.64           C  
ATOM    463  CD  PRO A 142      -5.229   6.677 -14.172  1.00 94.64           C  
ATOM    464  HA  PRO A 142      -2.511   6.036 -12.561  1.00 94.64           H  
ATOM    465  HB3 PRO A 142      -3.067   8.161 -13.568  1.00 94.64           H  
ATOM    466  HB2 PRO A 142      -3.488   8.485 -11.968  1.00 94.64           H  
ATOM    467  HG3 PRO A 142      -5.126   8.890 -13.899  1.00 94.64           H  
ATOM    468  HG2 PRO A 142      -5.854   7.900 -12.544  1.00 94.64           H  
ATOM    469  HD2 PRO A 142      -6.254   6.359 -14.366  1.00 94.64           H  
ATOM    470  HD3 PRO A 142      -4.826   6.884 -15.164  1.00 94.64           H  
ATOM    471  N   ALA A 143      -3.056   5.721 -10.178  1.00 95.87           N  
ATOM    472  CA  ALA A 143      -3.222   5.388  -8.753  1.00 95.87           C  
ATOM    473  C   ALA A 143      -2.060   5.790  -7.841  1.00 95.87           C  
ATOM    474  O   ALA A 143      -0.961   5.877  -8.329  1.00 95.87           O  
ATOM    475  CB  ALA A 143      -3.565   3.939  -8.570  1.00 95.87           C  
ATOM    476  H   ALA A 143      -2.112   5.984 -10.428  1.00 95.87           H  
ATOM    477  HA  ALA A 143      -4.020   6.026  -8.372  1.00 95.87           H  
ATOM    478  HB1 ALA A 143      -4.461   3.653  -9.122  1.00 95.87           H  
ATOM    479  HB2 ALA A 143      -2.750   3.323  -8.950  1.00 95.87           H  
ATOM    480  HB3 ALA A 143      -3.649   3.729  -7.504  1.00 95.87           H  
ATOM    481  N   ASN A 144      -2.344   5.991  -6.565  1.00 96.75           N  
ATOM    482  CA  ASN A 144      -1.331   5.974  -5.489  1.00 96.75           C  
ATOM    483  C   ASN A 144      -1.899   5.053  -4.414  1.00 96.75           C  
ATOM    484  O   ASN A 144      -3.143   5.042  -4.169  1.00 96.75           O  
ATOM    485  CB  ASN A 144      -1.156   7.447  -5.053  1.00 96.75           C  
ATOM    486  CG  ASN A 144       0.012   8.187  -5.720  1.00 96.75           C  
ATOM    487  ND2 ASN A 144       1.229   7.900  -5.327  1.00 96.75           N  
ATOM    488  OD1 ASN A 144      -0.114   8.881  -6.749  1.00 96.75           O  
ATOM    489  H   ASN A 144      -3.302   5.903  -6.258  1.00 96.75           H  
ATOM    490  HA  ASN A 144      -0.431   5.580  -5.963  1.00 96.75           H  
ATOM    491  HB3 ASN A 144      -0.960   7.486  -3.981  1.00 96.75           H  
ATOM    492  HB2 ASN A 144      -2.023   8.057  -5.306  1.00 96.75           H  
ATOM    493 HD22 ASN A 144       2.007   8.361  -5.779  1.00 96.75           H  
ATOM    494 HD21 ASN A 144       1.566   7.241  -4.640  1.00 96.75           H  
ATOM    495  N   ILE A 145      -0.934   4.305  -3.837  1.00 96.50           N  
ATOM    496  CA  ILE A 145      -1.114   3.300  -2.695  1.00 96.50           C  
ATOM    497  C   ILE A 145       0.037   3.355  -1.686  1.00 96.50           C  
ATOM    498  O   ILE A 145       1.194   3.614  -2.091  1.00 96.50           O  
ATOM    499  CB  ILE A 145      -1.252   1.885  -3.158  1.00 96.50           C  
ATOM    500  CG1 ILE A 145      -2.161   1.635  -4.410  1.00 96.50           C  
ATOM    501  CG2 ILE A 145      -1.734   0.900  -2.038  1.00 96.50           C  
ATOM    502  CD1 ILE A 145      -1.392   1.901  -5.796  1.00 96.50           C  
ATOM    503  H   ILE A 145       0.046   4.350  -4.078  1.00 96.50           H  
ATOM    504  HA  ILE A 145      -1.977   3.750  -2.202  1.00 96.50           H  
ATOM    505  HB  ILE A 145      -0.247   1.556  -3.423  1.00 96.50           H  
ATOM    506 HG13 ILE A 145      -3.149   2.081  -4.292  1.00 96.50           H  
ATOM    507 HG12 ILE A 145      -2.240   0.553  -4.513  1.00 96.50           H  
ATOM    508 HG21 ILE A 145      -1.041   0.954  -1.197  1.00 96.50           H  
ATOM    509 HG22 ILE A 145      -2.764   1.122  -1.755  1.00 96.50           H  
ATOM    510 HG23 ILE A 145      -1.732  -0.136  -2.377  1.00 96.50           H  
ATOM    511 HD11 ILE A 145      -2.203   1.965  -6.522  1.00 96.50           H  
ATOM    512 HD12 ILE A 145      -0.809   2.818  -5.885  1.00 96.50           H  
ATOM    513 HD13 ILE A 145      -0.601   1.214  -6.098  1.00 96.50           H  
ATOM    514  N   VAL A 146      -0.218   3.096  -0.383  1.00 96.41           N  
ATOM    515  CA  VAL A 146       0.842   2.804   0.602  1.00 96.41           C  
ATOM    516  C   VAL A 146       0.596   1.337   1.174  1.00 96.41           C  
ATOM    517  O   VAL A 146      -0.594   1.108   1.592  1.00 96.41           O  
ATOM    518  CB  VAL A 146       0.850   3.870   1.721  1.00 96.41           C  
ATOM    519  CG1 VAL A 146      -0.435   3.884   2.636  1.00 96.41           C  
ATOM    520  CG2 VAL A 146       2.024   3.893   2.697  1.00 96.41           C  
ATOM    521  H   VAL A 146      -1.149   2.798  -0.124  1.00 96.41           H  
ATOM    522  HA  VAL A 146       1.846   2.685   0.193  1.00 96.41           H  
ATOM    523  HB  VAL A 146       0.953   4.767   1.109  1.00 96.41           H  
ATOM    524 HG11 VAL A 146      -0.459   4.615   3.444  1.00 96.41           H  
ATOM    525 HG12 VAL A 146      -1.275   3.943   1.942  1.00 96.41           H  
ATOM    526 HG13 VAL A 146      -0.402   2.927   3.158  1.00 96.41           H  
ATOM    527 HG21 VAL A 146       2.899   3.641   2.098  1.00 96.41           H  
ATOM    528 HG22 VAL A 146       2.132   4.876   3.156  1.00 96.41           H  
ATOM    529 HG23 VAL A 146       2.006   3.042   3.378  1.00 96.41           H  
ATOM    530  N   HIS A 147       1.657   0.492   1.364  1.00 96.65           N  
ATOM    531  CA  HIS A 147       1.632  -0.573   2.366  1.00 96.65           C  
ATOM    532  C   HIS A 147       2.438  -0.109   3.552  1.00 96.65           C  
ATOM    533  O   HIS A 147       3.648   0.087   3.347  1.00 96.65           O  
ATOM    534  CB  HIS A 147       2.411  -1.719   1.727  1.00 96.65           C  
ATOM    535  CG  HIS A 147       1.741  -2.260   0.430  1.00 96.65           C  
ATOM    536  CD2 HIS A 147       0.456  -2.376  -0.033  1.00 96.65           C  
ATOM    537  ND1 HIS A 147       2.532  -2.907  -0.477  1.00 96.65           N1+
ATOM    538  CE1 HIS A 147       1.774  -3.097  -1.564  1.00 96.65           C  
ATOM    539  NE2 HIS A 147       0.467  -2.906  -1.292  1.00 96.65           N  
ATOM    540  H   HIS A 147       2.567   0.862   1.125  1.00 96.65           H  
ATOM    541  HA  HIS A 147       0.599  -0.821   2.612  1.00 96.65           H  
ATOM    542  HB3 HIS A 147       2.504  -2.562   2.412  1.00 96.65           H  
ATOM    543  HB2 HIS A 147       3.430  -1.464   1.435  1.00 96.65           H  
ATOM    544  HD2 HIS A 147      -0.475  -2.078   0.428  1.00 96.65           H  
ATOM    545  HE1 HIS A 147       2.201  -3.522  -2.460  1.00 96.65           H  
ATOM    546  HE2 HIS A 147      -0.303  -3.076  -1.924  1.00 96.65           H  
ATOM    547  HD1 HIS A 147       3.536  -2.994  -0.538  1.00 96.65           H  
ATOM    548  N   ASP A 148       1.820   0.168   4.733  1.00 96.51           N  
ATOM    549  CA  ASP A 148       2.450   0.557   6.049  1.00 96.51           C  
ATOM    550  C   ASP A 148       2.416  -0.671   7.014  1.00 96.51           C  
ATOM    551  O   ASP A 148       1.379  -0.967   7.635  1.00 96.51           O  
ATOM    552  CB  ASP A 148       1.675   1.817   6.592  1.00 96.51           C  
ATOM    553  CG  ASP A 148       2.175   2.295   7.957  1.00 96.51           C  
ATOM    554  OD1 ASP A 148       3.289   1.950   8.333  1.00 96.51           O  
ATOM    555  OD2 ASP A 148       1.384   3.100   8.507  1.00 96.51           O1-
ATOM    556  H   ASP A 148       0.831  -0.037   4.756  1.00 96.51           H  
ATOM    557  HA  ASP A 148       3.499   0.791   5.867  1.00 96.51           H  
ATOM    558  HB3 ASP A 148       0.655   1.474   6.765  1.00 96.51           H  
ATOM    559  HB2 ASP A 148       1.648   2.635   5.872  1.00 96.51           H  
ATOM    560  N   PHE A 149       3.606  -1.331   6.991  1.00 96.14           N  
ATOM    561  CA  PHE A 149       3.809  -2.628   7.695  1.00 96.14           C  
ATOM    562  C   PHE A 149       3.933  -2.374   9.246  1.00 96.14           C  
ATOM    563  O   PHE A 149       3.670  -3.332  10.076  1.00 96.14           O  
ATOM    564  CB  PHE A 149       5.108  -3.363   7.201  1.00 96.14           C  
ATOM    565  CG  PHE A 149       5.014  -3.723   5.745  1.00 96.14           C  
ATOM    566  CD1 PHE A 149       4.362  -4.920   5.333  1.00 96.14           C  
ATOM    567  CD2 PHE A 149       5.651  -2.915   4.805  1.00 96.14           C  
ATOM    568  CE1 PHE A 149       4.416  -5.231   3.952  1.00 96.14           C  
ATOM    569  CE2 PHE A 149       5.550  -3.204   3.446  1.00 96.14           C  
ATOM    570  CZ  PHE A 149       4.976  -4.415   3.044  1.00 96.14           C  
ATOM    571  H   PHE A 149       4.406  -0.988   6.478  1.00 96.14           H  
ATOM    572  HA  PHE A 149       2.891  -3.184   7.503  1.00 96.14           H  
ATOM    573  HB3 PHE A 149       5.181  -4.234   7.853  1.00 96.14           H  
ATOM    574  HB2 PHE A 149       6.050  -2.883   7.467  1.00 96.14           H  
ATOM    575  HD1 PHE A 149       3.810  -5.423   6.114  1.00 96.14           H  
ATOM    576  HD2 PHE A 149       5.917  -1.886   4.995  1.00 96.14           H  
ATOM    577  HE1 PHE A 149       3.734  -5.983   3.583  1.00 96.14           H  
ATOM    578  HE2 PHE A 149       5.965  -2.479   2.761  1.00 96.14           H  
ATOM    579  HZ  PHE A 149       4.787  -4.625   2.001  1.00 96.14           H  
ATOM    580  N   ASN A 150       4.212  -1.117   9.627  1.00 95.21           N  
ATOM    581  CA  ASN A 150       4.444  -0.708  10.990  1.00 95.21           C  
ATOM    582  C   ASN A 150       3.107  -0.558  11.721  1.00 95.21           C  
ATOM    583  O   ASN A 150       2.888  -1.248  12.744  1.00 95.21           O  
ATOM    584  CB  ASN A 150       5.135   0.701  11.113  1.00 95.21           C  
ATOM    585  CG  ASN A 150       6.382   0.975  10.187  1.00 95.21           C  
ATOM    586  ND2 ASN A 150       6.225   1.746   9.085  1.00 95.21           N  
ATOM    587  OD1 ASN A 150       7.454   0.582  10.578  1.00 95.21           O  
ATOM    588  H   ASN A 150       4.348  -0.447   8.883  1.00 95.21           H  
ATOM    589  HA  ASN A 150       5.103  -1.441  11.457  1.00 95.21           H  
ATOM    590  HB3 ASN A 150       5.534   0.787  12.125  1.00 95.21           H  
ATOM    591  HB2 ASN A 150       4.404   1.503  11.005  1.00 95.21           H  
ATOM    592 HD22 ASN A 150       6.938   1.839   8.376  1.00 95.21           H  
ATOM    593 HD21 ASN A 150       5.299   2.042   8.811  1.00 95.21           H  
ATOM    594  N   LYS A 151       2.128   0.108  11.038  1.00 95.33           N  
ATOM    595  CA  LYS A 151       0.801   0.296  11.503  1.00 95.33           C  
ATOM    596  C   LYS A 151      -0.061  -0.969  11.321  1.00 95.33           C  
ATOM    597  O   LYS A 151      -1.070  -1.169  12.020  1.00 95.33           O  
ATOM    598  CB  LYS A 151       0.091   1.547  10.811  1.00 95.33           C  
ATOM    599  CG  LYS A 151      -1.303   1.914  11.354  1.00 95.33           C  
ATOM    600  CD  LYS A 151      -1.147   2.630  12.685  1.00 95.33           C  
ATOM    601  CE  LYS A 151      -2.580   3.073  13.102  1.00 95.33           C  
ATOM    602  NZ  LYS A 151      -2.738   3.632  14.429  1.00 95.33           N1+
ATOM    603  H   LYS A 151       2.407   0.384  10.107  1.00 95.33           H  
ATOM    604  HA  LYS A 151       0.826   0.382  12.590  1.00 95.33           H  
ATOM    605  HB3 LYS A 151      -0.021   1.393   9.738  1.00 95.33           H  
ATOM    606  HB2 LYS A 151       0.721   2.436  10.832  1.00 95.33           H  
ATOM    607  HG3 LYS A 151      -2.061   1.134  11.273  1.00 95.33           H  
ATOM    608  HG2 LYS A 151      -1.661   2.696  10.684  1.00 95.33           H  
ATOM    609  HD3 LYS A 151      -0.477   3.491  12.678  1.00 95.33           H  
ATOM    610  HD2 LYS A 151      -0.687   2.029  13.469  1.00 95.33           H  
ATOM    611  HE3 LYS A 151      -3.235   2.212  12.965  1.00 95.33           H  
ATOM    612  HE2 LYS A 151      -2.918   3.844  12.409  1.00 95.33           H  
ATOM    613  HZ1 LYS A 151      -2.483   3.019  15.191  1.00 95.33           H  
ATOM    614  HZ2 LYS A 151      -2.201   4.485  14.492  1.00 95.33           H  
ATOM    615  HZ3 LYS A 151      -3.665   3.948  14.677  1.00 95.33           H  
ATOM    616  N   LYS A 152       0.436  -1.806  10.448  1.00 96.51           N  
ATOM    617  CA  LYS A 152      -0.359  -2.911   9.837  1.00 96.51           C  
ATOM    618  C   LYS A 152      -1.578  -2.548   9.025  1.00 96.51           C  
ATOM    619  O   LYS A 152      -2.599  -3.193   9.153  1.00 96.51           O  
ATOM    620  CB  LYS A 152      -0.666  -4.114  10.808  1.00 96.51           C  
ATOM    621  CG  LYS A 152       0.619  -4.729  11.331  1.00 96.51           C  
ATOM    622  CD  LYS A 152       0.408  -6.114  12.041  1.00 96.51           C  
ATOM    623  CE  LYS A 152      -0.054  -5.893  13.454  1.00 96.51           C  
ATOM    624  NZ  LYS A 152       1.023  -5.468  14.352  1.00 96.51           N1+
ATOM    625  H   LYS A 152       1.225  -1.575   9.860  1.00 96.51           H  
ATOM    626  HA  LYS A 152       0.423  -3.287   9.177  1.00 96.51           H  
ATOM    627  HB3 LYS A 152      -1.299  -4.879  10.359  1.00 96.51           H  
ATOM    628  HB2 LYS A 152      -1.186  -3.737  11.689  1.00 96.51           H  
ATOM    629  HG3 LYS A 152       1.197  -4.068  11.978  1.00 96.51           H  
ATOM    630  HG2 LYS A 152       1.217  -4.890  10.434  1.00 96.51           H  
ATOM    631  HD3 LYS A 152       1.367  -6.604  12.211  1.00 96.51           H  
ATOM    632  HD2 LYS A 152      -0.121  -6.914  11.522  1.00 96.51           H  
ATOM    633  HE3 LYS A 152      -0.567  -6.728  13.932  1.00 96.51           H  
ATOM    634  HE2 LYS A 152      -0.765  -5.069  13.395  1.00 96.51           H  
ATOM    635  HZ1 LYS A 152       1.893  -5.955  14.192  1.00 96.51           H  
ATOM    636  HZ2 LYS A 152       1.139  -4.476  14.203  1.00 96.51           H  
ATOM    637  HZ3 LYS A 152       0.708  -5.563  15.308  1.00 96.51           H  
ATOM    638  N   LEU A 153      -1.459  -1.480   8.199  1.00 97.10           N  
ATOM    639  CA  LEU A 153      -2.620  -1.109   7.342  1.00 97.10           C  
ATOM    640  C   LEU A 153      -2.056  -0.786   5.894  1.00 97.10           C  
ATOM    641  O   LEU A 153      -0.886  -0.371   5.644  1.00 97.10           O  
ATOM    642  CB  LEU A 153      -3.231   0.193   7.913  1.00 97.10           C  
ATOM    643  CG  LEU A 153      -4.057   0.144   9.222  1.00 97.10           C  
ATOM    644  CD1 LEU A 153      -4.486   1.611   9.731  1.00 97.10           C  
ATOM    645  CD2 LEU A 153      -5.344  -0.663   9.083  1.00 97.10           C  
ATOM    646  H   LEU A 153      -0.586  -1.000   8.027  1.00 97.10           H  
ATOM    647  HA  LEU A 153      -3.420  -1.850   7.364  1.00 97.10           H  
ATOM    648  HB3 LEU A 153      -3.792   0.704   7.130  1.00 97.10           H  
ATOM    649  HB2 LEU A 153      -2.425   0.889   8.150  1.00 97.10           H  
ATOM    650  HG  LEU A 153      -3.412  -0.359   9.943  1.00 97.10           H  
ATOM    651 HD11 LEU A 153      -3.897   2.390   9.245  1.00 97.10           H  
ATOM    652 HD12 LEU A 153      -5.459   1.985   9.408  1.00 97.10           H  
ATOM    653 HD13 LEU A 153      -4.233   1.735  10.784  1.00 97.10           H  
ATOM    654 HD21 LEU A 153      -6.292  -0.228   9.403  1.00 97.10           H  
ATOM    655 HD22 LEU A 153      -5.468  -0.667   8.000  1.00 97.10           H  
ATOM    656 HD23 LEU A 153      -5.278  -1.661   9.517  1.00 97.10           H  
ATOM    657  N   THR A 154      -2.972  -1.088   4.943  1.00 96.84           N  
ATOM    658  CA  THR A 154      -2.822  -0.589   3.519  1.00 96.84           C  
ATOM    659  C   THR A 154      -3.843   0.561   3.345  1.00 96.84           C  
ATOM    660  O   THR A 154      -4.917   0.516   3.912  1.00 96.84           O  
ATOM    661  CB  THR A 154      -3.017  -1.733   2.545  1.00 96.84           C  
ATOM    662  CG2 THR A 154      -3.425  -1.476   1.097  1.00 96.84           C  
ATOM    663  OG1 THR A 154      -1.789  -2.458   2.462  1.00 96.84           O  
ATOM    664  H   THR A 154      -3.885  -1.445   5.186  1.00 96.84           H  
ATOM    665  HA  THR A 154      -1.868  -0.078   3.386  1.00 96.84           H  
ATOM    666  HB  THR A 154      -3.853  -2.396   2.769  1.00 96.84           H  
ATOM    667 HG21 THR A 154      -2.640  -0.864   0.652  1.00 96.84           H  
ATOM    668 HG22 THR A 154      -3.507  -2.431   0.577  1.00 96.84           H  
ATOM    669 HG23 THR A 154      -4.342  -0.888   1.120  1.00 96.84           H  
ATOM    670  HG1 THR A 154      -1.791  -2.936   3.295  1.00 96.84           H  
ATOM    671  N   ALA A 155      -3.487   1.609   2.576  1.00 97.42           N  
ATOM    672  CA  ALA A 155      -4.492   2.617   2.163  1.00 97.42           C  
ATOM    673  C   ALA A 155      -4.392   2.671   0.656  1.00 97.42           C  
ATOM    674  O   ALA A 155      -3.293   2.911   0.154  1.00 97.42           O  
ATOM    675  CB  ALA A 155      -4.184   3.926   2.817  1.00 97.42           C  
ATOM    676  H   ALA A 155      -2.612   1.601   2.071  1.00 97.42           H  
ATOM    677  HA  ALA A 155      -5.528   2.491   2.478  1.00 97.42           H  
ATOM    678  HB1 ALA A 155      -4.537   3.879   3.847  1.00 97.42           H  
ATOM    679  HB2 ALA A 155      -3.144   4.255   2.833  1.00 97.42           H  
ATOM    680  HB3 ALA A 155      -4.643   4.758   2.282  1.00 97.42           H  
ATOM    681  N   TYR A 156      -5.449   2.318  -0.022  1.00 97.10           N  
ATOM    682  CA  TYR A 156      -5.589   2.670  -1.521  1.00 97.10           C  
ATOM    683  C   TYR A 156      -5.997   4.186  -1.699  1.00 97.10           C  
ATOM    684  O   TYR A 156      -6.671   4.676  -0.754  1.00 97.10           O  
ATOM    685  CB  TYR A 156      -6.560   1.654  -2.263  1.00 97.10           C  
ATOM    686  CG  TYR A 156      -6.000   0.307  -2.735  1.00 97.10           C  
ATOM    687  CD1 TYR A 156      -5.745   0.139  -4.112  1.00 97.10           C  
ATOM    688  CD2 TYR A 156      -5.678  -0.711  -1.803  1.00 97.10           C  
ATOM    689  CE1 TYR A 156      -5.191  -1.056  -4.622  1.00 97.10           C  
ATOM    690  CE2 TYR A 156      -5.054  -1.840  -2.287  1.00 97.10           C  
ATOM    691  OH  TYR A 156      -4.290  -3.250  -4.127  1.00 97.10           O  
ATOM    692  CZ  TYR A 156      -4.804  -2.071  -3.673  1.00 97.10           C  
ATOM    693  H   TYR A 156      -6.302   2.255   0.515  1.00 97.10           H  
ATOM    694  HA  TYR A 156      -4.627   2.360  -1.931  1.00 97.10           H  
ATOM    695  HB3 TYR A 156      -6.846   2.118  -3.208  1.00 97.10           H  
ATOM    696  HB2 TYR A 156      -7.442   1.518  -1.636  1.00 97.10           H  
ATOM    697  HD1 TYR A 156      -5.872   0.951  -4.814  1.00 97.10           H  
ATOM    698  HD2 TYR A 156      -5.966  -0.656  -0.763  1.00 97.10           H  
ATOM    699  HE1 TYR A 156      -4.976  -1.128  -5.678  1.00 97.10           H  
ATOM    700  HE2 TYR A 156      -4.736  -2.652  -1.650  1.00 97.10           H  
ATOM    701  HH  TYR A 156      -4.471  -3.352  -5.065  1.00 97.10           H  
ATOM    702  N   LEU A 157      -5.624   4.872  -2.795  1.00 97.40           N  
ATOM    703  CA  LEU A 157      -6.111   6.222  -3.138  1.00 97.40           C  
ATOM    704  C   LEU A 157      -6.418   6.220  -4.666  1.00 97.40           C  
ATOM    705  O   LEU A 157      -5.514   5.740  -5.467  1.00 97.40           O  
ATOM    706  CB  LEU A 157      -5.117   7.292  -2.619  1.00 97.40           C  
ATOM    707  CG  LEU A 157      -5.534   8.662  -3.028  1.00 97.40           C  
ATOM    708  CD1 LEU A 157      -6.805   9.075  -2.347  1.00 97.40           C  
ATOM    709  CD2 LEU A 157      -4.415   9.623  -2.597  1.00 97.40           C  
ATOM    710  H   LEU A 157      -4.805   4.694  -3.358  1.00 97.40           H  
ATOM    711  HA  LEU A 157      -7.054   6.339  -2.604  1.00 97.40           H  
ATOM    712  HB3 LEU A 157      -4.117   7.128  -3.020  1.00 97.40           H  
ATOM    713  HB2 LEU A 157      -4.956   7.136  -1.552  1.00 97.40           H  
ATOM    714  HG  LEU A 157      -5.570   8.743  -4.115  1.00 97.40           H  
ATOM    715 HD11 LEU A 157      -7.552   9.095  -3.140  1.00 97.40           H  
ATOM    716 HD12 LEU A 157      -7.156   8.429  -1.541  1.00 97.40           H  
ATOM    717 HD13 LEU A 157      -6.788  10.059  -1.878  1.00 97.40           H  
ATOM    718 HD21 LEU A 157      -3.413   9.313  -2.895  1.00 97.40           H  
ATOM    719 HD22 LEU A 157      -4.602  10.544  -3.149  1.00 97.40           H  
ATOM    720 HD23 LEU A 157      -4.300   9.788  -1.525  1.00 97.40           H  
ATOM    721  N   ASP A 158      -7.639   6.709  -5.012  1.00 95.67           N  
ATOM    722  CA  ASP A 158      -8.143   6.861  -6.391  1.00 95.67           C  
ATOM    723  C   ASP A 158      -7.964   8.381  -6.626  1.00 95.67           C  
ATOM    724  O   ASP A 158      -8.611   9.250  -6.003  1.00 95.67           O  
ATOM    725  CB  ASP A 158      -9.551   6.370  -6.773  1.00 95.67           C  
ATOM    726  CG  ASP A 158      -9.995   4.924  -6.672  1.00 95.67           C  
ATOM    727  OD1 ASP A 158     -11.221   4.725  -6.759  1.00 95.67           O  
ATOM    728  OD2 ASP A 158      -9.197   3.997  -6.687  1.00 95.67           O1-
ATOM    729  H   ASP A 158      -8.244   7.188  -4.359  1.00 95.67           H  
ATOM    730  HA  ASP A 158      -7.450   6.249  -6.969  1.00 95.67           H  
ATOM    731  HB3 ASP A 158      -9.678   6.428  -7.854  1.00 95.67           H  
ATOM    732  HB2 ASP A 158     -10.262   7.071  -6.335  1.00 95.67           H  
ATOM    733  N   LEU A 159      -7.040   8.716  -7.500  1.00 94.99           N  
ATOM    734  CA  LEU A 159      -6.569  10.099  -7.966  1.00 94.99           C  
ATOM    735  C   LEU A 159      -7.680  10.937  -8.557  1.00 94.99           C  
ATOM    736  O   LEU A 159      -7.862  12.051  -8.121  1.00 94.99           O  
ATOM    737  CB  LEU A 159      -5.333  10.081  -8.916  1.00 94.99           C  
ATOM    738  CG  LEU A 159      -4.160   9.183  -8.417  1.00 94.99           C  
ATOM    739  CD1 LEU A 159      -3.009   9.175  -9.458  1.00 94.99           C  
ATOM    740  CD2 LEU A 159      -3.606   9.892  -7.074  1.00 94.99           C  
ATOM    741  H   LEU A 159      -6.631   7.954  -8.020  1.00 94.99           H  
ATOM    742  HA  LEU A 159      -6.263  10.591  -7.042  1.00 94.99           H  
ATOM    743  HB3 LEU A 159      -5.020  11.111  -9.090  1.00 94.99           H  
ATOM    744  HB2 LEU A 159      -5.729   9.664  -9.843  1.00 94.99           H  
ATOM    745  HG  LEU A 159      -4.407   8.146  -8.192  1.00 94.99           H  
ATOM    746 HD11 LEU A 159      -3.236   9.730 -10.368  1.00 94.99           H  
ATOM    747 HD12 LEU A 159      -2.093   9.630  -9.078  1.00 94.99           H  
ATOM    748 HD13 LEU A 159      -2.815   8.116  -9.630  1.00 94.99           H  
ATOM    749 HD21 LEU A 159      -2.519   9.947  -7.003  1.00 94.99           H  
ATOM    750 HD22 LEU A 159      -3.937  10.928  -7.001  1.00 94.99           H  
ATOM    751 HD23 LEU A 159      -4.031   9.340  -6.235  1.00 94.99           H  
ATOM    752  N   ASN A 160      -8.473  10.305  -9.415  1.00 92.78           N  
ATOM    753  CA  ASN A 160      -9.478  10.953 -10.175  1.00 92.78           C  
ATOM    754  C   ASN A 160     -10.778  11.126  -9.284  1.00 92.78           C  
ATOM    755  O   ASN A 160     -11.627  11.913  -9.581  1.00 92.78           O  
ATOM    756  CB  ASN A 160      -9.939  10.141 -11.407  1.00 92.78           C  
ATOM    757  CG  ASN A 160      -9.235  10.315 -12.758  1.00 92.78           C  
ATOM    758  ND2 ASN A 160      -9.274   9.322 -13.635  1.00 92.78           N  
ATOM    759  OD1 ASN A 160      -8.629  11.313 -12.963  1.00 92.78           O  
ATOM    760  H   ASN A 160      -8.337   9.321  -9.597  1.00 92.78           H  
ATOM    761  HA  ASN A 160      -9.088  11.924 -10.481  1.00 92.78           H  
ATOM    762  HB3 ASN A 160     -10.972  10.323 -11.707  1.00 92.78           H  
ATOM    763  HB2 ASN A 160     -10.059   9.079 -11.192  1.00 92.78           H  
ATOM    764 HD22 ASN A 160      -8.856   9.496 -14.539  1.00 92.78           H  
ATOM    765 HD21 ASN A 160      -9.741   8.445 -13.453  1.00 92.78           H  
ATOM    766  N   LEU A 161     -10.859  10.438  -8.173  1.00 93.24           N  
ATOM    767  CA  LEU A 161     -12.003  10.555  -7.241  1.00 93.24           C  
ATOM    768  C   LEU A 161     -11.633  11.144  -5.860  1.00 93.24           C  
ATOM    769  O   LEU A 161     -12.532  11.374  -5.057  1.00 93.24           O  
ATOM    770  CB  LEU A 161     -12.673   9.168  -7.044  1.00 93.24           C  
ATOM    771  CG  LEU A 161     -13.488   8.561  -8.271  1.00 93.24           C  
ATOM    772  CD1 LEU A 161     -12.586   8.106  -9.508  1.00 93.24           C  
ATOM    773  CD2 LEU A 161     -14.470   7.426  -7.916  1.00 93.24           C  
ATOM    774  H   LEU A 161     -10.034   9.933  -7.881  1.00 93.24           H  
ATOM    775  HA  LEU A 161     -12.697  11.314  -7.603  1.00 93.24           H  
ATOM    776  HB3 LEU A 161     -13.320   9.213  -6.168  1.00 93.24           H  
ATOM    777  HB2 LEU A 161     -11.911   8.459  -6.718  1.00 93.24           H  
ATOM    778  HG  LEU A 161     -14.089   9.406  -8.606  1.00 93.24           H  
ATOM    779 HD11 LEU A 161     -11.530   8.076  -9.238  1.00 93.24           H  
ATOM    780 HD12 LEU A 161     -12.729   7.059  -9.777  1.00 93.24           H  
ATOM    781 HD13 LEU A 161     -12.685   8.749 -10.383  1.00 93.24           H  
ATOM    782 HD21 LEU A 161     -14.641   7.423  -6.839  1.00 93.24           H  
ATOM    783 HD22 LEU A 161     -15.478   7.583  -8.302  1.00 93.24           H  
ATOM    784 HD23 LEU A 161     -14.128   6.437  -8.223  1.00 93.24           H  
ATOM    785  N   ASP A 162     -10.335  11.321  -5.551  1.00 95.36           N  
ATOM    786  CA  ASP A 162      -9.848  11.852  -4.206  1.00 95.36           C  
ATOM    787  C   ASP A 162     -10.419  11.043  -2.962  1.00 95.36           C  
ATOM    788  O   ASP A 162     -10.477  11.617  -1.858  1.00 95.36           O  
ATOM    789  CB  ASP A 162     -10.111  13.347  -4.155  1.00 95.36           C  
ATOM    790  CG  ASP A 162      -9.321  14.256  -5.093  1.00 95.36           C  
ATOM    791  OD1 ASP A 162      -9.873  15.279  -5.619  1.00 95.36           O  
ATOM    792  OD2 ASP A 162      -8.099  14.036  -5.262  1.00 95.36           O1-
ATOM    793  H   ASP A 162      -9.654  10.942  -6.194  1.00 95.36           H  
ATOM    794  HA  ASP A 162      -8.770  11.698  -4.148  1.00 95.36           H  
ATOM    795  HB3 ASP A 162      -9.942  13.754  -3.157  1.00 95.36           H  
ATOM    796  HB2 ASP A 162     -11.184  13.538  -4.182  1.00 95.36           H  
ATOM    797  N   LYS A 163     -10.730   9.769  -3.143  1.00 96.43           N  
ATOM    798  CA  LYS A 163     -11.173   8.886  -2.061  1.00 96.43           C  
ATOM    799  C   LYS A 163      -9.986   7.990  -1.697  1.00 96.43           C  
ATOM    800  O   LYS A 163      -9.378   7.428  -2.641  1.00 96.43           O  
ATOM    801  CB  LYS A 163     -12.354   8.028  -2.487  1.00 96.43           C  
ATOM    802  CG  LYS A 163     -13.660   8.683  -2.835  1.00 96.43           C  
ATOM    803  CD  LYS A 163     -14.757   7.736  -3.543  1.00 96.43           C  
ATOM    804  CE  LYS A 163     -16.065   8.453  -3.957  1.00 96.43           C  
ATOM    805  NZ  LYS A 163     -16.852   8.851  -2.748  1.00 96.43           N1+
ATOM    806  H   LYS A 163     -10.342   9.314  -3.957  1.00 96.43           H  
ATOM    807  HA  LYS A 163     -11.471   9.519  -1.224  1.00 96.43           H  
ATOM    808  HB3 LYS A 163     -12.561   7.269  -1.732  1.00 96.43           H  
ATOM    809  HB2 LYS A 163     -12.077   7.496  -3.397  1.00 96.43           H  
ATOM    810  HG3 LYS A 163     -13.403   9.528  -3.475  1.00 96.43           H  
ATOM    811  HG2 LYS A 163     -14.078   9.160  -1.948  1.00 96.43           H  
ATOM    812  HD3 LYS A 163     -15.044   6.936  -2.860  1.00 96.43           H  
ATOM    813  HD2 LYS A 163     -14.367   7.226  -4.424  1.00 96.43           H  
ATOM    814  HE3 LYS A 163     -16.719   7.821  -4.558  1.00 96.43           H  
ATOM    815  HE2 LYS A 163     -15.804   9.351  -4.518  1.00 96.43           H  
ATOM    816  HZ1 LYS A 163     -17.692   9.287  -3.102  1.00 96.43           H  
ATOM    817  HZ2 LYS A 163     -17.119   8.024  -2.232  1.00 96.43           H  
ATOM    818  HZ3 LYS A 163     -16.264   9.363  -2.107  1.00 96.43           H  
ATOM    819  N   CYS A 164      -9.681   7.801  -0.428  1.00 97.46           N  
ATOM    820  CA  CYS A 164      -8.738   6.869   0.200  1.00 97.46           C  
ATOM    821  C   CYS A 164      -9.609   5.753   0.819  1.00 97.46           C  
ATOM    822  O   CYS A 164     -10.713   6.038   1.289  1.00 97.46           O  
ATOM    823  CB  CYS A 164      -7.958   7.758   1.225  1.00 97.46           C  
ATOM    824  SG  CYS A 164      -6.817   7.033   2.495  1.00 97.46           S  
ATOM    825  H   CYS A 164     -10.332   8.165   0.252  1.00 97.46           H  
ATOM    826  HA  CYS A 164      -8.143   6.415  -0.593  1.00 97.46           H  
ATOM    827  HB3 CYS A 164      -8.574   8.364   1.889  1.00 97.46           H  
ATOM    828  HB2 CYS A 164      -7.308   8.402   0.632  1.00 97.46           H  
ATOM    829  N   TYR A 165      -9.004   4.546   0.961  1.00 97.37           N  
ATOM    830  CA  TYR A 165      -9.661   3.350   1.346  1.00 97.37           C  
ATOM    831  C   TYR A 165      -8.739   2.458   2.226  1.00 97.37           C  
ATOM    832  O   TYR A 165      -7.785   1.979   1.675  1.00 97.37           O  
ATOM    833  CB  TYR A 165     -10.226   2.510   0.148  1.00 97.37           C  
ATOM    834  CG  TYR A 165     -10.951   3.159  -0.998  1.00 97.37           C  
ATOM    835  CD1 TYR A 165     -12.370   3.387  -1.047  1.00 97.37           C  
ATOM    836  CD2 TYR A 165     -10.154   3.527  -2.115  1.00 97.37           C  
ATOM    837  CE1 TYR A 165     -12.906   4.097  -2.183  1.00 97.37           C  
ATOM    838  CE2 TYR A 165     -10.679   4.094  -3.254  1.00 97.37           C  
ATOM    839  OH  TYR A 165     -12.573   5.104  -4.320  1.00 97.37           O  
ATOM    840  CZ  TYR A 165     -12.091   4.437  -3.260  1.00 97.37           C  
ATOM    841  H   TYR A 165      -8.036   4.411   0.703  1.00 97.37           H  
ATOM    842  HA  TYR A 165     -10.526   3.677   1.923  1.00 97.37           H  
ATOM    843  HB3 TYR A 165     -10.898   1.782   0.604  1.00 97.37           H  
ATOM    844  HB2 TYR A 165      -9.482   1.915  -0.381  1.00 97.37           H  
ATOM    845  HD1 TYR A 165     -12.937   3.136  -0.163  1.00 97.37           H  
ATOM    846  HD2 TYR A 165      -9.079   3.464  -2.031  1.00 97.37           H  
ATOM    847  HE1 TYR A 165     -13.977   4.241  -2.191  1.00 97.37           H  
ATOM    848  HE2 TYR A 165      -9.963   4.394  -4.006  1.00 97.37           H  
ATOM    849  HH  TYR A 165     -12.119   4.866  -5.132  1.00 97.37           H  
ATOM    850  N   VAL A 166      -8.993   2.342   3.563  1.00 97.66           N  
ATOM    851  CA  VAL A 166      -8.048   1.760   4.538  1.00 97.66           C  
ATOM    852  C   VAL A 166      -8.547   0.277   4.767  1.00 97.66           C  
ATOM    853  O   VAL A 166      -9.754   0.117   4.891  1.00 97.66           O  
ATOM    854  CB  VAL A 166      -8.081   2.648   5.858  1.00 97.66           C  
ATOM    855  CG1 VAL A 166      -7.172   2.099   6.966  1.00 97.66           C  
ATOM    856  CG2 VAL A 166      -7.789   4.160   5.618  1.00 97.66           C  
ATOM    857  H   VAL A 166      -9.841   2.778   3.897  1.00 97.66           H  
ATOM    858  HA  VAL A 166      -7.032   1.751   4.142  1.00 97.66           H  
ATOM    859  HB  VAL A 166      -9.132   2.582   6.142  1.00 97.66           H  
ATOM    860 HG11 VAL A 166      -7.833   1.592   7.671  1.00 97.66           H  
ATOM    861 HG12 VAL A 166      -6.360   1.437   6.664  1.00 97.66           H  
ATOM    862 HG13 VAL A 166      -6.651   2.791   7.627  1.00 97.66           H  
ATOM    863 HG21 VAL A 166      -7.975   4.635   6.582  1.00 97.66           H  
ATOM    864 HG22 VAL A 166      -6.727   4.334   5.446  1.00 97.66           H  
ATOM    865 HG23 VAL A 166      -8.402   4.502   4.783  1.00 97.66           H  
ATOM    866  N   ILE A 167      -7.596  -0.689   4.809  1.00 96.55           N  
ATOM    867  CA  ILE A 167      -7.955  -2.069   5.241  1.00 96.55           C  
ATOM    868  C   ILE A 167      -6.650  -2.549   5.883  1.00 96.55           C  
ATOM    869  O   ILE A 167      -5.582  -2.035   5.484  1.00 96.55           O  
ATOM    870  CB  ILE A 167      -8.393  -2.768   3.925  1.00 96.55           C  
ATOM    871  CG1 ILE A 167      -9.090  -4.042   4.347  1.00 96.55           C  
ATOM    872  CG2 ILE A 167      -7.245  -2.860   2.865  1.00 96.55           C  
ATOM    873  CD1 ILE A 167      -9.766  -4.848   3.241  1.00 96.55           C  
ATOM    874  H   ILE A 167      -6.664  -0.433   4.514  1.00 96.55           H  
ATOM    875  HA  ILE A 167      -8.776  -2.011   5.956  1.00 96.55           H  
ATOM    876  HB  ILE A 167      -9.067  -2.131   3.352  1.00 96.55           H  
ATOM    877 HG13 ILE A 167      -9.818  -3.841   5.134  1.00 96.55           H  
ATOM    878 HG12 ILE A 167      -8.332  -4.708   4.761  1.00 96.55           H  
ATOM    879 HG21 ILE A 167      -6.387  -3.515   3.024  1.00 96.55           H  
ATOM    880 HG22 ILE A 167      -7.665  -3.074   1.881  1.00 96.55           H  
ATOM    881 HG23 ILE A 167      -6.675  -1.942   2.720  1.00 96.55           H  
ATOM    882 HD11 ILE A 167     -10.826  -4.954   3.476  1.00 96.55           H  
ATOM    883 HD12 ILE A 167      -9.699  -4.310   2.295  1.00 96.55           H  
ATOM    884 HD13 ILE A 167      -9.262  -5.780   2.985  1.00 96.55           H  
ATOM    885  N   PRO A 168      -6.702  -3.449   6.913  1.00 96.12           N  
ATOM    886  CA  PRO A 168      -5.562  -4.155   7.489  1.00 96.12           C  
ATOM    887  C   PRO A 168      -4.513  -4.728   6.479  1.00 96.12           C  
ATOM    888  O   PRO A 168      -4.954  -5.190   5.427  1.00 96.12           O  
ATOM    889  CB  PRO A 168      -6.262  -5.216   8.406  1.00 96.12           C  
ATOM    890  CG  PRO A 168      -7.374  -4.409   9.028  1.00 96.12           C  
ATOM    891  CD  PRO A 168      -7.844  -3.583   7.825  1.00 96.12           C  
ATOM    892  HA  PRO A 168      -5.068  -3.379   8.075  1.00 96.12           H  
ATOM    893  HB3 PRO A 168      -5.579  -5.726   9.085  1.00 96.12           H  
ATOM    894  HB2 PRO A 168      -6.493  -6.102   7.815  1.00 96.12           H  
ATOM    895  HG3 PRO A 168      -7.011  -3.746   9.813  1.00 96.12           H  
ATOM    896  HG2 PRO A 168      -8.199  -5.041   9.359  1.00 96.12           H  
ATOM    897  HD2 PRO A 168      -8.602  -4.115   7.250  1.00 96.12           H  
ATOM    898  HD3 PRO A 168      -8.113  -2.600   8.213  1.00 96.12           H  
ATOM    899  N   LEU A 169      -3.227  -4.602   6.776  1.00 94.72           N  
ATOM    900  CA  LEU A 169      -2.176  -5.245   6.038  1.00 94.72           C  
ATOM    901  C   LEU A 169      -1.653  -6.458   6.838  1.00 94.72           C  
ATOM    902  O   LEU A 169      -0.913  -6.227   7.820  1.00 94.72           O  
ATOM    903  CB  LEU A 169      -1.145  -4.192   5.714  1.00 94.72           C  
ATOM    904  CG  LEU A 169       0.043  -4.763   4.925  1.00 94.72           C  
ATOM    905  CD1 LEU A 169      -0.254  -5.216   3.527  1.00 94.72           C  
ATOM    906  CD2 LEU A 169       1.133  -3.679   4.913  1.00 94.72           C  
ATOM    907  H   LEU A 169      -3.067  -4.256   7.712  1.00 94.72           H  
ATOM    908  HA  LEU A 169      -2.559  -5.564   5.069  1.00 94.72           H  
ATOM    909  HB3 LEU A 169      -0.876  -3.607   6.594  1.00 94.72           H  
ATOM    910  HB2 LEU A 169      -1.669  -3.452   5.109  1.00 94.72           H  
ATOM    911  HG  LEU A 169       0.387  -5.638   5.477  1.00 94.72           H  
ATOM    912 HD11 LEU A 169      -0.200  -6.299   3.420  1.00 94.72           H  
ATOM    913 HD12 LEU A 169      -1.313  -5.027   3.350  1.00 94.72           H  
ATOM    914 HD13 LEU A 169       0.233  -4.727   2.683  1.00 94.72           H  
ATOM    915 HD21 LEU A 169       0.717  -2.674   4.842  1.00 94.72           H  
ATOM    916 HD22 LEU A 169       1.686  -3.750   5.850  1.00 94.72           H  
ATOM    917 HD23 LEU A 169       1.904  -3.857   4.162  1.00 94.72           H  
ATOM    918  N   ASN A 170      -1.869  -7.666   6.348  1.00 91.62           N  
ATOM    919  CA  ASN A 170      -1.392  -8.887   6.945  1.00 91.62           C  
ATOM    920  C   ASN A 170       0.042  -9.126   6.713  1.00 91.62           C  
ATOM    921  O   ASN A 170       0.432  -9.406   5.587  1.00 91.62           O  
ATOM    922  CB  ASN A 170      -2.229 -10.069   6.403  1.00 91.62           C  
ATOM    923  CG  ASN A 170      -3.717 -10.097   6.673  1.00 91.62           C  
ATOM    924  ND2 ASN A 170      -4.598 -10.063   5.601  1.00 91.62           N  
ATOM    925  OD1 ASN A 170      -4.143 -10.026   7.868  1.00 91.62           O  
ATOM    926  H   ASN A 170      -2.508  -7.739   5.569  1.00 91.62           H  
ATOM    927  HA  ASN A 170      -1.577  -8.767   8.013  1.00 91.62           H  
ATOM    928  HB3 ASN A 170      -1.827 -11.074   6.534  1.00 91.62           H  
ATOM    929  HB2 ASN A 170      -2.160 -10.107   5.315  1.00 91.62           H  
ATOM    930 HD22 ASN A 170      -5.597  -9.992   5.737  1.00 91.62           H  
ATOM    931 HD21 ASN A 170      -4.210 -10.120   4.670  1.00 91.62           H  
ATOM    932  N   THR A 171       0.889  -9.150   7.775  1.00 90.49           N  
ATOM    933  CA  THR A 171       2.350  -9.183   7.693  1.00 90.49           C  
ATOM    934  C   THR A 171       2.956 -10.537   7.998  1.00 90.49           C  
ATOM    935  O   THR A 171       4.219 -10.631   8.007  1.00 90.49           O  
ATOM    936  CB  THR A 171       2.913  -8.148   8.721  1.00 90.49           C  
ATOM    937  CG2 THR A 171       2.740  -6.689   8.256  1.00 90.49           C  
ATOM    938  OG1 THR A 171       2.327  -8.202  10.048  1.00 90.49           O  
ATOM    939  H   THR A 171       0.531  -9.027   8.712  1.00 90.49           H  
ATOM    940  HA  THR A 171       2.667  -8.946   6.677  1.00 90.49           H  
ATOM    941  HB  THR A 171       3.989  -8.315   8.774  1.00 90.49           H  
ATOM    942 HG21 THR A 171       3.139  -6.780   7.245  1.00 90.49           H  
ATOM    943 HG22 THR A 171       1.706  -6.343   8.249  1.00 90.49           H  
ATOM    944 HG23 THR A 171       3.292  -5.981   8.875  1.00 90.49           H  
ATOM    945  HG1 THR A 171       2.616  -9.021  10.456  1.00 90.49           H  
ATOM    946  N   SER A 172       2.090 -11.605   8.224  1.00 87.38           N  
ATOM    947  CA  SER A 172       2.416 -12.995   8.009  1.00 87.38           C  
ATOM    948  C   SER A 172       2.568 -13.298   6.487  1.00 87.38           C  
ATOM    949  O   SER A 172       3.457 -14.123   6.119  1.00 87.38           O  
ATOM    950  CB  SER A 172       1.379 -13.886   8.654  1.00 87.38           C  
ATOM    951  OG  SER A 172       0.072 -13.399   8.225  1.00 87.38           O  
ATOM    952  H   SER A 172       1.135 -11.313   8.377  1.00 87.38           H  
ATOM    953  HA  SER A 172       3.376 -13.205   8.482  1.00 87.38           H  
ATOM    954  HB3 SER A 172       1.466 -13.740   9.731  1.00 87.38           H  
ATOM    955  HB2 SER A 172       1.585 -14.939   8.459  1.00 87.38           H  
ATOM    956  HG  SER A 172      -0.399 -14.172   7.903  1.00 87.38           H  
ATOM    957  N   ILE A 173       1.566 -12.818   5.772  1.00 85.50           N  
ATOM    958  CA  ILE A 173       1.361 -13.075   4.341  1.00 85.50           C  
ATOM    959  C   ILE A 173       2.326 -12.251   3.546  1.00 85.50           C  
ATOM    960  O   ILE A 173       3.293 -12.806   3.002  1.00 85.50           O  
ATOM    961  CB  ILE A 173      -0.107 -12.810   3.814  1.00 85.50           C  
ATOM    962  CG1 ILE A 173      -1.031 -13.748   4.535  1.00 85.50           C  
ATOM    963  CG2 ILE A 173      -0.344 -12.968   2.244  1.00 85.50           C  
ATOM    964  CD1 ILE A 173      -2.481 -13.313   4.541  1.00 85.50           C  
ATOM    965  H   ILE A 173       1.013 -12.097   6.214  1.00 85.50           H  
ATOM    966  HA  ILE A 173       1.613 -14.124   4.185  1.00 85.50           H  
ATOM    967  HB  ILE A 173      -0.386 -11.765   3.943  1.00 85.50           H  
ATOM    968 HG13 ILE A 173      -0.711 -13.795   5.576  1.00 85.50           H  
ATOM    969 HG12 ILE A 173      -0.987 -14.782   4.193  1.00 85.50           H  
ATOM    970 HG21 ILE A 173      -0.009 -12.095   1.683  1.00 85.50           H  
ATOM    971 HG22 ILE A 173       0.152 -13.868   1.880  1.00 85.50           H  
ATOM    972 HG23 ILE A 173      -1.423 -13.071   2.118  1.00 85.50           H  
ATOM    973 HD11 ILE A 173      -2.954 -13.524   5.500  1.00 85.50           H  
ATOM    974 HD12 ILE A 173      -2.504 -12.257   4.270  1.00 85.50           H  
ATOM    975 HD13 ILE A 173      -3.038 -13.720   3.696  1.00 85.50           H  
ATOM    976  N   VAL A 174       2.093 -10.909   3.541  1.00 91.10           N  
ATOM    977  CA  VAL A 174       2.835  -9.879   2.923  1.00 91.10           C  
ATOM    978  C   VAL A 174       4.026  -9.640   3.844  1.00 91.10           C  
ATOM    979  O   VAL A 174       4.065  -8.539   4.491  1.00 91.10           O  
ATOM    980  CB  VAL A 174       1.975  -8.590   2.605  1.00 91.10           C  
ATOM    981  CG1 VAL A 174       2.811  -7.676   1.710  1.00 91.10           C  
ATOM    982  CG2 VAL A 174       0.681  -8.994   1.811  1.00 91.10           C  
ATOM    983  H   VAL A 174       1.436 -10.469   4.169  1.00 91.10           H  
ATOM    984  HA  VAL A 174       3.280 -10.209   1.984  1.00 91.10           H  
ATOM    985  HB  VAL A 174       1.708  -8.005   3.486  1.00 91.10           H  
ATOM    986 HG11 VAL A 174       3.816  -7.429   2.055  1.00 91.10           H  
ATOM    987 HG12 VAL A 174       2.995  -8.180   0.760  1.00 91.10           H  
ATOM    988 HG13 VAL A 174       2.318  -6.718   1.546  1.00 91.10           H  
ATOM    989 HG21 VAL A 174       0.043  -9.721   2.314  1.00 91.10           H  
ATOM    990 HG22 VAL A 174       0.051  -8.151   1.524  1.00 91.10           H  
ATOM    991 HG23 VAL A 174       0.949  -9.609   0.953  1.00 91.10           H  
ATOM    992  N   MET A 175       4.952 -10.531   3.889  1.00 91.56           N  
ATOM    993  CA  MET A 175       6.189 -10.461   4.683  1.00 91.56           C  
ATOM    994  C   MET A 175       6.968  -9.201   4.363  1.00 91.56           C  
ATOM    995  O   MET A 175       7.388  -9.067   3.195  1.00 91.56           O  
ATOM    996  CB  MET A 175       7.202 -11.664   4.520  1.00 91.56           C  
ATOM    997  CG  MET A 175       6.769 -12.890   5.241  1.00 91.56           C  
ATOM    998  SD  MET A 175       7.159 -12.645   7.066  1.00 91.56           S  
ATOM    999  CE  MET A 175       6.592 -14.219   7.699  1.00 91.56           C  
ATOM   1000  H   MET A 175       4.690 -11.388   3.423  1.00 91.56           H  
ATOM   1001  HA  MET A 175       5.996 -10.568   5.751  1.00 91.56           H  
ATOM   1002  HB3 MET A 175       8.229 -11.523   4.857  1.00 91.56           H  
ATOM   1003  HB2 MET A 175       7.373 -11.814   3.453  1.00 91.56           H  
ATOM   1004  HG3 MET A 175       7.143 -13.847   4.876  1.00 91.56           H  
ATOM   1005  HG2 MET A 175       5.683 -12.988   5.222  1.00 91.56           H  
ATOM   1006  HE1 MET A 175       7.186 -15.061   7.344  1.00 91.56           H  
ATOM   1007  HE2 MET A 175       6.729 -14.228   8.781  1.00 91.56           H  
ATOM   1008  HE3 MET A 175       5.551 -14.294   7.382  1.00 91.56           H  
ATOM   1009  N   PRO A 176       7.196  -8.334   5.379  1.00 93.86           N  
ATOM   1010  CA  PRO A 176       7.974  -7.101   5.239  1.00 93.86           C  
ATOM   1011  C   PRO A 176       9.402  -7.197   4.599  1.00 93.86           C  
ATOM   1012  O   PRO A 176      10.107  -8.153   4.876  1.00 93.86           O  
ATOM   1013  CB  PRO A 176       8.155  -6.574   6.708  1.00 93.86           C  
ATOM   1014  CG  PRO A 176       6.799  -7.016   7.276  1.00 93.86           C  
ATOM   1015  CD  PRO A 176       6.492  -8.362   6.654  1.00 93.86           C  
ATOM   1016  HA  PRO A 176       7.174  -6.491   4.818  1.00 93.86           H  
ATOM   1017  HB3 PRO A 176       8.211  -5.513   6.951  1.00 93.86           H  
ATOM   1018  HB2 PRO A 176       8.991  -7.155   7.098  1.00 93.86           H  
ATOM   1019  HG3 PRO A 176       6.024  -6.437   6.773  1.00 93.86           H  
ATOM   1020  HG2 PRO A 176       6.729  -6.923   8.360  1.00 93.86           H  
ATOM   1021  HD2 PRO A 176       6.892  -9.165   7.274  1.00 93.86           H  
ATOM   1022  HD3 PRO A 176       5.416  -8.447   6.500  1.00 93.86           H  
ATOM   1023  N   PRO A 177       9.828  -6.189   3.879  1.00 92.19           N  
ATOM   1024  CA  PRO A 177      11.056  -6.186   2.988  1.00 92.19           C  
ATOM   1025  C   PRO A 177      12.350  -6.816   3.536  1.00 92.19           C  
ATOM   1026  O   PRO A 177      12.999  -7.553   2.761  1.00 92.19           O  
ATOM   1027  CB  PRO A 177      11.242  -4.688   2.631  1.00 92.19           C  
ATOM   1028  CG  PRO A 177       9.870  -4.107   2.616  1.00 92.19           C  
ATOM   1029  CD  PRO A 177       9.132  -4.927   3.682  1.00 92.19           C  
ATOM   1030  HA  PRO A 177      10.736  -6.678   2.069  1.00 92.19           H  
ATOM   1031  HB3 PRO A 177      11.774  -4.611   1.682  1.00 92.19           H  
ATOM   1032  HB2 PRO A 177      11.854  -4.111   3.325  1.00 92.19           H  
ATOM   1033  HG3 PRO A 177       9.439  -4.194   1.618  1.00 92.19           H  
ATOM   1034  HG2 PRO A 177       9.879  -3.061   2.924  1.00 92.19           H  
ATOM   1035  HD2 PRO A 177       9.279  -4.386   4.617  1.00 92.19           H  
ATOM   1036  HD3 PRO A 177       8.072  -5.007   3.442  1.00 92.19           H  
ATOM   1037  N   ARG A 178      12.666  -6.521   4.814  1.00 91.04           N  
ATOM   1038  CA  ARG A 178      13.820  -7.050   5.606  1.00 91.04           C  
ATOM   1039  C   ARG A 178      13.693  -8.556   5.864  1.00 91.04           C  
ATOM   1040  O   ARG A 178      14.657  -9.204   5.565  1.00 91.04           O  
ATOM   1041  CB  ARG A 178      14.121  -6.210   6.844  1.00 91.04           C  
ATOM   1042  CG  ARG A 178      15.471  -6.469   7.568  1.00 91.04           C  
ATOM   1043  CD  ARG A 178      15.970  -5.345   8.493  1.00 91.04           C  
ATOM   1044  NE  ARG A 178      14.969  -5.022   9.517  1.00 91.04           N  
ATOM   1045  NH1 ARG A 178      15.540  -6.356  11.371  1.00 91.04           N  
ATOM   1046  NH2 ARG A 178      13.953  -4.812  11.617  1.00 91.04           N1+
ATOM   1047  CZ  ARG A 178      14.843  -5.341  10.837  1.00 91.04           C  
ATOM   1048  H   ARG A 178      12.206  -5.735   5.249  1.00 91.04           H  
ATOM   1049  HA  ARG A 178      14.677  -7.006   4.934  1.00 91.04           H  
ATOM   1050  HB3 ARG A 178      13.257  -6.172   7.509  1.00 91.04           H  
ATOM   1051  HB2 ARG A 178      14.095  -5.186   6.469  1.00 91.04           H  
ATOM   1052  HG3 ARG A 178      16.259  -6.662   6.839  1.00 91.04           H  
ATOM   1053  HG2 ARG A 178      15.351  -7.400   8.123  1.00 91.04           H  
ATOM   1054  HD3 ARG A 178      16.295  -4.509   7.874  1.00 91.04           H  
ATOM   1055  HD2 ARG A 178      16.855  -5.714   9.012  1.00 91.04           H  
ATOM   1056  HE  ARG A 178      14.273  -4.351   9.224  1.00 91.04           H  
ATOM   1057 HH12 ARG A 178      15.507  -6.604  12.350  1.00 91.04           H  
ATOM   1058 HH11 ARG A 178      16.374  -6.710  10.924  1.00 91.04           H  
ATOM   1059 HH22 ARG A 178      13.759  -5.142  12.553  1.00 91.04           H  
ATOM   1060 HH21 ARG A 178      13.178  -4.326  11.188  1.00 91.04           H  
ATOM   1061  N   ASN A 179      12.585  -9.042   6.391  1.00 91.08           N  
ATOM   1062  CA  ASN A 179      12.353 -10.457   6.706  1.00 91.08           C  
ATOM   1063  C   ASN A 179      12.370 -11.329   5.431  1.00 91.08           C  
ATOM   1064  O   ASN A 179      12.912 -12.451   5.420  1.00 91.08           O  
ATOM   1065  CB  ASN A 179      10.950 -10.681   7.319  1.00 91.08           C  
ATOM   1066  CG  ASN A 179      10.924 -10.251   8.722  1.00 91.08           C  
ATOM   1067  ND2 ASN A 179      11.818 -10.655   9.589  1.00 91.08           N  
ATOM   1068  OD1 ASN A 179      10.052  -9.446   9.126  1.00 91.08           O  
ATOM   1069  H   ASN A 179      11.825  -8.383   6.480  1.00 91.08           H  
ATOM   1070  HA  ASN A 179      13.192 -10.929   7.219  1.00 91.08           H  
ATOM   1071  HB3 ASN A 179      10.707 -11.742   7.377  1.00 91.08           H  
ATOM   1072  HB2 ASN A 179      10.156 -10.172   6.772  1.00 91.08           H  
ATOM   1073 HD22 ASN A 179      11.840 -10.288  10.530  1.00 91.08           H  
ATOM   1074 HD21 ASN A 179      12.611 -11.194   9.272  1.00 91.08           H  
ATOM   1075  N   LEU A 180      11.863 -10.723   4.333  1.00 90.33           N  
ATOM   1076  CA  LEU A 180      11.908 -11.274   2.993  1.00 90.33           C  
ATOM   1077  C   LEU A 180      13.354 -11.713   2.614  1.00 90.33           C  
ATOM   1078  O   LEU A 180      13.522 -12.698   1.950  1.00 90.33           O  
ATOM   1079  CB  LEU A 180      11.318 -10.282   1.953  1.00 90.33           C  
ATOM   1080  CG  LEU A 180      10.733 -11.080   0.735  1.00 90.33           C  
ATOM   1081  CD1 LEU A 180       9.282 -11.729   1.049  1.00 90.33           C  
ATOM   1082  CD2 LEU A 180      10.719 -10.252  -0.555  1.00 90.33           C  
ATOM   1083  H   LEU A 180      11.430  -9.811   4.378  1.00 90.33           H  
ATOM   1084  HA  LEU A 180      11.201 -12.092   2.856  1.00 90.33           H  
ATOM   1085  HB3 LEU A 180      12.119  -9.593   1.683  1.00 90.33           H  
ATOM   1086  HB2 LEU A 180      10.484  -9.639   2.236  1.00 90.33           H  
ATOM   1087  HG  LEU A 180      11.407 -11.913   0.535  1.00 90.33           H  
ATOM   1088 HD11 LEU A 180       8.777 -11.883   0.095  1.00 90.33           H  
ATOM   1089 HD12 LEU A 180       9.247 -12.632   1.660  1.00 90.33           H  
ATOM   1090 HD13 LEU A 180       8.721 -10.958   1.577  1.00 90.33           H  
ATOM   1091 HD21 LEU A 180      10.740  -9.176  -0.379  1.00 90.33           H  
ATOM   1092 HD22 LEU A 180      11.564 -10.537  -1.183  1.00 90.33           H  
ATOM   1093 HD23 LEU A 180       9.796 -10.561  -1.046  1.00 90.33           H  
ATOM   1094  N   LEU A 181      14.388 -10.951   3.028  1.00 89.60           N  
ATOM   1095  CA  LEU A 181      15.812 -11.257   2.781  1.00 89.60           C  
ATOM   1096  C   LEU A 181      16.279 -12.549   3.480  1.00 89.60           C  
ATOM   1097  O   LEU A 181      17.126 -13.255   2.972  1.00 89.60           O  
ATOM   1098  CB  LEU A 181      16.760 -10.056   3.181  1.00 89.60           C  
ATOM   1099  CG  LEU A 181      16.274  -8.703   2.631  1.00 89.60           C  
ATOM   1100  CD1 LEU A 181      17.211  -7.517   2.975  1.00 89.60           C  
ATOM   1101  CD2 LEU A 181      16.067  -8.759   1.052  1.00 89.60           C  
ATOM   1102  H   LEU A 181      14.146 -10.195   3.652  1.00 89.60           H  
ATOM   1103  HA  LEU A 181      15.782 -11.516   1.722  1.00 89.60           H  
ATOM   1104  HB3 LEU A 181      17.795 -10.275   2.918  1.00 89.60           H  
ATOM   1105  HB2 LEU A 181      16.817  -9.891   4.257  1.00 89.60           H  
ATOM   1106  HG  LEU A 181      15.370  -8.342   3.121  1.00 89.60           H  
ATOM   1107 HD11 LEU A 181      17.998  -7.813   3.670  1.00 89.60           H  
ATOM   1108 HD12 LEU A 181      17.734  -7.284   2.047  1.00 89.60           H  
ATOM   1109 HD13 LEU A 181      16.667  -6.701   3.451  1.00 89.60           H  
ATOM   1110 HD21 LEU A 181      15.004  -8.939   0.883  1.00 89.60           H  
ATOM   1111 HD22 LEU A 181      16.239  -7.861   0.459  1.00 89.60           H  
ATOM   1112 HD23 LEU A 181      16.629  -9.551   0.557  1.00 89.60           H  
ATOM   1113  N   GLU A 182      15.635 -12.859   4.655  1.00 89.31           N  
ATOM   1114  CA  GLU A 182      15.904 -14.005   5.521  1.00 89.31           C  
ATOM   1115  C   GLU A 182      15.329 -15.251   4.853  1.00 89.31           C  
ATOM   1116  O   GLU A 182      16.021 -16.262   4.792  1.00 89.31           O  
ATOM   1117  CB  GLU A 182      15.269 -13.831   6.958  1.00 89.31           C  
ATOM   1118  CG  GLU A 182      15.737 -12.688   7.733  1.00 89.31           C  
ATOM   1119  CD  GLU A 182      14.940 -12.402   8.988  1.00 89.31           C  
ATOM   1120  OE1 GLU A 182      14.982 -11.244   9.428  1.00 89.31           O  
ATOM   1121  OE2 GLU A 182      14.118 -13.203   9.464  1.00 89.31           O1-
ATOM   1122  H   GLU A 182      14.913 -12.238   4.992  1.00 89.31           H  
ATOM   1123  HA  GLU A 182      16.974 -14.171   5.650  1.00 89.31           H  
ATOM   1124  HB3 GLU A 182      15.537 -14.730   7.514  1.00 89.31           H  
ATOM   1125  HB2 GLU A 182      14.184 -13.918   6.889  1.00 89.31           H  
ATOM   1126  HG3 GLU A 182      15.752 -11.737   7.200  1.00 89.31           H  
ATOM   1127  HG2 GLU A 182      16.744 -12.928   8.075  1.00 89.31           H  
ATOM   1128  N   LEU A 183      14.171 -15.035   4.226  1.00 87.53           N  
ATOM   1129  CA  LEU A 183      13.345 -15.894   3.469  1.00 87.53           C  
ATOM   1130  C   LEU A 183      13.872 -16.176   2.095  1.00 87.53           C  
ATOM   1131  O   LEU A 183      13.382 -17.113   1.481  1.00 87.53           O  
ATOM   1132  CB  LEU A 183      11.910 -15.367   3.363  1.00 87.53           C  
ATOM   1133  CG  LEU A 183      11.101 -15.426   4.678  1.00 87.53           C  
ATOM   1134  CD1 LEU A 183       9.816 -14.536   4.615  1.00 87.53           C  
ATOM   1135  CD2 LEU A 183      10.963 -16.890   5.180  1.00 87.53           C  
ATOM   1136  H   LEU A 183      13.697 -14.220   4.588  1.00 87.53           H  
ATOM   1137  HA  LEU A 183      13.306 -16.871   3.950  1.00 87.53           H  
ATOM   1138  HB3 LEU A 183      11.348 -15.857   2.567  1.00 87.53           H  
ATOM   1139  HB2 LEU A 183      11.844 -14.332   3.027  1.00 87.53           H  
ATOM   1140  HG  LEU A 183      11.689 -14.862   5.402  1.00 87.53           H  
ATOM   1141 HD11 LEU A 183       9.458 -14.219   5.595  1.00 87.53           H  
ATOM   1142 HD12 LEU A 183       9.966 -13.722   3.904  1.00 87.53           H  
ATOM   1143 HD13 LEU A 183       9.065 -15.126   4.089  1.00 87.53           H  
ATOM   1144 HD21 LEU A 183       9.924 -17.219   5.149  1.00 87.53           H  
ATOM   1145 HD22 LEU A 183      11.319 -17.649   4.483  1.00 87.53           H  
ATOM   1146 HD23 LEU A 183      11.384 -16.959   6.184  1.00 87.53           H  
ATOM   1147  N   LEU A 184      14.881 -15.318   1.545  1.00 86.44           N  
ATOM   1148  CA  LEU A 184      15.239 -15.441   0.129  1.00 86.44           C  
ATOM   1149  C   LEU A 184      15.793 -16.814  -0.223  1.00 86.44           C  
ATOM   1150  O   LEU A 184      15.421 -17.369  -1.271  1.00 86.44           O  
ATOM   1151  CB  LEU A 184      16.215 -14.339  -0.405  1.00 86.44           C  
ATOM   1152  CG  LEU A 184      15.819 -14.118  -1.883  1.00 86.44           C  
ATOM   1153  CD1 LEU A 184      14.411 -13.432  -1.944  1.00 86.44           C  
ATOM   1154  CD2 LEU A 184      16.906 -13.459  -2.819  1.00 86.44           C  
ATOM   1155  H   LEU A 184      15.110 -14.429   1.968  1.00 86.44           H  
ATOM   1156  HA  LEU A 184      14.248 -15.404  -0.326  1.00 86.44           H  
ATOM   1157  HB3 LEU A 184      17.253 -14.661  -0.314  1.00 86.44           H  
ATOM   1158  HB2 LEU A 184      16.138 -13.415   0.169  1.00 86.44           H  
ATOM   1159  HG  LEU A 184      15.732 -15.127  -2.286  1.00 86.44           H  
ATOM   1160 HD11 LEU A 184      14.544 -12.353  -2.015  1.00 86.44           H  
ATOM   1161 HD12 LEU A 184      13.778 -13.597  -2.816  1.00 86.44           H  
ATOM   1162 HD13 LEU A 184      13.842 -13.688  -1.050  1.00 86.44           H  
ATOM   1163 HD21 LEU A 184      16.758 -13.730  -3.865  1.00 86.44           H  
ATOM   1164 HD22 LEU A 184      16.832 -12.374  -2.885  1.00 86.44           H  
ATOM   1165 HD23 LEU A 184      17.937 -13.741  -2.602  1.00 86.44           H  
ATOM   1166  N   ILE A 185      16.536 -17.497   0.679  1.00 86.48           N  
ATOM   1167  CA  ILE A 185      17.088 -18.924   0.552  1.00 86.48           C  
ATOM   1168  C   ILE A 185      16.006 -20.031   0.331  1.00 86.48           C  
ATOM   1169  O   ILE A 185      16.317 -20.865  -0.506  1.00 86.48           O  
ATOM   1170  CB  ILE A 185      18.061 -19.325   1.680  1.00 86.48           C  
ATOM   1171  CG1 ILE A 185      17.591 -18.752   3.063  1.00 86.48           C  
ATOM   1172  CG2 ILE A 185      19.460 -18.840   1.337  1.00 86.48           C  
ATOM   1173  CD1 ILE A 185      17.796 -19.674   4.317  1.00 86.48           C  
ATOM   1174  H   ILE A 185      16.728 -17.031   1.555  1.00 86.48           H  
ATOM   1175  HA  ILE A 185      17.765 -18.835  -0.299  1.00 86.48           H  
ATOM   1176  HB  ILE A 185      18.169 -20.399   1.834  1.00 86.48           H  
ATOM   1177 HG13 ILE A 185      16.524 -18.543   2.980  1.00 86.48           H  
ATOM   1178 HG12 ILE A 185      18.026 -17.771   3.251  1.00 86.48           H  
ATOM   1179 HG21 ILE A 185      19.452 -17.770   1.129  1.00 86.48           H  
ATOM   1180 HG22 ILE A 185      20.158 -18.955   2.166  1.00 86.48           H  
ATOM   1181 HG23 ILE A 185      19.821 -19.477   0.529  1.00 86.48           H  
ATOM   1182 HD11 ILE A 185      17.774 -18.981   5.157  1.00 86.48           H  
ATOM   1183 HD12 ILE A 185      17.048 -20.468   4.355  1.00 86.48           H  
ATOM   1184 HD13 ILE A 185      18.826 -19.997   4.470  1.00 86.48           H  
ATOM   1185  N   ASN A 186      14.890 -19.927   1.048  1.00 86.64           N  
ATOM   1186  CA  ASN A 186      13.622 -20.634   0.924  1.00 86.64           C  
ATOM   1187  C   ASN A 186      12.900 -20.362  -0.435  1.00 86.64           C  
ATOM   1188  O   ASN A 186      12.408 -21.286  -1.011  1.00 86.64           O  
ATOM   1189  CB  ASN A 186      12.630 -20.289   2.076  1.00 86.64           C  
ATOM   1190  CG  ASN A 186      13.276 -20.382   3.464  1.00 86.64           C  
ATOM   1191  ND2 ASN A 186      13.488 -21.568   4.056  1.00 86.64           N  
ATOM   1192  OD1 ASN A 186      13.788 -19.343   3.915  1.00 86.64           O  
ATOM   1193  H   ASN A 186      14.841 -19.175   1.720  1.00 86.64           H  
ATOM   1194  HA  ASN A 186      13.688 -21.721   0.974  1.00 86.64           H  
ATOM   1195  HB3 ASN A 186      11.706 -20.850   1.931  1.00 86.64           H  
ATOM   1196  HB2 ASN A 186      12.286 -19.260   1.965  1.00 86.64           H  
ATOM   1197 HD22 ASN A 186      14.120 -21.723   4.829  1.00 86.64           H  
ATOM   1198 HD21 ASN A 186      13.128 -22.361   3.544  1.00 86.64           H  
ATOM   1199  N   ILE A 187      12.991 -19.120  -0.938  1.00 82.92           N  
ATOM   1200  CA  ILE A 187      12.416 -18.816  -2.253  1.00 82.92           C  
ATOM   1201  C   ILE A 187      13.114 -19.518  -3.418  1.00 82.92           C  
ATOM   1202  O   ILE A 187      12.366 -20.004  -4.319  1.00 82.92           O  
ATOM   1203  CB  ILE A 187      12.321 -17.257  -2.416  1.00 82.92           C  
ATOM   1204  CG1 ILE A 187      11.272 -16.696  -1.421  1.00 82.92           C  
ATOM   1205  CG2 ILE A 187      11.913 -16.825  -3.791  1.00 82.92           C  
ATOM   1206  CD1 ILE A 187      11.323 -15.238  -0.953  1.00 82.92           C  
ATOM   1207  H   ILE A 187      13.491 -18.424  -0.403  1.00 82.92           H  
ATOM   1208  HA  ILE A 187      11.356 -19.061  -2.322  1.00 82.92           H  
ATOM   1209  HB  ILE A 187      13.256 -16.807  -2.081  1.00 82.92           H  
ATOM   1210 HG13 ILE A 187      11.258 -17.315  -0.524  1.00 82.92           H  
ATOM   1211 HG12 ILE A 187      10.300 -16.711  -1.915  1.00 82.92           H  
ATOM   1212 HG21 ILE A 187      11.583 -15.788  -3.836  1.00 82.92           H  
ATOM   1213 HG22 ILE A 187      12.744 -16.940  -4.488  1.00 82.92           H  
ATOM   1214 HG23 ILE A 187      11.073 -17.345  -4.252  1.00 82.92           H  
ATOM   1215 HD11 ILE A 187      11.427 -14.663  -1.874  1.00 82.92           H  
ATOM   1216 HD12 ILE A 187      10.449 -14.979  -0.356  1.00 82.92           H  
ATOM   1217 HD13 ILE A 187      12.124 -15.037  -0.240  1.00 82.92           H  
ATOM   1218  N   LYS A 188      14.432 -19.534  -3.424  1.00 83.20           N  
ATOM   1219  CA  LYS A 188      15.226 -20.161  -4.530  1.00 83.20           C  
ATOM   1220  C   LYS A 188      15.072 -21.635  -4.606  1.00 83.20           C  
ATOM   1221  O   LYS A 188      14.851 -22.181  -5.737  1.00 83.20           O  
ATOM   1222  CB  LYS A 188      16.714 -19.847  -4.219  1.00 83.20           C  
ATOM   1223  CG  LYS A 188      17.038 -18.364  -4.168  1.00 83.20           C  
ATOM   1224  CD  LYS A 188      18.579 -18.066  -4.298  1.00 83.20           C  
ATOM   1225  CE  LYS A 188      18.871 -16.572  -4.427  1.00 83.20           C  
ATOM   1226  NZ  LYS A 188      20.304 -16.388  -4.273  1.00 83.20           N1+
ATOM   1227  H   LYS A 188      14.990 -19.257  -2.628  1.00 83.20           H  
ATOM   1228  HA  LYS A 188      14.888 -19.825  -5.511  1.00 83.20           H  
ATOM   1229  HB3 LYS A 188      17.217 -20.271  -5.088  1.00 83.20           H  
ATOM   1230  HB2 LYS A 188      17.019 -20.304  -3.277  1.00 83.20           H  
ATOM   1231  HG3 LYS A 188      16.544 -18.031  -3.255  1.00 83.20           H  
ATOM   1232  HG2 LYS A 188      16.552 -18.006  -5.076  1.00 83.20           H  
ATOM   1233  HD3 LYS A 188      19.007 -18.608  -5.142  1.00 83.20           H  
ATOM   1234  HD2 LYS A 188      19.048 -18.565  -3.450  1.00 83.20           H  
ATOM   1235  HE3 LYS A 188      18.332 -15.929  -3.730  1.00 83.20           H  
ATOM   1236  HE2 LYS A 188      18.430 -16.170  -5.340  1.00 83.20           H  
ATOM   1237  HZ1 LYS A 188      20.631 -16.688  -3.365  1.00 83.20           H  
ATOM   1238  HZ2 LYS A 188      20.725 -16.843  -5.071  1.00 83.20           H  
ATOM   1239  HZ3 LYS A 188      20.396 -15.388  -4.381  1.00 83.20           H  
ATOM   1240  N   ALA A 189      15.125 -22.306  -3.421  1.00 84.76           N  
ATOM   1241  CA  ALA A 189      14.724 -23.681  -3.191  1.00 84.76           C  
ATOM   1242  C   ALA A 189      13.257 -23.946  -3.554  1.00 84.76           C  
ATOM   1243  O   ALA A 189      12.839 -25.089  -3.619  1.00 84.76           O  
ATOM   1244  CB  ALA A 189      14.959 -24.013  -1.703  1.00 84.76           C  
ATOM   1245  H   ALA A 189      15.341 -21.838  -2.552  1.00 84.76           H  
ATOM   1246  HA  ALA A 189      15.357 -24.288  -3.839  1.00 84.76           H  
ATOM   1247  HB1 ALA A 189      15.965 -24.299  -1.393  1.00 84.76           H  
ATOM   1248  HB2 ALA A 189      14.593 -23.190  -1.089  1.00 84.76           H  
ATOM   1249  HB3 ALA A 189      14.494 -24.938  -1.360  1.00 84.76           H  
ATOM   1250  N   GLY A 190      12.401 -22.882  -3.610  1.00 79.92           N  
ATOM   1251  CA  GLY A 190      11.001 -22.899  -3.968  1.00 79.92           C  
ATOM   1252  C   GLY A 190      10.090 -23.408  -2.768  1.00 79.92           C  
ATOM   1253  O   GLY A 190       8.926 -23.685  -2.910  1.00 79.92           O  
ATOM   1254  H   GLY A 190      12.791 -22.020  -3.256  1.00 79.92           H  
ATOM   1255  HA3 GLY A 190      10.737 -23.529  -4.818  1.00 79.92           H  
ATOM   1256  HA2 GLY A 190      10.569 -21.902  -4.059  1.00 79.92           H  
ATOM   1257  N   THR A 191      10.672 -23.538  -1.593  1.00 76.69           N  
ATOM   1258  CA  THR A 191      10.046 -24.009  -0.382  1.00 76.69           C  
ATOM   1259  C   THR A 191       9.101 -22.977   0.198  1.00 76.69           C  
ATOM   1260  O   THR A 191       8.300 -23.392   1.028  1.00 76.69           O  
ATOM   1261  CB  THR A 191      11.148 -24.385   0.659  1.00 76.69           C  
ATOM   1262  CG2 THR A 191      10.660 -25.085   1.908  1.00 76.69           C  
ATOM   1263  OG1 THR A 191      12.209 -25.197   0.070  1.00 76.69           O  
ATOM   1264  H   THR A 191      11.673 -23.453  -1.490  1.00 76.69           H  
ATOM   1265  HA  THR A 191       9.430 -24.896  -0.537  1.00 76.69           H  
ATOM   1266  HB  THR A 191      11.658 -23.443   0.865  1.00 76.69           H  
ATOM   1267 HG21 THR A 191      10.173 -25.996   1.559  1.00 76.69           H  
ATOM   1268 HG22 THR A 191      11.443 -25.493   2.549  1.00 76.69           H  
ATOM   1269 HG23 THR A 191       9.995 -24.489   2.532  1.00 76.69           H  
ATOM   1270  HG1 THR A 191      11.880 -25.706  -0.674  1.00 76.69           H  
ATOM   1271  N   TYR A 192       9.262 -21.696  -0.131  1.00 69.62           N  
ATOM   1272  CA  TYR A 192       8.311 -20.673   0.255  1.00 69.62           C  
ATOM   1273  C   TYR A 192       7.905 -19.963  -1.039  1.00 69.62           C  
ATOM   1274  O   TYR A 192       8.735 -19.562  -1.832  1.00 69.62           O  
ATOM   1275  CB  TYR A 192       9.064 -19.687   1.228  1.00 69.62           C  
ATOM   1276  CG  TYR A 192       8.183 -18.520   1.713  1.00 69.62           C  
ATOM   1277  CD1 TYR A 192       8.502 -17.191   1.360  1.00 69.62           C  
ATOM   1278  CD2 TYR A 192       7.081 -18.839   2.478  1.00 69.62           C  
ATOM   1279  CE1 TYR A 192       7.726 -16.061   1.842  1.00 69.62           C  
ATOM   1280  CE2 TYR A 192       6.303 -17.743   3.006  1.00 69.62           C  
ATOM   1281  OH  TYR A 192       5.892 -15.398   3.259  1.00 69.62           O  
ATOM   1282  CZ  TYR A 192       6.666 -16.420   2.691  1.00 69.62           C  
ATOM   1283  H   TYR A 192       9.890 -21.250  -0.785  1.00 69.62           H  
ATOM   1284  HA  TYR A 192       7.404 -21.065   0.717  1.00 69.62           H  
ATOM   1285  HB3 TYR A 192      10.062 -19.422   0.878  1.00 69.62           H  
ATOM   1286  HB2 TYR A 192       9.345 -20.233   2.130  1.00 69.62           H  
ATOM   1287  HD1 TYR A 192       9.327 -16.931   0.712  1.00 69.62           H  
ATOM   1288  HD2 TYR A 192       6.707 -19.802   2.794  1.00 69.62           H  
ATOM   1289  HE1 TYR A 192       7.978 -15.044   1.580  1.00 69.62           H  
ATOM   1290  HE2 TYR A 192       5.386 -17.959   3.535  1.00 69.62           H  
ATOM   1291  HH  TYR A 192       5.198 -15.804   3.784  1.00 69.62           H  
ATOM   1292  N   LEU A 193       6.632 -19.752  -1.174  1.00 63.20           N  
ATOM   1293  CA  LEU A 193       6.074 -18.851  -2.221  1.00 63.20           C  
ATOM   1294  C   LEU A 193       6.016 -17.474  -1.590  1.00 63.20           C  
ATOM   1295  O   LEU A 193       5.270 -17.347  -0.637  1.00 63.20           O  
ATOM   1296  CB  LEU A 193       4.678 -19.399  -2.598  1.00 63.20           C  
ATOM   1297  CG  LEU A 193       3.943 -18.704  -3.810  1.00 63.20           C  
ATOM   1298  CD1 LEU A 193       4.782 -18.532  -4.974  1.00 63.20           C  
ATOM   1299  CD2 LEU A 193       2.579 -19.368  -4.054  1.00 63.20           C  
ATOM   1300  H   LEU A 193       6.022 -20.048  -0.425  1.00 63.20           H  
ATOM   1301  HA  LEU A 193       6.720 -19.010  -3.085  1.00 63.20           H  
ATOM   1302  HB3 LEU A 193       4.026 -19.250  -1.738  1.00 63.20           H  
ATOM   1303  HB2 LEU A 193       4.771 -20.454  -2.856  1.00 63.20           H  
ATOM   1304  HG  LEU A 193       3.715 -17.775  -3.287  1.00 63.20           H  
ATOM   1305 HD11 LEU A 193       5.616 -19.234  -4.997  1.00 63.20           H  
ATOM   1306 HD12 LEU A 193       4.210 -18.779  -5.869  1.00 63.20           H  
ATOM   1307 HD13 LEU A 193       5.243 -17.554  -5.119  1.00 63.20           H  
ATOM   1308 HD21 LEU A 193       2.258 -19.979  -3.209  1.00 63.20           H  
ATOM   1309 HD22 LEU A 193       1.800 -18.662  -4.342  1.00 63.20           H  
ATOM   1310 HD23 LEU A 193       2.559 -20.183  -4.777  1.00 63.20           H  
ATOM   1311  N   PRO A 194       6.806 -16.492  -2.216  1.00 64.29           N  
ATOM   1312  CA  PRO A 194       6.658 -15.088  -1.912  1.00 64.29           C  
ATOM   1313  C   PRO A 194       5.350 -14.482  -2.283  1.00 64.29           C  
ATOM   1314  O   PRO A 194       4.976 -14.420  -3.465  1.00 64.29           O  
ATOM   1315  CB  PRO A 194       7.822 -14.382  -2.623  1.00 64.29           C  
ATOM   1316  CG  PRO A 194       8.503 -15.385  -3.572  1.00 64.29           C  
ATOM   1317  CD  PRO A 194       7.830 -16.737  -3.257  1.00 64.29           C  
ATOM   1318  HA  PRO A 194       6.717 -14.950  -0.832  1.00 64.29           H  
ATOM   1319  HB3 PRO A 194       8.520 -14.099  -1.835  1.00 64.29           H  
ATOM   1320  HB2 PRO A 194       7.606 -13.474  -3.186  1.00 64.29           H  
ATOM   1321  HG3 PRO A 194       9.571 -15.166  -3.531  1.00 64.29           H  
ATOM   1322  HG2 PRO A 194       8.232 -15.206  -4.612  1.00 64.29           H  
ATOM   1323  HD2 PRO A 194       7.468 -17.120  -4.212  1.00 64.29           H  
ATOM   1324  HD3 PRO A 194       8.579 -17.441  -2.895  1.00 64.29           H  
ATOM   1325  N   GLN A 195       4.522 -14.055  -1.355  1.00 62.72           N  
ATOM   1326  CA  GLN A 195       3.151 -13.560  -1.462  1.00 62.72           C  
ATOM   1327  C   GLN A 195       3.129 -12.016  -1.336  1.00 62.72           C  
ATOM   1328  O   GLN A 195       3.681 -11.465  -0.360  1.00 62.72           O  
ATOM   1329  CB  GLN A 195       2.358 -14.311  -0.352  1.00 62.72           C  
ATOM   1330  CG  GLN A 195       2.105 -15.731  -0.901  1.00 62.72           C  
ATOM   1331  CD  GLN A 195       1.675 -16.689   0.217  1.00 62.72           C  
ATOM   1332  NE2 GLN A 195       2.496 -17.699   0.538  1.00 62.72           N  
ATOM   1333  OE1 GLN A 195       0.635 -16.597   0.807  1.00 62.72           O  
ATOM   1334  H   GLN A 195       4.959 -13.787  -0.484  1.00 62.72           H  
ATOM   1335  HA  GLN A 195       2.714 -13.666  -2.456  1.00 62.72           H  
ATOM   1336  HB3 GLN A 195       1.362 -13.932  -0.119  1.00 62.72           H  
ATOM   1337  HB2 GLN A 195       2.894 -14.279   0.597  1.00 62.72           H  
ATOM   1338  HG3 GLN A 195       3.057 -16.155  -1.222  1.00 62.72           H  
ATOM   1339  HG2 GLN A 195       1.293 -15.708  -1.628  1.00 62.72           H  
ATOM   1340 HE22 GLN A 195       2.327 -18.279   1.348  1.00 62.72           H  
ATOM   1341 HE21 GLN A 195       3.432 -17.668   0.156  1.00 62.72           H  
ATOM   1342  N   SER A 196       2.455 -11.309  -2.322  1.00 63.99           N  
ATOM   1343  CA  SER A 196       2.289  -9.890  -2.340  1.00 63.99           C  
ATOM   1344  C   SER A 196       0.916  -9.526  -2.006  1.00 63.99           C  
ATOM   1345  O   SER A 196       0.104 -10.335  -1.607  1.00 63.99           O  
ATOM   1346  CB  SER A 196       2.866  -9.460  -3.731  1.00 63.99           C  
ATOM   1347  OG  SER A 196       1.948  -9.835  -4.792  1.00 63.99           O  
ATOM   1348  H   SER A 196       1.839 -11.768  -2.978  1.00 63.99           H  
ATOM   1349  HA  SER A 196       3.035  -9.431  -1.691  1.00 63.99           H  
ATOM   1350  HB3 SER A 196       3.854  -9.892  -3.892  1.00 63.99           H  
ATOM   1351  HB2 SER A 196       3.009  -8.380  -3.788  1.00 63.99           H  
ATOM   1352  HG  SER A 196       2.219  -9.390  -5.598  1.00 63.99           H  
ATOM   1353  N   TYR A 197       0.540  -8.281  -2.230  1.00 73.60           N  
ATOM   1354  CA  TYR A 197      -0.861  -7.787  -1.953  1.00 73.60           C  
ATOM   1355  C   TYR A 197      -1.905  -8.106  -3.125  1.00 73.60           C  
ATOM   1356  O   TYR A 197      -3.107  -8.071  -2.905  1.00 73.60           O  
ATOM   1357  CB  TYR A 197      -0.735  -6.331  -1.557  1.00 73.60           C  
ATOM   1358  CG  TYR A 197      -1.975  -5.779  -0.885  1.00 73.60           C  
ATOM   1359  CD1 TYR A 197      -2.161  -5.839   0.558  1.00 73.60           C  
ATOM   1360  CD2 TYR A 197      -3.078  -5.323  -1.646  1.00 73.60           C  
ATOM   1361  CE1 TYR A 197      -3.325  -5.476   1.197  1.00 73.60           C  
ATOM   1362  CE2 TYR A 197      -4.336  -5.060  -1.034  1.00 73.60           C  
ATOM   1363  OH  TYR A 197      -5.623  -4.796   0.925  1.00 73.60           O  
ATOM   1364  CZ  TYR A 197      -4.407  -5.109   0.388  1.00 73.60           C  
ATOM   1365  H   TYR A 197       1.171  -7.621  -2.662  1.00 73.60           H  
ATOM   1366  HA  TYR A 197      -1.262  -8.277  -1.065  1.00 73.60           H  
ATOM   1367  HB3 TYR A 197      -0.544  -5.629  -2.370  1.00 73.60           H  
ATOM   1368  HB2 TYR A 197       0.151  -6.186  -0.937  1.00 73.60           H  
ATOM   1369  HD1 TYR A 197      -1.406  -6.365   1.124  1.00 73.60           H  
ATOM   1370  HD2 TYR A 197      -3.007  -5.233  -2.721  1.00 73.60           H  
ATOM   1371  HE1 TYR A 197      -3.468  -5.681   2.248  1.00 73.60           H  
ATOM   1372  HE2 TYR A 197      -5.210  -4.928  -1.656  1.00 73.60           H  
ATOM   1373  HH  TYR A 197      -6.270  -4.526   0.269  1.00 73.60           H  
ATOM   1374  N   LEU A 198      -1.380  -8.532  -4.270  1.00 81.78           N  
ATOM   1375  CA  LEU A 198      -2.130  -8.898  -5.415  1.00 81.78           C  
ATOM   1376  C   LEU A 198      -2.902 -10.246  -5.267  1.00 81.78           C  
ATOM   1377  O   LEU A 198      -2.593 -11.202  -5.946  1.00 81.78           O  
ATOM   1378  CB  LEU A 198      -1.260  -8.886  -6.657  1.00 81.78           C  
ATOM   1379  CG  LEU A 198      -0.746  -7.507  -7.049  1.00 81.78           C  
ATOM   1380  CD1 LEU A 198      -2.023  -6.597  -7.218  1.00 81.78           C  
ATOM   1381  CD2 LEU A 198       0.326  -6.853  -6.216  1.00 81.78           C  
ATOM   1382  H   LEU A 198      -0.374  -8.457  -4.333  1.00 81.78           H  
ATOM   1383  HA  LEU A 198      -2.867  -8.128  -5.643  1.00 81.78           H  
ATOM   1384  HB3 LEU A 198      -1.855  -9.205  -7.514  1.00 81.78           H  
ATOM   1385  HB2 LEU A 198      -0.389  -9.534  -6.566  1.00 81.78           H  
ATOM   1386  HG  LEU A 198      -0.259  -7.555  -8.024  1.00 81.78           H  
ATOM   1387 HD11 LEU A 198      -2.288  -6.115  -6.276  1.00 81.78           H  
ATOM   1388 HD12 LEU A 198      -1.861  -5.755  -7.892  1.00 81.78           H  
ATOM   1389 HD13 LEU A 198      -2.876  -7.153  -7.610  1.00 81.78           H  
ATOM   1390 HD21 LEU A 198       0.713  -7.533  -5.457  1.00 81.78           H  
ATOM   1391 HD22 LEU A 198       1.214  -6.579  -6.787  1.00 81.78           H  
ATOM   1392 HD23 LEU A 198      -0.049  -5.983  -5.677  1.00 81.78           H  
ATOM   1393  N   ILE A 199      -3.864 -10.239  -4.367  1.00 83.92           N  
ATOM   1394  CA  ILE A 199      -4.925 -11.260  -4.082  1.00 83.92           C  
ATOM   1395  C   ILE A 199      -6.027 -10.618  -3.273  1.00 83.92           C  
ATOM   1396  O   ILE A 199      -7.237 -10.855  -3.551  1.00 83.92           O  
ATOM   1397  CB  ILE A 199      -4.309 -12.549  -3.335  1.00 83.92           C  
ATOM   1398  CG1 ILE A 199      -4.889 -13.875  -3.801  1.00 83.92           C  
ATOM   1399  CG2 ILE A 199      -4.375 -12.492  -1.785  1.00 83.92           C  
ATOM   1400  CD1 ILE A 199      -4.393 -15.082  -2.996  1.00 83.92           C  
ATOM   1401  H   ILE A 199      -3.891  -9.431  -3.762  1.00 83.92           H  
ATOM   1402  HA  ILE A 199      -5.400 -11.649  -4.984  1.00 83.92           H  
ATOM   1403  HB  ILE A 199      -3.249 -12.474  -3.579  1.00 83.92           H  
ATOM   1404 HG13 ILE A 199      -4.786 -14.161  -4.849  1.00 83.92           H  
ATOM   1405 HG12 ILE A 199      -5.958 -13.745  -3.631  1.00 83.92           H  
ATOM   1406 HG21 ILE A 199      -3.517 -12.996  -1.338  1.00 83.92           H  
ATOM   1407 HG22 ILE A 199      -4.304 -11.497  -1.346  1.00 83.92           H  
ATOM   1408 HG23 ILE A 199      -5.225 -12.975  -1.301  1.00 83.92           H  
ATOM   1409 HD11 ILE A 199      -3.321 -14.986  -2.820  1.00 83.92           H  
ATOM   1410 HD12 ILE A 199      -4.933 -15.054  -2.049  1.00 83.92           H  
ATOM   1411 HD13 ILE A 199      -4.615 -16.050  -3.445  1.00 83.92           H  
ATOM   1412  N   HIS A 200      -5.753  -9.708  -2.333  1.00 86.64           N  
ATOM   1413  CA  HIS A 200      -6.596  -9.031  -1.428  1.00 86.64           C  
ATOM   1414  C   HIS A 200      -7.644  -8.081  -2.104  1.00 86.64           C  
ATOM   1415  O   HIS A 200      -7.254  -6.996  -2.607  1.00 86.64           O  
ATOM   1416  CB  HIS A 200      -5.741  -8.279  -0.336  1.00 86.64           C  
ATOM   1417  CG  HIS A 200      -4.984  -9.218   0.583  1.00 86.64           C  
ATOM   1418  CD2 HIS A 200      -3.720  -9.249   1.013  1.00 86.64           C  
ATOM   1419  ND1 HIS A 200      -5.637 -10.145   1.387  1.00 86.64           N  
ATOM   1420  CE1 HIS A 200      -4.751 -10.811   2.111  1.00 86.64           C  
ATOM   1421  NE2 HIS A 200      -3.565 -10.205   1.994  1.00 86.64           N  
ATOM   1422  H   HIS A 200      -4.793  -9.394  -2.301  1.00 86.64           H  
ATOM   1423  HA  HIS A 200      -7.155  -9.880  -1.034  1.00 86.64           H  
ATOM   1424  HB3 HIS A 200      -6.484  -7.625   0.121  1.00 86.64           H  
ATOM   1425  HB2 HIS A 200      -4.969  -7.653  -0.785  1.00 86.64           H  
ATOM   1426  HD2 HIS A 200      -2.906  -8.609   0.705  1.00 86.64           H  
ATOM   1427  HD1 HIS A 200      -6.587 -10.464   1.259  1.00 86.64           H  
ATOM   1428  HE1 HIS A 200      -4.931 -11.686   2.717  1.00 86.64           H  
ATOM   1429  N   GLU A 201      -8.912  -8.502  -2.135  1.00 88.26           N  
ATOM   1430  CA  GLU A 201     -10.095  -7.745  -2.520  1.00 88.26           C  
ATOM   1431  C   GLU A 201     -10.488  -6.556  -1.565  1.00 88.26           C  
ATOM   1432  O   GLU A 201     -10.056  -6.607  -0.424  1.00 88.26           O  
ATOM   1433  CB  GLU A 201     -11.260  -8.698  -2.537  1.00 88.26           C  
ATOM   1434  CG  GLU A 201     -11.348  -9.767  -3.638  1.00 88.26           C  
ATOM   1435  CD  GLU A 201     -11.535 -11.264  -3.216  1.00 88.26           C  
ATOM   1436  OE1 GLU A 201     -12.311 -12.007  -3.891  1.00 88.26           O  
ATOM   1437  OE2 GLU A 201     -10.771 -11.743  -2.328  1.00 88.26           O1-
ATOM   1438  H   GLU A 201      -9.099  -9.488  -2.017  1.00 88.26           H  
ATOM   1439  HA  GLU A 201      -9.855  -7.472  -3.549  1.00 88.26           H  
ATOM   1440  HB3 GLU A 201     -12.187  -8.123  -2.563  1.00 88.26           H  
ATOM   1441  HB2 GLU A 201     -11.273  -9.181  -1.559  1.00 88.26           H  
ATOM   1442  HG3 GLU A 201     -10.520  -9.696  -4.344  1.00 88.26           H  
ATOM   1443  HG2 GLU A 201     -12.188  -9.609  -4.316  1.00 88.26           H  
ATOM   1444  N   HIS A 202     -11.352  -5.644  -2.024  1.00 90.87           N  
ATOM   1445  CA  HIS A 202     -11.899  -4.534  -1.262  1.00 90.87           C  
ATOM   1446  C   HIS A 202     -13.199  -5.018  -0.595  1.00 90.87           C  
ATOM   1447  O   HIS A 202     -13.785  -5.996  -1.097  1.00 90.87           O  
ATOM   1448  CB  HIS A 202     -12.156  -3.351  -2.201  1.00 90.87           C  
ATOM   1449  CG  HIS A 202     -11.049  -2.543  -2.645  1.00 90.87           C  
ATOM   1450  CD2 HIS A 202     -11.030  -1.265  -3.213  1.00 90.87           C  
ATOM   1451  ND1 HIS A 202      -9.670  -2.869  -2.511  1.00 90.87           N  
ATOM   1452  CE1 HIS A 202      -8.949  -1.821  -2.888  1.00 90.87           C  
ATOM   1453  NE2 HIS A 202      -9.706  -0.896  -3.394  1.00 90.87           N  
ATOM   1454  H   HIS A 202     -11.851  -6.003  -2.826  1.00 90.87           H  
ATOM   1455  HA  HIS A 202     -11.189  -4.145  -0.532  1.00 90.87           H  
ATOM   1456  HB3 HIS A 202     -12.834  -2.637  -1.733  1.00 90.87           H  
ATOM   1457  HB2 HIS A 202     -12.690  -3.750  -3.064  1.00 90.87           H  
ATOM   1458  HD2 HIS A 202     -11.819  -0.586  -3.500  1.00 90.87           H  
ATOM   1459  HE1 HIS A 202      -7.876  -1.708  -2.835  1.00 90.87           H  
ATOM   1460  HE2 HIS A 202      -9.361  -0.017  -3.751  1.00 90.87           H  
ATOM   1461  N   MET A 203     -13.627  -4.478   0.564  1.00 92.15           N  
ATOM   1462  CA  MET A 203     -14.891  -4.862   1.233  1.00 92.15           C  
ATOM   1463  C   MET A 203     -15.841  -3.691   1.145  1.00 92.15           C  
ATOM   1464  O   MET A 203     -15.510  -2.620   0.630  1.00 92.15           O  
ATOM   1465  CB  MET A 203     -14.572  -5.327   2.658  1.00 92.15           C  
ATOM   1466  CG  MET A 203     -13.766  -6.654   2.694  1.00 92.15           C  
ATOM   1467  SD  MET A 203     -13.162  -7.323   4.289  1.00 92.15           S  
ATOM   1468  CE  MET A 203     -11.977  -8.539   3.586  1.00 92.15           C  
ATOM   1469  H   MET A 203     -13.146  -3.699   0.992  1.00 92.15           H  
ATOM   1470  HA  MET A 203     -15.403  -5.659   0.694  1.00 92.15           H  
ATOM   1471  HB3 MET A 203     -15.465  -5.463   3.268  1.00 92.15           H  
ATOM   1472  HB2 MET A 203     -13.987  -4.579   3.195  1.00 92.15           H  
ATOM   1473  HG3 MET A 203     -12.812  -6.497   2.189  1.00 92.15           H  
ATOM   1474  HG2 MET A 203     -14.264  -7.451   2.141  1.00 92.15           H  
ATOM   1475  HE1 MET A 203     -11.176  -7.994   3.086  1.00 92.15           H  
ATOM   1476  HE2 MET A 203     -11.542  -9.191   4.344  1.00 92.15           H  
ATOM   1477  HE3 MET A 203     -12.491  -9.161   2.853  1.00 92.15           H  
ATOM   1478  N   VAL A 204     -17.102  -3.852   1.579  1.00 92.82           N  
ATOM   1479  CA  VAL A 204     -18.096  -2.802   1.679  1.00 92.82           C  
ATOM   1480  C   VAL A 204     -17.533  -1.758   2.660  1.00 92.82           C  
ATOM   1481  O   VAL A 204     -16.885  -2.159   3.592  1.00 92.82           O  
ATOM   1482  CB  VAL A 204     -19.463  -3.340   2.116  1.00 92.82           C  
ATOM   1483  CG1 VAL A 204     -20.550  -2.252   2.301  1.00 92.82           C  
ATOM   1484  CG2 VAL A 204     -20.072  -4.501   1.332  1.00 92.82           C  
ATOM   1485  H   VAL A 204     -17.402  -4.740   1.955  1.00 92.82           H  
ATOM   1486  HA  VAL A 204     -18.304  -2.288   0.740  1.00 92.82           H  
ATOM   1487  HB  VAL A 204     -19.317  -3.748   3.117  1.00 92.82           H  
ATOM   1488 HG11 VAL A 204     -20.373  -1.404   2.963  1.00 92.82           H  
ATOM   1489 HG12 VAL A 204     -20.785  -1.931   1.285  1.00 92.82           H  
ATOM   1490 HG13 VAL A 204     -21.477  -2.679   2.684  1.00 92.82           H  
ATOM   1491 HG21 VAL A 204     -19.343  -5.308   1.397  1.00 92.82           H  
ATOM   1492 HG22 VAL A 204     -21.080  -4.798   1.623  1.00 92.82           H  
ATOM   1493 HG23 VAL A 204     -20.076  -4.348   0.252  1.00 92.82           H  
ATOM   1494  N   ILE A 205     -17.735  -0.418   2.408  1.00 94.26           N  
ATOM   1495  CA  ILE A 205     -17.312   0.693   3.228  1.00 94.26           C  
ATOM   1496  C   ILE A 205     -18.112   0.648   4.584  1.00 94.26           C  
ATOM   1497  O   ILE A 205     -19.298   0.468   4.552  1.00 94.26           O  
ATOM   1498  CB  ILE A 205     -17.472   2.067   2.585  1.00 94.26           C  
ATOM   1499  CG1 ILE A 205     -16.425   2.200   1.436  1.00 94.26           C  
ATOM   1500  CG2 ILE A 205     -17.524   3.249   3.525  1.00 94.26           C  
ATOM   1501  CD1 ILE A 205     -16.723   3.193   0.260  1.00 94.26           C  
ATOM   1502  H   ILE A 205     -18.407  -0.160   1.698  1.00 94.26           H  
ATOM   1503  HA  ILE A 205     -16.232   0.575   3.320  1.00 94.26           H  
ATOM   1504  HB  ILE A 205     -18.450   2.081   2.101  1.00 94.26           H  
ATOM   1505 HG13 ILE A 205     -16.120   1.264   0.967  1.00 94.26           H  
ATOM   1506 HG12 ILE A 205     -15.517   2.520   1.948  1.00 94.26           H  
ATOM   1507 HG21 ILE A 205     -16.728   3.147   4.264  1.00 94.26           H  
ATOM   1508 HG22 ILE A 205     -17.312   4.098   2.874  1.00 94.26           H  
ATOM   1509 HG23 ILE A 205     -18.517   3.326   3.968  1.00 94.26           H  
ATOM   1510 HD11 ILE A 205     -17.768   3.042  -0.009  1.00 94.26           H  
ATOM   1511 HD12 ILE A 205     -16.537   4.256   0.415  1.00 94.26           H  
ATOM   1512 HD13 ILE A 205     -16.137   2.928  -0.621  1.00 94.26           H  
ATOM   1513  N   THR A 206     -17.360   0.919   5.655  1.00 92.53           N  
ATOM   1514  CA  THR A 206     -17.779   0.932   7.029  1.00 92.53           C  
ATOM   1515  C   THR A 206     -17.335   2.265   7.679  1.00 92.53           C  
ATOM   1516  O   THR A 206     -16.312   2.335   8.377  1.00 92.53           O  
ATOM   1517  CB  THR A 206     -17.272  -0.308   7.782  1.00 92.53           C  
ATOM   1518  CG2 THR A 206     -17.707  -1.609   7.249  1.00 92.53           C  
ATOM   1519  OG1 THR A 206     -15.868  -0.427   7.829  1.00 92.53           O  
ATOM   1520  H   THR A 206     -16.399   1.107   5.404  1.00 92.53           H  
ATOM   1521  HA  THR A 206     -18.854   0.794   7.146  1.00 92.53           H  
ATOM   1522  HB  THR A 206     -17.619  -0.305   8.816  1.00 92.53           H  
ATOM   1523 HG21 THR A 206     -17.274  -1.800   6.267  1.00 92.53           H  
ATOM   1524 HG22 THR A 206     -17.306  -2.382   7.906  1.00 92.53           H  
ATOM   1525 HG23 THR A 206     -18.782  -1.779   7.178  1.00 92.53           H  
ATOM   1526  HG1 THR A 206     -15.489   0.443   7.682  1.00 92.53           H  
ATOM   1527  N   ASP A 207     -18.092   3.341   7.508  1.00 94.07           N  
ATOM   1528  CA  ASP A 207     -17.879   4.661   8.228  1.00 94.07           C  
ATOM   1529  C   ASP A 207     -16.835   5.443   7.399  1.00 94.07           C  
ATOM   1530  O   ASP A 207     -15.914   4.864   6.829  1.00 94.07           O  
ATOM   1531  CB  ASP A 207     -17.493   4.687   9.771  1.00 94.07           C  
ATOM   1532  CG  ASP A 207     -18.332   3.950  10.884  1.00 94.07           C  
ATOM   1533  OD1 ASP A 207     -19.510   3.767  10.554  1.00 94.07           O  
ATOM   1534  OD2 ASP A 207     -17.824   3.746  11.988  1.00 94.07           O1-
ATOM   1535  H   ASP A 207     -18.838   3.394   6.828  1.00 94.07           H  
ATOM   1536  HA  ASP A 207     -18.823   5.200   8.143  1.00 94.07           H  
ATOM   1537  HB3 ASP A 207     -17.402   5.727  10.086  1.00 94.07           H  
ATOM   1538  HB2 ASP A 207     -16.500   4.271   9.941  1.00 94.07           H  
ATOM   1539  N   ARG A 208     -16.941   6.761   7.418  1.00 96.11           N  
ATOM   1540  CA  ARG A 208     -15.939   7.710   6.943  1.00 96.11           C  
ATOM   1541  C   ARG A 208     -15.093   8.194   8.154  1.00 96.11           C  
ATOM   1542  O   ARG A 208     -15.660   8.676   9.057  1.00 96.11           O  
ATOM   1543  CB  ARG A 208     -16.627   8.851   6.215  1.00 96.11           C  
ATOM   1544  CG  ARG A 208     -15.512   9.701   5.462  1.00 96.11           C  
ATOM   1545  CD  ARG A 208     -16.066  10.920   4.662  1.00 96.11           C  
ATOM   1546  NE  ARG A 208     -16.668  11.980   5.452  1.00 96.11           N  
ATOM   1547  NH1 ARG A 208     -14.707  12.880   6.329  1.00 96.11           N  
ATOM   1548  NH2 ARG A 208     -16.802  13.734   6.933  1.00 96.11           N1+
ATOM   1549  CZ  ARG A 208     -16.076  12.860   6.286  1.00 96.11           C  
ATOM   1550  H   ARG A 208     -17.765   7.165   7.840  1.00 96.11           H  
ATOM   1551  HA  ARG A 208     -15.215   7.275   6.254  1.00 96.11           H  
ATOM   1552  HB3 ARG A 208     -17.244   9.471   6.865  1.00 96.11           H  
ATOM   1553  HB2 ARG A 208     -17.308   8.422   5.479  1.00 96.11           H  
ATOM   1554  HG3 ARG A 208     -15.085   8.971   4.774  1.00 96.11           H  
ATOM   1555  HG2 ARG A 208     -14.721  10.041   6.131  1.00 96.11           H  
ATOM   1556  HD3 ARG A 208     -16.831  10.456   4.039  1.00 96.11           H  
ATOM   1557  HD2 ARG A 208     -15.322  11.294   3.957  1.00 96.11           H  
ATOM   1558  HE  ARG A 208     -17.671  12.032   5.342  1.00 96.11           H  
ATOM   1559 HH12 ARG A 208     -14.215  13.643   6.774  1.00 96.11           H  
ATOM   1560 HH11 ARG A 208     -14.115  12.203   5.870  1.00 96.11           H  
ATOM   1561 HH22 ARG A 208     -16.381  14.171   7.740  1.00 96.11           H  
ATOM   1562 HH21 ARG A 208     -17.751  14.018   6.734  1.00 96.11           H  
ATOM   1563  N   ILE A 209     -13.743   8.073   8.196  1.00 95.96           N  
ATOM   1564  CA  ILE A 209     -12.844   8.521   9.260  1.00 95.96           C  
ATOM   1565  C   ILE A 209     -12.758  10.071   9.276  1.00 95.96           C  
ATOM   1566  O   ILE A 209     -12.724  10.626   8.203  1.00 95.96           O  
ATOM   1567  CB  ILE A 209     -11.442   7.809   9.172  1.00 95.96           C  
ATOM   1568  CG1 ILE A 209     -11.650   6.297   9.027  1.00 95.96           C  
ATOM   1569  CG2 ILE A 209     -10.464   8.166  10.379  1.00 95.96           C  
ATOM   1570  CD1 ILE A 209     -10.372   5.398   8.878  1.00 95.96           C  
ATOM   1571  H   ILE A 209     -13.318   7.612   7.405  1.00 95.96           H  
ATOM   1572  HA  ILE A 209     -13.368   8.225  10.169  1.00 95.96           H  
ATOM   1573  HB  ILE A 209     -10.951   8.157   8.263  1.00 95.96           H  
ATOM   1574 HG13 ILE A 209     -12.183   6.116   8.094  1.00 95.96           H  
ATOM   1575 HG12 ILE A 209     -12.476   5.881   9.605  1.00 95.96           H  
ATOM   1576 HG21 ILE A 209      -9.607   7.492  10.380  1.00 95.96           H  
ATOM   1577 HG22 ILE A 209     -10.079   9.179  10.267  1.00 95.96           H  
ATOM   1578 HG23 ILE A 209     -11.011   8.101  11.321  1.00 95.96           H  
ATOM   1579 HD11 ILE A 209     -10.395   4.992   7.867  1.00 95.96           H  
ATOM   1580 HD12 ILE A 209      -9.537   6.087   9.008  1.00 95.96           H  
ATOM   1581 HD13 ILE A 209     -10.316   4.591   9.609  1.00 95.96           H  
ATOM   1582  N   GLU A 210     -12.635  10.695  10.434  1.00 93.25           N  
ATOM   1583  CA  GLU A 210     -12.483  12.171  10.533  1.00 93.25           C  
ATOM   1584  C   GLU A 210     -11.107  12.394  11.145  1.00 93.25           C  
ATOM   1585  O   GLU A 210     -10.370  13.283  10.716  1.00 93.25           O  
ATOM   1586  CB  GLU A 210     -13.645  12.874  11.249  1.00 93.25           C  
ATOM   1587  CG  GLU A 210     -15.075  12.613  10.708  1.00 93.25           C  
ATOM   1588  CD  GLU A 210     -16.277  13.394  11.265  1.00 93.25           C  
ATOM   1589  OE1 GLU A 210     -17.382  12.902  11.004  1.00 93.25           O  
ATOM   1590  OE2 GLU A 210     -16.120  14.407  11.948  1.00 93.25           O1-
ATOM   1591  H   GLU A 210     -12.827  10.168  11.275  1.00 93.25           H  
ATOM   1592  HA  GLU A 210     -12.412  12.681   9.571  1.00 93.25           H  
ATOM   1593  HB3 GLU A 210     -13.462  13.948  11.246  1.00 93.25           H  
ATOM   1594  HB2 GLU A 210     -13.625  12.630  12.312  1.00 93.25           H  
ATOM   1595  HG3 GLU A 210     -15.336  11.572  10.902  1.00 93.25           H  
ATOM   1596  HG2 GLU A 210     -15.007  12.795   9.635  1.00 93.25           H  
ATOM   1597  N   ASN A 211     -10.814  11.666  12.230  1.00 92.64           N  
ATOM   1598  CA  ASN A 211      -9.593  11.648  12.980  1.00 92.64           C  
ATOM   1599  C   ASN A 211      -8.426  10.914  12.253  1.00 92.64           C  
ATOM   1600  O   ASN A 211      -8.074   9.762  12.585  1.00 92.64           O  
ATOM   1601  CB  ASN A 211      -9.866  11.109  14.414  1.00 92.64           C  
ATOM   1602  CG  ASN A 211     -11.221  11.574  15.026  1.00 92.64           C  
ATOM   1603  ND2 ASN A 211     -11.772  10.694  15.840  1.00 92.64           N  
ATOM   1604  OD1 ASN A 211     -11.844  12.621  14.753  1.00 92.64           O  
ATOM   1605  H   ASN A 211     -11.576  11.108  12.589  1.00 92.64           H  
ATOM   1606  HA  ASN A 211      -9.245  12.662  13.177  1.00 92.64           H  
ATOM   1607  HB3 ASN A 211      -9.079  11.306  15.142  1.00 92.64           H  
ATOM   1608  HB2 ASN A 211      -9.943  10.022  14.390  1.00 92.64           H  
ATOM   1609 HD22 ASN A 211     -12.573  10.976  16.386  1.00 92.64           H  
ATOM   1610 HD21 ASN A 211     -11.244   9.871  16.096  1.00 92.64           H  
ATOM   1611  N   ILE A 212      -8.046  11.396  11.112  1.00 94.54           N  
ATOM   1612  CA  ILE A 212      -7.193  10.816  10.129  1.00 94.54           C  
ATOM   1613  C   ILE A 212      -5.734  11.010  10.464  1.00 94.54           C  
ATOM   1614  O   ILE A 212      -4.923  10.158  10.017  1.00 94.54           O  
ATOM   1615  CB  ILE A 212      -7.493  11.265   8.673  1.00 94.54           C  
ATOM   1616  CG1 ILE A 212      -7.503  12.770   8.534  1.00 94.54           C  
ATOM   1617  CG2 ILE A 212      -8.820  10.711   8.142  1.00 94.54           C  
ATOM   1618  CD1 ILE A 212      -7.760  13.133   6.995  1.00 94.54           C  
ATOM   1619  H   ILE A 212      -8.502  12.267  10.879  1.00 94.54           H  
ATOM   1620  HA  ILE A 212      -7.359   9.739  10.173  1.00 94.54           H  
ATOM   1621  HB  ILE A 212      -6.709  10.806   8.071  1.00 94.54           H  
ATOM   1622 HG13 ILE A 212      -6.528  13.113   8.881  1.00 94.54           H  
ATOM   1623 HG12 ILE A 212      -8.260  13.312   9.101  1.00 94.54           H  
ATOM   1624 HG21 ILE A 212      -9.504  11.013   8.935  1.00 94.54           H  
ATOM   1625 HG22 ILE A 212      -9.192  11.030   7.168  1.00 94.54           H  
ATOM   1626 HG23 ILE A 212      -8.887   9.625   8.087  1.00 94.54           H  
ATOM   1627 HD11 ILE A 212      -8.732  13.509   6.673  1.00 94.54           H  
ATOM   1628 HD12 ILE A 212      -6.967  13.842   6.754  1.00 94.54           H  
ATOM   1629 HD13 ILE A 212      -7.480  12.341   6.300  1.00 94.54           H  
ATOM   1630  N   ASP A 213      -5.392  11.941  11.354  1.00 91.70           N  
ATOM   1631  CA  ASP A 213      -4.142  11.984  12.077  1.00 91.70           C  
ATOM   1632  C   ASP A 213      -3.831  10.765  12.916  1.00 91.70           C  
ATOM   1633  O   ASP A 213      -2.628  10.492  13.129  1.00 91.70           O  
ATOM   1634  CB  ASP A 213      -4.032  13.398  12.766  1.00 91.70           C  
ATOM   1635  CG  ASP A 213      -4.737  13.568  14.031  1.00 91.70           C  
ATOM   1636  OD1 ASP A 213      -5.948  13.288  14.059  1.00 91.70           O  
ATOM   1637  OD2 ASP A 213      -4.049  13.915  14.988  1.00 91.70           O1-
ATOM   1638  H   ASP A 213      -6.046  12.623  11.711  1.00 91.70           H  
ATOM   1639  HA  ASP A 213      -3.382  11.935  11.297  1.00 91.70           H  
ATOM   1640  HB3 ASP A 213      -4.439  14.234  12.196  1.00 91.70           H  
ATOM   1641  HB2 ASP A 213      -3.008  13.758  12.873  1.00 91.70           H  
ATOM   1642  N   HIS A 214      -4.811   9.949  13.274  1.00 91.97           N  
ATOM   1643  CA  HIS A 214      -4.604   8.749  14.138  1.00 91.97           C  
ATOM   1644  C   HIS A 214      -4.100   7.532  13.338  1.00 91.97           C  
ATOM   1645  O   HIS A 214      -3.634   6.620  14.040  1.00 91.97           O  
ATOM   1646  CB  HIS A 214      -5.888   8.456  14.999  1.00 91.97           C  
ATOM   1647  CG  HIS A 214      -6.207   9.338  16.187  1.00 91.97           C  
ATOM   1648  CD2 HIS A 214      -6.136  10.714  16.268  1.00 91.97           C  
ATOM   1649  ND1 HIS A 214      -6.709   8.901  17.391  1.00 91.97           N  
ATOM   1650  CE1 HIS A 214      -6.902   9.968  18.120  1.00 91.97           C  
ATOM   1651  NE2 HIS A 214      -6.559  11.043  17.539  1.00 91.97           N  
ATOM   1652  H   HIS A 214      -5.752  10.208  13.014  1.00 91.97           H  
ATOM   1653  HA  HIS A 214      -3.797   8.944  14.845  1.00 91.97           H  
ATOM   1654  HB3 HIS A 214      -5.887   7.413  15.315  1.00 91.97           H  
ATOM   1655  HB2 HIS A 214      -6.812   8.389  14.425  1.00 91.97           H  
ATOM   1656  HD2 HIS A 214      -5.952  11.493  15.542  1.00 91.97           H  
ATOM   1657  HE1 HIS A 214      -7.446   9.962  19.053  1.00 91.97           H  
ATOM   1658  HE2 HIS A 214      -6.838  11.985  17.773  1.00 91.97           H  
ATOM   1659  N   LEU A 215      -4.044   7.526  12.019  1.00 95.06           N  
ATOM   1660  CA  LEU A 215      -3.563   6.493  11.141  1.00 95.06           C  
ATOM   1661  C   LEU A 215      -2.069   6.303  11.080  1.00 95.06           C  
ATOM   1662  O   LEU A 215      -1.544   5.512  10.315  1.00 95.06           O  
ATOM   1663  CB  LEU A 215      -4.201   6.710   9.724  1.00 95.06           C  
ATOM   1664  CG  LEU A 215      -5.762   6.992   9.657  1.00 95.06           C  
ATOM   1665  CD1 LEU A 215      -6.324   7.428   8.339  1.00 95.06           C  
ATOM   1666  CD2 LEU A 215      -6.590   5.973  10.351  1.00 95.06           C  
ATOM   1667  H   LEU A 215      -4.427   8.328  11.537  1.00 95.06           H  
ATOM   1668  HA  LEU A 215      -3.965   5.584  11.590  1.00 95.06           H  
ATOM   1669  HB3 LEU A 215      -3.891   5.926   9.033  1.00 95.06           H  
ATOM   1670  HB2 LEU A 215      -3.614   7.533   9.316  1.00 95.06           H  
ATOM   1671  HG  LEU A 215      -5.952   7.895  10.236  1.00 95.06           H  
ATOM   1672 HD11 LEU A 215      -5.501   7.841   7.755  1.00 95.06           H  
ATOM   1673 HD12 LEU A 215      -6.749   6.603   7.766  1.00 95.06           H  
ATOM   1674 HD13 LEU A 215      -7.029   8.259   8.350  1.00 95.06           H  
ATOM   1675 HD21 LEU A 215      -5.938   5.110  10.490  1.00 95.06           H  
ATOM   1676 HD22 LEU A 215      -7.063   6.097  11.326  1.00 95.06           H  
ATOM   1677 HD23 LEU A 215      -7.328   5.396   9.794  1.00 95.06           H  
ATOM   1678  N   GLY A 216      -1.308   7.093  11.881  1.00 95.04           N  
ATOM   1679  CA  GLY A 216       0.138   7.342  11.769  1.00 95.04           C  
ATOM   1680  C   GLY A 216       0.557   8.230  10.580  1.00 95.04           C  
ATOM   1681  O   GLY A 216      -0.281   8.988  10.089  1.00 95.04           O  
ATOM   1682  H   GLY A 216      -1.782   7.796  12.430  1.00 95.04           H  
ATOM   1683  HA3 GLY A 216       0.625   6.367  11.773  1.00 95.04           H  
ATOM   1684  HA2 GLY A 216       0.450   7.868  12.672  1.00 95.04           H  
ATOM   1685  N   PHE A 217       1.854   8.341  10.449  1.00 95.84           N  
ATOM   1686  CA  PHE A 217       2.510   9.376   9.603  1.00 95.84           C  
ATOM   1687  C   PHE A 217       2.134   9.277   8.077  1.00 95.84           C  
ATOM   1688  O   PHE A 217       1.795  10.255   7.404  1.00 95.84           O  
ATOM   1689  CB  PHE A 217       4.003   9.206   9.912  1.00 95.84           C  
ATOM   1690  CG  PHE A 217       4.941  10.235   9.373  1.00 95.84           C  
ATOM   1691  CD1 PHE A 217       4.845  11.476   9.898  1.00 95.84           C  
ATOM   1692  CD2 PHE A 217       5.905   9.901   8.369  1.00 95.84           C  
ATOM   1693  CE1 PHE A 217       5.797  12.428   9.410  1.00 95.84           C  
ATOM   1694  CE2 PHE A 217       6.870  10.807   7.919  1.00 95.84           C  
ATOM   1695  CZ  PHE A 217       6.797  12.083   8.485  1.00 95.84           C  
ATOM   1696  H   PHE A 217       2.463   7.764  11.012  1.00 95.84           H  
ATOM   1697  HA  PHE A 217       2.176  10.355   9.947  1.00 95.84           H  
ATOM   1698  HB3 PHE A 217       4.447   8.279   9.549  1.00 95.84           H  
ATOM   1699  HB2 PHE A 217       4.113   9.025  10.982  1.00 95.84           H  
ATOM   1700  HD1 PHE A 217       4.130  11.682  10.682  1.00 95.84           H  
ATOM   1701  HD2 PHE A 217       6.134   8.864   8.172  1.00 95.84           H  
ATOM   1702  HE1 PHE A 217       5.747  13.436   9.794  1.00 95.84           H  
ATOM   1703  HE2 PHE A 217       7.519  10.509   7.108  1.00 95.84           H  
ATOM   1704  HZ  PHE A 217       7.397  12.920   8.160  1.00 95.84           H  
ATOM   1705  N   PHE A 218       2.161   8.034   7.633  1.00 96.34           N  
ATOM   1706  CA  PHE A 218       2.397   7.735   6.199  1.00 96.34           C  
ATOM   1707  C   PHE A 218       1.113   7.860   5.355  1.00 96.34           C  
ATOM   1708  O   PHE A 218       1.002   8.600   4.367  1.00 96.34           O  
ATOM   1709  CB  PHE A 218       3.173   6.392   5.963  1.00 96.34           C  
ATOM   1710  CG  PHE A 218       4.629   6.352   6.470  1.00 96.34           C  
ATOM   1711  CD1 PHE A 218       5.768   6.975   5.804  1.00 96.34           C  
ATOM   1712  CD2 PHE A 218       4.937   5.765   7.728  1.00 96.34           C  
ATOM   1713  CE1 PHE A 218       7.034   6.838   6.313  1.00 96.34           C  
ATOM   1714  CE2 PHE A 218       6.249   5.630   8.185  1.00 96.34           C  
ATOM   1715  CZ  PHE A 218       7.330   6.138   7.508  1.00 96.34           C  
ATOM   1716  H   PHE A 218       2.110   7.200   8.201  1.00 96.34           H  
ATOM   1717  HA  PHE A 218       2.955   8.588   5.812  1.00 96.34           H  
ATOM   1718  HB3 PHE A 218       3.030   6.123   4.916  1.00 96.34           H  
ATOM   1719  HB2 PHE A 218       2.696   5.603   6.545  1.00 96.34           H  
ATOM   1720  HD1 PHE A 218       5.623   7.429   4.834  1.00 96.34           H  
ATOM   1721  HD2 PHE A 218       4.235   5.331   8.425  1.00 96.34           H  
ATOM   1722  HE1 PHE A 218       7.931   7.267   5.888  1.00 96.34           H  
ATOM   1723  HE2 PHE A 218       6.478   5.125   9.112  1.00 96.34           H  
ATOM   1724  HZ  PHE A 218       8.361   6.054   7.819  1.00 96.34           H  
ATOM   1725  N   ILE A 219       0.072   7.177   5.902  1.00 97.04           N  
ATOM   1726  CA  ILE A 219      -1.340   7.190   5.397  1.00 97.04           C  
ATOM   1727  C   ILE A 219      -2.008   8.520   5.522  1.00 97.04           C  
ATOM   1728  O   ILE A 219      -2.756   8.889   4.641  1.00 97.04           O  
ATOM   1729  CB  ILE A 219      -2.199   6.122   6.162  1.00 97.04           C  
ATOM   1730  CG1 ILE A 219      -1.643   4.709   5.986  1.00 97.04           C  
ATOM   1731  CG2 ILE A 219      -3.778   6.143   5.761  1.00 97.04           C  
ATOM   1732  CD1 ILE A 219      -2.026   3.759   7.088  1.00 97.04           C  
ATOM   1733  H   ILE A 219       0.192   6.593   6.718  1.00 97.04           H  
ATOM   1734  HA  ILE A 219      -1.267   6.954   4.335  1.00 97.04           H  
ATOM   1735  HB  ILE A 219      -2.110   6.443   7.200  1.00 97.04           H  
ATOM   1736 HG13 ILE A 219      -0.556   4.622   5.977  1.00 97.04           H  
ATOM   1737 HG12 ILE A 219      -1.881   4.383   4.973  1.00 97.04           H  
ATOM   1738 HG21 ILE A 219      -4.175   5.238   6.221  1.00 97.04           H  
ATOM   1739 HG22 ILE A 219      -4.355   7.050   5.944  1.00 97.04           H  
ATOM   1740 HG23 ILE A 219      -3.895   5.980   4.689  1.00 97.04           H  
ATOM   1741 HD11 ILE A 219      -3.113   3.713   7.158  1.00 97.04           H  
ATOM   1742 HD12 ILE A 219      -1.660   2.765   6.829  1.00 97.04           H  
ATOM   1743 HD13 ILE A 219      -1.705   4.096   8.074  1.00 97.04           H  
ATOM   1744  N   TYR A 220      -1.769   9.278   6.580  1.00 96.79           N  
ATOM   1745  CA  TYR A 220      -2.214  10.662   6.827  1.00 96.79           C  
ATOM   1746  C   TYR A 220      -1.646  11.598   5.757  1.00 96.79           C  
ATOM   1747  O   TYR A 220      -2.335  12.511   5.320  1.00 96.79           O  
ATOM   1748  CB  TYR A 220      -1.748  11.042   8.249  1.00 96.79           C  
ATOM   1749  CG  TYR A 220      -1.852  12.512   8.622  1.00 96.79           C  
ATOM   1750  CD1 TYR A 220      -0.685  13.243   8.825  1.00 96.79           C  
ATOM   1751  CD2 TYR A 220      -3.103  13.133   8.854  1.00 96.79           C  
ATOM   1752  CE1 TYR A 220      -0.822  14.589   9.231  1.00 96.79           C  
ATOM   1753  CE2 TYR A 220      -3.160  14.499   9.388  1.00 96.79           C  
ATOM   1754  OH  TYR A 220      -2.048  16.498  10.005  1.00 96.79           O  
ATOM   1755  CZ  TYR A 220      -2.011  15.208   9.600  1.00 96.79           C  
ATOM   1756  H   TYR A 220      -1.147   8.831   7.240  1.00 96.79           H  
ATOM   1757  HA  TYR A 220      -3.301  10.699   6.899  1.00 96.79           H  
ATOM   1758  HB3 TYR A 220      -0.732  10.679   8.405  1.00 96.79           H  
ATOM   1759  HB2 TYR A 220      -2.369  10.473   8.942  1.00 96.79           H  
ATOM   1760  HD1 TYR A 220       0.296  12.799   8.738  1.00 96.79           H  
ATOM   1761  HD2 TYR A 220      -4.044  12.624   8.705  1.00 96.79           H  
ATOM   1762  HE1 TYR A 220       0.120  15.090   9.405  1.00 96.79           H  
ATOM   1763  HE2 TYR A 220      -4.167  14.806   9.628  1.00 96.79           H  
ATOM   1764  HH  TYR A 220      -2.833  16.897  10.387  1.00 96.79           H  
ATOM   1765  N   ARG A 221      -0.381  11.477   5.309  1.00 96.23           N  
ATOM   1766  CA  ARG A 221       0.210  12.326   4.270  1.00 96.23           C  
ATOM   1767  C   ARG A 221      -0.277  12.006   2.875  1.00 96.23           C  
ATOM   1768  O   ARG A 221      -0.509  12.856   2.067  1.00 96.23           O  
ATOM   1769  CB  ARG A 221       1.702  12.043   4.424  1.00 96.23           C  
ATOM   1770  CG  ARG A 221       2.310  12.921   5.599  1.00 96.23           C  
ATOM   1771  CD  ARG A 221       3.666  12.536   6.126  1.00 96.23           C  
ATOM   1772  NE  ARG A 221       4.745  13.087   5.324  1.00 96.23           N  
ATOM   1773  NH1 ARG A 221       4.930  15.218   6.175  1.00 96.23           N  
ATOM   1774  NH2 ARG A 221       6.471  14.494   4.629  1.00 96.23           N1+
ATOM   1775  CZ  ARG A 221       5.350  14.263   5.336  1.00 96.23           C  
ATOM   1776  H   ARG A 221       0.251  10.817   5.740  1.00 96.23           H  
ATOM   1777  HA  ARG A 221       0.032  13.383   4.465  1.00 96.23           H  
ATOM   1778  HB3 ARG A 221       2.284  12.234   3.522  1.00 96.23           H  
ATOM   1779  HB2 ARG A 221       1.824  10.996   4.703  1.00 96.23           H  
ATOM   1780  HG3 ARG A 221       1.584  12.817   6.406  1.00 96.23           H  
ATOM   1781  HG2 ARG A 221       2.330  13.979   5.335  1.00 96.23           H  
ATOM   1782  HD3 ARG A 221       3.866  11.464   6.131  1.00 96.23           H  
ATOM   1783  HD2 ARG A 221       3.832  12.830   7.163  1.00 96.23           H  
ATOM   1784  HE  ARG A 221       5.025  12.535   4.525  1.00 96.23           H  
ATOM   1785 HH12 ARG A 221       5.288  16.153   6.316  1.00 96.23           H  
ATOM   1786 HH11 ARG A 221       4.073  14.972   6.650  1.00 96.23           H  
ATOM   1787 HH22 ARG A 221       6.959  15.377   4.679  1.00 96.23           H  
ATOM   1788 HH21 ARG A 221       6.871  13.788   4.027  1.00 96.23           H  
ATOM   1789  N   LEU A 222      -0.518  10.731   2.654  1.00 96.66           N  
ATOM   1790  CA  LEU A 222      -1.225  10.131   1.497  1.00 96.66           C  
ATOM   1791  C   LEU A 222      -2.624  10.644   1.353  1.00 96.66           C  
ATOM   1792  O   LEU A 222      -2.951  11.269   0.373  1.00 96.66           O  
ATOM   1793  CB  LEU A 222      -1.187   8.566   1.568  1.00 96.66           C  
ATOM   1794  CG  LEU A 222      -1.884   7.967   0.275  1.00 96.66           C  
ATOM   1795  CD1 LEU A 222      -1.151   8.209  -1.028  1.00 96.66           C  
ATOM   1796  CD2 LEU A 222      -2.321   6.509   0.514  1.00 96.66           C  
ATOM   1797  H   LEU A 222      -0.081  10.145   3.351  1.00 96.66           H  
ATOM   1798  HA  LEU A 222      -0.692  10.432   0.594  1.00 96.66           H  
ATOM   1799  HB3 LEU A 222      -1.691   8.226   2.473  1.00 96.66           H  
ATOM   1800  HB2 LEU A 222      -0.155   8.217   1.607  1.00 96.66           H  
ATOM   1801  HG  LEU A 222      -2.832   8.487   0.134  1.00 96.66           H  
ATOM   1802 HD11 LEU A 222      -1.651   8.955  -1.646  1.00 96.66           H  
ATOM   1803 HD12 LEU A 222      -0.114   8.540  -0.956  1.00 96.66           H  
ATOM   1804 HD13 LEU A 222      -1.019   7.316  -1.639  1.00 96.66           H  
ATOM   1805 HD21 LEU A 222      -3.395   6.379   0.651  1.00 96.66           H  
ATOM   1806 HD22 LEU A 222      -1.949   5.894  -0.305  1.00 96.66           H  
ATOM   1807 HD23 LEU A 222      -1.852   6.149   1.430  1.00 96.66           H  
ATOM   1808  N   CYS A 223      -3.427  10.540   2.385  1.00 97.36           N  
ATOM   1809  CA  CYS A 223      -4.844  10.969   2.468  1.00 97.36           C  
ATOM   1810  C   CYS A 223      -5.056  12.405   2.909  1.00 97.36           C  
ATOM   1811  O   CYS A 223      -6.006  12.778   3.560  1.00 97.36           O  
ATOM   1812  CB  CYS A 223      -5.709   9.858   3.108  1.00 97.36           C  
ATOM   1813  SG  CYS A 223      -5.179   8.221   2.517  1.00 97.36           S  
ATOM   1814  H   CYS A 223      -3.028  10.189   3.244  1.00 97.36           H  
ATOM   1815  HA  CYS A 223      -5.255  11.048   1.461  1.00 97.36           H  
ATOM   1816  HB3 CYS A 223      -6.777   9.959   2.909  1.00 97.36           H  
ATOM   1817  HB2 CYS A 223      -5.551   9.909   4.185  1.00 97.36           H  
ATOM   1818  N   HIS A 224      -4.145  13.260   2.525  1.00 95.54           N  
ATOM   1819  CA  HIS A 224      -4.019  14.650   2.659  1.00 95.54           C  
ATOM   1820  C   HIS A 224      -5.140  15.287   1.936  1.00 95.54           C  
ATOM   1821  O   HIS A 224      -5.028  15.399   0.721  1.00 95.54           O  
ATOM   1822  CB  HIS A 224      -2.671  15.098   2.124  1.00 95.54           C  
ATOM   1823  CG  HIS A 224      -2.595  16.627   1.999  1.00 95.54           C  
ATOM   1824  CD2 HIS A 224      -2.612  17.625   2.929  1.00 95.54           C  
ATOM   1825  ND1 HIS A 224      -2.275  17.213   0.776  1.00 95.54           N1+
ATOM   1826  CE1 HIS A 224      -2.104  18.516   1.031  1.00 95.54           C  
ATOM   1827  NE2 HIS A 224      -2.255  18.787   2.329  1.00 95.54           N  
ATOM   1828  H   HIS A 224      -3.348  12.829   2.078  1.00 95.54           H  
ATOM   1829  HA  HIS A 224      -3.894  15.032   3.672  1.00 95.54           H  
ATOM   1830  HB3 HIS A 224      -2.533  14.587   1.171  1.00 95.54           H  
ATOM   1831  HB2 HIS A 224      -1.822  14.815   2.747  1.00 95.54           H  
ATOM   1832  HD2 HIS A 224      -2.665  17.554   4.005  1.00 95.54           H  
ATOM   1833  HD1 HIS A 224      -2.073  16.722  -0.083  1.00 95.54           H  
ATOM   1834  HE1 HIS A 224      -1.782  19.266   0.324  1.00 95.54           H  
ATOM   1835  HE2 HIS A 224      -2.277  19.698   2.764  1.00 95.54           H  
ATOM   1836  N   ASP A 225      -6.204  15.729   2.657  1.00 94.34           N  
ATOM   1837  CA  ASP A 225      -7.474  16.377   2.298  1.00 94.34           C  
ATOM   1838  C   ASP A 225      -8.313  15.366   1.453  1.00 94.34           C  
ATOM   1839  O   ASP A 225      -9.031  15.852   0.603  1.00 94.34           O  
ATOM   1840  CB  ASP A 225      -7.273  17.755   1.575  1.00 94.34           C  
ATOM   1841  CG  ASP A 225      -6.409  18.819   2.265  1.00 94.34           C  
ATOM   1842  OD1 ASP A 225      -6.134  19.772   1.521  1.00 94.34           O  
ATOM   1843  OD2 ASP A 225      -6.040  18.802   3.483  1.00 94.34           O1-
ATOM   1844  H   ASP A 225      -6.067  15.443   3.616  1.00 94.34           H  
ATOM   1845  HA  ASP A 225      -8.029  16.448   3.235  1.00 94.34           H  
ATOM   1846  HB3 ASP A 225      -8.263  18.159   1.360  1.00 94.34           H  
ATOM   1847  HB2 ASP A 225      -6.792  17.620   0.605  1.00 94.34           H  
ATOM   1848  N   LYS A 226      -8.407  14.027   1.782  1.00 95.96           N  
ATOM   1849  CA  LYS A 226      -9.100  13.041   0.952  1.00 95.96           C  
ATOM   1850  C   LYS A 226     -10.137  12.391   1.810  1.00 95.96           C  
ATOM   1851  O   LYS A 226      -9.943  12.231   3.022  1.00 95.96           O  
ATOM   1852  CB  LYS A 226      -8.059  12.078   0.395  1.00 95.96           C  
ATOM   1853  CG  LYS A 226      -7.077  12.724  -0.516  1.00 95.96           C  
ATOM   1854  CD  LYS A 226      -7.505  13.412  -1.781  1.00 95.96           C  
ATOM   1855  CE  LYS A 226      -6.727  14.689  -2.222  1.00 95.96           C  
ATOM   1856  NZ  LYS A 226      -5.452  14.406  -2.886  1.00 95.96           N1+
ATOM   1857  H   LYS A 226      -7.948  13.670   2.608  1.00 95.96           H  
ATOM   1858  HA  LYS A 226      -9.673  13.611   0.220  1.00 95.96           H  
ATOM   1859  HB3 LYS A 226      -8.524  11.196  -0.046  1.00 95.96           H  
ATOM   1860  HB2 LYS A 226      -7.653  11.690   1.329  1.00 95.96           H  
ATOM   1861  HG3 LYS A 226      -6.433  11.933  -0.901  1.00 95.96           H  
ATOM   1862  HG2 LYS A 226      -6.411  13.386   0.038  1.00 95.96           H  
ATOM   1863  HD3 LYS A 226      -8.518  13.777  -1.607  1.00 95.96           H  
ATOM   1864  HD2 LYS A 226      -7.662  12.647  -2.542  1.00 95.96           H  
ATOM   1865  HE3 LYS A 226      -6.479  15.330  -1.377  1.00 95.96           H  
ATOM   1866  HE2 LYS A 226      -7.233  15.304  -2.967  1.00 95.96           H  
ATOM   1867  HZ1 LYS A 226      -5.023  15.314  -2.989  1.00 95.96           H  
ATOM   1868  HZ2 LYS A 226      -4.805  13.835  -2.360  1.00 95.96           H  
ATOM   1869  HZ3 LYS A 226      -5.658  13.936  -3.756  1.00 95.96           H  
ATOM   1870  N   GLU A 227     -11.141  11.830   1.149  1.00 96.47           N  
ATOM   1871  CA  GLU A 227     -12.166  11.033   1.779  1.00 96.47           C  
ATOM   1872  C   GLU A 227     -11.594   9.657   2.169  1.00 96.47           C  
ATOM   1873  O   GLU A 227     -11.392   8.712   1.391  1.00 96.47           O  
ATOM   1874  CB  GLU A 227     -13.391  10.840   0.823  1.00 96.47           C  
ATOM   1875  CG  GLU A 227     -14.143  12.080   0.309  1.00 96.47           C  
ATOM   1876  CD  GLU A 227     -15.332  11.755  -0.633  1.00 96.47           C  
ATOM   1877  OE1 GLU A 227     -15.826  10.623  -0.646  1.00 96.47           O  
ATOM   1878  OE2 GLU A 227     -15.627  12.648  -1.448  1.00 96.47           O1-
ATOM   1879  H   GLU A 227     -11.178  11.804   0.140  1.00 96.47           H  
ATOM   1880  HA  GLU A 227     -12.475  11.534   2.696  1.00 96.47           H  
ATOM   1881  HB3 GLU A 227     -14.141  10.253   1.356  1.00 96.47           H  
ATOM   1882  HB2 GLU A 227     -13.135  10.168   0.004  1.00 96.47           H  
ATOM   1883  HG3 GLU A 227     -13.442  12.786  -0.138  1.00 96.47           H  
ATOM   1884  HG2 GLU A 227     -14.581  12.486   1.221  1.00 96.47           H  
ATOM   1885  N   THR A 228     -11.338   9.528   3.506  1.00 97.54           N  
ATOM   1886  CA  THR A 228     -10.783   8.292   4.077  1.00 97.54           C  
ATOM   1887  C   THR A 228     -11.907   7.437   4.702  1.00 97.54           C  
ATOM   1888  O   THR A 228     -12.456   7.810   5.768  1.00 97.54           O  
ATOM   1889  CB  THR A 228      -9.722   8.528   5.233  1.00 97.54           C  
ATOM   1890  CG2 THR A 228      -8.831   7.313   5.705  1.00 97.54           C  
ATOM   1891  OG1 THR A 228      -8.983   9.684   4.853  1.00 97.54           O  
ATOM   1892  H   THR A 228     -11.672  10.235   4.145  1.00 97.54           H  
ATOM   1893  HA  THR A 228     -10.365   7.667   3.288  1.00 97.54           H  
ATOM   1894  HB  THR A 228     -10.277   8.868   6.108  1.00 97.54           H  
ATOM   1895 HG21 THR A 228      -9.348   6.353   5.711  1.00 97.54           H  
ATOM   1896 HG22 THR A 228      -8.011   6.983   5.067  1.00 97.54           H  
ATOM   1897 HG23 THR A 228      -8.500   7.508   6.725  1.00 97.54           H  
ATOM   1898  HG1 THR A 228      -9.673  10.202   4.432  1.00 97.54           H  
ATOM   1899  N   TYR A 229     -12.251   6.344   4.010  1.00 97.10           N  
ATOM   1900  CA  TYR A 229     -13.121   5.307   4.423  1.00 97.10           C  
ATOM   1901  C   TYR A 229     -12.283   4.114   4.904  1.00 97.10           C  
ATOM   1902  O   TYR A 229     -11.309   3.729   4.350  1.00 97.10           O  
ATOM   1903  CB  TYR A 229     -14.133   4.867   3.298  1.00 97.10           C  
ATOM   1904  CG  TYR A 229     -14.940   6.038   2.930  1.00 97.10           C  
ATOM   1905  CD1 TYR A 229     -16.071   6.410   3.541  1.00 97.10           C  
ATOM   1906  CD2 TYR A 229     -14.419   6.717   1.703  1.00 97.10           C  
ATOM   1907  CE1 TYR A 229     -16.885   7.420   2.951  1.00 97.10           C  
ATOM   1908  CE2 TYR A 229     -15.297   7.590   1.151  1.00 97.10           C  
ATOM   1909  OH  TYR A 229     -17.233   9.100   1.288  1.00 97.10           O  
ATOM   1910  CZ  TYR A 229     -16.448   8.048   1.750  1.00 97.10           C  
ATOM   1911  H   TYR A 229     -11.706   6.129   3.186  1.00 97.10           H  
ATOM   1912  HA  TYR A 229     -13.763   5.647   5.235  1.00 97.10           H  
ATOM   1913  HB3 TYR A 229     -14.647   4.042   3.793  1.00 97.10           H  
ATOM   1914  HB2 TYR A 229     -13.679   4.496   2.379  1.00 97.10           H  
ATOM   1915  HD1 TYR A 229     -16.476   5.918   4.413  1.00 97.10           H  
ATOM   1916  HD2 TYR A 229     -13.463   6.414   1.302  1.00 97.10           H  
ATOM   1917  HE1 TYR A 229     -17.726   7.908   3.422  1.00 97.10           H  
ATOM   1918  HE2 TYR A 229     -14.920   8.087   0.268  1.00 97.10           H  
ATOM   1919  HH  TYR A 229     -16.705   9.546   0.620  1.00 97.10           H  
ATOM   1920  N   LYS A 230     -12.746   3.438   5.960  1.00 96.46           N  
ATOM   1921  CA  LYS A 230     -12.257   2.083   6.318  1.00 96.46           C  
ATOM   1922  C   LYS A 230     -13.257   1.108   5.777  1.00 96.46           C  
ATOM   1923  O   LYS A 230     -14.471   1.281   5.686  1.00 96.46           O  
ATOM   1924  CB  LYS A 230     -12.019   2.042   7.900  1.00 96.46           C  
ATOM   1925  CG  LYS A 230     -13.196   2.242   8.842  1.00 96.46           C  
ATOM   1926  CD  LYS A 230     -12.742   2.277  10.335  1.00 96.46           C  
ATOM   1927  CE  LYS A 230     -13.832   2.443  11.339  1.00 96.46           C  
ATOM   1928  NZ  LYS A 230     -13.192   2.602  12.680  1.00 96.46           N1+
ATOM   1929  H   LYS A 230     -13.640   3.449   6.431  1.00 96.46           H  
ATOM   1930  HA  LYS A 230     -11.279   1.938   5.859  1.00 96.46           H  
ATOM   1931  HB3 LYS A 230     -11.339   2.881   8.056  1.00 96.46           H  
ATOM   1932  HB2 LYS A 230     -11.468   1.125   8.109  1.00 96.46           H  
ATOM   1933  HG3 LYS A 230     -13.882   1.420   8.639  1.00 96.46           H  
ATOM   1934  HG2 LYS A 230     -13.556   3.219   8.518  1.00 96.46           H  
ATOM   1935  HD3 LYS A 230     -12.001   3.074  10.408  1.00 96.46           H  
ATOM   1936  HD2 LYS A 230     -12.196   1.358  10.551  1.00 96.46           H  
ATOM   1937  HE3 LYS A 230     -14.425   1.528  11.335  1.00 96.46           H  
ATOM   1938  HE2 LYS A 230     -14.446   3.316  11.115  1.00 96.46           H  
ATOM   1939  HZ1 LYS A 230     -13.955   2.544  13.340  1.00 96.46           H  
ATOM   1940  HZ2 LYS A 230     -12.551   1.923  13.067  1.00 96.46           H  
ATOM   1941  HZ3 LYS A 230     -12.618   3.429  12.761  1.00 96.46           H  
ATOM   1942  N   LEU A 231     -12.719  -0.072   5.419  1.00 95.22           N  
ATOM   1943  CA  LEU A 231     -13.549  -1.088   4.743  1.00 95.22           C  
ATOM   1944  C   LEU A 231     -13.930  -2.206   5.709  1.00 95.22           C  
ATOM   1945  O   LEU A 231     -13.911  -3.407   5.394  1.00 95.22           O  
ATOM   1946  CB  LEU A 231     -12.739  -1.729   3.577  1.00 95.22           C  
ATOM   1947  CG  LEU A 231     -12.427  -0.861   2.376  1.00 95.22           C  
ATOM   1948  CD1 LEU A 231     -11.458  -1.425   1.359  1.00 95.22           C  
ATOM   1949  CD2 LEU A 231     -13.656  -0.338   1.598  1.00 95.22           C  
ATOM   1950  H   LEU A 231     -11.735  -0.252   5.277  1.00 95.22           H  
ATOM   1951  HA  LEU A 231     -14.557  -0.803   4.439  1.00 95.22           H  
ATOM   1952  HB3 LEU A 231     -13.313  -2.596   3.247  1.00 95.22           H  
ATOM   1953  HB2 LEU A 231     -11.790  -2.140   3.925  1.00 95.22           H  
ATOM   1954  HG  LEU A 231     -11.953   0.031   2.786  1.00 95.22           H  
ATOM   1955 HD11 LEU A 231     -11.864  -2.309   0.867  1.00 95.22           H  
ATOM   1956 HD12 LEU A 231     -11.203  -0.824   0.486  1.00 95.22           H  
ATOM   1957 HD13 LEU A 231     -10.600  -1.875   1.860  1.00 95.22           H  
ATOM   1958 HD21 LEU A 231     -13.513   0.723   1.392  1.00 95.22           H  
ATOM   1959 HD22 LEU A 231     -13.741  -0.827   0.627  1.00 95.22           H  
ATOM   1960 HD23 LEU A 231     -14.601  -0.498   2.118  1.00 95.22           H  
TER    1962      LEU A 231
END   
