# Supplementary material for: Identification of potential aggregation hotspots on Aβ42 fibrils blocked by the anti-amyloid chaperone-like BRICHOS domain
Source: Nat Commun. 2024 Feb 1;15:965. doi: 10.1038/s41467-024-45192-4 (PMC10834949; doi:10.1038/s41467-024-45192-4)
Supplement: Supplementary file 6 — Source Data [file 41467_2024_45192_MOESM6_ESM.xlsx]

## Sheet: Fig. 1B
residue nr	ratio - mean	ratio - error
5	0.912579	0.0190121
6	0.890603	0.0137654
7
8	0.899638	0.0648509
9	0.89716	0.0122289
10	0.919505	0.013833
11	0.942682	0.0122646
12	0.895625	0.0158348
13	0.92155	0.0149428
14	0.919402	0.0115029
15	0.892572	0.00945089
16	0.905006	0.0124957
17	0.935653	0.0135287
18	0.962539	0.0117488
19	0.916747	0.0184561
20	0.958012	0.0288969
21	0.837551	0.0318837
22	0.978784	0.0284876
24	0.925778	0.014128
26	0.899773	0.0172094
27	0.835568	0.0289545
28	0.881812	0.035067
29	0.817125	0.0465412
30	0.886642	0.0521285
31	0.903874	0.0509486
33	0.892572	0.00945089

## Sheet: Fig. 1E
	Aβ42	Aβ42 + Bri2 BRICHOS
	9.888	7.825
	17.966	11.285
	15.741	9.389
	11.631	10.292
	17.359	9.897
	12.73	11.918
	15.045	7.042
	15.44	9.158
	17.087	7.042
	15.089	10.202
	11.573	8.642
	15.045	8.921
	14.079	8.318
	11.631	11.763
	12.518	4.949
	12.464	7.706
	10.48	7.042
	10.416	4.759
	12.083	8.464
	9.33	7.746
	14.034	10.385
	10.745	7.422
	13.288	7.693
	10.794	8.418
	13.834	6.577
	12.814	8.037
	9.356	8.41
	11.681	8.41
	10.878	8.418
	12.137	8.488
	12.932	10.812
	16.628	9.678
	17.252	8.825
	11.86	10.731
	11.472	7.182
	12.814	7.645
	13.209	7.954
	10.131	8.384
	10.366	5.683
	12.814	7.843
	13.138	8.384
	12.938	7.213
	16.144	8.924
	10.239	8.65
	10.6	9.557
	13.614	9.748
	12.033	10.014
	14.48	8.62
	17.102	8.028
	11.642	6.304
	11.767	6.599
	12.609	9.557
	11.767	10.649
	11.43	9.746
	11.711	7.53
	8.581	8.418
	10.979	9.495
	12.041	7.881
	13.567	7.049
	9.568	10.328
	18.137	10.905
	11.654	7.309
	15.005	7.22
	14.452	7.658
	16.017	7.929
	13.231	7.615
	17.459	8.562
	14.326	8.562
	12.931	10.114
	15.846	5.262
	21.432	9.703
	13.231	9.203
	17.734	12.202
	18.791	8.562
	11.042	9.361
	16.017	7.929
	20.05	7.658
	17.11	8.694
	13.185	7.658
	10.793	8.072
	18.137	9.15
	11.654	10.274
	15.005	6.295
	14.452	7.999
	16.017	7.603
	13.231	13.008
	17.459	8.472
	14.326	7.667
	12.931	8.298
	15.846	6.164
	21.432	9.399
	13.231	8.16
	17.734	7.999
	18.791	7.917
	11.042	6.138
	16.017	8.16
	20.05	5.376
	17.11	7.409
	13.185	7.917
	10.793	7.752
mean	13.7947	8.43384
stand. deviation	2.85893	1.53679

## Sheet: Fig. 2D
	Aβ42 alone + Aβ42 seeds	Aβ42 + BRICHOS Aβ42-seed	Aβ42 + BRICHOS Aβ42-seed + BRICHOS
	15.977	11.025	9.175
	12.988	14.504	6.953
	12.412	16.216	8.33
	11.283	11.524	6.399
	14.361	14.684	8.122
	13.564	13.372	8.827
	11.861	13.199	6.487
	13.375	15.596	7.541
	15.243	12.691	8.157
	10.852	11.806	5.89
	11.861	15.743	8.296
	12.865	13.298	8.33
	14.45	14.504	7.541
	13.957	14.704	8.432
	14.206	14.554	6.08
	20.2	10.495	8.432
	13.086	8.716	7.427
	16.057	12.087	7.541
	18.229	14.843	9.599
	15.977	16.071	7.579
	13.058	15.971	6.829
	14.438	12.376	7.579
	13.904	13.808	6.811
	11.728	11.971	9.328
	15.572	16.236	8.559
	12.218	13.199	8.615
	11.679	14.617	6.222
	12.53	13.199	8.781
	13.153	12.665	9.207
	15.434	13.76	7.375
	13.945	10.818	7.353
	11.444	16.418	7.588
	13.873	15.082	6.324
	14.547	14.345	7.919
	10.16	13.099	9.328
	16.264	16.398	9.05
	12.311	17.104	7.375
	12.845	11.524	6.596
	12.206	14.368	8.098
	13.379	15.298	7.588
	11.529	17.368	6.658
	18.59	15.75	5.744
	15.681	13.552	3.942
	16.406	13.469	4.297
	9.783	14.789	5.349
	12.656	16.309	6.233
	12.255	11.928	5.955
	13.145	14.348	4.068
	14.515	12.777	4.112
	15.032	10.53	5.149
	14.423	14.96	8.678
	15.489	7.675	9.883
	15.575	15.652	7.295
	20.64	8.038	7.333
	17.805	12.544	9.966
	11.87	14.898	10.075
	13.271	13.1	6.479
	15.744	15.337	8.203
	12.76	11.712	9.162
	15.744	15.357	8.462
	17.582	12.965	7.954
	12.685	15.5	9.162
	14.296	17.293	8.462
	12.088	14.327	8.012
	13.289	12.146	8.352
	11.433	15.5	8.352
	13.47	15.868	8.696
	12.553	13.97	8.92
	11.759	12.937	7.407
	13.769	15.194	7.444
	14.328	14.87	11.136
	13.187	13.43	5.972
	12.649	13.172	7.626
	15.734	16.338	8.92
	15.306	9.61	9.012
	13.604	17.199	7.295
	15.659	19.163	7.295
	15.681	14.427	7.978
	16.003	17.178	8.92
	11.479	16.404	6.667
	15.097	18.614	9.444
	12.879	11.623	7.764
	13.665	24.169	8.337
	15.397	17.026	10.667
	15.591	12.818	9.18
	15.21	13.91	8.447
	14.037	15.675	10.043
	10.506	10.29	9.701
	10.506	12.617	8.188
	12.346	15.154	8.337
	12.879	13.252	8.768
	13.707	10.431	7.882
	13.883	17.843	8.662
	12.518	12.235	8.768
	11.444	10.893	9.444
	17.517	10.758	8.337
	15.434	12.085	8.768
	14.399	9.438	9.444
	13.011	14.862	8.768
	15.591	15.118	8.483
mean	13.9257	13.9828	7.8972
stand. deviation	2.04963	2.50118	1.40484

## Sheet: Fig. 4A
Without BRICHOS			With BRICHOS
Res. #	PRE (s-1)	PRE error (s-1)	Res. #	PRE (s-1)	PRE error (s-1)
19	0.0374716	0.0361625	19	0.0442593	0.011099
20	0.0625616	0.0284161	20	0.046901	0.0126262
21	0.0761822	0.0214688	21	0.1184	0.0178893
26	0.198285	0.159344	26	0.157044	0.0325749
28	0.180183	0.0391042	28	0.0834609	0.00951469
29	0.117314	0.034914	29	0.0613866	0.011705
33	0.00441242	0.010845	33	0.0131725	0.00261204
34	-0.0105566	0.0177918	34	0.0263911	0.00765631
37	0.0304932	0.0165927	37	0.0308582	0.00589261
42	0.0703605	0.0275384	42	0.133654	0.0263646

## Sheet: Supp. Fig. 2
	Aβ42	Mature fibril + BRICHOS
	9.888	16.071
	17.966	17.461
	15.741	18.939
	11.631	17.867
	17.359	19.773
	12.73	17.461
	15.045	16.182
	15.44	19.034
	17.087	22.168
	15.089	20.833
	11.573	17.964
	15.045	18.653
	14.079	19.314
	11.631	13.788
	12.518	16.292
	12.464	16.292
	10.48	17.867
	10.416	18.315
	12.083	16.292
	9.33	19.773
	14.034	21.175
	10.745	20.486
	13.288	17.461
	10.794	16.94
	13.834	21.175
	12.814	21.175
	9.356	20.621
	11.681	20.486
	10.878	18.939
	12.137	20.486
	12.932	16.071
	16.628	13.105
	17.252	13.105
	11.86	12
	11.472	12
	12.814	12.851
	13.209	14.943
	10.131	12.851
	10.366	15.634
	12.814	17.881
	13.138	12.219
	12.938	12.219
	16.144	11.722
	10.239	11.552
	10.6	12.851
	13.614	10.597
	12.033	17.087
	14.48	16.255
	17.102	13.889
	11.642	13.793
	11.767	12.696
	12.609	11.722
	11.767	12.644
	11.43	19.574
	11.711	14.63
	8.581	12.851
	10.979	12.433
	12.041	13.889
	13.567	12.433
	9.568	9.888
	18.137	12.38
	11.654	15.634
	15.005	14.031
	14.452	10.904
	16.017	12.38
	13.231	15.421
	17.459	10.689
	14.326	13.937
	12.931	10.582
	15.846	11.807
	21.432	13.689
	13.231	14.261
	17.734	11.513
	18.791	16.282
	11.042	13.004
	16.017	12.466
	20.05	18.141
	17.11	16.07
	13.185	14.341
	10.793	13.004
	18.137	18.266
	11.654	11.005
	15.005	14.889
	14.452	18.391
	16.017	13.937
	13.231	9.07
	17.459	12.188
	14.326	17.236
	12.931	15.117
	15.846	10.689
	21.432	18.141
	13.231	10.901
	17.734	15.564
	18.791	12.827
	11.042	13.937
	16.017	10.689
	20.05	13.937
	17.11	17.236
	13.185	15.193
	10.793	12.188
mean	13.7947	15.1661
stand. deviation	2.85893	3.19173

## Sheet: Supp Fig. 3C
Time (d)	Aβ alone (a)		Aβ alone (b)		BRICHOS-Aβ (a)		BRICHOS-Aβ (b)
	mean	SD	mean	SD	mean	SD	mean	SD
0	0.015808	0.000316692	0.0212531	0.0025364	0.231552	0.039059	0.160751	0.00518549
1	1.03901	0.00703588	0.984543	0.0242306	0.662704	0.0619684	0.228308	0.00309046
2	1.17906	0.017887	0.979299	0.00956584	0.936858	0.0322642	1.01838	0.0369304
3	1.04023	0.0220507	1.02319	0.0168422	1.02548	0.0432403	1.04227	0.0124437
4	1	0.01601	1	0.00960999	1	0.0703596	1	0.00548065
